# Supplementary material for: Genome-wide classification, evolutionary analysis and gene expression patterns of the kinome in Gossypium
Source: PLoS One. 2018 May 16;13(5):e0197392. doi: 10.1371/journal.pone.0197392 (PMC5955557; doi:10.1371/journal.pone.0197392)
Supplement: S1 Table — G. raimondii, G. arboretum, G. hirsutum and G. barbadense classifications are provided in sheets 1–4, respectively. (XLS) [file pone.0197392.s017.xls]

## Sheet: G. raimondii classsification
S1 Table: Subfamily classification of cotton PKs in G. raimondii, G. arboretum, G. hirsutum and G. barbadense.
HMM classification	E value of HMM classification	Gene ID
AGC_MAST	5.2e-170	Gorai.006G064300.1
AGC_MAST	1.2e-178	Gorai.006G191300.1
AGC_MAST	9e-177	Gorai.007G003300.2
AGC_MAST	1.7e-167	Gorai.009G203700.1
AGC_NDR	3.2e-164	Gorai.004G221500.1
AGC_NDR	6.5e-167	Gorai.005G050600.1
AGC_NDR	1.8e-164	Gorai.005G119300.1
AGC_NDR	4.3e-167	Gorai.006G253200.1
AGC_NDR	3.7e-164	Gorai.007G147700.1
AGC_NDR	6.4e-163	Gorai.009G033500.1
AGC_NDR	1.7e-162	Gorai.009G042700.1
AGC_NDR	5e-156	Gorai.009G212400.1
AGC_NDR	2.1e-157	Gorai.010G020100.1
AGC_NDR	3.3e-167	Gorai.011G175100.1
AGC_PDK1	7.8e-150	Gorai.002G144800.1
AGC_PDK1	4.5e-146	Gorai.009G307200.1
AGC_PKA-PKG	2.3e-91	Gorai.001G007600.1
AGC_PKA-PKG	1.7e-91	Gorai.010G074600.1
AGC_RSK-2	3.1e-118	Gorai.001G120600.1
AGC_RSK-2	7.1e-101	Gorai.001G140200.1
AGC_RSK-2	2.8e-100	Gorai.001G229700.1
AGC_RSK-2	8.9e-110	Gorai.002G032600.1
AGC_RSK-2	7.6e-134	Gorai.002G102000.2
AGC_RSK-2	6.9e-130	Gorai.003G139300.1
AGC_RSK-2	2.1e-99	Gorai.004G018700.1
AGC_RSK-2	1e-132	Gorai.004G166000.2
AGC_RSK-2	1.7e-122	Gorai.005G267200.1
AGC_RSK-2	1.3e-132	Gorai.006G034200.1
AGC_RSK-2	2.5e-117	Gorai.006G110800.1
AGC_RSK-2	2.3e-129	Gorai.006G156900.1
AGC_RSK-2	1.1e-131	Gorai.007G075400.2
AGC_RSK-2	5.3e-129	Gorai.007G370900.2
AGC_RSK-2	2e-127	Gorai.008G012600.1
AGC_RSK-2	5.3e-120	Gorai.008G047700.1
AGC_RSK-2	2.4e-123	Gorai.009G019600.1
AGC_RSK-2	1.8e-100	Gorai.009G072200.1
AGC_RSK-2	9.1e-126	Gorai.009G087400.1
AGC_RSK-2	1.6e-114	Gorai.009G353100.1
AGC_RSK-2	6.9e-130	Gorai.009G405700.1
AGC_RSK-2	3.8e-134	Gorai.009G451500.2
AGC_RSK-2	3.3e-132	Gorai.011G094600.1
AGC_RSK-2	1.3e-122	Gorai.012G023400.1
AGC_RSK-2	1.2e-130	Gorai.012G057700.1
AGC_RSK-2	1.1e-132	Gorai.012G064400.2
AGC_RSK-2	7e-128	Gorai.013G065600.2
AGC_RSK-2	6.3e-131	Gorai.013G147000.1
AGC_RSK-2	1.5e-134	Gorai.013G151400.2
AGC_RSK-2	1.4e-97	Gorai.N004100.1
AGC-Pl	1.1e-146	Gorai.003G071400.1
AGC-Pl	4.3e-158	Gorai.009G292400.3
AGC-Pl	6.2e-156	Gorai.010G219500.1
AGC-Pl	3.1e-156	Gorai.011G124700.1
Aur	2.1e-158	Gorai.001G024900.1
Aur	4e-146	Gorai.004G155300.1
Aur	3.7e-158	Gorai.009G047900.1
BUB	1.3e-133	Gorai.013G075800.2
CAMK_AMPK	5e-159	Gorai.001G241000.1
CAMK_AMPK	8.7e-159	Gorai.006G013500.1
CAMK_AMPK	1.5e-108	Gorai.007G011900.1
CAMK_AMPK	1.5e-139	Gorai.007G080200.1
CAMK_CAMK1-DCAMKL	8.1e-125	Gorai.N006600.1
CAMK_CAMKL-CHK1	7.8e-136	Gorai.001G032000.1
CAMK_CAMKL-CHK1	1.2e-133	Gorai.001G037600.1
CAMK_CAMKL-CHK1	1.7e-138	Gorai.001G132200.1
CAMK_CAMKL-CHK1	2.8e-133	Gorai.001G151000.1
CAMK_CAMKL-CHK1	1.1e-131	Gorai.003G152000.1
CAMK_CAMKL-CHK1	2.5e-130	Gorai.003G152300.1
CAMK_CAMKL-CHK1	3.1e-118	Gorai.004G101600.1
CAMK_CAMKL-CHK1	2.4e-129	Gorai.005G005400.1
CAMK_CAMKL-CHK1	8.4e-139	Gorai.005G005600.1
CAMK_CAMKL-CHK1	1e-119	Gorai.005G046300.1
CAMK_CAMKL-CHK1	3.6e-126	Gorai.006G081600.1
CAMK_CAMKL-CHK1	1.7e-136	Gorai.006G089200.1
CAMK_CAMKL-CHK1	3.7e-140	Gorai.006G092100.1
CAMK_CAMKL-CHK1	2.3e-136	Gorai.006G121600.1
CAMK_CAMKL-CHK1	1.2e-129	Gorai.006G234300.1
CAMK_CAMKL-CHK1	6.5e-115	Gorai.006G245200.1
CAMK_CAMKL-CHK1	9.3e-132	Gorai.007G112100.1
CAMK_CAMKL-CHK1	2.2e-125	Gorai.008G129500.1
CAMK_CAMKL-CHK1	3.1e-135	Gorai.009G055400.1
CAMK_CAMKL-CHK1	8.6e-134	Gorai.009G062200.1
CAMK_CAMKL-CHK1	1.9e-136	Gorai.009G076400.1
CAMK_CAMKL-CHK1	2.8e-132	Gorai.009G124100.1
CAMK_CAMKL-CHK1	2.9e-137	Gorai.009G161600.1
CAMK_CAMKL-CHK1	1.5e-130	Gorai.009G226900.1
CAMK_CAMKL-CHK1	6.2e-135	Gorai.009G294400.1
CAMK_CAMKL-CHK1	2.4e-130	Gorai.010G032200.1
CAMK_CAMKL-CHK1	3e-138	Gorai.010G112400.1
CAMK_CAMKL-CHK1	1e-132	Gorai.010G118500.1
CAMK_CAMKL-CHK1	3e-136	Gorai.010G159900.1
CAMK_CAMKL-CHK1	1.1e-137	Gorai.010G168100.1
CAMK_CAMKL-CHK1	7.2e-133	Gorai.010G218000.1
CAMK_CAMKL-CHK1	4.3e-126	Gorai.010G220100.2
CAMK_CAMKL-CHK1	4e-136	Gorai.010G241700.1
CAMK_CAMKL-CHK1	1.1e-138	Gorai.011G038800.1
CAMK_CAMKL-CHK1	5.8e-137	Gorai.011G047700.1
CAMK_CAMKL-CHK1	5.4e-131	Gorai.011G129300.1
CAMK_CAMKL-CHK1	4.3e-121	Gorai.011G164800.1
CAMK_CAMKL-CHK1	7e-134	Gorai.011G210500.1
CAMK_CAMKL-CHK1	1.9e-112	Gorai.013G216700.1
CAMK_CAMKL-LKB	5.6e-122	Gorai.001G132000.1
CAMK_CAMKL-LKB	3.9e-124	Gorai.004G013200.1
CAMK_CAMKL-LKB	2.1e-125	Gorai.009G078200.1
CAMK_CDPK	1.1e-129	Gorai.001G135000.1
CAMK_CDPK	2.7e-129	Gorai.001G138000.2
CAMK_CDPK	7.2e-117	Gorai.001G152000.1
CAMK_CDPK	2.2e-127	Gorai.002G088800.3
CAMK_CDPK	3e-126	Gorai.002G153600.2
CAMK_CDPK	1.7e-115	Gorai.003G009500.1
CAMK_CDPK	9.9e-105	Gorai.003G084000.1
CAMK_CDPK	4.1e-129	Gorai.003G092900.1
CAMK_CDPK	4e-129	Gorai.004G015100.1
CAMK_CDPK	1.9e-118	Gorai.004G123900.1
CAMK_CDPK	8e-121	Gorai.005G019800.1
CAMK_CDPK	1.2e-119	Gorai.005G074300.1
CAMK_CDPK	7.5e-125	Gorai.005G216500.2
CAMK_CDPK	1.1e-127	Gorai.006G124800.1
CAMK_CDPK	4.8e-131	Gorai.006G128200.1
CAMK_CDPK	5.4e-120	Gorai.006G129900.1
CAMK_CDPK	7.7e-130	Gorai.006G137800.1
CAMK_CDPK	1.8e-121	Gorai.006G147600.1
CAMK_CDPK	4.7e-105	Gorai.006G210300.2
CAMK_CDPK	1.6e-119	Gorai.007G025000.1
CAMK_CDPK	3.9e-127	Gorai.007G035100.3
CAMK_CDPK	6.1e-116	Gorai.007G111600.1
CAMK_CDPK	1.3e-114	Gorai.007G194500.1
CAMK_CDPK	1.7e-124	Gorai.007G210700.1
CAMK_CDPK	4.8e-88	Gorai.007G276600.1
CAMK_CDPK	3.2e-123	Gorai.007G378700.1
CAMK_CDPK	1.6e-122	Gorai.008G013700.1
CAMK_CDPK	2e-92	Gorai.008G016700.2
CAMK_CDPK	8.7e-125	Gorai.008G074300.1
CAMK_CDPK	1.3e-123	Gorai.008G251000.1
CAMK_CDPK	1.3e-105	Gorai.008G280900.1
CAMK_CDPK	3.3e-128	Gorai.009G078000.1
CAMK_CDPK	7.8e-123	Gorai.009G191500.1
CAMK_CDPK	1.1e-44	Gorai.009G232100.1
CAMK_CDPK	2.1e-120	Gorai.009G290200.1
CAMK_CDPK	1.4e-123	Gorai.009G351200.1
CAMK_CDPK	9.1e-128	Gorai.009G394700.1
CAMK_CDPK	1.4e-126	Gorai.009G395400.5
CAMK_CDPK	1.5e-126	Gorai.009G438300.1
CAMK_CDPK	1e-93	Gorai.010G036700.1
CAMK_CDPK	6.3e-127	Gorai.010G252400.1
CAMK_CDPK	3.7e-125	Gorai.011G014200.1
CAMK_CDPK	6.4e-115	Gorai.011G098300.1
CAMK_CDPK	6.5e-87	Gorai.011G173700.2
CAMK_CDPK	1.4e-127	Gorai.011G228500.1
CAMK_CDPK	3.7e-126	Gorai.012G045700.1
CAMK_CDPK	2.6e-124	Gorai.012G114600.1
CAMK_CDPK	3.6e-122	Gorai.012G138900.1
CAMK_CDPK	4e-127	Gorai.013G003100.2
CAMK_CDPK	6.1e-120	Gorai.013G042100.1
CAMK_CDPK	1.6e-122	Gorai.013G064400.4
CAMK_CDPK	2.4e-121	Gorai.013G064500.2
CAMK_CDPK	5.9e-127	Gorai.013G159300.1
CAMK_CDPK	2.7e-127	Gorai.013G253100.1
CAMK_OST1L	1.5e-128	Gorai.002G006900.1
CAMK_OST1L	1e-127	Gorai.004G191500.1
CAMK_OST1L	1.2e-124	Gorai.005G094500.5
CAMK_OST1L	1.8e-129	Gorai.005G239800.1
CAMK_OST1L	9.2e-127	Gorai.007G053000.1
CAMK_OST1L	6.3e-126	Gorai.007G059900.1
CAMK_OST1L	4.6e-126	Gorai.007G210100.1
CAMK_OST1L	5.8e-127	Gorai.007G234800.1
CAMK_OST1L	1e-128	Gorai.008G027800.1
CAMK_OST1L	1.3e-127	Gorai.008G073200.1
CAMK_OST1L	2.2e-124	Gorai.009G234800.1
CAMK_OST1L	1.3e-128	Gorai.011G121900.1
CAMK_OST1L	5e-129	Gorai.013G038800.1
CK1_CK1	3.6e-141	Gorai.001G007400.1
CK1_CK1	1.6e-146	Gorai.001G013300.1
CK1_CK1	9.3e-130	Gorai.001G179300.1
CK1_CK1	2.1e-147	Gorai.001G254700.1
CK1_CK1	1.3e-143	Gorai.004G221700.1
CK1_CK1	3.4e-142	Gorai.004G249300.1
CK1_CK1	1.9e-141	Gorai.004G290000.2
CK1_CK1	2.2e-141	Gorai.005G050700.1
CK1_CK1	4e-148	Gorai.006G253000.1
CK1_CK1	2.1e-147	Gorai.007G147800.1
CK1_CK1	4.7e-144	Gorai.007G275800.1
CK1_CK1	3.3e-147	Gorai.009G032600.1
CK1_CK1	1.1e-146	Gorai.009G142600.1
CK1_CK1	1.1e-141	Gorai.010G074400.1
CK1_CK1	1.2e-146	Gorai.011G175500.1
CK1_CK1	4.1e-145	Gorai.013G227100.1
CK1_CK1-Pl	4.3e-163	Gorai.001G026300.2
CK1_CK1-Pl	3.3e-164	Gorai.004G018000.1
CK1_CK1-Pl	6.5e-164	Gorai.004G018100.1
CK1_CK1-Pl	1e-151	Gorai.004G279600.2
CK1_CK1-Pl	1.1e-162	Gorai.007G289500.1
CK1_CK1-Pl	1.2e-162	Gorai.007G343500.1
CK1_CK1-Pl	9.7e-155	Gorai.009G024100.1
CK1_CK1-Pl	7.2e-164	Gorai.009G137100.1
CK1_CK1-Pl	6.9e-162	Gorai.011G072100.1
CK1_CK1-Pl	3.8e-159	Gorai.013G123300.1
CK1_CK1-Pl	1.2e-128	Gorai.013G175600.1
CK1_CK1-Pl	3.4e-162	Gorai.013G203000.1
CK1_CK1-Pl	1.4e-161	Gorai.013G219500.2
CMGC_CDK-CCRK	2.2e-131	Gorai.001G006600.1
CMGC_CDK-CCRK	1.2e-95	Gorai.009G026100.1
CMGC_CDK-CDK7	4.8e-170	Gorai.006G057400.1
CMGC_CDK-CDK7	4e-173	Gorai.006G193300.1
CMGC_CDK-CDK8	2.3e-195	Gorai.006G206400.3
CMGC_CDK-CDK8	2.3e-194	Gorai.013G013100.1
CMGC_CDK-CRK7-CDK9	1.6e-158	Gorai.001G055300.1
CMGC_CDK-CRK7-CDK9	1.1e-154	Gorai.002G163100.1
CMGC_CDK-CRK7-CDK9	2.2e-152	Gorai.003G098600.1
CMGC_CDK-CRK7-CDK9	9.4e-159	Gorai.003G118400.1
CMGC_CDK-CRK7-CDK9	3.5e-147	Gorai.004G175700.1
CMGC_CDK-CRK7-CDK9	3.3e-154	Gorai.004G244900.1
CMGC_CDK-CRK7-CDK9	1.9e-152	Gorai.004G266500.1
CMGC_CDK-CRK7-CDK9	5.8e-94	Gorai.005G158600.2
CMGC_CDK-CRK7-CDK9	3.5e-148	Gorai.005G200800.1
CMGC_CDK-CRK7-CDK9	2.2e-150	Gorai.006G013200.1
CMGC_CDK-CRK7-CDK9	3e-151	Gorai.006G267300.1
CMGC_CDK-CRK7-CDK9	1.4e-151	Gorai.006G272600.1
CMGC_CDK-CRK7-CDK9	5.6e-157	Gorai.007G287200.1
CMGC_CDK-CRK7-CDK9	2.2e-156	Gorai.007G322800.1
CMGC_CDK-CRK7-CDK9	2.9e-140	Gorai.008G046600.1
CMGC_CDK-CRK7-CDK9	4.7e-137	Gorai.008G101200.1
CMGC_CDK-CRK7-CDK9	1.5e-156	Gorai.009G266100.1
CMGC_CDK-CRK7-CDK9	6.1e-138	Gorai.010G131900.1
CMGC_CDK-CRK7-CDK9	6.1e-159	Gorai.011G185800.1
CMGC_CDK-CRK7-CDK9	4e-150	Gorai.012G128100.1
CMGC_CDK-CRK7-CDK9	8e-148	Gorai.012G170000.1
CMGC_CDK-CRK7-CDK9	5.1e-152	Gorai.013G134700.1
CMGC_CDK-CRK7-CDK9	7.3e-158	Gorai.013G168700.1
CMGC_CDK-CRK7-CDK9	3.1e-155	Gorai.013G202600.1
CMGC_CDK-PITSLRE	2.3e-159	Gorai.001G060800.2
CMGC_CDK-PITSLRE	9.1e-178	Gorai.005G170300.1
CMGC_CDK-PITSLRE	5.9e-161	Gorai.008G205000.1
CMGC_CDK-PITSLRE	4.8e-178	Gorai.012G174900.2
CMGC_CDK-Pl	1.1e-156	Gorai.002G112300.1
CMGC_CDK-Pl	1.5e-152	Gorai.010G124800.5
CMGC_CDK-Pl	2.4e-160	Gorai.012G047600.1
CMGC_CDK-Pl	2.8e-153	Gorai.001G000900.2
CMGC_CK2	2.7e-184	Gorai.003G029200.1
CMGC_CK2	3.5e-183	Gorai.003G029300.1
CMGC_CK2	4e-184	Gorai.007G056100.1
CMGC_CK2	1.3e-185	Gorai.007G222200.1
CMGC_CK2	9.9e-184	Gorai.008G080500.1
CMGC_CK2	1.3e-189	Gorai.011G107500.1
CMGC_CLK	1.1e-195	Gorai.001G063800.1
CMGC_CLK	7.3e-193	Gorai.003G107300.1
CMGC_CLK	2.5e-193	Gorai.009G052800.1
CMGC_CLK	3.1e-199	Gorai.009G423700.1
CMGC_DYRK-PRP4	1.7e-154	Gorai.001G069500.1
CMGC_DYRK-PRP4	5.2e-155	Gorai.005G135000.1
CMGC_DYRK-PRP4	8.8e-154	Gorai.007G002400.1
CMGC_DYRK-PRP4	2.1e-145	Gorai.011G288600.1
CMGC_DYRK-PRP4	5.1e-142	Gorai.013G081700.3
CMGC_DYRK-YAK	2.4e-178	Gorai.004G254900.1
CMGC_DYRK-YAK	2.3e-180	Gorai.007G247600.1
CMGC_DYRK-YAK	8.5e-179	Gorai.013G185200.1
CMGC_GSK	1.3e-185	Gorai.002G218100.1
CMGC_GSK	1.1e-182	Gorai.004G042400.1
CMGC_GSK	5.4e-180	Gorai.004G156700.1
CMGC_GSK	7.7e-183	Gorai.006G089300.1
CMGC_GSK	4.1e-182	Gorai.006G089400.1
CMGC_GSK	7.6e-179	Gorai.007G096100.1
CMGC_GSK	1.6e-189	Gorai.007G308500.3
CMGC_GSK	4.5e-185	Gorai.008G045800.1
CMGC_GSK	5.9e-190	Gorai.008G136600.1
CMGC_GSK	3.3e-184	Gorai.010G241600.1
CMGC_GSKL	3.7e-124	Gorai.004G056100.1
CMGC_MAPK	2.8e-143	Gorai.001G158800.6
CMGC_MAPK	2.4e-134	Gorai.001G159000.2
CMGC_MAPK	7.2e-145	Gorai.002G045300.1
CMGC_MAPK	1.6e-140	Gorai.002G178700.1
CMGC_MAPK	4.5e-142	Gorai.003G012800.1
CMGC_MAPK	1e-144	Gorai.003G155700.1
CMGC_MAPK	1.7e-144	Gorai.004G159400.4
CMGC_MAPK	3.7e-143	Gorai.005G011100.1
CMGC_MAPK	2.8e-147	Gorai.005G035600.2
CMGC_MAPK	3.5e-141	Gorai.005G109500.1
CMGC_MAPK	1.4e-143	Gorai.005G123100.1
CMGC_MAPK	9e-140	Gorai.005G161300.1
CMGC_MAPK	1.5e-145	Gorai.006G007700.1
CMGC_MAPK	2.5e-146	Gorai.007G004400.1
CMGC_MAPK	5.2e-141	Gorai.007G050000.2
CMGC_MAPK	7.6e-145	Gorai.007G332300.1
CMGC_MAPK	1.9e-139	Gorai.008G065400.3
CMGC_MAPK	6.2e-143	Gorai.008G120100.1
CMGC_MAPK	4.5e-143	Gorai.008G249800.1
CMGC_MAPK	4e-146	Gorai.008G289200.1
CMGC_MAPK	3.2e-143	Gorai.009G103800.1
CMGC_MAPK	5.7e-144	Gorai.009G104600.1
CMGC_MAPK	2.6e-143	Gorai.009G199400.1
CMGC_MAPK	2.8e-142	Gorai.009G361300.1
CMGC_MAPK	2.8e-142	Gorai.011G100600.2
CMGC_MAPK	2.3e-133	Gorai.011G132800.1
CMGC_MAPK	6.2e-148	Gorai.012G041500.1
CMGC_Pl-Tthe	7.5e-159	Gorai.009G028000.1
CMGC_RCK	8.9e-151	Gorai.001G230900.1
CMGC_RCK	4e-150	Gorai.003G187100.1
CMGC_RCK	8.1e-165	Gorai.004G178800.1
CMGC_RCK	2.2e-152	Gorai.007G157300.1
CMGC_RCK	4.7e-163	Gorai.008G220700.1
CMGC_SRPK	2.2e-178	Gorai.002G244400.1
CMGC_SRPK	2.7e-174	Gorai.003G001800.1
CMGC_SRPK	5.5e-180	Gorai.006G102900.1
CMGC_SRPK	1.1e-179	Gorai.009G088800.1
CMGC_SRPK	3.4e-178	Gorai.009G409800.1
Group-Pl-2	4.6e-163	Gorai.004G193500.1
Group-Pl-2	4.3e-162	Gorai.007G029800.1
Group-Pl-3	5.6e-124	Gorai.001G247200.1
Group-Pl-3	1.2e-116	Gorai.007G063800.1
Group-Pl-3	1.4e-130	Gorai.007G114000.1
Group-Pl-3	4.7e-137	Gorai.012G108100.1
Group-Pl-4	2.3e-141	Gorai.005G003400.1
Group-Pl-4	1.7e-149	Gorai.008G183200.1
Group-Pl-4	4.5e-49	Gorai.008G269500.1
IRE1	5.3e-140	Gorai.002G114100.1
IRE1	7.7e-138	Gorai.003G001300.1
NAK	2.6e-122	Gorai.001G066000.1
NAK	4e-118	Gorai.003G104700.1
NAK	7.1e-128	Gorai.004G065000.1
NAK	3.2e-121	Gorai.008G201200.2
NEK	2.5e-122	Gorai.001G124800.1
NEK	5.5e-121	Gorai.002G229400.1
NEK	4e-119	Gorai.004G018800.3
NEK	1.2e-123	Gorai.004G077600.1
NEK	1.8e-121	Gorai.006G114800.1
NEK	4.2e-122	Gorai.006G139000.3
NEK	1.1e-123	Gorai.007G283900.3
NEK	3.9e-121	Gorai.008G002700.3
NEK	1.1e-123	Gorai.009G082900.1
NEK	2e-123	Gorai.013G201300.1
NEK	2.6e-123	Gorai.013G256900.3
PEK_GCN2	1.1e-166	Gorai.011G142600.1
PEK_PEK	3.8e-51	Gorai.007G322900.1
RLK-Pelle_C-LEC	1.3e-138	Gorai.002G163600.1
RLK-Pelle_CR4L	2e-90	Gorai.002G214800.1
RLK-Pelle_CR4L	1.5e-107	Gorai.004G007200.1
RLK-Pelle_CR4L	9.3e-98	Gorai.004G168600.1
RLK-Pelle_CR4L	2.1e-83	Gorai.006G167000.1
RLK-Pelle_CR4L	7.3e-98	Gorai.007G083800.1
RLK-Pelle_CR4L	1.3e-105	Gorai.009G265400.1
RLK-Pelle_CR4L	3e-91	Gorai.009G279700.1
RLK-Pelle_CR4L	3.7e-105	Gorai.009G287900.1
RLK-Pelle_CR4L	1.5e-81	Gorai.009G314400.1
RLK-Pelle_CR4L	5.7e-75	Gorai.009G327200.1
RLK-Pelle_CR4L	8.9e-111	Gorai.011G142500.1
RLK-Pelle_CR4L	7.7e-109	Gorai.011G288100.1
RLK-Pelle_CR4L	1.4e-109	Gorai.013G018100.1
RLK-Pelle_CrRLK1L-1	4.8e-144	Gorai.001G079200.1
RLK-Pelle_CrRLK1L-1	1.8e-104	Gorai.001G090400.1
RLK-Pelle_CrRLK1L-1	1.1e-152	Gorai.001G107000.2
RLK-Pelle_CrRLK1L-1	7.4e-127	Gorai.001G207900.1
RLK-Pelle_CrRLK1L-1	1.9e-84	Gorai.001G208600.1
RLK-Pelle_CrRLK1L-1	7.1e-137	Gorai.001G209200.1
RLK-Pelle_CrRLK1L-1	3.6e-118	Gorai.001G210100.1
RLK-Pelle_CrRLK1L-1	1.4e-117	Gorai.001G210300.1
RLK-Pelle_CrRLK1L-1	1.9e-107	Gorai.001G210700.1
RLK-Pelle_CrRLK1L-1	3.1e-124	Gorai.001G211900.1
RLK-Pelle_CrRLK1L-1	4.1e-74	Gorai.001G212100.1
RLK-Pelle_CrRLK1L-1	3e-132	Gorai.001G269100.1
RLK-Pelle_CrRLK1L-1	3.8e-153	Gorai.002G074700.1
RLK-Pelle_CrRLK1L-1	5.5e-121	Gorai.003G027400.1
RLK-Pelle_CrRLK1L-1	2.7e-153	Gorai.003G137700.1
RLK-Pelle_CrRLK1L-1	2.9e-153	Gorai.004G003200.1
RLK-Pelle_CrRLK1L-1	3.1e-149	Gorai.005G067100.1
RLK-Pelle_CrRLK1L-1	3.8e-152	Gorai.005G120700.1
RLK-Pelle_CrRLK1L-1	7.5e-76	Gorai.005G123600.1
RLK-Pelle_CrRLK1L-1	7.4e-150	Gorai.005G246200.1
RLK-Pelle_CrRLK1L-1	1.4e-152	Gorai.006G235700.1
RLK-Pelle_CrRLK1L-1	1.5e-121	Gorai.007G117300.1
RLK-Pelle_CrRLK1L-1	2.9e-138	Gorai.007G117400.1
RLK-Pelle_CrRLK1L-1	7.8e-74	Gorai.007G173600.1
RLK-Pelle_CrRLK1L-1	2.8e-67	Gorai.007G174500.1
RLK-Pelle_CrRLK1L-1	1e-137	Gorai.007G175500.1
RLK-Pelle_CrRLK1L-1	1.9e-133	Gorai.007G175600.1
RLK-Pelle_CrRLK1L-1	3.5e-78	Gorai.007G175700.1
RLK-Pelle_CrRLK1L-1	7.1e-69	Gorai.007G175900.1
RLK-Pelle_CrRLK1L-1	7.2e-191	Gorai.007G176000.1
RLK-Pelle_CrRLK1L-1	7e-190	Gorai.007G176100.1
RLK-Pelle_CrRLK1L-1	5.9e-83	Gorai.007G176200.1
RLK-Pelle_CrRLK1L-1	1.3e-90	Gorai.007G218500.1
RLK-Pelle_CrRLK1L-1	2.7e-121	Gorai.007G218600.1
RLK-Pelle_CrRLK1L-1	1.1e-67	Gorai.007G218700.1
RLK-Pelle_CrRLK1L-1	1e-112	Gorai.007G218900.1
RLK-Pelle_CrRLK1L-1	1.8e-117	Gorai.007G219000.1
RLK-Pelle_CrRLK1L-1	1.1e-131	Gorai.007G274500.1
RLK-Pelle_CrRLK1L-1	4.2e-112	Gorai.008G053200.1
RLK-Pelle_CrRLK1L-1	1.3e-134	Gorai.008G078800.1
RLK-Pelle_CrRLK1L-1	7e-125	Gorai.008G078900.1
RLK-Pelle_CrRLK1L-1	3.5e-146	Gorai.008G195200.1
RLK-Pelle_CrRLK1L-1	3.9e-112	Gorai.008G275200.1
RLK-Pelle_CrRLK1L-1	4.4e-148	Gorai.009G115900.1
RLK-Pelle_CrRLK1L-1	9.6e-145	Gorai.009G432100.1
RLK-Pelle_CrRLK1L-1	3.4e-153	Gorai.011G124900.1
RLK-Pelle_CrRLK1L-1	7.6e-147	Gorai.011G253000.1
RLK-Pelle_CrRLK1L-1	4.4e-122	Gorai.012G038800.1
RLK-Pelle_CrRLK1L-1	1.6e-140	Gorai.012G067400.1
RLK-Pelle_CrRLK1L-1	2e-127	Gorai.013G023800.1
RLK-Pelle_CrRLK1L-1	3.7e-149	Gorai.013G034800.1
RLK-Pelle_CrRLK1L-1	1.7e-119	Gorai.013G096500.1
RLK-Pelle_CrRLK1L-1	2.9e-64	Gorai.013G096600.1
RLK-Pelle_CrRLK1L-1	1e-148	Gorai.013G120400.1
RLK-Pelle_CrRLK1L-1	1.1e-131	Gorai.013G235600.1
RLK-Pelle_DLSV	8.1e-114	Gorai.001G030100.1
RLK-Pelle_DLSV	5.1e-114	Gorai.001G030200.1
RLK-Pelle_DLSV	5.1e-109	Gorai.001G131900.1
RLK-Pelle_DLSV	2.2e-103	Gorai.001G263700.1
RLK-Pelle_DLSV	2.4e-120	Gorai.002G016200.1
RLK-Pelle_DLSV	7.7e-106	Gorai.002G032800.2
RLK-Pelle_DLSV	1.4e-125	Gorai.002G033400.1
RLK-Pelle_DLSV	1.7e-124	Gorai.002G034100.1
RLK-Pelle_DLSV	2e-124	Gorai.002G034200.1
RLK-Pelle_DLSV	5.6e-122	Gorai.002G034300.1
RLK-Pelle_DLSV	2.7e-106	Gorai.002G034400.1
RLK-Pelle_DLSV	1e-125	Gorai.002G034500.1
RLK-Pelle_DLSV	1.1e-109	Gorai.002G034700.1
RLK-Pelle_DLSV	3.2e-111	Gorai.002G034900.1
RLK-Pelle_DLSV	2.9e-115	Gorai.002G035100.1
RLK-Pelle_DLSV	2.5e-125	Gorai.002G035200.1
RLK-Pelle_DLSV	3.9e-125	Gorai.002G035300.1
RLK-Pelle_DLSV	1.1e-123	Gorai.002G035600.1
RLK-Pelle_DLSV	8.7e-107	Gorai.002G048300.1
RLK-Pelle_DLSV	1.9e-107	Gorai.002G048600.1
RLK-Pelle_DLSV	5.3e-107	Gorai.002G048800.1
RLK-Pelle_DLSV	2.3e-110	Gorai.002G048900.1
RLK-Pelle_DLSV	2.4e-110	Gorai.002G049000.1
RLK-Pelle_DLSV	4.8e-117	Gorai.002G077900.1
RLK-Pelle_DLSV	8.6e-115	Gorai.002G078000.1
RLK-Pelle_DLSV	5.4e-123	Gorai.002G078200.1
RLK-Pelle_DLSV	6.3e-123	Gorai.002G078400.1
RLK-Pelle_DLSV	1.2e-104	Gorai.002G078500.1
RLK-Pelle_DLSV	1.2e-122	Gorai.002G078600.1
RLK-Pelle_DLSV	2.8e-83	Gorai.002G078900.1
RLK-Pelle_DLSV	9.2e-113	Gorai.002G105800.1
RLK-Pelle_DLSV	1.4e-94	Gorai.002G171400.1
RLK-Pelle_DLSV	2.2e-118	Gorai.002G176300.2
RLK-Pelle_DLSV	1.2e-104	Gorai.002G264200.1
RLK-Pelle_DLSV	5.4e-108	Gorai.004G022600.1
RLK-Pelle_DLSV	8.9e-96	Gorai.004G044900.1
RLK-Pelle_DLSV	2.5e-82	Gorai.004G045000.1
RLK-Pelle_DLSV	1.1e-127	Gorai.004G256800.1
RLK-Pelle_DLSV	1.7e-101	Gorai.005G155700.1
RLK-Pelle_DLSV	1e-101	Gorai.005G155800.1
RLK-Pelle_DLSV	1.1e-120	Gorai.005G155900.1
RLK-Pelle_DLSV	5e-122	Gorai.005G156000.1
RLK-Pelle_DLSV	1.7e-102	Gorai.005G156100.1
RLK-Pelle_DLSV	4.5e-123	Gorai.005G207600.1
RLK-Pelle_DLSV	3.7e-125	Gorai.005G207800.1
RLK-Pelle_DLSV	1.7e-124	Gorai.005G207900.1
RLK-Pelle_DLSV	4.3e-111	Gorai.006G003800.1
RLK-Pelle_DLSV	7.4e-121	Gorai.006G082700.1
RLK-Pelle_DLSV	8.6e-113	Gorai.006G083900.1
RLK-Pelle_DLSV	7.8e-118	Gorai.006G084000.1
RLK-Pelle_DLSV	3.3e-120	Gorai.006G084100.1
RLK-Pelle_DLSV	2.4e-117	Gorai.006G084300.1
RLK-Pelle_DLSV	1.6e-123	Gorai.006G084500.1
RLK-Pelle_DLSV	4.1e-111	Gorai.006G085100.1
RLK-Pelle_DLSV	4.8e-110	Gorai.006G091400.1
RLK-Pelle_DLSV	5.4e-102	Gorai.006G167100.1
RLK-Pelle_DLSV	4.4e-102	Gorai.006G188600.1
RLK-Pelle_DLSV	8.2e-106	Gorai.006G194300.3
RLK-Pelle_DLSV	4.6e-101	Gorai.007G001400.1
RLK-Pelle_DLSV	2.6e-120	Gorai.007G317800.1
RLK-Pelle_DLSV	2e-120	Gorai.007G318100.1
RLK-Pelle_DLSV	1.7e-107	Gorai.007G326000.2
RLK-Pelle_DLSV	1.8e-110	Gorai.007G330300.1
RLK-Pelle_DLSV	3.5e-110	Gorai.007G330500.1
RLK-Pelle_DLSV	3.8e-109	Gorai.007G330600.1
RLK-Pelle_DLSV	3.5e-93	Gorai.007G330700.1
RLK-Pelle_DLSV	4.7e-105	Gorai.007G378900.1
RLK-Pelle_DLSV	1.2e-107	Gorai.008G160000.3
RLK-Pelle_DLSV	4.5e-103	Gorai.008G160100.2
RLK-Pelle_DLSV	1.1e-115	Gorai.009G053900.1
RLK-Pelle_DLSV	9.6e-103	Gorai.009G119100.1
RLK-Pelle_DLSV	1.8e-105	Gorai.009G159400.1
RLK-Pelle_DLSV	6.6e-106	Gorai.009G159500.1
RLK-Pelle_DLSV	3e-104	Gorai.009G159600.1
RLK-Pelle_DLSV	8.1e-106	Gorai.009G159800.1
RLK-Pelle_DLSV	2.7e-124	Gorai.009G175100.1
RLK-Pelle_DLSV	1.7e-118	Gorai.009G176200.1
RLK-Pelle_DLSV	1.4e-119	Gorai.009G330600.1
RLK-Pelle_DLSV	2.7e-104	Gorai.009G336500.1
RLK-Pelle_DLSV	5.9e-107	Gorai.009G336700.1
RLK-Pelle_DLSV	4.7e-113	Gorai.009G363600.1
RLK-Pelle_DLSV	2e-105	Gorai.009G368900.1
RLK-Pelle_DLSV	1.1e-123	Gorai.009G388400.1
RLK-Pelle_DLSV	4.4e-121	Gorai.009G429300.1
RLK-Pelle_DLSV	7.4e-114	Gorai.009G429400.1
RLK-Pelle_DLSV	4.6e-120	Gorai.009G429500.1
RLK-Pelle_DLSV	2.9e-119	Gorai.009G429800.1
RLK-Pelle_DLSV	4.6e-73	Gorai.010G144600.1
RLK-Pelle_DLSV	2.2e-76	Gorai.010G144800.1
RLK-Pelle_DLSV	3.7e-109	Gorai.010G145300.1
RLK-Pelle_DLSV	3.8e-67	Gorai.010G145500.1
RLK-Pelle_DLSV	6.7e-97	Gorai.010G146000.1
RLK-Pelle_DLSV	2.5e-95	Gorai.010G146300.1
RLK-Pelle_DLSV	1.6e-125	Gorai.010G147300.1
RLK-Pelle_DLSV	5.4e-126	Gorai.010G147500.1
RLK-Pelle_DLSV	4.9e-110	Gorai.010G152500.1
RLK-Pelle_DLSV	2.3e-103	Gorai.010G162800.1
RLK-Pelle_DLSV	7.9e-107	Gorai.010G163000.1
RLK-Pelle_DLSV	7.9e-123	Gorai.010G175800.1
RLK-Pelle_DLSV	7e-120	Gorai.010G176100.1
RLK-Pelle_DLSV	3.6e-119	Gorai.010G192100.1
RLK-Pelle_DLSV	3.7e-123	Gorai.010G220800.1
RLK-Pelle_DLSV	5.2e-122	Gorai.010G221300.1
RLK-Pelle_DLSV	3.2e-128	Gorai.010G253400.1
RLK-Pelle_DLSV	2.1e-121	Gorai.010G253500.1
RLK-Pelle_DLSV	1.7e-123	Gorai.010G253800.1
RLK-Pelle_DLSV	1.2e-121	Gorai.011G017600.1
RLK-Pelle_DLSV	7.6e-126	Gorai.011G017700.1
RLK-Pelle_DLSV	2.4e-123	Gorai.011G017800.1
RLK-Pelle_DLSV	8.4e-125	Gorai.011G017900.1
RLK-Pelle_DLSV	1.4e-128	Gorai.011G018100.1
RLK-Pelle_DLSV	2.7e-126	Gorai.011G018400.1
RLK-Pelle_DLSV	5.3e-128	Gorai.011G020400.1
RLK-Pelle_DLSV	1.3e-127	Gorai.011G020500.1
RLK-Pelle_DLSV	1.1e-96	Gorai.011G052000.1
RLK-Pelle_DLSV	2.8e-110	Gorai.011G052100.1
RLK-Pelle_DLSV	1.5e-110	Gorai.011G052300.1
RLK-Pelle_DLSV	9.9e-93	Gorai.011G052400.1
RLK-Pelle_DLSV	2.2e-109	Gorai.011G052600.1
RLK-Pelle_DLSV	2.3e-121	Gorai.011G075500.1
RLK-Pelle_DLSV	1.1e-101	Gorai.011G095200.1
RLK-Pelle_DLSV	8.8e-97	Gorai.011G095300.1
RLK-Pelle_DLSV	3.5e-101	Gorai.011G240400.1
RLK-Pelle_DLSV	1.5e-117	Gorai.013G072500.1
RLK-Pelle_DLSV	8.8e-111	Gorai.013G217500.1
RLK-Pelle_DLSV	7.5e-94	Gorai.013G217600.1
RLK-Pelle_DLSV	2.3e-105	Gorai.N011100.1
RLK-Pelle_DLSV	8e-108	Gorai.N011200.1
RLK-Pelle_DLSV	4.1e-102	Gorai.N019100.1
RLK-Pelle_Extensin	1e-150	Gorai.001G012000.1
RLK-Pelle_Extensin	3.9e-144	Gorai.001G144700.1
RLK-Pelle_Extensin	5.1e-149	Gorai.001G182900.1
RLK-Pelle_Extensin	1e-149	Gorai.004G222800.1
RLK-Pelle_Extensin	6.4e-130	Gorai.007G295100.1
RLK-Pelle_Extensin	3.4e-144	Gorai.008G138500.1
RLK-Pelle_Extensin	5e-146	Gorai.009G141900.1
RLK-Pelle_Extensin	1.7e-130	Gorai.011G123200.1
RLK-Pelle_Extensin	5.3e-131	Gorai.013G204600.1
RLK-Pelle_L-LEC	1.4e-122	Gorai.001G050500.1
RLK-Pelle_L-LEC	3.9e-107	Gorai.001G086500.1
RLK-Pelle_L-LEC	2.2e-109	Gorai.002G100600.1
RLK-Pelle_L-LEC	2.7e-108	Gorai.002G224000.1
RLK-Pelle_L-LEC	1.9e-107	Gorai.002G224100.1
RLK-Pelle_L-LEC	6.4e-110	Gorai.002G249200.1
RLK-Pelle_L-LEC	1.1e-119	Gorai.002G256700.1
RLK-Pelle_L-LEC	4.8e-122	Gorai.003G036300.1
RLK-Pelle_L-LEC	2.4e-97	Gorai.005G080800.1
RLK-Pelle_L-LEC	2e-112	Gorai.005G217600.1
RLK-Pelle_L-LEC	1.1e-108	Gorai.006G143200.1
RLK-Pelle_L-LEC	1.3e-90	Gorai.006G148700.1
RLK-Pelle_L-LEC	1.1e-122	Gorai.006G171000.1
RLK-Pelle_L-LEC	2.6e-113	Gorai.006G184300.1
RLK-Pelle_L-LEC	1.7e-112	Gorai.007G231000.1
RLK-Pelle_L-LEC	5.3e-114	Gorai.007G231100.1
RLK-Pelle_L-LEC	1.8e-113	Gorai.007G231200.1
RLK-Pelle_L-LEC	1.2e-114	Gorai.007G231300.1
RLK-Pelle_L-LEC	2.6e-100	Gorai.007G231400.1
RLK-Pelle_L-LEC	7.2e-115	Gorai.007G231500.1
RLK-Pelle_L-LEC	6.9e-116	Gorai.007G329800.1
RLK-Pelle_L-LEC	1.1e-114	Gorai.007G330000.1
RLK-Pelle_L-LEC	8.8e-114	Gorai.007G330100.1
RLK-Pelle_L-LEC	1.4e-115	Gorai.007G346700.1
RLK-Pelle_L-LEC	2.5e-102	Gorai.007G376900.1
RLK-Pelle_L-LEC	5.4e-104	Gorai.008G012800.1
RLK-Pelle_L-LEC	2.4e-118	Gorai.008G088900.1
RLK-Pelle_L-LEC	3.6e-111	Gorai.008G217500.1
RLK-Pelle_L-LEC	4.5e-104	Gorai.009G057500.1
RLK-Pelle_L-LEC	1.4e-116	Gorai.009G096700.1
RLK-Pelle_L-LEC	1.1e-104	Gorai.009G096800.1
RLK-Pelle_L-LEC	1.3e-117	Gorai.009G319800.1
RLK-Pelle_L-LEC	1.1e-111	Gorai.009G419200.1
RLK-Pelle_L-LEC	9.3e-105	Gorai.010G153900.1
RLK-Pelle_L-LEC	2.6e-34	Gorai.011G006900.1
RLK-Pelle_L-LEC	1.7e-103	Gorai.011G028100.1
RLK-Pelle_L-LEC	2.7e-114	Gorai.011G109300.1
RLK-Pelle_L-LEC	1.7e-183	Gorai.011G158300.1
RLK-Pelle_L-LEC	2.2e-116	Gorai.011G218300.1
RLK-Pelle_L-LEC	1.9e-116	Gorai.011G267500.1
RLK-Pelle_L-LEC	1.6e-60	Gorai.012G001800.1
RLK-Pelle_L-LEC	5.8e-120	Gorai.012G105700.1
RLK-Pelle_L-LEC	5.2e-119	Gorai.012G105900.1
RLK-Pelle_L-LEC	8.9e-120	Gorai.012G116100.1
RLK-Pelle_L-LEC	3.2e-107	Gorai.012G128000.1
RLK-Pelle_L-LEC	2.7e-95	Gorai.012G144100.1
RLK-Pelle_L-LEC	4.1e-104	Gorai.012G144200.1
RLK-Pelle_L-LEC	1.4e-91	Gorai.012G144300.1
RLK-Pelle_L-LEC	6.4e-103	Gorai.012G144400.1
RLK-Pelle_L-LEC	1.1e-92	Gorai.012G144500.1
RLK-Pelle_L-LEC	4.5e-103	Gorai.012G144600.1
RLK-Pelle_L-LEC	1.1e-103	Gorai.012G144800.1
RLK-Pelle_L-LEC	3.4e-104	Gorai.012G144900.1
RLK-Pelle_L-LEC	6.8e-101	Gorai.012G145000.1
RLK-Pelle_L-LEC	6.3e-104	Gorai.012G145100.1
RLK-Pelle_L-LEC	1.2e-78	Gorai.012G145200.1
RLK-Pelle_L-LEC	8.5e-118	Gorai.012G145400.1
RLK-Pelle_L-LEC	6.3e-119	Gorai.013G054200.1
RLK-Pelle_L-LEC	2.2e-117	Gorai.013G054300.1
RLK-Pelle_L-LEC	5.2e-111	Gorai.013G054400.1
RLK-Pelle_L-LEC	3.7e-108	Gorai.013G152300.1
RLK-Pelle_L-LEC	3.6e-115	Gorai.013G262800.1
RLK-Pelle_L-LEC	1.6e-88	Gorai.N017000.1
RLK-Pelle_LRK10L-2	7.3e-127	Gorai.001G081700.1
RLK-Pelle_LRK10L-2	4.6e-126	Gorai.002G039900.1
RLK-Pelle_LRK10L-2	1.6e-73	Gorai.002G040100.1
RLK-Pelle_LRK10L-2	4.4e-124	Gorai.002G041100.1
RLK-Pelle_LRK10L-2	2.7e-125	Gorai.002G041500.1
RLK-Pelle_LRK10L-2	2.8e-121	Gorai.002G041800.1
RLK-Pelle_LRK10L-2	8.1e-115	Gorai.002G042000.1
RLK-Pelle_LRK10L-2	8.6e-101	Gorai.002G042100.1
RLK-Pelle_LRK10L-2	9.6e-126	Gorai.002G042300.1
RLK-Pelle_LRK10L-2	3.6e-126	Gorai.002G042600.1
RLK-Pelle_LRK10L-2	4.3e-114	Gorai.002G042700.1
RLK-Pelle_LRK10L-2	1e-125	Gorai.002G047500.1
RLK-Pelle_LRK10L-2	5.1e-126	Gorai.002G047800.1
RLK-Pelle_LRK10L-2	1.2e-124	Gorai.002G047900.1
RLK-Pelle_LRK10L-2	4.7e-127	Gorai.002G052200.1
RLK-Pelle_LRK10L-2	9.5e-101	Gorai.002G052300.1
RLK-Pelle_LRK10L-2	2e-125	Gorai.003G025800.1
RLK-Pelle_LRK10L-2	7.1e-134	Gorai.006G058700.1
RLK-Pelle_LRK10L-2	3.5e-128	Gorai.006G058800.1
RLK-Pelle_LRK10L-2	2.9e-124	Gorai.006G059500.1
RLK-Pelle_LRK10L-2	2.1e-131	Gorai.006G059700.1
RLK-Pelle_LRK10L-2	2.3e-130	Gorai.006G194100.1
RLK-Pelle_LRK10L-2	6.9e-135	Gorai.007G182500.1
RLK-Pelle_LRK10L-2	1.1e-136	Gorai.007G182700.1
RLK-Pelle_LRK10L-2	2e-92	Gorai.007G182900.1
RLK-Pelle_LRK10L-2	2.3e-129	Gorai.007G183100.1
RLK-Pelle_LRK10L-2	5.2e-130	Gorai.007G183200.1
RLK-Pelle_LRK10L-2	2.2e-136	Gorai.007G183300.1
RLK-Pelle_LRK10L-2	2.8e-134	Gorai.007G183900.1
RLK-Pelle_LRK10L-2	5.8e-123	Gorai.007G334900.1
RLK-Pelle_LRK10L-2	4.1e-125	Gorai.007G335000.1
RLK-Pelle_LRK10L-2	7.2e-125	Gorai.007G335100.1
RLK-Pelle_LRK10L-2	2.3e-127	Gorai.009G304800.1
RLK-Pelle_LRK10L-2	2.3e-133	Gorai.009G305400.1
RLK-Pelle_LRK10L-2	4e-134	Gorai.009G305500.1
RLK-Pelle_LRK10L-2	1.6e-114	Gorai.010G091900.1
RLK-Pelle_LRK10L-2	4.8e-128	Gorai.012G003200.1
RLK-Pelle_LRK10L-2	1.4e-131	Gorai.012G003300.1
RLK-Pelle_LRK10L-2	1.1e-94	Gorai.012G183300.1
RLK-Pelle_LRK10L-2	2.3e-136	Gorai.013G013500.1
RLK-Pelle_LRK10L-2	3.3e-82	Gorai.N016000.1
RLK-Pelle_LRR-I-1	3.6e-103	Gorai.001G186800.1
RLK-Pelle_LRR-I-1	2.7e-77	Gorai.003G006200.1
RLK-Pelle_LRR-I-1	6e-104	Gorai.004G225900.1
RLK-Pelle_LRR-I-1	6.8e-115	Gorai.005G173400.1
RLK-Pelle_LRR-I-1	2.6e-111	Gorai.006G169000.1
RLK-Pelle_LRR-I-1	2.1e-88	Gorai.007G190800.1
RLK-Pelle_LRR-I-1	1.4e-106	Gorai.008G088500.1
RLK-Pelle_LRR-I-1	3.8e-112	Gorai.010G230800.1
RLK-Pelle_LRR-I-2	7.3e-150	Gorai.002G080700.3
RLK-Pelle_LRR-I-2	5.3e-138	Gorai.008G060300.4
RLK-Pelle_LRR-I-2	2.4e-128	Gorai.011G019100.1
RLK-Pelle_LRR-I-2	2.6e-148	Gorai.013G164600.1
RLK-Pelle_LRR-II	7.7e-140	Gorai.001G241500.1
RLK-Pelle_LRR-II	2e-148	Gorai.003G039900.1
RLK-Pelle_LRR-II	4.6e-154	Gorai.005G218200.1
RLK-Pelle_LRR-II	2.9e-150	Gorai.007G060500.1
RLK-Pelle_LRR-II	4.6e-148	Gorai.007G186300.1
RLK-Pelle_LRR-II	2.3e-146	Gorai.007G236500.2
RLK-Pelle_LRR-II	3e-140	Gorai.009G008400.1
RLK-Pelle_LRR-II	1.1e-143	Gorai.009G327400.1
RLK-Pelle_LRR-II	1.8e-150	Gorai.009G337000.1
RLK-Pelle_LRR-II	3.6e-156	Gorai.010G129300.2
RLK-Pelle_LRR-II	2.4e-138	Gorai.011G038400.1
RLK-Pelle_LRR-II	1.3e-142	Gorai.012G097800.1
RLK-Pelle_LRR-II	2.6e-153	Gorai.012G140900.1
RLK-Pelle_LRR-II	5e-148	Gorai.012G141000.1
RLK-Pelle_LRR-II	1.8e-137	Gorai.013G063000.1
RLK-Pelle_LRR-II	1.2e-137	Gorai.013G063100.1
RLK-Pelle_LRR-II	6.8e-153	Gorai.013G063200.1
RLK-Pelle_LRR-II	2.5e-147	Gorai.013G102600.1
RLK-Pelle_LRR-III	2.4e-115	Gorai.001G003200.1
RLK-Pelle_LRR-III	4.4e-92	Gorai.001G016300.1
RLK-Pelle_LRR-III	2e-81	Gorai.001G070200.1
RLK-Pelle_LRR-III	1.6e-109	Gorai.001G081900.1
RLK-Pelle_LRR-III	2.1e-111	Gorai.001G198100.1
RLK-Pelle_LRR-III	6.6e-114	Gorai.001G203900.1
RLK-Pelle_LRR-III	1.9e-83	Gorai.001G260600.1
RLK-Pelle_LRR-III	8.1e-76	Gorai.002G096000.1
RLK-Pelle_LRR-III	1.8e-84	Gorai.002G134400.1
RLK-Pelle_LRR-III	3.2e-85	Gorai.002G229000.1
RLK-Pelle_LRR-III	4.3e-110	Gorai.002G243600.1
RLK-Pelle_LRR-III	1.6e-81	Gorai.003G026300.1
RLK-Pelle_LRR-III	1.2e-75	Gorai.003G027300.1
RLK-Pelle_LRR-III	1e-76	Gorai.003G046400.1
RLK-Pelle_LRR-III	2.1e-110	Gorai.003G082600.1
RLK-Pelle_LRR-III	1.5e-114	Gorai.003G153000.3
RLK-Pelle_LRR-III	9.9e-84	Gorai.004G024700.1
RLK-Pelle_LRR-III	1.1e-50	Gorai.004G134300.1
RLK-Pelle_LRR-III	2.3e-113	Gorai.004G278900.1
RLK-Pelle_LRR-III	6.3e-91	Gorai.004G285000.1
RLK-Pelle_LRR-III	1.5e-111	Gorai.005G120900.1
RLK-Pelle_LRR-III	1.2e-110	Gorai.005G133200.1
RLK-Pelle_LRR-III	3.1e-96	Gorai.005G169100.1
RLK-Pelle_LRR-III	2.7e-110	Gorai.005G192800.1
RLK-Pelle_LRR-III	5.7e-101	Gorai.005G193500.1
RLK-Pelle_LRR-III	3.3e-49	Gorai.005G239500.1
RLK-Pelle_LRR-III	3.9e-80	Gorai.006G188100.1
RLK-Pelle_LRR-III	6.2e-88	Gorai.007G047200.1
RLK-Pelle_LRR-III	1.6e-84	Gorai.007G152400.1
RLK-Pelle_LRR-III	6.7e-92	Gorai.007G184800.1
RLK-Pelle_LRR-III	6.1e-113	Gorai.007G186000.1
RLK-Pelle_LRR-III	6.7e-79	Gorai.007G216500.1
RLK-Pelle_LRR-III	1.4e-74	Gorai.007G244000.1
RLK-Pelle_LRR-III	2.5e-74	Gorai.008G023200.2
RLK-Pelle_LRR-III	1.9e-78	Gorai.008G078600.1
RLK-Pelle_LRR-III	2.8e-92	Gorai.008G171200.1
RLK-Pelle_LRR-III	9.6e-73	Gorai.008G214600.1
RLK-Pelle_LRR-III	1.8e-110	Gorai.008G271600.4
RLK-Pelle_LRR-III	3.9e-92	Gorai.009G001100.1
RLK-Pelle_LRR-III	4.6e-117	Gorai.009G022300.1
RLK-Pelle_LRR-III	7.9e-85	Gorai.009G036600.1
RLK-Pelle_LRR-III	1.1e-79	Gorai.009G105200.1
RLK-Pelle_LRR-III	5.5e-93	Gorai.009G120000.1
RLK-Pelle_LRR-III	3.4e-82	Gorai.009G214700.1
RLK-Pelle_LRR-III	4.8e-85	Gorai.009G348000.1
RLK-Pelle_LRR-III	1.2e-115	Gorai.010G067400.1
RLK-Pelle_LRR-III	6.2e-86	Gorai.010G100000.1
RLK-Pelle_LRR-III	1.8e-87	Gorai.010G235300.1
RLK-Pelle_LRR-III	2.4e-85	Gorai.011G001900.1
RLK-Pelle_LRR-III	3.2e-82	Gorai.011G004900.1
RLK-Pelle_LRR-III	3.2e-88	Gorai.011G061900.1
RLK-Pelle_LRR-III	7.8e-112	Gorai.011G125200.1
RLK-Pelle_LRR-III	1.5e-88	Gorai.011G206900.1
RLK-Pelle_LRR-III	9e-98	Gorai.011G209000.1
RLK-Pelle_LRR-III	7e-99	Gorai.011G289900.1
RLK-Pelle_LRR-III	3.8e-93	Gorai.012G184100.1
RLK-Pelle_LRR-III	5.5e-74	Gorai.013G047000.1
RLK-Pelle_LRR-III	2.1e-82	Gorai.013G062400.1
RLK-Pelle_LRR-III	1.6e-74	Gorai.013G156100.1
RLK-Pelle_LRR-III	5e-58	Gorai.013G231600.1
RLK-Pelle_LRR-III	2.8e-109	Gorai.013G231800.1
RLK-Pelle_LRR-IV	1.1e-114	Gorai.001G036800.1
RLK-Pelle_LRR-IV	6e-131	Gorai.004G162200.1
RLK-Pelle_LRR-IV	2.4e-126	Gorai.004G202400.1
RLK-Pelle_LRR-IV	3.2e-130	Gorai.006G064800.1
RLK-Pelle_LRR-IV	2.7e-125	Gorai.008G239500.1
RLK-Pelle_LRR-IV	4.6e-131	Gorai.008G284000.1
RLK-Pelle_LRR-IV	1.8e-129	Gorai.009G307500.1
RLK-Pelle_LRR-IX	1.3e-145	Gorai.001G125200.1
RLK-Pelle_LRR-IX	9.1e-151	Gorai.002G235300.1
RLK-Pelle_LRR-IX	1.4e-154	Gorai.005G026700.1
RLK-Pelle_LRR-IX	4.5e-146	Gorai.006G115200.1
RLK-Pelle_LRR-IX	8.9e-149	Gorai.006G149500.1
RLK-Pelle_LRR-IX	3.5e-144	Gorai.006G224800.1
RLK-Pelle_LRR-IX	4e-164	Gorai.007G187900.1
RLK-Pelle_LRR-IX	9.2e-157	Gorai.008G170100.1
RLK-Pelle_LRR-IX	3.5e-157	Gorai.011G151900.1
RLK-Pelle_LRR-IX	6.1e-162	Gorai.013G030200.1
RLK-Pelle_LRR-V	1.4e-133	Gorai.005G204500.2
RLK-Pelle_LRR-V	1.3e-111	Gorai.006G141800.1
RLK-Pelle_LRR-V	4.2e-122	Gorai.009G120500.1
RLK-Pelle_LRR-V	3.2e-139	Gorai.009G148500.1
RLK-Pelle_LRR-V	9.3e-100	Gorai.010G172500.1
RLK-Pelle_LRR-V	1.5e-143	Gorai.010G183400.1
RLK-Pelle_LRR-V	4.5e-143	Gorai.011G011800.1
RLK-Pelle_LRR-V	2.1e-127	Gorai.011G024500.1
RLK-Pelle_LRR-V	8e-140	Gorai.011G054100.1
RLK-Pelle_LRR-VI-1	2.5e-101	Gorai.001G060100.1
RLK-Pelle_LRR-VI-1	7.5e-105	Gorai.001G269200.1
RLK-Pelle_LRR-VI-1	1.5e-99	Gorai.005G139400.1
RLK-Pelle_LRR-VI-1	5.1e-109	Gorai.007G256600.1
RLK-Pelle_LRR-VI-1	3.6e-99	Gorai.008G205300.3
RLK-Pelle_LRR-VI-1	3.1e-101	Gorai.012G088400.1
RLK-Pelle_LRR-VI-1	5.4e-113	Gorai.013G195600.1
RLK-Pelle_LRR-VI-1	8e-91	Gorai.N006900.1
RLK-Pelle_LRR-VI-2	4.3e-103	Gorai.003G159600.1
RLK-Pelle_LRR-VI-2	7.8e-102	Gorai.004G210200.1
RLK-Pelle_LRR-VI-2	7.2e-118	Gorai.004G233500.1
RLK-Pelle_LRR-VI-2	5e-115	Gorai.006G089100.1
RLK-Pelle_LRR-VI-2	4.7e-105	Gorai.006G209800.1
RLK-Pelle_LRR-VI-2	2.9e-117	Gorai.009G112500.1
RLK-Pelle_LRR-VI-2	3.5e-114	Gorai.010G241800.1
RLK-Pelle_LRR-VI-2	9.5e-106	Gorai.011G291000.1
RLK-Pelle_LRR-VI-2	7.9e-113	Gorai.012G078500.2
RLK-Pelle_LRR-VII-1	8.8e-127	Gorai.004G204100.1
RLK-Pelle_LRR-VII-1	2.6e-123	Gorai.006G227000.1
RLK-Pelle_LRR-VII-1	6e-126	Gorai.008G241300.1
RLK-Pelle_LRR-VII-1	2.1e-128	Gorai.010G218400.1
RLK-Pelle_LRR-VII-1	2e-126	Gorai.011G127000.1
RLK-Pelle_LRR-VII-1	7.6e-130	Gorai.011G209800.1
RLK-Pelle_LRR-VII-2	6.4e-120	Gorai.001G032100.1
RLK-Pelle_LRR-VII-2	3.7e-136	Gorai.009G055800.1
RLK-Pelle_LRR-VII-2	1e-133	Gorai.010G112800.1
RLK-Pelle_LRR-VII-2	3.4e-119	Gorai.013G216200.1
RLK-Pelle_LRR-VII-3	1.2e-119	Gorai.003G011000.1
RLK-Pelle_LRR-VII-3	1.8e-119	Gorai.007G196700.2
RLK-Pelle_LRR-VII-3	2.6e-119	Gorai.009G271000.1
RLK-Pelle_LRR-VII-3	4.4e-120	Gorai.010G006200.1
RLK-Pelle_LRR-VIII-1	3e-133	Gorai.005G002700.1
RLK-Pelle_LRR-VIII-1	7.6e-133	Gorai.005G116800.1
RLK-Pelle_LRR-VIII-1	9.7e-131	Gorai.005G121200.1
RLK-Pelle_LRR-VIII-1	1.8e-130	Gorai.009G167900.1
RLK-Pelle_LRR-VIII-1	1.2e-127	Gorai.010G221900.1
RLK-Pelle_LRR-VIII-1	1.5e-124	Gorai.011G125500.1
RLK-Pelle_LRR-VIII-1	5.4e-132	Gorai.013G271600.2
RLK-Pelle_LRR-Xa	3.4e-134	Gorai.001G226700.2
RLK-Pelle_LRR-Xa	1.5e-126	Gorai.001G257700.1
RLK-Pelle_LRR-Xa	5.1e-133	Gorai.005G188100.1
RLK-Pelle_LRR-Xa	1.1e-123	Gorai.007G077900.1
RLK-Pelle_LRR-Xa	5.8e-136	Gorai.007G161400.3
RLK-Pelle_LRR-Xa	1.3e-119	Gorai.012G058000.1
RLK-Pelle_LRR-Xb-1	2.1e-129	Gorai.002G068500.1
RLK-Pelle_LRR-Xb-1	1.1e-123	Gorai.002G149600.1
RLK-Pelle_LRR-Xb-1	4.6e-126	Gorai.002G171000.1
RLK-Pelle_LRR-Xb-1	1.2e-123	Gorai.003G048200.1
RLK-Pelle_LRR-Xb-1	1.7e-126	Gorai.004G120000.1
RLK-Pelle_LRR-Xb-1	1.9e-130	Gorai.005G151100.1
RLK-Pelle_LRR-Xb-1	3.8e-123	Gorai.007G062800.1
RLK-Pelle_LRR-Xb-1	1.4e-59	Gorai.009G166400.1
RLK-Pelle_LRR-Xb-1	1.4e-99	Gorai.009G258100.1
RLK-Pelle_LRR-Xb-1	4.8e-127	Gorai.009G455100.1
RLK-Pelle_LRR-Xb-1	4.2e-131	Gorai.011G001200.1
RLK-Pelle_LRR-Xb-2	4.1e-140	Gorai.007G038800.1
RLK-Pelle_LRR-Xb-2	3.3e-140	Gorai.008G195900.1
RLK-Pelle_LRR-XI-1	2.8e-105	Gorai.001G026000.1
RLK-Pelle_LRR-XI-1	3.9e-113	Gorai.001G049500.1
RLK-Pelle_LRR-XI-1	4.8e-59	Gorai.001G180300.1
RLK-Pelle_LRR-XI-1	1.4e-107	Gorai.001G181900.1
RLK-Pelle_LRR-XI-1	3.5e-108	Gorai.001G184400.1
RLK-Pelle_LRR-XI-1	1.7e-107	Gorai.001G237400.1
RLK-Pelle_LRR-XI-1	4e-98	Gorai.002G103300.1
RLK-Pelle_LRR-XI-1	1.8e-103	Gorai.002G211900.1
RLK-Pelle_LRR-XI-1	1.6e-115	Gorai.002G217000.1
RLK-Pelle_LRR-XI-1	1.1e-107	Gorai.003G034200.1
RLK-Pelle_LRR-XI-1	5.4e-120	Gorai.003G034400.1
RLK-Pelle_LRR-XI-1	3.9e-119	Gorai.003G034500.1
RLK-Pelle_LRR-XI-1	4.9e-85	Gorai.003G092400.1
RLK-Pelle_LRR-XI-1	1.8e-88	Gorai.004G124300.1
RLK-Pelle_LRR-XI-1	5.3e-86	Gorai.004G222100.1
RLK-Pelle_LRR-XI-1	7.1e-110	Gorai.004G249900.1
RLK-Pelle_LRR-XI-1	1.2e-111	Gorai.005G039600.1
RLK-Pelle_LRR-XI-1	4.7e-104	Gorai.005G081200.1
RLK-Pelle_LRR-XI-1	4.5e-108	Gorai.005G097600.1
RLK-Pelle_LRR-XI-1	1.1e-109	Gorai.005G097700.1
RLK-Pelle_LRR-XI-1	4.8e-111	Gorai.005G112100.1
RLK-Pelle_LRR-XI-1	1.7e-112	Gorai.005G199100.1
RLK-Pelle_LRR-XI-1	4.1e-113	Gorai.005G265400.1
RLK-Pelle_LRR-XI-1	2.4e-117	Gorai.005G268400.1
RLK-Pelle_LRR-XI-1	3.6e-84	Gorai.006G019000.1
RLK-Pelle_LRR-XI-1	7.5e-87	Gorai.006G019800.1
RLK-Pelle_LRR-XI-1	3.9e-85	Gorai.006G020000.1
RLK-Pelle_LRR-XI-1	2.6e-88	Gorai.006G020100.1
RLK-Pelle_LRR-XI-1	3e-86	Gorai.006G020400.1
RLK-Pelle_LRR-XI-1	1.2e-89	Gorai.006G020800.1
RLK-Pelle_LRR-XI-1	5.9e-89	Gorai.006G021000.1
RLK-Pelle_LRR-XI-1	2.7e-65	Gorai.006G021100.1
RLK-Pelle_LRR-XI-1	1.9e-73	Gorai.006G021300.1
RLK-Pelle_LRR-XI-1	1.5e-72	Gorai.006G022200.1
RLK-Pelle_LRR-XI-1	9.7e-88	Gorai.006G022400.1
RLK-Pelle_LRR-XI-1	5.3e-87	Gorai.006G022800.1
RLK-Pelle_LRR-XI-1	2.4e-73	Gorai.006G131800.1
RLK-Pelle_LRR-XI-1	3.5e-84	Gorai.006G137100.1
RLK-Pelle_LRR-XI-1	8.4e-90	Gorai.006G139200.1
RLK-Pelle_LRR-XI-1	3.3e-110	Gorai.006G219400.2
RLK-Pelle_LRR-XI-1	1.9e-94	Gorai.007G148900.1
RLK-Pelle_LRR-XI-1	5.2e-119	Gorai.007G228700.1
RLK-Pelle_LRR-XI-1	1.5e-110	Gorai.007G271300.2
RLK-Pelle_LRR-XI-1	5.1e-106	Gorai.007G273700.1
RLK-Pelle_LRR-XI-1	7.9e-111	Gorai.008G045400.1
RLK-Pelle_LRR-XI-1	1.5e-99	Gorai.008G051700.1
RLK-Pelle_LRR-XI-1	4e-119	Gorai.008G087500.1
RLK-Pelle_LRR-XI-1	4.6e-113	Gorai.008G215400.1
RLK-Pelle_LRR-XI-1	1.9e-101	Gorai.009G027700.1
RLK-Pelle_LRR-XI-1	6e-108	Gorai.009G048200.1
RLK-Pelle_LRR-XI-1	1.2e-49	Gorai.009G053200.1
RLK-Pelle_LRR-XI-1	1.6e-111	Gorai.009G166500.1
RLK-Pelle_LRR-XI-1	7.8e-112	Gorai.009G193600.1
RLK-Pelle_LRR-XI-1	1e-107	Gorai.009G225100.1
RLK-Pelle_LRR-XI-1	6.9e-107	Gorai.009G225300.1
RLK-Pelle_LRR-XI-1	6.6e-87	Gorai.009G237700.1
RLK-Pelle_LRR-XI-1	3.7e-101	Gorai.009G265300.1
RLK-Pelle_LRR-XI-1	2.1e-68	Gorai.009G278300.1
RLK-Pelle_LRR-XI-1	1e-111	Gorai.009G286600.1
RLK-Pelle_LRR-XI-1	6.8e-102	Gorai.009G287800.2
RLK-Pelle_LRR-XI-1	3.4e-96	Gorai.009G452000.2
RLK-Pelle_LRR-XI-1	7.8e-107	Gorai.010G030500.1
RLK-Pelle_LRR-XI-1	1.7e-71	Gorai.010G040500.1
RLK-Pelle_LRR-XI-1	1e-89	Gorai.010G040600.1
RLK-Pelle_LRR-XI-1	1.8e-89	Gorai.010G040900.1
RLK-Pelle_LRR-XI-1	9.8e-83	Gorai.010G041800.1
RLK-Pelle_LRR-XI-1	4.9e-109	Gorai.010G104300.2
RLK-Pelle_LRR-XI-1	3.4e-50	Gorai.010G110800.1
RLK-Pelle_LRR-XI-1	3.8e-96	Gorai.011G008200.1
RLK-Pelle_LRR-XI-1	6.8e-112	Gorai.011G030400.1
RLK-Pelle_LRR-XI-1	1e-109	Gorai.011G162100.1
RLK-Pelle_LRR-XI-1	2.8e-86	Gorai.011G217500.1
RLK-Pelle_LRR-XI-1	6.2e-76	Gorai.011G217600.1
RLK-Pelle_LRR-XI-1	5.8e-88	Gorai.011G217700.1
RLK-Pelle_LRR-XI-1	9.9e-88	Gorai.011G217800.1
RLK-Pelle_LRR-XI-1	3.3e-77	Gorai.011G218200.1
RLK-Pelle_LRR-XI-1	1.6e-79	Gorai.011G218900.1
RLK-Pelle_LRR-XI-1	4.2e-74	Gorai.011G219300.1
RLK-Pelle_LRR-XI-1	8.3e-100	Gorai.012G162000.1
RLK-Pelle_LRR-XI-1	2.7e-76	Gorai.N010500.1
RLK-Pelle_LRR-XI-1	6.2e-90	Gorai.N013500.1
RLK-Pelle_LRR-XI-1	5e-87	Gorai.N025300.1
RLK-Pelle_LRR-XI-2	1.1e-105	Gorai.003G108000.1
RLK-Pelle_LRR-XI-2	1e-108	Gorai.008G203300.1
RLK-Pelle_LRR-XI-2	1.9e-82	Gorai.012G124900.1
RLK-Pelle_LRR-XII-1	1.9e-103	Gorai.002G049400.1
RLK-Pelle_LRR-XII-1	1.8e-102	Gorai.002G051100.1
RLK-Pelle_LRR-XII-1	2.9e-102	Gorai.002G051300.1
RLK-Pelle_LRR-XII-1	1.8e-101	Gorai.002G051700.1
RLK-Pelle_LRR-XII-1	5.3e-59	Gorai.002G051800.1
RLK-Pelle_LRR-XII-1	6.5e-102	Gorai.002G051900.1
RLK-Pelle_LRR-XII-1	7.6e-102	Gorai.002G064300.1
RLK-Pelle_LRR-XII-1	2.8e-108	Gorai.002G131000.1
RLK-Pelle_LRR-XII-1	3.3e-107	Gorai.002G133000.1
RLK-Pelle_LRR-XII-1	6.8e-117	Gorai.002G260200.1
RLK-Pelle_LRR-XII-1	2.2e-111	Gorai.004G027800.1
RLK-Pelle_LRR-XII-1	3.7e-95	Gorai.006G062800.1
RLK-Pelle_LRR-XII-1	7.1e-158	Gorai.007G045900.1
RLK-Pelle_LRR-XII-1	3.5e-102	Gorai.007G181000.1
RLK-Pelle_LRR-XII-1	7.1e-113	Gorai.008G290200.1
RLK-Pelle_LRR-XII-1	1.1e-99	Gorai.009G306900.1
RLK-Pelle_LRR-XII-1	4.3e-99	Gorai.009G307100.1
RLK-Pelle_LRR-XII-1	1.2e-83	Gorai.009G308400.1
RLK-Pelle_LRR-XII-1	1.2e-115	Gorai.009G314000.1
RLK-Pelle_LRR-XII-1	1.5e-110	Gorai.009G340400.1
RLK-Pelle_LRR-XII-1	2.4e-99	Gorai.009G365300.1
RLK-Pelle_LRR-XII-1	2.1e-95	Gorai.009G365700.1
RLK-Pelle_LRR-XII-1	5.5e-93	Gorai.009G365900.1
RLK-Pelle_LRR-XII-1	3.9e-98	Gorai.009G366000.1
RLK-Pelle_LRR-XII-1	6.1e-101	Gorai.009G366200.1
RLK-Pelle_LRR-XII-1	1.1e-98	Gorai.009G369800.1
RLK-Pelle_LRR-XII-1	9.8e-99	Gorai.009G370000.1
RLK-Pelle_LRR-XII-1	5.1e-98	Gorai.009G370300.1
RLK-Pelle_LRR-XII-1	9.8e-60	Gorai.009G370700.1
RLK-Pelle_LRR-XII-1	3.9e-100	Gorai.009G370900.1
RLK-Pelle_LRR-XII-1	3.4e-98	Gorai.009G371100.1
RLK-Pelle_LRR-XII-1	4.1e-98	Gorai.009G371300.1
RLK-Pelle_LRR-XII-1	1.3e-98	Gorai.009G371600.1
RLK-Pelle_LRR-XII-1	7.1e-90	Gorai.009G371900.1
RLK-Pelle_LRR-XII-1	4.5e-112	Gorai.009G435400.1
RLK-Pelle_LRR-XII-1	2e-104	Gorai.009G436200.1
RLK-Pelle_LRR-XII-1	3.9e-115	Gorai.009G436300.1
RLK-Pelle_LRR-XII-1	4.8e-101	Gorai.010G136200.1
RLK-Pelle_LRR-XII-1	9.4e-83	Gorai.010G165300.1
RLK-Pelle_LRR-XII-1	7.9e-101	Gorai.011G000900.1
RLK-Pelle_LRR-XII-1	1.6e-102	Gorai.011G181600.1
RLK-Pelle_LRR-XII-1	9.2e-86	Gorai.011G239600.1
RLK-Pelle_LRR-XII-1	1.1e-113	Gorai.011G258500.1
RLK-Pelle_LRR-XII-1	2.2e-102	Gorai.011G258600.1
RLK-Pelle_LRR-XII-1	2.2e-108	Gorai.011G258700.1
RLK-Pelle_LRR-XII-1	1.3e-112	Gorai.011G259100.1
RLK-Pelle_LRR-XII-1	1.7e-115	Gorai.011G259200.1
RLK-Pelle_LRR-XII-1	1.9e-113	Gorai.011G259300.1
RLK-Pelle_LRR-XII-1	1.2e-95	Gorai.011G259500.1
RLK-Pelle_LRR-XII-1	4.1e-105	Gorai.011G259700.1
RLK-Pelle_LRR-XII-1	2.1e-115	Gorai.011G259800.1
RLK-Pelle_LRR-XII-1	7.4e-114	Gorai.011G260200.1
RLK-Pelle_LRR-XII-1	8.9e-114	Gorai.011G260300.1
RLK-Pelle_LRR-XII-1	3.1e-82	Gorai.011G271600.1
RLK-Pelle_LRR-XII-1	1.9e-117	Gorai.011G284100.1
RLK-Pelle_LRR-XII-1	1e-103	Gorai.011G284200.1
RLK-Pelle_LRR-XII-1	5.4e-114	Gorai.011G284300.1
RLK-Pelle_LRR-XII-1	6.3e-116	Gorai.011G284400.1
RLK-Pelle_LRR-XII-1	3.6e-93	Gorai.011G284700.1
RLK-Pelle_LRR-XII-1	1.6e-202	Gorai.011G284900.1
RLK-Pelle_LRR-XII-1	5.3e-116	Gorai.011G285100.1
RLK-Pelle_LRR-XII-1	5.6e-115	Gorai.011G285300.1
RLK-Pelle_LRR-XII-1	4.4e-115	Gorai.011G285400.1
RLK-Pelle_LRR-XII-1	3.4e-116	Gorai.011G285500.1
RLK-Pelle_LRR-XII-1	1.5e-98	Gorai.012G098700.1
RLK-Pelle_LRR-XII-1	3.1e-104	Gorai.012G106100.1
RLK-Pelle_LRR-XII-1	1e-108	Gorai.N016200.1
RLK-Pelle_LRR-XII-1	6e-110	Gorai.N016600.1
RLK-Pelle_LRR-XII-1	4.4e-116	Gorai.N018700.1
RLK-Pelle_LRR-XIIIa	3.6e-129	Gorai.001G074000.1
RLK-Pelle_LRR-XIIIa	4.9e-129	Gorai.002G044400.1
RLK-Pelle_LRR-XIIIa	2.1e-133	Gorai.004G175500.1
RLK-Pelle_LRR-XIIIa	1.2e-130	Gorai.007G035200.1
RLK-Pelle_LRR-XIIIa	1.7e-127	Gorai.013G175900.1
RLK-Pelle_LRR-XIIIb	1.4e-147	Gorai.001G019800.1
RLK-Pelle_LRR-XIIIb	6.3e-157	Gorai.007G009000.2
RLK-Pelle_LRR-XIIIb	2.8e-147	Gorai.010G096300.1
RLK-Pelle_LRR-XIV	1.4e-134	Gorai.002G127700.4
RLK-Pelle_LRR-XIV	7.1e-136	Gorai.005G243800.1
RLK-Pelle_LRR-XIV	1.3e-142	Gorai.008G029000.1
RLK-Pelle_LRR-XIV	6.5e-137	Gorai.010G010100.2
RLK-Pelle_LRR-XIV	2.4e-142	Gorai.013G036900.1
RLK-Pelle_LRR-XV	1.8e-122	Gorai.001G149100.1
RLK-Pelle_LRR-XV	5.4e-124	Gorai.006G010100.1
RLK-Pelle_LRR-XV	2.9e-106	Gorai.007G073100.1
RLK-Pelle_LRR-XV	1.1e-122	Gorai.007G083000.1
RLK-Pelle_LRR-XV	1e-123	Gorai.008G176800.1
RLK-Pelle_LRR-XV	3e-121	Gorai.013G094500.1
RLK-Pelle_LysM	6.8e-100	Gorai.001G096000.1
RLK-Pelle_LysM	1.6e-103	Gorai.003G061600.1
RLK-Pelle_LysM	8.6e-98	Gorai.005G179900.1
RLK-Pelle_LysM	3.8e-85	Gorai.006G245600.1
RLK-Pelle_LysM	1.6e-84	Gorai.007G051600.1
RLK-Pelle_LysM	4.3e-83	Gorai.007G051700.1
RLK-Pelle_LysM	3.1e-100	Gorai.007G171300.1
RLK-Pelle_LysM	2e-94	Gorai.007G248700.1
RLK-Pelle_LysM	2.4e-55	Gorai.009G108900.1
RLK-Pelle_LysM	2.9e-79	Gorai.009G109600.1
RLK-Pelle_LysM	2.6e-75	Gorai.009G205500.1
RLK-Pelle_LysM	2.3e-79	Gorai.009G312300.1
RLK-Pelle_LysM	5.9e-99	Gorai.011G012100.1
RLK-Pelle_LysM	2.6e-74	Gorai.011G092200.1
RLK-Pelle_LysM	1.5e-81	Gorai.011G164600.1
RLK-Pelle_LysM	1.9e-80	Gorai.012G005200.1
RLK-Pelle_LysM	2.2e-75	Gorai.012G087700.1
RLK-Pelle_LysM	7.9e-82	Gorai.013G267800.1
RLK-Pelle_PERK-1	9.5e-152	Gorai.001G005700.1
RLK-Pelle_PERK-1	2.5e-145	Gorai.002G005900.1
RLK-Pelle_PERK-1	2.1e-150	Gorai.002G166600.1
RLK-Pelle_PERK-1	1.1e-146	Gorai.003G015600.1
RLK-Pelle_PERK-1	1.1e-154	Gorai.003G065300.1
RLK-Pelle_PERK-1	1.3e-147	Gorai.004G280200.1
RLK-Pelle_PERK-1	4.4e-155	Gorai.007G187200.1
RLK-Pelle_PERK-1	5.4e-152	Gorai.007G204000.1
RLK-Pelle_PERK-1	1.7e-150	Gorai.008G188800.1
RLK-Pelle_PERK-1	4.5e-153	Gorai.009G025100.2
RLK-Pelle_PERK-1	1.5e-153	Gorai.010G072000.1
RLK-Pelle_PERK-1	8.9e-152	Gorai.011G101800.1
RLK-Pelle_PERK-1	6.8e-147	Gorai.012G171700.1
RLK-Pelle_PERK-1	5.4e-146	Gorai.013G037700.1
RLK-Pelle_PERK-2	1.7e-116	Gorai.005G084800.1
RLK-Pelle_PERK-2	3.8e-160	Gorai.009G140500.1
RLK-Pelle_PERK-2	2.1e-115	Gorai.009G251100.1
RLK-Pelle_PERK-2	5e-157	Gorai.010G081600.1
RLK-Pelle_PERK-2	7.6e-162	Gorai.011G066500.2
RLK-Pelle_PERK-2	2.7e-98	Gorai.011G223900.1
RLK-Pelle_RKF3	3.3e-105	Gorai.004G214700.1
RLK-Pelle_RKF3	7.8e-106	Gorai.004G214800.1
RLK-Pelle_RKF3	9.9e-102	Gorai.005G088300.1
RLK-Pelle_RKF3	5.8e-101	Gorai.005G242300.1
RLK-Pelle_RKF3	1.9e-107	Gorai.007G133100.1
RLK-Pelle_RKF3	1.5e-100	Gorai.007G292000.1
RLK-Pelle_RKF3	1.5e-102	Gorai.007G292100.1
RLK-Pelle_RKF3	4.7e-108	Gorai.008G006500.1
RLK-Pelle_RKF3	1.6e-103	Gorai.008G028100.1
RLK-Pelle_RLCK-II	6.7e-105	Gorai.005G004400.1
RLK-Pelle_RLCK-II	3.9e-104	Gorai.006G235200.1
RLK-Pelle_RLCK-II	2e-107	Gorai.011G127600.1
RLK-Pelle_RLCK-IV	1.8e-136	Gorai.001G114800.1
RLK-Pelle_RLCK-IV	1.3e-135	Gorai.004G275500.3
RLK-Pelle_RLCK-IV	4.1e-141	Gorai.007G101300.1
RLK-Pelle_RLCK-IV	1.2e-130	Gorai.009G015200.1
RLK-Pelle_RLCK-IV	1.2e-136	Gorai.010G060400.1
RLK-Pelle_RLCK-IXa	4.1e-104	Gorai.006G264400.1
RLK-Pelle_RLCK-IXa	2.2e-131	Gorai.007G073300.1
RLK-Pelle_RLCK-IXa	1.1e-86	Gorai.009G106900.1
RLK-Pelle_RLCK-IXa	1.1e-107	Gorai.011G188000.2
RLK-Pelle_RLCK-IXb	9.4e-112	Gorai.001G050300.1
RLK-Pelle_RLCK-IXb	9.4e-80	Gorai.001G169200.1
RLK-Pelle_RLCK-IXb	7e-111	Gorai.001G169300.1
RLK-Pelle_RLCK-IXb	3.9e-121	Gorai.004G293500.1
RLK-Pelle_RLCK-IXb	4.3e-102	Gorai.007G099600.1
RLK-Pelle_RLCK-IXb	6.4e-95	Gorai.008G275700.1
RLK-Pelle_RLCK-IXb	1.8e-120	Gorai.009G001200.1
RLK-Pelle_RLCK-IXb	1.7e-121	Gorai.009G042800.1
RLK-Pelle_RLCK-IXb	4.1e-113	Gorai.009G119900.1
RLK-Pelle_RLCK-IXb	3.3e-109	Gorai.010G084700.1
RLK-Pelle_RLCK-IXb	1.2e-121	Gorai.010G098300.1
RLK-Pelle_RLCK-IXb	2.1e-114	Gorai.011G001800.1
RLK-Pelle_RLCK-IXb	6.1e-119	Gorai.012G010600.1
RLK-Pelle_RLCK-IXb	6.1e-119	Gorai.012G095300.1
RLK-Pelle_RLCK-IXb	2e-98	Gorai.013G264000.1
RLK-Pelle_RLCK-Os	9.9e-136	Gorai.009G004500.1
RLK-Pelle_RLCK-Os	7.9e-137	Gorai.009G004600.1
RLK-Pelle_RLCK-Os	2.9e-135	Gorai.009G004700.1
RLK-Pelle_RLCK-Os	2.6e-121	Gorai.009G294100.1
RLK-Pelle_RLCK-V	8.8e-158	Gorai.001G158500.2
RLK-Pelle_RLCK-V	6.8e-153	Gorai.002G031900.2
RLK-Pelle_RLCK-V	3.8e-107	Gorai.004G117200.1
RLK-Pelle_RLCK-V	1.2e-154	Gorai.005G071600.4
RLK-Pelle_RLCK-V	1.7e-151	Gorai.005G243300.1
RLK-Pelle_RLCK-V	1.6e-153	Gorai.006G266500.1
RLK-Pelle_RLCK-V	3.8e-154	Gorai.007G102400.1
RLK-Pelle_RLCK-V	2.6e-157	Gorai.007G214500.1
RLK-Pelle_RLCK-V	3.6e-159	Gorai.007G308900.1
RLK-Pelle_RLCK-V	5.1e-152	Gorai.008G028600.1
RLK-Pelle_RLCK-V	1.8e-154	Gorai.008G119900.1
RLK-Pelle_RLCK-V	3.8e-158	Gorai.009G213700.2
RLK-Pelle_RLCK-V	3.2e-158	Gorai.009G276000.2
RLK-Pelle_RLCK-V	2e-160	Gorai.012G040400.2
RLK-Pelle_RLCK-VI	4.3e-112	Gorai.002G026700.1
RLK-Pelle_RLCK-VI	3.3e-110	Gorai.002G122500.1
RLK-Pelle_RLCK-VI	9.8e-118	Gorai.002G197700.1
RLK-Pelle_RLCK-VI	3.5e-114	Gorai.003G037000.1
RLK-Pelle_RLCK-VI	1.7e-117	Gorai.003G153500.3
RLK-Pelle_RLCK-VI	4e-105	Gorai.004G102100.1
RLK-Pelle_RLCK-VI	6.9e-115	Gorai.006G074700.1
RLK-Pelle_RLCK-VI	4.2e-115	Gorai.006G256400.1
RLK-Pelle_RLCK-VI	1e-111	Gorai.007G058300.1
RLK-Pelle_RLCK-VI	1.1e-114	Gorai.007G133000.1
RLK-Pelle_RLCK-VI	2e-117	Gorai.007G232200.1
RLK-Pelle_RLCK-VI	2.5e-119	Gorai.007G291900.1
RLK-Pelle_RLCK-VI	1e-113	Gorai.007G343100.1
RLK-Pelle_RLCK-VI	4.3e-115	Gorai.008G006600.1
RLK-Pelle_RLCK-VI	1.3e-114	Gorai.008G036300.2
RLK-Pelle_RLCK-VI	2.7e-84	Gorai.008G038400.1
RLK-Pelle_RLCK-VI	9.3e-110	Gorai.008G058700.1
RLK-Pelle_RLCK-VI	9.9e-113	Gorai.008G092900.1
RLK-Pelle_RLCK-VI	1.7e-119	Gorai.008G094600.1
RLK-Pelle_RLCK-VI	1.4e-112	Gorai.011G182700.1
RLK-Pelle_RLCK-VI	4.6e-118	Gorai.012G095500.1
RLK-Pelle_RLCK-VI	1.7e-127	Gorai.013G108200.1
RLK-Pelle_RLCK-VIIa-1	9.6e-156	Gorai.002G022700.1
RLK-Pelle_RLCK-VIIa-1	6.2e-156	Gorai.002G022800.1
RLK-Pelle_RLCK-VIIa-1	4.8e-158	Gorai.002G026900.1
RLK-Pelle_RLCK-VIIa-1	2.9e-150	Gorai.002G087300.1
RLK-Pelle_RLCK-VIIa-1	4.5e-145	Gorai.002G115600.1
RLK-Pelle_RLCK-VIIa-1	5.5e-154	Gorai.002G251800.2
RLK-Pelle_RLCK-VIIa-1	2.4e-143	Gorai.004G002300.1
RLK-Pelle_RLCK-VIIa-1	1.2e-140	Gorai.006G044800.1
RLK-Pelle_RLCK-VIIa-1	6.3e-157	Gorai.006G075700.1
RLK-Pelle_RLCK-VIIa-1	1.8e-158	Gorai.006G264800.1
RLK-Pelle_RLCK-VIIa-1	3.1e-118	Gorai.007G071900.1
RLK-Pelle_RLCK-VIIa-1	2.4e-152	Gorai.007G153700.1
RLK-Pelle_RLCK-VIIa-1	3e-137	Gorai.007G313500.1
RLK-Pelle_RLCK-VIIa-1	2.3e-125	Gorai.007G349400.1
RLK-Pelle_RLCK-VIIa-1	2.6e-157	Gorai.009G315900.1
RLK-Pelle_RLCK-VIIa-1	1e-131	Gorai.010G138800.1
RLK-Pelle_RLCK-VIIa-1	8.1e-146	Gorai.010G179300.1
RLK-Pelle_RLCK-VIIa-1	5.3e-147	Gorai.011G015800.1
RLK-Pelle_RLCK-VIIa-1	3e-158	Gorai.011G187100.1
RLK-Pelle_RLCK-VIIa-1	1.5e-156	Gorai.011G242000.1
RLK-Pelle_RLCK-VIIa-1	3.1e-90	Gorai.012G029300.1
RLK-Pelle_RLCK-VIIa-1	4.5e-151	Gorai.013G265900.1
RLK-Pelle_RLCK-VIIa-2	1.7e-132	Gorai.001G019500.1
RLK-Pelle_RLCK-VIIa-2	1.6e-141	Gorai.001G044200.1
RLK-Pelle_RLCK-VIIa-2	3.8e-140	Gorai.002G257500.1
RLK-Pelle_RLCK-VIIa-2	1.2e-131	Gorai.003G002600.1
RLK-Pelle_RLCK-VIIa-2	5.1e-105	Gorai.003G083900.1
RLK-Pelle_RLCK-VIIa-2	1.1e-139	Gorai.003G131600.1
RLK-Pelle_RLCK-VIIa-2	2.2e-133	Gorai.003G154000.1
RLK-Pelle_RLCK-VIIa-2	6e-136	Gorai.003G177700.1
RLK-Pelle_RLCK-VIIa-2	5.1e-133	Gorai.004G022200.1
RLK-Pelle_RLCK-VIIa-2	1.3e-123	Gorai.004G038000.3
RLK-Pelle_RLCK-VIIa-2	1.2e-124	Gorai.004G190600.1
RLK-Pelle_RLCK-VIIa-2	1.1e-143	Gorai.005G001500.1
RLK-Pelle_RLCK-VIIa-2	1.1e-134	Gorai.005G114200.1
RLK-Pelle_RLCK-VIIa-2	6.8e-132	Gorai.005G217300.1
RLK-Pelle_RLCK-VIIa-2	7.8e-140	Gorai.006G024600.1
RLK-Pelle_RLCK-VIIa-2	4.4e-134	Gorai.006G119600.1
RLK-Pelle_RLCK-VIIa-2	8.1e-125	Gorai.006G165500.1
RLK-Pelle_RLCK-VIIa-2	3.1e-140	Gorai.006G172600.1
RLK-Pelle_RLCK-VIIa-2	2.8e-123	Gorai.007G030500.1
RLK-Pelle_RLCK-VIIa-2	1.2e-143	Gorai.007G078700.1
RLK-Pelle_RLCK-VIIa-2	3.2e-126	Gorai.007G084600.2
RLK-Pelle_RLCK-VIIa-2	1.2e-81	Gorai.007G203900.1
RLK-Pelle_RLCK-VIIa-2	1.4e-128	Gorai.008G014200.1
RLK-Pelle_RLCK-VIIa-2	5.6e-139	Gorai.008G182000.1
RLK-Pelle_RLCK-VIIa-2	1.2e-125	Gorai.008G230200.1
RLK-Pelle_RLCK-VIIa-2	8.1e-140	Gorai.009G015800.1
RLK-Pelle_RLCK-VIIa-2	4.7e-141	Gorai.009G036100.1
RLK-Pelle_RLCK-VIIa-2	8e-135	Gorai.009G076200.1
RLK-Pelle_RLCK-VIIa-2	2.8e-127	Gorai.009G098900.1
RLK-Pelle_RLCK-VIIa-2	4.2e-140	Gorai.009G099000.2
RLK-Pelle_RLCK-VIIa-2	7.3e-135	Gorai.009G146200.1
RLK-Pelle_RLCK-VIIa-2	2.3e-125	Gorai.009G312200.1
RLK-Pelle_RLCK-VIIa-2	3.3e-124	Gorai.009G415600.1
RLK-Pelle_RLCK-VIIa-2	1.1e-139	Gorai.010G088600.1
RLK-Pelle_RLCK-VIIa-2	1.3e-135	Gorai.010G093000.1
RLK-Pelle_RLCK-VIIa-2	3.6e-87	Gorai.010G196400.1
RLK-Pelle_RLCK-VIIa-2	5.7e-135	Gorai.011G059600.1
RLK-Pelle_RLCK-VIIa-2	4.2e-125	Gorai.011G238100.1
RLK-Pelle_RLCK-VIIa-2	2.8e-143	Gorai.011G261900.1
RLK-Pelle_RLCK-VIIa-2	3e-138	Gorai.012G009800.1
RLK-Pelle_RLCK-VIIa-2	3.2e-142	Gorai.012G055500.1
RLK-Pelle_RLCK-VIIa-2	1.1e-142	Gorai.012G070600.1
RLK-Pelle_RLCK-VIIa-2	2.7e-119	Gorai.012G104300.1
RLK-Pelle_RLCK-VIIa-2	5.2e-132	Gorai.013G063800.1
RLK-Pelle_RLCK-VIIa-2	1.5e-142	Gorai.013G077800.1
RLK-Pelle_RLCK-VIIa-2	5e-103	Gorai.013G083000.1
RLK-Pelle_RLCK-VIIa-2	1.5e-139	Gorai.013G083100.1
RLK-Pelle_RLCK-VIIa-2	2.6e-139	Gorai.013G224000.1
RLK-Pelle_RLCK-VIIa-2	3e-140	Gorai.013G242000.1
RLK-Pelle_RLCK-VIIa-2	3.3e-124	Gorai.013G263500.1
RLK-Pelle_RLCK-VIIa-2	1.2e-141	Gorai.013G263600.1
RLK-Pelle_RLCK-VIIb	1e-159	Gorai.005G184800.1
RLK-Pelle_RLCK-VIIb	5.2e-166	Gorai.012G170900.1
RLK-Pelle_RLCK-VIII	4.4e-149	Gorai.001G147400.1
RLK-Pelle_RLCK-VIII	4.9e-163	Gorai.002G155700.1
RLK-Pelle_RLCK-VIII	1.2e-165	Gorai.004G047300.5
RLK-Pelle_RLCK-VIII	1.8e-170	Gorai.005G019600.1
RLK-Pelle_RLCK-VIII	4.3e-113	Gorai.005G071500.2
RLK-Pelle_RLCK-VIII	5.9e-169	Gorai.006G227500.1
RLK-Pelle_RLCK-VIII	7e-162	Gorai.008G135600.1
RLK-Pelle_RLCK-VIII	5.4e-166	Gorai.009G351100.1
RLK-Pelle_RLCK-VIII	3.7e-167	Gorai.011G145700.1
RLK-Pelle_RLCK-VIII	2.9e-158	Gorai.012G099200.1
RLK-Pelle_RLCK-X	2e-152	Gorai.001G036400.1
RLK-Pelle_RLCK-X	2.3e-153	Gorai.009G060300.1
RLK-Pelle_RLCK-X	4.1e-105	Gorai.009G060400.1
RLK-Pelle_RLCK-X	1.7e-148	Gorai.009G125400.1
RLK-Pelle_RLCK-X	5.9e-145	Gorai.010G223000.1
RLK-Pelle_RLCK-XI	8.1e-126	Gorai.006G066000.1
RLK-Pelle_RLCK-XI	2.2e-130	Gorai.007G093100.1
RLK-Pelle_RLCK-XI	1e-128	Gorai.008G282500.1
RLK-Pelle_RLCK-XI	1.4e-122	Gorai.009G123100.1
RLK-Pelle_RLCK-XII-1	5.1e-104	Gorai.001G114400.1
RLK-Pelle_RLCK-XII-1	4.2e-137	Gorai.002G205100.1
RLK-Pelle_RLCK-XII-1	6.4e-138	Gorai.002G259200.1
RLK-Pelle_RLCK-XII-1	7.2e-138	Gorai.003G126600.1
RLK-Pelle_RLCK-XII-1	1.7e-138	Gorai.005G113100.1
RLK-Pelle_RLCK-XII-1	3.5e-142	Gorai.006G179500.1
RLK-Pelle_RLCK-XII-1	2.4e-141	Gorai.006G209500.1
RLK-Pelle_RLCK-XII-1	5.5e-137	Gorai.008G040100.1
RLK-Pelle_RLCK-XII-1	1.1e-140	Gorai.008G122000.1
RLK-Pelle_RLCK-XII-1	6.8e-141	Gorai.008G246800.4
RLK-Pelle_RLCK-XII-1	2.5e-141	Gorai.009G094800.1
RLK-Pelle_RLCK-XII-1	3.4e-138	Gorai.009G188600.1
RLK-Pelle_RLCK-XII-1	8e-132	Gorai.011G295900.1
RLK-Pelle_RLCK-XIII	7.2e-122	Gorai.004G127000.1
RLK-Pelle_RLCK-XIII	1.3e-120	Gorai.007G017900.1
RLK-Pelle_RLCK-XIII	2.2e-121	Gorai.008G262600.1
RLK-Pelle_RLCK-XV	1.1e-144	Gorai.004G102300.1
RLK-Pelle_RLCK-XV	1.1e-138	Gorai.006G066200.1
RLK-Pelle_RLCK-XV	4.9e-149	Gorai.009G127800.1
RLK-Pelle_RLCK-XV	2.9e-150	Gorai.010G225100.1
RLK-Pelle_RLCK-XV	4.9e-143	Gorai.012G095600.1
RLK-Pelle_RLCK-XVI	1e-152	Gorai.003G143400.4
RLK-Pelle_RLCK-XVI	1.5e-151	Gorai.009G108700.1
RLK-Pelle_SD-2b	2e-102	Gorai.001G002500.1
RLK-Pelle_SD-2b	1.3e-115	Gorai.002G069600.1
RLK-Pelle_SD-2b	8e-106	Gorai.002G104400.1
RLK-Pelle_SD-2b	2.1e-94	Gorai.002G107100.1
RLK-Pelle_SD-2b	4.7e-68	Gorai.002G244100.1
RLK-Pelle_SD-2b	3.4e-55	Gorai.003G093500.1
RLK-Pelle_SD-2b	1.7e-75	Gorai.003G163100.1
RLK-Pelle_SD-2b	1e-108	Gorai.004G024400.1
RLK-Pelle_SD-2b	4.3e-106	Gorai.004G092300.1
RLK-Pelle_SD-2b	2.5e-116	Gorai.005G075600.1
RLK-Pelle_SD-2b	2.2e-114	Gorai.005G075700.1
RLK-Pelle_SD-2b	9.2e-103	Gorai.005G080200.1
RLK-Pelle_SD-2b	2.1e-100	Gorai.005G100900.1
RLK-Pelle_SD-2b	9.5e-126	Gorai.005G207100.1
RLK-Pelle_SD-2b	7.4e-110	Gorai.006G169900.1
RLK-Pelle_SD-2b	2.2e-111	Gorai.006G170000.1
RLK-Pelle_SD-2b	1.3e-107	Gorai.007G312800.1
RLK-Pelle_SD-2b	1.7e-103	Gorai.007G313000.1
RLK-Pelle_SD-2b	2.8e-107	Gorai.007G313100.1
RLK-Pelle_SD-2b	2.2e-108	Gorai.007G313200.1
RLK-Pelle_SD-2b	1.5e-113	Gorai.008G120700.1
RLK-Pelle_SD-2b	1.9e-112	Gorai.008G151000.1
RLK-Pelle_SD-2b	1.9e-108	Gorai.008G170300.1
RLK-Pelle_SD-2b	2.9e-117	Gorai.008G272500.1
RLK-Pelle_SD-2b	9e-118	Gorai.009G058300.3
RLK-Pelle_SD-2b	2.7e-76	Gorai.009G070900.1
RLK-Pelle_SD-2b	5.4e-105	Gorai.009G071000.1
RLK-Pelle_SD-2b	1.2e-99	Gorai.009G216000.1
RLK-Pelle_SD-2b	1.5e-104	Gorai.009G216200.1
RLK-Pelle_SD-2b	1.7e-112	Gorai.009G243800.1
RLK-Pelle_SD-2b	3.6e-98	Gorai.009G276500.1
RLK-Pelle_SD-2b	4.9e-104	Gorai.010G011300.1
RLK-Pelle_SD-2b	2e-102	Gorai.010G011400.1
RLK-Pelle_SD-2b	3.3e-101	Gorai.010G023600.1
RLK-Pelle_SD-2b	2.6e-105	Gorai.010G065600.1
RLK-Pelle_SD-2b	6.5e-108	Gorai.011G043600.1
RLK-Pelle_SD-2b	2.7e-115	Gorai.011G083700.2
RLK-Pelle_SD-2b	2.2e-108	Gorai.011G204000.1
RLK-Pelle_SD-2b	4.4e-103	Gorai.011G204100.1
RLK-Pelle_SD-2b	2.2e-97	Gorai.011G207300.1
RLK-Pelle_SD-2b	5.5e-92	Gorai.012G031500.1
RLK-Pelle_SD-2b	2.4e-95	Gorai.012G031700.1
RLK-Pelle_SD-2b	6e-104	Gorai.012G031800.1
RLK-Pelle_SD-2b	8.6e-64	Gorai.012G032100.1
RLK-Pelle_SD-2b	2.8e-69	Gorai.012G032200.1
RLK-Pelle_SD-2b	2.7e-96	Gorai.012G032300.1
RLK-Pelle_SD-2b	5e-104	Gorai.012G032400.1
RLK-Pelle_SD-2b	4.7e-96	Gorai.012G032600.1
RLK-Pelle_SD-2b	1.1e-100	Gorai.012G032700.1
RLK-Pelle_SD-2b	7.1e-101	Gorai.012G032900.1
RLK-Pelle_SD-2b	1.4e-100	Gorai.012G033000.1
RLK-Pelle_SD-2b	3.7e-109	Gorai.013G009700.1
RLK-Pelle_SD-2b	1.4e-108	Gorai.013G034300.1
RLK-Pelle_SD-2b	5.8e-109	Gorai.013G034400.1
RLK-Pelle_SD-2b	6.8e-98	Gorai.013G034500.1
RLK-Pelle_Singleton	1.1e-57	Gorai.001G026700.1
RLK-Pelle_Singleton	4.1e-60	Gorai.009G049000.1
RLK-Pelle_URK-1	6.7e-68	Gorai.001G126300.1
RLK-Pelle_URK-1	2.9e-152	Gorai.008G024300.1
RLK-Pelle_URK-1	3.4e-145	Gorai.013G044800.1
RLK-Pelle_URK-2	1.7e-93	Gorai.004G250200.1
RLK-Pelle_URK-2	2.8e-91	Gorai.005G183100.1
RLK-Pelle_URK-2	5.3e-93	Gorai.006G029200.1
RLK-Pelle_URK-3	7.9e-52	Gorai.008G132100.1
RLK-Pelle_WAK	6.3e-68	Gorai.003G010400.1
RLK-Pelle_WAK	9.6e-60	Gorai.003G049400.1
RLK-Pelle_WAK	5.1e-109	Gorai.003G113700.1
RLK-Pelle_WAK	4.1e-104	Gorai.005G021500.1
RLK-Pelle_WAK	1.4e-103	Gorai.005G021600.1
RLK-Pelle_WAK	3.4e-106	Gorai.005G021700.1
RLK-Pelle_WAK	2.3e-107	Gorai.005G021900.1
RLK-Pelle_WAK	6.6e-107	Gorai.005G022000.1
RLK-Pelle_WAK	1.9e-106	Gorai.005G022100.1
RLK-Pelle_WAK	3.1e-103	Gorai.005G035300.1
RLK-Pelle_WAK	7.3e-109	Gorai.005G085600.1
RLK-Pelle_WAK	1.1e-110	Gorai.005G085800.1
RLK-Pelle_WAK	7e-96	Gorai.005G085900.1
RLK-Pelle_WAK	7e-91	Gorai.005G086000.1
RLK-Pelle_WAK	3.5e-110	Gorai.005G086200.1
RLK-Pelle_WAK	4.4e-112	Gorai.005G086300.1
RLK-Pelle_WAK	1.9e-69	Gorai.005G086400.1
RLK-Pelle_WAK	1.3e-111	Gorai.005G086500.1
RLK-Pelle_WAK	1.5e-113	Gorai.005G086700.1
RLK-Pelle_WAK	1.8e-112	Gorai.005G086800.1
RLK-Pelle_WAK	2.6e-79	Gorai.006G018100.1
RLK-Pelle_WAK	3e-107	Gorai.006G018200.1
RLK-Pelle_WAK	1.3e-105	Gorai.006G018300.1
RLK-Pelle_WAK	2e-106	Gorai.006G018500.1
RLK-Pelle_WAK	5.2e-96	Gorai.006G018600.1
RLK-Pelle_WAK	2.4e-107	Gorai.006G018800.1
RLK-Pelle_WAK	4.7e-95	Gorai.006G018900.1
RLK-Pelle_WAK	3.3e-106	Gorai.006G019100.1
RLK-Pelle_WAK	1.7e-107	Gorai.006G019200.1
RLK-Pelle_WAK	3e-108	Gorai.006G019300.1
RLK-Pelle_WAK	6.5e-106	Gorai.006G019500.1
RLK-Pelle_WAK	2.6e-73	Gorai.006G019600.1
RLK-Pelle_WAK	2.6e-105	Gorai.006G020900.1
RLK-Pelle_WAK	1.5e-98	Gorai.007G158100.1
RLK-Pelle_WAK	9e-112	Gorai.007G238000.1
RLK-Pelle_WAK	5.2e-113	Gorai.009G250200.1
RLK-Pelle_WAK	6.9e-112	Gorai.009G250400.1
RLK-Pelle_WAK	1.2e-111	Gorai.009G250500.1
RLK-Pelle_WAK	1e-105	Gorai.011G148200.1
RLK-Pelle_WAK	4.8e-108	Gorai.011G148400.1
RLK-Pelle_WAK	2.7e-105	Gorai.011G148800.1
RLK-Pelle_WAK	7.5e-111	Gorai.011G212600.1
RLK-Pelle_WAK	5.3e-104	Gorai.011G217900.1
RLK-Pelle_WAK	1.8e-104	Gorai.011G218000.1
RLK-Pelle_WAK	3.7e-108	Gorai.011G218100.1
RLK-Pelle_WAK	1.8e-108	Gorai.011G218500.1
RLK-Pelle_WAK	8.8e-109	Gorai.013G108800.1
RLK-Pelle_WAK	1.1e-91	Gorai.013G109000.1
RLK-Pelle_WAK	5.7e-81	Gorai.N016500.1
RLK-Pelle_WAK	2e-104	Gorai.N020500.1
RLK-Pelle_WAK_LRK10L-1	6.8e-123	Gorai.003G019500.1
RLK-Pelle_WAK_LRK10L-1	2.7e-118	Gorai.005G189300.1
RLK-Pelle_WAK_LRK10L-1	6.7e-127	Gorai.005G193100.1
RLK-Pelle_WAK_LRK10L-1	4.7e-128	Gorai.006G059400.1
RLK-Pelle_WAK_LRK10L-1	1.9e-116	Gorai.006G170700.1
RLK-Pelle_WAK_LRK10L-1	2.8e-127	Gorai.006G194000.1
RLK-Pelle_WAK_LRK10L-1	3.7e-50	Gorai.007G114100.1
RLK-Pelle_WAK_LRK10L-1	5e-129	Gorai.007G183600.1
RLK-Pelle_WAK_LRK10L-1	1e-124	Gorai.007G208300.1
RLK-Pelle_WAK_LRK10L-1	1.3e-117	Gorai.007G267100.1
RLK-Pelle_WAK_LRK10L-1	6.2e-121	Gorai.008G056600.1
RLK-Pelle_WAK_LRK10L-1	5.6e-123	Gorai.009G206300.1
RLK-Pelle_WAK_LRK10L-1	3.9e-124	Gorai.010G013800.1
RLK-Pelle_WAK_LRK10L-1	1.3e-101	Gorai.011G103300.1
RLK-Pelle_WAK_LRK10L-1	5.5e-118	Gorai.011G268800.1
RLK-Pelle_WAK_LRK10L-1	2.4e-119	Gorai.012G106700.1
SCY1_SCYL1	1.5e-108	Gorai.009G292700.2
SCY1_SCYL1	3.9e-107	Gorai.010G219100.1
SCY1_SCYL2	4e-132	Gorai.004G267700.1
SCY1_SCYL2	4.8e-132	Gorai.009G262900.1
SCY1_SCYL2	9.4e-138	Gorai.009G290500.1
STE_STE11	6e-48	Gorai.001G094800.1
STE_STE11	5.4e-94	Gorai.002G091000.1
STE_STE11	7.9e-86	Gorai.003G025400.1
STE_STE11	7.1e-87	Gorai.003G146500.1
STE_STE11	5.2e-103	Gorai.004G213200.1
STE_STE11	1.5e-87	Gorai.004G232400.1
STE_STE11	1.4e-101	Gorai.005G083400.1
STE_STE11	2.4e-95	Gorai.005G091700.1
STE_STE11	3.1e-101	Gorai.006G049500.1
STE_STE11	2.1e-103	Gorai.006G052900.1
STE_STE11	2.3e-96	Gorai.007G053300.1
STE_STE11	4e-87	Gorai.007G213900.1
STE_STE11	1.2e-102	Gorai.007G296700.1
STE_STE11	3.7e-34	Gorai.007G365200.1
STE_STE11	2.8e-103	Gorai.008G000500.1
STE_STE11	3e-95	Gorai.008G073600.1
STE_STE11	1.1e-82	Gorai.008G077000.1
STE_STE11	5.4e-85	Gorai.009G111600.1
STE_STE11	5.4e-92	Gorai.009G180300.1
STE_STE11	6.7e-94	Gorai.009G208800.1
STE_STE11	1.1e-92	Gorai.009G242600.1
STE_STE11	2.2e-95	Gorai.011G012900.1
STE_STE11	7e-96	Gorai.011G104700.2
STE_STE11	2.2e-90	Gorai.011G106000.1
STE_STE11	1.3e-103	Gorai.012G034500.1
STE_STE11	2.2e-84	Gorai.013G269600.1
STE_STE20-Fray	2.5e-151	Gorai.004G130000.1
STE_STE20-Fray	3.4e-155	Gorai.006G030400.4
STE_STE20-Fray	6e-127	Gorai.006G247600.1
STE_STE20-Fray	2.8e-152	Gorai.007G020100.1
STE_STE20-Fray	2.5e-153	Gorai.007G076300.1
STE_STE20-Fray	3.2e-151	Gorai.008G258000.1
STE_STE20-Fray	1.6e-150	Gorai.009G149600.1
STE_STE20-Fray	6.7e-152	Gorai.011G053300.2
STE_STE20-Fray	4.2e-152	Gorai.011G095700.3
STE_STE20-Fray	2e-86	Gorai.011G154300.1
STE_STE20-Fray	6.5e-60	Gorai.011G154500.1
STE_STE20-Fray	6.8e-90	Gorai.011G155200.1
STE_STE20-Fray	4.8e-89	Gorai.011G155300.1
STE_STE20-Fray	4.5e-136	Gorai.013G174600.1
STE_STE20-Pl	8.2e-144	Gorai.005G146100.1
STE_STE20-Pl	1.5e-162	Gorai.008G176300.1
STE_STE20-YSK	2.6e-159	Gorai.002G067900.1
STE_STE20-YSK	5.9e-159	Gorai.009G376100.1
STE_STE20-YSK	6.2e-84	Gorai.013G169600.1
STE_STE7	3.2e-95	Gorai.001G009700.1
STE_STE7	1.9e-113	Gorai.001G013600.1
STE_STE7	6.5e-95	Gorai.002G188500.1
STE_STE7	3e-103	Gorai.003G184000.1
STE_STE7	9.3e-110	Gorai.007G075600.3
STE_STE7	3.1e-98	Gorai.008G225100.1
STE_STE7	5.3e-114	Gorai.008G291700.1
STE_STE7	8.9e-108	Gorai.008G291800.1
STE_STE7	7.8e-115	Gorai.009G033800.2
STE_STE7	1.8e-73	Gorai.010G085300.1
STE_STE7	9.2e-115	Gorai.010G221800.1
STE_STE7	4.3e-117	Gorai.013G229600.1
STE_STE-Pl	1.6e-165	Gorai.002G016000.1
STE_STE-Pl	5.2e-165	Gorai.005G210100.1
STE_STE-Pl	1.3e-163	Gorai.008G149400.1
TKL_CTR1-DRK-1	2.1e-137	Gorai.012G046800.2
TKL_CTR1-DRK-2	5.4e-143	Gorai.001G022800.1
TKL_CTR1-DRK-2	5.9e-135	Gorai.002G159900.1
TKL_CTR1-DRK-2	9.4e-132	Gorai.003G162100.1
TKL_CTR1-DRK-2	8.5e-136	Gorai.004G245400.2
TKL_CTR1-DRK-2	1.2e-140	Gorai.005G067300.1
TKL_CTR1-DRK-2	2.2e-140	Gorai.005G067400.1
TKL_CTR1-DRK-2	6.6e-142	Gorai.006G056600.1
TKL_CTR1-DRK-2	6.4e-140	Gorai.006G080100.1
TKL_CTR1-DRK-2	4.7e-134	Gorai.006G158200.1
TKL_CTR1-DRK-2	4.2e-142	Gorai.006G258400.1
TKL_CTR1-DRK-2	1.8e-140	Gorai.007G286200.1
TKL_CTR1-DRK-2	6.8e-141	Gorai.008G289300.1
TKL_CTR1-DRK-2	7.3e-142	Gorai.009G045200.1
TKL_CTR1-DRK-2	1.3e-134	Gorai.009G228800.2
TKL_CTR1-DRK-2	3.1e-124	Gorai.009G304300.1
TKL_CTR1-DRK-2	3.8e-136	Gorai.009G408200.3
TKL_CTR1-DRK-2	2.6e-133	Gorai.010G033900.1
TKL_CTR1-DRK-2	3.1e-139	Gorai.011G200300.1
TKL_Gdt	9.9e-73	Gorai.004G135500.1
TKL_Gdt	9.2e-74	Gorai.006G208100.1
TKL_Gdt	5.1e-74	Gorai.007G106200.1
TKL-Pl-1	4.1e-111	Gorai.010G225000.1
TKL-Pl-1	3.3e-93	Gorai.011G216900.1
TKL-Pl-1	9.8e-93	Gorai.012G018700.1
TKL-Pl-2	4.6e-135	Gorai.011G166400.1
TKL-Pl-3	1.3e-146	Gorai.013G001000.1
TKL-Pl-4	2.3e-116	Gorai.001G001200.1
TKL-Pl-4	1e-115	Gorai.001G261300.1
TKL-Pl-4	2.9e-105	Gorai.001G266100.1
TKL-Pl-4	4.6e-116	Gorai.002G002100.1
TKL-Pl-4	8.7e-118	Gorai.002G201200.1
TKL-Pl-4	4.2e-114	Gorai.003G005100.1
TKL-Pl-4	4.8e-65	Gorai.003G115600.1
TKL-Pl-4	2.6e-114	Gorai.004G077900.1
TKL-Pl-4	6.9e-105	Gorai.005G004900.1
TKL-Pl-4	3e-116	Gorai.005G044700.1
TKL-Pl-4	2.2e-109	Gorai.005G080000.1
TKL-Pl-4	1.8e-110	Gorai.005G136700.5
TKL-Pl-4	1.9e-105	Gorai.006G034500.1
TKL-Pl-4	3e-104	Gorai.006G234800.1
TKL-Pl-4	2.7e-116	Gorai.006G241500.1
TKL-Pl-4	1.6e-115	Gorai.007G076700.1
TKL-Pl-4	3.2e-113	Gorai.007G139200.1
TKL-Pl-4	1.5e-114	Gorai.007G190200.1
TKL-Pl-4	2.7e-92	Gorai.007G205800.1
TKL-Pl-4	8.7e-115	Gorai.008G003000.1
TKL-Pl-4	2.5e-11	Gorai.008G003100.1
TKL-Pl-4	2.7e-115	Gorai.008G294700.1
TKL-Pl-4	1.5e-116	Gorai.009G069900.2
TKL-Pl-4	3e-111	Gorai.009G169300.1
TKL-Pl-4	1.6e-111	Gorai.009G190600.1
TKL-Pl-4	7.3e-110	Gorai.009G253200.1
TKL-Pl-4	7.4e-114	Gorai.010G185600.1
TKL-Pl-4	6.4e-114	Gorai.011G010500.1
TKL-Pl-4	4.3e-109	Gorai.011G028300.1
TKL-Pl-4	8.7e-114	Gorai.011G167400.1
TKL-Pl-4	1.1e-115	Gorai.012G061300.2
TKL-Pl-4	2.1e-103	Gorai.012G064800.1
TKL-Pl-4	1.3e-115	Gorai.012G157000.1
TKL-Pl-5	2.4e-100	Gorai.005G007700.1
TKL-Pl-5	2.7e-111	Gorai.005G142900.1
TKL-Pl-5	6.5e-105	Gorai.006G233100.1
TKL-Pl-5	1.8e-91	Gorai.008G121800.1
TKL-Pl-5	8.8e-111	Gorai.008G179300.3
TKL-Pl-5	7.6e-106	Gorai.011G035600.1
TKL-Pl-5	2.8e-107	Gorai.011G131000.1
TKL-Pl-5	3e-110	Gorai.012G042800.1
TKL-Pl-5	2.3e-112	Gorai.013G089100.2
TKL-Pl-6	2.1e-125	Gorai.001G185100.1
TKL-Pl-6	4.3e-129	Gorai.002G110000.1
TKL-Pl-6	1.4e-131	Gorai.004G101000.1
TKL-Pl-6	4.1e-133	Gorai.004G225000.1
TKL-Pl-6	4.4e-130	Gorai.005G035500.1
TKL-Pl-6	2.1e-133	Gorai.008G049200.1
TKL-Pl-6	1.2e-126	Gorai.009G006600.3
TKL-Pl-6	1.6e-128	Gorai.009G012400.1
TKL-Pl-6	2.1e-128	Gorai.010G056300.1
TKL-Pl-7	1.5e-135	Gorai.001G199800.1
TKL-Pl-8	2.1e-104	Gorai.009G041400.1
TLK	4.2e-172	Gorai.001G127300.1
TLK	1.9e-172	Gorai.013G256500.1
TTK	3.7e-168	Gorai.009G243100.1
ULK_Fused	8.3e-167	Gorai.012G007600.2
ULK_ULK4	4.2e-146	Gorai.005G057000.1
ULK_ULK4	1.9e-146	Gorai.011G185300.1
WEE	7.4e-111	Gorai.007G129700.1
WNK_NRBP	2.8e-141	Gorai.001G064400.1
WNK_NRBP	7.6e-132	Gorai.002G096100.1
WNK_NRBP	7.2e-142	Gorai.003G069600.1
WNK_NRBP	1.6e-139	Gorai.003G075600.1
WNK_NRBP	7.5e-139	Gorai.004G150400.1
WNK_NRBP	3.2e-133	Gorai.005G042400.1
WNK_NRBP	3.5e-141	Gorai.006G269500.1
WNK_NRBP	6.2e-128	Gorai.007G167300.1
WNK_NRBP	6.7e-141	Gorai.007G285300.1
WNK_NRBP	2.7e-139	Gorai.008G257300.1
WNK_NRBP	9.9e-138	Gorai.011G128900.1
WNK_NRBP	1.3e-140	Gorai.012G033500.1
WNK_NRBP	5.6e-131	Gorai.013G156000.1
WNK_NRBP	1.3e-134	Gorai.013G272100.1

## Sheet: G. arboretum classsification
HMM classification	E value of HMM classification	Gene ID
AGC_MAST	8.1e-177	Cotton_A_07615
AGC_MAST	4.3e-171	Cotton_A_10287
AGC_MAST	1.8e-155	Cotton_A_13056
AGC_MAST	1.4e-136	Cotton_A_13057
AGC_MAST	1.3e-167	Cotton_A_13739
AGC_NDR	3.2e-164	Cotton_A_03010
AGC_NDR	1.9e-157	Cotton_A_06952
AGC_NDR	1.6e-155	Cotton_A_08652
AGC_NDR	5.9e-163	Cotton_A_09345
AGC_NDR	5.5e-167	Cotton_A_10628
AGC_NDR	1.6e-162	Cotton_A_14027
AGC_NDR	1.5e-164	Cotton_A_20656
AGC_NDR	6.3e-145	Cotton_A_22446
AGC_NDR	1.2e-166	Cotton_A_34510
AGC_NDR	1.4e-164	Cotton_A_39141
AGC_PDK1	3e-129	Cotton_A_15969
AGC_PDK1	1.4e-88	Cotton_A_15972
AGC_PDK1	3.2e-146	Cotton_A_19135
AGC_PDK1	7.1e-150	Cotton_A_27995
AGC_PKA-PKG	2.8e-81	Cotton_A_10339
AGC_PKA-PKG	1.1e-90	Cotton_A_18867
AGC_RSK-2	6.1e-101	Cotton_A_01075
AGC_RSK-2	1.4e-134	Cotton_A_02138
AGC_RSK-2	5.4e-131	Cotton_A_02184
AGC_RSK-2	6.4e-130	Cotton_A_02206
AGC_RSK-2	2.2e-134	Cotton_A_04910
AGC_RSK-2	1.4e-128	Cotton_A_05499
AGC_RSK-2	6.6e-134	Cotton_A_06502
AGC_RSK-2	5.8e-119	Cotton_A_07018
AGC_RSK-2	2.7e-133	Cotton_A_07462
AGC_RSK-2	9.8e-133	Cotton_A_08429
AGC_RSK-2	2.3e-118	Cotton_A_09571
AGC_RSK-2	2.1e-123	Cotton_A_11104
AGC_RSK-2	4.2e-98	Cotton_A_12009
AGC_RSK-2	9.9e-130	Cotton_A_13438
AGC_RSK-2	2e-127	Cotton_A_13898
AGC_RSK-2	3.7e-100	Cotton_A_15202
AGC_RSK-2	4.7e-122	Cotton_A_17707
AGC_RSK-2	5.1e-115	Cotton_A_17839
AGC_RSK-2	1.3e-122	Cotton_A_19675
AGC_RSK-2	1.6e-118	Cotton_A_20280
AGC_RSK-2	1.2e-131	Cotton_A_20637
AGC_RSK-2	9.3e-133	Cotton_A_21190
AGC_RSK-2	3.6e-100	Cotton_A_23592
AGC_RSK-2	1.7e-97	Cotton_A_24319
AGC_RSK-2	6.3e-128	Cotton_A_28225
AGC_RSK-2	3.5e-114	Cotton_A_29972
AGC_RSK-2	2e-110	Cotton_A_30399
AGC_RSK-2	2e-103	Cotton_A_30874
AGC_RSK-2	1.2e-132	Cotton_A_31096
AGC_RSK-2	6.1e-129	Cotton_A_40492
AGC-Pl	4e-158	Cotton_A_04041
AGC-Pl	1.8e-160	Cotton_A_15592
AGC-Pl	6.1e-147	Cotton_A_24273
AGC-Pl	2.8e-155	Cotton_A_32160
Aur	1.2e-152	Cotton_A_05596
Aur	7.5e-146	Cotton_A_21852
Aur	7.5e-146	Cotton_A_22936
Aur	3.4e-158	Cotton_A_38681
BUB	1e-133	Cotton_A_32738
CAMK_AMPK	1.3e-159	Cotton_A_05944
CAMK_AMPK	8.1e-159	Cotton_A_22074
CAMK_CAMK1-DCAMKL	1.7e-124	Cotton_A_27269
CAMK_CAMKL-CHK1	1.4e-133	Cotton_A_01175
CAMK_CAMKL-CHK1	1.7e-129	Cotton_A_01247
CAMK_CAMKL-CHK1	2e-136	Cotton_A_01750
CAMK_CAMKL-CHK1	5.2e-136	Cotton_A_02928
CAMK_CAMKL-CHK1	1.4e-134	Cotton_A_04065
CAMK_CAMKL-CHK1	1.3e-130	Cotton_A_04154
CAMK_CAMKL-CHK1	4.2e-120	Cotton_A_04158
CAMK_CAMKL-CHK1	3.4e-130	Cotton_A_04331
CAMK_CAMKL-CHK1	2.2e-139	Cotton_A_04333
CAMK_CAMKL-CHK1	7.1e-136	Cotton_A_05019
CAMK_CAMKL-CHK1	7.2e-134	Cotton_A_07248
CAMK_CAMKL-CHK1	7e-119	Cotton_A_08366
CAMK_CAMKL-CHK1	8.6e-135	Cotton_A_09063
CAMK_CAMKL-CHK1	9.9e-138	Cotton_A_11022
CAMK_CAMKL-CHK1	3.2e-129	Cotton_A_12475
CAMK_CAMKL-CHK1	1.5e-138	Cotton_A_13289
CAMK_CAMKL-CHK1	1.9e-126	Cotton_A_15585
CAMK_CAMKL-CHK1	2.5e-132	Cotton_A_15608
CAMK_CAMKL-CHK1	5.2e-115	Cotton_A_15642
CAMK_CAMKL-CHK1	1.6e-125	Cotton_A_16517
CAMK_CAMKL-CHK1	3.2e-132	Cotton_A_17083
CAMK_CAMKL-CHK1	1.9e-126	Cotton_A_17423
CAMK_CAMKL-CHK1	6.4e-139	Cotton_A_17529
CAMK_CAMKL-CHK1	1.1e-133	Cotton_A_19207
CAMK_CAMKL-CHK1	1.5e-130	Cotton_A_19508
CAMK_CAMKL-CHK1	8e-140	Cotton_A_23687
CAMK_CAMKL-CHK1	3.1e-133	Cotton_A_23852
CAMK_CAMKL-CHK1	6.9e-137	Cotton_A_25709
CAMK_CAMKL-CHK1	6.6e-72	Cotton_A_25899
CAMK_CAMKL-CHK1	7.6e-136	Cotton_A_30062
CAMK_CAMKL-CHK1	8.8e-130	Cotton_A_32356
CAMK_CAMKL-CHK1	1.2e-111	Cotton_A_32557
CAMK_CAMKL-CHK1	2.3e-138	Cotton_A_32831
CAMK_CAMKL-CHK1	2.1e-130	Cotton_A_34885
CAMK_CAMKL-CHK1	1.9e-133	Cotton_A_36065
CAMK_CAMKL-CHK1	6.2e-137	Cotton_A_37254
CAMK_CAMKL-CHK1	2.7e-136	Cotton_A_38153
CAMK_CAMKL-CHK1	1.5e-136	Cotton_A_39763
CAMK_CAMKL-CHK1	7.8e-131	Cotton_A_40954
CAMK_CAMKL-LKB	4.4e-125	Cotton_A_11042
CAMK_CAMKL-LKB	1.8e-122	Cotton_A_11958
CAMK_CAMKL-LKB	4.1e-123	Cotton_A_13291
CAMK_CDPK	1.2e-115	Cotton_A_00778
CAMK_CDPK	1.3e-123	Cotton_A_00840
CAMK_CDPK	5.7e-122	Cotton_A_00844
CAMK_CDPK	4.5e-101	Cotton_A_01345
CAMK_CDPK	1.5e-111	Cotton_A_01559
CAMK_CDPK	2.1e-128	Cotton_A_01782
CAMK_CDPK	2.7e-127	Cotton_A_01819
CAMK_CDPK	9.8e-121	Cotton_A_01837
CAMK_CDPK	2.5e-127	Cotton_A_02586
CAMK_CDPK	6.6e-94	Cotton_A_02803
CAMK_CDPK	2.9e-124	Cotton_A_03493
CAMK_CDPK	1.4e-120	Cotton_A_04013
CAMK_CDPK	2e-127	Cotton_A_04790
CAMK_CDPK	1.7e-126	Cotton_A_04955
CAMK_CDPK	2.8e-123	Cotton_A_05577
CAMK_CDPK	6.3e-130	Cotton_A_07814
CAMK_CDPK	3.4e-120	Cotton_A_08792
CAMK_CDPK	3.6e-127	Cotton_A_09202
CAMK_CDPK	3.7e-86	Cotton_A_09302
CAMK_CDPK	2.3e-126	Cotton_A_10433
CAMK_CDPK	2.7e-128	Cotton_A_11040
CAMK_CDPK	3.4e-127	Cotton_A_11979
CAMK_CDPK	4.5e-85	Cotton_A_12836
CAMK_CDPK	1.3e-121	Cotton_A_15383
CAMK_CDPK	4.3e-127	Cotton_A_15551
CAMK_CDPK	1.3e-118	Cotton_A_15775
CAMK_CDPK	1.2e-91	Cotton_A_15811
CAMK_CDPK	5e-105	Cotton_A_16634
CAMK_CDPK	8.5e-126	Cotton_A_17593
CAMK_CDPK	8.1e-125	Cotton_A_18224
CAMK_CDPK	5.8e-113	Cotton_A_19365
CAMK_CDPK	1e-127	Cotton_A_20526
CAMK_CDPK	1.7e-120	Cotton_A_23073
CAMK_CDPK	1.2e-123	Cotton_A_23177
CAMK_CDPK	2.2e-130	Cotton_A_23725
CAMK_CDPK	1.8e-70	Cotton_A_23914
CAMK_CDPK	1.6e-111	Cotton_A_24177
CAMK_CDPK	2.6e-124	Cotton_A_25635
CAMK_CDPK	1.5e-125	Cotton_A_27334
CAMK_CDPK	1.5e-122	Cotton_A_28267
CAMK_CDPK	1e-119	Cotton_A_28750
CAMK_CDPK	2.4e-129	Cotton_A_30001
CAMK_CDPK	3.7e-124	Cotton_A_30794
CAMK_CDPK	8.5e-123	Cotton_A_31216
CAMK_CDPK	2.2e-127	Cotton_A_31597
CAMK_CDPK	7e-117	Cotton_A_32301
CAMK_CDPK	2.9e-126	Cotton_A_32963
CAMK_CDPK	1.6e-124	Cotton_A_33112
CAMK_CDPK	1.9e-86	Cotton_A_33161
CAMK_CDPK	1e-121	Cotton_A_33650
CAMK_CDPK	1e-118	Cotton_A_33971
CAMK_CDPK	8e-120	Cotton_A_35187
CAMK_CDPK	9.1e-129	Cotton_A_36453
CAMK_CDPK	5.5e-126	Cotton_A_37709
CAMK_CDPK	1.1e-116	Cotton_A_39947
CAMK_CDPK	2.9e-127	Cotton_A_39976
CAMK_OST1L	1.7e-128	Cotton_A_00206
CAMK_OST1L	1.9e-129	Cotton_A_00784
CAMK_OST1L	8.6e-84	Cotton_A_02041
CAMK_OST1L	4.7e-126	Cotton_A_05034
CAMK_OST1L	7e-129	Cotton_A_10809
CAMK_OST1L	1.1e-125	Cotton_A_10863
CAMK_OST1L	1.3e-127	Cotton_A_13180
CAMK_OST1L	4.5e-129	Cotton_A_19398
CAMK_OST1L	3.4e-124	Cotton_A_26510
CAMK_OST1L	7.9e-115	Cotton_A_33722
CAMK_OST1L	1.7e-127	Cotton_A_35092
CAMK_OST1L	7.6e-119	Cotton_A_36161
CK1_CK1	4.7e-147	Cotton_A_02684
CK1_CK1	1.9e-147	Cotton_A_03009
CK1_CK1	3.8e-145	Cotton_A_03143
CK1_CK1	1.4e-146	Cotton_A_05716
CK1_CK1	4.3e-144	Cotton_A_09294
CK1_CK1	1.8e-144	Cotton_A_09354
CK1_CK1	6.4e-140	Cotton_A_10341
CK1_CK1	6.2e-145	Cotton_A_10630
CK1_CK1	2.5e-141	Cotton_A_11903
CK1_CK1	9.8e-142	Cotton_A_18870
CK1_CK1	2.1e-143	Cotton_A_20655
CK1_CK1	4.7e-140	Cotton_A_22445
CK1_CK1	2.7e-137	Cotton_A_28330
CK1_CK1	1.2e-126	Cotton_A_29198
CK1_CK1	3.8e-143	Cotton_A_40643
CK1_CK1-Pl	5.9e-164	Cotton_A_05399
CK1_CK1-Pl	4.6e-163	Cotton_A_07192
CK1_CK1-Pl	1.2e-162	Cotton_A_09036
CK1_CK1-Pl	1.2e-162	Cotton_A_10987
CK1_CK1-Pl	3.8e-151	Cotton_A_11148
CK1_CK1-Pl	6.8e-191	Cotton_A_12002
CK1_CK1-Pl	1.2e-161	Cotton_A_14206
CK1_CK1-Pl	5.8e-152	Cotton_A_14502
CK1_CK1-Pl	1.4e-161	Cotton_A_20470
CK1_CK1-Pl	3.4e-163	Cotton_A_22410
CK1_CK1-Pl	9e-163	Cotton_A_31183
CK1_CK1-Pl	8.2e-161	Cotton_A_33426
CMGC_CDK-CCRK	2e-130	Cotton_A_10347
CMGC_CDK-CCRK	4.5e-107	Cotton_A_11170
CMGC_CDK-CDK7	4.2e-173	Cotton_A_13038
CMGC_CDK-CDK7	3.3e-173	Cotton_A_13039
CMGC_CDK-CDK7	4e-168	Cotton_A_27620
CMGC_CDK-CDK8	9.4e-195	Cotton_A_01035
CMGC_CDK-CDK8	2.1e-195	Cotton_A_08146
CMGC_CDK-CRK7-CDK9	3.7e-151	Cotton_A_03349
CMGC_CDK-CRK7-CDK9	2.4e-158	Cotton_A_03656
CMGC_CDK-CRK7-CDK9	5.4e-156	Cotton_A_04571
CMGC_CDK-CRK7-CDK9	6.2e-150	Cotton_A_05825
CMGC_CDK-CRK7-CDK9	5.4e-152	Cotton_A_09643
CMGC_CDK-CRK7-CDK9	2.7e-114	Cotton_A_09698
CMGC_CDK-CRK7-CDK9	4.4e-147	Cotton_A_13019
CMGC_CDK-CRK7-CDK9	2e-151	Cotton_A_14916
CMGC_CDK-CRK7-CDK9	3.2e-157	Cotton_A_15017
CMGC_CDK-CRK7-CDK9	5.7e-158	Cotton_A_16222
CMGC_CDK-CRK7-CDK9	1.9e-157	Cotton_A_16793
CMGC_CDK-CRK7-CDK9	2.4e-153	Cotton_A_16858
CMGC_CDK-CRK7-CDK9	1.2e-156	Cotton_A_17243
CMGC_CDK-CRK7-CDK9	8.8e-148	Cotton_A_17722
CMGC_CDK-CRK7-CDK9	4e-148	Cotton_A_18677
CMGC_CDK-CRK7-CDK9	1.1e-149	Cotton_A_22071
CMGC_CDK-CRK7-CDK9	1.2e-154	Cotton_A_22416
CMGC_CDK-CRK7-CDK9	3.8e-159	Cotton_A_34072
CMGC_CDK-CRK7-CDK9	2.6e-139	Cotton_A_36218
CMGC_CDK-CRK7-CDK9	6e-137	Cotton_A_37358
CMGC_CDK-CRK7-CDK9	2e-152	Cotton_A_38948
CMGC_CDK-PITSLRE	1.2e-160	Cotton_A_08058
CMGC_CDK-PITSLRE	5.4e-178	Cotton_A_14138
CMGC_CDK-PITSLRE	5.8e-159	Cotton_A_19907
CMGC_CDK-PITSLRE	7.9e-154	Cotton_A_33907
CMGC_CDK-Pl	9.6e-157	Cotton_A_12692
CMGC_CDK-Pl	3.8e-152	Cotton_A_13775
CMGC_CDK-Pl	2.2e-160	Cotton_A_27238
CMGC_CDK-Pl	7.3e-150	Cotton_A_28167
CMGC_CK2	7.3e-183	Cotton_A_09759
CMGC_CK2	2e-183	Cotton_A_16833
CMGC_CK2	2e-187	Cotton_A_26933
CMGC_CK2	2.5e-186	Cotton_A_30154
CMGC_CK2	1.3e-177	Cotton_A_34331
CMGC_CLK	3.8e-145	Cotton_A_01276
CMGC_CLK	1.5e-195	Cotton_A_18611
CMGC_CLK	8.3e-183	Cotton_A_24263
CMGC_CLK	2.7e-189	Cotton_A_34580
CMGC_CLK	8e-167	Cotton_A_35873
CMGC_DYRK-PRP4	3.3e-149	Cotton_A_02736
CMGC_DYRK-PRP4	6.3e-148	Cotton_A_07624
CMGC_DYRK-PRP4	4.6e-144	Cotton_A_15851
CMGC_DYRK-PRP4	4.9e-142	Cotton_A_23255
CMGC_DYRK-PRP4	4.6e-149	Cotton_A_33424
CMGC_DYRK-YAK	3.6e-175	Cotton_A_23503
CMGC_DYRK-YAK	5.2e-179	Cotton_A_29534
CMGC_DYRK-YAK	4.3e-174	Cotton_A_32071
CMGC_GSK	6.7e-165	Cotton_A_05020
CMGC_GSK	1.4e-189	Cotton_A_10648
CMGC_GSK	4.3e-184	Cotton_A_17728
CMGC_GSK	5e-191	Cotton_A_22644
CMGC_GSK	4.7e-182	Cotton_A_23002
CMGC_GSK	1.2e-185	Cotton_A_27014
CMGC_GSK	9.4e-179	Cotton_A_29514
CMGC_GSK	1.9e-182	Cotton_A_30064
CMGC_GSK	3.9e-182	Cotton_A_30067
CMGC_GSK	8.1e-181	Cotton_A_32340
CMGC_GSKL	6.4e-114	Cotton_A_03216
CMGC_MAPK	1.8e-145	Cotton_A_01430
CMGC_MAPK	4.1e-142	Cotton_A_01592
CMGC_MAPK	1.9e-144	Cotton_A_02201
CMGC_MAPK	9.7e-144	Cotton_A_04377
CMGC_MAPK	3.4e-138	Cotton_A_07020
CMGC_MAPK	1.6e-144	Cotton_A_07028
CMGC_MAPK	4.8e-144	Cotton_A_07852
CMGC_MAPK	8.9e-146	Cotton_A_11681
CMGC_MAPK	2.3e-133	Cotton_A_14752
CMGC_MAPK	6.2e-138	Cotton_A_17049
CMGC_MAPK	7.5e-139	Cotton_A_19078
CMGC_MAPK	1.3e-143	Cotton_A_20928
CMGC_MAPK	6.8e-142	Cotton_A_22570
CMGC_MAPK	3.7e-145	Cotton_A_22593
CMGC_MAPK	5.6e-134	Cotton_A_23784
CMGC_MAPK	2.5e-147	Cotton_A_24541
CMGC_MAPK	9.3e-143	Cotton_A_25334
CMGC_MAPK	1.2e-140	Cotton_A_25849
CMGC_MAPK	5.6e-139	Cotton_A_28389
CMGC_MAPK	4e-148	Cotton_A_29153
CMGC_MAPK	1.9e-139	Cotton_A_31255
CMGC_MAPK	4e-143	Cotton_A_32714
CMGC_MAPK	2.9e-136	Cotton_A_33211
CMGC_MAPK	5.6e-140	Cotton_A_37089
CMGC_Pl-Tthe	2.4e-158	Cotton_A_09402
CMGC_RCK	3.7e-151	Cotton_A_03795
CMGC_RCK	7e-163	Cotton_A_07964
CMGC_RCK	8.8e-165	Cotton_A_14275
CMGC_RCK	2.3e-99	Cotton_A_15191
CMGC_RCK	6.6e-164	Cotton_A_25379
CMGC_SRPK	2.2e-178	Cotton_A_00503
CMGC_SRPK	3.9e-180	Cotton_A_13909
CMGC_SRPK	1e-174	Cotton_A_28660
CMGC_SRPK	7e-180	Cotton_A_34517
CMGC_SRPK	1.1e-160	Cotton_A_37797
Group-Pl-2	1.6e-164	Cotton_A_09145
Group-Pl-2	5.9e-163	Cotton_A_26291
Group-Pl-3	3.7e-118	Cotton_A_10908
Group-Pl-3	2.1e-130	Cotton_A_15660
Group-Pl-3	4.4e-137	Cotton_A_22675
Group-Pl-3	1e-118	Cotton_A_33556
Group-Pl-4	1.8e-143	Cotton_A_04311
Group-Pl-4	2.2e-50	Cotton_A_17733
Group-Pl-4	1.3e-150	Cotton_A_35447
IRE1	9e-142	Cotton_A_12675
IRE1	1.7e-138	Cotton_A_28665
NAK	3.2e-127	Cotton_A_03306
NAK	4.2e-123	Cotton_A_18587
NAK	2.3e-120	Cotton_A_27515
NAK	1.9e-118	Cotton_A_35215
NEK	1.2e-119	Cotton_A_02624
NEK	3.2e-122	Cotton_A_07798
NEK	9.8e-118	Cotton_A_11088
NEK	2e-123	Cotton_A_12869
NEK	9.9e-124	Cotton_A_14978
NEK	1.1e-121	Cotton_A_15339
NEK	1.5e-123	Cotton_A_16984
NEK	8.1e-85	Cotton_A_22020
NEK	5e-122	Cotton_A_30266
NEK	1.5e-117	Cotton_A_35259
PEK_GCN2	2.4e-138	Cotton_A_21160
PEK_PEK	2.8e-51	Cotton_A_17244
RLK-Pelle_C-LEC	2.2e-137	Cotton_A_38763
RLK-Pelle_CR4L	1e-109	Cotton_A_00985
RLK-Pelle_CR4L	2.6e-93	Cotton_A_02797
RLK-Pelle_CR4L	1e-104	Cotton_A_03984
RLK-Pelle_CR4L	1.5e-105	Cotton_A_04563
RLK-Pelle_CR4L	1.3e-99	Cotton_A_07651
RLK-Pelle_CR4L	1.7e-110	Cotton_A_13844
RLK-Pelle_CR4L	1e-80	Cotton_A_21051
RLK-Pelle_CR4L	8.3e-111	Cotton_A_21159
RLK-Pelle_CR4L	6.6e-98	Cotton_A_21222
RLK-Pelle_CR4L	1e-107	Cotton_A_21403
RLK-Pelle_CR4L	9.9e-91	Cotton_A_23640
RLK-Pelle_CR4L	1.3e-83	Cotton_A_24038
RLK-Pelle_CR4L	9.3e-89	Cotton_A_27062
RLK-Pelle_CrRLK1L-1	2.1e-149	Cotton_A_00717
RLK-Pelle_CrRLK1L-1	1.1e-139	Cotton_A_00925
RLK-Pelle_CrRLK1L-1	2.5e-147	Cotton_A_01289
RLK-Pelle_CrRLK1L-1	2.7e-153	Cotton_A_02225
RLK-Pelle_CrRLK1L-1	4.1e-79	Cotton_A_05180
RLK-Pelle_CrRLK1L-1	3.5e-153	Cotton_A_06333
RLK-Pelle_CrRLK1L-1	2.9e-149	Cotton_A_08717
RLK-Pelle_CrRLK1L-1	3.7e-129	Cotton_A_09283
RLK-Pelle_CrRLK1L-1	2e-132	Cotton_A_11591
RLK-Pelle_CrRLK1L-1	8.8e-75	Cotton_A_12306
RLK-Pelle_CrRLK1L-1	2.9e-71	Cotton_A_12315
RLK-Pelle_CrRLK1L-1	9.9e-138	Cotton_A_12326
RLK-Pelle_CrRLK1L-1	2.8e-132	Cotton_A_12327
RLK-Pelle_CrRLK1L-1	2.3e-77	Cotton_A_12328
RLK-Pelle_CrRLK1L-1	1.6e-87	Cotton_A_12330
RLK-Pelle_CrRLK1L-1	2.2e-95	Cotton_A_12332
RLK-Pelle_CrRLK1L-1	1.4e-84	Cotton_A_12333
RLK-Pelle_CrRLK1L-1	5.9e-153	Cotton_A_12460
RLK-Pelle_CrRLK1L-1	1e-85	Cotton_A_12492
RLK-Pelle_CrRLK1L-1	3.3e-146	Cotton_A_13385
RLK-Pelle_CrRLK1L-1	2.4e-106	Cotton_A_13655
RLK-Pelle_CrRLK1L-1	1.7e-148	Cotton_A_13658
RLK-Pelle_CrRLK1L-1	4.1e-148	Cotton_A_15047
RLK-Pelle_CrRLK1L-1	3.4e-139	Cotton_A_15906
RLK-Pelle_CrRLK1L-1	4.5e-142	Cotton_A_19085
RLK-Pelle_CrRLK1L-1	2.5e-149	Cotton_A_19735
RLK-Pelle_CrRLK1L-1	2.3e-152	Cotton_A_19953
RLK-Pelle_CrRLK1L-1	3.6e-112	Cotton_A_21317
RLK-Pelle_CrRLK1L-1	3.2e-120	Cotton_A_23558
RLK-Pelle_CrRLK1L-1	7.5e-122	Cotton_A_23559
RLK-Pelle_CrRLK1L-1	1.3e-152	Cotton_A_24662
RLK-Pelle_CrRLK1L-1	6.2e-153	Cotton_A_26110
RLK-Pelle_CrRLK1L-1	1e-121	Cotton_A_27640
RLK-Pelle_CrRLK1L-1	3.7e-146	Cotton_A_28124
RLK-Pelle_CrRLK1L-1	1.3e-113	Cotton_A_28482
RLK-Pelle_CrRLK1L-1	1.3e-120	Cotton_A_28487
RLK-Pelle_CrRLK1L-1	1.2e-121	Cotton_A_29855
RLK-Pelle_CrRLK1L-1	1.5e-105	Cotton_A_29930
RLK-Pelle_CrRLK1L-1	5e-124	Cotton_A_29931
RLK-Pelle_CrRLK1L-1	9.8e-102	Cotton_A_29935
RLK-Pelle_CrRLK1L-1	1.9e-119	Cotton_A_30202
RLK-Pelle_CrRLK1L-1	7.1e-116	Cotton_A_31671
RLK-Pelle_CrRLK1L-1	2.9e-139	Cotton_A_32789
RLK-Pelle_CrRLK1L-1	7.3e-122	Cotton_A_32792
RLK-Pelle_CrRLK1L-1	4.2e-82	Cotton_A_33235
RLK-Pelle_CrRLK1L-1	9.9e-63	Cotton_A_33237
RLK-Pelle_CrRLK1L-1	5.6e-127	Cotton_A_33921
RLK-Pelle_CrRLK1L-1	3.5e-152	Cotton_A_36998
RLK-Pelle_CrRLK1L-1	7e-136	Cotton_A_37105
RLK-Pelle_CrRLK1L-1	9.2e-125	Cotton_A_37106
RLK-Pelle_CrRLK1L-1	2.2e-136	Cotton_A_37182
RLK-Pelle_CrRLK1L-1	1.4e-117	Cotton_A_37187
RLK-Pelle_CrRLK1L-1	7.6e-120	Cotton_A_37478
RLK-Pelle_CrRLK1L-1	2.7e-119	Cotton_A_37479
RLK-Pelle_CrRLK1L-1	8.4e-117	Cotton_A_37480
RLK-Pelle_CrRLK1L-1	1.4e-63	Cotton_A_39814
RLK-Pelle_DLSV	4.7e-120	Cotton_A_00100
RLK-Pelle_DLSV	5e-116	Cotton_A_01265
RLK-Pelle_DLSV	1.8e-123	Cotton_A_04709
RLK-Pelle_DLSV	3.3e-110	Cotton_A_04719
RLK-Pelle_DLSV	5.1e-125	Cotton_A_04721
RLK-Pelle_DLSV	4.5e-124	Cotton_A_04967
RLK-Pelle_DLSV	2.1e-120	Cotton_A_05365
RLK-Pelle_DLSV	1.6e-104	Cotton_A_05579
RLK-Pelle_DLSV	4.2e-127	Cotton_A_05730
RLK-Pelle_DLSV	1.2e-113	Cotton_A_06705
RLK-Pelle_DLSV	1e-103	Cotton_A_07230
RLK-Pelle_DLSV	1.6e-101	Cotton_A_07641
RLK-Pelle_DLSV	5.1e-108	Cotton_A_08588
RLK-Pelle_DLSV	8.2e-110	Cotton_A_08590
RLK-Pelle_DLSV	7e-111	Cotton_A_08591
RLK-Pelle_DLSV	2.9e-111	Cotton_A_08593
RLK-Pelle_DLSV	9.4e-126	Cotton_A_08933
RLK-Pelle_DLSV	1.6e-124	Cotton_A_08934
RLK-Pelle_DLSV	9.3e-106	Cotton_A_09058
RLK-Pelle_DLSV	3.1e-102	Cotton_A_11534
RLK-Pelle_DLSV	5.3e-77	Cotton_A_11931
RLK-Pelle_DLSV	4.7e-106	Cotton_A_12386
RLK-Pelle_DLSV	4.6e-104	Cotton_A_12389
RLK-Pelle_DLSV	7.4e-107	Cotton_A_12390
RLK-Pelle_DLSV	1e-101	Cotton_A_13085
RLK-Pelle_DLSV	3.6e-109	Cotton_A_13292
RLK-Pelle_DLSV	3.4e-119	Cotton_A_13787
RLK-Pelle_DLSV	4.4e-111	Cotton_A_14230
RLK-Pelle_DLSV	5.4e-111	Cotton_A_14231
RLK-Pelle_DLSV	5.9e-108	Cotton_A_15085
RLK-Pelle_DLSV	3.1e-75	Cotton_A_15370
RLK-Pelle_DLSV	9.6e-123	Cotton_A_15575
RLK-Pelle_DLSV	6.9e-106	Cotton_A_16175
RLK-Pelle_DLSV	4.2e-102	Cotton_A_16176
RLK-Pelle_DLSV	4.2e-120	Cotton_A_17628
RLK-Pelle_DLSV	1.4e-120	Cotton_A_17629
RLK-Pelle_DLSV	3.1e-124	Cotton_A_17633
RLK-Pelle_DLSV	7.5e-118	Cotton_A_17636
RLK-Pelle_DLSV	3.1e-125	Cotton_A_17641
RLK-Pelle_DLSV	9.4e-99	Cotton_A_20559
RLK-Pelle_DLSV	3.5e-249	Cotton_A_20811
RLK-Pelle_DLSV	5.8e-123	Cotton_A_21651
RLK-Pelle_DLSV	3.4e-118	Cotton_A_21656
RLK-Pelle_DLSV	6.5e-123	Cotton_A_21659
RLK-Pelle_DLSV	2.8e-127	Cotton_A_21663
RLK-Pelle_DLSV	2.1e-103	Cotton_A_21664
RLK-Pelle_DLSV	1.7e-122	Cotton_A_21848
RLK-Pelle_DLSV	3.5e-113	Cotton_A_22780
RLK-Pelle_DLSV	6.1e-107	Cotton_A_22950
RLK-Pelle_DLSV	6.1e-102	Cotton_A_23056
RLK-Pelle_DLSV	6.4e-102	Cotton_A_23058
RLK-Pelle_DLSV	2.6e-93	Cotton_A_23411
RLK-Pelle_DLSV	1e-109	Cotton_A_23680
RLK-Pelle_DLSV	1.4e-101	Cotton_A_24036
RLK-Pelle_DLSV	8e-121	Cotton_A_24862
RLK-Pelle_DLSV	2.6e-120	Cotton_A_24864
RLK-Pelle_DLSV	1e-107	Cotton_A_26634
RLK-Pelle_DLSV	8.3e-69	Cotton_A_27206
RLK-Pelle_DLSV	2.4e-107	Cotton_A_28039
RLK-Pelle_DLSV	4.8e-107	Cotton_A_28911
RLK-Pelle_DLSV	3e-105	Cotton_A_30401
RLK-Pelle_DLSV	2e-110	Cotton_A_30745
RLK-Pelle_DLSV	4.1e-123	Cotton_A_30881
RLK-Pelle_DLSV	1.2e-127	Cotton_A_30882
RLK-Pelle_DLSV	6e-123	Cotton_A_30883
RLK-Pelle_DLSV	1.3e-120	Cotton_A_30885
RLK-Pelle_DLSV	2.4e-122	Cotton_A_31940
RLK-Pelle_DLSV	1.2e-114	Cotton_A_31941
RLK-Pelle_DLSV	4e-120	Cotton_A_31942
RLK-Pelle_DLSV	6.5e-119	Cotton_A_31944
RLK-Pelle_DLSV	1.3e-117	Cotton_A_31945
RLK-Pelle_DLSV	2.7e-109	Cotton_A_31946
RLK-Pelle_DLSV	2.8e-103	Cotton_A_33667
RLK-Pelle_DLSV	5.5e-107	Cotton_A_33668
RLK-Pelle_DLSV	3.1e-114	Cotton_A_34291
RLK-Pelle_DLSV	9.7e-111	Cotton_A_34733
RLK-Pelle_DLSV	2.9e-121	Cotton_A_34735
RLK-Pelle_DLSV	4.7e-119	Cotton_A_34736
RLK-Pelle_DLSV	2.9e-86	Cotton_A_34743
RLK-Pelle_DLSV	2.6e-125	Cotton_A_34744
RLK-Pelle_DLSV	1.4e-107	Cotton_A_35383
RLK-Pelle_DLSV	2.9e-103	Cotton_A_35609
RLK-Pelle_DLSV	2.8e-120	Cotton_A_35690
RLK-Pelle_DLSV	8.8e-114	Cotton_A_36073
RLK-Pelle_DLSV	2.4e-99	Cotton_A_36143
RLK-Pelle_DLSV	5e-105	Cotton_A_38216
RLK-Pelle_DLSV	2.7e-109	Cotton_A_38218
RLK-Pelle_DLSV	1.6e-118	Cotton_A_38977
RLK-Pelle_DLSV	7.8e-115	Cotton_A_38980
RLK-Pelle_DLSV	6e-124	Cotton_A_39041
RLK-Pelle_DLSV	1.3e-124	Cotton_A_39042
RLK-Pelle_DLSV	5.8e-124	Cotton_A_39401
RLK-Pelle_DLSV	1.9e-118	Cotton_A_40923
RLK-Pelle_Extensin	3.6e-146	Cotton_A_05445
RLK-Pelle_Extensin	6.2e-150	Cotton_A_10290
RLK-Pelle_Extensin	3.2e-144	Cotton_A_22056
RLK-Pelle_Extensin	1.4e-130	Cotton_A_22392
RLK-Pelle_Extensin	3.4e-144	Cotton_A_26375
RLK-Pelle_Extensin	9.2e-149	Cotton_A_28599
RLK-Pelle_Extensin	1.2e-150	Cotton_A_33452
RLK-Pelle_Extensin	5.3e-135	Cotton_A_33482
RLK-Pelle_Extensin	3.1e-69	Cotton_A_34908
RLK-Pelle_Extensin	4.7e-129	Cotton_A_37512
RLK-Pelle_L-LEC	6.4e-119	Cotton_A_00381
RLK-Pelle_L-LEC	5.8e-110	Cotton_A_00449
RLK-Pelle_L-LEC	7.6e-104	Cotton_A_01223
RLK-Pelle_L-LEC	1.3e-66	Cotton_A_02127
RLK-Pelle_L-LEC	7.7e-111	Cotton_A_02889
RLK-Pelle_L-LEC	9.9e-116	Cotton_A_03470
RLK-Pelle_L-LEC	1e-122	Cotton_A_03598
RLK-Pelle_L-LEC	4.1e-103	Cotton_A_03903
RLK-Pelle_L-LEC	1.2e-117	Cotton_A_05559
RLK-Pelle_L-LEC	3.7e-100	Cotton_A_06412
RLK-Pelle_L-LEC	5.9e-105	Cotton_A_06417
RLK-Pelle_L-LEC	1.3e-92	Cotton_A_06437
RLK-Pelle_L-LEC	5.2e-107	Cotton_A_06517
RLK-Pelle_L-LEC	2.8e-113	Cotton_A_06659
RLK-Pelle_L-LEC	7e-115	Cotton_A_06661
RLK-Pelle_L-LEC	1.4e-155	Cotton_A_06662
RLK-Pelle_L-LEC	4.1e-82	Cotton_A_06663
RLK-Pelle_L-LEC	2.7e-112	Cotton_A_06664
RLK-Pelle_L-LEC	4.1e-110	Cotton_A_07758
RLK-Pelle_L-LEC	5.3e-123	Cotton_A_12059
RLK-Pelle_L-LEC	4.5e-107	Cotton_A_12232
RLK-Pelle_L-LEC	4.4e-116	Cotton_A_12888
RLK-Pelle_L-LEC	2e-111	Cotton_A_13584
RLK-Pelle_L-LEC	1.3e-107	Cotton_A_14915
RLK-Pelle_L-LEC	3.9e-99	Cotton_A_17201
RLK-Pelle_L-LEC	8.3e-119	Cotton_A_17203
RLK-Pelle_L-LEC	9.4e-94	Cotton_A_17205
RLK-Pelle_L-LEC	5.7e-113	Cotton_A_17208
RLK-Pelle_L-LEC	4e-119	Cotton_A_18168
RLK-Pelle_L-LEC	8.9e-119	Cotton_A_18169
RLK-Pelle_L-LEC	4.6e-120	Cotton_A_18171
RLK-Pelle_L-LEC	2.1e-66	Cotton_A_19164
RLK-Pelle_L-LEC	6.6e-115	Cotton_A_19173
RLK-Pelle_L-LEC	3.1e-91	Cotton_A_20039
RLK-Pelle_L-LEC	2.4e-60	Cotton_A_20341
RLK-Pelle_L-LEC	3.6e-113	Cotton_A_22327
RLK-Pelle_L-LEC	1.7e-115	Cotton_A_22606
RLK-Pelle_L-LEC	8.2e-116	Cotton_A_22607
RLK-Pelle_L-LEC	5.5e-117	Cotton_A_22609
RLK-Pelle_L-LEC	1.5e-107	Cotton_A_22895
RLK-Pelle_L-LEC	6.8e-109	Cotton_A_22896
RLK-Pelle_L-LEC	1.4e-108	Cotton_A_22897
RLK-Pelle_L-LEC	1.7e-108	Cotton_A_22898
RLK-Pelle_L-LEC	2.6e-118	Cotton_A_26384
RLK-Pelle_L-LEC	1.1e-82	Cotton_A_27344
RLK-Pelle_L-LEC	2.1e-183	Cotton_A_29836
RLK-Pelle_L-LEC	1e-121	Cotton_A_29896
RLK-Pelle_L-LEC	2.4e-73	Cotton_A_30877
RLK-Pelle_L-LEC	3.3e-117	Cotton_A_30917
RLK-Pelle_L-LEC	3.5e-57	Cotton_A_34613
RLK-Pelle_L-LEC	1.9e-100	Cotton_A_35345
RLK-Pelle_L-LEC	2.7e-115	Cotton_A_35503
RLK-Pelle_L-LEC	2.7e-114	Cotton_A_35509
RLK-Pelle_L-LEC	7.7e-69	Cotton_A_36107
RLK-Pelle_L-LEC	7.7e-105	Cotton_A_36434
RLK-Pelle_L-LEC	2.9e-118	Cotton_A_36964
RLK-Pelle_L-LEC	7.7e-105	Cotton_A_39625
RLK-Pelle_LRK10L-2	1.7e-94	Cotton_A_11721
RLK-Pelle_LRK10L-2	2.4e-128	Cotton_A_12182
RLK-Pelle_LRK10L-2	7.3e-126	Cotton_A_12552
RLK-Pelle_LRK10L-2	8.8e-136	Cotton_A_12554
RLK-Pelle_LRK10L-2	4.2e-129	Cotton_A_12555
RLK-Pelle_LRK10L-2	1.6e-135	Cotton_A_12560
RLK-Pelle_LRK10L-2	1.5e-135	Cotton_A_12561
RLK-Pelle_LRK10L-2	7.7e-115	Cotton_A_12563
RLK-Pelle_LRK10L-2	4.1e-131	Cotton_A_12564
RLK-Pelle_LRK10L-2	3.7e-78	Cotton_A_12565
RLK-Pelle_LRK10L-2	8.7e-76	Cotton_A_12569
RLK-Pelle_LRK10L-2	3.1e-128	Cotton_A_14159
RLK-Pelle_LRK10L-2	4.1e-127	Cotton_A_14160
RLK-Pelle_LRK10L-2	2.7e-135	Cotton_A_17847
RLK-Pelle_LRK10L-2	2.1e-110	Cotton_A_20361
RLK-Pelle_LRK10L-2	5.2e-132	Cotton_A_20582
RLK-Pelle_LRK10L-2	2.6e-125	Cotton_A_25309
RLK-Pelle_LRK10L-2	3.4e-134	Cotton_A_27539
RLK-Pelle_LRK10L-2	1.9e-130	Cotton_A_27540
RLK-Pelle_LRK10L-2	2.5e-128	Cotton_A_27605
RLK-Pelle_LRK10L-2	3e-108	Cotton_A_38881
RLK-Pelle_LRR-I-1	6.6e-104	Cotton_A_05085
RLK-Pelle_LRR-I-1	7.7e-120	Cotton_A_05210
RLK-Pelle_LRR-I-1	6.5e-112	Cotton_A_12076
RLK-Pelle_LRR-I-1	8e-114	Cotton_A_17498
RLK-Pelle_LRR-I-1	2.3e-121	Cotton_A_18081
RLK-Pelle_LRR-I-1	2.1e-88	Cotton_A_22161
RLK-Pelle_LRR-I-1	5.8e-115	Cotton_A_25664
RLK-Pelle_LRR-I-1	1.1e-105	Cotton_A_32012
RLK-Pelle_LRR-I-1	1e-105	Cotton_A_38637
RLK-Pelle_LRR-I-2	5.2e-137	Cotton_A_11401
RLK-Pelle_LRR-I-2	1.5e-151	Cotton_A_17925
RLK-Pelle_LRR-I-2	1.6e-128	Cotton_A_20795
RLK-Pelle_LRR-I-2	7.9e-151	Cotton_A_21680
RLK-Pelle_LRR-II	5.2e-140	Cotton_A_00824
RLK-Pelle_LRR-II	2e-137	Cotton_A_00825
RLK-Pelle_LRR-II	3.6e-153	Cotton_A_00828
RLK-Pelle_LRR-II	4.6e-140	Cotton_A_05954
RLK-Pelle_LRR-II	2.5e-150	Cotton_A_10870
RLK-Pelle_LRR-II	3.4e-140	Cotton_A_16880
RLK-Pelle_LRR-II	2.4e-138	Cotton_A_17525
RLK-Pelle_LRR-II	2.5e-148	Cotton_A_17871
RLK-Pelle_LRR-II	1.3e-142	Cotton_A_21943
RLK-Pelle_LRR-II	2.5e-143	Cotton_A_23334
RLK-Pelle_LRR-II	6.2e-140	Cotton_A_25002
RLK-Pelle_LRR-II	9.2e-155	Cotton_A_27351
RLK-Pelle_LRR-II	2.3e-147	Cotton_A_32848
RLK-Pelle_LRR-II	7.5e-149	Cotton_A_37284
RLK-Pelle_LRR-II	3.5e-156	Cotton_A_37883
RLK-Pelle_LRR-II	7.1e-150	Cotton_A_40160
RLK-Pelle_LRR-III	3.9e-110	Cotton_A_00511
RLK-Pelle_LRR-III	6.6e-50	Cotton_A_00787
RLK-Pelle_LRR-III	1.7e-81	Cotton_A_00815
RLK-Pelle_LRR-III	6.7e-88	Cotton_A_01978
RLK-Pelle_LRR-III	3.2e-89	Cotton_A_02653
RLK-Pelle_LRR-III	1.1e-76	Cotton_A_02727
RLK-Pelle_LRR-III	1.5e-84	Cotton_A_02967
RLK-Pelle_LRR-III	1.6e-110	Cotton_A_03099
RLK-Pelle_LRR-III	2.2e-114	Cotton_A_04148
RLK-Pelle_LRR-III	5.6e-87	Cotton_A_05253
RLK-Pelle_LRR-III	2.4e-74	Cotton_A_06573
RLK-Pelle_LRR-III	1.7e-79	Cotton_A_07034
RLK-Pelle_LRR-III	4.9e-82	Cotton_A_08679
RLK-Pelle_LRR-III	4e-81	Cotton_A_10236
RLK-Pelle_LRR-III	7.8e-86	Cotton_A_10267
RLK-Pelle_LRR-III	4.7e-74	Cotton_A_10754
RLK-Pelle_LRR-III	9.3e-117	Cotton_A_11130
RLK-Pelle_LRR-III	6.7e-77	Cotton_A_11243
RLK-Pelle_LRR-III	1.7e-92	Cotton_A_11728
RLK-Pelle_LRR-III	1.1e-65	Cotton_A_11861
RLK-Pelle_LRR-III	6.2e-110	Cotton_A_12184
RLK-Pelle_LRR-III	1.8e-79	Cotton_A_13091
RLK-Pelle_LRR-III	1.1e-72	Cotton_A_13614
RLK-Pelle_LRR-III	1.5e-100	Cotton_A_13810
RLK-Pelle_LRR-III	4.5e-114	Cotton_A_14496
RLK-Pelle_LRR-III	4.2e-92	Cotton_A_15093
RLK-Pelle_LRR-III	4.7e-86	Cotton_A_15347
RLK-Pelle_LRR-III	8.9e-75	Cotton_A_15524
RLK-Pelle_LRR-III	4.8e-114	Cotton_A_15589
RLK-Pelle_LRR-III	5.1e-100	Cotton_A_15838
RLK-Pelle_LRR-III	6.7e-110	Cotton_A_17755
RLK-Pelle_LRR-III	6.7e-110	Cotton_A_17757
RLK-Pelle_LRR-III	4.2e-92	Cotton_A_17856
RLK-Pelle_LRR-III	1e-112	Cotton_A_17867
RLK-Pelle_LRR-III	6.2e-88	Cotton_A_18894
RLK-Pelle_LRR-III	1.3e-83	Cotton_A_19473
RLK-Pelle_LRR-III	1.3e-111	Cotton_A_19956
RLK-Pelle_LRR-III	1.4e-116	Cotton_A_20434
RLK-Pelle_LRR-III	3.3e-73	Cotton_A_20988
RLK-Pelle_LRR-III	1.4e-95	Cotton_A_21032
RLK-Pelle_LRR-III	4.2e-81	Cotton_A_23546
RLK-Pelle_LRR-III	1.9e-76	Cotton_A_23557
RLK-Pelle_LRR-III	2.7e-97	Cotton_A_23832
RLK-Pelle_LRR-III	5.1e-86	Cotton_A_24172
RLK-Pelle_LRR-III	4.7e-101	Cotton_A_25615
RLK-Pelle_LRR-III	3.1e-84	Cotton_A_26621
RLK-Pelle_LRR-III	1.5e-87	Cotton_A_27496
RLK-Pelle_LRR-III	5e-89	Cotton_A_27838
RLK-Pelle_LRR-III	9.1e-104	Cotton_A_29085
RLK-Pelle_LRR-III	7.7e-111	Cotton_A_30899
RLK-Pelle_LRR-III	6e-115	Cotton_A_31015
RLK-Pelle_LRR-III	1.9e-92	Cotton_A_31071
RLK-Pelle_LRR-III	7.9e-92	Cotton_A_31415
RLK-Pelle_LRR-III	8.8e-50	Cotton_A_32261
RLK-Pelle_LRR-III	5.8e-96	Cotton_A_33020
RLK-Pelle_LRR-III	1.9e-83	Cotton_A_35147
RLK-Pelle_LRR-III	2.9e-83	Cotton_A_36119
RLK-Pelle_LRR-III	5.9e-78	Cotton_A_36295
RLK-Pelle_LRR-III	4.9e-112	Cotton_A_37000
RLK-Pelle_LRR-III	5.6e-79	Cotton_A_37253
RLK-Pelle_LRR-III	1.3e-111	Cotton_A_37697
RLK-Pelle_LRR-III	2.2e-110	Cotton_A_39358
RLK-Pelle_LRR-III	2.3e-76	Cotton_A_39639
RLK-Pelle_LRR-III	6.8e-96	Cotton_A_40975
RLK-Pelle_LRR-IV	2.3e-131	Cotton_A_01379
RLK-Pelle_LRR-IV	5.4e-125	Cotton_A_07095
RLK-Pelle_LRR-IV	1.4e-126	Cotton_A_09921
RLK-Pelle_LRR-IV	2e-130	Cotton_A_24394
RLK-Pelle_LRR-IV	2.8e-130	Cotton_A_37667
RLK-Pelle_LRR-IX	3.6e-162	Cotton_A_00858
RLK-Pelle_LRR-IX	1.5e-150	Cotton_A_02289
RLK-Pelle_LRR-IX	6.8e-143	Cotton_A_07400
RLK-Pelle_LRR-IX	8.3e-148	Cotton_A_13477
RLK-Pelle_LRR-IX	7.2e-158	Cotton_A_24421
RLK-Pelle_LRR-IX	6.3e-155	Cotton_A_25305
RLK-Pelle_LRR-IX	3.8e-157	Cotton_A_25554
RLK-Pelle_LRR-IX	4.2e-147	Cotton_A_30270
RLK-Pelle_LRR-IX	1.2e-145	Cotton_A_35261
RLK-Pelle_LRR-V	7.3e-128	Cotton_A_03868
RLK-Pelle_LRR-V	7.6e-112	Cotton_A_07774
RLK-Pelle_LRR-V	6.7e-143	Cotton_A_08467
RLK-Pelle_LRR-V	3.2e-140	Cotton_A_08573
RLK-Pelle_LRR-V	1.6e-122	Cotton_A_15099
RLK-Pelle_LRR-V	4.6e-134	Cotton_A_17971
RLK-Pelle_LRR-V	3.4e-138	Cotton_A_18965
RLK-Pelle_LRR-V	1e-137	Cotton_A_26883
RLK-Pelle_LRR-V	8.5e-144	Cotton_A_29459
RLK-Pelle_LRR-V	1e-122	Cotton_A_38440
RLK-Pelle_LRR-VI-1	1.9e-99	Cotton_A_08056
RLK-Pelle_LRR-VI-1	2.5e-105	Cotton_A_11592
RLK-Pelle_LRR-VI-1	1.3e-101	Cotton_A_19920
RLK-Pelle_LRR-VI-1	4.3e-100	Cotton_A_24101
RLK-Pelle_LRR-VI-1	1.4e-91	Cotton_A_27266
RLK-Pelle_LRR-VI-1	8.8e-113	Cotton_A_34347
RLK-Pelle_LRR-VI-1	8e-99	Cotton_A_38327
RLK-Pelle_LRR-VI-2	5.3e-114	Cotton_A_05018
RLK-Pelle_LRR-VI-2	3.7e-104	Cotton_A_08184
RLK-Pelle_LRR-VI-2	3.3e-102	Cotton_A_10002
RLK-Pelle_LRR-VI-2	5.3e-103	Cotton_A_11637
RLK-Pelle_LRR-VI-2	5.7e-109	Cotton_A_13831
RLK-Pelle_LRR-VI-2	7.3e-118	Cotton_A_24282
RLK-Pelle_LRR-VI-2	1.2e-119	Cotton_A_26055
RLK-Pelle_LRR-VI-2	3e-113	Cotton_A_30061
RLK-Pelle_LRR-VI-2	1.6e-112	Cotton_A_37332
RLK-Pelle_LRR-VII-1	2.3e-126	Cotton_A_07077
RLK-Pelle_LRR-VII-1	1.2e-126	Cotton_A_09938
RLK-Pelle_LRR-VII-1	1.5e-128	Cotton_A_15603
RLK-Pelle_LRR-VII-1	3.3e-126	Cotton_A_19980
RLK-Pelle_LRR-VII-1	7.5e-130	Cotton_A_23842
RLK-Pelle_LRR-VII-1	1.9e-123	Cotton_A_38306
RLK-Pelle_LRR-VII-2	1.5e-136	Cotton_A_01243
RLK-Pelle_LRR-VII-2	3.4e-121	Cotton_A_07249
RLK-Pelle_LRR-VII-2	3.7e-119	Cotton_A_09069
RLK-Pelle_LRR-VII-2	3.8e-135	Cotton_A_25751
RLK-Pelle_LRR-VII-2	2.9e-101	Cotton_A_36109
RLK-Pelle_LRR-VII-3	1.2e-119	Cotton_A_01572
RLK-Pelle_LRR-VII-3	1.1e-119	Cotton_A_18748
RLK-Pelle_LRR-VII-3	1.3e-120	Cotton_A_19333
RLK-Pelle_LRR-VII-3	1.6e-119	Cotton_A_31901
RLK-Pelle_LRR-VIII-1	4e-132	Cotton_A_10476
RLK-Pelle_LRR-VIII-1	1.4e-130	Cotton_A_11332
RLK-Pelle_LRR-VIII-1	1.4e-124	Cotton_A_19959
RLK-Pelle_LRR-VIII-1	1.6e-127	Cotton_A_25918
RLK-Pelle_LRR-VIII-1	1.9e-132	Cotton_A_36293
RLK-Pelle_LRR-VIII-1	6.1e-131	Cotton_A_37296
RLK-Pelle_LRR-Xa	3.2e-70	Cotton_A_00338
RLK-Pelle_LRR-Xa	1e-136	Cotton_A_03753
RLK-Pelle_LRR-Xa	4.8e-135	Cotton_A_15230
RLK-Pelle_LRR-Xa	9.8e-134	Cotton_A_19306
RLK-Pelle_LRR-Xa	1.3e-125	Cotton_A_19444
RLK-Pelle_LRR-Xa	1.5e-123	Cotton_A_20611
RLK-Pelle_LRR-Xb-1	2e-129	Cotton_A_06265
RLK-Pelle_LRR-Xb-1	4e-127	Cotton_A_07426
RLK-Pelle_LRR-Xb-1	1.1e-131	Cotton_A_10274
RLK-Pelle_LRR-Xb-1	8.4e-123	Cotton_A_10894
RLK-Pelle_LRR-Xb-1	9.5e-125	Cotton_A_11267
RLK-Pelle_LRR-Xb-1	7.3e-60	Cotton_A_11314
RLK-Pelle_LRR-Xb-1	2.1e-126	Cotton_A_20417
RLK-Pelle_LRR-Xb-1	4.9e-125	Cotton_A_21581
RLK-Pelle_LRR-Xb-1	8.6e-131	Cotton_A_22824
RLK-Pelle_LRR-Xb-1	5.2e-126	Cotton_A_37268
RLK-Pelle_LRR-Xb-1	2.3e-126	Cotton_A_38124
RLK-Pelle_LRR-Xb-1	1.8e-123	Cotton_A_39754
RLK-Pelle_LRR-Xb-1	1.2e-101	Cotton_A_40804
RLK-Pelle_LRR-Xb-2	8.7e-142	Cotton_A_13376
RLK-Pelle_LRR-Xb-2	8.7e-140	Cotton_A_30096
RLK-Pelle_LRR-XI-1	1.6e-47	Cotton_A_01272
RLK-Pelle_LRR-XI-1	6.9e-74	Cotton_A_01863
RLK-Pelle_LRR-XI-1	2.7e-111	Cotton_A_02046
RLK-Pelle_LRR-XI-1	1.9e-71	Cotton_A_02842
RLK-Pelle_LRR-XI-1	1.9e-91	Cotton_A_02843
RLK-Pelle_LRR-XI-1	3.1e-88	Cotton_A_02844
RLK-Pelle_LRR-XI-1	3.4e-114	Cotton_A_03588
RLK-Pelle_LRR-XI-1	7.4e-83	Cotton_A_03926
RLK-Pelle_LRR-XI-1	7.6e-102	Cotton_A_03983
RLK-Pelle_LRR-XI-1	3e-100	Cotton_A_04562
RLK-Pelle_LRR-XI-1	1.9e-91	Cotton_A_05052
RLK-Pelle_LRR-XI-1	9.6e-87	Cotton_A_05053
RLK-Pelle_LRR-XI-1	3.9e-90	Cotton_A_05054
RLK-Pelle_LRR-XI-1	6.5e-106	Cotton_A_05590
RLK-Pelle_LRR-XI-1	6.8e-108	Cotton_A_05912
RLK-Pelle_LRR-XI-1	8e-99	Cotton_A_06488
RLK-Pelle_LRR-XI-1	1.2e-109	Cotton_A_07344
RLK-Pelle_LRR-XI-1	1.1e-96	Cotton_A_07457
RLK-Pelle_LRR-XI-1	9.5e-90	Cotton_A_07796
RLK-Pelle_LRR-XI-1	7e-84	Cotton_A_07821
RLK-Pelle_LRR-XI-1	2.6e-112	Cotton_A_08296
RLK-Pelle_LRR-XI-1	3.6e-108	Cotton_A_09275
RLK-Pelle_LRR-XI-1	1.9e-102	Cotton_A_09405
RLK-Pelle_LRR-XI-1	5.7e-108	Cotton_A_09810
RLK-Pelle_LRR-XI-1	3.7e-120	Cotton_A_09812
RLK-Pelle_LRR-XI-1	5.1e-119	Cotton_A_09813
RLK-Pelle_LRR-XI-1	1e-111	Cotton_A_11315
RLK-Pelle_LRR-XI-1	4.2e-113	Cotton_A_13605
RLK-Pelle_LRR-XI-1	4.9e-90	Cotton_A_15131
RLK-Pelle_LRR-XI-1	1.1e-38	Cotton_A_15132
RLK-Pelle_LRR-XI-1	7.6e-112	Cotton_A_16435
RLK-Pelle_LRR-XI-1	1.7e-108	Cotton_A_16684
RLK-Pelle_LRR-XI-1	1.7e-84	Cotton_A_16685
RLK-Pelle_LRR-XI-1	5.9e-104	Cotton_A_16741
RLK-Pelle_LRR-XI-1	1.1e-87	Cotton_A_18191
RLK-Pelle_LRR-XI-1	7.1e-86	Cotton_A_18192
RLK-Pelle_LRR-XI-1	3e-87	Cotton_A_18197
RLK-Pelle_LRR-XI-1	1.2e-42	Cotton_A_18199
RLK-Pelle_LRR-XI-1	3.1e-97	Cotton_A_18683
RLK-Pelle_LRR-XI-1	1.4e-108	Cotton_A_19693
RLK-Pelle_LRR-XI-1	2.8e-111	Cotton_A_20076
RLK-Pelle_LRR-XI-1	2.4e-86	Cotton_A_20651
RLK-Pelle_LRR-XI-1	1.4e-111	Cotton_A_20746
RLK-Pelle_LRR-XI-1	2.6e-108	Cotton_A_22249
RLK-Pelle_LRR-XI-1	4.1e-88	Cotton_A_22838
RLK-Pelle_LRR-XI-1	3.8e-89	Cotton_A_26522
RLK-Pelle_LRR-XI-1	5e-58	Cotton_A_26524
RLK-Pelle_LRR-XI-1	1.7e-59	Cotton_A_26525
RLK-Pelle_LRR-XI-1	2.6e-79	Cotton_A_26528
RLK-Pelle_LRR-XI-1	1.1e-67	Cotton_A_26530
RLK-Pelle_LRR-XI-1	1.3e-82	Cotton_A_26532
RLK-Pelle_LRR-XI-1	4.7e-88	Cotton_A_26859
RLK-Pelle_LRR-XI-1	7e-87	Cotton_A_26865
RLK-Pelle_LRR-XI-1	3.9e-115	Cotton_A_27038
RLK-Pelle_LRR-XI-1	1.2e-87	Cotton_A_27074
RLK-Pelle_LRR-XI-1	2e-87	Cotton_A_27075
RLK-Pelle_LRR-XI-1	5.8e-63	Cotton_A_27078
RLK-Pelle_LRR-XI-1	2.6e-88	Cotton_A_27080
RLK-Pelle_LRR-XI-1	1.3e-90	Cotton_A_27081
RLK-Pelle_LRR-XI-1	2.4e-66	Cotton_A_27082
RLK-Pelle_LRR-XI-1	1.1e-106	Cotton_A_27832
RLK-Pelle_LRR-XI-1	6e-107	Cotton_A_27833
RLK-Pelle_LRR-XI-1	4.4e-106	Cotton_A_27877
RLK-Pelle_LRR-XI-1	1.8e-106	Cotton_A_27878
RLK-Pelle_LRR-XI-1	3.2e-108	Cotton_A_28584
RLK-Pelle_LRR-XI-1	4.1e-100	Cotton_A_30187
RLK-Pelle_LRR-XI-1	3.8e-97	Cotton_A_30218
RLK-Pelle_LRR-XI-1	1.4e-109	Cotton_A_30525
RLK-Pelle_LRR-XI-1	5.3e-107	Cotton_A_30527
RLK-Pelle_LRR-XI-1	4.4e-50	Cotton_A_32822
RLK-Pelle_LRR-XI-1	1.5e-117	Cotton_A_33748
RLK-Pelle_LRR-XI-1	4.5e-104	Cotton_A_34609
RLK-Pelle_LRR-XI-1	1.1e-112	Cotton_A_34822
RLK-Pelle_LRR-XI-1	7.5e-111	Cotton_A_36487
RLK-Pelle_LRR-XI-1	1.5e-119	Cotton_A_36736
RLK-Pelle_LRR-XI-1	1.7e-107	Cotton_A_38684
RLK-Pelle_LRR-XI-1	9.5e-110	Cotton_A_39167
RLK-Pelle_LRR-XI-1	4.1e-112	Cotton_A_39216
RLK-Pelle_LRR-XI-1	4.5e-108	Cotton_A_39416
RLK-Pelle_LRR-XI-1	2.8e-119	Cotton_A_40475
RLK-Pelle_LRR-XI-2	6e-109	Cotton_A_08075
RLK-Pelle_LRR-XI-2	1.1e-105	Cotton_A_24765
RLK-Pelle_LRR-XI-2	3.8e-75	Cotton_A_24938
RLK-Pelle_LRR-XII-1	1.2e-112	Cotton_A_01441
RLK-Pelle_LRR-XII-1	1.4e-159	Cotton_A_01964
RLK-Pelle_LRR-XII-1	3.1e-102	Cotton_A_10278
RLK-Pelle_LRR-XII-1	2.1e-103	Cotton_A_12535
RLK-Pelle_LRR-XII-1	8.9e-115	Cotton_A_12930
RLK-Pelle_LRR-XII-1	1.5e-94	Cotton_A_14152
RLK-Pelle_LRR-XII-1	1.8e-98	Cotton_A_14154
RLK-Pelle_LRR-XII-1	3.5e-102	Cotton_A_14155
RLK-Pelle_LRR-XII-1	8.4e-102	Cotton_A_14156
RLK-Pelle_LRR-XII-1	5.1e-103	Cotton_A_14232
RLK-Pelle_LRR-XII-1	4.2e-71	Cotton_A_14237
RLK-Pelle_LRR-XII-1	4.2e-108	Cotton_A_14486
RLK-Pelle_LRR-XII-1	4e-110	Cotton_A_18166
RLK-Pelle_LRR-XII-1	1.2e-72	Cotton_A_19136
RLK-Pelle_LRR-XII-1	8.1e-100	Cotton_A_19137
RLK-Pelle_LRR-XII-1	1.3e-101	Cotton_A_20114
RLK-Pelle_LRR-XII-1	1.3e-75	Cotton_A_20115
RLK-Pelle_LRR-XII-1	7.5e-84	Cotton_A_21959
RLK-Pelle_LRR-XII-1	2.2e-97	Cotton_A_21985
RLK-Pelle_LRR-XII-1	6.8e-116	Cotton_A_22141
RLK-Pelle_LRR-XII-1	1.3e-113	Cotton_A_22142
RLK-Pelle_LRR-XII-1	4.4e-116	Cotton_A_22143
RLK-Pelle_LRR-XII-1	2.5e-100	Cotton_A_22145
RLK-Pelle_LRR-XII-1	2e-77	Cotton_A_22299
RLK-Pelle_LRR-XII-1	1.4e-77	Cotton_A_22300
RLK-Pelle_LRR-XII-1	1.3e-113	Cotton_A_23383
RLK-Pelle_LRR-XII-1	9.6e-115	Cotton_A_23387
RLK-Pelle_LRR-XII-1	1.4e-113	Cotton_A_23391
RLK-Pelle_LRR-XII-1	3e-102	Cotton_A_23407
RLK-Pelle_LRR-XII-1	3e-99	Cotton_A_24516
RLK-Pelle_LRR-XII-1	9.6e-116	Cotton_A_25343
RLK-Pelle_LRR-XII-1	1.6e-114	Cotton_A_25344
RLK-Pelle_LRR-XII-1	4.1e-91	Cotton_A_25900
RLK-Pelle_LRR-XII-1	1.7e-101	Cotton_A_28921
RLK-Pelle_LRR-XII-1	4.8e-55	Cotton_A_28923
RLK-Pelle_LRR-XII-1	1.4e-99	Cotton_A_28924
RLK-Pelle_LRR-XII-1	2.5e-115	Cotton_A_31956
RLK-Pelle_LRR-XII-1	1.6e-186	Cotton_A_33814
RLK-Pelle_LRR-XII-1	1.1e-102	Cotton_A_33817
RLK-Pelle_LRR-XII-1	1.6e-114	Cotton_A_35229
RLK-Pelle_LRR-XII-1	9.6e-116	Cotton_A_35230
RLK-Pelle_LRR-XII-1	2e-96	Cotton_A_38225
RLK-Pelle_LRR-XII-1	7.9e-95	Cotton_A_38228
RLK-Pelle_LRR-XII-1	3.6e-101	Cotton_A_39152
RLK-Pelle_LRR-XII-1	8.4e-113	Cotton_A_39183
RLK-Pelle_LRR-XII-1	7.8e-116	Cotton_A_39598
RLK-Pelle_LRR-XIIIa	8.4e-129	Cotton_A_02688
RLK-Pelle_LRR-XIIIa	3.3e-131	Cotton_A_07327
RLK-Pelle_LRR-XIIIa	4.7e-130	Cotton_A_09204
RLK-Pelle_LRR-XIIIa	6.2e-133	Cotton_A_13017
RLK-Pelle_LRR-XIIIa	1.6e-128	Cotton_A_25325
RLK-Pelle_LRR-XIIIb	7.8e-148	Cotton_A_05648
RLK-Pelle_LRR-XIIIb	2.3e-156	Cotton_A_07558
RLK-Pelle_LRR-XIIIb	3e-151	Cotton_A_39203
RLK-Pelle_LRR-XIV	1.7e-136	Cotton_A_00740
RLK-Pelle_LRR-XIV	2.6e-137	Cotton_A_06854
RLK-Pelle_LRR-XIV	5.1e-144	Cotton_A_10821
RLK-Pelle_LRR-XIV	2.4e-133	Cotton_A_40485
RLK-Pelle_LRR-XV	4.8e-123	Cotton_A_06197
RLK-Pelle_LRR-XV	1e-106	Cotton_A_09436
RLK-Pelle_LRR-XV	2.3e-121	Cotton_A_14083
RLK-Pelle_LRR-XV	5e-124	Cotton_A_14722
RLK-Pelle_LRR-XV	4.5e-123	Cotton_A_15508
RLK-Pelle_LRR-XV	1.3e-117	Cotton_A_32879
RLK-Pelle_LRR-XV	2.3e-117	Cotton_A_32881
RLK-Pelle_LysM	1.5e-84	Cotton_A_02026
RLK-Pelle_LysM	5.5e-85	Cotton_A_02027
RLK-Pelle_LysM	5.4e-81	Cotton_A_06104
RLK-Pelle_LysM	4e-99	Cotton_A_08464
RLK-Pelle_LysM	6.2e-81	Cotton_A_10511
RLK-Pelle_LysM	4.8e-100	Cotton_A_12282
RLK-Pelle_LysM	5.6e-74	Cotton_A_13721
RLK-Pelle_LysM	1.3e-74	Cotton_A_16206
RLK-Pelle_LysM	1.8e-80	Cotton_A_18993
RLK-Pelle_LysM	7.4e-77	Cotton_A_24848
RLK-Pelle_LysM	1.1e-56	Cotton_A_26698
RLK-Pelle_LysM	4.8e-80	Cotton_A_27419
RLK-Pelle_LysM	1.6e-104	Cotton_A_27440
RLK-Pelle_LysM	2.4e-85	Cotton_A_32553
RLK-Pelle_LysM	6.3e-76	Cotton_A_33568
RLK-Pelle_LysM	2.6e-94	Cotton_A_34226
RLK-Pelle_LysM	5.5e-95	Cotton_A_34796
RLK-Pelle_LysM	4.6e-98	Cotton_A_40185
RLK-Pelle_PERK-1	1.1e-135	Cotton_A_01622
RLK-Pelle_PERK-1	6.1e-150	Cotton_A_10355
RLK-Pelle_PERK-1	5.2e-153	Cotton_A_11160
RLK-Pelle_PERK-1	8.8e-148	Cotton_A_14509
RLK-Pelle_PERK-1	2.4e-152	Cotton_A_14638
RLK-Pelle_PERK-1	2e-151	Cotton_A_17027
RLK-Pelle_PERK-1	1.9e-155	Cotton_A_17881
RLK-Pelle_PERK-1	3.4e-149	Cotton_A_18659
RLK-Pelle_PERK-1	1.4e-146	Cotton_A_19387
RLK-Pelle_PERK-1	1.1e-150	Cotton_A_25788
RLK-Pelle_PERK-1	1e-154	Cotton_A_35824
RLK-Pelle_PERK-1	2.1e-146	Cotton_A_37082
RLK-Pelle_PERK-1	2.9e-154	Cotton_A_40250
RLK-Pelle_PERK-1	1.3e-138	Cotton_A_41130
RLK-Pelle_PERK-2	1.3e-44	Cotton_A_00753
RLK-Pelle_PERK-2	6.7e-161	Cotton_A_05433
RLK-Pelle_PERK-2	9.8e-114	Cotton_A_06899
RLK-Pelle_PERK-2	3.2e-94	Cotton_A_12764
RLK-Pelle_PERK-2	6.6e-162	Cotton_A_17464
RLK-Pelle_PERK-2	1.7e-155	Cotton_A_18065
RLK-Pelle_PERK-2	1.7e-116	Cotton_A_19587
RLK-Pelle_PERK-2	4.3e-36	Cotton_A_20707
RLK-Pelle_PERK-2	6.5e-99	Cotton_A_32564
RLK-Pelle_RKF3	3.1e-101	Cotton_A_00755
RLK-Pelle_RKF3	1.5e-107	Cotton_A_08258
RLK-Pelle_RKF3	1.5e-103	Cotton_A_10813
RLK-Pelle_RKF3	6.6e-105	Cotton_A_19535
RLK-Pelle_RKF3	1.3e-83	Cotton_A_19537
RLK-Pelle_RKF3	1.8e-101	Cotton_A_21288
RLK-Pelle_RKF3	1e-102	Cotton_A_21289
RLK-Pelle_RKF3	7.8e-108	Cotton_A_23678
RLK-Pelle_RLCK-II	3.5e-103	Cotton_A_04321
RLK-Pelle_RLCK-II	2.7e-105	Cotton_A_12466
RLK-Pelle_RLCK-II	2.9e-107	Cotton_A_19985
RLK-Pelle_RLCK-IV	1.2e-136	Cotton_A_07290
RLK-Pelle_RLCK-IV	1.1e-129	Cotton_A_11474
RLK-Pelle_RLCK-IV	4.6e-142	Cotton_A_15110
RLK-Pelle_RLCK-IV	9.6e-137	Cotton_A_19639
RLK-Pelle_RLCK-IV	1.5e-135	Cotton_A_20187
RLK-Pelle_RLCK-IV	1.5e-135	Cotton_A_28899
RLK-Pelle_RLCK-IV	6.6e-139	Cotton_A_34325
RLK-Pelle_RLCK-IXa	1e-81	Cotton_A_07054
RLK-Pelle_RLCK-IXa	2e-119	Cotton_A_09434
RLK-Pelle_RLCK-IXa	8.9e-111	Cotton_A_18004
RLK-Pelle_RLCK-IXa	8.9e-111	Cotton_A_18006
RLK-Pelle_RLCK-IXa	8.1e-110	Cotton_A_38577
RLK-Pelle_RLCK-IXb	2.1e-87	Cotton_A_01294
RLK-Pelle_RLCK-IXb	7.4e-112	Cotton_A_03596
RLK-Pelle_RLCK-IXb	7.4e-119	Cotton_A_06053
RLK-Pelle_RLCK-IXb	1.1e-114	Cotton_A_10268
RLK-Pelle_RLCK-IXb	1.1e-97	Cotton_A_10551
RLK-Pelle_RLCK-IXb	1.4e-121	Cotton_A_14025
RLK-Pelle_RLCK-IXb	1e-121	Cotton_A_21008
RLK-Pelle_RLCK-IXb	4.1e-99	Cotton_A_21454
RLK-Pelle_RLCK-IXb	3.1e-121	Cotton_A_22722
RLK-Pelle_RLCK-IXb	1.4e-64	Cotton_A_26709
RLK-Pelle_RLCK-IXb	1.3e-65	Cotton_A_27702
RLK-Pelle_RLCK-IXb	1.6e-120	Cotton_A_31416
RLK-Pelle_RLCK-IXb	1.3e-80	Cotton_A_32728
RLK-Pelle_RLCK-IXb	2.5e-93	Cotton_A_32730
RLK-Pelle_RLCK-IXb	9.5e-122	Cotton_A_33629
RLK-Pelle_RLCK-IXb	1.1e-109	Cotton_A_35272
RLK-Pelle_RLCK-IXb	3.2e-120	Cotton_A_36190
RLK-Pelle_RLCK-Os	1.4e-133	Cotton_A_04060
RLK-Pelle_RLCK-Os	2e-131	Cotton_A_04062
RLK-Pelle_RLCK-Os	5.7e-134	Cotton_A_16917
RLK-Pelle_RLCK-Os	5.6e-135	Cotton_A_16918
RLK-Pelle_RLCK-V	1.2e-123	Cotton_A_00743
RLK-Pelle_RLCK-V	2.7e-154	Cotton_A_08668
RLK-Pelle_RLCK-V	2.7e-154	Cotton_A_08763
RLK-Pelle_RLCK-V	9.1e-154	Cotton_A_09636
RLK-Pelle_RLCK-V	4.9e-152	Cotton_A_10817
RLK-Pelle_RLCK-V	1e-159	Cotton_A_14785
RLK-Pelle_RLCK-V	2.2e-154	Cotton_A_15120
RLK-Pelle_RLCK-V	2.4e-158	Cotton_A_16656
RLK-Pelle_RLCK-V	1e-154	Cotton_A_20926
RLK-Pelle_RLCK-V	1.4e-156	Cotton_A_24351
RLK-Pelle_RLCK-V	5.5e-159	Cotton_A_29869
RLK-Pelle_RLCK-V	3.6e-153	Cotton_A_30393
RLK-Pelle_RLCK-V	6.3e-157	Cotton_A_33213
RLK-Pelle_RLCK-V	1.2e-108	Cotton_A_38360
RLK-Pelle_RLCK-VI	4.3e-117	Cotton_A_04144
RLK-Pelle_RLCK-VI	1.1e-114	Cotton_A_08259
RLK-Pelle_RLCK-VI	6.1e-84	Cotton_A_10850
RLK-Pelle_RLCK-VI	2.6e-114	Cotton_A_10984
RLK-Pelle_RLCK-VI	7.1e-110	Cotton_A_11421
RLK-Pelle_RLCK-VI	7.1e-114	Cotton_A_17827
RLK-Pelle_RLCK-VI	1.4e-117	Cotton_A_21287
RLK-Pelle_RLCK-VI	4.7e-115	Cotton_A_23677
RLK-Pelle_RLCK-VI	3.6e-114	Cotton_A_26707
RLK-Pelle_RLCK-VI	4.7e-110	Cotton_A_28575
RLK-Pelle_RLCK-VI	2.2e-109	Cotton_A_32112
RLK-Pelle_RLCK-VI	9.6e-71	Cotton_A_32441
RLK-Pelle_RLCK-VI	1.5e-118	Cotton_A_32915
RLK-Pelle_RLCK-VI	1.9e-100	Cotton_A_33061
RLK-Pelle_RLCK-VI	3.1e-127	Cotton_A_33177
RLK-Pelle_RLCK-VI	1.1e-117	Cotton_A_33797
RLK-Pelle_RLCK-VI	1.4e-120	Cotton_A_35294
RLK-Pelle_RLCK-VI	2.9e-118	Cotton_A_37965
RLK-Pelle_RLCK-VI	2.4e-119	Cotton_A_40118
RLK-Pelle_RLCK-VIIa-1	5.7e-156	Cotton_A_00041
RLK-Pelle_RLCK-VIIa-1	2.4e-154	Cotton_A_00429
RLK-Pelle_RLCK-VIIa-1	3.9e-152	Cotton_A_02955
RLK-Pelle_RLCK-VIIa-1	4e-126	Cotton_A_04772
RLK-Pelle_RLCK-VIIa-1	3.7e-77	Cotton_A_09449
RLK-Pelle_RLCK-VIIa-1	5e-158	Cotton_A_09620
RLK-Pelle_RLCK-VIIa-1	4.2e-151	Cotton_A_10530
RLK-Pelle_RLCK-VIIa-1	2.2e-145	Cotton_A_12654
RLK-Pelle_RLCK-VIIa-1	5.4e-125	Cotton_A_14285
RLK-Pelle_RLCK-VIIa-1	9.1e-110	Cotton_A_14827
RLK-Pelle_RLCK-VIIa-1	2.5e-157	Cotton_A_16573
RLK-Pelle_RLCK-VIIa-1	3.4e-158	Cotton_A_17825
RLK-Pelle_RLCK-VIIa-1	1e-157	Cotton_A_21069
RLK-Pelle_RLCK-VIIa-1	5.4e-145	Cotton_A_25507
RLK-Pelle_RLCK-VIIa-1	1.4e-145	Cotton_A_25649
RLK-Pelle_RLCK-VIIa-1	3.9e-140	Cotton_A_29841
RLK-Pelle_RLCK-VIIa-1	3.7e-130	Cotton_A_33447
RLK-Pelle_RLCK-VIIa-1	1.8e-158	Cotton_A_33876
RLK-Pelle_RLCK-VIIa-1	7.4e-132	Cotton_A_38689
RLK-Pelle_RLCK-VIIa-1	5.1e-154	Cotton_A_00040
RLK-Pelle_RLCK-VIIa-2	3e-141	Cotton_A_00373
RLK-Pelle_RLCK-VIIa-2	5.5e-132	Cotton_A_00834
RLK-Pelle_RLCK-VIIa-2	1.2e-133	Cotton_A_01746
RLK-Pelle_RLCK-VIIa-2	2.5e-135	Cotton_A_02645
RLK-Pelle_RLCK-VIIa-2	8.4e-140	Cotton_A_03170
RLK-Pelle_RLCK-VIIa-2	5.3e-142	Cotton_A_03534
RLK-Pelle_RLCK-VIIa-2	1.2e-133	Cotton_A_04140
RLK-Pelle_RLCK-VIIa-2	7.7e-144	Cotton_A_04292
RLK-Pelle_RLCK-VIIa-2	4.8e-139	Cotton_A_05651
RLK-Pelle_RLCK-VIIa-2	3.4e-138	Cotton_A_06062
RLK-Pelle_RLCK-VIIa-2	6e-139	Cotton_A_06139
RLK-Pelle_RLCK-VIIa-2	2.5e-116	Cotton_A_06833
RLK-Pelle_RLCK-VIIa-2	1.7e-117	Cotton_A_06972
RLK-Pelle_RLCK-VIIa-2	1.5e-141	Cotton_A_06973
RLK-Pelle_RLCK-VIIa-2	1.6e-125	Cotton_A_07183
RLK-Pelle_RLCK-VIIa-2	2.7e-121	Cotton_A_07660
RLK-Pelle_RLCK-VIIa-2	1.4e-134	Cotton_A_08521
RLK-Pelle_RLCK-VIIa-2	9e-124	Cotton_A_09153
RLK-Pelle_RLCK-VIIa-2	5.5e-124	Cotton_A_09155
RLK-Pelle_RLCK-VIIa-2	8.2e-142	Cotton_A_10555
RLK-Pelle_RLCK-VIIa-2	9.6e-109	Cotton_A_10556
RLK-Pelle_RLCK-VIIa-2	6.2e-135	Cotton_A_11020
RLK-Pelle_RLCK-VIIa-2	6.6e-140	Cotton_A_11468
RLK-Pelle_RLCK-VIIa-2	2.6e-141	Cotton_A_12044
RLK-Pelle_RLCK-VIIa-2	1.1e-125	Cotton_A_13169
RLK-Pelle_RLCK-VIIa-2	1.8e-87	Cotton_A_13837
RLK-Pelle_RLCK-VIIa-2	2e-113	Cotton_A_15781
RLK-Pelle_RLCK-VIIa-2	3.1e-143	Cotton_A_15945
RLK-Pelle_RLCK-VIIa-2	9.1e-141	Cotton_A_18564
RLK-Pelle_RLCK-VIIa-2	4.7e-125	Cotton_A_18994
RLK-Pelle_RLCK-VIIa-2	1.4e-144	Cotton_A_20602
RLK-Pelle_RLCK-VIIa-2	7.2e-136	Cotton_A_22435
RLK-Pelle_RLCK-VIIa-2	3e-118	Cotton_A_22919
RLK-Pelle_RLCK-VIIa-2	9.3e-143	Cotton_A_23361
RLK-Pelle_RLCK-VIIa-2	1.1e-116	Cotton_A_24057
RLK-Pelle_RLCK-VIIa-2	3.9e-145	Cotton_A_25031
RLK-Pelle_RLCK-VIIa-2	1.6e-139	Cotton_A_25163
RLK-Pelle_RLCK-VIIa-2	9.6e-132	Cotton_A_27341
RLK-Pelle_RLCK-VIIa-2	1.4e-140	Cotton_A_27834
RLK-Pelle_RLCK-VIIa-2	4.9e-106	Cotton_A_27951
RLK-Pelle_RLCK-VIIa-2	1.9e-139	Cotton_A_27952
RLK-Pelle_RLCK-VIIa-2	5.5e-133	Cotton_A_28652
RLK-Pelle_RLCK-VIIa-2	8.3e-143	Cotton_A_29011
RLK-Pelle_RLCK-VIIa-2	1.1e-135	Cotton_A_31240
RLK-Pelle_RLCK-VIIa-2	1.7e-104	Cotton_A_33649
RLK-Pelle_RLCK-VIIa-2	1.5e-125	Cotton_A_34190
RLK-Pelle_RLCK-VIIa-2	1e-132	Cotton_A_36011
RLK-Pelle_RLCK-VIIa-2	3e-132	Cotton_A_39385
RLK-Pelle_RLCK-VIIb	9.2e-160	Cotton_A_33363
RLK-Pelle_RLCK-VIII	2.9e-160	Cotton_A_08762
RLK-Pelle_RLCK-VIII	3e-165	Cotton_A_12617
RLK-Pelle_RLCK-VIII	2.4e-164	Cotton_A_14068
RLK-Pelle_RLCK-VIII	1.7e-168	Cotton_A_19810
RLK-Pelle_RLCK-VIII	5.3e-162	Cotton_A_22631
RLK-Pelle_RLCK-VIII	6.2e-297	Cotton_A_23077
RLK-Pelle_RLCK-VIII	1e-132	Cotton_A_23912
RLK-Pelle_RLCK-VIII	4.3e-166	Cotton_A_31217
RLK-Pelle_RLCK-VIII	4.5e-163	Cotton_A_34917
RLK-Pelle_RLCK-VIII	3.6e-159	Cotton_A_38028
RLK-Pelle_RLCK-X	5.4e-86	Cotton_A_01192
RLK-Pelle_RLCK-X	1.9e-154	Cotton_A_01193
RLK-Pelle_RLCK-X	3.6e-148	Cotton_A_17069
RLK-Pelle_RLCK-X	8.9e-152	Cotton_A_19197
RLK-Pelle_RLCK-X	7.2e-146	Cotton_A_35685
RLK-Pelle_RLCK-XI	2.1e-128	Cotton_A_01364
RLK-Pelle_RLCK-XI	2.4e-130	Cotton_A_10959
RLK-Pelle_RLCK-XI	4.7e-123	Cotton_A_17093
RLK-Pelle_RLCK-XI	6.7e-126	Cotton_A_38866
RLK-Pelle_RLCK-XII-1	4.2e-139	Cotton_A_00358
RLK-Pelle_RLCK-XII-1	6.6e-137	Cotton_A_02104
RLK-Pelle_RLCK-XII-1	2.1e-141	Cotton_A_02471
RLK-Pelle_RLCK-XII-1	2e-141	Cotton_A_08180
RLK-Pelle_RLCK-XII-1	2.9e-137	Cotton_A_10103
RLK-Pelle_RLCK-XII-1	1.6e-138	Cotton_A_12256
RLK-Pelle_RLCK-XII-1	8e-141	Cotton_A_12907
RLK-Pelle_RLCK-XII-1	2.9e-135	Cotton_A_19643
RLK-Pelle_RLCK-XII-1	3.1e-141	Cotton_A_20951
RLK-Pelle_RLCK-XII-1	2.3e-138	Cotton_A_29019
RLK-Pelle_RLCK-XII-1	1.1e-140	Cotton_A_30036
RLK-Pelle_RLCK-XII-1	2.5e-131	Cotton_A_31561
RLK-Pelle_RLCK-XII-2	1.5e-61	Cotton_A_25728
RLK-Pelle_RLCK-XIII	3.5e-120	Cotton_A_02362
RLK-Pelle_RLCK-XIII	2e-123	Cotton_A_17375
RLK-Pelle_RLCK-XV	3.1e-151	Cotton_A_29238
RLK-Pelle_RLCK-XV	3.6e-150	Cotton_A_32043
RLK-Pelle_RLCK-XV	3.2e-136	Cotton_A_39612
RLK-Pelle_RLCK-XV	3.7e-144	Cotton_A_40117
RLK-Pelle_RLCK-XVI	1.3e-153	Cotton_A_04254
RLK-Pelle_RLCK-XVI	4.3e-151	Cotton_A_26701
RLK-Pelle_SD-2b	1.2e-104	Cotton_A_01089
RLK-Pelle_SD-2b	5.6e-118	Cotton_A_01216
RLK-Pelle_SD-2b	2.7e-66	Cotton_A_01856
RLK-Pelle_SD-2b	5.2e-117	Cotton_A_06281
RLK-Pelle_SD-2b	9.5e-105	Cotton_A_06868
RLK-Pelle_SD-2b	1.4e-103	Cotton_A_06871
RLK-Pelle_SD-2b	9.5e-101	Cotton_A_08692
RLK-Pelle_SD-2b	2.7e-82	Cotton_A_08694
RLK-Pelle_SD-2b	4e-115	Cotton_A_08811
RLK-Pelle_SD-2b	9.9e-114	Cotton_A_08812
RLK-Pelle_SD-2b	1.9e-126	Cotton_A_08924
RLK-Pelle_SD-2b	5.4e-115	Cotton_A_11776
RLK-Pelle_SD-2b	5.1e-111	Cotton_A_12068
RLK-Pelle_SD-2b	6.9e-108	Cotton_A_14823
RLK-Pelle_SD-2b	2.2e-90	Cotton_A_14864
RLK-Pelle_SD-2b	4.1e-101	Cotton_A_14865
RLK-Pelle_SD-2b	3.8e-113	Cotton_A_16118
RLK-Pelle_SD-2b	1.6e-99	Cotton_A_16665
RLK-Pelle_SD-2b	1.8e-105	Cotton_A_17449
RLK-Pelle_SD-2b	2.1e-117	Cotton_A_17766
RLK-Pelle_SD-2b	2.9e-113	Cotton_A_18471
RLK-Pelle_SD-2b	1.8e-105	Cotton_A_18724
RLK-Pelle_SD-2b	2.2e-102	Cotton_A_19046
RLK-Pelle_SD-2b	3.9e-102	Cotton_A_19047
RLK-Pelle_SD-2b	1.8e-93	Cotton_A_19049
RLK-Pelle_SD-2b	1.8e-96	Cotton_A_19050
RLK-Pelle_SD-2b	6.4e-103	Cotton_A_19053
RLK-Pelle_SD-2b	9.7e-94	Cotton_A_19054
RLK-Pelle_SD-2b	2.4e-103	Cotton_A_19056
RLK-Pelle_SD-2b	1.5e-92	Cotton_A_19057
RLK-Pelle_SD-2b	9.4e-114	Cotton_A_20938
RLK-Pelle_SD-2b	4.5e-109	Cotton_A_21224
RLK-Pelle_SD-2b	2.4e-103	Cotton_A_21225
RLK-Pelle_SD-2b	1.3e-95	Cotton_A_23607
RLK-Pelle_SD-2b	5.5e-93	Cotton_A_24988
RLK-Pelle_SD-2b	3.5e-109	Cotton_A_25556
RLK-Pelle_SD-2b	1.7e-109	Cotton_A_26623
RLK-Pelle_SD-2b	3.6e-103	Cotton_A_28183
RLK-Pelle_SD-2b	1.3e-95	Cotton_A_28409
RLK-Pelle_SD-2b	5.2e-120	Cotton_A_29023
RLK-Pelle_SD-2b	1.5e-103	Cotton_A_31432
RLK-Pelle_SD-2b	4.4e-62	Cotton_A_33274
RLK-Pelle_SD-2b	9.2e-109	Cotton_A_37244
RLK-Pelle_SD-2b	9.7e-106	Cotton_A_37535
RLK-Pelle_SD-2b	4.6e-84	Cotton_A_37722
RLK-Pelle_SD-2b	3.5e-56	Cotton_A_37904
RLK-Pelle_Singleton	1.4e-58	Cotton_A_07196
RLK-Pelle_Singleton	3.8e-59	Cotton_A_20472
RLK-Pelle_URK-1	2.1e-152	Cotton_A_10765
RLK-Pelle_URK-1	2.3e-143	Cotton_A_29617
RLK-Pelle_URK-2	1.1e-93	Cotton_A_10210
RLK-Pelle_URK-2	1.8e-93	Cotton_A_20073
RLK-Pelle_URK-2	4.6e-96	Cotton_A_32611
RLK-Pelle_URK-3	7.1e-51	Cotton_A_15661
RLK-Pelle_URK-3	2.9e-50	Cotton_A_26407
RLK-Pelle_WAK	1.2e-71	Cotton_A_12772
RLK-Pelle_WAK	8.6e-110	Cotton_A_12773
RLK-Pelle_WAK	4.8e-108	Cotton_A_12774
RLK-Pelle_WAK	2.4e-86	Cotton_A_12777
RLK-Pelle_WAK	7.8e-107	Cotton_A_12779
RLK-Pelle_WAK	2.9e-113	Cotton_A_12781
RLK-Pelle_WAK	1.7e-68	Cotton_A_15140
RLK-Pelle_WAK	8.2e-114	Cotton_A_17344
RLK-Pelle_WAK	2e-107	Cotton_A_18201
RLK-Pelle_WAK	2.5e-105	Cotton_A_18202
RLK-Pelle_WAK	7.1e-104	Cotton_A_18210
RLK-Pelle_WAK	2.9e-111	Cotton_A_19574
RLK-Pelle_WAK	1e-104	Cotton_A_19579
RLK-Pelle_WAK	4e-95	Cotton_A_19581
RLK-Pelle_WAK	4.4e-112	Cotton_A_22212
RLK-Pelle_WAK	3.7e-104	Cotton_A_23928
RLK-Pelle_WAK	7.2e-105	Cotton_A_23929
RLK-Pelle_WAK	7.5e-85	Cotton_A_24545
RLK-Pelle_WAK	2.7e-106	Cotton_A_26096
RLK-Pelle_WAK	1.1e-104	Cotton_A_26097
RLK-Pelle_WAK	1.4e-90	Cotton_A_26534
RLK-Pelle_WAK	1.1e-106	Cotton_A_26535
RLK-Pelle_WAK	3.9e-103	Cotton_A_26538
RLK-Pelle_WAK	1.5e-100	Cotton_A_26541
RLK-Pelle_WAK	2e-105	Cotton_A_26544
RLK-Pelle_WAK	1.4e-102	Cotton_A_26545
RLK-Pelle_WAK	4.5e-85	Cotton_A_26550
RLK-Pelle_WAK	1.5e-107	Cotton_A_26841
RLK-Pelle_WAK	4.7e-106	Cotton_A_26844
RLK-Pelle_WAK	6.2e-81	Cotton_A_26845
RLK-Pelle_WAK	6.9e-107	Cotton_A_26861
RLK-Pelle_WAK	9.4e-108	Cotton_A_26862
RLK-Pelle_WAK	1.8e-105	Cotton_A_26866
RLK-Pelle_WAK	6.2e-97	Cotton_A_31150
RLK-Pelle_WAK	6.6e-109	Cotton_A_31151
RLK-Pelle_WAK	1.2e-107	Cotton_A_31154
RLK-Pelle_WAK	1.5e-110	Cotton_A_33166
RLK-Pelle_WAK	1.5e-110	Cotton_A_33167
RLK-Pelle_WAK	4.5e-111	Cotton_A_33169
RLK-Pelle_WAK	2.6e-111	Cotton_A_37258
RLK-Pelle_WAK_LRK10L-1	5.2e-79	Cotton_A_01529
RLK-Pelle_WAK_LRK10L-1	1.8e-123	Cotton_A_01663
RLK-Pelle_WAK_LRK10L-1	1.9e-123	Cotton_A_06896
RLK-Pelle_WAK_LRK10L-1	4.4e-117	Cotton_A_12062
RLK-Pelle_WAK_LRK10L-1	2.2e-123	Cotton_A_13715
RLK-Pelle_WAK_LRK10L-1	1.3e-123	Cotton_A_14078
RLK-Pelle_WAK_LRK10L-1	1.4e-123	Cotton_A_17006
RLK-Pelle_WAK_LRK10L-1	6e-129	Cotton_A_17849
RLK-Pelle_WAK_LRK10L-1	4.3e-118	Cotton_A_18116
RLK-Pelle_WAK_LRK10L-1	3.9e-118	Cotton_A_19295
RLK-Pelle_WAK_LRK10L-1	4.8e-118	Cotton_A_22653
RLK-Pelle_WAK_LRK10L-1	3.6e-118	Cotton_A_25095
RLK-Pelle_WAK_LRK10L-1	8.4e-127	Cotton_A_25619
RLK-Pelle_WAK_LRK10L-1	3.8e-128	Cotton_A_27600
RLK-Pelle_WAK_LRK10L-1	2e-122	Cotton_A_30763
RLK-Pelle_WAK_LRK10L-1	7.9e-128	Cotton_A_34294
RLK-Pelle_WAK_LRK10L-1	1.4e-123	Cotton_A_34835
SCY1_SCYL1	1.2e-108	Cotton_A_04045
SCY1_SCYL1	1.7e-106	Cotton_A_15596
SCY1_SCYL2	1.7e-138	Cotton_A_04017
SCY1_SCYL2	7.2e-132	Cotton_A_04541
SCY1_SCYL2	1.5e-131	Cotton_A_05837
STE_STE11	5.8e-97	Cotton_A_02043
STE_STE11	2.9e-87	Cotton_A_04215
STE_STE11	1.8e-92	Cotton_A_04668
STE_STE11	4.5e-87	Cotton_A_05162
STE_STE11	9.3e-94	Cotton_A_08616
STE_STE11	5.9e-76	Cotton_A_10495
STE_STE11	6.3e-93	Cotton_A_16130
STE_STE11	2.1e-62	Cotton_A_19031
STE_STE11	1.4e-101	Cotton_A_19602
STE_STE11	6.5e-85	Cotton_A_23536
STE_STE11	4.3e-87	Cotton_A_24357
STE_STE11	3.7e-61	Cotton_A_24551
STE_STE11	1.5e-95	Cotton_A_25487
STE_STE11	2.2e-103	Cotton_A_25950
STE_STE11	5.1e-103	Cotton_A_25963
STE_STE11	2.6e-103	Cotton_A_27152
STE_STE11	1.4e-33	Cotton_A_29141
STE_STE11	5.4e-88	Cotton_A_30140
STE_STE11	2.4e-84	Cotton_A_31082
STE_STE11	1.3e-102	Cotton_A_31463
STE_STE11	1.1e-95	Cotton_A_35704
STE_STE11	3.6e-38	Cotton_A_37205
STE_STE11	2.2e-101	Cotton_A_39061
STE_STE11	5.2e-95	Cotton_A_40870
STE_STE20-Fray	1.1e-151	Cotton_A_02342
STE_STE20-Fray	7.2e-151	Cotton_A_08581
STE_STE20-Fray	3.6e-155	Cotton_A_10199
STE_STE20-Fray	7.7e-152	Cotton_A_13215
STE_STE20-Fray	9.2e-154	Cotton_A_16170
STE_STE20-Fray	3.7e-150	Cotton_A_18976
STE_STE20-Fray	1.9e-153	Cotton_A_20627
STE_STE20-Fray	1.1e-136	Cotton_A_23140
STE_STE20-Fray	2.9e-127	Cotton_A_24728
STE_STE20-Fray	2.2e-151	Cotton_A_34902
STE_STE20-Fray	2.2e-91	Cotton_A_35073
STE_STE20-Fray	7.8e-91	Cotton_A_35074
STE_STE20-Fray	4.1e-91	Cotton_A_35075
STE_STE20-Fray	2e-87	Cotton_A_36265
STE_STE20-Fray	1.7e-88	Cotton_A_41065
STE_STE20-Pl	2.2e-155	Cotton_A_06202
STE_STE20-Pl	1.6e-129	Cotton_A_34181
STE_STE20-YSK	6.5e-159	Cotton_A_06259
STE_STE20-YSK	6.3e-146	Cotton_A_16780
STE_STE7	1.6e-97	Cotton_A_01454
STE_STE7	5.7e-107	Cotton_A_01455
STE_STE7	3.9e-117	Cotton_A_03119
STE_STE7	7.6e-113	Cotton_A_05713
STE_STE7	6.4e-115	Cotton_A_06675
STE_STE7	4.7e-100	Cotton_A_07922
STE_STE7	2.4e-115	Cotton_A_09342
STE_STE7	8.4e-94	Cotton_A_10314
STE_STE7	1.4e-114	Cotton_A_15069
STE_STE7	7.8e-109	Cotton_A_20635
STE_STE7	9.8e-115	Cotton_A_25919
STE_STE7	1.4e-103	Cotton_A_33385
STE_STE7	1.5e-94	Cotton_A_39824
STE_STE-Pl	1.4e-157	Cotton_A_00102
STE_STE-Pl	4.6e-165	Cotton_A_08956
STE_STE-Pl	9.6e-157	Cotton_A_14578
TKL_CTR1-DRK-1	2.1e-137	Cotton_A_27246
TKL_CTR1-DRK-2	1.7e-141	Cotton_A_01431
TKL_CTR1-DRK-2	2.1e-127	Cotton_A_02771
TKL_CTR1-DRK-2	3.1e-114	Cotton_A_08720
TKL_CTR1-DRK-2	1.1e-139	Cotton_A_08722
TKL_CTR1-DRK-2	9.1e-147	Cotton_A_10571
TKL_CTR1-DRK-2	5.9e-132	Cotton_A_11613
TKL_CTR1-DRK-2	4.2e-134	Cotton_A_13447
TKL_CTR1-DRK-2	5.6e-137	Cotton_A_15004
TKL_CTR1-DRK-2	3e-141	Cotton_A_16533
TKL_CTR1-DRK-2	3.1e-141	Cotton_A_16862
TKL_CTR1-DRK-2	7.9e-129	Cotton_A_19487
TKL_CTR1-DRK-2	7.5e-135	Cotton_A_29627
TKL_CTR1-DRK-2	9.5e-125	Cotton_A_32684
TKL_CTR1-DRK-2	1.2e-141	Cotton_A_34840
TKL_CTR1-DRK-2	3e-142	Cotton_A_37624
TKL_CTR1-DRK-2	5.5e-135	Cotton_A_38492
TKL_CTR1-DRK-2	1.2e-135	Cotton_A_40060
TKL_Gdt	8e-74	Cotton_A_14378
TKL_Gdt	1.1e-72	Cotton_A_37145
TKL-Pl-1	6.3e-120	Cotton_A_01212
TKL-Pl-1	2.1e-93	Cotton_A_20241
TKL-Pl-1	1.2e-93	Cotton_A_24488
TKL-Pl-1	7.1e-63	Cotton_A_24489
TKL-Pl-1	6.1e-112	Cotton_A_29239
TKL-Pl-2	1.6e-135	Cotton_A_40739
TKL-Pl-3	7e-147	Cotton_A_20548
TKL-Pl-4	1.7e-91	Cotton_A_00254
TKL-Pl-4	4.7e-117	Cotton_A_01101
TKL-Pl-4	1.5e-114	Cotton_A_01481
TKL-Pl-4	4.2e-115	Cotton_A_01519
TKL-Pl-4	1.3e-108	Cotton_A_03905
TKL-Pl-4	6.3e-105	Cotton_A_04325
TKL-Pl-4	9.2e-111	Cotton_A_08199
TKL-Pl-4	5.4e-116	Cotton_A_08349
TKL-Pl-4	1.7e-83	Cotton_A_08426
TKL-Pl-4	1.1e-113	Cotton_A_08479
TKL-Pl-4	8.3e-116	Cotton_A_08871
TKL-Pl-4	2.7e-109	Cotton_A_10376
TKL-Pl-4	3.4e-111	Cotton_A_11345
TKL-Pl-4	1.6e-105	Cotton_A_11560
TKL-Pl-4	8.5e-105	Cotton_A_12470
TKL-Pl-4	2.2e-85	Cotton_A_12734
TKL-Pl-4	1e-115	Cotton_A_16502
TKL-Pl-4	3.5e-113	Cotton_A_16981
TKL-Pl-4	1.4e-115	Cotton_A_20623
TKL-Pl-4	3e-117	Cotton_A_21757
TKL-Pl-4	2e-11	Cotton_A_22015
TKL-Pl-4	7e-115	Cotton_A_22016
TKL-Pl-4	3.4e-114	Cotton_A_22156
TKL-Pl-4	7e-115	Cotton_A_23440
TKL-Pl-4	2.1e-116	Cotton_A_28171
TKL-Pl-4	9.9e-98	Cotton_A_28474
TKL-Pl-4	2.3e-115	Cotton_A_28872
TKL-Pl-4	1.1e-111	Cotton_A_29705
TKL-Pl-4	6.9e-114	Cotton_A_30308
TKL-Pl-4	3.1e-105	Cotton_A_35636
TKL-Pl-4	8.3e-114	Cotton_A_36512
TKL-Pl-4	2.8e-111	Cotton_A_40735
TKL-Pl-5	8.4e-101	Cotton_A_04353
TKL-Pl-5	7.5e-111	Cotton_A_06167
TKL-Pl-5	7.5e-101	Cotton_A_12483
TKL-Pl-5	1.7e-89	Cotton_A_20950
TKL-Pl-5	2.8e-111	Cotton_A_28448
TKL-Pl-5	6.8e-110	Cotton_A_29166
TKL-Pl-5	2.4e-93	Cotton_A_34162
TKL-Pl-5	1.3e-111	Cotton_A_35391
TKL-Pl-5	4e-108	Cotton_A_38710
TKL-Pl-5	2.2e-99	Cotton_A_39478
TKL-Pl-6	7e-133	Cotton_A_05074
TKL-Pl-6	2.5e-113	Cotton_A_08382
TKL-Pl-6	2e-128	Cotton_A_08386
TKL-Pl-6	1.3e-128	Cotton_A_11502
TKL-Pl-6	3.5e-135	Cotton_A_12717
TKL-Pl-6	7.6e-127	Cotton_A_16898
TKL-Pl-6	1.9e-133	Cotton_A_17685
TKL-Pl-6	4.5e-122	Cotton_A_24542
TKL-Pl-6	2.1e-130	Cotton_A_31042
TKL-Pl-6	1.6e-131	Cotton_A_40064
TKL-Pl-7	6e-136	Cotton_A_38509
TLK	5.3e-167	Cotton_A_02620
TLK	1.6e-166	Cotton_A_20505
TTK	2.2e-168	Cotton_A_16125
TTK	1.8e-160	Cotton_A_18464
ULK_Fused	1.6e-166	Cotton_A_06082
ULK_ULK4	3.2e-146	Cotton_A_30094
ULK_ULK4	9.2e-147	Cotton_A_35175
WEE	4.8e-113	Cotton_A_23314
WNK_NRBP	5.6e-128	Cotton_A_03691
WNK_NRBP	1.3e-44	Cotton_A_04328
WNK_NRBP	1.1e-137	Cotton_A_04442
WNK_NRBP	2.1e-131	Cotton_A_06571
WNK_NRBP	9.3e-140	Cotton_A_08325
WNK_NRBP	2.7e-141	Cotton_A_09664
WNK_NRBP	6.7e-133	Cotton_A_10470
WNK_NRBP	2.1e-139	Cotton_A_13222
WNK_NRBP	1.4e-140	Cotton_A_14994
WNK_NRBP	5.4e-131	Cotton_A_15523
WNK_NRBP	9.2e-138	Cotton_A_18604
WNK_NRBP	1e-135	Cotton_A_19041
WNK_NRBP	1.9e-136	Cotton_A_32350
WNK_NRBP	1.6e-138	Cotton_A_38879
WNK_NRBP	8.9e-142	Cotton_A_40115

## Sheet: G. hirsutum classsification
HMM classification	E value of HMM classification	Gene ID
AGC_MAST	1.5e-176	CotAD_02801
AGC_MAST	7.9e-178	CotAD_03168
AGC_MAST	2.1e-135	CotAD_13517
AGC_MAST	1.1e-154	CotAD_50546
AGC_MAST	3e-169	CotAD_67741
AGC_NDR	2.6e-151	CotAD_00292
AGC_NDR	1.1e-162	CotAD_00384
AGC_NDR	8.4e-156	CotAD_03638
AGC_NDR	2.4e-166	CotAD_10699
AGC_NDR	6.5e-155	CotAD_31351
AGC_NDR	2.9e-151	CotAD_39702
AGC_NDR	3.4e-157	CotAD_41978
AGC_NDR	5.3e-164	CotAD_44274
AGC_NDR	3.7e-159	CotAD_44981
AGC_NDR	1.1e-166	CotAD_46946
AGC_NDR	5.8e-167	CotAD_51759
AGC_NDR	2.6e-164	CotAD_71296
AGC_PDK1	1.8e-149	CotAD_05560
AGC_PDK1	2.7e-103	CotAD_08157
AGC_PDK1	1.6e-148	CotAD_19462
AGC_PDK1	2.4e-141	CotAD_57445
AGC_PKA-PKG	7.2e-91	CotAD_23771
AGC_PKA-PKG	2.3e-82	CotAD_29250
AGC_RSK-2	3.8e-123	CotAD_00531
AGC_RSK-2	5.3e-133	CotAD_01159
AGC_RSK-2	5.6e-68	CotAD_01717
AGC_RSK-2	1.4e-128	CotAD_02897
AGC_RSK-2	5.2e-122	CotAD_03114
AGC_RSK-2	1.2e-133	CotAD_05776
AGC_RSK-2	1.4e-128	CotAD_09562
AGC_RSK-2	3.2e-131	CotAD_10104
AGC_RSK-2	6e-127	CotAD_12100
AGC_RSK-2	1.4e-100	CotAD_12492
AGC_RSK-2	4.8e-108	CotAD_13007
AGC_RSK-2	2.1e-132	CotAD_13233
AGC_RSK-2	1.3e-76	CotAD_14233
AGC_RSK-2	5.5e-132	CotAD_15633
AGC_RSK-2	1.2e-99	CotAD_16512
AGC_RSK-2	6e-132	CotAD_18631
AGC_RSK-2	4.8e-132	CotAD_21254
AGC_RSK-2	6.2e-73	CotAD_23469
AGC_RSK-2	5.6e-123	CotAD_27248
AGC_RSK-2	3.7e-133	CotAD_28209
AGC_RSK-2	2.1e-128	CotAD_29566
AGC_RSK-2	1.1e-127	CotAD_33403
AGC_RSK-2	6.6e-100	CotAD_34560
AGC_RSK-2	3.6e-127	CotAD_37798
AGC_RSK-2	5.2e-133	CotAD_38946
AGC_RSK-2	5.4e-130	CotAD_39779
AGC_RSK-2	2.2e-122	CotAD_40462
AGC_RSK-2	1.8e-132	CotAD_45003
AGC_RSK-2	8.4e-215	CotAD_45054
AGC_RSK-2	1.6e-127	CotAD_45682
AGC_RSK-2	2.4e-133	CotAD_45798
AGC_RSK-2	1e-127	CotAD_46931
AGC_RSK-2	1.9e-130	CotAD_47649
AGC_RSK-2	1.1e-129	CotAD_51853
AGC_RSK-2	2.9e-134	CotAD_52077
AGC_RSK-2	1.1e-126	CotAD_54143
AGC_RSK-2	1.1e-127	CotAD_58277
AGC_RSK-2	6.9e-116	CotAD_59693
AGC_RSK-2	4.9e-100	CotAD_59977
AGC_RSK-2	1.1e-129	CotAD_60197
AGC_RSK-2	1.5e-117	CotAD_63164
AGC_RSK-2	2.3e-130	CotAD_65162
AGC_RSK-2	5.9e-97	CotAD_66299
AGC_RSK-2	3e-134	CotAD_69997
AGC_RSK-2	6.2e-86	CotAD_70826
AGC_RSK-2	2.7e-114	CotAD_71302
AGC_RSK-2	5.4e-97	CotAD_71439
AGC_RSK-2	3.7e-129	CotAD_72389
AGC_RSK-2	8.6e-126	CotAD_74442
AGC_RSK-2	3.7e-100	CotAD_74523
AGC-Pl	8.3e-146	CotAD_02069
AGC-Pl	9.1e-158	CotAD_16768
AGC-Pl	2.3e-158	CotAD_24426
AGC-Pl	3.7e-155	CotAD_27962
AGC-Pl	3.1e-160	CotAD_55054
AGC-Pl	9.1e-158	CotAD_57170
AGC-Pl	7.4e-155	CotAD_57669
AGC-Pl	4.3e-138	CotAD_68953
Aur	2.6e-156	CotAD_00240
Aur	6.5e-146	CotAD_01295
Aur	6.6e-153	CotAD_18702
Aur	1.7e-133	CotAD_54737
Aur	7.4e-158	CotAD_58182
BUB	3.8e-133	CotAD_52565
BUB	1.4e-133	CotAD_67683
CAMK_AMPK	7.9e-159	CotAD_24954
CAMK_AMPK	1.4e-158	CotAD_52889
CAMK_AMPK	1.4e-158	CotAD_57320
CAMK_CAMK1-DCAMKL	2.9e-124	CotAD_47177
CAMK_CAMK1-DCAMKL	2.5e-124	CotAD_74484
CAMK_CAMKL-CHK1	1.3e-134	CotAD_00165
CAMK_CAMKL-CHK1	1.3e-138	CotAD_00567
CAMK_CAMKL-CHK1	4.3e-131	CotAD_01486
CAMK_CAMKL-CHK1	2.6e-134	CotAD_02537
CAMK_CAMKL-CHK1	2.8e-129	CotAD_02832
CAMK_CAMKL-CHK1	4.9e-136	CotAD_05660
CAMK_CAMKL-CHK1	2.3e-135	CotAD_06862
CAMK_CAMKL-CHK1	2.8e-130	CotAD_07521
CAMK_CAMKL-CHK1	5.4e-64	CotAD_10226
CAMK_CAMKL-CHK1	2e-129	CotAD_10345
CAMK_CAMKL-CHK1	3.2e-133	CotAD_10463
CAMK_CAMKL-CHK1	4.3e-64	CotAD_10613
CAMK_CAMKL-CHK1	4.5e-135	CotAD_10936
CAMK_CAMKL-CHK1	5.9e-119	CotAD_11632
CAMK_CAMKL-CHK1	1.8e-137	CotAD_12447
CAMK_CAMKL-CHK1	7.7e-135	CotAD_13683
CAMK_CAMKL-CHK1	2.7e-136	CotAD_13892
CAMK_CAMKL-CHK1	1.6e-138	CotAD_14595
CAMK_CAMKL-CHK1	6.5e-126	CotAD_14597
CAMK_CAMKL-CHK1	1.8e-120	CotAD_16075
CAMK_CAMKL-CHK1	7.9e-130	CotAD_16078
CAMK_CAMKL-CHK1	8.7e-118	CotAD_16416
CAMK_CAMKL-CHK1	1.2e-125	CotAD_17719
CAMK_CAMKL-CHK1	7.3e-134	CotAD_20170
CAMK_CAMKL-CHK1	8.9e-135	CotAD_20216
CAMK_CAMKL-CHK1	3.6e-135	CotAD_20246
CAMK_CAMKL-CHK1	4.6e-138	CotAD_22749
CAMK_CAMKL-CHK1	1.2e-132	CotAD_24410
CAMK_CAMKL-CHK1	4.8e-137	CotAD_25726
CAMK_CAMKL-CHK1	3e-132	CotAD_25826
CAMK_CAMKL-CHK1	5e-123	CotAD_26269
CAMK_CAMKL-CHK1	1.6e-111	CotAD_27908
CAMK_CAMKL-CHK1	1e-134	CotAD_32000
CAMK_CAMKL-CHK1	4.2e-138	CotAD_33218
CAMK_CAMKL-CHK1	1e-126	CotAD_33722
CAMK_CAMKL-CHK1	1.8e-139	CotAD_33724
CAMK_CAMKL-CHK1	3.5e-118	CotAD_36170
CAMK_CAMKL-CHK1	2.5e-133	CotAD_41000
CAMK_CAMKL-CHK1	5.1e-143	CotAD_41280
CAMK_CAMKL-CHK1	8.5e-132	CotAD_44543
CAMK_CAMKL-CHK1	1e-134	CotAD_45285
CAMK_CAMKL-CHK1	1.5e-132	CotAD_45286
CAMK_CAMKL-CHK1	1.3e-134	CotAD_48377
CAMK_CAMKL-CHK1	1.4e-130	CotAD_49476
CAMK_CAMKL-CHK1	4.8e-96	CotAD_50508
CAMK_CAMKL-CHK1	1.5e-136	CotAD_51357
CAMK_CAMKL-CHK1	3.2e-136	CotAD_54331
CAMK_CAMKL-CHK1	4.4e-135	CotAD_54727
CAMK_CAMKL-CHK1	3.3e-134	CotAD_54728
CAMK_CAMKL-CHK1	4.3e-132	CotAD_55069
CAMK_CAMKL-CHK1	9.2e-121	CotAD_57360
CAMK_CAMKL-CHK1	5.6e-138	CotAD_59039
CAMK_CAMKL-CHK1	1.1e-118	CotAD_60232
CAMK_CAMKL-CHK1	2.2e-130	CotAD_60421
CAMK_CAMKL-CHK1	8.2e-122	CotAD_60912
CAMK_CAMKL-CHK1	2.7e-136	CotAD_60975
CAMK_CAMKL-CHK1	2e-132	CotAD_62432
CAMK_CAMKL-CHK1	6e-130	CotAD_63221
CAMK_CAMKL-CHK1	1.3e-132	CotAD_64770
CAMK_CAMKL-CHK1	2.5e-110	CotAD_66223
CAMK_CAMKL-CHK1	2.2e-114	CotAD_67775
CAMK_CAMKL-CHK1	5e-121	CotAD_68132
CAMK_CAMKL-CHK1	7.2e-115	CotAD_69046
CAMK_CAMKL-CHK1	3.9e-130	CotAD_73323
CAMK_CAMKL-CHK1	4.9e-136	CotAD_74521
CAMK_CAMKL-CHK1	1e-131	CotAD_74620
CAMK_CAMKL-CHK1	3.5e-131	CotAD_76152
CAMK_CAMKL-CHK1	1.4e-133	CotAD_00097
CAMK_CAMKL-LKB	1e-124	CotAD_12428
CAMK_CAMKL-LKB	1.1e-121	CotAD_16413
CAMK_CAMKL-LKB	2.7e-119	CotAD_19137
CAMK_CAMKL-LKB	5.9e-114	CotAD_36168
CAMK_CAMKL-LKB	3.2e-125	CotAD_54315
CAMK_CDPK	2.1e-124	CotAD_00839
CAMK_CDPK	2.8e-115	CotAD_02296
CAMK_CDPK	8.5e-119	CotAD_02579
CAMK_CDPK	7.5e-124	CotAD_03925
CAMK_CDPK	4.7e-127	CotAD_04751
CAMK_CDPK	1e-126	CotAD_05731
CAMK_CDPK	5.9e-120	CotAD_05939
CAMK_CDPK	8.7e-127	CotAD_07025
CAMK_CDPK	2.6e-119	CotAD_08408
CAMK_CDPK	2.8e-112	CotAD_09239
CAMK_CDPK	7.5e-91	CotAD_11152
CAMK_CDPK	9.2e-105	CotAD_11343
CAMK_CDPK	1.6e-122	CotAD_12120
CAMK_CDPK	6.1e-121	CotAD_12121
CAMK_CDPK	7.4e-87	CotAD_12192
CAMK_CDPK	5.5e-128	CotAD_12430
CAMK_CDPK	3.2e-118	CotAD_13019
CAMK_CDPK	4.2e-123	CotAD_13386
CAMK_CDPK	9e-120	CotAD_13590
CAMK_CDPK	8.1e-131	CotAD_13610
CAMK_CDPK	9.8e-128	CotAD_13649
CAMK_CDPK	3e-114	CotAD_15673
CAMK_CDPK	4.1e-130	CotAD_16448
CAMK_CDPK	1.7e-130	CotAD_16449
CAMK_CDPK	1.6e-129	CotAD_16484
CAMK_CDPK	2.9e-120	CotAD_16744
CAMK_CDPK	2.3e-121	CotAD_17127
CAMK_CDPK	1.7e-83	CotAD_19789
CAMK_CDPK	2.1e-118	CotAD_20024
CAMK_CDPK	4.3e-130	CotAD_20042
CAMK_CDPK	1.2e-129	CotAD_20538
CAMK_CDPK	8e-114	CotAD_21209
CAMK_CDPK	4.1e-126	CotAD_21360
CAMK_CDPK	6.4e-122	CotAD_22808
CAMK_CDPK	1e-112	CotAD_25340
CAMK_CDPK	2.3e-127	CotAD_26791
CAMK_CDPK	3.5e-122	CotAD_28390
CAMK_CDPK	1.7e-120	CotAD_28634
CAMK_CDPK	8.3e-123	CotAD_30589
CAMK_CDPK	2.5e-121	CotAD_31563
CAMK_CDPK	9.9e-121	CotAD_31605
CAMK_CDPK	8.5e-125	CotAD_33172
CAMK_CDPK	2.8e-123	CotAD_33390
CAMK_CDPK	9.7e-122	CotAD_33393
CAMK_CDPK	9.9e-127	CotAD_33841
CAMK_CDPK	1.7e-114	CotAD_33891
CAMK_CDPK	4e-129	CotAD_34534
CAMK_CDPK	3.1e-120	CotAD_34786
CAMK_CDPK	6.3e-119	CotAD_34966
CAMK_CDPK	6.3e-119	CotAD_34973
CAMK_CDPK	2.6e-92	CotAD_35007
CAMK_CDPK	6e-120	CotAD_36560
CAMK_CDPK	2.3e-124	CotAD_39468
CAMK_CDPK	3.9e-127	CotAD_41076
CAMK_CDPK	8.3e-102	CotAD_42112
CAMK_CDPK	4.8e-116	CotAD_42622
CAMK_CDPK	4.9e-35	CotAD_42747
CAMK_CDPK	7.7e-122	CotAD_42895
CAMK_CDPK	2.1e-70	CotAD_43738
CAMK_CDPK	1.1e-128	CotAD_44026
CAMK_CDPK	7.4e-101	CotAD_44317
CAMK_CDPK	1.5e-127	CotAD_45432
CAMK_CDPK	6.3e-87	CotAD_47068
CAMK_CDPK	1.7e-123	CotAD_47616
CAMK_CDPK	2.2e-123	CotAD_47701
CAMK_CDPK	1.5e-127	CotAD_48046
CAMK_CDPK	4.6e-87	CotAD_48097
CAMK_CDPK	2.8e-119	CotAD_48692
CAMK_CDPK	2.7e-128	CotAD_49677
CAMK_CDPK	1.4e-127	CotAD_50659
CAMK_CDPK	5.8e-122	CotAD_53506
CAMK_CDPK	5.5e-128	CotAD_54317
CAMK_CDPK	1.2e-116	CotAD_54633
CAMK_CDPK	3.3e-126	CotAD_54795
CAMK_CDPK	1.7e-68	CotAD_54826
CAMK_CDPK	1e-124	CotAD_56181
CAMK_CDPK	6.9e-123	CotAD_56919
CAMK_CDPK	7.2e-118	CotAD_59452
CAMK_CDPK	2.1e-105	CotAD_60146
CAMK_CDPK	2.4e-120	CotAD_60489
CAMK_CDPK	2.1e-120	CotAD_61014
CAMK_CDPK	2.2e-123	CotAD_61594
CAMK_CDPK	1.1e-121	CotAD_65954
CAMK_CDPK	6.9e-125	CotAD_66485
CAMK_CDPK	1.5e-122	CotAD_67316
CAMK_CDPK	4e-130	CotAD_67913
CAMK_CDPK	5e-107	CotAD_69577
CAMK_CDPK	6.4e-129	CotAD_70650
CAMK_CDPK	3.7e-86	CotAD_71229
CAMK_CDPK	4.8e-116	CotAD_71530
CAMK_CDPK	1.2e-117	CotAD_72193
CAMK_CDPK	9.7e-127	CotAD_72552
CAMK_CDPK	2.4e-127	CotAD_73088
CAMK_CDPK	1.2e-111	CotAD_73360
CAMK_CDPK	1.1e-118	CotAD_73836
CAMK_CDPK	2.8e-124	CotAD_74085
CAMK_CDPK	1.5e-124	CotAD_74347
CAMK_CDPK	1.4e-105	CotAD_75325
CAMK_OST1L	1.6e-81	CotAD_03738
CAMK_OST1L	6e-76	CotAD_07440
CAMK_OST1L	2e-79	CotAD_08414
CAMK_OST1L	9.4e-78	CotAD_08891
CAMK_OST1L	8.2e-126	CotAD_27990
CAMK_OST1L	1.2e-90	CotAD_43021
CAMK_OST1L	2.3e-68	CotAD_48708
CAMK_OST1L	1.9e-81	CotAD_54619
CAMK_OST1L	4.3e-126	CotAD_58619
CAMK_OST1L	1.9e-130	CotAD_58620
CAMK_OST1L	1e-90	CotAD_68500
CAMK_OST1L	2.9e-78	CotAD_70325
CAMK_OST1L	1.1e-100	CotAD_71558
CK1_CK1	5.4e-147	CotAD_00393
CK1_CK1	3.6e-144	CotAD_06760
CK1_CK1	1.4e-105	CotAD_08826
CK1_CK1	2.2e-145	CotAD_09694
CK1_CK1	1.1e-120	CotAD_10697
CK1_CK1	8.7e-140	CotAD_14933
CK1_CK1	8.6e-145	CotAD_20772
CK1_CK1	6.8e-146	CotAD_23709
CK1_CK1	1.7e-141	CotAD_23773
CK1_CK1	6.8e-145	CotAD_25187
CK1_CK1	3.9e-141	CotAD_26063
CK1_CK1	3.5e-147	CotAD_28748
CK1_CK1	2.1e-129	CotAD_29252
CK1_CK1	1.5e-140	CotAD_31501
CK1_CK1	5.9e-140	CotAD_44988
CK1_CK1	6.4e-136	CotAD_47085
CK1_CK1	4.2e-138	CotAD_48089
CK1_CK1	7.8e-146	CotAD_50202
CK1_CK1	7.9e-147	CotAD_53991
CK1_CK1	2.8e-138	CotAD_55365
CK1_CK1	4.6e-137	CotAD_61768
CK1_CK1	1.4e-146	CotAD_62242
CK1_CK1	4e-141	CotAD_70399
CK1_CK1-Pl	1.6e-160	CotAD_00231
CK1_CK1-Pl	4.2e-154	CotAD_00483
CK1_CK1-Pl	1.4e-128	CotAD_05294
CK1_CK1-Pl	2.1e-162	CotAD_06834
CK1_CK1-Pl	9e-164	CotAD_09637
CK1_CK1-Pl	5.5e-162	CotAD_10400
CK1_CK1-Pl	1.5e-161	CotAD_11101
CK1_CK1-Pl	2.8e-160	CotAD_12333
CK1_CK1-Pl	2.7e-87	CotAD_16467
CK1_CK1-Pl	8.4e-163	CotAD_18693
CK1_CK1-Pl	3.6e-123	CotAD_21938
CK1_CK1-Pl	7.8e-151	CotAD_22935
CK1_CK1-Pl	1.1e-159	CotAD_32629
CK1_CK1-Pl	3.5e-163	CotAD_34898
CK1_CK1-Pl	1.2e-154	CotAD_40384
CK1_CK1-Pl	4.2e-162	CotAD_41130
CK1_CK1-Pl	3.1e-161	CotAD_41856
CK1_CK1-Pl	9.2e-162	CotAD_46837
CK1_CK1-Pl	1.5e-162	CotAD_47584
CK1_CK1-Pl	1.7e-162	CotAD_48667
CK1_CK1-Pl	2.2e-158	CotAD_50321
CK1_CK1-Pl	1.2e-150	CotAD_53790
CK1_CK1-Pl	4.4e-162	CotAD_65468
CK1_CK1-Pl	1.1e-163	CotAD_70814
CK1_CK1-Pl	1.5e-160	CotAD_73473
CMGC_CDK-CCRK	3.9e-130	CotAD_26057
CMGC_CDK-CCRK	1.2e-129	CotAD_29259
CMGC_CDK-CCRK	3e-79	CotAD_51200
CMGC_CDK-CDK7	1.4e-173	CotAD_03147
CMGC_CDK-CDK7	5.7e-169	CotAD_60632
CMGC_CDK-CDK7	1.6e-172	CotAD_67858
CMGC_CDK-CDK7	7.9e-170	CotAD_70571
CMGC_CDK-CDK8	1.6e-194	CotAD_11297
CMGC_CDK-CDK8	1.3e-193	CotAD_19834
CMGC_CDK-CDK8	1.7e-194	CotAD_21007
CMGC_CDK-CDK8	1.7e-194	CotAD_34429
CMGC_CDK-CRK7-CDK9	7.9e-147	CotAD_01049
CMGC_CDK-CRK7-CDK9	2.1e-157	CotAD_01757
CMGC_CDK-CRK7-CDK9	3.5e-151	CotAD_02004
CMGC_CDK-CRK7-CDK9	1.9e-111	CotAD_04120
CMGC_CDK-CRK7-CDK9	1.9e-145	CotAD_04316
CMGC_CDK-CRK7-CDK9	1.2e-157	CotAD_06098
CMGC_CDK-CRK7-CDK9	1.1e-155	CotAD_06281
CMGC_CDK-CRK7-CDK9	1.3e-107	CotAD_07263
CMGC_CDK-CRK7-CDK9	1.1e-153	CotAD_08776
CMGC_CDK-CRK7-CDK9	1.3e-153	CotAD_11106
CMGC_CDK-CRK7-CDK9	9.6e-157	CotAD_12312
CMGC_CDK-CRK7-CDK9	5e-147	CotAD_13793
CMGC_CDK-CRK7-CDK9	2.8e-148	CotAD_14249
CMGC_CDK-CRK7-CDK9	3.3e-151	CotAD_14734
CMGC_CDK-CRK7-CDK9	8.6e-154	CotAD_14887
CMGC_CDK-CRK7-CDK9	8.1e-151	CotAD_17253
CMGC_CDK-CRK7-CDK9	9.1e-152	CotAD_17308
CMGC_CDK-CRK7-CDK9	4.1e-152	CotAD_17959
CMGC_CDK-CRK7-CDK9	3e-156	CotAD_19973
CMGC_CDK-CRK7-CDK9	2.8e-150	CotAD_20875
CMGC_CDK-CRK7-CDK9	6.6e-159	CotAD_21272
CMGC_CDK-CRK7-CDK9	8e-148	CotAD_23487
CMGC_CDK-CRK7-CDK9	5.7e-153	CotAD_25117
CMGC_CDK-CRK7-CDK9	1.2e-157	CotAD_28117
CMGC_CDK-CRK7-CDK9	1.7e-147	CotAD_28896
CMGC_CDK-CRK7-CDK9	2.6e-151	CotAD_34259
CMGC_CDK-CRK7-CDK9	6.4e-137	CotAD_39892
CMGC_CDK-CRK7-CDK9	2.8e-308	CotAD_41125
CMGC_CDK-CRK7-CDK9	9.3e-157	CotAD_41842
CMGC_CDK-CRK7-CDK9	7.9e-147	CotAD_42149
CMGC_CDK-CRK7-CDK9	1.3e-135	CotAD_44384
CMGC_CDK-CRK7-CDK9	3.2e-145	CotAD_44964
CMGC_CDK-CRK7-CDK9	8.3e-154	CotAD_50640
CMGC_CDK-CRK7-CDK9	7.4e-150	CotAD_51610
CMGC_CDK-CRK7-CDK9	2.9e-154	CotAD_52411
CMGC_CDK-CRK7-CDK9	2.6e-147	CotAD_57324
CMGC_CDK-CRK7-CDK9	9.4e-99	CotAD_64392
CMGC_CDK-CRK7-CDK9	3.9e-101	CotAD_69749
CMGC_CDK-CRK7-CDK9	2e-135	CotAD_70771
CMGC_CDK-CRK7-CDK9	8.4e-152	CotAD_71947
CMGC_CDK-CRK7-CDK9	4.2e-149	CotAD_75205
CMGC_CDK-CRK7-CDK9	1.1e-135	CotAD_75626
CMGC_CDK-CRK7-CDK9	4.7e-139	CotAD_75683
CMGC_CDK-PITSLRE	7.9e-178	CotAD_13842
CMGC_CDK-PITSLRE	2.4e-171	CotAD_21674
CMGC_CDK-PITSLRE	8.9e-178	CotAD_46254
CMGC_CDK-PITSLRE	4.5e-177	CotAD_55993
CMGC_CDK-Pl	4.3e-153	CotAD_26108
CMGC_CDK-Pl	5.8e-156	CotAD_29110
CMGC_CDK-Pl	1e-152	CotAD_29324
CMGC_CDK-Pl	2.2e-160	CotAD_46008
CMGC_CDK-Pl	2e-159	CotAD_51704
CMGC_CDK-Pl	6.1e-155	CotAD_56453
CMGC_CDK-Pl	2.5e-152	CotAD_69303
CMGC_CDK-Pl	3.6e-152	CotAD_71724
CMGC_CK2	1.4e-189	CotAD_19400
CMGC_CK2	7.6e-140	CotAD_33575
CMGC_CK2	2.2e-155	CotAD_33576
CMGC_CK2	9.7e-159	CotAD_37013
CMGC_CK2	1.3e-136	CotAD_53762
CMGC_CK2	2.6e-131	CotAD_63792
CMGC_CK2	2.3e-187	CotAD_65006
CMGC_CK2	7.3e-185	CotAD_73334
CMGC_CK2	5.1e-133	CotAD_76324
CMGC_CLK	2.1e-150	CotAD_00193
CMGC_CLK	3.6e-181	CotAD_01895
CMGC_CLK	1.2e-195	CotAD_17901
CMGC_CLK	4.6e-196	CotAD_19050
CMGC_CLK	1.5e-175	CotAD_41074
CMGC_CLK	2.6e-191	CotAD_58070
CMGC_CLK	9.1e-196	CotAD_65705
CMGC_DYRK-PRP4	1.1e-150	CotAD_02809
CMGC_DYRK-PRP4	1.3e-154	CotAD_17836
CMGC_DYRK-PRP4	3.4e-145	CotAD_22320
CMGC_DYRK-PRP4	9.2e-142	CotAD_26468
CMGC_DYRK-PRP4	4.8e-154	CotAD_30991
CMGC_DYRK-PRP4	3.6e-151	CotAD_53740
CMGC_DYRK-PRP4	8.5e-142	CotAD_54943
CMGC_DYRK-PRP4	3.3e-155	CotAD_71195
CMGC_DYRK-YAK	4.4e-158	CotAD_04009
CMGC_DYRK-YAK	2.1e-101	CotAD_27546
CMGC_DYRK-YAK	1.3e-171	CotAD_55774
CMGC_DYRK-YAK	6.8e-181	CotAD_60890
CMGC_GSK	1.8e-179	CotAD_01279
CMGC_GSK	1.6e-178	CotAD_05546
CMGC_GSK	5.3e-184	CotAD_05659
CMGC_GSK	2.4e-184	CotAD_14255
CMGC_GSK	2.1e-185	CotAD_14964
CMGC_GSK	4.2e-188	CotAD_15427
CMGC_GSK	3.2e-177	CotAD_20243
CMGC_GSK	1.3e-182	CotAD_20244
CMGC_GSK	5.2e-183	CotAD_23495
CMGC_GSK	4.7e-181	CotAD_32002
CMGC_GSK	8.1e-179	CotAD_32003
CMGC_GSK	3.2e-182	CotAD_32548
CMGC_GSK	1.1e-190	CotAD_33066
CMGC_GSK	4.8e-179	CotAD_34741
CMGC_GSK	3e-108	CotAD_36632
CMGC_GSK	6.9e-189	CotAD_43639
CMGC_GSK	2.6e-189	CotAD_53331
CMGC_GSKL	1.3e-123	CotAD_48401
CMGC_MAPK	7.7e-144	CotAD_01246
CMGC_MAPK	2.8e-143	CotAD_01707
CMGC_MAPK	1.7e-135	CotAD_01714
CMGC_MAPK	1.1e-141	CotAD_02334
CMGC_MAPK	4.4e-146	CotAD_02790
CMGC_MAPK	7e-143	CotAD_03766
CMGC_MAPK	5.6e-143	CotAD_09564
CMGC_MAPK	3.9e-144	CotAD_09571
CMGC_MAPK	1.7e-143	CotAD_11253
CMGC_MAPK	2.2e-146	CotAD_11508
CMGC_MAPK	8.7e-144	CotAD_13472
CMGC_MAPK	1.7e-143	CotAD_14537
CMGC_MAPK	7.3e-143	CotAD_19088
CMGC_MAPK	4.3e-137	CotAD_21188
CMGC_MAPK	5.7e-142	CotAD_21577
CMGC_MAPK	7.9e-146	CotAD_21813
CMGC_MAPK	1.7e-144	CotAD_24762
CMGC_MAPK	4e-131	CotAD_26141
CMGC_MAPK	2.5e-137	CotAD_27047
CMGC_MAPK	3.7e-147	CotAD_27603
CMGC_MAPK	2.1e-132	CotAD_29332
CMGC_MAPK	1.4e-144	CotAD_29572
CMGC_MAPK	4.1e-106	CotAD_29590
CMGC_MAPK	6.2e-119	CotAD_29592
CMGC_MAPK	4.7e-147	CotAD_30480
CMGC_MAPK	7.4e-142	CotAD_33928
CMGC_MAPK	7.4e-139	CotAD_35159
CMGC_MAPK	4.5e-142	CotAD_37265
CMGC_MAPK	7.3e-143	CotAD_39838
CMGC_MAPK	1.2e-142	CotAD_40180
CMGC_MAPK	2.6e-140	CotAD_44066
CMGC_MAPK	2.9e-140	CotAD_50152
CMGC_MAPK	2.9e-143	CotAD_51147
CMGC_MAPK	9.9e-134	CotAD_53237
CMGC_MAPK	2.2e-145	CotAD_53696
CMGC_MAPK	5.7e-141	CotAD_54105
CMGC_MAPK	8.6e-144	CotAD_55518
CMGC_MAPK	5.5e-138	CotAD_56362
CMGC_MAPK	5e-121	CotAD_56364
CMGC_MAPK	1.4e-137	CotAD_56645
CMGC_MAPK	9.2e-146	CotAD_61128
CMGC_MAPK	8.8e-140	CotAD_61841
CMGC_MAPK	8.4e-139	CotAD_62956
CMGC_MAPK	6.9e-145	CotAD_63338
CMGC_MAPK	2.3e-143	CotAD_63558
CMGC_MAPK	1.3e-140	CotAD_64049
CMGC_MAPK	3.4e-104	CotAD_65813
CMGC_MAPK	6.8e-148	CotAD_66205
CMGC_MAPK	6.1e-115	CotAD_67488
CMGC_MAPK	1.2e-92	CotAD_69504
CMGC_MAPK	1.8e-100	CotAD_76359
CMGC_Pl-Tthe	2.9e-157	CotAD_00441
CMGC_Pl-Tthe	1.2e-158	CotAD_52759
CMGC_RCK	1.7e-164	CotAD_01008
CMGC_RCK	2e-148	CotAD_10809
CMGC_RCK	4.2e-153	CotAD_17624
CMGC_RCK	5e-151	CotAD_25043
CMGC_RCK	2.3e-163	CotAD_42844
CMGC_RCK	6e-165	CotAD_42854
CMGC_RCK	3.9e-154	CotAD_59991
CMGC_RCK	8.4e-153	CotAD_69180
CMGC_RCK	2.9e-152	CotAD_69205
CMGC_SRPK	3.4e-178	CotAD_18405
CMGC_SRPK	2.8e-178	CotAD_18552
CMGC_SRPK	6.8e-178	CotAD_23125
CMGC_SRPK	1.1e-178	CotAD_34839
CMGC_SRPK	7e-180	CotAD_37784
CMGC_SRPK	1.8e-174	CotAD_38756
Group-Pl-2	2.7e-147	CotAD_03980
Group-Pl-2	7.9e-163	CotAD_26939
Group-Pl-3	6.8e-116	CotAD_05358
Group-Pl-3	1.4e-135	CotAD_18960
Group-Pl-3	3.9e-128	CotAD_39073
Group-Pl-3	9.7e-136	CotAD_51184
Group-Pl-3	3.5e-133	CotAD_60267
Group-Pl-3	3.5e-133	CotAD_60745
Group-Pl-4	3.9e-143	CotAD_14620
Group-Pl-4	4e-50	CotAD_15261
Group-Pl-4	9.4e-150	CotAD_22059
Group-Pl-4	2.2e-143	CotAD_33700
Group-Pl-4	1.1e-48	CotAD_35545
IRE1	1.4e-140	CotAD_29129
IRE1	5.7e-138	CotAD_38751
IRE1	8.2e-142	CotAD_56438
NAK	7.6e-117	CotAD_01924
NAK	4e-121	CotAD_17878
NAK	2.2e-120	CotAD_25842
NAK	1.2e-122	CotAD_31030
NAK	3e-121	CotAD_31687
NAK	4.3e-118	CotAD_68448
NEK	7e-123	CotAD_12274
NEK	1.7e-123	CotAD_12382
NEK	4.9e-107	CotAD_12909
NEK	1.5e-122	CotAD_17224
NEK	1.1e-122	CotAD_20527
NEK	6.5e-113	CotAD_28301
NEK	1.2e-119	CotAD_36322
NEK	1.9e-123	CotAD_42407
NEK	3.8e-121	CotAD_44747
NEK	3.1e-121	CotAD_46869
NEK	7.5e-124	CotAD_48114
NEK	1.9e-123	CotAD_51281
NEK	3.6e-123	CotAD_58015
NEK	4.2e-117	CotAD_60614
NEK	1.2e-120	CotAD_64350
NEK	3.4e-123	CotAD_64477
NEK	3.2e-68	CotAD_68138
PEK_GCN2	4.5e-138	CotAD_55349
PEK_GCN2	5.5e-159	CotAD_62635
PEK_PEK	6.6e-51	CotAD_19974
RLK-Pelle_C-LEC	2.1e-138	CotAD_50629
RLK-Pelle_C-LEC	3.9e-137	CotAD_71347
RLK-Pelle_C-LEC	2.1e-138	CotAD_76348
RLK-Pelle_CR4L	1.6e-65	CotAD_01129
RLK-Pelle_CR4L	6.8e-106	CotAD_06288
RLK-Pelle_CR4L	1.2e-107	CotAD_09812
RLK-Pelle_CR4L	8.4e-89	CotAD_15005
RLK-Pelle_CR4L	7e-106	CotAD_16708
RLK-Pelle_CR4L	3e-109	CotAD_20956
RLK-Pelle_CR4L	2.1e-106	CotAD_22315
RLK-Pelle_CR4L	5e-107	CotAD_26628
RLK-Pelle_CR4L	1.1e-90	CotAD_30090
RLK-Pelle_CR4L	1.9e-105	CotAD_31160
RLK-Pelle_CR4L	9.5e-97	CotAD_34129
RLK-Pelle_CR4L	1e-79	CotAD_34155
RLK-Pelle_CR4L	2.5e-105	CotAD_34812
RLK-Pelle_CR4L	1.7e-65	CotAD_38918
RLK-Pelle_CR4L	3.7e-82	CotAD_44210
RLK-Pelle_CR4L	3.6e-83	CotAD_52130
RLK-Pelle_CR4L	7.4e-110	CotAD_55350
RLK-Pelle_CR4L	9.4e-110	CotAD_56736
RLK-Pelle_CR4L	1.5e-110	CotAD_62636
RLK-Pelle_CR4L	1.2e-89	CotAD_63020
RLK-Pelle_CR4L	1.8e-109	CotAD_64133
RLK-Pelle_CR4L	9.8e-93	CotAD_69316
RLK-Pelle_CrRLK1L-1	7.2e-148	CotAD_01581
RLK-Pelle_CrRLK1L-1	2.3e-73	CotAD_05154
RLK-Pelle_CrRLK1L-1	2.5e-69	CotAD_05162
RLK-Pelle_CrRLK1L-1	1.8e-137	CotAD_05174
RLK-Pelle_CrRLK1L-1	9.9e-134	CotAD_05175
RLK-Pelle_CrRLK1L-1	1.8e-133	CotAD_05176
RLK-Pelle_CrRLK1L-1	3.6e-58	CotAD_05178
RLK-Pelle_CrRLK1L-1	3.4e-89	CotAD_05180
RLK-Pelle_CrRLK1L-1	4.9e-96	CotAD_05183
RLK-Pelle_CrRLK1L-1	1.3e-192	CotAD_05184
RLK-Pelle_CrRLK1L-1	2.3e-85	CotAD_05185
RLK-Pelle_CrRLK1L-1	3.8e-148	CotAD_06025
RLK-Pelle_CrRLK1L-1	2.3e-131	CotAD_07849
RLK-Pelle_CrRLK1L-1	3.8e-132	CotAD_07881
RLK-Pelle_CrRLK1L-1	3.4e-149	CotAD_08349
RLK-Pelle_CrRLK1L-1	4.7e-144	CotAD_09125
RLK-Pelle_CrRLK1L-1	1.7e-152	CotAD_10332
RLK-Pelle_CrRLK1L-1	6e-65	CotAD_15740
RLK-Pelle_CrRLK1L-1	2.7e-119	CotAD_15741
RLK-Pelle_CrRLK1L-1	3.6e-82	CotAD_15744
RLK-Pelle_CrRLK1L-1	2.7e-119	CotAD_16795
RLK-Pelle_CrRLK1L-1	1.9e-117	CotAD_17372
RLK-Pelle_CrRLK1L-1	7.1e-119	CotAD_17373
RLK-Pelle_CrRLK1L-1	8.2e-141	CotAD_18588
RLK-Pelle_CrRLK1L-1	5.1e-139	CotAD_19595
RLK-Pelle_CrRLK1L-1	1.4e-121	CotAD_19597
RLK-Pelle_CrRLK1L-1	3.4e-121	CotAD_19601
RLK-Pelle_CrRLK1L-1	2.7e-59	CotAD_19604
RLK-Pelle_CrRLK1L-1	1.2e-146	CotAD_22449
RLK-Pelle_CrRLK1L-1	3.9e-149	CotAD_24268
RLK-Pelle_CrRLK1L-1	7.5e-147	CotAD_24334
RLK-Pelle_CrRLK1L-1	2.2e-145	CotAD_25904
RLK-Pelle_CrRLK1L-1	2.6e-121	CotAD_27635
RLK-Pelle_CrRLK1L-1	5.4e-153	CotAD_27959
RLK-Pelle_CrRLK1L-1	6.2e-153	CotAD_28807
RLK-Pelle_CrRLK1L-1	2.1e-153	CotAD_29547
RLK-Pelle_CrRLK1L-1	5.8e-149	CotAD_30674
RLK-Pelle_CrRLK1L-1	6.1e-139	CotAD_30872
RLK-Pelle_CrRLK1L-1	1.5e-149	CotAD_31783
RLK-Pelle_CrRLK1L-1	1.1e-121	CotAD_32105
RLK-Pelle_CrRLK1L-1	2.5e-86	CotAD_32106
RLK-Pelle_CrRLK1L-1	9.2e-121	CotAD_33556
RLK-Pelle_CrRLK1L-1	4.8e-153	CotAD_38798
RLK-Pelle_CrRLK1L-1	2.5e-135	CotAD_39108
RLK-Pelle_CrRLK1L-1	5.9e-128	CotAD_39207
RLK-Pelle_CrRLK1L-1	8e-86	CotAD_39414
RLK-Pelle_CrRLK1L-1	3.1e-68	CotAD_39415
RLK-Pelle_CrRLK1L-1	2.7e-87	CotAD_39418
RLK-Pelle_CrRLK1L-1	3.4e-77	CotAD_39420
RLK-Pelle_CrRLK1L-1	3.5e-133	CotAD_39421
RLK-Pelle_CrRLK1L-1	1.8e-137	CotAD_39423
RLK-Pelle_CrRLK1L-1	2.1e-112	CotAD_39949
RLK-Pelle_CrRLK1L-1	1.1e-152	CotAD_40260
RLK-Pelle_CrRLK1L-1	3.4e-112	CotAD_40606
RLK-Pelle_CrRLK1L-1	4.6e-92	CotAD_41518
RLK-Pelle_CrRLK1L-1	6.2e-152	CotAD_44249
RLK-Pelle_CrRLK1L-1	9.2e-77	CotAD_47524
RLK-Pelle_CrRLK1L-1	3.1e-84	CotAD_47525
RLK-Pelle_CrRLK1L-1	1.3e-61	CotAD_47526
RLK-Pelle_CrRLK1L-1	2.1e-79	CotAD_47527
RLK-Pelle_CrRLK1L-1	1.5e-126	CotAD_47533
RLK-Pelle_CrRLK1L-1	4.9e-152	CotAD_49930
RLK-Pelle_CrRLK1L-1	1.3e-146	CotAD_50083
RLK-Pelle_CrRLK1L-1	4.2e-144	CotAD_53809
RLK-Pelle_CrRLK1L-1	1.8e-107	CotAD_54358
RLK-Pelle_CrRLK1L-1	7.7e-117	CotAD_54361
RLK-Pelle_CrRLK1L-1	2.7e-117	CotAD_54362
RLK-Pelle_CrRLK1L-1	1.3e-135	CotAD_54369
RLK-Pelle_CrRLK1L-1	2.3e-84	CotAD_54379
RLK-Pelle_CrRLK1L-1	7.6e-130	CotAD_55380
RLK-Pelle_CrRLK1L-1	4.9e-149	CotAD_57233
RLK-Pelle_CrRLK1L-1	4.1e-152	CotAD_57667
RLK-Pelle_CrRLK1L-1	6.5e-146	CotAD_57850
RLK-Pelle_CrRLK1L-1	1.9e-79	CotAD_58176
RLK-Pelle_CrRLK1L-1	7.8e-83	CotAD_58818
RLK-Pelle_CrRLK1L-1	3.9e-139	CotAD_59421
RLK-Pelle_CrRLK1L-1	2.3e-152	CotAD_60209
RLK-Pelle_CrRLK1L-1	1.8e-65	CotAD_60579
RLK-Pelle_CrRLK1L-1	9.2e-100	CotAD_60580
RLK-Pelle_CrRLK1L-1	7.3e-148	CotAD_61451
RLK-Pelle_CrRLK1L-1	9.1e-139	CotAD_65242
RLK-Pelle_CrRLK1L-1	1.4e-152	CotAD_65827
RLK-Pelle_CrRLK1L-1	2.5e-151	CotAD_65912
RLK-Pelle_CrRLK1L-1	1.6e-126	CotAD_66187
RLK-Pelle_CrRLK1L-1	6.1e-153	CotAD_66675
RLK-Pelle_CrRLK1L-1	2.4e-109	CotAD_68606
RLK-Pelle_CrRLK1L-1	1.4e-103	CotAD_68608
RLK-Pelle_CrRLK1L-1	1.1e-132	CotAD_68817
RLK-Pelle_CrRLK1L-1	4.5e-147	CotAD_71969
RLK-Pelle_CrRLK1L-1	7.7e-98	CotAD_72244
RLK-Pelle_CrRLK1L-1	4.5e-134	CotAD_72901
RLK-Pelle_CrRLK1L-1	1.6e-118	CotAD_74316
RLK-Pelle_CrRLK1L-1	4.4e-124	CotAD_75497
RLK-Pelle_DLSV	1.4e-115	CotAD_00182
RLK-Pelle_DLSV	2.9e-127	CotAD_00769
RLK-Pelle_DLSV	8.7e-128	CotAD_00770
RLK-Pelle_DLSV	5e-128	CotAD_00789
RLK-Pelle_DLSV	3.6e-127	CotAD_00793
RLK-Pelle_DLSV	4.4e-122	CotAD_00798
RLK-Pelle_DLSV	4.2e-107	CotAD_01545
RLK-Pelle_DLSV	6.8e-108	CotAD_01546
RLK-Pelle_DLSV	3.4e-83	CotAD_02822
RLK-Pelle_DLSV	1.4e-101	CotAD_03201
RLK-Pelle_DLSV	1.8e-104	CotAD_03568
RLK-Pelle_DLSV	6.7e-125	CotAD_05718
RLK-Pelle_DLSV	2e-164	CotAD_05721
RLK-Pelle_DLSV	7.8e-127	CotAD_05723
RLK-Pelle_DLSV	3e-114	CotAD_06854
RLK-Pelle_DLSV	4.3e-122	CotAD_07131
RLK-Pelle_DLSV	2.8e-120	CotAD_07133
RLK-Pelle_DLSV	8.3e-102	CotAD_07140
RLK-Pelle_DLSV	2.1e-122	CotAD_07144
RLK-Pelle_DLSV	1.8e-122	CotAD_07146
RLK-Pelle_DLSV	7.9e-72	CotAD_07148
RLK-Pelle_DLSV	2.9e-122	CotAD_07149
RLK-Pelle_DLSV	1.1e-107	CotAD_07199
RLK-Pelle_DLSV	7.5e-103	CotAD_07941
RLK-Pelle_DLSV	3.1e-85	CotAD_08027
RLK-Pelle_DLSV	1.2e-119	CotAD_08991
RLK-Pelle_DLSV	6.9e-122	CotAD_12018
RLK-Pelle_DLSV	3.9e-85	CotAD_12249
RLK-Pelle_DLSV	2.4e-101	CotAD_12836
RLK-Pelle_DLSV	3.7e-102	CotAD_12837
RLK-Pelle_DLSV	4.4e-97	CotAD_15641
RLK-Pelle_DLSV	1.3e-102	CotAD_15643
RLK-Pelle_DLSV	7.7e-109	CotAD_16412
RLK-Pelle_DLSV	1.8e-93	CotAD_19212
RLK-Pelle_DLSV	1.6e-120	CotAD_19216
RLK-Pelle_DLSV	1.5e-123	CotAD_19218
RLK-Pelle_DLSV	2.2e-127	CotAD_19219
RLK-Pelle_DLSV	5.2e-123	CotAD_19220
RLK-Pelle_DLSV	8.5e-110	CotAD_20224
RLK-Pelle_DLSV	8.4e-110	CotAD_20293
RLK-Pelle_DLSV	4.4e-90	CotAD_20296
RLK-Pelle_DLSV	1.3e-124	CotAD_20298
RLK-Pelle_DLSV	2.7e-118	CotAD_20301
RLK-Pelle_DLSV	5.2e-120	CotAD_20303
RLK-Pelle_DLSV	1.3e-116	CotAD_20304
RLK-Pelle_DLSV	9.5e-76	CotAD_20305
RLK-Pelle_DLSV	2.4e-121	CotAD_20318
RLK-Pelle_DLSV	5.7e-105	CotAD_21248
RLK-Pelle_DLSV	8.2e-98	CotAD_21249
RLK-Pelle_DLSV	2.8e-126	CotAD_21506
RLK-Pelle_DLSV	4.5e-119	CotAD_21507
RLK-Pelle_DLSV	1e-112	CotAD_21607
RLK-Pelle_DLSV	3.9e-85	CotAD_21804
RLK-Pelle_DLSV	7.3e-106	CotAD_22895
RLK-Pelle_DLSV	2.8e-119	CotAD_23186
RLK-Pelle_DLSV	3e-120	CotAD_23188
RLK-Pelle_DLSV	2e-51	CotAD_23520
RLK-Pelle_DLSV	7.3e-104	CotAD_23522
RLK-Pelle_DLSV	7e-119	CotAD_24307
RLK-Pelle_DLSV	3.1e-117	CotAD_24309
RLK-Pelle_DLSV	1.4e-106	CotAD_24311
RLK-Pelle_DLSV	2.1e-118	CotAD_24312
RLK-Pelle_DLSV	7.6e-123	CotAD_24443
RLK-Pelle_DLSV	1.4e-126	CotAD_24446
RLK-Pelle_DLSV	2.5e-82	CotAD_24448
RLK-Pelle_DLSV	6.9e-77	CotAD_24450
RLK-Pelle_DLSV	6.6e-111	CotAD_24716
RLK-Pelle_DLSV	7.1e-111	CotAD_24717
RLK-Pelle_DLSV	2.1e-107	CotAD_24718
RLK-Pelle_DLSV	1.7e-107	CotAD_24719
RLK-Pelle_DLSV	2.3e-106	CotAD_24721
RLK-Pelle_DLSV	1.3e-105	CotAD_25702
RLK-Pelle_DLSV	1.5e-92	CotAD_25703
RLK-Pelle_DLSV	2.1e-97	CotAD_25705
RLK-Pelle_DLSV	1.5e-106	CotAD_25706
RLK-Pelle_DLSV	4.2e-111	CotAD_26190
RLK-Pelle_DLSV	4.4e-124	CotAD_27319
RLK-Pelle_DLSV	2.4e-67	CotAD_27320
RLK-Pelle_DLSV	7.9e-123	CotAD_27329
RLK-Pelle_DLSV	6.7e-72	CotAD_28275
RLK-Pelle_DLSV	8.3e-84	CotAD_30591
RLK-Pelle_DLSV	2.6e-115	CotAD_31951
RLK-Pelle_DLSV	2.2e-125	CotAD_31954
RLK-Pelle_DLSV	4.6e-106	CotAD_32295
RLK-Pelle_DLSV	2.5e-123	CotAD_33140
RLK-Pelle_DLSV	2.4e-125	CotAD_33141
RLK-Pelle_DLSV	2e-122	CotAD_33142
RLK-Pelle_DLSV	8.2e-124	CotAD_34070
RLK-Pelle_DLSV	2.1e-123	CotAD_34071
RLK-Pelle_DLSV	1.6e-120	CotAD_35517
RLK-Pelle_DLSV	3.6e-124	CotAD_35519
RLK-Pelle_DLSV	6.3e-128	CotAD_35522
RLK-Pelle_DLSV	1.3e-122	CotAD_35523
RLK-Pelle_DLSV	9.7e-120	CotAD_35524
RLK-Pelle_DLSV	2.2e-104	CotAD_35710
RLK-Pelle_DLSV	6.9e-117	CotAD_35767
RLK-Pelle_DLSV	3.3e-85	CotAD_35828
RLK-Pelle_DLSV	6.1e-104	CotAD_36167
RLK-Pelle_DLSV	6.4e-105	CotAD_38074
RLK-Pelle_DLSV	4.3e-111	CotAD_40381
RLK-Pelle_DLSV	2.7e-91	CotAD_40766
RLK-Pelle_DLSV	1.4e-101	CotAD_40883
RLK-Pelle_DLSV	1.5e-131	CotAD_40884
RLK-Pelle_DLSV	5.2e-101	CotAD_40885
RLK-Pelle_DLSV	2.6e-119	CotAD_41946
RLK-Pelle_DLSV	1.4e-101	CotAD_44211
RLK-Pelle_DLSV	2.2e-77	CotAD_46858
RLK-Pelle_DLSV	8.8e-110	CotAD_46859
RLK-Pelle_DLSV	5e-119	CotAD_47277
RLK-Pelle_DLSV	5.5e-106	CotAD_47800
RLK-Pelle_DLSV	4.4e-109	CotAD_47801
RLK-Pelle_DLSV	4.5e-104	CotAD_47804
RLK-Pelle_DLSV	1.8e-126	CotAD_49442
RLK-Pelle_DLSV	8e-83	CotAD_49446
RLK-Pelle_DLSV	6.4e-123	CotAD_49448
RLK-Pelle_DLSV	2e-70	CotAD_49449
RLK-Pelle_DLSV	2.6e-122	CotAD_49451
RLK-Pelle_DLSV	1.1e-122	CotAD_49452
RLK-Pelle_DLSV	7.4e-115	CotAD_49454
RLK-Pelle_DLSV	1.5e-71	CotAD_49455
RLK-Pelle_DLSV	7e-105	CotAD_51337
RLK-Pelle_DLSV	3.1e-117	CotAD_51745
RLK-Pelle_DLSV	6.5e-115	CotAD_52196
RLK-Pelle_DLSV	1.1e-105	CotAD_52283
RLK-Pelle_DLSV	9e-116	CotAD_52903
RLK-Pelle_DLSV	3e-124	CotAD_52922
RLK-Pelle_DLSV	1.2e-122	CotAD_52923
RLK-Pelle_DLSV	1.9e-110	CotAD_53161
RLK-Pelle_DLSV	4.8e-74	CotAD_54208
RLK-Pelle_DLSV	9.2e-107	CotAD_54762
RLK-Pelle_DLSV	8.5e-104	CotAD_54763
RLK-Pelle_DLSV	2.7e-125	CotAD_55031
RLK-Pelle_DLSV	9.2e-125	CotAD_55033
RLK-Pelle_DLSV	1.4e-96	CotAD_55119
RLK-Pelle_DLSV	4e-120	CotAD_55228
RLK-Pelle_DLSV	2.2e-118	CotAD_55399
RLK-Pelle_DLSV	1.4e-119	CotAD_55401
RLK-Pelle_DLSV	6.3e-127	CotAD_56334
RLK-Pelle_DLSV	3.3e-118	CotAD_56715
RLK-Pelle_DLSV	3.2e-90	CotAD_56917
RLK-Pelle_DLSV	2.7e-124	CotAD_57423
RLK-Pelle_DLSV	5.2e-113	CotAD_57424
RLK-Pelle_DLSV	1.1e-119	CotAD_57425
RLK-Pelle_DLSV	1e-63	CotAD_57433
RLK-Pelle_DLSV	1.2e-126	CotAD_57434
RLK-Pelle_DLSV	5e-122	CotAD_57435
RLK-Pelle_DLSV	6.2e-122	CotAD_59281
RLK-Pelle_DLSV	3.8e-125	CotAD_59284
RLK-Pelle_DLSV	3.5e-124	CotAD_59286
RLK-Pelle_DLSV	2.5e-125	CotAD_59287
RLK-Pelle_DLSV	1.4e-127	CotAD_60575
RLK-Pelle_DLSV	5.5e-127	CotAD_60704
RLK-Pelle_DLSV	8.8e-128	CotAD_60705
RLK-Pelle_DLSV	2.3e-102	CotAD_60762
RLK-Pelle_DLSV	2.2e-124	CotAD_61156
RLK-Pelle_DLSV	8.5e-107	CotAD_62120
RLK-Pelle_DLSV	1e-115	CotAD_62161
RLK-Pelle_DLSV	1.4e-121	CotAD_62162
RLK-Pelle_DLSV	2e-61	CotAD_62163
RLK-Pelle_DLSV	4.5e-93	CotAD_62165
RLK-Pelle_DLSV	6e-116	CotAD_62167
RLK-Pelle_DLSV	1.5e-121	CotAD_62168
RLK-Pelle_DLSV	2.1e-78	CotAD_62169
RLK-Pelle_DLSV	5.1e-100	CotAD_62978
RLK-Pelle_DLSV	2.1e-77	CotAD_62986
RLK-Pelle_DLSV	2.3e-122	CotAD_62987
RLK-Pelle_DLSV	3.8e-94	CotAD_62988
RLK-Pelle_DLSV	3.9e-107	CotAD_63303
RLK-Pelle_DLSV	2.8e-98	CotAD_63757
RLK-Pelle_DLSV	1.3e-110	CotAD_66457
RLK-Pelle_DLSV	6e-111	CotAD_66459
RLK-Pelle_DLSV	2.3e-72	CotAD_66462
RLK-Pelle_DLSV	1.5e-67	CotAD_66464
RLK-Pelle_DLSV	1.2e-103	CotAD_66465
RLK-Pelle_DLSV	8.1e-107	CotAD_67069
RLK-Pelle_DLSV	1.2e-125	CotAD_67166
RLK-Pelle_DLSV	2.5e-123	CotAD_67167
RLK-Pelle_DLSV	1.1e-108	CotAD_67284
RLK-Pelle_DLSV	8.4e-111	CotAD_67426
RLK-Pelle_DLSV	9.2e-107	CotAD_67647
RLK-Pelle_DLSV	1.4e-107	CotAD_67648
RLK-Pelle_DLSV	6e-109	CotAD_67654
RLK-Pelle_DLSV	4.1e-101	CotAD_67655
RLK-Pelle_DLSV	6.5e-229	CotAD_68196
RLK-Pelle_DLSV	1.2e-119	CotAD_68198
RLK-Pelle_DLSV	9e-114	CotAD_68199
RLK-Pelle_DLSV	1.6e-120	CotAD_68755
RLK-Pelle_DLSV	3.4e-119	CotAD_69234
RLK-Pelle_DLSV	6.3e-120	CotAD_70000
RLK-Pelle_DLSV	8.6e-111	CotAD_70461
RLK-Pelle_DLSV	2.6e-110	CotAD_72038
RLK-Pelle_DLSV	3.5e-109	CotAD_72040
RLK-Pelle_DLSV	1.8e-108	CotAD_72041
RLK-Pelle_DLSV	1.9e-124	CotAD_72338
RLK-Pelle_DLSV	9.7e-107	CotAD_72429
RLK-Pelle_DLSV	2.5e-96	CotAD_72431
RLK-Pelle_DLSV	7.7e-98	CotAD_73255
RLK-Pelle_DLSV	3.2e-110	CotAD_73474
RLK-Pelle_DLSV	3.6e-85	CotAD_73623
RLK-Pelle_DLSV	6.5e-123	CotAD_73690
RLK-Pelle_DLSV	4.2e-111	CotAD_73760
RLK-Pelle_DLSV	1.5e-109	CotAD_73761
RLK-Pelle_DLSV	6.3e-108	CotAD_73762
RLK-Pelle_DLSV	2.1e-113	CotAD_75181
RLK-Pelle_DLSV	3.6e-118	CotAD_76650
RLK-Pelle_Extensin	6.2e-146	CotAD_09686
RLK-Pelle_Extensin	2.9e-130	CotAD_11079
RLK-Pelle_Extensin	3.3e-150	CotAD_23724
RLK-Pelle_Extensin	6.4e-144	CotAD_25755
RLK-Pelle_Extensin	2.2e-134	CotAD_27978
RLK-Pelle_Extensin	6.6e-144	CotAD_33752
RLK-Pelle_Extensin	1.7e-129	CotAD_41151
RLK-Pelle_Extensin	5.8e-144	CotAD_43665
RLK-Pelle_Extensin	8.4e-147	CotAD_48325
RLK-Pelle_Extensin	6.2e-146	CotAD_53982
RLK-Pelle_Extensin	1.1e-128	CotAD_61366
RLK-Pelle_Extensin	1.1e-128	CotAD_61378
RLK-Pelle_Extensin	9.5e-135	CotAD_64087
RLK-Pelle_Extensin	2e-150	CotAD_69010
RLK-Pelle_Extensin	1.2e-149	CotAD_70374
RLK-Pelle_L-LEC	2.4e-58	CotAD_00141
RLK-Pelle_L-LEC	1.7e-103	CotAD_00678
RLK-Pelle_L-LEC	3.3e-32	CotAD_00914
RLK-Pelle_L-LEC	4.6e-113	CotAD_03253
RLK-Pelle_L-LEC	1.9e-122	CotAD_03390
RLK-Pelle_L-LEC	2.6e-117	CotAD_03487
RLK-Pelle_L-LEC	2.6e-60	CotAD_08033
RLK-Pelle_L-LEC	7.8e-116	CotAD_09490
RLK-Pelle_L-LEC	1.1e-73	CotAD_13010
RLK-Pelle_L-LEC	8.3e-139	CotAD_14280
RLK-Pelle_L-LEC	9.3e-75	CotAD_14282
RLK-Pelle_L-LEC	7.4e-71	CotAD_14284
RLK-Pelle_L-LEC	7.2e-104	CotAD_14286
RLK-Pelle_L-LEC	2.3e-116	CotAD_14288
RLK-Pelle_L-LEC	3.8e-64	CotAD_14290
RLK-Pelle_L-LEC	1.8e-32	CotAD_15179
RLK-Pelle_L-LEC	7.2e-94	CotAD_17117
RLK-Pelle_L-LEC	2.4e-109	CotAD_17180
RLK-Pelle_L-LEC	2.7e-114	CotAD_18042
RLK-Pelle_L-LEC	2.1e-112	CotAD_18043
RLK-Pelle_L-LEC	2.4e-112	CotAD_18045
RLK-Pelle_L-LEC	7.7e-109	CotAD_18350
RLK-Pelle_L-LEC	9.5e-119	CotAD_18990
RLK-Pelle_L-LEC	9.6e-120	CotAD_18993
RLK-Pelle_L-LEC	2.9e-108	CotAD_20485
RLK-Pelle_L-LEC	1.5e-106	CotAD_20874
RLK-Pelle_L-LEC	1.8e-117	CotAD_22160
RLK-Pelle_L-LEC	2.3e-120	CotAD_22787
RLK-Pelle_L-LEC	4.6e-183	CotAD_25961
RLK-Pelle_L-LEC	1.1e-101	CotAD_30571
RLK-Pelle_L-LEC	2.1e-116	CotAD_30961
RLK-Pelle_L-LEC	3.3e-116	CotAD_30966
RLK-Pelle_L-LEC	3.1e-116	CotAD_31119
RLK-Pelle_L-LEC	3.9e-64	CotAD_31553
RLK-Pelle_L-LEC	7.2e-111	CotAD_31857
RLK-Pelle_L-LEC	3.1e-102	CotAD_32523
RLK-Pelle_L-LEC	1e-117	CotAD_33413
RLK-Pelle_L-LEC	2.8e-93	CotAD_34508
RLK-Pelle_L-LEC	3.2e-114	CotAD_35583
RLK-Pelle_L-LEC	1.8e-112	CotAD_35584
RLK-Pelle_L-LEC	3.7e-107	CotAD_36002
RLK-Pelle_L-LEC	1.4e-104	CotAD_38452
RLK-Pelle_L-LEC	2e-103	CotAD_45262
RLK-Pelle_L-LEC	6.4e-113	CotAD_45315
RLK-Pelle_L-LEC	5.3e-65	CotAD_45513
RLK-Pelle_L-LEC	6.9e-103	CotAD_45514
RLK-Pelle_L-LEC	2.3e-103	CotAD_45516
RLK-Pelle_L-LEC	1.3e-68	CotAD_45517
RLK-Pelle_L-LEC	2.1e-235	CotAD_45520
RLK-Pelle_L-LEC	3.7e-117	CotAD_47231
RLK-Pelle_L-LEC	3.2e-98	CotAD_48149
RLK-Pelle_L-LEC	2.6e-107	CotAD_50725
RLK-Pelle_L-LEC	3.5e-71	CotAD_50726
RLK-Pelle_L-LEC	2.6e-60	CotAD_52007
RLK-Pelle_L-LEC	1.1e-122	CotAD_52110
RLK-Pelle_L-LEC	7.8e-69	CotAD_55914
RLK-Pelle_L-LEC	7.6e-74	CotAD_56494
RLK-Pelle_L-LEC	1.8e-54	CotAD_57779
RLK-Pelle_L-LEC	9.6e-103	CotAD_58280
RLK-Pelle_L-LEC	1.5e-119	CotAD_60363
RLK-Pelle_L-LEC	2.6e-60	CotAD_61445
RLK-Pelle_L-LEC	3.4e-110	CotAD_62229
RLK-Pelle_L-LEC	9e-122	CotAD_62270
RLK-Pelle_L-LEC	5.4e-103	CotAD_62280
RLK-Pelle_L-LEC	5.9e-98	CotAD_64462
RLK-Pelle_L-LEC	2.4e-66	CotAD_64621
RLK-Pelle_L-LEC	1.1e-114	CotAD_65329
RLK-Pelle_L-LEC	3.7e-112	CotAD_65642
RLK-Pelle_L-LEC	5.9e-111	CotAD_66243
RLK-Pelle_L-LEC	1.8e-115	CotAD_66692
RLK-Pelle_L-LEC	1.2e-115	CotAD_67753
RLK-Pelle_L-LEC	1.5e-65	CotAD_69991
RLK-Pelle_L-LEC	5.3e-117	CotAD_70043
RLK-Pelle_L-LEC	1.1e-73	CotAD_70823
RLK-Pelle_L-LEC	8.2e-120	CotAD_71266
RLK-Pelle_L-LEC	1e-104	CotAD_71327
RLK-Pelle_L-LEC	1.9e-114	CotAD_72507
RLK-Pelle_L-LEC	1e-110	CotAD_72508
RLK-Pelle_L-LEC	1.9e-114	CotAD_72509
RLK-Pelle_L-LEC	1e-110	CotAD_72510
RLK-Pelle_L-LEC	1.9e-114	CotAD_72511
RLK-Pelle_L-LEC	5.6e-184	CotAD_73073
RLK-Pelle_L-LEC	9.5e-115	CotAD_74042
RLK-Pelle_L-LEC	2.9e-113	CotAD_74043
RLK-Pelle_L-LEC	1.9e-97	CotAD_74296
RLK-Pelle_L-LEC	6.3e-107	CotAD_75204
RLK-Pelle_L-LEC	2.5e-119	CotAD_76880
RLK-Pelle_LRK10L-2	7.5e-125	CotAD_02480
RLK-Pelle_LRK10L-2	1.9e-129	CotAD_03141
RLK-Pelle_LRK10L-2	7.6e-104	CotAD_05247
RLK-Pelle_LRK10L-2	4e-125	CotAD_05250
RLK-Pelle_LRK10L-2	1.6e-133	CotAD_05254
RLK-Pelle_LRK10L-2	8.2e-136	CotAD_05256
RLK-Pelle_LRK10L-2	5.3e-131	CotAD_05261
RLK-Pelle_LRK10L-2	8.8e-91	CotAD_05262
RLK-Pelle_LRK10L-2	1.5e-241	CotAD_05266
RLK-Pelle_LRK10L-2	3.6e-115	CotAD_06519
RLK-Pelle_LRK10L-2	4.2e-131	CotAD_07630
RLK-Pelle_LRK10L-2	1.3e-126	CotAD_08051
RLK-Pelle_LRK10L-2	1.5e-132	CotAD_08052
RLK-Pelle_LRK10L-2	2.7e-132	CotAD_08177
RLK-Pelle_LRK10L-2	1.9e-130	CotAD_08178
RLK-Pelle_LRK10L-2	2.5e-125	CotAD_08185
RLK-Pelle_LRK10L-2	3.5e-133	CotAD_09361
RLK-Pelle_LRK10L-2	5.4e-130	CotAD_10926
RLK-Pelle_LRK10L-2	1.8e-135	CotAD_21002
RLK-Pelle_LRK10L-2	1.1e-126	CotAD_23307
RLK-Pelle_LRK10L-2	3.5e-136	CotAD_23309
RLK-Pelle_LRK10L-2	1.3e-133	CotAD_23311
RLK-Pelle_LRK10L-2	2.3e-133	CotAD_23312
RLK-Pelle_LRK10L-2	6.6e-129	CotAD_23314
RLK-Pelle_LRK10L-2	2.7e-130	CotAD_23315
RLK-Pelle_LRK10L-2	3.7e-107	CotAD_24726
RLK-Pelle_LRK10L-2	6.5e-113	CotAD_24729
RLK-Pelle_LRK10L-2	6.8e-129	CotAD_29330
RLK-Pelle_LRK10L-2	5.3e-125	CotAD_32124
RLK-Pelle_LRK10L-2	1e-126	CotAD_35953
RLK-Pelle_LRK10L-2	2.9e-134	CotAD_39386
RLK-Pelle_LRK10L-2	7.8e-128	CotAD_39387
RLK-Pelle_LRK10L-2	1.2e-129	CotAD_39394
RLK-Pelle_LRK10L-2	1.2e-118	CotAD_40143
RLK-Pelle_LRK10L-2	1.3e-126	CotAD_46125
RLK-Pelle_LRK10L-2	4.7e-126	CotAD_46126
RLK-Pelle_LRK10L-2	4.6e-126	CotAD_46547
RLK-Pelle_LRK10L-2	1e-97	CotAD_46552
RLK-Pelle_LRK10L-2	1.5e-103	CotAD_46553
RLK-Pelle_LRK10L-2	1.3e-126	CotAD_48457
RLK-Pelle_LRK10L-2	1.4e-126	CotAD_48458
RLK-Pelle_LRK10L-2	7.8e-79	CotAD_48599
RLK-Pelle_LRK10L-2	2.2e-125	CotAD_48602
RLK-Pelle_LRK10L-2	4.7e-77	CotAD_48606
RLK-Pelle_LRK10L-2	2.1e-70	CotAD_48609
RLK-Pelle_LRK10L-2	3.2e-124	CotAD_48610
RLK-Pelle_LRK10L-2	3.8e-99	CotAD_48622
RLK-Pelle_LRK10L-2	2e-125	CotAD_48625
RLK-Pelle_LRK10L-2	5.7e-131	CotAD_49341
RLK-Pelle_LRK10L-2	1.2e-127	CotAD_52307
RLK-Pelle_LRK10L-2	7.3e-126	CotAD_54107
RLK-Pelle_LRK10L-2	1.7e-125	CotAD_54111
RLK-Pelle_LRK10L-2	2.8e-124	CotAD_60338
RLK-Pelle_LRK10L-2	1.2e-109	CotAD_61357
RLK-Pelle_LRK10L-2	7.4e-94	CotAD_70308
RLK-Pelle_LRK10L-2	4.2e-131	CotAD_72666
RLK-Pelle_LRR-I-1	2.6e-87	CotAD_02259
RLK-Pelle_LRR-I-1	1.7e-88	CotAD_06671
RLK-Pelle_LRR-I-1	1.3e-88	CotAD_09278
RLK-Pelle_LRR-I-1	6.4e-116	CotAD_21855
RLK-Pelle_LRR-I-1	4.1e-121	CotAD_31444
RLK-Pelle_LRR-I-1	1.7e-118	CotAD_41732
RLK-Pelle_LRR-I-1	4.7e-111	CotAD_44233
RLK-Pelle_LRR-I-1	6.9e-106	CotAD_44784
RLK-Pelle_LRR-I-1	1.8e-117	CotAD_49835
RLK-Pelle_LRR-I-1	1.6e-102	CotAD_51795
RLK-Pelle_LRR-I-1	7.8e-105	CotAD_51911
RLK-Pelle_LRR-I-1	1.2e-111	CotAD_52119
RLK-Pelle_LRR-I-1	1e-78	CotAD_56005
RLK-Pelle_LRR-I-1	1e-114	CotAD_57195
RLK-Pelle_LRR-I-1	8e-104	CotAD_70912
RLK-Pelle_LRR-I-1	1.1e-94	CotAD_74481
RLK-Pelle_LRR-I-1	1.3e-64	CotAD_76040
RLK-Pelle_LRR-I-2	1.9e-128	CotAD_00782
RLK-Pelle_LRR-I-2	1.3e-150	CotAD_06049
RLK-Pelle_LRR-I-2	1.4e-106	CotAD_07112
RLK-Pelle_LRR-I-2	9.6e-138	CotAD_27104
RLK-Pelle_LRR-I-2	2.7e-151	CotAD_47309
RLK-Pelle_LRR-I-2	9.9e-127	CotAD_60568
RLK-Pelle_LRR-I-2	2.2e-104	CotAD_70869
RLK-Pelle_LRR-I-2	1.6e-137	CotAD_72629
RLK-Pelle_LRR-II	4e-138	CotAD_00571
RLK-Pelle_LRR-II	4.7e-148	CotAD_05290
RLK-Pelle_LRR-II	2.2e-146	CotAD_08520
RLK-Pelle_LRR-II	7.4e-148	CotAD_09333
RLK-Pelle_LRR-II	1.1e-152	CotAD_12135
RLK-Pelle_LRR-II	3.2e-138	CotAD_12136
RLK-Pelle_LRR-II	8.1e-135	CotAD_12138
RLK-Pelle_LRR-II	1.4e-146	CotAD_16150
RLK-Pelle_LRR-II	4.5e-150	CotAD_19668
RLK-Pelle_LRR-II	4.5e-138	CotAD_22753
RLK-Pelle_LRR-II	1.3e-139	CotAD_23438
RLK-Pelle_LRR-II	2.1e-87	CotAD_24945
RLK-Pelle_LRR-II	3.4e-128	CotAD_28409
RLK-Pelle_LRR-II	1e-146	CotAD_28410
RLK-Pelle_LRR-II	3.5e-138	CotAD_33376
RLK-Pelle_LRR-II	9.6e-139	CotAD_33377
RLK-Pelle_LRR-II	3.8e-146	CotAD_34384
RLK-Pelle_LRR-II	8.6e-152	CotAD_34684
RLK-Pelle_LRR-II	3.5e-141	CotAD_34685
RLK-Pelle_LRR-II	6e-156	CotAD_39917
RLK-Pelle_LRR-II	1.6e-154	CotAD_50934
RLK-Pelle_LRR-II	1.8e-147	CotAD_57458
RLK-Pelle_LRR-II	8.3e-120	CotAD_61411
RLK-Pelle_LRR-II	1.3e-148	CotAD_62468
RLK-Pelle_LRR-II	2.2e-143	CotAD_63155
RLK-Pelle_LRR-II	5.3e-141	CotAD_64544
RLK-Pelle_LRR-II	1.6e-146	CotAD_70108
RLK-Pelle_LRR-II	7.6e-154	CotAD_72225
RLK-Pelle_LRR-II	1.4e-149	CotAD_72427
RLK-Pelle_LRR-II	6.6e-150	CotAD_75033
RLK-Pelle_LRR-II	4e-120	CotAD_75189
RLK-Pelle_LRR-III	2.2e-87	CotAD_00353
RLK-Pelle_LRR-III	9e-98	CotAD_00504
RLK-Pelle_LRR-III	5.3e-81	CotAD_00934
RLK-Pelle_LRR-III	1e-85	CotAD_00967
RLK-Pelle_LRR-III	7.3e-93	CotAD_01535
RLK-Pelle_LRR-III	4.8e-78	CotAD_01701
RLK-Pelle_LRR-III	7.3e-111	CotAD_02161
RLK-Pelle_LRR-III	2.3e-93	CotAD_02174
RLK-Pelle_LRR-III	2.3e-77	CotAD_03206
RLK-Pelle_LRR-III	9.7e-82	CotAD_03665
RLK-Pelle_LRR-III	7.5e-86	CotAD_03797
RLK-Pelle_LRR-III	8.7e-114	CotAD_04243
RLK-Pelle_LRR-III	3.2e-73	CotAD_04320
RLK-Pelle_LRR-III	8.8e-92	CotAD_05278
RLK-Pelle_LRR-III	4.9e-113	CotAD_05288
RLK-Pelle_LRR-III	1.1e-80	CotAD_05597
RLK-Pelle_LRR-III	1.1e-71	CotAD_06952
RLK-Pelle_LRR-III	2.1e-50	CotAD_07216
RLK-Pelle_LRR-III	1.2e-49	CotAD_08417
RLK-Pelle_LRR-III	3.4e-76	CotAD_08621
RLK-Pelle_LRR-III	4.5e-74	CotAD_09217
RLK-Pelle_LRR-III	2.2e-113	CotAD_09336
RLK-Pelle_LRR-III	3.9e-92	CotAD_09352
RLK-Pelle_LRR-III	2.7e-79	CotAD_09577
RLK-Pelle_LRR-III	9.5e-89	CotAD_09713
RLK-Pelle_LRR-III	1.6e-82	CotAD_12146
RLK-Pelle_LRR-III	1.2e-91	CotAD_13103
RLK-Pelle_LRR-III	2.7e-81	CotAD_15200
RLK-Pelle_LRR-III	7.7e-85	CotAD_15231
RLK-Pelle_LRR-III	1.4e-95	CotAD_16085
RLK-Pelle_LRR-III	1e-71	CotAD_17490
RLK-Pelle_LRR-III	8e-116	CotAD_17672
RLK-Pelle_LRR-III	3.3e-80	CotAD_17827
RLK-Pelle_LRR-III	4.4e-109	CotAD_18413
RLK-Pelle_LRR-III	1.8e-74	CotAD_18790
RLK-Pelle_LRR-III	1.4e-97	CotAD_20150
RLK-Pelle_LRR-III	1e-59	CotAD_20152
RLK-Pelle_LRR-III	7.2e-84	CotAD_20703
RLK-Pelle_LRR-III	5.1e-96	CotAD_21656
RLK-Pelle_LRR-III	1.3e-87	CotAD_21953
RLK-Pelle_LRR-III	9.6e-99	CotAD_22332
RLK-Pelle_LRR-III	6.6e-55	CotAD_22998
RLK-Pelle_LRR-III	1.1e-91	CotAD_23361
RLK-Pelle_LRR-III	2.9e-76	CotAD_23672
RLK-Pelle_LRR-III	1.6e-115	CotAD_23850
RLK-Pelle_LRR-III	1.4e-113	CotAD_24428
RLK-Pelle_LRR-III	3.8e-110	CotAD_25235
RLK-Pelle_LRR-III	5.8e-113	CotAD_26081
RLK-Pelle_LRR-III	1.6e-88	CotAD_26963
RLK-Pelle_LRR-III	3.5e-110	CotAD_27412
RLK-Pelle_LRR-III	1e-111	CotAD_27957
RLK-Pelle_LRR-III	2.3e-85	CotAD_28297
RLK-Pelle_LRR-III	2.1e-83	CotAD_28684
RLK-Pelle_LRR-III	5.2e-114	CotAD_29297
RLK-Pelle_LRR-III	1.2e-75	CotAD_29800
RLK-Pelle_LRR-III	2.4e-80	CotAD_30981
RLK-Pelle_LRR-III	1.6e-81	CotAD_31330
RLK-Pelle_LRR-III	2.9e-76	CotAD_32107
RLK-Pelle_LRR-III	4e-81	CotAD_32119
RLK-Pelle_LRR-III	3.4e-74	CotAD_33020
RLK-Pelle_LRR-III	2.4e-81	CotAD_33544
RLK-Pelle_LRR-III	1.8e-76	CotAD_33555
RLK-Pelle_LRR-III	8.5e-109	CotAD_35956
RLK-Pelle_LRR-III	3e-76	CotAD_37063
RLK-Pelle_LRR-III	8.9e-88	CotAD_37236
RLK-Pelle_LRR-III	3.3e-84	CotAD_37346
RLK-Pelle_LRR-III	1.7e-112	CotAD_41057
RLK-Pelle_LRR-III	6.7e-92	CotAD_43408
RLK-Pelle_LRR-III	1.9e-111	CotAD_44246
RLK-Pelle_LRR-III	3.6e-116	CotAD_45027
RLK-Pelle_LRR-III	3e-74	CotAD_47120
RLK-Pelle_LRR-III	7.5e-92	CotAD_50484
RLK-Pelle_LRR-III	7.5e-86	CotAD_50752
RLK-Pelle_LRR-III	1.8e-100	CotAD_51936
RLK-Pelle_LRR-III	1.3e-111	CotAD_52468
RLK-Pelle_LRR-III	9e-100	CotAD_53110
RLK-Pelle_LRR-III	1e-94	CotAD_53451
RLK-Pelle_LRR-III	7.7e-77	CotAD_53742
RLK-Pelle_LRR-III	8.7e-114	CotAD_55051
RLK-Pelle_LRR-III	1.9e-100	CotAD_55539
RLK-Pelle_LRR-III	2.1e-49	CotAD_56545
RLK-Pelle_LRR-III	5.6e-74	CotAD_57023
RLK-Pelle_LRR-III	3.5e-99	CotAD_57276
RLK-Pelle_LRR-III	3.1e-111	CotAD_57664
RLK-Pelle_LRR-III	3.1e-112	CotAD_59521
RLK-Pelle_LRR-III	1.5e-91	CotAD_60026
RLK-Pelle_LRR-III	4.7e-114	CotAD_60417
RLK-Pelle_LRR-III	9.6e-87	CotAD_60775
RLK-Pelle_LRR-III	2.7e-109	CotAD_61551
RLK-Pelle_LRR-III	3.9e-88	CotAD_62297
RLK-Pelle_LRR-III	5.1e-94	CotAD_62511
RLK-Pelle_LRR-III	1.2e-110	CotAD_62520
RLK-Pelle_LRR-III	7.5e-89	CotAD_63572
RLK-Pelle_LRR-III	1.8e-84	CotAD_64944
RLK-Pelle_LRR-III	9.4e-112	CotAD_65914
RLK-Pelle_LRR-III	4.4e-81	CotAD_67385
RLK-Pelle_LRR-III	2.3e-76	CotAD_68390
RLK-Pelle_LRR-III	7e-110	CotAD_68984
RLK-Pelle_LRR-III	1.6e-95	CotAD_69284
RLK-Pelle_LRR-III	1.1e-73	CotAD_69922
RLK-Pelle_LRR-III	2e-110	CotAD_70286
RLK-Pelle_LRR-III	1e-111	CotAD_70672
RLK-Pelle_LRR-III	2.5e-78	CotAD_72615
RLK-Pelle_LRR-III	2.5e-94	CotAD_74021
RLK-Pelle_LRR-III	6.6e-110	CotAD_74134
RLK-Pelle_LRR-IV	1.8e-132	CotAD_01210
RLK-Pelle_LRR-IV	2.1e-88	CotAD_02238
RLK-Pelle_LRR-IV	2.8e-120	CotAD_06944
RLK-Pelle_LRR-IV	2.1e-122	CotAD_08154
RLK-Pelle_LRR-IV	1.7e-121	CotAD_13850
RLK-Pelle_LRR-IV	7.5e-122	CotAD_18643
RLK-Pelle_LRR-IV	4.1e-131	CotAD_21762
RLK-Pelle_LRR-IV	2.6e-125	CotAD_28062
RLK-Pelle_LRR-IV	7.7e-107	CotAD_34614
RLK-Pelle_LRR-IV	2.6e-125	CotAD_42787
RLK-Pelle_LRR-IV	7.5e-122	CotAD_45018
RLK-Pelle_LRR-IV	2e-124	CotAD_45995
RLK-Pelle_LRR-IV	2.8e-121	CotAD_47979
RLK-Pelle_LRR-IV	1.2e-121	CotAD_48181
RLK-Pelle_LRR-IV	2.2e-91	CotAD_57440
RLK-Pelle_LRR-IV	1.4e-128	CotAD_63133
RLK-Pelle_LRR-IV	4e-88	CotAD_65693
RLK-Pelle_LRR-IV	1.3e-122	CotAD_67140
RLK-Pelle_LRR-IV	8e-130	CotAD_71255
RLK-Pelle_LRR-IX	3.2e-164	CotAD_09317
RLK-Pelle_LRR-IX	5e-150	CotAD_11871
RLK-Pelle_LRR-IX	1.1e-156	CotAD_13091
RLK-Pelle_LRR-IX	4.5e-148	CotAD_17108
RLK-Pelle_LRR-IX	6.4e-162	CotAD_24219
RLK-Pelle_LRR-IX	2.8e-150	CotAD_24493
RLK-Pelle_LRR-IX	1.4e-142	CotAD_26554
RLK-Pelle_LRR-IX	3.6e-158	CotAD_27211
RLK-Pelle_LRR-IX	5.4e-162	CotAD_30717
RLK-Pelle_LRR-IX	1.7e-148	CotAD_31541
RLK-Pelle_LRR-IX	2.6e-154	CotAD_33520
RLK-Pelle_LRR-IX	2.2e-157	CotAD_36211
RLK-Pelle_LRR-IX	8.5e-147	CotAD_36318
RLK-Pelle_LRR-IX	2.2e-145	CotAD_46866
RLK-Pelle_LRR-IX	3.1e-157	CotAD_52669
RLK-Pelle_LRR-IX	1.2e-154	CotAD_53070
RLK-Pelle_LRR-IX	2.2e-145	CotAD_60611
RLK-Pelle_LRR-V	1.3e-127	CotAD_00712
RLK-Pelle_LRR-V	1.5e-142	CotAD_00860
RLK-Pelle_LRR-V	1.5e-118	CotAD_01529
RLK-Pelle_LRR-V	6.9e-133	CotAD_04269
RLK-Pelle_LRR-V	6e-138	CotAD_09747
RLK-Pelle_LRR-V	1.4e-111	CotAD_17196
RLK-Pelle_LRR-V	2.2e-111	CotAD_20501
RLK-Pelle_LRR-V	5.1e-139	CotAD_26995
RLK-Pelle_LRR-V	7.4e-134	CotAD_28859
RLK-Pelle_LRR-V	9.8e-142	CotAD_33194
RLK-Pelle_LRR-V	1.1e-138	CotAD_45404
RLK-Pelle_LRR-V	4.9e-128	CotAD_46319
RLK-Pelle_LRR-V	4.9e-123	CotAD_50478
RLK-Pelle_LRR-V	5.7e-140	CotAD_52484
RLK-Pelle_LRR-V	7.7e-122	CotAD_53454
RLK-Pelle_LRR-V	1.7e-122	CotAD_62836
RLK-Pelle_LRR-V	1.8e-137	CotAD_65393
RLK-Pelle_LRR-V	7.8e-139	CotAD_68332
RLK-Pelle_LRR-VI-1	7e-114	CotAD_04411
RLK-Pelle_LRR-VI-1	9.4e-105	CotAD_07850
RLK-Pelle_LRR-VI-1	1e-102	CotAD_07880
RLK-Pelle_LRR-VI-1	5.4e-101	CotAD_36271
RLK-Pelle_LRR-VI-1	5.3e-89	CotAD_47174
RLK-Pelle_LRR-VI-1	9e-102	CotAD_47824
RLK-Pelle_LRR-VI-1	1.3e-101	CotAD_63477
RLK-Pelle_LRR-VI-1	1.9e-112	CotAD_64199
RLK-Pelle_LRR-VI-1	1.4e-109	CotAD_67756
RLK-Pelle_LRR-VI-1	2.3e-99	CotAD_69140
RLK-Pelle_LRR-VI-1	2.6e-100	CotAD_74948
RLK-Pelle_LRR-VI-1	3.7e-109	CotAD_75884
RLK-Pelle_LRR-VI-2	1.5e-117	CotAD_01620
RLK-Pelle_LRR-VI-2	9.2e-115	CotAD_05661
RLK-Pelle_LRR-VI-2	6.2e-117	CotAD_08656
RLK-Pelle_LRR-VI-2	7.7e-105	CotAD_11338
RLK-Pelle_LRR-VI-2	3.4e-113	CotAD_17389
RLK-Pelle_LRR-VI-2	2.1e-104	CotAD_19795
RLK-Pelle_LRR-VI-2	1.8e-113	CotAD_20247
RLK-Pelle_LRR-VI-2	6.7e-103	CotAD_20384
RLK-Pelle_LRR-VI-2	4.3e-106	CotAD_22343
RLK-Pelle_LRR-VI-2	6.3e-102	CotAD_25446
RLK-Pelle_LRR-VI-2	5.1e-119	CotAD_30002
RLK-Pelle_LRR-VI-2	2.5e-114	CotAD_31999
RLK-Pelle_LRR-VI-2	1e-102	CotAD_53665
RLK-Pelle_LRR-VI-2	7.1e-118	CotAD_53893
RLK-Pelle_LRR-VI-2	3.7e-109	CotAD_56723
RLK-Pelle_LRR-VI-2	2e-112	CotAD_69367
RLK-Pelle_LRR-VII-1	2.6e-129	CotAD_19718
RLK-Pelle_LRR-VII-1	6e-129	CotAD_20164
RLK-Pelle_LRR-VII-1	2.9e-128	CotAD_24413
RLK-Pelle_LRR-VII-1	1.3e-125	CotAD_25377
RLK-Pelle_LRR-VII-1	1.8e-123	CotAD_26531
RLK-Pelle_LRR-VII-1	5.2e-125	CotAD_27936
RLK-Pelle_LRR-VII-1	1.2e-125	CotAD_28043
RLK-Pelle_LRR-VII-1	4.1e-126	CotAD_37427
RLK-Pelle_LRR-VII-1	3.5e-128	CotAD_55064
RLK-Pelle_LRR-VII-1	5.7e-125	CotAD_74473
RLK-Pelle_LRR-VII-2	6.1e-136	CotAD_00160
RLK-Pelle_LRR-VII-2	3.1e-118	CotAD_06868
RLK-Pelle_LRR-VII-2	4.7e-119	CotAD_10941
RLK-Pelle_LRR-VII-2	1.6e-120	CotAD_13891
RLK-Pelle_LRR-VII-2	3e-96	CotAD_33215
RLK-Pelle_LRR-VII-2	3.1e-136	CotAD_45281
RLK-Pelle_LRR-VII-2	1.2e-100	CotAD_47770
RLK-Pelle_LRR-VII-2	3.8e-134	CotAD_74115
RLK-Pelle_LRR-VII-2	5.1e-101	CotAD_76570
RLK-Pelle_LRR-VII-3	2.9e-106	CotAD_02312
RLK-Pelle_LRR-VII-3	2.9e-119	CotAD_25309
RLK-Pelle_LRR-VII-3	2.2e-119	CotAD_33907
RLK-Pelle_LRR-VII-3	1.1e-119	CotAD_38523
RLK-Pelle_LRR-VII-3	8.7e-119	CotAD_59559
RLK-Pelle_LRR-VII-3	1.6e-120	CotAD_66533
RLK-Pelle_LRR-VII-3	1.6e-119	CotAD_67251
RLK-Pelle_LRR-VIII-1	8.6e-133	CotAD_14628
RLK-Pelle_LRR-VIII-1	2.5e-124	CotAD_18948
RLK-Pelle_LRR-VIII-1	3e-130	CotAD_22235
RLK-Pelle_LRR-VIII-1	4.5e-127	CotAD_24456
RLK-Pelle_LRR-VIII-1	7.1e-132	CotAD_25154
RLK-Pelle_LRR-VIII-1	2e-124	CotAD_27954
RLK-Pelle_LRR-VIII-1	1.1e-131	CotAD_33692
RLK-Pelle_LRR-VIII-1	1.9e-264	CotAD_35146
RLK-Pelle_LRR-VIII-1	1e-132	CotAD_37459
RLK-Pelle_LRR-VIII-1	1.8e-124	CotAD_46053
RLK-Pelle_LRR-VIII-1	1.1e-124	CotAD_47228
RLK-Pelle_LRR-VIII-1	3.4e-130	CotAD_61336
RLK-Pelle_LRR-VIII-1	2.5e-131	CotAD_62571
RLK-Pelle_LRR-VIII-1	1.3e-130	CotAD_69673
RLK-Pelle_LRR-Xa	2.1e-69	CotAD_03536
RLK-Pelle_LRR-Xa	1.8e-123	CotAD_05438
RLK-Pelle_LRR-Xa	1.5e-123	CotAD_10129
RLK-Pelle_LRR-Xa	9.5e-136	CotAD_10850
RLK-Pelle_LRR-Xa	2e-126	CotAD_20733
RLK-Pelle_LRR-Xa	9.4e-136	CotAD_25005
RLK-Pelle_LRR-Xa	3.9e-126	CotAD_28712
RLK-Pelle_LRR-Xa	2.7e-133	CotAD_35776
RLK-Pelle_LRR-Xa	3.5e-122	CotAD_47651
RLK-Pelle_LRR-Xa	3.2e-134	CotAD_52364
RLK-Pelle_LRR-Xa	2.3e-132	CotAD_55480
RLK-Pelle_LRR-Xa	2.7e-133	CotAD_57532
RLK-Pelle_LRR-Xa	1.8e-122	CotAD_65164
RLK-Pelle_LRR-Xa	2.3e-69	CotAD_68038
RLK-Pelle_LRR-Xb-1	7.9e-131	CotAD_00975
RLK-Pelle_LRR-Xb-1	2.3e-99	CotAD_06360
RLK-Pelle_LRR-Xb-1	2e-131	CotAD_15239
RLK-Pelle_LRR-Xb-1	3.6e-129	CotAD_16886
RLK-Pelle_LRR-Xb-1	7.3e-125	CotAD_18195
RLK-Pelle_LRR-Xb-1	5.2e-102	CotAD_19693
RLK-Pelle_LRR-Xb-1	3.6e-127	CotAD_21149
RLK-Pelle_LRR-Xb-1	1.7e-130	CotAD_24661
RLK-Pelle_LRR-Xb-1	1.8e-123	CotAD_39293
RLK-Pelle_LRR-Xb-1	2e-101	CotAD_39894
RLK-Pelle_LRR-Xb-1	8e-127	CotAD_45775
RLK-Pelle_LRR-Xb-1	7.9e-127	CotAD_47479
RLK-Pelle_LRR-Xb-1	2.8e-126	CotAD_52735
RLK-Pelle_LRR-Xb-1	1.8e-128	CotAD_57105
RLK-Pelle_LRR-Xb-1	9.2e-126	CotAD_59591
RLK-Pelle_LRR-Xb-1	1.4e-59	CotAD_64057
RLK-Pelle_LRR-Xb-1	6.9e-99	CotAD_69129
RLK-Pelle_LRR-Xb-1	1.5e-130	CotAD_70056
RLK-Pelle_LRR-Xb-1	7.8e-124	CotAD_71049
RLK-Pelle_LRR-Xb-1	9.4e-126	CotAD_72117
RLK-Pelle_LRR-Xb-2	5.8e-139	CotAD_03886
RLK-Pelle_LRR-Xb-2	1.5e-141	CotAD_25896
RLK-Pelle_LRR-XI-1	5.4e-87	CotAD_00148
RLK-Pelle_LRR-XI-1	2.8e-87	CotAD_00150
RLK-Pelle_LRR-XI-1	8.6e-47	CotAD_00188
RLK-Pelle_LRR-XI-1	1.1e-107	CotAD_00237
RLK-Pelle_LRR-XI-1	3.6e-102	CotAD_00444
RLK-Pelle_LRR-XI-1	1.7e-111	CotAD_00656
RLK-Pelle_LRR-XI-1	7.8e-97	CotAD_00894
RLK-Pelle_LRR-XI-1	1.5e-112	CotAD_02249
RLK-Pelle_LRR-XI-1	3.4e-112	CotAD_03099
RLK-Pelle_LRR-XI-1	1.5e-117	CotAD_03134
RLK-Pelle_LRR-XI-1	2.4e-107	CotAD_04883
RLK-Pelle_LRR-XI-1	7.8e-104	CotAD_05855
RLK-Pelle_LRR-XI-1	2.8e-100	CotAD_06290
RLK-Pelle_LRR-XI-1	1.1e-89	CotAD_07407
RLK-Pelle_LRR-XI-1	1.7e-86	CotAD_07408
RLK-Pelle_LRR-XI-1	6.9e-90	CotAD_07409
RLK-Pelle_LRR-XI-1	1.6e-106	CotAD_07539
RLK-Pelle_LRR-XI-1	5.7e-107	CotAD_07540
RLK-Pelle_LRR-XI-1	6e-64	CotAD_08450
RLK-Pelle_LRR-XI-1	1.3e-119	CotAD_08452
RLK-Pelle_LRR-XI-1	6.1e-119	CotAD_08453
RLK-Pelle_LRR-XI-1	8.9e-105	CotAD_10397
RLK-Pelle_LRR-XI-1	2.8e-110	CotAD_11446
RLK-Pelle_LRR-XI-1	5.7e-113	CotAD_11545
RLK-Pelle_LRR-XI-1	1.4e-87	CotAD_13381
RLK-Pelle_LRR-XI-1	2.6e-111	CotAD_13406
RLK-Pelle_LRR-XI-1	4e-73	CotAD_13565
RLK-Pelle_LRR-XI-1	4.3e-111	CotAD_14259
RLK-Pelle_LRR-XI-1	6.4e-110	CotAD_14939
RLK-Pelle_LRR-XI-1	2.9e-115	CotAD_14975
RLK-Pelle_LRR-XI-1	5.9e-70	CotAD_15033
RLK-Pelle_LRR-XI-1	9.1e-94	CotAD_15160
RLK-Pelle_LRR-XI-1	1.3e-99	CotAD_15853
RLK-Pelle_LRR-XI-1	2.2e-100	CotAD_16694
RLK-Pelle_LRR-XI-1	1.1e-101	CotAD_16707
RLK-Pelle_LRR-XI-1	1.6e-89	CotAD_17222
RLK-Pelle_LRR-XI-1	7.5e-113	CotAD_17481
RLK-Pelle_LRR-XI-1	3.2e-105	CotAD_18696
RLK-Pelle_LRR-XI-1	4.1e-58	CotAD_19961
RLK-Pelle_LRR-XI-1	7.1e-58	CotAD_19963
RLK-Pelle_LRR-XI-1	4.6e-90	CotAD_19964
RLK-Pelle_LRR-XI-1	1.4e-73	CotAD_20003
RLK-Pelle_LRR-XI-1	7.5e-90	CotAD_20525
RLK-Pelle_LRR-XI-1	9.2e-84	CotAD_20545
RLK-Pelle_LRR-XI-1	6.6e-83	CotAD_20548
RLK-Pelle_LRR-XI-1	1.3e-110	CotAD_20689
RLK-Pelle_LRR-XI-1	1.1e-112	CotAD_22778
RLK-Pelle_LRR-XI-1	1.5e-110	CotAD_23502
RLK-Pelle_LRR-XI-1	8.7e-106	CotAD_25641
RLK-Pelle_LRR-XI-1	7.8e-106	CotAD_25642
RLK-Pelle_LRR-XI-1	2.2e-112	CotAD_28916
RLK-Pelle_LRR-XI-1	7.8e-113	CotAD_30514
RLK-Pelle_LRR-XI-1	1.9e-75	CotAD_30952
RLK-Pelle_LRR-XI-1	9.2e-91	CotAD_30953
RLK-Pelle_LRR-XI-1	9.4e-76	CotAD_30968
RLK-Pelle_LRR-XI-1	3.5e-88	CotAD_30976
RLK-Pelle_LRR-XI-1	1.5e-86	CotAD_30977
RLK-Pelle_LRR-XI-1	5e-101	CotAD_31161
RLK-Pelle_LRR-XI-1	4.1e-88	CotAD_31836
RLK-Pelle_LRR-XI-1	1.1e-86	CotAD_32175
RLK-Pelle_LRR-XI-1	1.6e-107	CotAD_32393
RLK-Pelle_LRR-XI-1	4e-109	CotAD_32395
RLK-Pelle_LRR-XI-1	2e-50	CotAD_33226
RLK-Pelle_LRR-XI-1	1.4e-89	CotAD_33968
RLK-Pelle_LRR-XI-1	3.7e-108	CotAD_34286
RLK-Pelle_LRR-XI-1	3.3e-101	CotAD_34813
RLK-Pelle_LRR-XI-1	1.6e-91	CotAD_34828
RLK-Pelle_LRR-XI-1	1.7e-107	CotAD_36058
RLK-Pelle_LRR-XI-1	7.3e-107	CotAD_36059
RLK-Pelle_LRR-XI-1	6.7e-119	CotAD_37125
RLK-Pelle_LRR-XI-1	1.7e-105	CotAD_39199
RLK-Pelle_LRR-XI-1	1.1e-68	CotAD_39964
RLK-Pelle_LRR-XI-1	2.7e-117	CotAD_40450
RLK-Pelle_LRR-XI-1	6.6e-82	CotAD_40479
RLK-Pelle_LRR-XI-1	9.2e-67	CotAD_40621
RLK-Pelle_LRR-XI-1	5.4e-111	CotAD_42374
RLK-Pelle_LRR-XI-1	6.1e-84	CotAD_43293
RLK-Pelle_LRR-XI-1	1.7e-83	CotAD_44030
RLK-Pelle_LRR-XI-1	3e-111	CotAD_44505
RLK-Pelle_LRR-XI-1	5.8e-108	CotAD_44808
RLK-Pelle_LRR-XI-1	7.8e-50	CotAD_46478
RLK-Pelle_LRR-XI-1	1.9e-98	CotAD_46914
RLK-Pelle_LRR-XI-1	1.5e-96	CotAD_47446
RLK-Pelle_LRR-XI-1	1.1e-107	CotAD_47865
RLK-Pelle_LRR-XI-1	7.1e-120	CotAD_47867
RLK-Pelle_LRR-XI-1	5.4e-119	CotAD_47868
RLK-Pelle_LRR-XI-1	5.2e-72	CotAD_48293
RLK-Pelle_LRR-XI-1	1e-107	CotAD_48311
RLK-Pelle_LRR-XI-1	2.7e-115	CotAD_49044
RLK-Pelle_LRR-XI-1	4.3e-61	CotAD_49159
RLK-Pelle_LRR-XI-1	5.3e-85	CotAD_49160
RLK-Pelle_LRR-XI-1	3.6e-75	CotAD_49280
RLK-Pelle_LRR-XI-1	6.8e-89	CotAD_49489
RLK-Pelle_LRR-XI-1	3.8e-61	CotAD_49490
RLK-Pelle_LRR-XI-1	4.5e-97	CotAD_50376
RLK-Pelle_LRR-XI-1	2.1e-57	CotAD_52221
RLK-Pelle_LRR-XI-1	1e-88	CotAD_52223
RLK-Pelle_LRR-XI-1	2.2e-88	CotAD_52224
RLK-Pelle_LRR-XI-1	1.2e-87	CotAD_52229
RLK-Pelle_LRR-XI-1	2.5e-58	CotAD_52232
RLK-Pelle_LRR-XI-1	5e-88	CotAD_52233
RLK-Pelle_LRR-XI-1	4.5e-88	CotAD_52240
RLK-Pelle_LRR-XI-1	2e-53	CotAD_52242
RLK-Pelle_LRR-XI-1	8.9e-89	CotAD_52244
RLK-Pelle_LRR-XI-1	2e-89	CotAD_52246
RLK-Pelle_LRR-XI-1	1.5e-102	CotAD_52756
RLK-Pelle_LRR-XI-1	2.8e-47	CotAD_52911
RLK-Pelle_LRR-XI-1	4.4e-109	CotAD_53086
RLK-Pelle_LRR-XI-1	8.2e-107	CotAD_53087
RLK-Pelle_LRR-XI-1	2.4e-87	CotAD_53463
RLK-Pelle_LRR-XI-1	1.2e-118	CotAD_54399
RLK-Pelle_LRR-XI-1	3.2e-91	CotAD_54434
RLK-Pelle_LRR-XI-1	7.7e-67	CotAD_54435
RLK-Pelle_LRR-XI-1	6.9e-81	CotAD_54436
RLK-Pelle_LRR-XI-1	6.7e-102	CotAD_55700
RLK-Pelle_LRR-XI-1	1.1e-106	CotAD_55701
RLK-Pelle_LRR-XI-1	7.8e-65	CotAD_56263
RLK-Pelle_LRR-XI-1	2.9e-85	CotAD_56266
RLK-Pelle_LRR-XI-1	6.7e-98	CotAD_56884
RLK-Pelle_LRR-XI-1	9.7e-104	CotAD_57775
RLK-Pelle_LRR-XI-1	1.9e-106	CotAD_57832
RLK-Pelle_LRR-XI-1	2.3e-106	CotAD_58185
RLK-Pelle_LRR-XI-1	1e-107	CotAD_59243
RLK-Pelle_LRR-XI-1	7.3e-112	CotAD_59386
RLK-Pelle_LRR-XI-1	7.8e-87	CotAD_60544
RLK-Pelle_LRR-XI-1	1.2e-59	CotAD_60729
RLK-Pelle_LRR-XI-1	2.9e-62	CotAD_60782
RLK-Pelle_LRR-XI-1	1.9e-56	CotAD_60786
RLK-Pelle_LRR-XI-1	1.7e-69	CotAD_60788
RLK-Pelle_LRR-XI-1	7.1e-101	CotAD_62456
RLK-Pelle_LRR-XI-1	1.3e-110	CotAD_64056
RLK-Pelle_LRR-XI-1	1.7e-63	CotAD_64224
RLK-Pelle_LRR-XI-1	6.2e-90	CotAD_64227
RLK-Pelle_LRR-XI-1	1.3e-106	CotAD_65074
RLK-Pelle_LRR-XI-1	8.8e-106	CotAD_65075
RLK-Pelle_LRR-XI-1	4.4e-85	CotAD_65496
RLK-Pelle_LRR-XI-1	3.5e-64	CotAD_66284
RLK-Pelle_LRR-XI-1	1.5e-87	CotAD_66287
RLK-Pelle_LRR-XI-1	1.6e-87	CotAD_66289
RLK-Pelle_LRR-XI-1	1.1e-109	CotAD_66780
RLK-Pelle_LRR-XI-1	4.1e-119	CotAD_68241
RLK-Pelle_LRR-XI-1	3.3e-90	CotAD_68281
RLK-Pelle_LRR-XI-1	1.7e-61	CotAD_68282
RLK-Pelle_LRR-XI-1	4.2e-108	CotAD_68701
RLK-Pelle_LRR-XI-1	2e-56	CotAD_68702
RLK-Pelle_LRR-XI-1	4.5e-86	CotAD_69015
RLK-Pelle_LRR-XI-1	5.1e-58	CotAD_70185
RLK-Pelle_LRR-XI-1	4.6e-85	CotAD_70369
RLK-Pelle_LRR-XI-1	1.3e-110	CotAD_71264
RLK-Pelle_LRR-XI-1	7.9e-108	CotAD_71450
RLK-Pelle_LRR-XI-1	5.2e-90	CotAD_71506
RLK-Pelle_LRR-XI-1	2.9e-58	CotAD_71507
RLK-Pelle_LRR-XI-1	4.5e-61	CotAD_71509
RLK-Pelle_LRR-XI-1	4.5e-85	CotAD_71510
RLK-Pelle_LRR-XI-1	1.2e-60	CotAD_71511
RLK-Pelle_LRR-XI-1	1.3e-55	CotAD_71670
RLK-Pelle_LRR-XI-1	4.3e-85	CotAD_73307
RLK-Pelle_LRR-XI-1	3.7e-74	CotAD_73608
RLK-Pelle_LRR-XI-1	1.4e-60	CotAD_73621
RLK-Pelle_LRR-XI-1	2.6e-68	CotAD_76123
RLK-Pelle_LRR-XI-1	1.4e-109	CotAD_76248
RLK-Pelle_LRR-XI-1	6.6e-119	CotAD_76325
RLK-Pelle_LRR-XI-2	3.4e-106	CotAD_01889
RLK-Pelle_LRR-XI-2	1.4e-105	CotAD_01890
RLK-Pelle_LRR-XI-2	3.2e-82	CotAD_20833
RLK-Pelle_LRR-XI-2	1.5e-108	CotAD_31665
RLK-Pelle_LRR-XI-2	1.9e-105	CotAD_70689
RLK-Pelle_LRR-XII-1	9.7e-102	CotAD_00978
RLK-Pelle_LRR-XII-1	3.1e-102	CotAD_00979
RLK-Pelle_LRR-XII-1	1.1e-116	CotAD_03524
RLK-Pelle_LRR-XII-1	3.4e-157	CotAD_03811
RLK-Pelle_LRR-XII-1	1.4e-102	CotAD_05231
RLK-Pelle_LRR-XII-1	4.9e-79	CotAD_06159
RLK-Pelle_LRR-XII-1	2e-106	CotAD_07244
RLK-Pelle_LRR-XII-1	7.4e-80	CotAD_08159
RLK-Pelle_LRR-XII-1	1.1e-98	CotAD_08161
RLK-Pelle_LRR-XII-1	6.1e-114	CotAD_09444
RLK-Pelle_LRR-XII-1	4.8e-102	CotAD_15243
RLK-Pelle_LRR-XII-1	2.5e-56	CotAD_16846
RLK-Pelle_LRR-XII-1	1.2e-101	CotAD_16847
RLK-Pelle_LRR-XII-1	3.1e-65	CotAD_18985
RLK-Pelle_LRR-XII-1	5e-109	CotAD_21823
RLK-Pelle_LRR-XII-1	5.5e-114	CotAD_22086
RLK-Pelle_LRR-XII-1	1.6e-115	CotAD_22088
RLK-Pelle_LRR-XII-1	3.4e-116	CotAD_22290
RLK-Pelle_LRR-XII-1	7.6e-105	CotAD_22291
RLK-Pelle_LRR-XII-1	2e-99	CotAD_22292
RLK-Pelle_LRR-XII-1	9.3e-115	CotAD_22294
RLK-Pelle_LRR-XII-1	1.5e-114	CotAD_22295
RLK-Pelle_LRR-XII-1	3.7e-114	CotAD_22296
RLK-Pelle_LRR-XII-1	3.5e-110	CotAD_22297
RLK-Pelle_LRR-XII-1	4.5e-115	CotAD_22298
RLK-Pelle_LRR-XII-1	1.3e-113	CotAD_22299
RLK-Pelle_LRR-XII-1	3e-102	CotAD_22300
RLK-Pelle_LRR-XII-1	4.6e-114	CotAD_22301
RLK-Pelle_LRR-XII-1	4.8e-115	CotAD_22302
RLK-Pelle_LRR-XII-1	1.1e-100	CotAD_22730
RLK-Pelle_LRR-XII-1	2.7e-102	CotAD_23291
RLK-Pelle_LRR-XII-1	5.2e-102	CotAD_24711
RLK-Pelle_LRR-XII-1	1.4e-71	CotAD_24714
RLK-Pelle_LRR-XII-1	3.1e-111	CotAD_31636
RLK-Pelle_LRR-XII-1	1.8e-113	CotAD_34157
RLK-Pelle_LRR-XII-1	1.3e-112	CotAD_34158
RLK-Pelle_LRR-XII-1	7.1e-108	CotAD_36657
RLK-Pelle_LRR-XII-1	5.9e-112	CotAD_36658
RLK-Pelle_LRR-XII-1	1.6e-113	CotAD_36659
RLK-Pelle_LRR-XII-1	3.2e-114	CotAD_36660
RLK-Pelle_LRR-XII-1	3.9e-114	CotAD_36664
RLK-Pelle_LRR-XII-1	6.4e-160	CotAD_37222
RLK-Pelle_LRR-XII-1	5.2e-107	CotAD_37359
RLK-Pelle_LRR-XII-1	2.2e-98	CotAD_38709
RLK-Pelle_LRR-XII-1	4.1e-102	CotAD_41028
RLK-Pelle_LRR-XII-1	2.4e-169	CotAD_41031
RLK-Pelle_LRR-XII-1	1.5e-66	CotAD_41090
RLK-Pelle_LRR-XII-1	1.6e-115	CotAD_41092
RLK-Pelle_LRR-XII-1	1.6e-74	CotAD_41202
RLK-Pelle_LRR-XII-1	1.6e-97	CotAD_41205
RLK-Pelle_LRR-XII-1	5.9e-101	CotAD_41207
RLK-Pelle_LRR-XII-1	9.2e-96	CotAD_41212
RLK-Pelle_LRR-XII-1	2e-97	CotAD_41214
RLK-Pelle_LRR-XII-1	7.4e-127	CotAD_41216
RLK-Pelle_LRR-XII-1	2.5e-101	CotAD_43554
RLK-Pelle_LRR-XII-1	1e-50	CotAD_43555
RLK-Pelle_LRR-XII-1	1.3e-78	CotAD_44234
RLK-Pelle_LRR-XII-1	1.5e-113	CotAD_44689
RLK-Pelle_LRR-XII-1	3.3e-97	CotAD_45931
RLK-Pelle_LRR-XII-1	2.5e-103	CotAD_46128
RLK-Pelle_LRR-XII-1	6.7e-101	CotAD_46130
RLK-Pelle_LRR-XII-1	9.9e-103	CotAD_46131
RLK-Pelle_LRR-XII-1	8.3e-89	CotAD_48462
RLK-Pelle_LRR-XII-1	3.1e-98	CotAD_49129
RLK-Pelle_LRR-XII-1	1.4e-83	CotAD_52268
RLK-Pelle_LRR-XII-1	2.4e-94	CotAD_53290
RLK-Pelle_LRR-XII-1	7.6e-93	CotAD_53449
RLK-Pelle_LRR-XII-1	9.9e-82	CotAD_55631
RLK-Pelle_LRR-XII-1	2.9e-138	CotAD_56591
RLK-Pelle_LRR-XII-1	1.3e-115	CotAD_56592
RLK-Pelle_LRR-XII-1	9.3e-115	CotAD_56595
RLK-Pelle_LRR-XII-1	1.4e-114	CotAD_56596
RLK-Pelle_LRR-XII-1	5.9e-116	CotAD_56600
RLK-Pelle_LRR-XII-1	4.6e-114	CotAD_56601
RLK-Pelle_LRR-XII-1	2.8e-115	CotAD_56602
RLK-Pelle_LRR-XII-1	2e-62	CotAD_56921
RLK-Pelle_LRR-XII-1	2e-89	CotAD_56975
RLK-Pelle_LRR-XII-1	5.9e-112	CotAD_56976
RLK-Pelle_LRR-XII-1	1.4e-99	CotAD_56978
RLK-Pelle_LRR-XII-1	4.7e-113	CotAD_56979
RLK-Pelle_LRR-XII-1	7.7e-116	CotAD_56980
RLK-Pelle_LRR-XII-1	5.8e-113	CotAD_56981
RLK-Pelle_LRR-XII-1	3.2e-115	CotAD_56982
RLK-Pelle_LRR-XII-1	1.3e-112	CotAD_56983
RLK-Pelle_LRR-XII-1	1.1e-99	CotAD_57447
RLK-Pelle_LRR-XII-1	6.9e-108	CotAD_59737
RLK-Pelle_LRR-XII-1	2.3e-99	CotAD_63311
RLK-Pelle_LRR-XII-1	2.3e-99	CotAD_63312
RLK-Pelle_LRR-XII-1	6.7e-99	CotAD_68508
RLK-Pelle_LRR-XII-1	9.4e-73	CotAD_68509
RLK-Pelle_LRR-XII-1	1.1e-94	CotAD_68511
RLK-Pelle_LRR-XII-1	2.2e-99	CotAD_71243
RLK-Pelle_LRR-XII-1	8.7e-112	CotAD_73467
RLK-Pelle_LRR-XII-1	3.1e-101	CotAD_73763
RLK-Pelle_LRR-XII-1	5.5e-107	CotAD_73871
RLK-Pelle_LRR-XII-1	4.7e-102	CotAD_74144
RLK-Pelle_LRR-XII-1	1.3e-102	CotAD_76097
RLK-Pelle_LRR-XII-1	2.8e-80	CotAD_76453
RLK-Pelle_LRR-XII-1	4.2e-97	CotAD_76641
RLK-Pelle_LRR-XIIIa	3.5e-133	CotAD_01050
RLK-Pelle_LRR-XIIIa	1.9e-130	CotAD_03924
RLK-Pelle_LRR-XIIIa	1.3e-127	CotAD_09068
RLK-Pelle_LRR-XIIIa	4.2e-122	CotAD_13934
RLK-Pelle_LRR-XIIIa	1e-98	CotAD_17782
RLK-Pelle_LRR-XIIIa	3.1e-128	CotAD_40163
RLK-Pelle_LRR-XIIIa	6.6e-131	CotAD_41669
RLK-Pelle_LRR-XIIIa	7.9e-132	CotAD_42146
RLK-Pelle_LRR-XIIIb	7.1e-157	CotAD_02741
RLK-Pelle_LRR-XIIIb	3.8e-133	CotAD_18752
RLK-Pelle_LRR-XIIIb	4.1e-156	CotAD_41227
RLK-Pelle_LRR-XIIIb	1.6e-149	CotAD_53851
RLK-Pelle_LRR-XIIIb	5.5e-151	CotAD_71119
RLK-Pelle_LRR-XIV	1e-136	CotAD_08372
RLK-Pelle_LRR-XIV	2.1e-142	CotAD_09151
RLK-Pelle_LRR-XIV	1.2e-87	CotAD_31758
RLK-Pelle_LRR-XIV	2.2e-134	CotAD_38001
RLK-Pelle_LRR-XIV	1.2e-135	CotAD_47429
RLK-Pelle_LRR-XIV	5.1e-137	CotAD_56131
RLK-Pelle_LRR-XIV	3.9e-142	CotAD_60304
RLK-Pelle_LRR-XIV	4.4e-133	CotAD_69381
RLK-Pelle_LRR-XIV	1.5e-141	CotAD_69974
RLK-Pelle_LRR-XIV	1.6e-127	CotAD_70224
RLK-Pelle_LRR-XV	1.2e-104	CotAD_05413
RLK-Pelle_LRR-XV	7.9e-123	CotAD_05471
RLK-Pelle_LRR-XV	1.8e-106	CotAD_10082
RLK-Pelle_LRR-XV	7.9e-123	CotAD_10180
RLK-Pelle_LRR-XV	1.7e-123	CotAD_13173
RLK-Pelle_LRR-XV	1.1e-119	CotAD_15772
RLK-Pelle_LRR-XV	5.3e-121	CotAD_25801
RLK-Pelle_LRR-XV	1.8e-123	CotAD_44726
RLK-Pelle_LRR-XV	8e-124	CotAD_52152
RLK-Pelle_LRR-XV	2.4e-120	CotAD_67300
RLK-Pelle_LRR-XV	6.4e-124	CotAD_70298
RLK-Pelle_LysM	1e-98	CotAD_00857
RLK-Pelle_LysM	4.6e-79	CotAD_01649
RLK-Pelle_LysM	5.4e-42	CotAD_01660
RLK-Pelle_LysM	1.6e-82	CotAD_03749
RLK-Pelle_LysM	1.6e-83	CotAD_03750
RLK-Pelle_LysM	5.5e-100	CotAD_05124
RLK-Pelle_LysM	1.5e-80	CotAD_08073
RLK-Pelle_LysM	1.6e-84	CotAD_10220
RLK-Pelle_LysM	2.3e-84	CotAD_10617
RLK-Pelle_LysM	3.7e-75	CotAD_13535
RLK-Pelle_LysM	1.4e-73	CotAD_15607
RLK-Pelle_LysM	3.4e-94	CotAD_27561
RLK-Pelle_LysM	5.7e-79	CotAD_30029
RLK-Pelle_LysM	5.1e-47	CotAD_30036
RLK-Pelle_LysM	1.4e-98	CotAD_33191
RLK-Pelle_LysM	1.9e-80	CotAD_34193
RLK-Pelle_LysM	7.5e-82	CotAD_35107
RLK-Pelle_LysM	4.8e-75	CotAD_36278
RLK-Pelle_LysM	4.9e-98	CotAD_36725
RLK-Pelle_LysM	1.7e-76	CotAD_46377
RLK-Pelle_LysM	9.9e-75	CotAD_47817
RLK-Pelle_LysM	2.4e-74	CotAD_54464
RLK-Pelle_LysM	1.6e-81	CotAD_57362
RLK-Pelle_LysM	4e-60	CotAD_63932
RLK-Pelle_LysM	2.8e-104	CotAD_65258
RLK-Pelle_LysM	9.7e-104	CotAD_70173
RLK-Pelle_LysM	8.9e-81	CotAD_70332
RLK-Pelle_LysM	8.1e-98	CotAD_71688
RLK-Pelle_LysM	1.2e-93	CotAD_76354
RLK-Pelle_PERK-1	3.6e-153	CotAD_00470
RLK-Pelle_PERK-1	5.9e-138	CotAD_02367
RLK-Pelle_PERK-1	7.3e-155	CotAD_09325
RLK-Pelle_PERK-1	3.8e-127	CotAD_13812
RLK-Pelle_PERK-1	2.2e-148	CotAD_21998
RLK-Pelle_PERK-1	9.8e-149	CotAD_22940
RLK-Pelle_PERK-1	1.5e-153	CotAD_23802
RLK-Pelle_PERK-1	2.4e-152	CotAD_26047
RLK-Pelle_PERK-1	9.9e-152	CotAD_29268
RLK-Pelle_PERK-1	1.9e-154	CotAD_30291
RLK-Pelle_PERK-1	1.7e-138	CotAD_33233
RLK-Pelle_PERK-1	9e-152	CotAD_45543
RLK-Pelle_PERK-1	6.8e-136	CotAD_46466
RLK-Pelle_PERK-1	3.5e-151	CotAD_51026
RLK-Pelle_PERK-1	4.4e-153	CotAD_51210
RLK-Pelle_PERK-1	4.3e-152	CotAD_51974
RLK-Pelle_PERK-1	1.4e-146	CotAD_53785
RLK-Pelle_PERK-1	5e-124	CotAD_57647
RLK-Pelle_PERK-1	2.6e-146	CotAD_59601
RLK-Pelle_PERK-1	7.3e-146	CotAD_60297
RLK-Pelle_PERK-1	2.5e-142	CotAD_75598
RLK-Pelle_PERK-1	1.9e-154	CotAD_76313
RLK-Pelle_PERK-1	1.4e-153	CotAD_76343
RLK-Pelle_PERK-2	9.5e-117	CotAD_05813
RLK-Pelle_PERK-2	4.8e-115	CotAD_06431
RLK-Pelle_PERK-2	8.5e-157	CotAD_06651
RLK-Pelle_PERK-2	2.3e-44	CotAD_08385
RLK-Pelle_PERK-2	5.3e-160	CotAD_09675
RLK-Pelle_PERK-2	1.2e-98	CotAD_21296
RLK-Pelle_PERK-2	6.9e-310	CotAD_21902
RLK-Pelle_PERK-2	4.6e-98	CotAD_26850
RLK-Pelle_PERK-2	5.7e-43	CotAD_31745
RLK-Pelle_PERK-2	2.3e-110	CotAD_35845
RLK-Pelle_PERK-2	3.8e-160	CotAD_49956
RLK-Pelle_PERK-2	2.8e-113	CotAD_63672
RLK-Pelle_PERK-2	6.1e-154	CotAD_68235
RLK-Pelle_RKF3	1.9e-100	CotAD_08387
RLK-Pelle_RKF3	2.6e-103	CotAD_09159
RLK-Pelle_RKF3	1.1e-107	CotAD_12945
RLK-Pelle_RKF3	2.1e-107	CotAD_26329
RLK-Pelle_RKF3	9.8e-101	CotAD_31741
RLK-Pelle_RKF3	1.8e-101	CotAD_36392
RLK-Pelle_RKF3	8.7e-105	CotAD_36697
RLK-Pelle_RKF3	1e-99	CotAD_36698
RLK-Pelle_RKF3	3.1e-107	CotAD_37722
RLK-Pelle_RKF3	3.3e-105	CotAD_63527
RLK-Pelle_RKF3	9.5e-103	CotAD_63528
RLK-Pelle_RKF3	1.1e-100	CotAD_67060
RLK-Pelle_RLCK-II	2e-72	CotAD_10338
RLK-Pelle_RLCK-II	1.3e-85	CotAD_14609
RLK-Pelle_RLCK-II	1.4e-107	CotAD_27929
RLK-Pelle_RLCK-II	3.5e-101	CotAD_33711
RLK-Pelle_RLCK-II	1.8e-95	CotAD_60213
RLK-Pelle_RLCK-IV	6e-135	CotAD_04217
RLK-Pelle_RLCK-IV	1.4e-136	CotAD_26234
RLK-Pelle_RLCK-IV	2.7e-134	CotAD_28948
RLK-Pelle_RLCK-IV	2e-136	CotAD_37530
RLK-Pelle_RLCK-IV	8.7e-130	CotAD_68381
RLK-Pelle_RLCK-IV	7e-134	CotAD_68856
RLK-Pelle_RLCK-IXa	4.3e-86	CotAD_01685
RLK-Pelle_RLCK-IXa	5.1e-85	CotAD_09594
RLK-Pelle_RLCK-IXa	8.6e-127	CotAD_10084
RLK-Pelle_RLCK-IXa	5.7e-110	CotAD_17334
RLK-Pelle_RLCK-IXa	1.2e-107	CotAD_71923
RLK-Pelle_RLCK-IXb	2.7e-121	CotAD_00291
RLK-Pelle_RLCK-IXb	7.9e-114	CotAD_00969
RLK-Pelle_RLCK-IXb	5e-113	CotAD_01536
RLK-Pelle_RLCK-IXb	3.2e-98	CotAD_04635
RLK-Pelle_RLCK-IXb	4.4e-109	CotAD_06602
RLK-Pelle_RLCK-IXb	4.4e-119	CotAD_08131
RLK-Pelle_RLCK-IXb	1.3e-63	CotAD_08484
RLK-Pelle_RLCK-IXb	8.9e-114	CotAD_15232
RLK-Pelle_RLCK-IXb	1.3e-99	CotAD_17003
RLK-Pelle_RLCK-IXb	6.1e-110	CotAD_22785
RLK-Pelle_RLCK-IXb	2.4e-120	CotAD_23362
RLK-Pelle_RLCK-IXb	1.3e-118	CotAD_29919
RLK-Pelle_RLCK-IXb	2.4e-121	CotAD_32946
RLK-Pelle_RLCK-IXb	2.6e-121	CotAD_39703
RLK-Pelle_RLCK-IXb	1.7e-119	CotAD_42344
RLK-Pelle_RLCK-IXb	2.8e-120	CotAD_43407
RLK-Pelle_RLCK-IXb	4.7e-82	CotAD_43887
RLK-Pelle_RLCK-IXb	4.4e-109	CotAD_47843
RLK-Pelle_RLCK-IXb	2.4e-109	CotAD_47967
RLK-Pelle_RLCK-IXb	7.3e-121	CotAD_48951
RLK-Pelle_RLCK-IXb	3.8e-113	CotAD_50485
RLK-Pelle_RLCK-IXb	1e-94	CotAD_57845
RLK-Pelle_RLCK-IXb	1.8e-121	CotAD_61564
RLK-Pelle_RLCK-IXb	3.4e-121	CotAD_61925
RLK-Pelle_RLCK-IXb	3.7e-101	CotAD_65319
RLK-Pelle_RLCK-IXb	8.7e-112	CotAD_67405
RLK-Pelle_RLCK-IXb	2.3e-80	CotAD_67406
RLK-Pelle_RLCK-IXb	1.1e-97	CotAD_69756
RLK-Pelle_RLCK-IXb	4.2e-119	CotAD_74696
RLK-Pelle_RLCK-Os	4.4e-130	CotAD_02540
RLK-Pelle_RLCK-Os	8.9e-135	CotAD_02541
RLK-Pelle_RLCK-Os	1e-116	CotAD_16793
RLK-Pelle_RLCK-Os	7.1e-93	CotAD_23398
RLK-Pelle_RLCK-Os	9.9e-134	CotAD_23400
RLK-Pelle_RLCK-Os	1.1e-114	CotAD_43375
RLK-Pelle_RLCK-Os	1e-134	CotAD_48382
RLK-Pelle_RLCK-V	5.5e-154	CotAD_03654
RLK-Pelle_RLCK-V	2e-154	CotAD_05973
RLK-Pelle_RLCK-V	1e-150	CotAD_08376
RLK-Pelle_RLCK-V	8.4e-152	CotAD_09155
RLK-Pelle_RLCK-V	2.1e-157	CotAD_15423
RLK-Pelle_RLCK-V	1.4e-152	CotAD_17030
RLK-Pelle_RLCK-V	1.1e-121	CotAD_17313
RLK-Pelle_RLCK-V	4e-158	CotAD_27616
RLK-Pelle_RLCK-V	1.5e-157	CotAD_29600
RLK-Pelle_RLCK-V	4.8e-157	CotAD_31340
RLK-Pelle_RLCK-V	2.9e-151	CotAD_31754
RLK-Pelle_RLCK-V	9.9e-154	CotAD_32718
RLK-Pelle_RLCK-V	4.3e-157	CotAD_35066
RLK-Pelle_RLCK-V	2.3e-152	CotAD_35157
RLK-Pelle_RLCK-V	1.3e-152	CotAD_35279
RLK-Pelle_RLCK-V	1.2e-153	CotAD_36591
RLK-Pelle_RLCK-V	1.2e-157	CotAD_38254
RLK-Pelle_RLCK-V	3.9e-150	CotAD_46790
RLK-Pelle_RLCK-V	1.3e-154	CotAD_51145
RLK-Pelle_RLCK-V	1.9e-159	CotAD_53338
RLK-Pelle_RLCK-V	9.1e-95	CotAD_55942
RLK-Pelle_RLCK-V	1.1e-156	CotAD_56361
RLK-Pelle_RLCK-V	1.1e-156	CotAD_62992
RLK-Pelle_RLCK-VI	1.1e-111	CotAD_05320
RLK-Pelle_RLCK-VI	1.6e-113	CotAD_08481
RLK-Pelle_RLCK-VI	4.9e-114	CotAD_12946
RLK-Pelle_RLCK-VI	5.2e-129	CotAD_16090
RLK-Pelle_RLCK-VI	9.9e-99	CotAD_18106
RLK-Pelle_RLCK-VI	5.8e-112	CotAD_19644
RLK-Pelle_RLCK-VI	1.5e-114	CotAD_26330
RLK-Pelle_RLCK-VI	3.5e-105	CotAD_27121
RLK-Pelle_RLCK-VI	4.5e-84	CotAD_27792
RLK-Pelle_RLCK-VI	4.1e-114	CotAD_27818
RLK-Pelle_RLCK-VI	9.8e-110	CotAD_34895
RLK-Pelle_RLCK-VI	3.6e-107	CotAD_35333
RLK-Pelle_RLCK-VI	1.9e-114	CotAD_37721
RLK-Pelle_RLCK-VI	2.8e-104	CotAD_38618
RLK-Pelle_RLCK-VI	3.4e-109	CotAD_39006
RLK-Pelle_RLCK-VI	1.3e-119	CotAD_41881
RLK-Pelle_RLCK-VI	9.7e-118	CotAD_42342
RLK-Pelle_RLCK-VI	3.3e-99	CotAD_43147
RLK-Pelle_RLCK-VI	9.7e-118	CotAD_43889
RLK-Pelle_RLCK-VI	3e-127	CotAD_49094
RLK-Pelle_RLCK-VI	5.4e-86	CotAD_49634
RLK-Pelle_RLCK-VI	3.3e-117	CotAD_49804
RLK-Pelle_RLCK-VI	1.6e-119	CotAD_53175
RLK-Pelle_RLCK-VI	2.4e-103	CotAD_54238
RLK-Pelle_RLCK-VI	5.1e-111	CotAD_54420
RLK-Pelle_RLCK-VI	3.5e-119	CotAD_63846
RLK-Pelle_RLCK-VI	4.1e-119	CotAD_64028
RLK-Pelle_RLCK-VI	1.4e-112	CotAD_64267
RLK-Pelle_RLCK-VI	1.9e-117	CotAD_64733
RLK-Pelle_RLCK-VI	4.1e-119	CotAD_65016
RLK-Pelle_RLCK-VI	8e-119	CotAD_66328
RLK-Pelle_RLCK-VI	5.7e-127	CotAD_70133
RLK-Pelle_RLCK-VI	1.9e-117	CotAD_73205
RLK-Pelle_RLCK-VI	4.6e-120	CotAD_75746
RLK-Pelle_RLCK-VIIa-1	4.9e-145	CotAD_00824
RLK-Pelle_RLCK-VIIa-1	4e-154	CotAD_03436
RLK-Pelle_RLCK-VIIa-1	7.5e-151	CotAD_04614
RLK-Pelle_RLCK-VIIa-1	8.3e-135	CotAD_07043
RLK-Pelle_RLCK-VIIa-1	1.1e-127	CotAD_10069
RLK-Pelle_RLCK-VIIa-1	3.9e-152	CotAD_10755
RLK-Pelle_RLCK-VIIa-1	1.7e-131	CotAD_16128
RLK-Pelle_RLCK-VIIa-1	9.6e-158	CotAD_17331
RLK-Pelle_RLCK-VIIa-1	1.1e-157	CotAD_18094
RLK-Pelle_RLCK-VIIa-1	9e-154	CotAD_18326
RLK-Pelle_RLCK-VIIa-1	1.3e-145	CotAD_19248
RLK-Pelle_RLCK-VIIa-1	2.8e-157	CotAD_22112
RLK-Pelle_RLCK-VIIa-1	1e-155	CotAD_24813
RLK-Pelle_RLCK-VIIa-1	1.6e-155	CotAD_24814
RLK-Pelle_RLCK-VIIa-1	1.6e-156	CotAD_25458
RLK-Pelle_RLCK-VIIa-1	2.5e-156	CotAD_25464
RLK-Pelle_RLCK-VIIa-1	3.8e-143	CotAD_26606
RLK-Pelle_RLCK-VIIa-1	3e-145	CotAD_29148
RLK-Pelle_RLCK-VIIa-1	2.1e-157	CotAD_32701
RLK-Pelle_RLCK-VIIa-1	4.7e-144	CotAD_33159
RLK-Pelle_RLCK-VIIa-1	1.7e-186	CotAD_35331
RLK-Pelle_RLCK-VIIa-1	5.8e-144	CotAD_35485
RLK-Pelle_RLCK-VIIa-1	4.8e-144	CotAD_40270
RLK-Pelle_RLCK-VIIa-1	6.5e-156	CotAD_46661
RLK-Pelle_RLCK-VIIa-1	1.7e-155	CotAD_49587
RLK-Pelle_RLCK-VIIa-1	9e-156	CotAD_49588
RLK-Pelle_RLCK-VIIa-1	3.1e-157	CotAD_49622
RLK-Pelle_RLCK-VIIa-1	7.4e-136	CotAD_51121
RLK-Pelle_RLCK-VIIa-1	1.9e-157	CotAD_51218
RLK-Pelle_RLCK-VIIa-1	3.2e-158	CotAD_52393
RLK-Pelle_RLCK-VIIa-1	5e-137	CotAD_53906
RLK-Pelle_RLCK-VIIa-1	7e-158	CotAD_54482
RLK-Pelle_RLCK-VIIa-1	2.6e-139	CotAD_62650
RLK-Pelle_RLCK-VIIa-1	3.1e-136	CotAD_64838
RLK-Pelle_RLCK-VIIa-1	5.4e-131	CotAD_72317
RLK-Pelle_RLCK-VIIa-1	1.9e-140	CotAD_72643
RLK-Pelle_RLCK-VIIa-1	2.1e-124	CotAD_74805
RLK-Pelle_RLCK-VIIa-2	7.7e-141	CotAD_00358
RLK-Pelle_RLCK-VIIa-2	1.6e-139	CotAD_03375
RLK-Pelle_RLCK-VIIa-2	3.2e-140	CotAD_03495
RLK-Pelle_RLCK-VIIa-2	6.3e-142	CotAD_04639
RLK-Pelle_RLCK-VIIa-2	2.1e-144	CotAD_05443
RLK-Pelle_RLCK-VIIa-2	3.9e-127	CotAD_05478
RLK-Pelle_RLCK-VIIa-2	4.8e-132	CotAD_06505
RLK-Pelle_RLCK-VIIa-2	1.8e-139	CotAD_06562
RLK-Pelle_RLCK-VIIa-2	7.3e-139	CotAD_06790
RLK-Pelle_RLCK-VIIa-2	1.4e-132	CotAD_07194
RLK-Pelle_RLCK-VIIa-2	1.1e-117	CotAD_07341
RLK-Pelle_RLCK-VIIa-2	5.7e-137	CotAD_08120
RLK-Pelle_RLCK-VIIa-2	2.7e-117	CotAD_09512
RLK-Pelle_RLCK-VIIa-2	2.7e-141	CotAD_09513
RLK-Pelle_RLCK-VIIa-2	8.9e-135	CotAD_09722
RLK-Pelle_RLCK-VIIa-2	2e-144	CotAD_10138
RLK-Pelle_RLCK-VIIa-2	2.9e-140	CotAD_10503
RLK-Pelle_RLCK-VIIa-2	8.7e-132	CotAD_12128
RLK-Pelle_RLCK-VIIa-2	1.4e-133	CotAD_12449
RLK-Pelle_RLCK-VIIa-2	2.6e-129	CotAD_13025
RLK-Pelle_RLCK-VIIa-2	1.1e-141	CotAD_13360
RLK-Pelle_RLCK-VIIa-2	2e-133	CotAD_13686
RLK-Pelle_RLCK-VIIa-2	1.7e-143	CotAD_14641
RLK-Pelle_RLCK-VIIa-2	2.5e-90	CotAD_16095
RLK-Pelle_RLCK-VIIa-2	2.8e-137	CotAD_16227
RLK-Pelle_RLCK-VIIa-2	1.3e-125	CotAD_16641
RLK-Pelle_RLCK-VIIa-2	3.1e-125	CotAD_17525
RLK-Pelle_RLCK-VIIa-2	5.5e-141	CotAD_18454
RLK-Pelle_RLCK-VIIa-2	1.7e-114	CotAD_18455
RLK-Pelle_RLCK-VIIa-2	4.4e-139	CotAD_18756
RLK-Pelle_RLCK-VIIa-2	3.2e-140	CotAD_18840
RLK-Pelle_RLCK-VIIa-2	4.7e-105	CotAD_19007
RLK-Pelle_RLCK-VIIa-2	7.1e-139	CotAD_22071
RLK-Pelle_RLCK-VIIa-2	1.5e-119	CotAD_23042
RLK-Pelle_RLCK-VIIa-2	1.4e-85	CotAD_25286
RLK-Pelle_RLCK-VIIa-2	1.8e-137	CotAD_26427
RLK-Pelle_RLCK-VIIa-2	7.6e-100	CotAD_26481
RLK-Pelle_RLCK-VIIa-2	2.5e-139	CotAD_26482
RLK-Pelle_RLCK-VIIa-2	1.2e-134	CotAD_26971
RLK-Pelle_RLCK-VIIa-2	2.5e-104	CotAD_27388
RLK-Pelle_RLCK-VIIa-2	4.9e-138	CotAD_29910
RLK-Pelle_RLCK-VIIa-2	4.2e-142	CotAD_30837
RLK-Pelle_RLCK-VIIa-2	9.7e-132	CotAD_33383
RLK-Pelle_RLCK-VIIa-2	1.2e-143	CotAD_33681
RLK-Pelle_RLCK-VIIa-2	4.8e-127	CotAD_34120
RLK-Pelle_RLCK-VIIa-2	6.7e-125	CotAD_34194
RLK-Pelle_RLCK-VIIa-2	1.3e-126	CotAD_34940
RLK-Pelle_RLCK-VIIa-2	1.7e-128	CotAD_34978
RLK-Pelle_RLCK-VIIa-2	2.8e-141	CotAD_36679
RLK-Pelle_RLCK-VIIa-2	1.4e-134	CotAD_38189
RLK-Pelle_RLCK-VIIa-2	1.2e-139	CotAD_38399
RLK-Pelle_RLCK-VIIa-2	8.5e-140	CotAD_38555
RLK-Pelle_RLCK-VIIa-2	2.6e-131	CotAD_38764
RLK-Pelle_RLCK-VIIa-2	7.6e-125	CotAD_40021
RLK-Pelle_RLCK-VIIa-2	1.1e-138	CotAD_40205
RLK-Pelle_RLCK-VIIa-2	2.1e-113	CotAD_42347
RLK-Pelle_RLCK-VIIa-2	4.2e-139	CotAD_46096
RLK-Pelle_RLCK-VIIa-2	2.4e-93	CotAD_46562
RLK-Pelle_RLCK-VIIa-2	1.1e-142	CotAD_48364
RLK-Pelle_RLCK-VIIa-2	7.5e-140	CotAD_49753
RLK-Pelle_RLCK-VIIa-2	4.8e-122	CotAD_50685
RLK-Pelle_RLCK-VIIa-2	7e-145	CotAD_51490
RLK-Pelle_RLCK-VIIa-2	6.3e-142	CotAD_51526
RLK-Pelle_RLCK-VIIa-2	3.1e-115	CotAD_53266
RLK-Pelle_RLCK-VIIa-2	4.3e-140	CotAD_56524
RLK-Pelle_RLCK-VIIa-2	1.6e-87	CotAD_56729
RLK-Pelle_RLCK-VIIa-2	6.9e-125	CotAD_58846
RLK-Pelle_RLCK-VIIa-2	3.1e-115	CotAD_60356
RLK-Pelle_RLCK-VIIa-2	2.2e-131	CotAD_60409
RLK-Pelle_RLCK-VIIa-2	1.1e-103	CotAD_61304
RLK-Pelle_RLCK-VIIa-2	3.3e-139	CotAD_61305
RLK-Pelle_RLCK-VIIa-2	9.4e-116	CotAD_62427
RLK-Pelle_RLCK-VIIa-2	4.1e-141	CotAD_63567
RLK-Pelle_RLCK-VIIa-2	1.9e-135	CotAD_63751
RLK-Pelle_RLCK-VIIa-2	1.9e-134	CotAD_65054
RLK-Pelle_RLCK-VIIa-2	3.5e-109	CotAD_65337
RLK-Pelle_RLCK-VIIa-2	1.2e-140	CotAD_65338
RLK-Pelle_RLCK-VIIa-2	8.9e-125	CotAD_65513
RLK-Pelle_RLCK-VIIa-2	3e-126	CotAD_65941
RLK-Pelle_RLCK-VIIa-2	2.9e-103	CotAD_65955
RLK-Pelle_RLCK-VIIa-2	8.4e-132	CotAD_66477
RLK-Pelle_RLCK-VIIa-2	5.7e-103	CotAD_67582
RLK-Pelle_RLCK-VIIa-2	6.7e-142	CotAD_68578
RLK-Pelle_RLCK-VIIa-2	7.6e-118	CotAD_70195
RLK-Pelle_RLCK-VIIa-2	8.4e-125	CotAD_70331
RLK-Pelle_RLCK-VIIa-2	1.8e-142	CotAD_73699
RLK-Pelle_RLCK-VIIa-2	2.4e-142	CotAD_74063
RLK-Pelle_RLCK-VIIa-2	3.3e-139	CotAD_76157
RLK-Pelle_RLCK-VIIb	8.5e-166	CotAD_13803
RLK-Pelle_RLCK-VIIb	3.6e-160	CotAD_51637
RLK-Pelle_RLCK-VIIb	6e-159	CotAD_61535
RLK-Pelle_RLCK-VIIb	9.3e-160	CotAD_62777
RLK-Pelle_RLCK-VIII	3.3e-135	CotAD_05974
RLK-Pelle_RLCK-VIII	2.9e-170	CotAD_11154
RLK-Pelle_RLCK-VIII	1.8e-165	CotAD_21480
RLK-Pelle_RLCK-VIII	4.3e-164	CotAD_25783
RLK-Pelle_RLCK-VIII	8.8e-163	CotAD_26527
RLK-Pelle_RLCK-VIII	1e-166	CotAD_28630
RLK-Pelle_RLCK-VIII	2.4e-161	CotAD_30438
RLK-Pelle_RLCK-VIII	1.8e-165	CotAD_31611
RLK-Pelle_RLCK-VIII	5.1e-161	CotAD_33080
RLK-Pelle_RLCK-VIII	7e-160	CotAD_36592
RLK-Pelle_RLCK-VIII	1.6e-160	CotAD_38702
RLK-Pelle_RLCK-VIII	8.1e-163	CotAD_39305
RLK-Pelle_RLCK-VIII	4.3e-164	CotAD_47992
RLK-Pelle_RLCK-VIII	2.9e-170	CotAD_60487
RLK-Pelle_RLCK-VIII	2.6e-166	CotAD_61593
RLK-Pelle_RLCK-VIII	4e-114	CotAD_64237
RLK-Pelle_RLCK-VIII	9.9e-160	CotAD_71566
RLK-Pelle_RLCK-VIII	8.1e-163	CotAD_72530
RLK-Pelle_RLCK-VIII	8.4e-166	CotAD_75096
RLK-Pelle_RLCK-X	1.3e-239	CotAD_00114
RLK-Pelle_RLCK-X	7.6e-148	CotAD_01473
RLK-Pelle_RLCK-X	8.9e-152	CotAD_10456
RLK-Pelle_RLCK-X	9.9e-145	CotAD_24469
RLK-Pelle_RLCK-X	3.8e-154	CotAD_40982
RLK-Pelle_RLCK-X	6.8e-148	CotAD_44559
RLK-Pelle_RLCK-X	4.6e-94	CotAD_66805
RLK-Pelle_RLCK-XI	2e-119	CotAD_01498
RLK-Pelle_RLCK-XI	3.3e-128	CotAD_05528
RLK-Pelle_RLCK-XI	3.9e-125	CotAD_20087
RLK-Pelle_RLCK-XI	1.4e-128	CotAD_21747
RLK-Pelle_RLCK-XI	4.7e-130	CotAD_34771
RLK-Pelle_RLCK-XI	2.4e-122	CotAD_44530
RLK-Pelle_RLCK-XI	1.1e-123	CotAD_68514
RLK-Pelle_RLCK-XI	1.6e-128	CotAD_72112
RLK-Pelle_RLCK-XII-1	9.1e-140	CotAD_03307
RLK-Pelle_RLCK-XII-1	7.8e-139	CotAD_03511
RLK-Pelle_RLCK-XII-1	7.5e-140	CotAD_09467
[truncated: 509 more rows]

## Sheet: G. barbadense classsification
HMM classification	E value of HMM classification	Gene ID
AGC_MAST	9.7e-160	gnl|CHGC|GOBAR_AA03596
AGC_MAST	1.2e-166	gnl|CHGC|GOBAR_AA06199
AGC_MAST	9.1e-173	gnl|CHGC|GOBAR_AA21267
AGC_MAST	1.8e-176	gnl|CHGC|GOBAR_DD07961
AGC_MAST	2.3e-166	gnl|CHGC|GOBAR_DD12568
AGC_MAST	3.7e-135	gnl|CHGC|GOBAR_DD17535
AGC_MAST	2.3e-178	gnl|CHGC|GOBAR_DD34222
AGC_MAST	1.6e-166	gnl|CHGC|GOBAR_DD38082
AGC_NDR	2.3e-163	gnl|CHGC|GOBAR_AA01674
AGC_NDR	1.1e-139	gnl|CHGC|GOBAR_AA04258
AGC_NDR	4e-157	gnl|CHGC|GOBAR_AA08874
AGC_NDR	7.5e-159	gnl|CHGC|GOBAR_AA23840
AGC_NDR	1.1e-162	gnl|CHGC|GOBAR_AA28454
AGC_NDR	9.7e-156	gnl|CHGC|GOBAR_AA32274
AGC_NDR	8e-167	gnl|CHGC|GOBAR_AA32661
AGC_NDR	9.3e-167	gnl|CHGC|GOBAR_AA39510
AGC_NDR	1.6e-163	gnl|CHGC|GOBAR_DD03146
AGC_NDR	3.9e-156	gnl|CHGC|GOBAR_DD03635
AGC_NDR	4.4e-160	gnl|CHGC|GOBAR_DD07807
AGC_NDR	5.9e-164	gnl|CHGC|GOBAR_DD10265
AGC_NDR	1e-162	gnl|CHGC|GOBAR_DD14036
AGC_NDR	2.6e-166	gnl|CHGC|GOBAR_DD15058
AGC_NDR	6.5e-149	gnl|CHGC|GOBAR_DD17218
AGC_NDR	1.2e-166	gnl|CHGC|GOBAR_DD23594
AGC_NDR	4.4e-116	gnl|CHGC|GOBAR_DD23925
AGC_NDR	3.9e-162	gnl|CHGC|GOBAR_DD32630
AGC_PDK1	1.9e-142	gnl|CHGC|GOBAR_AA30324
AGC_PDK1	1e-145	gnl|CHGC|GOBAR_AA33384
AGC_PDK1	1.3e-121	gnl|CHGC|GOBAR_AA35310
AGC_PDK1	3.8e-123	gnl|CHGC|GOBAR_DD06025
AGC_PDK1	1.7e-141	gnl|CHGC|GOBAR_DD10298
AGC_PKA-PKG	4.2e-90	gnl|CHGC|GOBAR_AA02575
AGC_PKA-PKG	1.1e-58	gnl|CHGC|GOBAR_AA33201
AGC_PKA-PKG	1e-90	gnl|CHGC|GOBAR_DD06443
AGC_PKA-PKG	7.5e-92	gnl|CHGC|GOBAR_DD29504
AGC_PKA-PKG	4e-59	gnl|CHGC|GOBAR_DD33806
AGC_RSK-2	4.5e-133	gnl|CHGC|GOBAR_AA00098
AGC_RSK-2	7.7e-100	gnl|CHGC|GOBAR_AA01989
AGC_RSK-2	3.9e-130	gnl|CHGC|GOBAR_AA02599
AGC_RSK-2	2e-128	gnl|CHGC|GOBAR_AA03669
AGC_RSK-2	6.2e-130	gnl|CHGC|GOBAR_AA04421
AGC_RSK-2	3e-128	gnl|CHGC|GOBAR_AA05502
AGC_RSK-2	2.7e-126	gnl|CHGC|GOBAR_AA07713
AGC_RSK-2	4e-127	gnl|CHGC|GOBAR_AA10223
AGC_RSK-2	4.1e-121	gnl|CHGC|GOBAR_AA12503
AGC_RSK-2	1e-128	gnl|CHGC|GOBAR_AA14007
AGC_RSK-2	2.8e-98	gnl|CHGC|GOBAR_AA15229
AGC_RSK-2	5.2e-113	gnl|CHGC|GOBAR_AA15866
AGC_RSK-2	3.7e-131	gnl|CHGC|GOBAR_AA18142
AGC_RSK-2	7.8e-100	gnl|CHGC|GOBAR_AA19756
AGC_RSK-2	4.7e-134	gnl|CHGC|GOBAR_AA21040
AGC_RSK-2	1.1e-126	gnl|CHGC|GOBAR_AA21070
AGC_RSK-2	1e-100	gnl|CHGC|GOBAR_AA23720
AGC_RSK-2	8.3e-115	gnl|CHGC|GOBAR_AA25610
AGC_RSK-2	5.2e-148	gnl|CHGC|GOBAR_AA25899
AGC_RSK-2	1.7e-128	gnl|CHGC|GOBAR_AA29195
AGC_RSK-2	5.6e-122	gnl|CHGC|GOBAR_AA30162
AGC_RSK-2	2.4e-133	gnl|CHGC|GOBAR_AA30886
AGC_RSK-2	4.4e-129	gnl|CHGC|GOBAR_AA33373
AGC_RSK-2	1.8e-130	gnl|CHGC|GOBAR_AA35332
AGC_RSK-2	2.5e-97	gnl|CHGC|GOBAR_AA38054
AGC_RSK-2	1.6e-122	gnl|CHGC|GOBAR_AA38802
AGC_RSK-2	5.7e-122	gnl|CHGC|GOBAR_DD02345
AGC_RSK-2	4.5e-133	gnl|CHGC|GOBAR_DD02940
AGC_RSK-2	1.7e-130	gnl|CHGC|GOBAR_DD04882
AGC_RSK-2	1.1e-132	gnl|CHGC|GOBAR_DD06179
AGC_RSK-2	4e-112	gnl|CHGC|GOBAR_DD06326
AGC_RSK-2	2e-129	gnl|CHGC|GOBAR_DD06887
AGC_RSK-2	3.2e-128	gnl|CHGC|GOBAR_DD07932
AGC_RSK-2	3.1e-100	gnl|CHGC|GOBAR_DD09495
AGC_RSK-2	1e-128	gnl|CHGC|GOBAR_DD09890
AGC_RSK-2	3.2e-121	gnl|CHGC|GOBAR_DD10320
AGC_RSK-2	3.3e-134	gnl|CHGC|GOBAR_DD14112
AGC_RSK-2	1.8e-114	gnl|CHGC|GOBAR_DD14598
AGC_RSK-2	4e-117	gnl|CHGC|GOBAR_DD14634
AGC_RSK-2	1.2e-98	gnl|CHGC|GOBAR_DD14988
AGC_RSK-2	2.2e-127	gnl|CHGC|GOBAR_DD16668
AGC_RSK-2	4.4e-100	gnl|CHGC|GOBAR_DD20618
AGC_RSK-2	6.7e-101	gnl|CHGC|GOBAR_DD20711
AGC_RSK-2	9.8e-92	gnl|CHGC|GOBAR_DD22935
AGC_RSK-2	2.6e-134	gnl|CHGC|GOBAR_DD24925
AGC_RSK-2	6.2e-122	gnl|CHGC|GOBAR_DD27861
AGC_RSK-2	1.7e-125	gnl|CHGC|GOBAR_DD29810
AGC_RSK-2	1.2e-122	gnl|CHGC|GOBAR_DD30203
AGC_RSK-2	3.6e-123	gnl|CHGC|GOBAR_DD31587
AGC_RSK-2	5.2e-131	gnl|CHGC|GOBAR_DD32908
AGC_RSK-2	6.5e-127	gnl|CHGC|GOBAR_DD33422
AGC_RSK-2	8.2e-129	gnl|CHGC|GOBAR_DD34688
AGC_RSK-2	2.6e-56	gnl|CHGC|GOBAR_DD35739
AGC_RSK-2	7e-132	gnl|CHGC|GOBAR_DD37007
AGC_RSK-2	3.2e-128	gnl|CHGC|GOBAR_DD38171
AGC-Pl	6.5e-150	gnl|CHGC|GOBAR_AA06142
AGC-Pl	1.5e-150	gnl|CHGC|GOBAR_AA18540
AGC-Pl	9e-156	gnl|CHGC|GOBAR_DD00399
AGC-Pl	3e-129	gnl|CHGC|GOBAR_DD11356
AGC-Pl	8.2e-108	gnl|CHGC|GOBAR_DD34291
Aur	1.6e-145	gnl|CHGC|GOBAR_AA21283
Aur	7.8e-153	gnl|CHGC|GOBAR_AA22194
Aur	6.8e-157	gnl|CHGC|GOBAR_AA33720
Aur	7.7e-146	gnl|CHGC|GOBAR_DD04290
Aur	1e-151	gnl|CHGC|GOBAR_DD16317
Aur	7.1e-158	gnl|CHGC|GOBAR_DD20857
BUB	5.5e-103	gnl|CHGC|GOBAR_AA10425
BUB	1.6e-132	gnl|CHGC|GOBAR_DD01782
CAMK_AMPK	1.6e-161	gnl|CHGC|GOBAR_AA24198
CAMK_AMPK	1.7e-158	gnl|CHGC|GOBAR_AA29677
CAMK_AMPK	2.1e-122	gnl|CHGC|GOBAR_AA34515
CAMK_AMPK	1.7e-158	gnl|CHGC|GOBAR_DD15943
CAMK_AMPK	6.7e-159	gnl|CHGC|GOBAR_DD20763
CAMK_CAMK1-DCAMKL	2.9e-124	gnl|CHGC|GOBAR_AA17499
CAMK_CAMK1-DCAMKL	1.6e-124	gnl|CHGC|GOBAR_DD33658
CAMK_CAMKL-CHK1	5.4e-130	gnl|CHGC|GOBAR_AA02854
CAMK_CAMKL-CHK1	2.8e-135	gnl|CHGC|GOBAR_AA04112
CAMK_CAMKL-CHK1	2e-104	gnl|CHGC|GOBAR_AA09894
CAMK_CAMKL-CHK1	1.3e-83	gnl|CHGC|GOBAR_AA10679
CAMK_CAMKL-CHK1	2.5e-130	gnl|CHGC|GOBAR_AA10839
CAMK_CAMKL-CHK1	1.1e-127	gnl|CHGC|GOBAR_AA12139
CAMK_CAMKL-CHK1	2.1e-139	gnl|CHGC|GOBAR_AA12141
CAMK_CAMKL-CHK1	8.2e-120	gnl|CHGC|GOBAR_AA12713
CAMK_CAMKL-CHK1	2.6e-130	gnl|CHGC|GOBAR_AA12716
CAMK_CAMKL-CHK1	6.7e-115	gnl|CHGC|GOBAR_AA14513
CAMK_CAMKL-CHK1	1.5e-138	gnl|CHGC|GOBAR_AA15327
CAMK_CAMKL-CHK1	7.4e-89	gnl|CHGC|GOBAR_AA15790
CAMK_CAMKL-CHK1	7.4e-138	gnl|CHGC|GOBAR_AA16143
CAMK_CAMKL-CHK1	5.5e-123	gnl|CHGC|GOBAR_AA16261
CAMK_CAMKL-CHK1	1.1e-132	gnl|CHGC|GOBAR_AA16464
CAMK_CAMKL-CHK1	3e-133	gnl|CHGC|GOBAR_AA17653
CAMK_CAMKL-CHK1	5.9e-131	gnl|CHGC|GOBAR_AA18701
CAMK_CAMKL-CHK1	1.8e-135	gnl|CHGC|GOBAR_AA19038
CAMK_CAMKL-CHK1	2.3e-133	gnl|CHGC|GOBAR_AA22470
CAMK_CAMKL-CHK1	9e-122	gnl|CHGC|GOBAR_AA23032
CAMK_CAMKL-CHK1	1.9e-135	gnl|CHGC|GOBAR_AA23176
CAMK_CAMKL-CHK1	5.6e-132	gnl|CHGC|GOBAR_AA24480
CAMK_CAMKL-CHK1	1.5e-132	gnl|CHGC|GOBAR_AA25534
CAMK_CAMKL-CHK1	2.2e-132	gnl|CHGC|GOBAR_AA25767
CAMK_CAMKL-CHK1	2.6e-118	gnl|CHGC|GOBAR_AA25825
CAMK_CAMKL-CHK1	1.2e-136	gnl|CHGC|GOBAR_AA28800
CAMK_CAMKL-CHK1	4.5e-130	gnl|CHGC|GOBAR_AA29844
CAMK_CAMKL-CHK1	9.9e-109	gnl|CHGC|GOBAR_AA32581
CAMK_CAMKL-CHK1	4.6e-112	gnl|CHGC|GOBAR_AA36291
CAMK_CAMKL-CHK1	1.8e-133	gnl|CHGC|GOBAR_AA36632
CAMK_CAMKL-CHK1	3.3e-129	gnl|CHGC|GOBAR_AA37997
CAMK_CAMKL-CHK1	7.4e-92	gnl|CHGC|GOBAR_AA39169
CAMK_CAMKL-CHK1	3.7e-134	gnl|CHGC|GOBAR_AA39170
CAMK_CAMKL-CHK1	3e-133	gnl|CHGC|GOBAR_AA40938
CAMK_CAMKL-CHK1	4e-135	gnl|CHGC|GOBAR_DD00811
CAMK_CAMKL-CHK1	5.4e-124	gnl|CHGC|GOBAR_DD00845
CAMK_CAMKL-CHK1	1.9e-104	gnl|CHGC|GOBAR_DD00846
CAMK_CAMKL-CHK1	5.4e-130	gnl|CHGC|GOBAR_DD01540
CAMK_CAMKL-CHK1	4.9e-138	gnl|CHGC|GOBAR_DD02701
CAMK_CAMKL-CHK1	7.3e-118	gnl|CHGC|GOBAR_DD04318
CAMK_CAMKL-CHK1	4e-138	gnl|CHGC|GOBAR_DD06270
CAMK_CAMKL-CHK1	6e-136	gnl|CHGC|GOBAR_DD06387
CAMK_CAMKL-CHK1	5.8e-136	gnl|CHGC|GOBAR_DD07303
CAMK_CAMKL-CHK1	2.5e-134	gnl|CHGC|GOBAR_DD10237
CAMK_CAMKL-CHK1	6.2e-119	gnl|CHGC|GOBAR_DD11261
CAMK_CAMKL-CHK1	1e-135	gnl|CHGC|GOBAR_DD11603
CAMK_CAMKL-CHK1	6e-79	gnl|CHGC|GOBAR_DD11604
CAMK_CAMKL-CHK1	2.2e-111	gnl|CHGC|GOBAR_DD12925
CAMK_CAMKL-CHK1	1.2e-138	gnl|CHGC|GOBAR_DD12927
CAMK_CAMKL-CHK1	2.7e-113	gnl|CHGC|GOBAR_DD13378
CAMK_CAMKL-CHK1	3.9e-132	gnl|CHGC|GOBAR_DD13379
CAMK_CAMKL-CHK1	2.5e-129	gnl|CHGC|GOBAR_DD13596
CAMK_CAMKL-CHK1	2.3e-129	gnl|CHGC|GOBAR_DD15120
CAMK_CAMKL-CHK1	4.4e-137	gnl|CHGC|GOBAR_DD17502
CAMK_CAMKL-CHK1	1.1e-114	gnl|CHGC|GOBAR_DD18772
CAMK_CAMKL-CHK1	4.7e-131	gnl|CHGC|GOBAR_DD19234
CAMK_CAMKL-CHK1	2.8e-118	gnl|CHGC|GOBAR_DD22301
CAMK_CAMKL-CHK1	8e-103	gnl|CHGC|GOBAR_DD22634
CAMK_CAMKL-CHK1	8.8e-120	gnl|CHGC|GOBAR_DD22637
CAMK_CAMKL-CHK1	3e-136	gnl|CHGC|GOBAR_DD25101
CAMK_CAMKL-CHK1	2.6e-115	gnl|CHGC|GOBAR_DD25198
CAMK_CAMKL-CHK1	2.7e-133	gnl|CHGC|GOBAR_DD25339
CAMK_CAMKL-CHK1	4.3e-130	gnl|CHGC|GOBAR_DD27110
CAMK_CAMKL-CHK1	1.8e-134	gnl|CHGC|GOBAR_DD27386
CAMK_CAMKL-CHK1	4.3e-135	gnl|CHGC|GOBAR_DD27510
CAMK_CAMKL-CHK1	6.3e-122	gnl|CHGC|GOBAR_DD27594
CAMK_CAMKL-CHK1	4.2e-95	gnl|CHGC|GOBAR_DD27701
CAMK_CAMKL-CHK1	1.9e-133	gnl|CHGC|GOBAR_DD28630
CAMK_CAMKL-CHK1	2.8e-108	gnl|CHGC|GOBAR_DD29024
CAMK_CAMKL-CHK1	3.3e-142	gnl|CHGC|GOBAR_DD29533
CAMK_CAMKL-CHK1	2.4e-136	gnl|CHGC|GOBAR_DD31250
CAMK_CAMKL-CHK1	5.5e-124	gnl|CHGC|GOBAR_DD33006
CAMK_CAMKL-CHK1	4e-112	gnl|CHGC|GOBAR_DD33585
CAMK_CAMKL-CHK1	1.7e-122	gnl|CHGC|GOBAR_AA00052
CAMK_CAMKL-LKB	5.8e-115	gnl|CHGC|GOBAR_AA16484
CAMK_CAMKL-LKB	1.1e-122	gnl|CHGC|GOBAR_DD06267
CAMK_CAMKL-LKB	3.2e-119	gnl|CHGC|GOBAR_DD31209
CAMK_CAMKL-LKB	2e-124	gnl|CHGC|GOBAR_DD36849
CAMK_CDPK	4.5e-91	gnl|CHGC|GOBAR_AA00347
CAMK_CDPK	5.1e-126	gnl|CHGC|GOBAR_AA00421
CAMK_CDPK	2.1e-86	gnl|CHGC|GOBAR_AA00845
CAMK_CDPK	1.9e-85	gnl|CHGC|GOBAR_AA01311
CAMK_CDPK	6.2e-124	gnl|CHGC|GOBAR_AA02107
CAMK_CDPK	4.9e-112	gnl|CHGC|GOBAR_AA02498
CAMK_CDPK	7e-122	gnl|CHGC|GOBAR_AA03886
CAMK_CDPK	9.3e-123	gnl|CHGC|GOBAR_AA03888
CAMK_CDPK	2.6e-76	gnl|CHGC|GOBAR_AA04163
CAMK_CDPK	3.4e-127	gnl|CHGC|GOBAR_AA06778
CAMK_CDPK	4e-91	gnl|CHGC|GOBAR_AA07184
CAMK_CDPK	1.1e-120	gnl|CHGC|GOBAR_AA07734
CAMK_CDPK	5.7e-127	gnl|CHGC|GOBAR_AA08082
CAMK_CDPK	1.4e-118	gnl|CHGC|GOBAR_AA08522
CAMK_CDPK	2e-123	gnl|CHGC|GOBAR_AA08995
CAMK_CDPK	1.4e-117	gnl|CHGC|GOBAR_AA09804
CAMK_CDPK	4.7e-126	gnl|CHGC|GOBAR_AA10971
CAMK_CDPK	9.2e-125	gnl|CHGC|GOBAR_AA13300
CAMK_CDPK	1.7e-103	gnl|CHGC|GOBAR_AA13350
CAMK_CDPK	5e-127	gnl|CHGC|GOBAR_AA15143
CAMK_CDPK	3.7e-69	gnl|CHGC|GOBAR_AA15284
CAMK_CDPK	3.2e-105	gnl|CHGC|GOBAR_AA15563
CAMK_CDPK	1.2e-112	gnl|CHGC|GOBAR_AA16174
CAMK_CDPK	1.8e-127	gnl|CHGC|GOBAR_AA18226
CAMK_CDPK	3.1e-123	gnl|CHGC|GOBAR_AA20192
CAMK_CDPK	8.6e-105	gnl|CHGC|GOBAR_AA20304
CAMK_CDPK	4.5e-111	gnl|CHGC|GOBAR_AA20865
CAMK_CDPK	3e-101	gnl|CHGC|GOBAR_AA21664
CAMK_CDPK	5.8e-110	gnl|CHGC|GOBAR_AA22726
CAMK_CDPK	2.7e-104	gnl|CHGC|GOBAR_AA23483
CAMK_CDPK	5.8e-123	gnl|CHGC|GOBAR_AA23695
CAMK_CDPK	1.5e-120	gnl|CHGC|GOBAR_AA24864
CAMK_CDPK	5.8e-90	gnl|CHGC|GOBAR_AA25022
CAMK_CDPK	1.1e-120	gnl|CHGC|GOBAR_AA25628
CAMK_CDPK	9.3e-116	gnl|CHGC|GOBAR_AA25730
CAMK_CDPK	1.1e-157	gnl|CHGC|GOBAR_AA27006
CAMK_CDPK	4.7e-130	gnl|CHGC|GOBAR_AA27617
CAMK_CDPK	8.3e-125	gnl|CHGC|GOBAR_AA28711
CAMK_CDPK	4.6e-127	gnl|CHGC|GOBAR_AA29371
CAMK_CDPK	4.8e-126	gnl|CHGC|GOBAR_AA30781
CAMK_CDPK	1.5e-121	gnl|CHGC|GOBAR_AA31984
CAMK_CDPK	9.2e-102	gnl|CHGC|GOBAR_AA32063
CAMK_CDPK	9.6e-130	gnl|CHGC|GOBAR_AA32355
CAMK_CDPK	8e-125	gnl|CHGC|GOBAR_AA34674
CAMK_CDPK	2.1e-82	gnl|CHGC|GOBAR_AA34716
CAMK_CDPK	4.7e-128	gnl|CHGC|GOBAR_AA34862
CAMK_CDPK	5.7e-122	gnl|CHGC|GOBAR_AA35716
CAMK_CDPK	3.3e-122	gnl|CHGC|GOBAR_AA36260
CAMK_CDPK	5.4e-122	gnl|CHGC|GOBAR_AA36663
CAMK_CDPK	1.2e-116	gnl|CHGC|GOBAR_AA37867
CAMK_CDPK	6.5e-128	gnl|CHGC|GOBAR_AA39999
CAMK_CDPK	5.2e-127	gnl|CHGC|GOBAR_DD01966
CAMK_CDPK	7e-122	gnl|CHGC|GOBAR_DD02333
CAMK_CDPK	7.1e-121	gnl|CHGC|GOBAR_DD02334
CAMK_CDPK	3e-71	gnl|CHGC|GOBAR_DD02384
CAMK_CDPK	4.6e-126	gnl|CHGC|GOBAR_DD02385
CAMK_CDPK	3.6e-129	gnl|CHGC|GOBAR_DD02562
CAMK_CDPK	4.5e-129	gnl|CHGC|GOBAR_DD07489
CAMK_CDPK	2.6e-45	gnl|CHGC|GOBAR_DD08040
CAMK_CDPK	1.1e-121	gnl|CHGC|GOBAR_DD08227
CAMK_CDPK	7.7e-127	gnl|CHGC|GOBAR_DD11446
CAMK_CDPK	1.3e-111	gnl|CHGC|GOBAR_DD14135
CAMK_CDPK	4.9e-92	gnl|CHGC|GOBAR_DD15355
CAMK_CDPK	1.1e-119	gnl|CHGC|GOBAR_DD16000
CAMK_CDPK	4.9e-118	gnl|CHGC|GOBAR_DD16730
CAMK_CDPK	1.3e-106	gnl|CHGC|GOBAR_DD17599
CAMK_CDPK	3.9e-112	gnl|CHGC|GOBAR_DD17634
CAMK_CDPK	2.3e-83	gnl|CHGC|GOBAR_DD18081
CAMK_CDPK	3e-121	gnl|CHGC|GOBAR_DD18265
CAMK_CDPK	6.4e-124	gnl|CHGC|GOBAR_DD18586
CAMK_CDPK	1.5e-89	gnl|CHGC|GOBAR_DD19211
CAMK_CDPK	4.9e-124	gnl|CHGC|GOBAR_DD20269
CAMK_CDPK	3.1e-120	gnl|CHGC|GOBAR_DD21099
CAMK_CDPK	7.5e-129	gnl|CHGC|GOBAR_DD21283
CAMK_CDPK	2.8e-127	gnl|CHGC|GOBAR_DD21471
CAMK_CDPK	1.9e-126	gnl|CHGC|GOBAR_DD21584
CAMK_CDPK	8.2e-119	gnl|CHGC|GOBAR_DD22494
CAMK_CDPK	6.4e-103	gnl|CHGC|GOBAR_DD24920
CAMK_CDPK	7.5e-125	gnl|CHGC|GOBAR_DD25447
CAMK_CDPK	3e-122	gnl|CHGC|GOBAR_DD26559
CAMK_CDPK	1e-104	gnl|CHGC|GOBAR_DD26669
CAMK_CDPK	3.3e-115	gnl|CHGC|GOBAR_DD26903
CAMK_CDPK	2.8e-126	gnl|CHGC|GOBAR_DD27412
CAMK_CDPK	4e-70	gnl|CHGC|GOBAR_DD27891
CAMK_CDPK	9.3e-88	gnl|CHGC|GOBAR_DD27892
CAMK_CDPK	1e-111	gnl|CHGC|GOBAR_DD28087
CAMK_CDPK	2e-110	gnl|CHGC|GOBAR_DD28452
CAMK_CDPK	8.8e-127	gnl|CHGC|GOBAR_DD28847
CAMK_CDPK	4.5e-123	gnl|CHGC|GOBAR_DD29634
CAMK_CDPK	2.7e-130	gnl|CHGC|GOBAR_DD30683
CAMK_CDPK	8.1e-125	gnl|CHGC|GOBAR_DD30716
CAMK_CDPK	9.4e-131	gnl|CHGC|GOBAR_DD32106
CAMK_CDPK	8.4e-120	gnl|CHGC|GOBAR_DD32134
CAMK_CDPK	1e-120	gnl|CHGC|GOBAR_DD32777
CAMK_CDPK	7.3e-126	gnl|CHGC|GOBAR_DD33381
CAMK_CDPK	2e-104	gnl|CHGC|GOBAR_DD34427
CAMK_CDPK	2.8e-115	gnl|CHGC|GOBAR_DD35840
CAMK_CDPK	7e-86	gnl|CHGC|GOBAR_DD35999
CAMK_CDPK	1.1e-125	gnl|CHGC|GOBAR_DD36634
CAMK_CDPK	6.5e-128	gnl|CHGC|GOBAR_DD36847
CAMK_CDPK	2.4e-119	gnl|CHGC|GOBAR_DD38318
CAMK_CDPK	1e-118	gnl|CHGC|GOBAR_DD38330
CAMK_OST1L	1e-128	gnl|CHGC|GOBAR_AA02378
CAMK_OST1L	3.1e-118	gnl|CHGC|GOBAR_AA05925
CAMK_OST1L	3.6e-103	gnl|CHGC|GOBAR_AA13410
CAMK_OST1L	4.3e-126	gnl|CHGC|GOBAR_AA14311
CAMK_OST1L	7.8e-110	gnl|CHGC|GOBAR_AA17545
CAMK_OST1L	5.6e-127	gnl|CHGC|GOBAR_AA20066
CAMK_OST1L	2.7e-128	gnl|CHGC|GOBAR_AA30878
CAMK_OST1L	4.1e-129	gnl|CHGC|GOBAR_AA36027
CAMK_OST1L	1.1e-122	gnl|CHGC|GOBAR_AA36654
CAMK_OST1L	1.3e-126	gnl|CHGC|GOBAR_DD00250
CAMK_OST1L	1.7e-127	gnl|CHGC|GOBAR_DD02428
CAMK_OST1L	7.7e-110	gnl|CHGC|GOBAR_DD10717
CAMK_OST1L	3.1e-118	gnl|CHGC|GOBAR_DD13199
CAMK_OST1L	3.4e-129	gnl|CHGC|GOBAR_DD21106
CAMK_OST1L	6.4e-125	gnl|CHGC|GOBAR_DD21549
CAMK_OST1L	1e-75	gnl|CHGC|GOBAR_DD23905
CAMK_OST1L	2.3e-127	gnl|CHGC|GOBAR_DD27606
CAMK_OST1L	4.9e-126	gnl|CHGC|GOBAR_DD28529
CAMK_OST1L	1.4e-124	gnl|CHGC|GOBAR_DD33537
CAMK_OST1L	3.1e-118	gnl|CHGC|GOBAR_DD37236
CK1_CK1	5.5e-135	gnl|CHGC|GOBAR_AA00836
CK1_CK1	1.4e-138	gnl|CHGC|GOBAR_AA02573
CK1_CK1	1.5e-112	gnl|CHGC|GOBAR_AA02776
CK1_CK1	1.2e-140	gnl|CHGC|GOBAR_AA13032
CK1_CK1	1.8e-128	gnl|CHGC|GOBAR_AA18385
CK1_CK1	2.8e-133	gnl|CHGC|GOBAR_AA19446
CK1_CK1	3.2e-142	gnl|CHGC|GOBAR_AA20998
CK1_CK1	4.5e-44	gnl|CHGC|GOBAR_AA27901
CK1_CK1	1.6e-146	gnl|CHGC|GOBAR_AA28445
CK1_CK1	8.8e-146	gnl|CHGC|GOBAR_AA30593
CK1_CK1	1.2e-144	gnl|CHGC|GOBAR_AA32659
CK1_CK1	1.5e-84	gnl|CHGC|GOBAR_AA33203
CK1_CK1	2.7e-122	gnl|CHGC|GOBAR_AA33216
CK1_CK1	2.4e-139	gnl|CHGC|GOBAR_AA39509
CK1_CK1	4.7e-134	gnl|CHGC|GOBAR_DD03147
CK1_CK1	7.5e-140	gnl|CHGC|GOBAR_DD07318
CK1_CK1	2.7e-143	gnl|CHGC|GOBAR_DD10263
CK1_CK1	1.6e-146	gnl|CHGC|GOBAR_DD14044
CK1_CK1	2e-142	gnl|CHGC|GOBAR_DD16997
CK1_CK1	5e-145	gnl|CHGC|GOBAR_DD17400
CK1_CK1	4.2e-86	gnl|CHGC|GOBAR_DD17755
CK1_CK1	5.4e-142	gnl|CHGC|GOBAR_DD23595
CK1_CK1	7.4e-141	gnl|CHGC|GOBAR_DD25264
CK1_CK1	6.2e-139	gnl|CHGC|GOBAR_DD33804
CK1_CK1	2.7e-146	gnl|CHGC|GOBAR_DD35230
CK1_CK1	2.3e-141	gnl|CHGC|GOBAR_DD37825
CK1_CK1-Pl	7.6e-162	gnl|CHGC|GOBAR_AA13696
CK1_CK1-Pl	2.7e-162	gnl|CHGC|GOBAR_AA22203
CK1_CK1-Pl	5e-139	gnl|CHGC|GOBAR_AA22624
CK1_CK1-Pl	1.5e-154	gnl|CHGC|GOBAR_AA23539
CK1_CK1-Pl	8.5e-164	gnl|CHGC|GOBAR_AA25722
CK1_CK1-Pl	2.5e-161	gnl|CHGC|GOBAR_AA32530
CK1_CK1-Pl	1.7e-160	gnl|CHGC|GOBAR_AA33395
CK1_CK1-Pl	8.5e-164	gnl|CHGC|GOBAR_AA38454
CK1_CK1-Pl	2e-160	gnl|CHGC|GOBAR_DD06812
CK1_CK1-Pl	9.7e-164	gnl|CHGC|GOBAR_DD08362
CK1_CK1-Pl	1.2e-124	gnl|CHGC|GOBAR_DD13809
CK1_CK1-Pl	1.3e-145	gnl|CHGC|GOBAR_DD14994
CK1_CK1-Pl	4.2e-163	gnl|CHGC|GOBAR_DD16329
CK1_CK1-Pl	3.6e-161	gnl|CHGC|GOBAR_DD17381
CK1_CK1-Pl	4.6e-161	gnl|CHGC|GOBAR_DD22733
CK1_CK1-Pl	1.7e-160	gnl|CHGC|GOBAR_DD24727
CK1_CK1-Pl	5.2e-154	gnl|CHGC|GOBAR_DD29152
CMGC_CDK-CCRK	4.9e-130	gnl|CHGC|GOBAR_AA24985
CMGC_CDK-CCRK	2.2e-101	gnl|CHGC|GOBAR_DD30089
CMGC_CDK-CCRK	4.4e-130	gnl|CHGC|GOBAR_DD34703
CMGC_CDK-CDK7	1.2e-167	gnl|CHGC|GOBAR_AA01127
CMGC_CDK-CDK7	3.4e-173	gnl|CHGC|GOBAR_AA36730
CMGC_CDK-CDK7	9.3e-170	gnl|CHGC|GOBAR_DD12863
CMGC_CDK-CDK7	1.6e-173	gnl|CHGC|GOBAR_DD22062
CMGC_CDK-CDK8	2e-194	gnl|CHGC|GOBAR_AA12425
CMGC_CDK-CDK8	8.4e-194	gnl|CHGC|GOBAR_DD04373
CMGC_CDK-CDK8	6.3e-194	gnl|CHGC|GOBAR_DD25002
CMGC_CDK-CRK7-CDK9	6.6e-157	gnl|CHGC|GOBAR_AA03016
CMGC_CDK-CRK7-CDK9	4.1e-135	gnl|CHGC|GOBAR_AA04379
CMGC_CDK-CRK7-CDK9	1.8e-145	gnl|CHGC|GOBAR_AA06328
CMGC_CDK-CRK7-CDK9	9.5e-151	gnl|CHGC|GOBAR_AA06362
CMGC_CDK-CRK7-CDK9	1.4e-135	gnl|CHGC|GOBAR_AA08257
CMGC_CDK-CRK7-CDK9	5.1e-158	gnl|CHGC|GOBAR_AA08484
CMGC_CDK-CRK7-CDK9	1.8e-150	gnl|CHGC|GOBAR_AA10753
CMGC_CDK-CRK7-CDK9	1.9e-156	gnl|CHGC|GOBAR_AA12338
CMGC_CDK-CRK7-CDK9	1.3e-157	gnl|CHGC|GOBAR_AA12579
CMGC_CDK-CRK7-CDK9	2.6e-103	gnl|CHGC|GOBAR_AA14629
CMGC_CDK-CRK7-CDK9	2.1e-152	gnl|CHGC|GOBAR_AA15074
CMGC_CDK-CRK7-CDK9	2.1e-120	gnl|CHGC|GOBAR_AA15174
CMGC_CDK-CRK7-CDK9	1.3e-153	gnl|CHGC|GOBAR_AA15844
CMGC_CDK-CRK7-CDK9	5.5e-149	gnl|CHGC|GOBAR_AA21770
CMGC_CDK-CRK7-CDK9	2.5e-154	gnl|CHGC|GOBAR_AA23002
CMGC_CDK-CRK7-CDK9	1.4e-141	gnl|CHGC|GOBAR_AA24249
CMGC_CDK-CRK7-CDK9	9.3e-152	gnl|CHGC|GOBAR_AA24778
CMGC_CDK-CRK7-CDK9	5.2e-151	gnl|CHGC|GOBAR_AA28483
CMGC_CDK-CRK7-CDK9	4.1e-153	gnl|CHGC|GOBAR_AA29339
CMGC_CDK-CRK7-CDK9	1e-119	gnl|CHGC|GOBAR_AA30446
CMGC_CDK-CRK7-CDK9	1.4e-149	gnl|CHGC|GOBAR_AA32242
CMGC_CDK-CRK7-CDK9	3e-136	gnl|CHGC|GOBAR_AA36852
CMGC_CDK-CRK7-CDK9	5.3e-157	gnl|CHGC|GOBAR_DD02076
CMGC_CDK-CRK7-CDK9	5.4e-100	gnl|CHGC|GOBAR_DD03476
CMGC_CDK-CRK7-CDK9	1.2e-153	gnl|CHGC|GOBAR_DD05626
CMGC_CDK-CRK7-CDK9	9.5e-153	gnl|CHGC|GOBAR_DD05705
CMGC_CDK-CRK7-CDK9	6.5e-117	gnl|CHGC|GOBAR_DD05906
CMGC_CDK-CRK7-CDK9	1.3e-155	gnl|CHGC|GOBAR_DD06752
CMGC_CDK-CRK7-CDK9	7.7e-153	gnl|CHGC|GOBAR_DD10837
CMGC_CDK-CRK7-CDK9	1.4e-141	gnl|CHGC|GOBAR_DD13239
CMGC_CDK-CRK7-CDK9	7.1e-150	gnl|CHGC|GOBAR_DD15725
CMGC_CDK-CRK7-CDK9	3.6e-134	gnl|CHGC|GOBAR_DD19195
CMGC_CDK-CRK7-CDK9	1.4e-157	gnl|CHGC|GOBAR_DD20128
CMGC_CDK-CRK7-CDK9	3.3e-152	gnl|CHGC|GOBAR_DD24789
CMGC_CDK-CRK7-CDK9	4.3e-156	gnl|CHGC|GOBAR_DD26877
CMGC_CDK-CRK7-CDK9	2.8e-145	gnl|CHGC|GOBAR_DD27210
CMGC_CDK-CRK7-CDK9	1.9e-127	gnl|CHGC|GOBAR_DD27678
CMGC_CDK-CRK7-CDK9	1.2e-155	gnl|CHGC|GOBAR_DD29340
CMGC_CDK-CRK7-CDK9	7.3e-158	gnl|CHGC|GOBAR_DD30843
CMGC_CDK-CRK7-CDK9	4.2e-151	gnl|CHGC|GOBAR_DD32964
CMGC_CDK-CRK7-CDK9	9.5e-145	gnl|CHGC|GOBAR_DD33857
CMGC_CDK-CRK7-CDK9	6.2e-155	gnl|CHGC|GOBAR_DD34152
CMGC_CDK-CRK7-CDK9	3.4e-155	gnl|CHGC|GOBAR_DD34206
CMGC_CDK-CRK7-CDK9	3.4e-152	gnl|CHGC|GOBAR_DD37252
CMGC_CDK-PITSLRE	2.5e-172	gnl|CHGC|GOBAR_AA10116
CMGC_CDK-PITSLRE	1.3e-140	gnl|CHGC|GOBAR_AA15263
CMGC_CDK-PITSLRE	1.6e-158	gnl|CHGC|GOBAR_AA16588
CMGC_CDK-PITSLRE	9.6e-177	gnl|CHGC|GOBAR_DD03788
CMGC_CDK-PITSLRE	1.5e-158	gnl|CHGC|GOBAR_DD26385
CMGC_CDK-PITSLRE	9.3e-178	gnl|CHGC|GOBAR_DD30339
CMGC_CDK-PITSLRE	1.2e-160	gnl|CHGC|GOBAR_DD35974
CMGC_CDK-Pl	7.2e-146	gnl|CHGC|GOBAR_AA00520
CMGC_CDK-Pl	2.4e-159	gnl|CHGC|GOBAR_AA06259
CMGC_CDK-Pl	2.2e-147	gnl|CHGC|GOBAR_AA18596
CMGC_CDK-Pl	6.8e-153	gnl|CHGC|GOBAR_AA22330
CMGC_CDK-Pl	4.6e-160	gnl|CHGC|GOBAR_DD18089
CMGC_CDK-Pl	2.1e-152	gnl|CHGC|GOBAR_DD26163
CMGC_CK2	1.6e-164	gnl|CHGC|GOBAR_AA11580
CMGC_CK2	1.6e-189	gnl|CHGC|GOBAR_AA16509
CMGC_CK2	2.3e-182	gnl|CHGC|GOBAR_AA19802
CMGC_CK2	5.8e-164	gnl|CHGC|GOBAR_AA20133
CMGC_CK2	7.2e-180	gnl|CHGC|GOBAR_DD00945
CMGC_CK2	6.4e-160	gnl|CHGC|GOBAR_DD12619
CMGC_CK2	1.7e-178	gnl|CHGC|GOBAR_DD12620
CMGC_CK2	1.9e-176	gnl|CHGC|GOBAR_DD22518
CMGC_CK2	2.4e-180	gnl|CHGC|GOBAR_DD34667
CMGC_CLK	7.6e-147	gnl|CHGC|GOBAR_AA05659
CMGC_CLK	1e-186	gnl|CHGC|GOBAR_AA12568
CMGC_CLK	4.4e-155	gnl|CHGC|GOBAR_AA14866
CMGC_CLK	4e-197	gnl|CHGC|GOBAR_AA20311
CMGC_CLK	3.1e-150	gnl|CHGC|GOBAR_AA21783
CMGC_CLK	1.2e-187	gnl|CHGC|GOBAR_DD05217
CMGC_CLK	7e-152	gnl|CHGC|GOBAR_DD23466
CMGC_CLK	5e-196	gnl|CHGC|GOBAR_DD29800
CMGC_CLK	2.3e-195	gnl|CHGC|GOBAR_DD33776
CMGC_DYRK-PRP4	2.1e-153	gnl|CHGC|GOBAR_AA13780
CMGC_DYRK-PRP4	7.3e-116	gnl|CHGC|GOBAR_AA21277
CMGC_DYRK-PRP4	7.1e-154	gnl|CHGC|GOBAR_AA24665
CMGC_DYRK-PRP4	1.5e-141	gnl|CHGC|GOBAR_AA30683
CMGC_DYRK-PRP4	1.1e-162	gnl|CHGC|GOBAR_AA31879
CMGC_DYRK-PRP4	9.1e-137	gnl|CHGC|GOBAR_DD04001
CMGC_DYRK-PRP4	8.3e-125	gnl|CHGC|GOBAR_DD07954
CMGC_DYRK-PRP4	1.9e-130	gnl|CHGC|GOBAR_DD19375
CMGC_DYRK-PRP4	4e-145	gnl|CHGC|GOBAR_DD27028
CMGC_DYRK-PRP4	1e-141	gnl|CHGC|GOBAR_DD27459
CMGC_DYRK-PRP4	4.3e-136	gnl|CHGC|GOBAR_DD38092
CMGC_DYRK-YAK	6.3e-165	gnl|CHGC|GOBAR_AA19563
CMGC_DYRK-YAK	1.8e-176	gnl|CHGC|GOBAR_AA20084
CMGC_DYRK-YAK	1.2e-163	gnl|CHGC|GOBAR_AA36625
CMGC_DYRK-YAK	6.1e-172	gnl|CHGC|GOBAR_DD29624
CMGC_DYRK-YAK	8e-159	gnl|CHGC|GOBAR_DD33505
CMGC_GSK	2.5e-179	gnl|CHGC|GOBAR_AA01247
CMGC_GSK	1.3e-190	gnl|CHGC|GOBAR_AA03617
CMGC_GSK	7.5e-182	gnl|CHGC|GOBAR_AA04109
CMGC_GSK	5.6e-181	gnl|CHGC|GOBAR_AA04110
CMGC_GSK	6.3e-178	gnl|CHGC|GOBAR_AA06933
CMGC_GSK	2.9e-182	gnl|CHGC|GOBAR_AA10342
CMGC_GSK	2.5e-185	gnl|CHGC|GOBAR_AA12743
CMGC_GSK	8e-184	gnl|CHGC|GOBAR_AA19039
CMGC_GSK	2.7e-182	gnl|CHGC|GOBAR_AA19781
CMGC_GSK	1.2e-157	gnl|CHGC|GOBAR_AA29216
CMGC_GSK	2.1e-177	gnl|CHGC|GOBAR_DD07304
CMGC_GSK	1.1e-101	gnl|CHGC|GOBAR_DD07740
CMGC_GSK	6.7e-137	gnl|CHGC|GOBAR_DD11599
CMGC_GSK	3.9e-140	gnl|CHGC|GOBAR_DD11601
CMGC_GSK	2.2e-182	gnl|CHGC|GOBAR_DD15554
CMGC_GSK	6.9e-133	gnl|CHGC|GOBAR_DD21824
CMGC_GSK	3e-185	gnl|CHGC|GOBAR_DD25081
CMGC_MAPK	5e-139	gnl|CHGC|GOBAR_AA02179
CMGC_MAPK	3.9e-139	gnl|CHGC|GOBAR_AA04301
CMGC_MAPK	3.8e-138	gnl|CHGC|GOBAR_AA04302
CMGC_MAPK	2.5e-140	gnl|CHGC|GOBAR_AA08248
CMGC_MAPK	7.4e-145	gnl|CHGC|GOBAR_AA09529
CMGC_MAPK	1.3e-120	gnl|CHGC|GOBAR_AA09612
CMGC_MAPK	1.8e-135	gnl|CHGC|GOBAR_AA09614
CMGC_MAPK	1.8e-145	gnl|CHGC|GOBAR_AA11239
CMGC_MAPK	5.1e-132	gnl|CHGC|GOBAR_AA15886
CMGC_MAPK	2e-143	gnl|CHGC|GOBAR_AA17183
CMGC_MAPK	1.3e-138	gnl|CHGC|GOBAR_AA17722
CMGC_MAPK	6.4e-131	gnl|CHGC|GOBAR_AA20839
CMGC_MAPK	6.2e-146	gnl|CHGC|GOBAR_AA20944
CMGC_MAPK	5.5e-147	gnl|CHGC|GOBAR_AA24372
CMGC_MAPK	1.8e-113	gnl|CHGC|GOBAR_AA24882
CMGC_MAPK	9.4e-144	gnl|CHGC|GOBAR_AA26590
CMGC_MAPK	8.3e-137	gnl|CHGC|GOBAR_AA27147
CMGC_MAPK	1.6e-140	gnl|CHGC|GOBAR_AA27317
CMGC_MAPK	9.8e-123	gnl|CHGC|GOBAR_AA29197
CMGC_MAPK	5.3e-142	gnl|CHGC|GOBAR_AA29866
CMGC_MAPK	1e-143	gnl|CHGC|GOBAR_AA31917
CMGC_MAPK	1.3e-141	gnl|CHGC|GOBAR_AA32595
CMGC_MAPK	9.8e-138	gnl|CHGC|GOBAR_AA35875
CMGC_MAPK	2.7e-144	gnl|CHGC|GOBAR_AA37068
CMGC_MAPK	2.3e-143	gnl|CHGC|GOBAR_AA38420
CMGC_MAPK	5.9e-146	gnl|CHGC|GOBAR_AA38725
CMGC_MAPK	1.3e-142	gnl|CHGC|GOBAR_AA39070
CMGC_MAPK	3.8e-140	gnl|CHGC|GOBAR_DD01224
CMGC_MAPK	4.9e-141	gnl|CHGC|GOBAR_DD02743
CMGC_MAPK	2.3e-146	gnl|CHGC|GOBAR_DD04606
CMGC_MAPK	1.2e-106	gnl|CHGC|GOBAR_DD07173
CMGC_MAPK	5.3e-127	gnl|CHGC|GOBAR_DD07175
CMGC_MAPK	1.9e-141	gnl|CHGC|GOBAR_DD07547
CMGC_MAPK	3.9e-139	gnl|CHGC|GOBAR_DD07594
CMGC_MAPK	3.7e-146	gnl|CHGC|GOBAR_DD07972
CMGC_MAPK	1.4e-137	gnl|CHGC|GOBAR_DD08671
CMGC_MAPK	1.1e-147	gnl|CHGC|GOBAR_DD09672
CMGC_MAPK	1.9e-139	gnl|CHGC|GOBAR_DD11484
CMGC_MAPK	3.4e-142	gnl|CHGC|GOBAR_DD13102
CMGC_MAPK	1.6e-55	gnl|CHGC|GOBAR_DD17511
CMGC_MAPK	2.6e-145	gnl|CHGC|GOBAR_DD18408
CMGC_MAPK	2.6e-124	gnl|CHGC|GOBAR_DD18778
CMGC_MAPK	4.9e-143	gnl|CHGC|GOBAR_DD21216
CMGC_MAPK	2.9e-138	gnl|CHGC|GOBAR_DD22182
CMGC_MAPK	3.4e-140	gnl|CHGC|GOBAR_DD23949
CMGC_MAPK	1.4e-142	gnl|CHGC|GOBAR_DD24960
CMGC_MAPK	1.3e-142	gnl|CHGC|GOBAR_DD25621
CMGC_MAPK	1.1e-143	gnl|CHGC|GOBAR_DD25628
CMGC_MAPK	4e-128	gnl|CHGC|GOBAR_DD29824
CMGC_MAPK	3.2e-109	gnl|CHGC|GOBAR_DD30102
CMGC_MAPK	3.7e-135	gnl|CHGC|GOBAR_DD32329
CMGC_MAPK	6.6e-143	gnl|CHGC|GOBAR_DD33322
CMGC_MAPK	9.4e-144	gnl|CHGC|GOBAR_DD35955
CMGC_MAPK	8.3e-141	gnl|CHGC|GOBAR_DD36399
CMGC_MAPK	3.5e-146	gnl|CHGC|GOBAR_DD37423
CMGC_MAPK	6.1e-143	gnl|CHGC|GOBAR_DD38135
CMGC_Pl-Tthe	2.3e-185	gnl|CHGC|GOBAR_AA11017
CMGC_RCK	1.2e-130	gnl|CHGC|GOBAR_AA23654
CMGC_RCK	2.5e-156	gnl|CHGC|GOBAR_AA33112
CMGC_RCK	6.9e-127	gnl|CHGC|GOBAR_DD00988
CMGC_RCK	5.5e-140	gnl|CHGC|GOBAR_DD12546
CMGC_RCK	3.4e-156	gnl|CHGC|GOBAR_DD30053
CMGC_SRPK	2.6e-179	gnl|CHGC|GOBAR_AA17283
CMGC_SRPK	3.4e-178	gnl|CHGC|GOBAR_AA28169
Group-Pl-2	1.2e-81	gnl|CHGC|GOBAR_AA33622
Group-Pl-2	3.5e-150	gnl|CHGC|GOBAR_DD35215
Group-Pl-2	6.4e-152	gnl|CHGC|GOBAR_DD36833
Group-Pl-3	2.9e-132	gnl|CHGC|GOBAR_AA23893
Group-Pl-3	1.8e-127	gnl|CHGC|GOBAR_AA27656
Group-Pl-3	4.9e-127	gnl|CHGC|GOBAR_AA33276
Group-Pl-3	2.8e-127	gnl|CHGC|GOBAR_DD02687
Group-Pl-3	7.3e-98	gnl|CHGC|GOBAR_DD03531
Group-Pl-3	2.2e-88	gnl|CHGC|GOBAR_DD18657
Group-Pl-4	8e-139	gnl|CHGC|GOBAR_AA12121
Group-Pl-4	1.8e-150	gnl|CHGC|GOBAR_AA25914
Group-Pl-4	8e-139	gnl|CHGC|GOBAR_DD12905
Group-Pl-4	4.6e-76	gnl|CHGC|GOBAR_DD22406
IRE1	3.8e-95	gnl|CHGC|GOBAR_AA28959
IRE1	1.1e-132	gnl|CHGC|GOBAR_AA28961
IRE1	5.6e-139	gnl|CHGC|GOBAR_AA37940
IRE1	1e-132	gnl|CHGC|GOBAR_DD13767
IRE1	5.6e-139	gnl|CHGC|GOBAR_DD22348
NAK	6.8e-120	gnl|CHGC|GOBAR_AA03743
NAK	8.7e-123	gnl|CHGC|GOBAR_AA10275
NAK	3.1e-115	gnl|CHGC|GOBAR_AA14595
NAK	1.5e-122	gnl|CHGC|GOBAR_DD04864
NAK	7.1e-121	gnl|CHGC|GOBAR_DD18215
NAK	1e-117	gnl|CHGC|GOBAR_DD34195
NAK	5.9e-127	gnl|CHGC|GOBAR_DD36335
NEK	1.5e-122	gnl|CHGC|GOBAR_AA06125
NEK	1.1e-117	gnl|CHGC|GOBAR_AA06243
NEK	2.6e-122	gnl|CHGC|GOBAR_AA08627
NEK	3.5e-119	gnl|CHGC|GOBAR_AA09926
NEK	1.1e-100	gnl|CHGC|GOBAR_AA11515
NEK	1.3e-66	gnl|CHGC|GOBAR_AA13206
NEK	1.9e-123	gnl|CHGC|GOBAR_AA21451
NEK	4.1e-110	gnl|CHGC|GOBAR_AA29112
NEK	4.8e-122	gnl|CHGC|GOBAR_DD02530
NEK	1.9e-111	gnl|CHGC|GOBAR_DD11397
NEK	3e-104	gnl|CHGC|GOBAR_DD11926
NEK	1.4e-67	gnl|CHGC|GOBAR_DD13644
NEK	2.1e-80	gnl|CHGC|GOBAR_DD14987
NEK	2.4e-118	gnl|CHGC|GOBAR_DD17398
NEK	2.2e-123	gnl|CHGC|GOBAR_DD29865
NEK	1.5e-102	gnl|CHGC|GOBAR_DD30032
NEK	6.2e-102	gnl|CHGC|GOBAR_DD35248
NEK	6.4e-102	gnl|CHGC|GOBAR_DD37981
PEK_GCN2	9.4e-162	gnl|CHGC|GOBAR_DD30039
PEK_PEK	5.8e-51	gnl|CHGC|GOBAR_AA12339
PEK_PEK	7.4e-51	gnl|CHGC|GOBAR_DD26878
PEK_PEK	7.8e-51	gnl|CHGC|GOBAR_DD26879
RLK-Pelle_C-LEC	1.3e-87	gnl|CHGC|GOBAR_AA28842
RLK-Pelle_C-LEC	1.1e-121	gnl|CHGC|GOBAR_DD11289
RLK-Pelle_CR4L	1.1e-77	gnl|CHGC|GOBAR_AA07192
RLK-Pelle_CR4L	1.5e-89	gnl|CHGC|GOBAR_AA10706
RLK-Pelle_CR4L	2.4e-99	gnl|CHGC|GOBAR_AA17136
RLK-Pelle_CR4L	2.6e-105	gnl|CHGC|GOBAR_AA17902
RLK-Pelle_CR4L	3.6e-97	gnl|CHGC|GOBAR_AA18916
RLK-Pelle_CR4L	3.9e-81	gnl|CHGC|GOBAR_AA21775
RLK-Pelle_CR4L	2.1e-107	gnl|CHGC|GOBAR_AA23779
RLK-Pelle_CR4L	1e-107	gnl|CHGC|GOBAR_AA27940
RLK-Pelle_CR4L	2.6e-82	gnl|CHGC|GOBAR_AA29749
RLK-Pelle_CR4L	3.8e-109	gnl|CHGC|GOBAR_AA31885
RLK-Pelle_CR4L	5.1e-105	gnl|CHGC|GOBAR_AA33978
RLK-Pelle_CR4L	2e-49	gnl|CHGC|GOBAR_DD01054
RLK-Pelle_CR4L	7.2e-109	gnl|CHGC|GOBAR_DD04419
RLK-Pelle_CR4L	1.1e-105	gnl|CHGC|GOBAR_DD04513
RLK-Pelle_CR4L	2.7e-92	gnl|CHGC|GOBAR_DD06163
RLK-Pelle_CR4L	1.3e-92	gnl|CHGC|GOBAR_DD07660
RLK-Pelle_CR4L	5.1e-105	gnl|CHGC|GOBAR_DD14532
RLK-Pelle_CR4L	3.1e-82	gnl|CHGC|GOBAR_DD20278
RLK-Pelle_CR4L	1.2e-97	gnl|CHGC|GOBAR_DD21376
RLK-Pelle_CR4L	9.5e-81	gnl|CHGC|GOBAR_DD22898
RLK-Pelle_CR4L	3.2e-85	gnl|CHGC|GOBAR_DD25845
RLK-Pelle_CR4L	4.4e-90	gnl|CHGC|GOBAR_DD26001
RLK-Pelle_CR4L	2.2e-110	gnl|CHGC|GOBAR_DD30038
RLK-Pelle_CR4L	6e-97	gnl|CHGC|GOBAR_DD30761
RLK-Pelle_CrRLK1L-1	2.3e-152	gnl|CHGC|GOBAR_AA02332
RLK-Pelle_CrRLK1L-1	3.4e-104	gnl|CHGC|GOBAR_AA02860
RLK-Pelle_CrRLK1L-1	4.5e-111	gnl|CHGC|GOBAR_AA02861
RLK-Pelle_CrRLK1L-1	2.7e-149	gnl|CHGC|GOBAR_AA04818
RLK-Pelle_CrRLK1L-1	7.1e-85	gnl|CHGC|GOBAR_AA04819
RLK-Pelle_CrRLK1L-1	1.1e-79	gnl|CHGC|GOBAR_AA04825
RLK-Pelle_CrRLK1L-1	4.6e-124	gnl|CHGC|GOBAR_AA04828
RLK-Pelle_CrRLK1L-1	1.3e-135	gnl|CHGC|GOBAR_AA05849
RLK-Pelle_CrRLK1L-1	8.9e-217	gnl|CHGC|GOBAR_AA05850
RLK-Pelle_CrRLK1L-1	3.5e-144	gnl|CHGC|GOBAR_AA06144
RLK-Pelle_CrRLK1L-1	1.5e-138	gnl|CHGC|GOBAR_AA07054
RLK-Pelle_CrRLK1L-1	1.6e-111	gnl|CHGC|GOBAR_AA07659
RLK-Pelle_CrRLK1L-1	1.1e-117	gnl|CHGC|GOBAR_AA08280
RLK-Pelle_CrRLK1L-1	1.3e-132	gnl|CHGC|GOBAR_AA08281
RLK-Pelle_CrRLK1L-1	4e-92	gnl|CHGC|GOBAR_AA08283
RLK-Pelle_CrRLK1L-1	1.2e-83	gnl|CHGC|GOBAR_AA08663
RLK-Pelle_CrRLK1L-1	2.6e-83	gnl|CHGC|GOBAR_AA08664
RLK-Pelle_CrRLK1L-1	1.4e-82	gnl|CHGC|GOBAR_AA08667
RLK-Pelle_CrRLK1L-1	1.8e-119	gnl|CHGC|GOBAR_AA10189
RLK-Pelle_CrRLK1L-1	9.5e-96	gnl|CHGC|GOBAR_AA10620
RLK-Pelle_CrRLK1L-1	6e-139	gnl|CHGC|GOBAR_AA10622
RLK-Pelle_CrRLK1L-1	8e-122	gnl|CHGC|GOBAR_AA12270
RLK-Pelle_CrRLK1L-1	6.2e-120	gnl|CHGC|GOBAR_AA12271
RLK-Pelle_CrRLK1L-1	2.2e-227	gnl|CHGC|GOBAR_AA13019
RLK-Pelle_CrRLK1L-1	1.2e-82	gnl|CHGC|GOBAR_AA13186
RLK-Pelle_CrRLK1L-1	1.8e-79	gnl|CHGC|GOBAR_AA13461
RLK-Pelle_CrRLK1L-1	3.5e-122	gnl|CHGC|GOBAR_AA13462
RLK-Pelle_CrRLK1L-1	1.3e-124	gnl|CHGC|GOBAR_AA13463
RLK-Pelle_CrRLK1L-1	1.8e-102	gnl|CHGC|GOBAR_AA13464
RLK-Pelle_CrRLK1L-1	5.3e-149	gnl|CHGC|GOBAR_AA14146
RLK-Pelle_CrRLK1L-1	3.2e-129	gnl|CHGC|GOBAR_AA14705
RLK-Pelle_CrRLK1L-1	2.9e-151	gnl|CHGC|GOBAR_AA17266
RLK-Pelle_CrRLK1L-1	1.3e-116	gnl|CHGC|GOBAR_AA18031
RLK-Pelle_CrRLK1L-1	1.9e-109	gnl|CHGC|GOBAR_AA19407
RLK-Pelle_CrRLK1L-1	2.1e-147	gnl|CHGC|GOBAR_AA20543
RLK-Pelle_CrRLK1L-1	1.3e-113	gnl|CHGC|GOBAR_AA21085
RLK-Pelle_CrRLK1L-1	2.4e-73	gnl|CHGC|GOBAR_AA21166
RLK-Pelle_CrRLK1L-1	8.2e-120	gnl|CHGC|GOBAR_AA21824
RLK-Pelle_CrRLK1L-1	7e-153	gnl|CHGC|GOBAR_AA23079
RLK-Pelle_CrRLK1L-1	2.1e-87	gnl|CHGC|GOBAR_AA25956
RLK-Pelle_CrRLK1L-1	5.4e-149	gnl|CHGC|GOBAR_AA27626
RLK-Pelle_CrRLK1L-1	5.7e-153	gnl|CHGC|GOBAR_AA28140
RLK-Pelle_CrRLK1L-1	1.5e-143	gnl|CHGC|GOBAR_AA28570
RLK-Pelle_CrRLK1L-1	2.2e-141	gnl|CHGC|GOBAR_AA29592
RLK-Pelle_CrRLK1L-1	5.1e-136	gnl|CHGC|GOBAR_AA32608
RLK-Pelle_CrRLK1L-1	2e-152	gnl|CHGC|GOBAR_AA35692
RLK-Pelle_CrRLK1L-1	1.4e-146	gnl|CHGC|GOBAR_AA36907
RLK-Pelle_CrRLK1L-1	1.9e-126	gnl|CHGC|GOBAR_AA37193
RLK-Pelle_CrRLK1L-1	4.7e-147	gnl|CHGC|GOBAR_AA37645
RLK-Pelle_CrRLK1L-1	4.1e-140	gnl|CHGC|GOBAR_AA40598
RLK-Pelle_CrRLK1L-1	5.7e-153	gnl|CHGC|GOBAR_DD00397
RLK-Pelle_CrRLK1L-1	1.4e-126	gnl|CHGC|GOBAR_DD02849
RLK-Pelle_CrRLK1L-1	8.5e-122	gnl|CHGC|GOBAR_DD03077
RLK-Pelle_CrRLK1L-1	1.5e-108	gnl|CHGC|GOBAR_DD03342
RLK-Pelle_CrRLK1L-1	7.2e-116	gnl|CHGC|GOBAR_DD03741
RLK-Pelle_CrRLK1L-1	2.2e-112	gnl|CHGC|GOBAR_DD03742
RLK-Pelle_CrRLK1L-1	1.8e-67	gnl|CHGC|GOBAR_DD03745
RLK-Pelle_CrRLK1L-1	4e-122	gnl|CHGC|GOBAR_DD03746
RLK-Pelle_CrRLK1L-1	5.3e-92	gnl|CHGC|GOBAR_DD03748
RLK-Pelle_CrRLK1L-1	4.4e-149	gnl|CHGC|GOBAR_DD03848
RLK-Pelle_CrRLK1L-1	6.2e-139	gnl|CHGC|GOBAR_DD04225
RLK-Pelle_CrRLK1L-1	5.2e-117	gnl|CHGC|GOBAR_DD04267
RLK-Pelle_CrRLK1L-1	8.8e-147	gnl|CHGC|GOBAR_DD04660
RLK-Pelle_CrRLK1L-1	8.2e-112	gnl|CHGC|GOBAR_DD05774
RLK-Pelle_CrRLK1L-1	3.9e-82	gnl|CHGC|GOBAR_DD06586
RLK-Pelle_CrRLK1L-1	3e-119	gnl|CHGC|GOBAR_DD06588
RLK-Pelle_CrRLK1L-1	6.2e-65	gnl|CHGC|GOBAR_DD06589
RLK-Pelle_CrRLK1L-1	6.8e-146	gnl|CHGC|GOBAR_DD07199
RLK-Pelle_CrRLK1L-1	2.2e-135	gnl|CHGC|GOBAR_DD07379
RLK-Pelle_CrRLK1L-1	2.1e-64	gnl|CHGC|GOBAR_DD07720
RLK-Pelle_CrRLK1L-1	1e-151	gnl|CHGC|GOBAR_DD08749
RLK-Pelle_CrRLK1L-1	1.1e-131	gnl|CHGC|GOBAR_DD09469
RLK-Pelle_CrRLK1L-1	5e-153	gnl|CHGC|GOBAR_DD10960
RLK-Pelle_CrRLK1L-1	8.7e-84	gnl|CHGC|GOBAR_DD12259
RLK-Pelle_CrRLK1L-1	2.8e-82	gnl|CHGC|GOBAR_DD12260
RLK-Pelle_CrRLK1L-1	2.8e-79	gnl|CHGC|GOBAR_DD12267
RLK-Pelle_CrRLK1L-1	2.1e-137	gnl|CHGC|GOBAR_DD13744
RLK-Pelle_CrRLK1L-1	1.7e-133	gnl|CHGC|GOBAR_DD13745
RLK-Pelle_CrRLK1L-1	2.4e-96	gnl|CHGC|GOBAR_DD13749
RLK-Pelle_CrRLK1L-1	1.7e-190	gnl|CHGC|GOBAR_DD13750
RLK-Pelle_CrRLK1L-1	7.7e-157	gnl|CHGC|GOBAR_DD13751
RLK-Pelle_CrRLK1L-1	7.2e-153	gnl|CHGC|GOBAR_DD13846
RLK-Pelle_CrRLK1L-1	2.5e-152	gnl|CHGC|GOBAR_DD15107
RLK-Pelle_CrRLK1L-1	4e-69	gnl|CHGC|GOBAR_DD15187
RLK-Pelle_CrRLK1L-1	2.8e-74	gnl|CHGC|GOBAR_DD15194
RLK-Pelle_CrRLK1L-1	2.1e-131	gnl|CHGC|GOBAR_DD15825
RLK-Pelle_CrRLK1L-1	8.6e-140	gnl|CHGC|GOBAR_DD19107
RLK-Pelle_CrRLK1L-1	2e-148	gnl|CHGC|GOBAR_DD19907
RLK-Pelle_CrRLK1L-1	4.8e-147	gnl|CHGC|GOBAR_DD20092
RLK-Pelle_CrRLK1L-1	7.8e-131	gnl|CHGC|GOBAR_DD23235
RLK-Pelle_CrRLK1L-1	1.6e-88	gnl|CHGC|GOBAR_DD24801
RLK-Pelle_CrRLK1L-1	8.5e-148	gnl|CHGC|GOBAR_DD25530
RLK-Pelle_CrRLK1L-1	1.5e-146	gnl|CHGC|GOBAR_DD27061
RLK-Pelle_CrRLK1L-1	3e-153	gnl|CHGC|GOBAR_DD27083
RLK-Pelle_CrRLK1L-1	8.3e-119	gnl|CHGC|GOBAR_DD27432
RLK-Pelle_CrRLK1L-1	2.2e-115	gnl|CHGC|GOBAR_DD27434
RLK-Pelle_CrRLK1L-1	9.5e-149	gnl|CHGC|GOBAR_DD28217
RLK-Pelle_CrRLK1L-1	5.9e-137	gnl|CHGC|GOBAR_DD32025
RLK-Pelle_CrRLK1L-1	4.2e-58	gnl|CHGC|GOBAR_DD35316
RLK-Pelle_CrRLK1L-1	4.2e-58	gnl|CHGC|GOBAR_DD35317
RLK-Pelle_CrRLK1L-1	7.1e-89	gnl|CHGC|GOBAR_DD35319
RLK-Pelle_CrRLK1L-1	2.6e-121	gnl|CHGC|GOBAR_DD35498
RLK-Pelle_CrRLK1L-1	7.2e-135	gnl|CHGC|GOBAR_DD35499
RLK-Pelle_DLSV	2.2e-103	gnl|CHGC|GOBAR_AA00191
RLK-Pelle_DLSV	1.2e-103	gnl|CHGC|GOBAR_AA00192
RLK-Pelle_DLSV	6.3e-102	gnl|CHGC|GOBAR_AA00372
RLK-Pelle_DLSV	6.1e-115	gnl|CHGC|GOBAR_AA00380
RLK-Pelle_DLSV	2.6e-102	gnl|CHGC|GOBAR_AA00491
RLK-Pelle_DLSV	3.7e-118	gnl|CHGC|GOBAR_AA01401
RLK-Pelle_DLSV	1.8e-101	gnl|CHGC|GOBAR_AA01790
RLK-Pelle_DLSV	1.6e-122	gnl|CHGC|GOBAR_AA02188
RLK-Pelle_DLSV	1.9e-127	gnl|CHGC|GOBAR_AA02189
RLK-Pelle_DLSV	7.9e-108	gnl|CHGC|GOBAR_AA02190
RLK-Pelle_DLSV	1.3e-120	gnl|CHGC|GOBAR_AA02193
RLK-Pelle_DLSV	2.6e-120	gnl|CHGC|GOBAR_AA02401
RLK-Pelle_DLSV	2.1e-105	gnl|CHGC|GOBAR_AA02449
RLK-Pelle_DLSV	5.8e-102	gnl|CHGC|GOBAR_AA02450
RLK-Pelle_DLSV	1.8e-98	gnl|CHGC|GOBAR_AA02455
RLK-Pelle_DLSV	9.5e-98	gnl|CHGC|GOBAR_AA02607
RLK-Pelle_DLSV	2.4e-102	gnl|CHGC|GOBAR_AA02609
RLK-Pelle_DLSV	6.4e-104	gnl|CHGC|GOBAR_AA03081
RLK-Pelle_DLSV	5.5e-113	gnl|CHGC|GOBAR_AA03227
RLK-Pelle_DLSV	6.8e-111	gnl|CHGC|GOBAR_AA03230
RLK-Pelle_DLSV	4.3e-105	gnl|CHGC|GOBAR_AA03361
RLK-Pelle_DLSV	2.3e-93	gnl|CHGC|GOBAR_AA03633
RLK-Pelle_DLSV	1.2e-120	gnl|CHGC|GOBAR_AA03634
RLK-Pelle_DLSV	2.6e-125	gnl|CHGC|GOBAR_AA03820
RLK-Pelle_DLSV	3.3e-96	gnl|CHGC|GOBAR_AA03826
RLK-Pelle_DLSV	1.8e-71	gnl|CHGC|GOBAR_AA03922
RLK-Pelle_DLSV	4.9e-110	gnl|CHGC|GOBAR_AA04516
RLK-Pelle_DLSV	7.8e-86	gnl|CHGC|GOBAR_AA04748
RLK-Pelle_DLSV	1.5e-107	gnl|CHGC|GOBAR_AA05990
RLK-Pelle_DLSV	1.1e-104	gnl|CHGC|GOBAR_AA06728
RLK-Pelle_DLSV	1.6e-110	gnl|CHGC|GOBAR_AA06736
RLK-Pelle_DLSV	4.6e-124	gnl|CHGC|GOBAR_AA06765
RLK-Pelle_DLSV	6.6e-120	gnl|CHGC|GOBAR_AA06767
RLK-Pelle_DLSV	7.6e-128	gnl|CHGC|GOBAR_AA06768
RLK-Pelle_DLSV	1.3e-113	gnl|CHGC|GOBAR_AA09245
RLK-Pelle_DLSV	1.6e-109	gnl|CHGC|GOBAR_AA09541
RLK-Pelle_DLSV	1.7e-102	gnl|CHGC|GOBAR_AA09779
RLK-Pelle_DLSV	2.8e-126	gnl|CHGC|GOBAR_AA09781
RLK-Pelle_DLSV	3.6e-124	gnl|CHGC|GOBAR_AA09782
RLK-Pelle_DLSV	5.5e-115	gnl|CHGC|GOBAR_AA10015
RLK-Pelle_DLSV	6.5e-120	gnl|CHGC|GOBAR_AA10017
RLK-Pelle_DLSV	6.2e-98	gnl|CHGC|GOBAR_AA10846
RLK-Pelle_DLSV	1.1e-124	gnl|CHGC|GOBAR_AA11352
RLK-Pelle_DLSV	3.4e-117	gnl|CHGC|GOBAR_AA11363
RLK-Pelle_DLSV	1.6e-119	gnl|CHGC|GOBAR_AA13838
RLK-Pelle_DLSV	1.1e-122	gnl|CHGC|GOBAR_AA14617
RLK-Pelle_DLSV	6.8e-117	gnl|CHGC|GOBAR_AA14618
RLK-Pelle_DLSV	6.2e-102	gnl|CHGC|GOBAR_AA14622
RLK-Pelle_DLSV	4.9e-91	gnl|CHGC|GOBAR_AA14627
RLK-Pelle_DLSV	1.1e-115	gnl|CHGC|GOBAR_AA14878
RLK-Pelle_DLSV	7.3e-113	gnl|CHGC|GOBAR_AA15268
RLK-Pelle_DLSV	4.6e-116	gnl|CHGC|GOBAR_AA16327
RLK-Pelle_DLSV	1.6e-109	gnl|CHGC|GOBAR_AA16891
RLK-Pelle_DLSV	5.1e-111	gnl|CHGC|GOBAR_AA16892
RLK-Pelle_DLSV	5.2e-73	gnl|CHGC|GOBAR_AA16893
RLK-Pelle_DLSV	2.2e-110	gnl|CHGC|GOBAR_AA16894
RLK-Pelle_DLSV	7.4e-110	gnl|CHGC|GOBAR_AA18203
RLK-Pelle_DLSV	4.7e-108	gnl|CHGC|GOBAR_AA18205
RLK-Pelle_DLSV	5.1e-119	gnl|CHGC|GOBAR_AA18960
RLK-Pelle_DLSV	1.2e-46	gnl|CHGC|GOBAR_AA18969
RLK-Pelle_DLSV	1.3e-105	gnl|CHGC|GOBAR_AA20099
RLK-Pelle_DLSV	7.1e-85	gnl|CHGC|GOBAR_AA20122
RLK-Pelle_DLSV	8e-105	gnl|CHGC|GOBAR_AA20123
RLK-Pelle_DLSV	2.3e-118	gnl|CHGC|GOBAR_AA21653
RLK-Pelle_DLSV	4.7e-104	gnl|CHGC|GOBAR_AA22534
RLK-Pelle_DLSV	3.9e-101	gnl|CHGC|GOBAR_AA22880
RLK-Pelle_DLSV	3.2e-124	gnl|CHGC|GOBAR_AA24535
RLK-Pelle_DLSV	4.3e-107	gnl|CHGC|GOBAR_AA24536
RLK-Pelle_DLSV	3.1e-128	gnl|CHGC|GOBAR_AA25585
RLK-Pelle_DLSV	2.6e-105	gnl|CHGC|GOBAR_AA25901
RLK-Pelle_DLSV	8.6e-126	gnl|CHGC|GOBAR_AA25907
RLK-Pelle_DLSV	1.5e-90	gnl|CHGC|GOBAR_AA25908
RLK-Pelle_DLSV	1.2e-99	gnl|CHGC|GOBAR_AA25909
RLK-Pelle_DLSV	2.2e-122	gnl|CHGC|GOBAR_AA26489
RLK-Pelle_DLSV	3.1e-121	gnl|CHGC|GOBAR_AA26494
RLK-Pelle_DLSV	9.1e-122	gnl|CHGC|GOBAR_AA27881
RLK-Pelle_DLSV	1.2e-106	gnl|CHGC|GOBAR_AA27911
RLK-Pelle_DLSV	4e-109	gnl|CHGC|GOBAR_AA28084
RLK-Pelle_DLSV	1.8e-119	gnl|CHGC|GOBAR_AA28970
RLK-Pelle_DLSV	1.1e-118	gnl|CHGC|GOBAR_AA28971
RLK-Pelle_DLSV	4.7e-119	gnl|CHGC|GOBAR_AA28972
RLK-Pelle_DLSV	8.3e-101	gnl|CHGC|GOBAR_AA29751
RLK-Pelle_DLSV	9.4e-90	gnl|CHGC|GOBAR_AA30261
RLK-Pelle_DLSV	2.4e-106	gnl|CHGC|GOBAR_AA30384
RLK-Pelle_DLSV	2.1e-111	gnl|CHGC|GOBAR_AA30709
RLK-Pelle_DLSV	4.5e-106	gnl|CHGC|GOBAR_AA32430
RLK-Pelle_DLSV	9.1e-127	gnl|CHGC|GOBAR_AA34502
RLK-Pelle_DLSV	6.2e-126	gnl|CHGC|GOBAR_AA34503
RLK-Pelle_DLSV	1.5e-101	gnl|CHGC|GOBAR_AA34555
RLK-Pelle_DLSV	1.1e-68	gnl|CHGC|GOBAR_AA35358
RLK-Pelle_DLSV	1.7e-102	gnl|CHGC|GOBAR_AA35362
RLK-Pelle_DLSV	2e-106	gnl|CHGC|GOBAR_AA35857
RLK-Pelle_DLSV	1.4e-104	gnl|CHGC|GOBAR_AA35912
RLK-Pelle_DLSV	9.2e-106	gnl|CHGC|GOBAR_AA36360
RLK-Pelle_DLSV	3.2e-109	gnl|CHGC|GOBAR_AA36903
RLK-Pelle_DLSV	9.3e-115	gnl|CHGC|GOBAR_AA37211
RLK-Pelle_DLSV	5.8e-122	gnl|CHGC|GOBAR_AA38379
RLK-Pelle_DLSV	1e-126	gnl|CHGC|GOBAR_AA38380
RLK-Pelle_DLSV	9.7e-132	gnl|CHGC|GOBAR_AA38920
RLK-Pelle_DLSV	1e-105	gnl|CHGC|GOBAR_AA39454
RLK-Pelle_DLSV	5.9e-123	gnl|CHGC|GOBAR_AA40256
RLK-Pelle_DLSV	3e-67	gnl|CHGC|GOBAR_DD00595
RLK-Pelle_DLSV	1.2e-118	gnl|CHGC|GOBAR_DD02118
RLK-Pelle_DLSV	8e-118	gnl|CHGC|GOBAR_DD02119
RLK-Pelle_DLSV	3.2e-99	gnl|CHGC|GOBAR_DD02121
RLK-Pelle_DLSV	3.3e-113	gnl|CHGC|GOBAR_DD02122
RLK-Pelle_DLSV	1.6e-101	gnl|CHGC|GOBAR_DD02123
RLK-Pelle_DLSV	9.7e-109	gnl|CHGC|GOBAR_DD03238
RLK-Pelle_DLSV	2.1e-76	gnl|CHGC|GOBAR_DD03239
RLK-Pelle_DLSV	2.2e-78	gnl|CHGC|GOBAR_DD03241
RLK-Pelle_DLSV	1.6e-132	gnl|CHGC|GOBAR_DD03303
RLK-Pelle_DLSV	7e-111	gnl|CHGC|GOBAR_DD03304
RLK-Pelle_DLSV	3.1e-110	gnl|CHGC|GOBAR_DD03306
RLK-Pelle_DLSV	3.6e-109	gnl|CHGC|GOBAR_DD03308
RLK-Pelle_DLSV	4.5e-121	gnl|CHGC|GOBAR_DD03612
RLK-Pelle_DLSV	8.7e-111	gnl|CHGC|GOBAR_DD04084
RLK-Pelle_DLSV	1.9e-93	gnl|CHGC|GOBAR_DD04090
RLK-Pelle_DLSV	6.3e-124	gnl|CHGC|GOBAR_DD04094
RLK-Pelle_DLSV	1.5e-117	gnl|CHGC|GOBAR_DD04095
RLK-Pelle_DLSV	6.6e-119	gnl|CHGC|GOBAR_DD04096
RLK-Pelle_DLSV	3.6e-111	gnl|CHGC|GOBAR_DD04145
RLK-Pelle_DLSV	1.5e-119	gnl|CHGC|GOBAR_DD05003
RLK-Pelle_DLSV	9.9e-125	gnl|CHGC|GOBAR_DD05613
RLK-Pelle_DLSV	3.2e-125	gnl|CHGC|GOBAR_DD05614
RLK-Pelle_DLSV	4.8e-123	gnl|CHGC|GOBAR_DD05620
RLK-Pelle_DLSV	8.9e-97	gnl|CHGC|GOBAR_DD05621
RLK-Pelle_DLSV	2.2e-102	gnl|CHGC|GOBAR_DD05732
RLK-Pelle_DLSV	1.1e-106	gnl|CHGC|GOBAR_DD06001
RLK-Pelle_DLSV	1.3e-100	gnl|CHGC|GOBAR_DD06004
RLK-Pelle_DLSV	1.2e-108	gnl|CHGC|GOBAR_DD06266
RLK-Pelle_DLSV	3.1e-79	gnl|CHGC|GOBAR_DD07313
RLK-Pelle_DLSV	1.6e-101	gnl|CHGC|GOBAR_DD07943
RLK-Pelle_DLSV	9.4e-103	gnl|CHGC|GOBAR_DD08094
RLK-Pelle_DLSV	1.5e-62	gnl|CHGC|GOBAR_DD09712
RLK-Pelle_DLSV	5.1e-100	gnl|CHGC|GOBAR_DD09713
RLK-Pelle_DLSV	3.1e-108	gnl|CHGC|GOBAR_DD10766
RLK-Pelle_DLSV	8.8e-126	gnl|CHGC|GOBAR_DD10767
RLK-Pelle_DLSV	2.4e-122	gnl|CHGC|GOBAR_DD11343
RLK-Pelle_DLSV	1.5e-221	gnl|CHGC|GOBAR_DD11808
RLK-Pelle_DLSV	1.6e-121	gnl|CHGC|GOBAR_DD11809
RLK-Pelle_DLSV	1.1e-122	gnl|CHGC|GOBAR_DD11810
RLK-Pelle_DLSV	5.5e-106	gnl|CHGC|GOBAR_DD11817
RLK-Pelle_DLSV	7.2e-110	gnl|CHGC|GOBAR_DD11818
RLK-Pelle_DLSV	2.4e-79	gnl|CHGC|GOBAR_DD12466
RLK-Pelle_DLSV	2.5e-120	gnl|CHGC|GOBAR_DD12467
RLK-Pelle_DLSV	6.5e-101	gnl|CHGC|GOBAR_DD12872
RLK-Pelle_DLSV	5.7e-90	gnl|CHGC|GOBAR_DD13487
RLK-Pelle_DLSV	1.1e-64	gnl|CHGC|GOBAR_DD14832
RLK-Pelle_DLSV	3.3e-120	gnl|CHGC|GOBAR_DD14938
RLK-Pelle_DLSV	2e-119	gnl|CHGC|GOBAR_DD14941
RLK-Pelle_DLSV	8.9e-127	gnl|CHGC|GOBAR_DD15062
RLK-Pelle_DLSV	4.2e-123	gnl|CHGC|GOBAR_DD15063
RLK-Pelle_DLSV	1.7e-121	gnl|CHGC|GOBAR_DD15065
RLK-Pelle_DLSV	1.3e-117	gnl|CHGC|GOBAR_DD16157
RLK-Pelle_DLSV	2.6e-141	gnl|CHGC|GOBAR_DD16173
RLK-Pelle_DLSV	7.3e-129	gnl|CHGC|GOBAR_DD17609
RLK-Pelle_DLSV	1.2e-115	gnl|CHGC|GOBAR_DD17610
RLK-Pelle_DLSV	2e-97	gnl|CHGC|GOBAR_DD17611
RLK-Pelle_DLSV	1.2e-123	gnl|CHGC|GOBAR_DD17613
RLK-Pelle_DLSV	6.5e-107	gnl|CHGC|GOBAR_DD18279
RLK-Pelle_DLSV	8.2e-101	gnl|CHGC|GOBAR_DD18631
RLK-Pelle_DLSV	1e-104	gnl|CHGC|GOBAR_DD18986
RLK-Pelle_DLSV	3.2e-107	gnl|CHGC|GOBAR_DD19647
RLK-Pelle_DLSV	1.7e-101	gnl|CHGC|GOBAR_DD20280
RLK-Pelle_DLSV	1.5e-124	gnl|CHGC|GOBAR_DD20361
RLK-Pelle_DLSV	4.2e-124	gnl|CHGC|GOBAR_DD20362
RLK-Pelle_DLSV	3e-124	gnl|CHGC|GOBAR_DD20363
RLK-Pelle_DLSV	2.1e-120	gnl|CHGC|GOBAR_DD20366
RLK-Pelle_DLSV	3.3e-119	gnl|CHGC|GOBAR_DD20368
RLK-Pelle_DLSV	3.6e-106	gnl|CHGC|GOBAR_DD20369
RLK-Pelle_DLSV	1.2e-114	gnl|CHGC|GOBAR_DD20575
RLK-Pelle_DLSV	1.5e-120	gnl|CHGC|GOBAR_DD21042
RLK-Pelle_DLSV	1.1e-81	gnl|CHGC|GOBAR_DD21199
RLK-Pelle_DLSV	1.8e-81	gnl|CHGC|GOBAR_DD21201
RLK-Pelle_DLSV	1.9e-104	gnl|CHGC|GOBAR_DD21842
RLK-Pelle_DLSV	4.5e-71	gnl|CHGC|GOBAR_DD22749
RLK-Pelle_DLSV	3.6e-78	gnl|CHGC|GOBAR_DD22750
RLK-Pelle_DLSV	1.3e-106	gnl|CHGC|GOBAR_DD23071
RLK-Pelle_DLSV	7.8e-79	gnl|CHGC|GOBAR_DD23434
RLK-Pelle_DLSV	2.3e-109	gnl|CHGC|GOBAR_DD23653
RLK-Pelle_DLSV	3.8e-90	gnl|CHGC|GOBAR_DD25869
RLK-Pelle_DLSV	3.3e-119	gnl|CHGC|GOBAR_DD25876
RLK-Pelle_DLSV	1.9e-78	gnl|CHGC|GOBAR_DD26133
RLK-Pelle_DLSV	7.9e-108	gnl|CHGC|GOBAR_DD26134
RLK-Pelle_DLSV	4.2e-67	gnl|CHGC|GOBAR_DD26310
RLK-Pelle_DLSV	7.7e-122	gnl|CHGC|GOBAR_DD26311
RLK-Pelle_DLSV	4.8e-103	gnl|CHGC|GOBAR_DD27515
RLK-Pelle_DLSV	5.7e-79	gnl|CHGC|GOBAR_DD28041
RLK-Pelle_DLSV	4.4e-97	gnl|CHGC|GOBAR_DD28249
RLK-Pelle_DLSV	2.4e-101	gnl|CHGC|GOBAR_DD28469
RLK-Pelle_DLSV	9.1e-101	gnl|CHGC|GOBAR_DD28470
RLK-Pelle_DLSV	4.6e-103	gnl|CHGC|GOBAR_DD28829
RLK-Pelle_DLSV	4.4e-97	gnl|CHGC|GOBAR_DD28832
RLK-Pelle_DLSV	9.8e-85	gnl|CHGC|GOBAR_DD29121
RLK-Pelle_DLSV	1.3e-121	gnl|CHGC|GOBAR_DD29540
RLK-Pelle_DLSV	5.2e-107	gnl|CHGC|GOBAR_DD30699
RLK-Pelle_DLSV	4.8e-107	gnl|CHGC|GOBAR_DD30700
RLK-Pelle_DLSV	1.1e-105	gnl|CHGC|GOBAR_DD30702
RLK-Pelle_DLSV	4.7e-121	gnl|CHGC|GOBAR_DD30998
RLK-Pelle_DLSV	2.3e-93	gnl|CHGC|GOBAR_DD31474
RLK-Pelle_DLSV	1.7e-126	gnl|CHGC|GOBAR_DD31480
RLK-Pelle_DLSV	8.3e-119	gnl|CHGC|GOBAR_DD31481
RLK-Pelle_DLSV	2.2e-107	gnl|CHGC|GOBAR_DD31578
RLK-Pelle_DLSV	1.1e-109	gnl|CHGC|GOBAR_DD31635
RLK-Pelle_DLSV	1.9e-105	gnl|CHGC|GOBAR_DD32519
RLK-Pelle_DLSV	6.6e-104	gnl|CHGC|GOBAR_DD32829
RLK-Pelle_DLSV	9.6e-97	gnl|CHGC|GOBAR_DD32830
RLK-Pelle_DLSV	9.7e-111	gnl|CHGC|GOBAR_DD33182
RLK-Pelle_DLSV	1.6e-110	gnl|CHGC|GOBAR_DD33223
RLK-Pelle_DLSV	3.5e-124	gnl|CHGC|GOBAR_DD33224
RLK-Pelle_DLSV	3.1e-118	gnl|CHGC|GOBAR_DD33429
RLK-Pelle_DLSV	2e-125	gnl|CHGC|GOBAR_DD33713
RLK-Pelle_DLSV	1.2e-102	gnl|CHGC|GOBAR_DD33839
RLK-Pelle_DLSV	3e-107	gnl|CHGC|GOBAR_DD33840
RLK-Pelle_DLSV	7.9e-120	gnl|CHGC|GOBAR_DD34350
RLK-Pelle_DLSV	4.7e-110	gnl|CHGC|GOBAR_DD35293
RLK-Pelle_DLSV	9.9e-101	gnl|CHGC|GOBAR_DD35294
RLK-Pelle_DLSV	4.7e-101	gnl|CHGC|GOBAR_DD35997
RLK-Pelle_DLSV	2.9e-123	gnl|CHGC|GOBAR_DD36025
RLK-Pelle_DLSV	7.8e-78	gnl|CHGC|GOBAR_DD36055
RLK-Pelle_DLSV	5.8e-128	gnl|CHGC|GOBAR_DD36086
RLK-Pelle_DLSV	5.6e-120	gnl|CHGC|GOBAR_DD36087
RLK-Pelle_DLSV	7.1e-127	gnl|CHGC|GOBAR_DD37382
RLK-Pelle_DLSV	6.1e-125	gnl|CHGC|GOBAR_DD37383
RLK-Pelle_DLSV	5.3e-106	gnl|CHGC|GOBAR_DD37638
RLK-Pelle_Extensin	4.1e-144	gnl|CHGC|GOBAR_AA05049
RLK-Pelle_Extensin	4e-143	gnl|CHGC|GOBAR_AA05611
RLK-Pelle_Extensin	5.8e-149	gnl|CHGC|GOBAR_AA09158
RLK-Pelle_Extensin	1e-128	gnl|CHGC|GOBAR_AA09955
RLK-Pelle_Extensin	3.6e-150	gnl|CHGC|GOBAR_AA27774
RLK-Pelle_Extensin	6.9e-146	gnl|CHGC|GOBAR_AA33194
RLK-Pelle_Extensin	1.5e-130	gnl|CHGC|GOBAR_DD02976
RLK-Pelle_Extensin	2e-150	gnl|CHGC|GOBAR_DD04944
RLK-Pelle_Extensin	5.5e-150	gnl|CHGC|GOBAR_DD10255
RLK-Pelle_Extensin	6.1e-144	gnl|CHGC|GOBAR_DD16581
RLK-Pelle_Extensin	7.2e-146	gnl|CHGC|GOBAR_DD17762
RLK-Pelle_Extensin	4.8e-130	gnl|CHGC|GOBAR_DD27466
RLK-Pelle_L-LEC	4e-86	gnl|CHGC|GOBAR_AA01299
RLK-Pelle_L-LEC	2.1e-158	gnl|CHGC|GOBAR_AA01382
RLK-Pelle_L-LEC	5.7e-122	gnl|CHGC|GOBAR_AA01383
RLK-Pelle_L-LEC	5.6e-218	gnl|CHGC|GOBAR_AA02198
RLK-Pelle_L-LEC	9.8e-109	gnl|CHGC|GOBAR_AA02199
RLK-Pelle_L-LEC	2.4e-185	gnl|CHGC|GOBAR_AA02883
RLK-Pelle_L-LEC	2.4e-114	gnl|CHGC|GOBAR_AA02884
RLK-Pelle_L-LEC	8.4e-109	gnl|CHGC|GOBAR_AA03262
RLK-Pelle_L-LEC	7.3e-100	gnl|CHGC|GOBAR_AA08098
RLK-Pelle_L-LEC	1.5e-92	gnl|CHGC|GOBAR_AA08103
RLK-Pelle_L-LEC	5.6e-124	gnl|CHGC|GOBAR_AA08104
RLK-Pelle_L-LEC	4.5e-105	gnl|CHGC|GOBAR_AA08105
RLK-Pelle_L-LEC	3.7e-112	gnl|CHGC|GOBAR_AA08305
RLK-Pelle_L-LEC	6.2e-117	gnl|CHGC|GOBAR_AA08950
RLK-Pelle_L-LEC	6e-183	gnl|CHGC|GOBAR_AA10830
RLK-Pelle_L-LEC	5.1e-103	gnl|CHGC|GOBAR_AA10919
RLK-Pelle_L-LEC	1.9e-97	gnl|CHGC|GOBAR_AA13097
RLK-Pelle_L-LEC	1e-113	gnl|CHGC|GOBAR_AA14234
RLK-Pelle_L-LEC	2.1e-226	gnl|CHGC|GOBAR_AA14782
RLK-Pelle_L-LEC	5.3e-90	gnl|CHGC|GOBAR_AA15689
RLK-Pelle_L-LEC	1e-82	gnl|CHGC|GOBAR_AA16453
RLK-Pelle_L-LEC	1.2e-104	gnl|CHGC|GOBAR_AA17723
RLK-Pelle_L-LEC	1.5e-182	gnl|CHGC|GOBAR_AA18201
RLK-Pelle_L-LEC	6.4e-88	gnl|CHGC|GOBAR_AA18621
RLK-Pelle_L-LEC	4.8e-117	gnl|CHGC|GOBAR_AA18746
RLK-Pelle_L-LEC	1.4e-118	gnl|CHGC|GOBAR_AA19115
RLK-Pelle_L-LEC	2.8e-107	gnl|CHGC|GOBAR_AA21769
RLK-Pelle_L-LEC	9.6e-217	gnl|CHGC|GOBAR_AA23634
RLK-Pelle_L-LEC	1.8e-101	gnl|CHGC|GOBAR_AA26856
RLK-Pelle_L-LEC	1.9e-116	gnl|CHGC|GOBAR_AA27519
RLK-Pelle_L-LEC	6e-114	gnl|CHGC|GOBAR_AA28104
RLK-Pelle_L-LEC	2.8e-114	gnl|CHGC|GOBAR_AA28105
RLK-Pelle_L-LEC	3.7e-109	gnl|CHGC|GOBAR_AA31680
RLK-Pelle_L-LEC	3.4e-92	gnl|CHGC|GOBAR_AA33629
RLK-Pelle_L-LEC	1.1e-92	gnl|CHGC|GOBAR_AA33630
RLK-Pelle_L-LEC	1.3e-122	gnl|CHGC|GOBAR_AA34127
RLK-Pelle_L-LEC	3.7e-116	gnl|CHGC|GOBAR_AA34845
RLK-Pelle_L-LEC	3.2e-95	gnl|CHGC|GOBAR_AA34954
RLK-Pelle_L-LEC	2.1e-118	gnl|CHGC|GOBAR_AA35208
RLK-Pelle_L-LEC	5.1e-169	gnl|CHGC|GOBAR_AA35836
RLK-Pelle_L-LEC	3.5e-107	gnl|CHGC|GOBAR_AA36192
RLK-Pelle_L-LEC	4.7e-111	gnl|CHGC|GOBAR_AA37402
RLK-Pelle_L-LEC	3.9e-32	gnl|CHGC|GOBAR_AA38005
RLK-Pelle_L-LEC	6.4e-117	gnl|CHGC|GOBAR_AA38795
RLK-Pelle_L-LEC	3.9e-111	gnl|CHGC|GOBAR_AA40701
RLK-Pelle_L-LEC	5.2e-129	gnl|CHGC|GOBAR_DD00764
RLK-Pelle_L-LEC	2.2e-122	gnl|CHGC|GOBAR_DD02650
RLK-Pelle_L-LEC	3.6e-119	gnl|CHGC|GOBAR_DD02900
RLK-Pelle_L-LEC	3.6e-119	gnl|CHGC|GOBAR_DD02907
RLK-Pelle_L-LEC	5.5e-182	gnl|CHGC|GOBAR_DD03410
RLK-Pelle_L-LEC	2e-115	gnl|CHGC|GOBAR_DD05417
RLK-Pelle_L-LEC	2.8e-113	gnl|CHGC|GOBAR_DD07752
RLK-Pelle_L-LEC	2.9e-114	gnl|CHGC|GOBAR_DD07753
RLK-Pelle_L-LEC	6.2e-113	gnl|CHGC|GOBAR_DD07756
RLK-Pelle_L-LEC	2.7e-112	gnl|CHGC|GOBAR_DD07757
RLK-Pelle_L-LEC	3.7e-109	gnl|CHGC|GOBAR_DD07918
RLK-Pelle_L-LEC	4.2e-118	gnl|CHGC|GOBAR_DD08127
RLK-Pelle_L-LEC	6.1e-96	gnl|CHGC|GOBAR_DD08272
RLK-Pelle_L-LEC	9.4e-102	gnl|CHGC|GOBAR_DD08466
RLK-Pelle_L-LEC	4.4e-107	gnl|CHGC|GOBAR_DD08625
RLK-Pelle_L-LEC	3.5e-117	gnl|CHGC|GOBAR_DD10690
RLK-Pelle_L-LEC	1.6e-118	gnl|CHGC|GOBAR_DD10693
RLK-Pelle_L-LEC	6.2e-109	gnl|CHGC|GOBAR_DD11655
RLK-Pelle_L-LEC	1.8e-197	gnl|CHGC|GOBAR_DD14483
RLK-Pelle_L-LEC	3.5e-90	gnl|CHGC|GOBAR_DD14484
RLK-Pelle_L-LEC	7.8e-111	gnl|CHGC|GOBAR_DD14767
RLK-Pelle_L-LEC	1.9e-97	gnl|CHGC|GOBAR_DD15469
RLK-Pelle_L-LEC	2e-122	gnl|CHGC|GOBAR_DD15525
RLK-Pelle_L-LEC	1.8e-106	gnl|CHGC|GOBAR_DD15726
RLK-Pelle_L-LEC	2.4e-87	gnl|CHGC|GOBAR_DD18422
RLK-Pelle_L-LEC	2.2e-121	gnl|CHGC|GOBAR_DD20307
RLK-Pelle_L-LEC	3.3e-101	gnl|CHGC|GOBAR_DD21968
RLK-Pelle_L-LEC	1.5e-115	gnl|CHGC|GOBAR_DD23254
RLK-Pelle_L-LEC	2.3e-115	gnl|CHGC|GOBAR_DD23261
RLK-Pelle_L-LEC	1.9e-103	gnl|CHGC|GOBAR_DD23848
RLK-Pelle_L-LEC	7.7e-122	gnl|CHGC|GOBAR_DD24712
RLK-Pelle_L-LEC	5.8e-112	gnl|CHGC|GOBAR_DD24717
RLK-Pelle_L-LEC	3.9e-117	gnl|CHGC|GOBAR_DD24720
RLK-Pelle_L-LEC	3.5e-118	gnl|CHGC|GOBAR_DD24721
RLK-Pelle_L-LEC	6.5e-104	gnl|CHGC|GOBAR_DD25150
RLK-Pelle_L-LEC	5e-75	gnl|CHGC|GOBAR_DD25151
RLK-Pelle_L-LEC	5.4e-116	gnl|CHGC|GOBAR_DD26299
RLK-Pelle_L-LEC	5.8e-54	gnl|CHGC|GOBAR_DD27126
RLK-Pelle_L-LEC	3.4e-108	gnl|CHGC|GOBAR_DD27904
RLK-Pelle_L-LEC	1e-74	gnl|CHGC|GOBAR_DD29566
RLK-Pelle_L-LEC	1e-114	gnl|CHGC|GOBAR_DD29676
RLK-Pelle_L-LEC	1.2e-115	gnl|CHGC|GOBAR_DD29678
RLK-Pelle_L-LEC	8e-103	gnl|CHGC|GOBAR_DD29931
RLK-Pelle_L-LEC	7.3e-113	gnl|CHGC|GOBAR_DD30561
RLK-Pelle_L-LEC	8.1e-117	gnl|CHGC|GOBAR_DD30776
RLK-Pelle_L-LEC	1.2e-62	gnl|CHGC|GOBAR_DD30779
RLK-Pelle_L-LEC	5.4e-105	gnl|CHGC|GOBAR_DD30781
RLK-Pelle_L-LEC	1.2e-103	gnl|CHGC|GOBAR_DD30782
RLK-Pelle_L-LEC	4.8e-103	gnl|CHGC|GOBAR_DD30784
RLK-Pelle_L-LEC	5.3e-87	gnl|CHGC|GOBAR_DD32307
RLK-Pelle_L-LEC	1.7e-117	gnl|CHGC|GOBAR_DD32855
RLK-Pelle_L-LEC	2.1e-104	gnl|CHGC|GOBAR_DD33424
RLK-Pelle_L-LEC	2.3e-32	gnl|CHGC|GOBAR_DD33945
RLK-Pelle_L-LEC	1.1e-84	gnl|CHGC|GOBAR_DD33974
RLK-Pelle_L-LEC	1.9e-103	gnl|CHGC|GOBAR_DD37400
RLK-Pelle_L-LEC	2.8e-116	gnl|CHGC|GOBAR_DD37584
RLK-Pelle_LRK10L-2	4.7e-131	gnl|CHGC|GOBAR_AA00719
RLK-Pelle_LRK10L-2	5e-110	gnl|CHGC|GOBAR_AA06719
RLK-Pelle_LRK10L-2	8.9e-78	gnl|CHGC|GOBAR_AA06722
RLK-Pelle_LRK10L-2	1.3e-110	gnl|CHGC|GOBAR_AA06723
RLK-Pelle_LRK10L-2	9.5e-120	gnl|CHGC|GOBAR_AA07010
RLK-Pelle_LRK10L-2	1.1e-77	gnl|CHGC|GOBAR_AA12429
RLK-Pelle_LRK10L-2	5.5e-95	gnl|CHGC|GOBAR_AA19226
RLK-Pelle_LRK10L-2	3e-94	gnl|CHGC|GOBAR_AA19227
RLK-Pelle_LRK10L-2	4.4e-127	gnl|CHGC|GOBAR_AA21699
RLK-Pelle_LRK10L-2	5.7e-126	gnl|CHGC|GOBAR_AA21702
RLK-Pelle_LRK10L-2	3.1e-99	gnl|CHGC|GOBAR_AA21703
RLK-Pelle_LRK10L-2	1e-120	gnl|CHGC|GOBAR_AA21704
RLK-Pelle_LRK10L-2	3.2e-125	gnl|CHGC|GOBAR_AA21707
RLK-Pelle_LRK10L-2	2e-105	gnl|CHGC|GOBAR_AA22359
RLK-Pelle_LRK10L-2	6.9e-135	gnl|CHGC|GOBAR_AA22361
RLK-Pelle_LRK10L-2	2.1e-110	gnl|CHGC|GOBAR_AA23273
RLK-Pelle_LRK10L-2	1e-119	gnl|CHGC|GOBAR_AA24578
RLK-Pelle_LRK10L-2	2.3e-127	gnl|CHGC|GOBAR_AA24579
RLK-Pelle_LRK10L-2	1.4e-126	gnl|CHGC|GOBAR_AA27489
RLK-Pelle_LRK10L-2	3.4e-70	gnl|CHGC|GOBAR_AA28742
RLK-Pelle_LRK10L-2	9.6e-131	gnl|CHGC|GOBAR_AA30707
RLK-Pelle_LRK10L-2	1.4e-126	gnl|CHGC|GOBAR_AA31166
RLK-Pelle_LRK10L-2	9.4e-134	gnl|CHGC|GOBAR_AA32386
RLK-Pelle_LRK10L-2	1.3e-117	gnl|CHGC|GOBAR_AA32387
RLK-Pelle_LRK10L-2	2.1e-128	gnl|CHGC|GOBAR_AA35000
RLK-Pelle_LRK10L-2	1.9e-131	gnl|CHGC|GOBAR_AA35001
RLK-Pelle_LRK10L-2	5.6e-119	gnl|CHGC|GOBAR_AA38102
RLK-Pelle_LRK10L-2	8.3e-125	gnl|CHGC|GOBAR_AA38104
RLK-Pelle_LRK10L-2	6.4e-126	gnl|CHGC|GOBAR_AA38230
RLK-Pelle_LRK10L-2	4.9e-133	gnl|CHGC|GOBAR_AA40875
RLK-Pelle_LRK10L-2	1.2e-81	gnl|CHGC|GOBAR_AA40878
RLK-Pelle_LRK10L-2	9.2e-126	gnl|CHGC|GOBAR_DD04109
RLK-Pelle_LRK10L-2	7.5e-122	gnl|CHGC|GOBAR_DD04376
RLK-Pelle_LRK10L-2	2.3e-128	gnl|CHGC|GOBAR_DD05485
RLK-Pelle_LRK10L-2	1.7e-134	gnl|CHGC|GOBAR_DD05486
RLK-Pelle_LRK10L-2	1.4e-130	gnl|CHGC|GOBAR_DD07179
RLK-Pelle_LRK10L-2	2e-107	gnl|CHGC|GOBAR_DD07355
RLK-Pelle_LRK10L-2	8.4e-131	gnl|CHGC|GOBAR_DD07356
RLK-Pelle_LRK10L-2	4.9e-129	gnl|CHGC|GOBAR_DD07357
RLK-Pelle_LRK10L-2	1.9e-133	gnl|CHGC|GOBAR_DD07358
RLK-Pelle_LRK10L-2	6.6e-133	gnl|CHGC|GOBAR_DD07359
RLK-Pelle_LRK10L-2	1.3e-136	gnl|CHGC|GOBAR_DD07361
RLK-Pelle_LRK10L-2	4.2e-115	gnl|CHGC|GOBAR_DD08399
RLK-Pelle_LRK10L-2	4.5e-124	gnl|CHGC|GOBAR_DD13068
RLK-Pelle_LRK10L-2	5e-84	gnl|CHGC|GOBAR_DD17259
RLK-Pelle_LRK10L-2	1.2e-124	gnl|CHGC|GOBAR_DD17260
RLK-Pelle_LRK10L-2	1.6e-125	gnl|CHGC|GOBAR_DD17263
RLK-Pelle_LRK10L-2	3.4e-130	gnl|CHGC|GOBAR_DD20572
RLK-Pelle_LRK10L-2	2e-126	gnl|CHGC|GOBAR_DD21472
RLK-Pelle_LRK10L-2	2.1e-127	gnl|CHGC|GOBAR_DD21474
RLK-Pelle_LRK10L-2	3.3e-126	gnl|CHGC|GOBAR_DD25474
RLK-Pelle_LRK10L-2	4.9e-125	gnl|CHGC|GOBAR_DD29213
RLK-Pelle_LRK10L-2	2.9e-237	gnl|CHGC|GOBAR_DD29215
RLK-Pelle_LRK10L-2	1.1e-113	gnl|CHGC|GOBAR_DD29216
RLK-Pelle_LRK10L-2	2.6e-94	gnl|CHGC|GOBAR_DD29987
RLK-Pelle_LRK10L-2	1.5e-103	gnl|CHGC|GOBAR_DD31160
RLK-Pelle_LRK10L-2	1.5e-78	gnl|CHGC|GOBAR_DD31161
RLK-Pelle_LRK10L-2	1.5e-113	gnl|CHGC|GOBAR_DD31163
RLK-Pelle_LRK10L-2	3e-111	gnl|CHGC|GOBAR_DD31550
RLK-Pelle_LRK10L-2	9.7e-127	gnl|CHGC|GOBAR_DD35233
RLK-Pelle_LRK10L-2	3.7e-136	gnl|CHGC|GOBAR_DD38255
RLK-Pelle_LRR-I-1	1.9e-100	gnl|CHGC|GOBAR_AA04072
RLK-Pelle_LRR-I-1	9.5e-103	gnl|CHGC|GOBAR_AA06016
RLK-Pelle_LRR-I-1	1.2e-114	gnl|CHGC|GOBAR_AA07104
RLK-Pelle_LRR-I-1	4.5e-121	gnl|CHGC|GOBAR_AA16884
RLK-Pelle_LRR-I-1	1.9e-119	gnl|CHGC|GOBAR_AA30969
RLK-Pelle_LRR-I-1	3.1e-84	gnl|CHGC|GOBAR_AA36438
RLK-Pelle_LRR-I-1	2.8e-87	gnl|CHGC|GOBAR_AA36706
RLK-Pelle_LRR-I-1	1.1e-81	gnl|CHGC|GOBAR_DD06106
RLK-Pelle_LRR-I-1	2.5e-106	gnl|CHGC|GOBAR_DD08132
RLK-Pelle_LRR-I-1	7.6e-105	gnl|CHGC|GOBAR_DD09002
RLK-Pelle_LRR-I-1	9.4e-103	gnl|CHGC|GOBAR_DD14451
RLK-Pelle_LRR-I-1	7e-89	gnl|CHGC|GOBAR_DD16566
RLK-Pelle_LRR-I-1	3.5e-92	gnl|CHGC|GOBAR_DD21123
RLK-Pelle_LRR-I-1	2.4e-116	gnl|CHGC|GOBAR_DD28310
RLK-Pelle_LRR-I-1	2.8e-87	gnl|CHGC|GOBAR_DD35273
RLK-Pelle_LRR-I-1	1.8e-103	gnl|CHGC|GOBAR_DD35797
RLK-Pelle_LRR-I-1	5.3e-111	gnl|CHGC|GOBAR_DD36437
RLK-Pelle_LRR-I-1	7.9e-105	gnl|CHGC|GOBAR_DD37501
RLK-Pelle_LRR-I-2	1.7e-150	gnl|CHGC|GOBAR_AA00318
RLK-Pelle_LRR-I-2	2.9e-139	gnl|CHGC|GOBAR_AA29311
RLK-Pelle_LRR-I-2	2.3e-128	gnl|CHGC|GOBAR_AA34148
RLK-Pelle_LRR-I-2	1.9e-137	gnl|CHGC|GOBAR_AA37898
RLK-Pelle_LRR-I-2	3.7e-110	gnl|CHGC|GOBAR_DD10780
RLK-Pelle_LRR-I-2	9.7e-151	gnl|CHGC|GOBAR_DD11140
RLK-Pelle_LRR-I-2	4.2e-128	gnl|CHGC|GOBAR_DD20521
RLK-Pelle_LRR-I-2	1e-137	gnl|CHGC|GOBAR_DD23419
RLK-Pelle_LRR-II	2.7e-134	gnl|CHGC|GOBAR_AA06626
RLK-Pelle_LRR-II	5.5e-147	gnl|CHGC|GOBAR_AA06979
RLK-Pelle_LRR-II	6.6e-156	gnl|CHGC|GOBAR_AA11638
RLK-Pelle_LRR-II	2.2e-141	gnl|CHGC|GOBAR_AA13618
RLK-Pelle_LRR-II	6.2e-123	gnl|CHGC|GOBAR_AA17831
RLK-Pelle_LRR-II	8.2e-140	gnl|CHGC|GOBAR_AA17832
RLK-Pelle_LRR-II	1.3e-150	gnl|CHGC|GOBAR_AA21013
RLK-Pelle_LRR-II	4.9e-147	gnl|CHGC|GOBAR_AA22524
RLK-Pelle_LRR-II	3.6e-143	gnl|CHGC|GOBAR_AA26118
RLK-Pelle_LRR-II	6.1e-127	gnl|CHGC|GOBAR_AA27404
RLK-Pelle_LRR-II	6e-138	gnl|CHGC|GOBAR_AA28948
RLK-Pelle_LRR-II	2.3e-144	gnl|CHGC|GOBAR_AA28949
RLK-Pelle_LRR-II	5.5e-148	gnl|CHGC|GOBAR_AA33225
RLK-Pelle_LRR-II	5.1e-140	gnl|CHGC|GOBAR_AA35416
RLK-Pelle_LRR-II	4.5e-150	gnl|CHGC|GOBAR_AA40607
RLK-Pelle_LRR-II	4.9e-147	gnl|CHGC|GOBAR_DD00372
RLK-Pelle_LRR-II	2.1e-143	gnl|CHGC|GOBAR_DD01050
RLK-Pelle_LRR-II	3.4e-156	gnl|CHGC|GOBAR_DD01769
RLK-Pelle_LRR-II	7.7e-151	gnl|CHGC|GOBAR_DD05997
RLK-Pelle_LRR-II	7.9e-147	gnl|CHGC|GOBAR_DD09365
RLK-Pelle_LRR-II	2.8e-153	gnl|CHGC|GOBAR_DD09366
RLK-Pelle_LRR-II	1.6e-140	gnl|CHGC|GOBAR_DD14343
RLK-Pelle_LRR-II	8.4e-154	gnl|CHGC|GOBAR_DD17956
RLK-Pelle_LRR-II	1.1e-139	gnl|CHGC|GOBAR_DD20162
RLK-Pelle_LRR-II	2.3e-140	gnl|CHGC|GOBAR_DD24670
RLK-Pelle_LRR-II	4.3e-138	gnl|CHGC|GOBAR_DD24671
RLK-Pelle_LRR-II	1.4e-126	gnl|CHGC|GOBAR_DD27391
RLK-Pelle_LRR-II	1.5e-152	gnl|CHGC|GOBAR_DD28293
RLK-Pelle_LRR-II	2.3e-140	gnl|CHGC|GOBAR_DD28384
RLK-Pelle_LRR-II	2.7e-137	gnl|CHGC|GOBAR_DD29529
RLK-Pelle_LRR-II	8.6e-148	gnl|CHGC|GOBAR_DD34459
RLK-Pelle_LRR-II	5.1e-150	gnl|CHGC|GOBAR_DD35041
RLK-Pelle_LRR-III	4.1e-114	gnl|CHGC|GOBAR_AA00064
RLK-Pelle_LRR-III	7.2e-80	gnl|CHGC|GOBAR_AA01179
RLK-Pelle_LRR-III	2e-96	gnl|CHGC|GOBAR_AA01897
RLK-Pelle_LRR-III	9.2e-125	gnl|CHGC|GOBAR_AA02586
RLK-Pelle_LRR-III	3e-94	gnl|CHGC|GOBAR_AA04295
RLK-Pelle_LRR-III	7.3e-85	gnl|CHGC|GOBAR_AA04771
RLK-Pelle_LRR-III	4.3e-112	gnl|CHGC|GOBAR_AA07101
RLK-Pelle_LRR-III	5.2e-50	gnl|CHGC|GOBAR_AA08526
RLK-Pelle_LRR-III	4.5e-81	gnl|CHGC|GOBAR_AA09640
RLK-Pelle_LRR-III	2.1e-131	gnl|CHGC|GOBAR_AA09778
RLK-Pelle_LRR-III	2.7e-85	gnl|CHGC|GOBAR_AA09931
RLK-Pelle_LRR-III	9.4e-88	gnl|CHGC|GOBAR_AA10037
RLK-Pelle_LRR-III	7.8e-77	gnl|CHGC|GOBAR_AA12272
RLK-Pelle_LRR-III	8e-82	gnl|CHGC|GOBAR_AA12283
RLK-Pelle_LRR-III	1.5e-110	gnl|CHGC|GOBAR_AA12384
RLK-Pelle_LRR-III	1.8e-113	gnl|CHGC|GOBAR_AA12723
RLK-Pelle_LRR-III	1e-85	gnl|CHGC|GOBAR_AA13142
RLK-Pelle_LRR-III	2.3e-72	gnl|CHGC|GOBAR_AA13178
RLK-Pelle_LRR-III	5.6e-85	gnl|CHGC|GOBAR_AA13424
RLK-Pelle_LRR-III	2.9e-111	gnl|CHGC|GOBAR_AA13939
RLK-Pelle_LRR-III	7.8e-135	gnl|CHGC|GOBAR_AA14051
RLK-Pelle_LRR-III	1.1e-77	gnl|CHGC|GOBAR_AA14407
RLK-Pelle_LRR-III	1e-91	gnl|CHGC|GOBAR_AA14423
RLK-Pelle_LRR-III	7.2e-75	gnl|CHGC|GOBAR_AA14561
RLK-Pelle_LRR-III	1.8e-76	gnl|CHGC|GOBAR_AA14974
RLK-Pelle_LRR-III	2.2e-96	gnl|CHGC|GOBAR_AA15515
RLK-Pelle_LRR-III	1e-111	gnl|CHGC|GOBAR_AA17265
RLK-Pelle_LRR-III	1e-76	gnl|CHGC|GOBAR_AA18336
RLK-Pelle_LRR-III	1.8e-115	gnl|CHGC|GOBAR_AA18808
RLK-Pelle_LRR-III	1.5e-69	gnl|CHGC|GOBAR_AA19153
RLK-Pelle_LRR-III	4.4e-93	gnl|CHGC|GOBAR_AA19235
RLK-Pelle_LRR-III	1.9e-76	gnl|CHGC|GOBAR_AA19571
RLK-Pelle_LRR-III	6.1e-81	gnl|CHGC|GOBAR_AA20033
RLK-Pelle_LRR-III	2.1e-68	gnl|CHGC|GOBAR_AA20692
RLK-Pelle_LRR-III	7.8e-83	gnl|CHGC|GOBAR_AA21600
RLK-Pelle_LRR-III	2.7e-104	gnl|CHGC|GOBAR_AA22372
RLK-Pelle_LRR-III	4e-94	gnl|CHGC|GOBAR_AA22997
RLK-Pelle_LRR-III	9.2e-109	gnl|CHGC|GOBAR_AA23269
RLK-Pelle_LRR-III	1.5e-74	gnl|CHGC|GOBAR_AA24237
RLK-Pelle_LRR-III	2.2e-110	gnl|CHGC|GOBAR_AA25302
RLK-Pelle_LRR-III	1.1e-83	gnl|CHGC|GOBAR_AA26383
RLK-Pelle_LRR-III	4.5e-92	gnl|CHGC|GOBAR_AA27216
RLK-Pelle_LRR-III	2.5e-100	gnl|CHGC|GOBAR_AA27574
RLK-Pelle_LRR-III	1.4e-91	gnl|CHGC|GOBAR_AA28017
RLK-Pelle_LRR-III	4.9e-72	gnl|CHGC|GOBAR_AA28465
RLK-Pelle_LRR-III	9.1e-76	gnl|CHGC|GOBAR_AA29546
RLK-Pelle_LRR-III	1.9e-97	gnl|CHGC|GOBAR_AA30083
RLK-Pelle_LRR-III	9e-82	gnl|CHGC|GOBAR_AA31571
RLK-Pelle_LRR-III	1.9e-110	gnl|CHGC|GOBAR_AA31846
RLK-Pelle_LRR-III	5.8e-113	gnl|CHGC|GOBAR_AA33222
RLK-Pelle_LRR-III	3.2e-93	gnl|CHGC|GOBAR_AA33303
RLK-Pelle_LRR-III	9.6e-50	gnl|CHGC|GOBAR_AA33587
RLK-Pelle_LRR-III	4e-89	gnl|CHGC|GOBAR_AA35239
RLK-Pelle_LRR-III	3.8e-80	gnl|CHGC|GOBAR_AA35240
RLK-Pelle_LRR-III	3.9e-91	gnl|CHGC|GOBAR_AA36721
RLK-Pelle_LRR-III	2e-69	gnl|CHGC|GOBAR_AA37526
RLK-Pelle_LRR-III	6.2e-81	gnl|CHGC|GOBAR_AA40789
RLK-Pelle_LRR-III	6.6e-59	gnl|CHGC|GOBAR_DD01901
RLK-Pelle_LRR-III	4.1e-110	gnl|CHGC|GOBAR_DD02308
RLK-Pelle_LRR-III	3.9e-84	gnl|CHGC|GOBAR_DD03453
RLK-Pelle_LRR-III	5.9e-96	gnl|CHGC|GOBAR_DD03791
RLK-Pelle_LRR-III	1.5e-77	gnl|CHGC|GOBAR_DD04489
RLK-Pelle_LRR-III	1.5e-50	gnl|CHGC|GOBAR_DD05719
RLK-Pelle_LRR-III	3.2e-92	gnl|CHGC|GOBAR_DD05964
RLK-Pelle_LRR-III	9.9e-53	gnl|CHGC|GOBAR_DD06970
RLK-Pelle_LRR-III	3e-85	gnl|CHGC|GOBAR_DD07132
RLK-Pelle_LRR-III	6e-109	gnl|CHGC|GOBAR_DD08747
RLK-Pelle_LRR-III	3.6e-74	gnl|CHGC|GOBAR_DD09415
RLK-Pelle_LRR-III	1.3e-92	gnl|CHGC|GOBAR_DD10419
RLK-Pelle_LRR-III	1.1e-83	gnl|CHGC|GOBAR_DD10573
RLK-Pelle_LRR-III	1.9e-80	gnl|CHGC|GOBAR_DD10653
RLK-Pelle_LRR-III	1.6e-113	gnl|CHGC|GOBAR_DD11353
RLK-Pelle_LRR-III	8e-114	gnl|CHGC|GOBAR_DD11354
RLK-Pelle_LRR-III	5.9e-85	gnl|CHGC|GOBAR_DD11401
RLK-Pelle_LRR-III	1.3e-114	gnl|CHGC|GOBAR_DD12763
RLK-Pelle_LRR-III	4.6e-109	gnl|CHGC|GOBAR_DD13016
RLK-Pelle_LRR-III	1.2e-92	gnl|CHGC|GOBAR_DD13965
RLK-Pelle_LRR-III	7.1e-72	gnl|CHGC|GOBAR_DD14211
RLK-Pelle_LRR-III	1.3e-73	gnl|CHGC|GOBAR_DD16051
RLK-Pelle_LRR-III	4.6e-112	gnl|CHGC|GOBAR_DD17143
RLK-Pelle_LRR-III	1.1e-88	gnl|CHGC|GOBAR_DD18442
RLK-Pelle_LRR-III	2.5e-100	gnl|CHGC|GOBAR_DD18613
RLK-Pelle_LRR-III	4.3e-74	gnl|CHGC|GOBAR_DD19748
RLK-Pelle_LRR-III	8.6e-110	gnl|CHGC|GOBAR_DD19798
RLK-Pelle_LRR-III	1.7e-84	gnl|CHGC|GOBAR_DD20013
RLK-Pelle_LRR-III	2.9e-88	gnl|CHGC|GOBAR_DD20067
RLK-Pelle_LRR-III	2.3e-71	gnl|CHGC|GOBAR_DD20981
RLK-Pelle_LRR-III	6.2e-48	gnl|CHGC|GOBAR_DD21104
RLK-Pelle_LRR-III	3e-109	gnl|CHGC|GOBAR_DD22450
RLK-Pelle_LRR-III	2.4e-81	gnl|CHGC|GOBAR_DD23035
RLK-Pelle_LRR-III	6.7e-84	gnl|CHGC|GOBAR_DD23078
RLK-Pelle_LRR-III	1.2e-78	gnl|CHGC|GOBAR_DD23445
RLK-Pelle_LRR-III	6.5e-62	gnl|CHGC|GOBAR_DD23995
RLK-Pelle_LRR-III	4.5e-81	gnl|CHGC|GOBAR_DD24673
RLK-Pelle_LRR-III	4.5e-69	gnl|CHGC|GOBAR_DD25022
RLK-Pelle_LRR-III	5.2e-115	gnl|CHGC|GOBAR_DD27089
RLK-Pelle_LRR-III	3.7e-87	gnl|CHGC|GOBAR_DD28760
RLK-Pelle_LRR-III	2.3e-61	gnl|CHGC|GOBAR_DD29259
RLK-Pelle_LRR-III	4.9e-91	gnl|CHGC|GOBAR_DD30362
RLK-Pelle_LRR-III	1.1e-84	gnl|CHGC|GOBAR_DD31581
RLK-Pelle_LRR-III	7.3e-110	gnl|CHGC|GOBAR_DD32949
RLK-Pelle_LRR-III	4.1e-84	gnl|CHGC|GOBAR_DD32958
RLK-Pelle_LRR-III	1.7e-76	gnl|CHGC|GOBAR_DD33021
RLK-Pelle_LRR-III	3e-58	gnl|CHGC|GOBAR_DD33995
RLK-Pelle_LRR-III	7.2e-111	gnl|CHGC|GOBAR_DD34456
RLK-Pelle_LRR-III	1.4e-81	gnl|CHGC|GOBAR_DD34844
RLK-Pelle_LRR-III	1.2e-108	gnl|CHGC|GOBAR_DD35235
RLK-Pelle_LRR-III	2.3e-79	gnl|CHGC|GOBAR_DD35427
RLK-Pelle_LRR-III	1.3e-87	gnl|CHGC|GOBAR_DD35479
RLK-Pelle_LRR-III	2.6e-113	gnl|CHGC|GOBAR_DD35666
RLK-Pelle_LRR-III	1.4e-81	gnl|CHGC|GOBAR_DD38225
RLK-Pelle_LRR-IV	1.9e-250	gnl|CHGC|GOBAR_AA03974
RLK-Pelle_LRR-IV	2.6e-131	gnl|CHGC|GOBAR_AA07839
RLK-Pelle_LRR-IV	4.5e-126	gnl|CHGC|GOBAR_AA11854
RLK-Pelle_LRR-IV	6.9e-127	gnl|CHGC|GOBAR_AA19551
RLK-Pelle_LRR-IV	1.3e-130	gnl|CHGC|GOBAR_AA30036
RLK-Pelle_LRR-IV	2.9e-130	gnl|CHGC|GOBAR_DD02908
RLK-Pelle_LRR-IV	4.7e-126	gnl|CHGC|GOBAR_DD03499
RLK-Pelle_LRR-IV	2.3e-132	gnl|CHGC|GOBAR_DD11217
RLK-Pelle_LRR-IV	1.6e-128	gnl|CHGC|GOBAR_DD14824
RLK-Pelle_LRR-IV	2.7e-125	gnl|CHGC|GOBAR_DD26203
RLK-Pelle_LRR-IX	4.1e-158	gnl|CHGC|GOBAR_AA00579
RLK-Pelle_LRR-IX	9.5e-147	gnl|CHGC|GOBAR_AA11520
RLK-Pelle_LRR-IX	7.7e-164	gnl|CHGC|GOBAR_AA11645
RLK-Pelle_LRR-IX	1.3e-142	gnl|CHGC|GOBAR_AA19184
RLK-Pelle_LRR-IX	6e-125	gnl|CHGC|GOBAR_AA21683
RLK-Pelle_LRR-IX	1.4e-154	gnl|CHGC|GOBAR_AA28359
RLK-Pelle_LRR-IX	4.4e-149	gnl|CHGC|GOBAR_AA30589
RLK-Pelle_LRR-IX	2.6e-145	gnl|CHGC|GOBAR_AA33268
RLK-Pelle_LRR-IX	3e-150	gnl|CHGC|GOBAR_DD00463
RLK-Pelle_LRR-IX	1.1e-145	gnl|CHGC|GOBAR_DD02534
RLK-Pelle_LRR-IX	9.1e-145	gnl|CHGC|GOBAR_DD02535
RLK-Pelle_LRR-IX	2.7e-154	gnl|CHGC|GOBAR_DD22359
RLK-Pelle_LRR-IX	3.2e-143	gnl|CHGC|GOBAR_DD23104
RLK-Pelle_LRR-IX	7e-147	gnl|CHGC|GOBAR_DD26514
RLK-Pelle_LRR-IX	3.2e-158	gnl|CHGC|GOBAR_DD26741
RLK-Pelle_LRR-IX	1.8e-156	gnl|CHGC|GOBAR_DD28668
RLK-Pelle_LRR-IX	5.9e-162	gnl|CHGC|GOBAR_DD34146
RLK-Pelle_LRR-V	2.2e-143	gnl|CHGC|GOBAR_AA07609
RLK-Pelle_LRR-V	2.1e-134	gnl|CHGC|GOBAR_AA11429
RLK-Pelle_LRR-V	4.1e-123	gnl|CHGC|GOBAR_AA20178
RLK-Pelle_LRR-V	6e-140	gnl|CHGC|GOBAR_AA25683
RLK-Pelle_LRR-V	1.6e-111	gnl|CHGC|GOBAR_AA26005
RLK-Pelle_LRR-V	5.7e-123	gnl|CHGC|GOBAR_AA31899
RLK-Pelle_LRR-V	1.6e-142	gnl|CHGC|GOBAR_AA39075
RLK-Pelle_LRR-V	2.5e-108	gnl|CHGC|GOBAR_AA39764
RLK-Pelle_LRR-V	2.8e-94	gnl|CHGC|GOBAR_DD02568
RLK-Pelle_LRR-V	6.5e-124	gnl|CHGC|GOBAR_DD03326
RLK-Pelle_LRR-V	2.8e-143	gnl|CHGC|GOBAR_DD06574
RLK-Pelle_LRR-V	4.2e-122	gnl|CHGC|GOBAR_DD13117
RLK-Pelle_LRR-V	7.4e-138	gnl|CHGC|GOBAR_DD16752
RLK-Pelle_LRR-V	4.4e-128	gnl|CHGC|GOBAR_DD17332
RLK-Pelle_LRR-V	2.3e-111	gnl|CHGC|GOBAR_DD23975
RLK-Pelle_LRR-V	4.7e-124	gnl|CHGC|GOBAR_DD25124
RLK-Pelle_LRR-V	1.1e-126	gnl|CHGC|GOBAR_DD30456
RLK-Pelle_LRR-VI-1	3.9e-95	gnl|CHGC|GOBAR_AA12495
RLK-Pelle_LRR-VI-1	8.4e-100	gnl|CHGC|GOBAR_AA16586
RLK-Pelle_LRR-VI-1	7.4e-92	gnl|CHGC|GOBAR_AA17502
RLK-Pelle_LRR-VI-1	3.6e-112	gnl|CHGC|GOBAR_AA17728
RLK-Pelle_LRR-VI-1	6e-108	gnl|CHGC|GOBAR_AA21815
RLK-Pelle_LRR-VI-1	3.7e-100	gnl|CHGC|GOBAR_AA30183
RLK-Pelle_LRR-VI-1	4.7e-102	gnl|CHGC|GOBAR_AA33642
RLK-Pelle_LRR-VI-1	6.1e-101	gnl|CHGC|GOBAR_DD01474
RLK-Pelle_LRR-VI-1	4.3e-99	gnl|CHGC|GOBAR_DD03811
RLK-Pelle_LRR-VI-1	5.7e-109	gnl|CHGC|GOBAR_DD07211
RLK-Pelle_LRR-VI-1	9.8e-102	gnl|CHGC|GOBAR_DD15827
RLK-Pelle_LRR-VI-1	2e-101	gnl|CHGC|GOBAR_DD26394
RLK-Pelle_LRR-VI-1	3.1e-90	gnl|CHGC|GOBAR_DD33655
RLK-Pelle_LRR-VI-1	1e-112	gnl|CHGC|GOBAR_DD36971
RLK-Pelle_LRR-VI-1	8.7e-84	gnl|CHGC|GOBAR_DD37892
RLK-Pelle_LRR-VI-2	9.8e-112	gnl|CHGC|GOBAR_AA02162
RLK-Pelle_LRR-VI-2	1.4e-114	gnl|CHGC|GOBAR_AA04114
RLK-Pelle_LRR-VI-2	2.8e-104	gnl|CHGC|GOBAR_AA08392
RLK-Pelle_LRR-VI-2	1.2e-102	gnl|CHGC|GOBAR_AA13429
RLK-Pelle_LRR-VI-2	7.5e-114	gnl|CHGC|GOBAR_AA19037
RLK-Pelle_LRR-VI-2	2.8e-93	gnl|CHGC|GOBAR_AA20620
RLK-Pelle_LRR-VI-2	3.4e-101	gnl|CHGC|GOBAR_AA20793
RLK-Pelle_LRR-VI-2	1.5e-109	gnl|CHGC|GOBAR_AA22610
RLK-Pelle_LRR-VI-2	2.9e-117	gnl|CHGC|GOBAR_AA33850
RLK-Pelle_LRR-VI-2	5.7e-101	gnl|CHGC|GOBAR_DD01107
RLK-Pelle_LRR-VI-2	7.7e-103	gnl|CHGC|GOBAR_DD05285
RLK-Pelle_LRR-VI-2	3.5e-107	gnl|CHGC|GOBAR_DD07302
RLK-Pelle_LRR-VI-2	9.5e-114	gnl|CHGC|GOBAR_DD09053
RLK-Pelle_LRR-VI-2	2.2e-117	gnl|CHGC|GOBAR_DD13685
RLK-Pelle_LRR-VI-2	1.1e-56	gnl|CHGC|GOBAR_DD14267
RLK-Pelle_LRR-VI-2	7.9e-111	gnl|CHGC|GOBAR_DD17891
RLK-Pelle_LRR-VI-2	6.8e-109	gnl|CHGC|GOBAR_DD20921
RLK-Pelle_LRR-VI-2	5e-106	gnl|CHGC|GOBAR_DD29459
RLK-Pelle_LRR-VI-2	4.5e-86	gnl|CHGC|GOBAR_DD24916
RLK-Pelle_LRR-VII-1	3.9e-97	gnl|CHGC|GOBAR_AA03957
RLK-Pelle_LRR-VII-1	9.1e-127	gnl|CHGC|GOBAR_AA16679
RLK-Pelle_LRR-VII-1	2e-126	gnl|CHGC|GOBAR_AA17000
RLK-Pelle_LRR-VII-1	1.2e-129	gnl|CHGC|GOBAR_AA18887
RLK-Pelle_LRR-VII-1	1.1e-128	gnl|CHGC|GOBAR_AA33808
RLK-Pelle_LRR-VII-1	1.3e-123	gnl|CHGC|GOBAR_AA35657
RLK-Pelle_LRR-VII-1	5.9e-125	gnl|CHGC|GOBAR_DD00413
RLK-Pelle_LRR-VII-1	9.5e-126	gnl|CHGC|GOBAR_DD11047
RLK-Pelle_LRR-VII-1	2e-127	gnl|CHGC|GOBAR_DD11366
RLK-Pelle_LRR-VII-1	1.5e-129	gnl|CHGC|GOBAR_DD22294
RLK-Pelle_LRR-VII-1	3.4e-123	gnl|CHGC|GOBAR_DD29491
RLK-Pelle_LRR-VII-1	3.8e-126	gnl|CHGC|GOBAR_DD30961
RLK-Pelle_LRR-VII-2	6.4e-135	gnl|CHGC|GOBAR_AA00789
RLK-Pelle_LRR-VII-2	1e-100	gnl|CHGC|GOBAR_AA11783
RLK-Pelle_LRR-VII-2	3.9e-136	gnl|CHGC|GOBAR_AA16459
RLK-Pelle_LRR-VII-2	2.1e-117	gnl|CHGC|GOBAR_AA22498
RLK-Pelle_LRR-VII-2	1.9e-121	gnl|CHGC|GOBAR_AA23177
RLK-Pelle_LRR-VII-2	1.4e-101	gnl|CHGC|GOBAR_DD00844
RLK-Pelle_LRR-VII-2	1.1e-119	gnl|CHGC|GOBAR_DD06389
RLK-Pelle_LRR-VII-2	3.3e-134	gnl|CHGC|GOBAR_DD10547
RLK-Pelle_LRR-VII-2	1.3e-118	gnl|CHGC|GOBAR_DD32798
RLK-Pelle_LRR-VII-2	1e-120	gnl|CHGC|GOBAR_DD37876
RLK-Pelle_LRR-VII-2	2.8e-136	gnl|CHGC|GOBAR_DD38060
RLK-Pelle_LRR-VII-3	1.8e-120	gnl|CHGC|GOBAR_AA05718
RLK-Pelle_LRR-VII-3	9.3e-120	gnl|CHGC|GOBAR_AA12818
RLK-Pelle_LRR-VII-3	3.4e-119	gnl|CHGC|GOBAR_AA12819
RLK-Pelle_LRR-VII-3	1.5e-119	gnl|CHGC|GOBAR_AA15481
RLK-Pelle_LRR-VII-3	3.1e-119	gnl|CHGC|GOBAR_AA23346
RLK-Pelle_LRR-VII-3	5.6e-119	gnl|CHGC|GOBAR_AA31412
RLK-Pelle_LRR-VII-3	1.9e-120	gnl|CHGC|GOBAR_DD05180
RLK-Pelle_LRR-VII-3	1.6e-118	gnl|CHGC|GOBAR_DD14192
RLK-Pelle_LRR-VII-3	1.5e-120	gnl|CHGC|GOBAR_DD37192
RLK-Pelle_LRR-VIII-1	3.2e-127	gnl|CHGC|GOBAR_AA00944
RLK-Pelle_LRR-VIII-1	3.2e-130	gnl|CHGC|GOBAR_AA01222
RLK-Pelle_LRR-VIII-1	2.1e-126	gnl|CHGC|GOBAR_AA02772
RLK-Pelle_LRR-VIII-1	1e-120	gnl|CHGC|GOBAR_AA07152
RLK-Pelle_LRR-VIII-1	2.7e-131	gnl|CHGC|GOBAR_AA07434
RLK-Pelle_LRR-VIII-1	3.6e-131	gnl|CHGC|GOBAR_DD08744
RLK-Pelle_LRR-VIII-1	5.4e-127	gnl|CHGC|GOBAR_DD12473
RLK-Pelle_LRR-VIII-1	6.5e-133	gnl|CHGC|GOBAR_DD12898
RLK-Pelle_LRR-VIII-1	1.9e-124	gnl|CHGC|GOBAR_DD23744
RLK-Pelle_LRR-VIII-1	7.7e-132	gnl|CHGC|GOBAR_DD30671
RLK-Pelle_LRR-VIII-1	6e-132	gnl|CHGC|GOBAR_DD34553
RLK-Pelle_LRR-VIII-1	2.9e-133	gnl|CHGC|GOBAR_DD37404
RLK-Pelle_LRR-Xa	1.4e-101	gnl|CHGC|GOBAR_AA03461
RLK-Pelle_LRR-Xa	8e-124	gnl|CHGC|GOBAR_AA17621
RLK-Pelle_LRR-Xa	1.2e-68	gnl|CHGC|GOBAR_AA25487
RLK-Pelle_LRR-Xa	5e-134	gnl|CHGC|GOBAR_AA30110
RLK-Pelle_LRR-Xa	1.5e-133	gnl|CHGC|GOBAR_AA31116
RLK-Pelle_LRR-Xa	6.5e-123	gnl|CHGC|GOBAR_AA33565
RLK-Pelle_LRR-Xa	4.1e-122	gnl|CHGC|GOBAR_AA33566
RLK-Pelle_LRR-Xa	2.8e-135	gnl|CHGC|GOBAR_AA35421
RLK-Pelle_LRR-Xa	3.6e-112	gnl|CHGC|GOBAR_DD04884
RLK-Pelle_LRR-Xa	7.2e-102	gnl|CHGC|GOBAR_DD07422
RLK-Pelle_LRR-Xa	6.1e-123	gnl|CHGC|GOBAR_DD15237
RLK-Pelle_LRR-Xa	2.2e-135	gnl|CHGC|GOBAR_DD15423
RLK-Pelle_LRR-Xa	6e-69	gnl|CHGC|GOBAR_DD20382
RLK-Pelle_LRR-Xa	1.3e-133	gnl|CHGC|GOBAR_DD24540
RLK-Pelle_LRR-Xa	3.4e-117	gnl|CHGC|GOBAR_DD27152
RLK-Pelle_LRR-Xb-1	2.7e-99	gnl|CHGC|GOBAR_AA04671
RLK-Pelle_LRR-Xb-1	1.6e-59	gnl|CHGC|GOBAR_AA07141
RLK-Pelle_LRR-Xb-1	5.2e-125	gnl|CHGC|GOBAR_AA17207
RLK-Pelle_LRR-Xb-1	4.4e-129	gnl|CHGC|GOBAR_AA18512
RLK-Pelle_LRR-Xb-1	8.1e-126	gnl|CHGC|GOBAR_AA22717
RLK-Pelle_LRR-Xb-1	8.7e-126	gnl|CHGC|GOBAR_AA27368
RLK-Pelle_LRR-Xb-1	8.4e-127	gnl|CHGC|GOBAR_AA29046
RLK-Pelle_LRR-Xb-1	2e-101	gnl|CHGC|GOBAR_AA29564
RLK-Pelle_LRR-Xb-1	9.5e-131	gnl|CHGC|GOBAR_AA31550
RLK-Pelle_LRR-Xb-1	8.7e-120	gnl|CHGC|GOBAR_AA33659
RLK-Pelle_LRR-Xb-1	2e-123	gnl|CHGC|GOBAR_AA35519
RLK-Pelle_LRR-Xb-1	9.4e-124	gnl|CHGC|GOBAR_AA37869
RLK-Pelle_LRR-Xb-1	8.1e-131	gnl|CHGC|GOBAR_AA39092
RLK-Pelle_LRR-Xb-1	1.4e-59	gnl|CHGC|GOBAR_AA39947
RLK-Pelle_LRR-Xb-1	2.7e-110	gnl|CHGC|GOBAR_DD03950
RLK-Pelle_LRR-Xb-1	2.1e-123	gnl|CHGC|GOBAR_DD05380
RLK-Pelle_LRR-Xb-1	2.2e-129	gnl|CHGC|GOBAR_DD14819
RLK-Pelle_LRR-Xb-1	2.7e-99	gnl|CHGC|GOBAR_DD16632
RLK-Pelle_LRR-Xb-1	8.9e-123	gnl|CHGC|GOBAR_DD18646
RLK-Pelle_LRR-Xb-1	2.3e-101	gnl|CHGC|GOBAR_DD19192
RLK-Pelle_LRR-Xb-1	9e-124	gnl|CHGC|GOBAR_DD22119
RLK-Pelle_LRR-Xb-1	2.5e-59	gnl|CHGC|GOBAR_DD25777
RLK-Pelle_LRR-Xb-1	8.1e-131	gnl|CHGC|GOBAR_DD26786
RLK-Pelle_LRR-Xb-1	9.1e-126	gnl|CHGC|GOBAR_DD32113
RLK-Pelle_LRR-Xb-1	9.4e-127	gnl|CHGC|GOBAR_DD32438
RLK-Pelle_LRR-Xb-1	8.7e-127	gnl|CHGC|GOBAR_DD33160
RLK-Pelle_LRR-Xb-2	1.8e-139	gnl|CHGC|GOBAR_AA24479
RLK-Pelle_LRR-Xb-2	3.2e-107	gnl|CHGC|GOBAR_AA25396
RLK-Pelle_LRR-Xb-2	1.2e-139	gnl|CHGC|GOBAR_DD07206
RLK-Pelle_LRR-Xb-2	7.7e-140	gnl|CHGC|GOBAR_DD22799
RLK-Pelle_LRR-XI-1	1.4e-95	gnl|CHGC|GOBAR_AA03496
RLK-Pelle_LRR-XI-1	6.7e-98	gnl|CHGC|GOBAR_AA03653
RLK-Pelle_LRR-XI-1	7e-74	gnl|CHGC|GOBAR_AA06475
RLK-Pelle_LRR-XI-1	4e-81	gnl|CHGC|GOBAR_AA06609
RLK-Pelle_LRR-XI-1	4e-85	gnl|CHGC|GOBAR_AA07944
RLK-Pelle_LRR-XI-1	6.8e-87	gnl|CHGC|GOBAR_AA07946
RLK-Pelle_LRR-XI-1	2.2e-85	gnl|CHGC|GOBAR_AA07948
RLK-Pelle_LRR-XI-1	3.8e-72	gnl|CHGC|GOBAR_AA07952
RLK-Pelle_LRR-XI-1	1.2e-63	gnl|CHGC|GOBAR_AA08308
RLK-Pelle_LRR-XI-1	3.1e-90	gnl|CHGC|GOBAR_AA08311
RLK-Pelle_LRR-XI-1	1.1e-88	gnl|CHGC|GOBAR_AA08312
RLK-Pelle_LRR-XI-1	2.1e-84	gnl|CHGC|GOBAR_AA08625
RLK-Pelle_LRR-XI-1	2.8e-103	gnl|CHGC|GOBAR_AA09505
RLK-Pelle_LRR-XI-1	1.1e-85	gnl|CHGC|GOBAR_AA10737
RLK-Pelle_LRR-XI-1	1.4e-111	gnl|CHGC|GOBAR_AA10938
RLK-Pelle_LRR-XI-1	8.1e-97	gnl|CHGC|GOBAR_AA10985
RLK-Pelle_LRR-XI-1	9.3e-97	gnl|CHGC|GOBAR_AA11141
RLK-Pelle_LRR-XI-1	5.1e-108	gnl|CHGC|GOBAR_AA11881
RLK-Pelle_LRR-XI-1	4.8e-108	gnl|CHGC|GOBAR_AA11882
RLK-Pelle_LRR-XI-1	9.5e-52	gnl|CHGC|GOBAR_AA11958
RLK-Pelle_LRR-XI-1	1.3e-116	gnl|CHGC|GOBAR_AA12603
RLK-Pelle_LRR-XI-1	1.1e-89	gnl|CHGC|GOBAR_AA12938
RLK-Pelle_LRR-XI-1	1.9e-86	gnl|CHGC|GOBAR_AA12939
RLK-Pelle_LRR-XI-1	3.1e-90	gnl|CHGC|GOBAR_AA12940
RLK-Pelle_LRR-XI-1	8.8e-75	gnl|CHGC|GOBAR_AA13070
RLK-Pelle_LRR-XI-1	1.1e-85	gnl|CHGC|GOBAR_AA13072
RLK-Pelle_LRR-XI-1	4.2e-64	gnl|CHGC|GOBAR_AA13073
RLK-Pelle_LRR-XI-1	2.3e-112	gnl|CHGC|GOBAR_AA13853
RLK-Pelle_LRR-XI-1	4.7e-110	gnl|CHGC|GOBAR_AA13899
RLK-Pelle_LRR-XI-1	3.3e-47	gnl|CHGC|GOBAR_AA14870
RLK-Pelle_LRR-XI-1	1.6e-100	gnl|CHGC|GOBAR_AA17903
RLK-Pelle_LRR-XI-1	1.6e-174	gnl|CHGC|GOBAR_AA18044
RLK-Pelle_LRR-XI-1	1.2e-109	gnl|CHGC|GOBAR_AA19174
RLK-Pelle_LRR-XI-1	1.1e-100	gnl|CHGC|GOBAR_AA19559
RLK-Pelle_LRR-XI-1	1.4e-107	gnl|CHGC|GOBAR_AA19704
RLK-Pelle_LRR-XI-1	4.6e-88	gnl|CHGC|GOBAR_AA21025
RLK-Pelle_LRR-XI-1	1.6e-111	gnl|CHGC|GOBAR_AA21433
RLK-Pelle_LRR-XI-1	6.7e-88	gnl|CHGC|GOBAR_AA22433
RLK-Pelle_LRR-XI-1	4e-91	gnl|CHGC|GOBAR_AA22434
RLK-Pelle_LRR-XI-1	3.7e-91	gnl|CHGC|GOBAR_AA22435
RLK-Pelle_LRR-XI-1	1.5e-38	gnl|CHGC|GOBAR_AA22436
RLK-Pelle_LRR-XI-1	5.1e-103	gnl|CHGC|GOBAR_AA23839
RLK-Pelle_LRR-XI-1	1.2e-86	gnl|CHGC|GOBAR_AA24839
RLK-Pelle_LRR-XI-1	1.7e-111	gnl|CHGC|GOBAR_AA25862
RLK-Pelle_LRR-XI-1	1.4e-94	gnl|CHGC|GOBAR_AA27071
RLK-Pelle_LRR-XI-1	1.9e-107	gnl|CHGC|GOBAR_AA29605
RLK-Pelle_LRR-XI-1	1e-106	gnl|CHGC|GOBAR_AA29606
RLK-Pelle_LRR-XI-1	7e-113	gnl|CHGC|GOBAR_AA29835
RLK-Pelle_LRR-XI-1	1.8e-107	gnl|CHGC|GOBAR_AA30141
RLK-Pelle_LRR-XI-1	2.8e-75	gnl|CHGC|GOBAR_AA31172
RLK-Pelle_LRR-XI-1	8e-77	gnl|CHGC|GOBAR_AA31173
RLK-Pelle_LRR-XI-1	1.1e-104	gnl|CHGC|GOBAR_AA31242
RLK-Pelle_LRR-XI-1	1.2e-59	gnl|CHGC|GOBAR_AA32171
RLK-Pelle_LRR-XI-1	1.4e-65	gnl|CHGC|GOBAR_AA32172
RLK-Pelle_LRR-XI-1	1.1e-106	gnl|CHGC|GOBAR_AA32338
RLK-Pelle_LRR-XI-1	6.2e-83	gnl|CHGC|GOBAR_AA33717
RLK-Pelle_LRR-XI-1	3.2e-112	gnl|CHGC|GOBAR_AA34201
RLK-Pelle_LRR-XI-1	2.8e-103	gnl|CHGC|GOBAR_AA34228
RLK-Pelle_LRR-XI-1	4.1e-96	gnl|CHGC|GOBAR_AA34905
RLK-Pelle_LRR-XI-1	1.8e-80	gnl|CHGC|GOBAR_AA35019
RLK-Pelle_LRR-XI-1	7.8e-57	gnl|CHGC|GOBAR_AA36837
RLK-Pelle_LRR-XI-1	7.9e-112	gnl|CHGC|GOBAR_AA36842
RLK-Pelle_LRR-XI-1	1.4e-86	gnl|CHGC|GOBAR_AA37429
RLK-Pelle_LRR-XI-1	7.7e-105	gnl|CHGC|GOBAR_AA37571
RLK-Pelle_LRR-XI-1	1.2e-105	gnl|CHGC|GOBAR_AA37572
RLK-Pelle_LRR-XI-1	8.5e-85	gnl|CHGC|GOBAR_AA37640
RLK-Pelle_LRR-XI-1	1.7e-87	gnl|CHGC|GOBAR_AA39781
RLK-Pelle_LRR-XI-1	7.3e-111	gnl|CHGC|GOBAR_AA39946
RLK-Pelle_LRR-XI-1	1e-89	gnl|CHGC|GOBAR_AA40063
RLK-Pelle_LRR-XI-1	1e-91	gnl|CHGC|GOBAR_AA40214
RLK-Pelle_LRR-XI-1	3.9e-119	gnl|CHGC|GOBAR_AA40366
RLK-Pelle_LRR-XI-1	6.3e-107	gnl|CHGC|GOBAR_AA40857
RLK-Pelle_LRR-XI-1	1.1e-107	gnl|CHGC|GOBAR_DD00003
RLK-Pelle_LRR-XI-1	1.2e-109	gnl|CHGC|GOBAR_DD00005
RLK-Pelle_LRR-XI-1	6.8e-106	gnl|CHGC|GOBAR_DD01733
RLK-Pelle_LRR-XI-1	2.3e-106	gnl|CHGC|GOBAR_DD01734
RLK-Pelle_LRR-XI-1	1.1e-111	gnl|CHGC|GOBAR_DD02092
RLK-Pelle_LRR-XI-1	1.4e-118	gnl|CHGC|GOBAR_DD02282
RLK-Pelle_LRR-XI-1	9.3e-50	gnl|CHGC|GOBAR_DD02711
RLK-Pelle_LRR-XI-1	4.2e-185	gnl|CHGC|GOBAR_DD04499
RLK-Pelle_LRR-XI-1	1.3e-101	gnl|CHGC|GOBAR_DD04512
RLK-Pelle_LRR-XI-1	6.8e-113	gnl|CHGC|GOBAR_DD05650
RLK-Pelle_LRR-XI-1	6.9e-86	gnl|CHGC|GOBAR_DD06185
RLK-Pelle_LRR-XI-1	2e-82	gnl|CHGC|GOBAR_DD06690
RLK-Pelle_LRR-XI-1	1.9e-88	gnl|CHGC|GOBAR_DD06691
RLK-Pelle_LRR-XI-1	2.2e-87	gnl|CHGC|GOBAR_DD06693
RLK-Pelle_LRR-XI-1	5.9e-88	gnl|CHGC|GOBAR_DD06848
RLK-Pelle_LRR-XI-1	7.7e-67	gnl|CHGC|GOBAR_DD06849
RLK-Pelle_LRR-XI-1	1.4e-87	gnl|CHGC|GOBAR_DD06852
RLK-Pelle_LRR-XI-1	2.6e-88	gnl|CHGC|GOBAR_DD06854
RLK-Pelle_LRR-XI-1	1.3e-88	gnl|CHGC|GOBAR_DD06855
RLK-Pelle_LRR-XI-1	3.7e-56	gnl|CHGC|GOBAR_DD06857
RLK-Pelle_LRR-XI-1	9.2e-72	gnl|CHGC|GOBAR_DD06858
RLK-Pelle_LRR-XI-1	8.6e-107	gnl|CHGC|GOBAR_DD07118
RLK-Pelle_LRR-XI-1	6.6e-98	gnl|CHGC|GOBAR_DD09695
RLK-Pelle_LRR-XI-1	1.5e-108	gnl|CHGC|GOBAR_DD10329
RLK-Pelle_LRR-XI-1	1.5e-98	gnl|CHGC|GOBAR_DD10462
RLK-Pelle_LRR-XI-1	1.6e-108	gnl|CHGC|GOBAR_DD11685
RLK-Pelle_LRR-XI-1	1e-102	gnl|CHGC|GOBAR_DD11688
RLK-Pelle_LRR-XI-1	2.6e-102	gnl|CHGC|GOBAR_DD13422
RLK-Pelle_LRR-XI-1	1.8e-107	gnl|CHGC|GOBAR_DD13423
RLK-Pelle_LRR-XI-1	3.4e-100	gnl|CHGC|GOBAR_DD14531
RLK-Pelle_LRR-XI-1	1.4e-89	gnl|CHGC|GOBAR_DD15105
RLK-Pelle_LRR-XI-1	1.9e-86	gnl|CHGC|GOBAR_DD15432
RLK-Pelle_LRR-XI-1	8.1e-88	gnl|CHGC|GOBAR_DD15433
RLK-Pelle_LRR-XI-1	5.4e-88	gnl|CHGC|GOBAR_DD15434
RLK-Pelle_LRR-XI-1	9.1e-88	gnl|CHGC|GOBAR_DD15435
RLK-Pelle_LRR-XI-1	2.8e-103	gnl|CHGC|GOBAR_DD15472
RLK-Pelle_LRR-XI-1	1.5e-104	gnl|CHGC|GOBAR_DD16325
RLK-Pelle_LRR-XI-1	1.9e-106	gnl|CHGC|GOBAR_DD16433
RLK-Pelle_LRR-XI-1	1.4e-106	gnl|CHGC|GOBAR_DD16434
RLK-Pelle_LRR-XI-1	1.6e-99	gnl|CHGC|GOBAR_DD16712
RLK-Pelle_LRR-XI-1	2.6e-112	gnl|CHGC|GOBAR_DD17106
RLK-Pelle_LRR-XI-1	1.9e-110	gnl|CHGC|GOBAR_DD17201
RLK-Pelle_LRR-XI-1	8.9e-95	gnl|CHGC|GOBAR_DD17870
RLK-Pelle_LRR-XI-1	1.3e-111	gnl|CHGC|GOBAR_DD18730
RLK-Pelle_LRR-XI-1	1.5e-73	gnl|CHGC|GOBAR_DD19037
RLK-Pelle_LRR-XI-1	1.4e-128	gnl|CHGC|GOBAR_DD20631
RLK-Pelle_LRR-XI-1	3.8e-97	gnl|CHGC|GOBAR_DD20854
RLK-Pelle_LRR-XI-1	1.4e-119	gnl|CHGC|GOBAR_DD21847
RLK-Pelle_LRR-XI-1	9e-94	gnl|CHGC|GOBAR_DD21848
RLK-Pelle_LRR-XI-1	1.3e-41	gnl|CHGC|GOBAR_DD22853
RLK-Pelle_LRR-XI-1	6.2e-108	gnl|CHGC|GOBAR_DD22993
RLK-Pelle_LRR-XI-1	4.5e-76	gnl|CHGC|GOBAR_DD23263
RLK-Pelle_LRR-XI-1	1.4e-60	gnl|CHGC|GOBAR_DD23834
RLK-Pelle_LRR-XI-1	4.5e-102	gnl|CHGC|GOBAR_DD24609
RLK-Pelle_LRR-XI-1	7.3e-111	gnl|CHGC|GOBAR_DD25778
RLK-Pelle_LRR-XI-1	5.5e-75	gnl|CHGC|GOBAR_DD25935
RLK-Pelle_LRR-XI-1	1.9e-84	gnl|CHGC|GOBAR_DD25962
RLK-Pelle_LRR-XI-1	3.1e-74	gnl|CHGC|GOBAR_DD26121
RLK-Pelle_LRR-XI-1	1.2e-73	gnl|CHGC|GOBAR_DD26344
RLK-Pelle_LRR-XI-1	5e-90	gnl|CHGC|GOBAR_DD26345
RLK-Pelle_LRR-XI-1	4.8e-63	gnl|CHGC|GOBAR_DD27421
RLK-Pelle_LRR-XI-1	2.6e-88	gnl|CHGC|GOBAR_DD27423
RLK-Pelle_LRR-XI-1	1.7e-87	gnl|CHGC|GOBAR_DD27426
RLK-Pelle_LRR-XI-1	3e-110	gnl|CHGC|GOBAR_DD27821
RLK-Pelle_LRR-XI-1	3.5e-81	gnl|CHGC|GOBAR_DD27855
RLK-Pelle_LRR-XI-1	1.3e-111	gnl|CHGC|GOBAR_DD27998
RLK-Pelle_LRR-XI-1	7e-73	gnl|CHGC|GOBAR_DD29900
RLK-Pelle_LRR-XI-1	5.8e-65	gnl|CHGC|GOBAR_DD30024
RLK-Pelle_LRR-XI-1	1e-74	gnl|CHGC|GOBAR_DD30026
RLK-Pelle_LRR-XI-1	2.1e-64	gnl|CHGC|GOBAR_DD30027
RLK-Pelle_LRR-XI-1	1e-109	gnl|CHGC|GOBAR_DD30919
RLK-Pelle_LRR-XI-1	4.6e-115	gnl|CHGC|GOBAR_DD31049
RLK-Pelle_LRR-XI-1	1.3e-72	gnl|CHGC|GOBAR_DD32016
RLK-Pelle_LRR-XI-1	1.4e-61	gnl|CHGC|GOBAR_DD32096
RLK-Pelle_LRR-XI-1	7.2e-87	gnl|CHGC|GOBAR_DD32097
RLK-Pelle_LRR-XI-1	3.4e-89	gnl|CHGC|GOBAR_DD32099
RLK-Pelle_LRR-XI-1	6.5e-98	gnl|CHGC|GOBAR_DD35462
RLK-Pelle_LRR-XI-1	1.6e-75	gnl|CHGC|GOBAR_DD35710
RLK-Pelle_LRR-XI-1	7.2e-50	gnl|CHGC|GOBAR_DD36049
RLK-Pelle_LRR-XI-1	1.4e-87	gnl|CHGC|GOBAR_DD38131
RLK-Pelle_LRR-XI-1	6.3e-60	gnl|CHGC|GOBAR_DD38159
RLK-Pelle_LRR-XI-1	1.7e-109	gnl|CHGC|GOBAR_DD38304
RLK-Pelle_LRR-XI-1	8.5e-40	gnl|CHGC|GOBAR_AA22200
RLK-Pelle_LRR-XI-2	8.5e-99	gnl|CHGC|GOBAR_AA12037
RLK-Pelle_LRR-XI-2	3.2e-81	gnl|CHGC|GOBAR_AA18552
RLK-Pelle_LRR-XI-2	2.2e-105	gnl|CHGC|GOBAR_DD05211
RLK-Pelle_LRR-XI-2	1.7e-108	gnl|CHGC|GOBAR_DD06732
RLK-Pelle_LRR-XI-2	3.7e-82	gnl|CHGC|GOBAR_DD08345
RLK-Pelle_LRR-XII-1	1e-115	gnl|CHGC|GOBAR_AA01931
RLK-Pelle_LRR-XII-1	8.9e-116	gnl|CHGC|GOBAR_AA01932
RLK-Pelle_LRR-XII-1	6.9e-115	gnl|CHGC|GOBAR_AA01938
RLK-Pelle_LRR-XII-1	3.3e-132	gnl|CHGC|GOBAR_AA01940
RLK-Pelle_LRR-XII-1	5.4e-117	gnl|CHGC|GOBAR_AA01942
RLK-Pelle_LRR-XII-1	3.1e-113	gnl|CHGC|GOBAR_AA01944
RLK-Pelle_LRR-XII-1	1.5e-106	gnl|CHGC|GOBAR_AA01945
RLK-Pelle_LRR-XII-1	2e-109	gnl|CHGC|GOBAR_AA01946
RLK-Pelle_LRR-XII-1	1.7e-97	gnl|CHGC|GOBAR_AA03350
RLK-Pelle_LRR-XII-1	1.1e-74	gnl|CHGC|GOBAR_AA03351
RLK-Pelle_LRR-XII-1	3.3e-101	gnl|CHGC|GOBAR_AA03354
RLK-Pelle_LRR-XII-1	4e-113	gnl|CHGC|GOBAR_AA04744
RLK-Pelle_LRR-XII-1	4.8e-67	gnl|CHGC|GOBAR_AA04801
RLK-Pelle_LRR-XII-1	1.2e-102	gnl|CHGC|GOBAR_AA06734
RLK-Pelle_LRR-XII-1	2.9e-79	gnl|CHGC|GOBAR_AA09942
RLK-Pelle_LRR-XII-1	7.3e-126	gnl|CHGC|GOBAR_AA10050
RLK-Pelle_LRR-XII-1	2.1e-68	gnl|CHGC|GOBAR_AA12358
RLK-Pelle_LRR-XII-1	2.6e-83	gnl|CHGC|GOBAR_AA15904
RLK-Pelle_LRR-XII-1	2.8e-112	gnl|CHGC|GOBAR_AA18116
RLK-Pelle_LRR-XII-1	7.3e-100	gnl|CHGC|GOBAR_AA18634
RLK-Pelle_LRR-XII-1	1.6e-101	gnl|CHGC|GOBAR_AA19796
RLK-Pelle_LRR-XII-1	5.6e-110	gnl|CHGC|GOBAR_AA20233
RLK-Pelle_LRR-XII-1	5.4e-184	gnl|CHGC|GOBAR_AA20954
RLK-Pelle_LRR-XII-1	3.4e-107	gnl|CHGC|GOBAR_AA21772
RLK-Pelle_LRR-XII-1	6.7e-99	gnl|CHGC|GOBAR_AA22072
RLK-Pelle_LRR-XII-1	2.5e-83	gnl|CHGC|GOBAR_AA22075
RLK-Pelle_LRR-XII-1	3e-116	gnl|CHGC|GOBAR_AA22384
RLK-Pelle_LRR-XII-1	1.8e-101	gnl|CHGC|GOBAR_AA22404
RLK-Pelle_LRR-XII-1	2.3e-83	gnl|CHGC|GOBAR_AA23806
RLK-Pelle_LRR-XII-1	1.8e-114	gnl|CHGC|GOBAR_AA23965
RLK-Pelle_LRR-XII-1	5.3e-102	gnl|CHGC|GOBAR_AA24583
RLK-Pelle_LRR-XII-1	1.3e-96	gnl|CHGC|GOBAR_AA29975
RLK-Pelle_LRR-XII-1	5.5e-76	gnl|CHGC|GOBAR_AA31096
RLK-Pelle_LRR-XII-1	1.1e-112	gnl|CHGC|GOBAR_AA31100
RLK-Pelle_LRR-XII-1	2.1e-89	gnl|CHGC|GOBAR_AA31997
RLK-Pelle_LRR-XII-1	6.7e-94	gnl|CHGC|GOBAR_AA31998
RLK-Pelle_LRR-XII-1	1.1e-109	gnl|CHGC|GOBAR_AA32006
RLK-Pelle_LRR-XII-1	1.4e-96	gnl|CHGC|GOBAR_AA32008
RLK-Pelle_LRR-XII-1	7e-84	gnl|CHGC|GOBAR_AA32009
RLK-Pelle_LRR-XII-1	4.9e-58	gnl|CHGC|GOBAR_AA32487
RLK-Pelle_LRR-XII-1	2.5e-101	gnl|CHGC|GOBAR_AA32488
RLK-Pelle_LRR-XII-1	6.9e-103	gnl|CHGC|GOBAR_AA32525
RLK-Pelle_LRR-XII-1	3.6e-89	gnl|CHGC|GOBAR_AA34940
RLK-Pelle_LRR-XII-1	2.6e-99	gnl|CHGC|GOBAR_AA35311
RLK-Pelle_LRR-XII-1	7.2e-108	gnl|CHGC|GOBAR_AA36259
RLK-Pelle_LRR-XII-1	1e-101	gnl|CHGC|GOBAR_AA36262
RLK-Pelle_LRR-XII-1	5.1e-102	gnl|CHGC|GOBAR_AA36263
RLK-Pelle_LRR-XII-1	1.1e-106	gnl|CHGC|GOBAR_AA36264
RLK-Pelle_LRR-XII-1	4.7e-104	gnl|CHGC|GOBAR_AA37964
RLK-Pelle_LRR-XII-1	4.2e-101	gnl|CHGC|GOBAR_AA40301
RLK-Pelle_LRR-XII-1	1.3e-96	gnl|CHGC|GOBAR_AA40648
RLK-Pelle_LRR-XII-1	1.8e-98	gnl|CHGC|GOBAR_AA40652
RLK-Pelle_LRR-XII-1	1.7e-97	gnl|CHGC|GOBAR_AA40653
RLK-Pelle_LRR-XII-1	4.6e-117	gnl|CHGC|GOBAR_AA40708
RLK-Pelle_LRR-XII-1	7.5e-110	gnl|CHGC|GOBAR_AA40710
RLK-Pelle_LRR-XII-1	2.5e-113	gnl|CHGC|GOBAR_AA40711
RLK-Pelle_LRR-XII-1	2.4e-106	gnl|CHGC|GOBAR_AA40712
RLK-Pelle_LRR-XII-1	6e-107	gnl|CHGC|GOBAR_DD01141
RLK-Pelle_LRR-XII-1	1.2e-79	gnl|CHGC|GOBAR_DD01159
RLK-Pelle_LRR-XII-1	6.9e-115	gnl|CHGC|GOBAR_DD01401
RLK-Pelle_LRR-XII-1	5.2e-107	gnl|CHGC|GOBAR_DD04536
RLK-Pelle_LRR-XII-1	4.2e-99	gnl|CHGC|GOBAR_DD06059
RLK-Pelle_LRR-XII-1	4.2e-91	gnl|CHGC|GOBAR_DD06238
RLK-Pelle_LRR-XII-1	2.2e-102	gnl|CHGC|GOBAR_DD06552
RLK-Pelle_LRR-XII-1	2.9e-98	gnl|CHGC|GOBAR_DD08114
RLK-Pelle_LRR-XII-1	1e-83	gnl|CHGC|GOBAR_DD08115
RLK-Pelle_LRR-XII-1	1.1e-100	gnl|CHGC|GOBAR_DD10689
RLK-Pelle_LRR-XII-1	5.9e-113	gnl|CHGC|GOBAR_DD13217
RLK-Pelle_LRR-XII-1	5.4e-83	gnl|CHGC|GOBAR_DD13219
RLK-Pelle_LRR-XII-1	3.1e-115	gnl|CHGC|GOBAR_DD13223
RLK-Pelle_LRR-XII-1	1.6e-112	gnl|CHGC|GOBAR_DD13224
RLK-Pelle_LRR-XII-1	9.7e-116	gnl|CHGC|GOBAR_DD13225
RLK-Pelle_LRR-XII-1	8.6e-93	gnl|CHGC|GOBAR_DD13226
RLK-Pelle_LRR-XII-1	1.4e-113	gnl|CHGC|GOBAR_DD13785
RLK-Pelle_LRR-XII-1	3.8e-116	gnl|CHGC|GOBAR_DD13788
RLK-Pelle_LRR-XII-1	1.9e-101	gnl|CHGC|GOBAR_DD13790
RLK-Pelle_LRR-XII-1	1.2e-114	gnl|CHGC|GOBAR_DD13791
RLK-Pelle_LRR-XII-1	5.5e-114	gnl|CHGC|GOBAR_DD13798
RLK-Pelle_LRR-XII-1	2.4e-101	gnl|CHGC|GOBAR_DD14277
RLK-Pelle_LRR-XII-1	6.6e-112	gnl|CHGC|GOBAR_DD16061
RLK-Pelle_LRR-XII-1	5.1e-99	gnl|CHGC|GOBAR_DD17816
RLK-Pelle_LRR-XII-1	1e-128	gnl|CHGC|GOBAR_DD18273
RLK-Pelle_LRR-XII-1	1.7e-62	gnl|CHGC|GOBAR_DD18283
RLK-Pelle_LRR-XII-1	3.9e-105	gnl|CHGC|GOBAR_DD18286
RLK-Pelle_LRR-XII-1	1.7e-84	gnl|CHGC|GOBAR_DD20171
RLK-Pelle_LRR-XII-1	2.3e-99	gnl|CHGC|GOBAR_DD20172
RLK-Pelle_LRR-XII-1	1.1e-117	gnl|CHGC|GOBAR_DD20399
RLK-Pelle_LRR-XII-1	5.2e-71	gnl|CHGC|GOBAR_DD21228
RLK-Pelle_LRR-XII-1	2e-114	gnl|CHGC|GOBAR_DD21606
RLK-Pelle_LRR-XII-1	1.7e-114	gnl|CHGC|GOBAR_DD21612
RLK-Pelle_LRR-XII-1	1.6e-115	gnl|CHGC|GOBAR_DD22895
RLK-Pelle_LRR-XII-1	3.6e-99	gnl|CHGC|GOBAR_DD23061
RLK-Pelle_LRR-XII-1	3.2e-97	gnl|CHGC|GOBAR_DD23064
RLK-Pelle_LRR-XII-1	8.8e-99	gnl|CHGC|GOBAR_DD23066
RLK-Pelle_LRR-XII-1	8.9e-59	gnl|CHGC|GOBAR_DD23067
RLK-Pelle_LRR-XII-1	5.5e-99	gnl|CHGC|GOBAR_DD23068
RLK-Pelle_LRR-XII-1	6.4e-114	gnl|CHGC|GOBAR_DD23406
RLK-Pelle_LRR-XII-1	2.4e-80	gnl|CHGC|GOBAR_DD24035
RLK-Pelle_LRR-XII-1	5.1e-95	gnl|CHGC|GOBAR_DD24037
RLK-Pelle_LRR-XII-1	1.6e-66	gnl|CHGC|GOBAR_DD24038
RLK-Pelle_LRR-XII-1	9.9e-101	gnl|CHGC|GOBAR_DD24040
RLK-Pelle_LRR-XII-1	1e-99	gnl|CHGC|GOBAR_DD24044
RLK-Pelle_LRR-XII-1	1.6e-113	gnl|CHGC|GOBAR_DD24595
RLK-Pelle_LRR-XII-1	1.4e-124	gnl|CHGC|GOBAR_DD24596
RLK-Pelle_LRR-XII-1	2.4e-97	gnl|CHGC|GOBAR_DD25388
RLK-Pelle_LRR-XII-1	3.8e-73	gnl|CHGC|GOBAR_DD25391
RLK-Pelle_LRR-XII-1	1.4e-98	gnl|CHGC|GOBAR_DD25564
RLK-Pelle_LRR-XII-1	1.2e-89	gnl|CHGC|GOBAR_DD26790
RLK-Pelle_LRR-XII-1	1.3e-51	gnl|CHGC|GOBAR_DD29204
RLK-Pelle_LRR-XII-1	2.8e-100	gnl|CHGC|GOBAR_DD29224
RLK-Pelle_LRR-XII-1	5.2e-157	gnl|CHGC|GOBAR_DD29328
RLK-Pelle_LRR-XII-1	7.3e-111	gnl|CHGC|GOBAR_DD29843
RLK-Pelle_LRR-XII-1	1.7e-98	gnl|CHGC|GOBAR_DD30211
RLK-Pelle_LRR-XII-1	9.7e-99	gnl|CHGC|GOBAR_DD30452
RLK-Pelle_LRR-XII-1	3.6e-77	gnl|CHGC|GOBAR_DD30453
RLK-Pelle_LRR-XII-1	2.4e-96	gnl|CHGC|GOBAR_DD32616
RLK-Pelle_LRR-XII-1	1e-114	gnl|CHGC|GOBAR_DD32619
RLK-Pelle_LRR-XII-1	5.9e-106	gnl|CHGC|GOBAR_DD32620
RLK-Pelle_LRR-XII-1	7.6e-215	gnl|CHGC|GOBAR_DD32621
RLK-Pelle_LRR-XII-1	1.2e-115	gnl|CHGC|GOBAR_DD32622
RLK-Pelle_LRR-XII-1	1.2e-94	gnl|CHGC|GOBAR_DD32633
RLK-Pelle_LRR-XII-1	7.2e-103	gnl|CHGC|GOBAR_DD33183
RLK-Pelle_LRR-XII-1	1.7e-112	gnl|CHGC|GOBAR_DD34040
RLK-Pelle_LRR-XII-1	3.5e-115	gnl|CHGC|GOBAR_DD35196
RLK-Pelle_LRR-XII-1	2.7e-70	gnl|CHGC|GOBAR_DD36620
RLK-Pelle_LRR-XII-1	4.4e-104	gnl|CHGC|GOBAR_DD36796
RLK-Pelle_LRR-XII-1	2.7e-109	gnl|CHGC|GOBAR_DD37202
RLK-Pelle_LRR-XIIIa	4.9e-133	gnl|CHGC|GOBAR_AA27181
RLK-Pelle_LRR-XIIIa	9.3e-129	gnl|CHGC|GOBAR_AA28794
RLK-Pelle_LRR-XIIIa	7.2e-129	gnl|CHGC|GOBAR_AA29177
RLK-Pelle_LRR-XIIIa	2e-130	gnl|CHGC|GOBAR_AA29370
RLK-Pelle_LRR-XIIIa	7.7e-131	gnl|CHGC|GOBAR_AA34607
RLK-Pelle_LRR-XIIIa	8.6e-126	gnl|CHGC|GOBAR_DD09192
RLK-Pelle_LRR-XIIIa	4.1e-133	gnl|CHGC|GOBAR_DD13241
RLK-Pelle_LRR-XIIIa	2e-123	gnl|CHGC|GOBAR_DD17238
RLK-Pelle_LRR-XIIIa	2.4e-130	gnl|CHGC|GOBAR_DD21585
RLK-Pelle_LRR-XIIIa	9.5e-128	gnl|CHGC|GOBAR_DD24687
RLK-Pelle_LRR-XIIIb	7.2e-151	gnl|CHGC|GOBAR_AA11772
RLK-Pelle_LRR-XIIIb	2.8e-148	gnl|CHGC|GOBAR_AA18091
RLK-Pelle_LRR-XIIIb	2e-153	gnl|CHGC|GOBAR_AA36304
RLK-Pelle_LRR-XIIIb	2.9e-135	gnl|CHGC|GOBAR_DD04068
RLK-Pelle_LRR-XIIIb	8.5e-157	gnl|CHGC|GOBAR_DD20603
RLK-Pelle_LRR-XIIIb	1.5e-148	gnl|CHGC|GOBAR_DD25858
RLK-Pelle_LRR-XIV	3.3e-126	gnl|CHGC|GOBAR_AA02368
RLK-Pelle_LRR-XIV	2.6e-132	gnl|CHGC|GOBAR_AA02674
RLK-Pelle_LRR-XIV	3.4e-136	gnl|CHGC|GOBAR_AA17358
RLK-Pelle_LRR-XIV	1.2e-134	gnl|CHGC|GOBAR_AA25693
RLK-Pelle_LRR-XIV	8.2e-137	gnl|CHGC|GOBAR_AA29303
RLK-Pelle_LRR-XIV	5.4e-141	gnl|CHGC|GOBAR_DD00263
RLK-Pelle_LRR-XIV	9.4e-132	gnl|CHGC|GOBAR_DD03868
RLK-Pelle_LRR-XIV	6e-137	gnl|CHGC|GOBAR_DD19141
RLK-Pelle_LRR-XIV	1.7e-141	gnl|CHGC|GOBAR_DD24411
RLK-Pelle_LRR-XV	2.3e-120	gnl|CHGC|GOBAR_AA01855
RLK-Pelle_LRR-XV	5e-117	gnl|CHGC|GOBAR_AA15875
RLK-Pelle_LRR-XV	2.2e-123	gnl|CHGC|GOBAR_AA20166
RLK-Pelle_LRR-XV	2.1e-106	gnl|CHGC|GOBAR_AA27335
RLK-Pelle_LRR-XV	9.8e-124	gnl|CHGC|GOBAR_AA36270
RLK-Pelle_LRR-XV	1.2e-119	gnl|CHGC|GOBAR_DD01583
RLK-Pelle_LRR-XV	4.4e-96	gnl|CHGC|GOBAR_DD06253
RLK-Pelle_LRR-XV	7.6e-124	gnl|CHGC|GOBAR_DD06254
RLK-Pelle_LRR-XV	2.1e-145	gnl|CHGC|GOBAR_DD11376
RLK-Pelle_LRR-XV	6.9e-123	gnl|CHGC|GOBAR_DD21385
RLK-Pelle_LRR-XV	3.6e-106	gnl|CHGC|GOBAR_DD28204
RLK-Pelle_LRR-XV	1.9e-123	gnl|CHGC|GOBAR_DD28441
RLK-Pelle_LysM	3.8e-76	gnl|CHGC|GOBAR_AA01706
RLK-Pelle_LysM	1.1e-71	gnl|CHGC|GOBAR_AA07599
RLK-Pelle_LysM	4.3e-42	gnl|CHGC|GOBAR_AA17566
RLK-Pelle_LysM	1.8e-78	gnl|CHGC|GOBAR_AA19268
RLK-Pelle_LysM	1.3e-53	gnl|CHGC|GOBAR_AA21131
RLK-Pelle_LysM	2.7e-80	gnl|CHGC|GOBAR_AA22343
RLK-Pelle_LysM	2.8e-74	gnl|CHGC|GOBAR_AA23302
RLK-Pelle_LysM	6.8e-61	gnl|CHGC|GOBAR_AA26483
RLK-Pelle_LysM	1.4e-93	gnl|CHGC|GOBAR_AA29454
RLK-Pelle_LysM	7e-99	gnl|CHGC|GOBAR_AA32079
RLK-Pelle_LysM	5.5e-72	gnl|CHGC|GOBAR_AA33499
RLK-Pelle_LysM	2.4e-84	gnl|CHGC|GOBAR_AA34926
RLK-Pelle_LysM	4.4e-75	gnl|CHGC|GOBAR_AA37127
RLK-Pelle_LysM	1.1e-97	gnl|CHGC|GOBAR_DD01260
RLK-Pelle_LysM	3e-75	gnl|CHGC|GOBAR_DD01482
RLK-Pelle_LysM	6.6e-80	gnl|CHGC|GOBAR_DD02020
RLK-Pelle_LysM	2.2e-80	gnl|CHGC|GOBAR_DD05665
RLK-Pelle_LysM	5.8e-100	gnl|CHGC|GOBAR_DD09103
RLK-Pelle_LysM	1.9e-81	gnl|CHGC|GOBAR_DD11263
RLK-Pelle_LysM	1.9e-82	gnl|CHGC|GOBAR_DD14243
RLK-Pelle_LysM	5.3e-86	gnl|CHGC|GOBAR_DD14244
RLK-Pelle_LysM	2.3e-94	gnl|CHGC|GOBAR_DD17792
RLK-Pelle_LysM	1.9e-76	gnl|CHGC|GOBAR_DD22547
RLK-Pelle_LysM	3.6e-99	gnl|CHGC|GOBAR_DD25122
RLK-Pelle_LysM	1.8e-59	gnl|CHGC|GOBAR_DD27747
RLK-Pelle_LysM	1.4e-99	gnl|CHGC|GOBAR_DD28861
RLK-Pelle_LysM	7.3e-74	gnl|CHGC|GOBAR_DD33368
RLK-Pelle_LysM	2.7e-84	gnl|CHGC|GOBAR_DD33581
RLK-Pelle_LysM	3.9e-95	gnl|CHGC|GOBAR_DD34485
RLK-Pelle_LysM	6.6e-102	gnl|CHGC|GOBAR_DD34804
RLK-Pelle_LysM	4.1e-61	gnl|CHGC|GOBAR_DD36474
RLK-Pelle_PERK-1	3.6e-188	gnl|CHGC|GOBAR_AA00917
RLK-Pelle_PERK-1	7e-147	gnl|CHGC|GOBAR_AA05933
RLK-Pelle_PERK-1	4.5e-138	gnl|CHGC|GOBAR_AA07504
RLK-Pelle_PERK-1	1.5e-150	gnl|CHGC|GOBAR_AA11065
RLK-Pelle_PERK-1	4.5e-155	gnl|CHGC|GOBAR_AA11653
RLK-Pelle_PERK-1	6.3e-95	gnl|CHGC|GOBAR_AA13123
RLK-Pelle_PERK-1	1.1e-150	gnl|CHGC|GOBAR_AA23528
RLK-Pelle_PERK-1	7.5e-126	gnl|CHGC|GOBAR_AA24976
RLK-Pelle_PERK-1	2.4e-154	gnl|CHGC|GOBAR_AA27189
RLK-Pelle_PERK-1	2.1e-146	gnl|CHGC|GOBAR_AA35929
RLK-Pelle_PERK-1	3.7e-149	gnl|CHGC|GOBAR_AA39904
RLK-Pelle_PERK-1	2.1e-154	gnl|CHGC|GOBAR_DD00437
RLK-Pelle_PERK-1	3.8e-137	gnl|CHGC|GOBAR_DD03649
RLK-Pelle_PERK-1	1e-146	gnl|CHGC|GOBAR_DD07520
RLK-Pelle_PERK-1	1.6e-139	gnl|CHGC|GOBAR_DD12132
RLK-Pelle_PERK-1	2.1e-152	gnl|CHGC|GOBAR_DD18950
RLK-Pelle_PERK-1	2.4e-155	gnl|CHGC|GOBAR_DD23687
RLK-Pelle_PERK-1	9.4e-148	gnl|CHGC|GOBAR_DD25421
RLK-Pelle_PERK-1	2.5e-151	gnl|CHGC|GOBAR_DD28083
RLK-Pelle_PERK-1	4.2e-153	gnl|CHGC|GOBAR_DD31031
RLK-Pelle_PERK-1	2.6e-120	gnl|CHGC|GOBAR_DD36332
RLK-Pelle_PERK-1	4.2e-153	gnl|CHGC|GOBAR_DD37355
RLK-Pelle_PERK-1	2.3e-154	gnl|CHGC|GOBAR_DD38070
RLK-Pelle_PERK-2	1.4e-110	gnl|CHGC|GOBAR_AA02699
RLK-Pelle_PERK-2	7.3e-154	gnl|CHGC|GOBAR_AA03547
RLK-Pelle_PERK-2	1.5e-114	gnl|CHGC|GOBAR_AA10163
RLK-Pelle_PERK-2	3.3e-157	gnl|CHGC|GOBAR_AA26961
RLK-Pelle_PERK-2	9e-36	gnl|CHGC|GOBAR_AA32045
RLK-Pelle_PERK-2	1.3e-98	gnl|CHGC|GOBAR_AA32084
RLK-Pelle_PERK-2	3.1e-113	gnl|CHGC|GOBAR_DD02177
RLK-Pelle_PERK-2	6.9e-149	gnl|CHGC|GOBAR_DD03008
RLK-Pelle_PERK-2	3.9e-36	gnl|CHGC|GOBAR_DD08891
RLK-Pelle_PERK-2	1.9e-103	gnl|CHGC|GOBAR_DD10811
RLK-Pelle_PERK-2	3.6e-118	gnl|CHGC|GOBAR_DD11631
RLK-Pelle_PERK-2	1.1e-161	gnl|CHGC|GOBAR_DD18235
RLK-Pelle_PERK-2	6e-111	gnl|CHGC|GOBAR_DD20206
RLK-Pelle_PERK-2	3.4e-86	gnl|CHGC|GOBAR_DD24113
RLK-Pelle_PERK-2	3.7e-43	gnl|CHGC|GOBAR_DD28015
RLK-Pelle_RKF3	3.1e-103	gnl|CHGC|GOBAR_AA02375
RLK-Pelle_RKF3	4.3e-101	gnl|CHGC|GOBAR_AA12190
RLK-Pelle_RKF3	5.7e-102	gnl|CHGC|GOBAR_AA13871
RLK-Pelle_RKF3	3.8e-101	gnl|CHGC|GOBAR_AA13872
RLK-Pelle_RKF3	1.2e-107	gnl|CHGC|GOBAR_AA14486
RLK-Pelle_RKF3	1.9e-104	gnl|CHGC|GOBAR_AA29858
RLK-Pelle_RKF3	2e-105	gnl|CHGC|GOBAR_AA29859
RLK-Pelle_RKF3	9.2e-108	gnl|CHGC|GOBAR_AA35985
RLK-Pelle_RKF3	3.1e-107	gnl|CHGC|GOBAR_AA38187
RLK-Pelle_RKF3	9.2e-108	gnl|CHGC|GOBAR_AA40512
RLK-Pelle_RKF3	3.1e-103	gnl|CHGC|GOBAR_DD00254
RLK-Pelle_RKF3	1.7e-101	gnl|CHGC|GOBAR_DD05350
RLK-Pelle_RKF3	4.1e-102	gnl|CHGC|GOBAR_DD09826
RLK-Pelle_RKF3	3.1e-107	gnl|CHGC|GOBAR_DD24311
RLK-Pelle_RKF3	8.3e-105	gnl|CHGC|GOBAR_DD26180
RLK-Pelle_RKF3	2.6e-99	gnl|CHGC|GOBAR_DD26181
RLK-Pelle_RLCK-II	4e-101	gnl|CHGC|GOBAR_AA12131
RLK-Pelle_RLCK-II	2.6e-103	gnl|CHGC|GOBAR_AA20713
RLK-Pelle_RLCK-II	2.4e-90	gnl|CHGC|GOBAR_AA35687
RLK-Pelle_RLCK-II	2.8e-104	gnl|CHGC|GOBAR_DD12915
RLK-Pelle_RLCK-II	3.3e-104	gnl|CHGC|GOBAR_DD15113
RLK-Pelle_RLCK-II	1.4e-81	gnl|CHGC|GOBAR_DD18845
RLK-Pelle_RLCK-IV	1.2e-141	gnl|CHGC|GOBAR_AA04989
RLK-Pelle_RLCK-IV	8.9e-136	gnl|CHGC|GOBAR_AA06430
RLK-Pelle_RLCK-IV	3.1e-135	gnl|CHGC|GOBAR_AA16766
RLK-Pelle_RLCK-IV	1.3e-138	gnl|CHGC|GOBAR_AA20439
RLK-Pelle_RLCK-IV	2.9e-130	gnl|CHGC|GOBAR_AA21482
RLK-Pelle_RLCK-IV	1.5e-135	gnl|CHGC|GOBAR_DD06080
RLK-Pelle_RLCK-IV	4.1e-122	gnl|CHGC|GOBAR_DD16548
RLK-Pelle_RLCK-IV	5.1e-119	gnl|CHGC|GOBAR_DD25362
RLK-Pelle_RLCK-IV	2.5e-135	gnl|CHGC|GOBAR_DD33343
RLK-Pelle_RLCK-IXa	3e-100	gnl|CHGC|GOBAR_AA15587
RLK-Pelle_RLCK-IXa	1.7e-122	gnl|CHGC|GOBAR_AA27333
RLK-Pelle_RLCK-IXa	1.9e-110	gnl|CHGC|GOBAR_AA28414
RLK-Pelle_RLCK-IXa	5.9e-87	gnl|CHGC|GOBAR_DD16228
RLK-Pelle_RLCK-IXa	1.6e-100	gnl|CHGC|GOBAR_DD17576
RLK-Pelle_RLCK-IXa	4.6e-111	gnl|CHGC|GOBAR_DD28203
RLK-Pelle_RLCK-IXb	1.7e-108	gnl|CHGC|GOBAR_AA01211
RLK-Pelle_RLCK-IXb	3.5e-80	gnl|CHGC|GOBAR_AA02219
RLK-Pelle_RLCK-IXb	1.3e-111	gnl|CHGC|GOBAR_AA02221
RLK-Pelle_RLCK-IXb	4.8e-100	gnl|CHGC|GOBAR_AA04997
RLK-Pelle_RLCK-IXb	7.9e-98	gnl|CHGC|GOBAR_AA09707
RLK-Pelle_RLCK-IXb	1.3e-119	gnl|CHGC|GOBAR_AA11864
RLK-Pelle_RLCK-IXb	4.2e-121	gnl|CHGC|GOBAR_AA12955
RLK-Pelle_RLCK-IXb	3e-121	gnl|CHGC|GOBAR_AA26873
RLK-Pelle_RLCK-IXb	1.7e-119	gnl|CHGC|GOBAR_AA28018
RLK-Pelle_RLCK-IXb	3.4e-65	gnl|CHGC|GOBAR_AA30764
RLK-Pelle_RLCK-IXb	1e-113	gnl|CHGC|GOBAR_AA31556
RLK-Pelle_RLCK-IXb	4.4e-113	gnl|CHGC|GOBAR_AA31907
RLK-Pelle_RLCK-IXb	1.1e-110	gnl|CHGC|GOBAR_AA32332
RLK-Pelle_RLCK-IXb	3.8e-108	gnl|CHGC|GOBAR_AA32884
RLK-Pelle_RLCK-IXb	6.4e-117	gnl|CHGC|GOBAR_AA32896
RLK-Pelle_RLCK-IXb	1.7e-102	gnl|CHGC|GOBAR_DD04441
RLK-Pelle_RLCK-IXb	2.5e-121	gnl|CHGC|GOBAR_DD04772
RLK-Pelle_RLCK-IXb	2e-97	gnl|CHGC|GOBAR_DD08260
RLK-Pelle_RLCK-IXb	1.3e-160	gnl|CHGC|GOBAR_DD12332
RLK-Pelle_RLCK-IXb	2.1e-101	gnl|CHGC|GOBAR_DD12791
RLK-Pelle_RLCK-IXb	3.9e-109	gnl|CHGC|GOBAR_DD14120
RLK-Pelle_RLCK-IXb	4.3e-111	gnl|CHGC|GOBAR_DD15523
RLK-Pelle_RLCK-IXb	4.4e-79	gnl|CHGC|GOBAR_DD16450
RLK-Pelle_RLCK-IXb	2.1e-110	gnl|CHGC|GOBAR_DD16456
RLK-Pelle_RLCK-IXb	3.5e-100	gnl|CHGC|GOBAR_DD20039
RLK-Pelle_RLCK-IXb	1.1e-92	gnl|CHGC|GOBAR_DD20097
RLK-Pelle_RLCK-IXb	2.1e-119	gnl|CHGC|GOBAR_DD21920
RLK-Pelle_RLCK-IXb	2.6e-120	gnl|CHGC|GOBAR_DD24970
RLK-Pelle_RLCK-IXb	2.9e-113	gnl|CHGC|GOBAR_DD26123
RLK-Pelle_RLCK-IXb	2.5e-121	gnl|CHGC|GOBAR_DD32628
RLK-Pelle_RLCK-IXb	2.6e-121	gnl|CHGC|GOBAR_DD32629
RLK-Pelle_RLCK-Os	3.1e-220	gnl|CHGC|GOBAR_AA24012
RLK-Pelle_RLCK-Os	1.2e-114	gnl|CHGC|GOBAR_AA24014
RLK-Pelle_RLCK-Os	1.8e-134	gnl|CHGC|GOBAR_DD00808
RLK-Pelle_RLCK-Os	8.6e-116	gnl|CHGC|GOBAR_DD00818
RLK-Pelle_RLCK-Os	1.1e-135	gnl|CHGC|GOBAR_DD15014
RLK-Pelle_RLCK-Os	5.4e-137	gnl|CHGC|GOBAR_DD15015
RLK-Pelle_RLCK-Os	1.4e-101	gnl|CHGC|GOBAR_DD15016
RLK-Pelle_RLCK-V	1e-151	gnl|CHGC|GOBAR_AA02371
RLK-Pelle_RLCK-V	1.7e-153	gnl|CHGC|GOBAR_AA04977
RLK-Pelle_RLCK-V	9.8e-144	gnl|CHGC|GOBAR_AA07213
RLK-Pelle_RLCK-V	7.1e-160	gnl|CHGC|GOBAR_AA07214
RLK-Pelle_RLCK-V	4.7e-134	gnl|CHGC|GOBAR_AA09615
RLK-Pelle_RLCK-V	3.1e-159	gnl|CHGC|GOBAR_AA10350
RLK-Pelle_RLCK-V	2.2e-153	gnl|CHGC|GOBAR_AA12618
RLK-Pelle_RLCK-V	4.3e-136	gnl|CHGC|GOBAR_AA23641
RLK-Pelle_RLCK-V	2.1e-151	gnl|CHGC|GOBAR_AA25697
RLK-Pelle_RLCK-V	1.5e-154	gnl|CHGC|GOBAR_AA27149
RLK-Pelle_RLCK-V	5e-158	gnl|CHGC|GOBAR_AA28249
RLK-Pelle_RLCK-V	7.5e-153	gnl|CHGC|GOBAR_AA31641
RLK-Pelle_RLCK-V	1.9e-153	gnl|CHGC|GOBAR_AA31785
RLK-Pelle_RLCK-V	6e-81	gnl|CHGC|GOBAR_AA35327
RLK-Pelle_RLCK-V	1.9e-153	gnl|CHGC|GOBAR_AA38548
RLK-Pelle_RLCK-V	4.8e-151	gnl|CHGC|GOBAR_DD00259
RLK-Pelle_RLCK-V	1.5e-152	gnl|CHGC|GOBAR_DD00631
RLK-Pelle_RLCK-V	3.4e-151	gnl|CHGC|GOBAR_DD03872
RLK-Pelle_RLCK-V	9e-154	gnl|CHGC|GOBAR_DD05123
RLK-Pelle_RLCK-V	3.8e-160	gnl|CHGC|GOBAR_DD09665
RLK-Pelle_RLCK-V	2e-153	gnl|CHGC|GOBAR_DD10665
RLK-Pelle_RLCK-V	7.4e-158	gnl|CHGC|GOBAR_DD21828
RLK-Pelle_RLCK-V	1.5e-157	gnl|CHGC|GOBAR_DD22028
RLK-Pelle_RLCK-V	2e-134	gnl|CHGC|GOBAR_DD24233
RLK-Pelle_RLCK-V	1.8e-153	gnl|CHGC|GOBAR_DD25371
RLK-Pelle_RLCK-V	2.7e-152	gnl|CHGC|GOBAR_DD29826
RLK-Pelle_RLCK-V	1e-94	gnl|CHGC|GOBAR_DD30182
RLK-Pelle_RLCK-V	1e-94	gnl|CHGC|GOBAR_DD30183
RLK-Pelle_RLCK-V	5.3e-158	gnl|CHGC|GOBAR_DD36529
RLK-Pelle_RLCK-VI	5.7e-91	gnl|CHGC|GOBAR_AA00432
RLK-Pelle_RLCK-VI	9.7e-111	gnl|CHGC|GOBAR_AA00603
RLK-Pelle_RLCK-VI	6.1e-114	gnl|CHGC|GOBAR_AA01378
RLK-Pelle_RLCK-VI	8.5e-95	gnl|CHGC|GOBAR_AA03942
RLK-Pelle_RLCK-VI	2.5e-126	gnl|CHGC|GOBAR_AA04382
RLK-Pelle_RLCK-VI	6.5e-119	gnl|CHGC|GOBAR_AA05888
RLK-Pelle_RLCK-VI	7.1e-116	gnl|CHGC|GOBAR_AA06591
RLK-Pelle_RLCK-VI	3e-116	gnl|CHGC|GOBAR_AA08060
RLK-Pelle_RLCK-VI	8.8e-84	gnl|CHGC|GOBAR_AA08966
RLK-Pelle_RLCK-VI	6.5e-112	gnl|CHGC|GOBAR_AA12767
RLK-Pelle_RLCK-VI	6.2e-115	gnl|CHGC|GOBAR_AA13314
RLK-Pelle_RLCK-VI	1.5e-109	gnl|CHGC|GOBAR_AA13700
RLK-Pelle_RLCK-VI	2.9e-117	gnl|CHGC|GOBAR_AA13873
RLK-Pelle_RLCK-VI	1.9e-93	gnl|CHGC|GOBAR_AA14273
RLK-Pelle_RLCK-VI	9e-115	gnl|CHGC|GOBAR_AA14485
RLK-Pelle_RLCK-VI	8.7e-93	gnl|CHGC|GOBAR_AA16156
RLK-Pelle_RLCK-VI	4.6e-116	gnl|CHGC|GOBAR_AA17244
RLK-Pelle_RLCK-VI	2e-117	gnl|CHGC|GOBAR_AA19274
RLK-Pelle_RLCK-VI	3.8e-99	gnl|CHGC|GOBAR_AA29910
RLK-Pelle_RLCK-VI	5.5e-119	gnl|CHGC|GOBAR_AA31673
RLK-Pelle_RLCK-VI	1.8e-114	gnl|CHGC|GOBAR_AA38188
RLK-Pelle_RLCK-VI	3.1e-113	gnl|CHGC|GOBAR_AA40511
RLK-Pelle_RLCK-VI	4.3e-107	gnl|CHGC|GOBAR_DD00659
RLK-Pelle_RLCK-VI	2.5e-110	gnl|CHGC|GOBAR_DD02611
RLK-Pelle_RLCK-VI	4.1e-117	gnl|CHGC|GOBAR_DD06631
RLK-Pelle_RLCK-VI	1.3e-111	gnl|CHGC|GOBAR_DD07878
RLK-Pelle_RLCK-VI	1.3e-126	gnl|CHGC|GOBAR_DD08526
RLK-Pelle_RLCK-VI	7.8e-95	gnl|CHGC|GOBAR_DD09827
RLK-Pelle_RLCK-VI	7.9e-110	gnl|CHGC|GOBAR_DD12056
RLK-Pelle_RLCK-VI	1.3e-114	gnl|CHGC|GOBAR_DD15165
RLK-Pelle_RLCK-VI	1.9e-96	gnl|CHGC|GOBAR_DD16692
RLK-Pelle_RLCK-VI	1e-94	gnl|CHGC|GOBAR_DD18806
RLK-Pelle_RLCK-VI	2.2e-109	gnl|CHGC|GOBAR_DD21450
RLK-Pelle_RLCK-VI	3.6e-84	gnl|CHGC|GOBAR_DD22951
RLK-Pelle_RLCK-VI	2.2e-114	gnl|CHGC|GOBAR_DD24310
RLK-Pelle_RLCK-VI	2.1e-116	gnl|CHGC|GOBAR_DD26444
RLK-Pelle_RLCK-VI	3.8e-117	gnl|CHGC|GOBAR_DD27532
RLK-Pelle_RLCK-VI	1.9e-113	gnl|CHGC|GOBAR_DD29443
RLK-Pelle_RLCK-VI	2.9e-119	gnl|CHGC|GOBAR_DD30934
RLK-Pelle_RLCK-VI	2.4e-82	gnl|CHGC|GOBAR_DD36516
RLK-Pelle_RLCK-VIIa-1	1.5e-145	gnl|CHGC|GOBAR_AA00574
RLK-Pelle_RLCK-VIIa-1	2.1e-131	gnl|CHGC|GOBAR_AA00632
RLK-Pelle_RLCK-VIIa-1	3.7e-157	gnl|CHGC|GOBAR_AA03930
RLK-Pelle_RLCK-VIIa-1	6.1e-156	gnl|CHGC|GOBAR_AA09113
RLK-Pelle_RLCK-VIIa-1	1.5e-150	gnl|CHGC|GOBAR_AA09728
RLK-Pelle_RLCK-VIIa-1	4.8e-122	gnl|CHGC|GOBAR_AA12781
RLK-Pelle_RLCK-VIIa-1	1.3e-150	gnl|CHGC|GOBAR_AA14284
RLK-Pelle_RLCK-VIIa-1	4.3e-156	gnl|CHGC|GOBAR_AA14285
RLK-Pelle_RLCK-VIIa-1	1.4e-124	gnl|CHGC|GOBAR_AA15898
RLK-Pelle_RLCK-VIIa-1	1.1e-134	gnl|CHGC|GOBAR_AA17389
RLK-Pelle_RLCK-VIIa-1	3.3e-133	gnl|CHGC|GOBAR_AA20514
RLK-Pelle_RLCK-VIIa-1	4.5e-145	gnl|CHGC|GOBAR_AA25756
RLK-Pelle_RLCK-VIIa-1	8.2e-152	gnl|CHGC|GOBAR_AA28915
RLK-Pelle_RLCK-VIIa-1	8.2e-155	gnl|CHGC|GOBAR_AA29016
RLK-Pelle_RLCK-VIIa-1	4.7e-154	gnl|CHGC|GOBAR_AA29165
[truncated: 746 more rows]
