# Supplementary material for: Genome-wide classification, evolutionary analysis and gene expression patterns of the kinome in Gossypium
Source: PLoS One. 2018 May 16;13(5):e0197392. doi: 10.1371/journal.pone.0197392 (PMC5955557; doi:10.1371/journal.pone.0197392)
Supplement: S2 Table — G. raimondii, G. arboretum, G. hirsutum and G. barbadense atypical kinases are provided in sheets 1–4, respectively. (XLS) [file pone.0197392.s018.xls]

## Sheet: G. raimondii atypical kinases
S2 Table: List of atypical cotton kinases in G. raimondii, G. arboretum, G. hirsutum and G. barbadense.
Gene ID	HMM name	E-value	Envelope start	Envelope end	HMM start	HMM end	HMM length	% Cover
Gorai.010G147700.1	Pkinase_Tyr	4.9e-16	513	599	5	92	259	33.9768
Gorai.010G147700.1	Pkinase_Tyr	4.6e-09	598	729	147	205	259	22.7799
Gorai.010G085200.1	Pkinase	1.7e-08	15	76	162	206	260	17.3077
Gorai.010G036200.1	Pkinase_Tyr	2.5e-22	1	88	173	258	259	33.2046
Gorai.010G030000.1	Pkinase_Tyr	1.5e-08	68	168	178	260	259	32.0463
Gorai.010G144700.1	Pkinase_Tyr	4.5e-15	305	395	5	92	259	33.9768
Gorai.010G145700.1	Pkinase_Tyr	2.9e-22	228	359	6	132	259	49.0347
Gorai.010G145700.1	Pkinase_Tyr	7.3e-11	356	472	169	260	259	35.5212
Gorai.010G145000.1	Pkinase	9.8e-21	1	127	51	154	260	40
Gorai.009G435600.1	Pkinase_Tyr	9.7e-14	595	717	5	117	259	43.6293
Gorai.009G337900.1	Pkinase_Tyr	3.8e-19	376	493	4	122	259	45.9459
Gorai.009G175200.1	Pkinase	2.5e-24	481	652	102	195	260	36.1538
Gorai.009G183000.1	Pkinase	1.5e-11	571	660	4	87	260	32.3077
Gorai.009G183000.1	Pkinase	8.1e-14	657	785	139	256	260	45.3846
Gorai.009G337800.1	Pkinase_Tyr	6.3e-08	16	132	171	257	259	33.5907
Gorai.009G138400.1	Pkinase_Tyr	3e-14	55	153	3	94	259	35.5212
Gorai.009G314300.1	Pkinase	1.9e-07	467	541	2	75	260	28.4615
Gorai.009G216100.1	Pkinase	2.5e-27	1	160	80	204	260	48.0769
Gorai.009G092700.1	Pkinase_Tyr	5.9e-12	604	694	6	87	259	31.6602
Gorai.009G092700.1	Pkinase	2.9e-07	691	804	139	205	260	25.7692
Gorai.009G251300.2	Pkinase	3.3e-20	21	141	1	111	260	42.6923
Gorai.007G140500.1	Pkinase_Tyr	3.7e-06	36	118	23	86	259	24.7104
Gorai.007G106300.1	Pkinase	6.9e-05	366	470	159	262	260	40
Gorai.007G051800.1	Pkinase_Tyr	7e-25	355	486	42	155	259	44.0154
Gorai.007G051800.1	Pkinase	4.2e-05	478	582	172	257	260	33.0769
Gorai.N015900.1	Pkinase_Tyr	2.8e-14	300	391	3	95	259	35.9073
Gorai.013G127400.1	Pkinase	0.00017	1	35	55	88	260	13.0769
Gorai.013G127400.1	Pkinase	4.1e-12	30	81	111	146	260	13.8462
Gorai.013G124700.1	Pkinase	8.3e-14	115	222	118	198	260	31.1538
Gorai.002G041200.1	Pkinase	1.1e-22	148	296	79	196	260	45.3846
Gorai.002G078800.1	Pkinase_Tyr	2.2e-17	460	555	2	92	259	35.1351
Gorai.002G033600.1	Pkinase_Tyr	1.8e-08	1	107	173	259	259	33.5907
Gorai.002G041000.1	Pkinase_Tyr	2.2e-06	229	314	5	107	259	39.7683
Gorai.002G041000.1	Pkinase	7.7e-14	310	399	126	194	260	26.5385
Gorai.002G039500.1	Pkinase_Tyr	1e-20	262	378	3	122	259	46.332
Gorai.002G035400.1	Pkinase	2.1e-16	1	90	85	160	260	29.2308
Gorai.002G034600.1	Pkinase	6.4e-26	270	471	93	198	260	40.7692
Gorai.002G051500.1	Pkinase_Tyr	4.3e-06	335	385	166	201	259	13.8996
Gorai.002G033800.1	Pkinase_Tyr	9.5e-17	505	591	4	92	259	34.3629
Gorai.002G033500.1	Pkinase_Tyr	5.7e-18	466	552	3	92	259	34.749
Gorai.002G161100.1	Pkinase	2.1e-18	63	174	2	95	260	36.1538
Gorai.002G040200.1	Pkinase	3.1e-09	1	54	71	118	260	18.4615
Gorai.002G261100.1	Pkinase_Tyr	1.5e-16	147	265	4	123	259	46.332
Gorai.002G049100.1	Pkinase	1.1e-07	759	837	2	70	260	26.5385
Gorai.002G049100.1	Pkinase_Tyr	2.1e-07	828	952	164	260	259	37.4517
Gorai.003G079400.1	Pkinase	1e-06	30	111	117	145	260	11.1538
Gorai.003G095500.1	Pkinase	4.9e-14	1	68	44	105	260	23.8462
Gorai.005G085500.1	Pkinase	7.5e-09	435	511	74	134	260	23.4615
Gorai.005G085500.1	Pkinase_Tyr	1.2e-07	507	605	179	260	259	31.6602
Gorai.011G118600.1	Pkinase	2.3e-13	41	138	42	113	260	27.6923
Gorai.011G146000.1	Pkinase	1.1e-18	65	169	21	111	260	35
Gorai.011G018200.1	Pkinase_Tyr	3.8e-11	335	406	5	76	259	27.7992
Gorai.011G018200.1	Pkinase_Tyr	5.2e-17	403	550	131	258	259	49.4208
Gorai.011G040400.1	Pkinase_Tyr	9.2e-21	709	831	5	122	259	45.5598
Gorai.011G040400.1	Pkinase_Tyr	8.6e-06	831	904	160	215	259	21.6216
Gorai.011G258400.1	Pkinase	1.6e-24	631	781	85	201	260	45
Gorai.011G258300.1	Pkinase_Tyr	3e-05	1	115	182	260	259	30.5019
Gorai.011G097700.1	Pkinase	1e-21	38	185	3	132	260	50
Gorai.011G097700.1	Pkinase	2.3e-20	247	415	136	262	260	48.8462
Gorai.011G051900.1	Pkinase_Tyr	1e-09	5	93	31	94	259	24.7104
Gorai.011G162200.1	Pkinase	2.3e-25	85	235	98	199	260	39.2308
Gorai.011G258200.1	Pkinase	5e-12	706	826	3	101	260	38.0769
Gorai.011G176100.1	Pkinase_Tyr	2.1e-08	3	80	26	92	259	25.8687
Gorai.011G176100.1	Pkinase	1.4e-17	78	238	116	198	260	31.9231
Gorai.008G143500.1	Pkinase	9.9e-11	295	414	47	132	260	33.0769
Gorai.008G095200.1	Pkinase	5.5e-19	4	109	1	117	260	45
Gorai.008G252600.2	Pkinase	1.1e-06	422	549	140	261	260	46.9231
Gorai.008G070400.1	Pkinase	3.5e-08	340	431	23	98	260	29.2308
Gorai.008G070400.1	Pkinase	1.1e-13	427	558	150	258	260	41.9231
Gorai.001G239500.2	Pkinase	4.4e-05	9	98	73	116	260	16.9231
Gorai.001G094900.1	Pkinase	1.3e-18	28	178	51	173	260	47.3077
Gorai.001G141200.1	Pkinase	2.6e-13	4	83	1	81	260	31.1538
Gorai.001G109600.1	Pkinase	2.2e-21	4	106	1	103	260	39.6154
Gorai.001G255700.1	Pkinase	5.5e-06	9	128	2	107	260	40.7692
Gorai.001G206800.1	Pkinase	2.8e-07	24	114	156	196	260	15.7692
Gorai.012G007900.1	Pkinase	6.3e-10	1	119	160	220	260	23.4615
Gorai.012G031600.1	Pkinase	3e-10	2	117	153	257	260	40.3846
Gorai.006G022600.1	Pkinase	3e-24	135	281	43	166	260	47.6923
Gorai.006G084600.1	Pkinase	2.9e-08	306	375	2	68	260	25.7692
Gorai.006G084600.1	Pkinase	2.1e-27	369	548	101	198	260	37.6923
Gorai.006G118500.1	Pkinase_Tyr	5.7e-20	157	315	29	148	259	46.332
Gorai.006G042700.1	Pkinase	3.5e-09	3	135	84	194	260	42.6923
Gorai.006G019700.1	Pkinase	1.9e-09	3	118	152	258	260	41.1538
Gorai.006G081300.1	Pkinase	1e-08	191	309	47	142	260	36.9231
Gorai.006G081300.1	Pkinase	3.6e-06	698	787	173	262	260	34.6154
Gorai.006G131200.1	Pkinase_Tyr	2.6e-17	133	250	3	122	259	46.332

## Sheet: G. arboretum atypical kinases
Gene ID	HMM name	E-value	Envelope start	Envelope end	HMM start	HMM end	HMM length	% Cover
Cotton_A_01715	Pkinase_Tyr	7.6e-09	157	256	29	114	259	33.2046
Cotton_A_02426	Pkinase	8.6e-17	27	123	15	107	260	35.7692
Cotton_A_02426	Pkinase	4.2e-05	152	191	227	262	260	13.8462
Cotton_A_16520	Pkinase	6.4e-09	191	298	47	142	260	36.9231
Cotton_A_16520	Pkinase	5e-06	700	788	174	262	260	34.2308
Cotton_A_10594	Pkinase_Tyr	2.8e-08	199	271	5	73	259	26.6409
Cotton_A_10594	Pkinase	5.1e-10	264	389	139	204	260	25.3846
Cotton_A_17630	Pkinase_Tyr	3.3e-06	1	54	173	206	259	13.1274
Cotton_A_26848	Pkinase_Tyr	1.6e-23	2	139	30	144	259	44.4015
Cotton_A_26856	Pkinase	9.9e-10	408	486	1	72	260	27.6923
Cotton_A_26856	Pkinase	8.9e-17	483	618	137	256	260	46.1538
Cotton_A_27083	Pkinase_Tyr	2.5e-06	1	95	183	259	259	29.7297
Cotton_A_27880	Pkinase	2.9e-13	1	88	80	150	260	27.3077
Cotton_A_28981	Pkinase	3.2e-06	35	108	223	262	260	15.3846
Cotton_A_33470	Pkinase	4.7e-07	297	387	2	67	260	25.3846
Cotton_A_02846	Pkinase_Tyr	0.00013	138	234	177	259	259	32.0463
Cotton_A_18835	Pkinase_Tyr	2e-07	41	154	30	117	259	33.9768
Cotton_A_28246	Pkinase	3.6e-05	14	61	1	48	260	18.4615
Cotton_A_30891	Pkinase	3.5e-12	212	332	2	89	260	33.8462
Cotton_A_36106	Pkinase	7.3e-08	1	112	158	256	260	38.0769
Cotton_A_36108	Pkinase	3.3e-12	311	415	3	94	260	35.3846
Cotton_A_36826	Pkinase	1.7e-07	12	86	198	262	260	25
Cotton_A_38975	Pkinase	1.4e-05	330	415	3	61	260	22.6923
Cotton_A_00506	Pkinase_Tyr	7.5e-10	312	399	26	95	259	27.027
Cotton_A_10150	Pkinase_Tyr	1.7e-16	328	473	32	154	259	47.4903
Cotton_A_10150	Pkinase_Tyr	0.00011	465	560	183	258	259	29.3436
Cotton_A_39960	Pkinase	6e-08	66	141	208	262	260	21.1538
Cotton_A_04304	Pkinase_Tyr	2e-17	623	732	4	107	259	40.1544
Cotton_A_04304	Pkinase	5.7e-12	714	831	154	258	260	40.3846
Cotton_A_08932	Pkinase_Tyr	1.9e-08	338	451	170	257	259	33.9768
Cotton_A_23795	Pkinase	5.7e-20	305	414	154	262	260	41.9231
Cotton_A_23915	Pkinase	3.4e-19	19	134	1	113	260	43.4615
Cotton_A_05616	Pkinase_Tyr	2.1e-17	668	774	1	113	259	43.6293
Cotton_A_05616	Pkinase_Tyr	1e-26	773	887	145	260	259	44.7876
Cotton_A_05685	Pkinase	3.3e-12	1	130	139	257	260	45.7692
Cotton_A_05684	Pkinase_Tyr	1.5e-07	363	450	5	93	259	34.3629
Cotton_A_14004	Pkinase_Tyr	1.5e-17	658	768	1	115	259	44.4015
Cotton_A_14038	Pkinase_Tyr	2.4e-06	179	252	1	72	259	27.7992
Cotton_A_14038	Pkinase_Tyr	3.6e-13	249	348	170	260	259	35.1351
Cotton_A_27639	Pkinase	2.4e-10	1	99	83	164	260	31.5385
Cotton_A_27637	Pkinase	1.4e-21	1	176	103	200	260	37.6923
Cotton_A_28319	Pkinase	6.8e-15	79	192	5	90	260	33.0769
Cotton_A_28319	Pkinase	4.9e-06	189	264	151	198	260	18.4615
Cotton_A_31673	Pkinase	1.2e-05	380	456	3	68	260	25.3846
Cotton_A_31674	Pkinase	1.2e-15	1	109	99	172	260	28.4615
Cotton_A_39444	Pkinase	0.00018	5	85	3	74	260	27.6923
Cotton_A_06079	Pkinase	2.2e-09	1	110	164	220	260	21.9231
Cotton_A_06413	Pkinase_Tyr	1.4e-16	104	210	4	101	259	37.8378
Cotton_A_06416	Pkinase	1.7e-14	34	134	3	95	260	35.7692
Cotton_A_06418	Pkinase	1.9e-08	91	153	3	64	260	23.8462
Cotton_A_08501	Pkinase	9.6e-13	1	143	138	258	260	46.5385
Cotton_A_08819	Pkinase_Tyr	1.9e-07	660	780	174	260	259	33.5907
Cotton_A_18184	Pkinase	9.5e-11	1	107	159	256	260	37.6923
Cotton_A_18189	Pkinase	1.8e-08	352	471	152	258	260	41.1538
Cotton_A_18188	Pkinase	7.2e-06	218	295	168	222	260	21.1538
Cotton_A_18203	Pkinase	1.9e-06	49	114	139	196	260	22.3077
Cotton_A_18207	Pkinase	8e-05	44	108	1	60	260	23.0769
Cotton_A_18212	Pkinase	2.1e-21	1	136	73	196	260	47.6923
Cotton_A_18208	Pkinase	0.00015	303	369	1	62	260	23.8462
Cotton_A_18667	Pkinase	1.7e-18	64	159	2	90	260	34.2308
Cotton_A_28282	Pkinase_Tyr	1.3e-12	287	376	4	94	259	35.1351
Cotton_A_34691	Pkinase	2.6e-05	335	406	168	200	260	12.6923
Cotton_A_01090	Pkinase	9.2e-10	467	594	145	258	260	43.8462
Cotton_A_03787	Pkinase	1.4e-11	353	461	2	100	260	38.0769
Cotton_A_06658	Pkinase	1.1e-10	1	88	80	151	260	27.6923
Cotton_A_09450	Pkinase	6.4e-18	81	173	2	90	260	34.2308
Cotton_A_12307	Pkinase_Tyr	3.5e-07	33	151	177	259	259	32.0463
Cotton_A_12331	Pkinase_Tyr	4.3e-18	62	190	7	130	259	47.8764
Cotton_A_12550	Pkinase_Tyr	3.2e-12	3	149	90	204	259	44.4015
Cotton_A_12558	Pkinase	2.7e-18	1	108	83	168	260	33.0769
Cotton_A_15478	Pkinase	5.1e-38	58	172	77	187	260	42.6923
Cotton_A_19165	Pkinase_Tyr	1.5e-05	1	103	173	214	259	16.2162
Cotton_A_28049	Pkinase	8.7e-08	1	116	149	262	260	43.8462
Cotton_A_32790	Pkinase_Tyr	5.4e-15	1	85	77	155	259	30.5019
Cotton_A_35538	Pkinase_Tyr	7e-10	475	571	5	93	259	34.3629
Cotton_A_40555	Pkinase	9.6e-14	70	165	154	201	260	18.4615
Cotton_A_00217	Pkinase_Tyr	9.6e-19	126	242	3	122	259	46.332
Cotton_A_00217	Pkinase_Tyr	4.2e-12	241	372	148	260	259	43.6293
Cotton_A_11743	Pkinase_Tyr	7.3e-07	157	232	17	74	259	22.3938
Cotton_A_14223	Pkinase	4.5e-09	119	243	156	258	260	39.6154
Cotton_A_14227	Pkinase_Tyr	3.2e-12	540	646	25	95	259	27.4131
Cotton_A_14228	Pkinase_Tyr	4.3e-18	155	249	4	92	259	34.3629
Cotton_A_15128	Pkinase_Tyr	9.9e-07	1	97	183	260	259	30.1158
Cotton_A_15134	Pkinase_Tyr	1e-17	40	158	5	124	259	46.332
Cotton_A_15143	Pkinase_Tyr	1.6e-15	26	141	4	115	259	43.2432
Cotton_A_16047	Pkinase_Tyr	1.4e-13	92	181	5	87	259	32.0463
Cotton_A_16047	Pkinase_Tyr	8.1e-06	178	274	182	260	259	30.5019
Cotton_A_21652	Pkinase	1.2e-25	482	680	91	196	260	40.7692
Cotton_A_21653	Pkinase	6.1e-15	358	461	68	153	260	33.0769
Cotton_A_21661	Pkinase	3.6e-07	104	163	2	61	260	23.0769
Cotton_A_21654	Pkinase	3.6e-25	398	598	90	195	260	40.7692
Cotton_A_22611	Pkinase	1.4e-15	1	141	134	258	260	48.0769
Cotton_A_26119	Pkinase_Tyr	1.3e-17	111	217	6	98	259	35.9073
Cotton_A_26668	Pkinase	9e-25	1	118	102	197	260	36.9231
Cotton_A_26684	Pkinase_Tyr	1.4e-11	4	75	3	79	259	29.7297
Cotton_A_38714	Pkinase	2.4e-07	109	186	23	83	260	23.4615
Cotton_A_39849	Pkinase	9.8e-24	11	121	148	262	260	44.2308
Cotton_A_03059	Pkinase_Tyr	1e-07	415	537	170	257	259	33.9768
Cotton_A_09056	Pkinase_Tyr	6.1e-14	453	540	4	92	259	34.3629
Cotton_A_09056	Pkinase_Tyr	1.2e-09	538	668	147	258	259	43.2432
Cotton_A_09057	Pkinase	9.1e-08	239	374	154	256	260	39.6154
Cotton_A_15880	Pkinase_Tyr	2.7e-09	1	130	156	259	259	40.1544
Cotton_A_15883	Pkinase_Tyr	4.7e-10	4	113	172	260	259	34.3629
Cotton_A_19379	Pkinase_Tyr	9.5e-13	521	663	6	128	259	47.4903
Cotton_A_19743	Pkinase	2.7e-11	1	110	158	258	260	38.8462
Cotton_A_26639	Pkinase_Tyr	1.3e-07	127	242	140	206	259	25.8687
Cotton_A_29772	Pkinase	1e-19	4	115	151	262	260	43.0769
Cotton_A_27915	Pkinase_Tyr	1.7e-08	2	116	163	260	259	37.8378
Cotton_A_30437	Pkinase	5.1e-06	137	210	209	257	260	18.8462
Cotton_A_34235	Pkinase_Tyr	1.9e-15	2	133	144	260	259	45.1737
Cotton_A_34236	Pkinase_Tyr	2.7e-17	24	136	3	117	259	44.4015
Cotton_A_34301	Pkinase	6.1e-13	4	143	124	200	260	29.6154
Cotton_A_35989	Pkinase_Tyr	3.1e-09	346	414	5	72	259	26.2548
Cotton_A_35989	Pkinase_Tyr	1.3e-05	412	458	172	204	259	12.7413
Cotton_A_35990	Pkinase_Tyr	2.1e-25	86	247	5	134	259	50.1931
Cotton_A_39452	Pkinase	8.4e-22	533	697	108	203	260	36.9231
Cotton_A_04061	Pkinase_Tyr	4.1e-07	105	168	4	66	259	24.3243
Cotton_A_04061	Pkinase	2.5e-24	163	347	94	199	260	40.7692
Cotton_A_05325	Pkinase	2.9e-21	10	161	73	153	260	31.1538
Cotton_A_05411	Pkinase_Tyr	1.1e-14	54	161	3	114	259	43.2432
Cotton_A_08693	Pkinase	1.1e-09	1	111	164	258	260	36.5385
Cotton_A_12387	Pkinase_Tyr	5.7e-07	1	103	173	260	259	33.9768
Cotton_A_12388	Pkinase_Tyr	1.3e-10	466	537	4	75	259	27.7992
Cotton_A_12388	Pkinase	8.2e-13	533	602	102	153	260	20
Cotton_A_12397	Pkinase_Tyr	8.3e-07	46	116	3	74	259	27.7992
Cotton_A_12397	Pkinase	1.4e-25	111	230	98	202	260	40.3846
Cotton_A_13492	Pkinase	3.2e-06	9	98	157	201	260	17.3077
Cotton_A_20810	Pkinase_Tyr	3.3e-09	1	103	173	258	259	33.2046
Cotton_A_22298	Pkinase_Tyr	5e-15	90	203	4	121	259	45.5598
Cotton_A_22328	Pkinase	2.6e-16	1	130	137	258	260	46.9231
Cotton_A_23192	Pkinase	3.3e-06	420	549	140	259	260	46.1538
Cotton_A_27579	Pkinase	1.1e-17	141	228	84	153	260	26.9231
Cotton_A_29184	Pkinase_Tyr	2.3e-12	425	507	6	89	259	32.4324
Cotton_A_29185	Pkinase	2.6e-22	1	100	105	197	260	35.7692
Cotton_A_33528	Pkinase	2.5e-16	1	90	164	262	260	38.0769
Cotton_A_38620	Pkinase_Tyr	2.7e-15	291	398	30	123	259	36.2934
Cotton_A_38867	Pkinase	4.2e-09	139	266	154	257	260	40
Cotton_A_38882	Pkinase	9.9e-09	2	122	155	258	260	40
Cotton_A_06752	Pkinase	3.2e-08	113	186	22	82	260	23.4615
Cotton_A_06752	Pkinase	1.2e-18	184	297	140	262	260	47.3077
Cotton_A_09757	Pkinase	1.3e-16	127	240	1	114	260	43.8462
Cotton_A_09758	Pkinase	1.1e-25	1	96	120	213	260	36.1538
Cotton_A_12010	Pkinase	3.4e-18	4	117	1	107	260	41.1538
Cotton_A_12010	Pkinase	0.00014	109	156	223	261	260	15
Cotton_A_20083	Pkinase	4.5e-09	76	145	111	153	260	16.5385
Cotton_A_02996	Pkinase	2.1e-14	925	1043	3	104	260	39.2308
Cotton_A_08589	Pkinase_Tyr	1.3e-15	548	707	4	95	259	35.5212
Cotton_A_10394	Pkinase	2.8e-15	14	129	23	126	260	40
Cotton_A_12887	Pkinase_Tyr	2.3e-24	109	237	3	131	259	49.8069
Cotton_A_16152	Pkinase	1.8e-22	38	185	3	132	260	50
Cotton_A_16152	Pkinase	2e-20	247	415	136	262	260	48.8462
Cotton_A_16182	Pkinase	4.5e-23	282	397	62	153	260	35.3846
Cotton_A_16182	Pkinase	6.1e-21	446	560	154	262	260	41.9231
Cotton_A_17492	Pkinase_Tyr	7.8e-19	4	115	3	117	259	44.4015
Cotton_A_21161	Pkinase	1.3e-05	425	474	1	39	260	15
Cotton_A_22144	Pkinase	2e-19	1	163	82	198	260	45
Cotton_A_22146	Pkinase	1.9e-23	5	204	101	203	260	39.6154
Cotton_A_26547	Pkinase_Tyr	1.3e-19	26	148	4	124	259	46.7181
Cotton_A_02010	Pkinase	1.9e-21	1	130	154	262	260	41.9231
Cotton_A_02028	Pkinase_Tyr	1.5e-24	327	461	42	155	259	44.0154
Cotton_A_02028	Pkinase	4.3e-05	454	557	172	257	260	33.0769
Cotton_A_06226	Pkinase	4.9e-09	245	386	140	208	260	26.5385
Cotton_A_15259	Pkinase	1.3e-12	4	146	137	251	260	44.2308
Cotton_A_27204	Pkinase	1.1e-20	5	180	100	188	260	34.2308
Cotton_A_30236	Pkinase	5.4e-25	2	153	24	152	260	49.6154
Cotton_A_30528	Pkinase	9.9e-06	1	67	48	96	260	18.8462
Cotton_A_30528	Pkinase_Tyr	3.3e-08	58	170	135	196	259	23.9382
Cotton_A_37257	Pkinase	2.1e-06	114	168	1	50	260	19.2308
Cotton_A_39986	Pkinase_Tyr	3.9e-07	359	454	5	71	259	25.8687

## Sheet: G. hirsutum atypical kinases
Gene ID	HMM name	E-value	Envelope start	Envelope end	HMM start	HMM end	HMM length	% Cover
CotAD_04647	Pkinase	2.8e-21	415	530	104	203	260	38.4615
CotAD_04594	Pkinase_Tyr	2.9e-08	1	110	173	257	259	32.8185
CotAD_72098	Pkinase	7.5e-05	9	99	207	262	260	21.5385
CotAD_08647	Pkinase	6.1e-07	32	155	136	261	260	48.4615
CotAD_08648	Pkinase_Tyr	9.8e-06	159	274	142	205	259	24.7104
CotAD_19596	Pkinase	7.7e-05	41	132	154	189	260	13.8462
CotAD_19661	Pkinase	3e-07	1	68	190	262	260	28.0769
CotAD_19707	Pkinase	7.3e-25	21	148	9	127	260	45.7692
CotAD_19707	Pkinase	1.9e-25	183	305	128	247	260	46.1538
CotAD_19710	Pkinase	7.3e-25	21	148	9	127	260	45.7692
CotAD_19710	Pkinase	1.9e-25	183	305	128	247	260	46.1538
CotAD_51975	Pkinase_Tyr	1.7e-15	68	194	7	122	259	44.7876
CotAD_51975	Pkinase_Tyr	4.3e-07	198	305	175	260	259	33.2046
CotAD_56492	Pkinase_Tyr	1.4e-12	344	438	4	95	259	35.5212
CotAD_56502	Pkinase_Tyr	3.5e-18	21	112	4	93	259	34.749
CotAD_62994	Pkinase	0.00014	68	125	2	57	260	21.5385
CotAD_65584	Pkinase	1.5e-05	1	85	164	262	260	38.0769
CotAD_53200	Pkinase	3.9e-15	1	102	154	247	260	36.1538
CotAD_64738	Pkinase	1.7e-06	36	98	174	205	260	12.3077
CotAD_23967	Pkinase	3.8e-06	3	92	21	98	260	30
CotAD_62879	Pkinase	2.1e-06	254	320	2	64	260	24.2308
CotAD_52956	Pkinase	4.5e-08	1	132	148	258	260	42.6923
CotAD_04319	Pkinase	2.5e-05	472	576	7	90	260	32.3077
CotAD_04419	Pkinase	6.8e-23	84	203	98	193	260	36.9231
CotAD_46779	Pkinase	4.2e-15	1	81	178	262	260	32.6923
CotAD_65812	Pkinase	1.9e-08	32	87	2	54	260	20.3846
CotAD_67702	Pkinase	1.6e-18	299	411	153	262	260	42.3077
CotAD_13011	Pkinase_Tyr	3.9e-07	359	454	5	71	259	25.8687
CotAD_13135	Pkinase	4.4e-12	103	193	127	203	260	29.6154
CotAD_14278	Pkinase	2.1e-14	19	162	136	205	260	26.9231
CotAD_14289	Pkinase_Tyr	1.9e-16	145	253	4	102	259	38.2239
CotAD_14281	Pkinase	2.9e-15	345	455	3	111	260	41.9231
CotAD_16301	Pkinase	4.2e-10	295	414	47	132	260	33.0769
CotAD_14291	Pkinase_Tyr	1.9e-17	163	270	4	113	259	42.471
CotAD_14277	Pkinase	2.6e-15	379	485	3	101	260	38.0769
CotAD_32455	Pkinase	1.6e-06	420	549	140	261	260	46.9231
CotAD_47716	Pkinase	2.8e-06	422	549	140	261	260	46.9231
CotAD_53761	Pkinase	9.3e-07	26	98	220	262	260	16.5385
CotAD_01975	Pkinase	2.2e-19	1	112	169	262	260	36.1538
CotAD_08449	Pkinase	9.1e-26	1	219	81	204	260	47.6923
CotAD_70896	Pkinase	2.2e-19	1	112	169	262	260	36.1538
CotAD_52282	Pkinase_Tyr	6.6e-07	1	103	173	260	259	33.9768
CotAD_53088	Pkinase	3.7e-26	1	143	48	163	260	44.6154
CotAD_58195	Pkinase	5.2e-07	128	298	117	212	260	36.9231
CotAD_62544	Pkinase	2.1e-12	49	140	3	85	260	31.9231
CotAD_62544	Pkinase	6.6e-16	137	276	137	256	260	46.1538
CotAD_07471	Pkinase	7.9e-27	159	287	99	206	260	41.5385
CotAD_07547	Pkinase_Tyr	8.6e-07	31	147	140	205	259	25.4826
CotAD_09491	Pkinase_Tyr	1.8e-24	133	261	3	131	259	49.8069
CotAD_20761	Pkinase	8.7e-06	9	108	2	91	260	34.6154
CotAD_30477	Pkinase	1e-08	3	99	102	166	260	25
CotAD_34794	Pkinase	5.7e-18	136	257	138	262	260	48.0769
CotAD_37544	Pkinase	2e-06	17	61	1	39	260	15
CotAD_39725	Pkinase_Tyr	2.3e-13	658	758	1	113	259	43.6293
CotAD_39725	Pkinase_Tyr	2.5e-26	757	871	145	260	259	44.7876
CotAD_40983	Pkinase_Tyr	8.9e-21	102	249	49	154	259	40.9266
CotAD_44403	Pkinase	1e-06	2	123	154	195	260	16.1538
CotAD_51335	Pkinase_Tyr	6.5e-08	5	117	171	260	259	34.749
CotAD_51336	Pkinase	1.3e-12	449	549	4	91	260	33.8462
CotAD_51344	Pkinase_Tyr	9.4e-07	46	116	3	74	259	27.7992
CotAD_51344	Pkinase	9.8e-24	111	230	98	202	260	40.3846
CotAD_63761	Pkinase	2.6e-24	84	234	98	199	260	39.2308
CotAD_68703	Pkinase	2.6e-08	304	408	2	87	260	33.0769
CotAD_73606	Pkinase_Tyr	3.4e-07	2	55	172	203	259	12.3552
CotAD_73607	Pkinase_Tyr	5.6e-19	367	490	4	123	259	46.332
CotAD_24435	Pkinase	1.3e-19	29	125	1	90	260	34.6154
CotAD_24435	Pkinase	4.7e-19	117	221	154	262	260	41.9231
CotAD_31499	Pkinase	1e-09	781	908	17	137	260	46.5385
CotAD_31499	Pkinase	1.7e-08	906	992	173	262	260	34.6154
CotAD_54438	Pkinase	1.6e-07	133	251	153	258	260	40.7692
CotAD_62827	Pkinase	1.7e-07	12	86	198	262	260	25
CotAD_64690	Pkinase_Tyr	7.6e-14	64	165	7	95	259	34.3629
CotAD_64690	Pkinase	4.6e-13	147	240	124	198	260	28.8462
CotAD_67791	Pkinase	2.2e-16	1	104	169	262	260	36.1538
CotAD_69235	Pkinase_Tyr	9.9e-15	341	474	5	92	259	33.9768
CotAD_69235	Pkinase_Tyr	1.4e-07	484	629	160	259	259	38.61
CotAD_70798	Pkinase	2.1e-24	84	236	98	200	260	39.6154
CotAD_71389	Pkinase	5.6e-07	175	298	136	260	260	48.0769
CotAD_72340	Pkinase_Tyr	5.2e-06	33	134	182	257	259	29.3436
CotAD_72339	Pkinase_Tyr	7.5e-24	438	574	58	185	259	49.4208
CotAD_73533	Pkinase_Tyr	6e-10	385	451	5	71	259	25.8687
CotAD_76599	Pkinase	2.1e-13	36	144	154	244	260	35
CotAD_17178	Pkinase	3e-10	1	139	130	219	260	34.6154
CotAD_19962	Pkinase	8.5e-16	613	724	6	100	260	36.5385
CotAD_20009	Pkinase	6.6e-20	148	259	102	185	260	32.3077
CotAD_39369	Pkinase	5.8e-09	191	310	47	142	260	36.9231
CotAD_39369	Pkinase	3.4e-06	700	788	174	262	260	34.2308
CotAD_52313	Pkinase	3.1e-24	1	142	80	198	260	45.7692
CotAD_52315	Pkinase	4.8e-07	2	122	155	258	260	40
CotAD_60783	Pkinase	3.1e-12	1	96	80	166	260	33.4615
CotAD_65481	Pkinase	1.2e-07	72	195	139	261	260	47.3077
CotAD_65500	Pkinase	2.4e-19	122	250	6	122	260	45
CotAD_65504	Pkinase	5.5e-06	42	106	139	196	260	22.3077
CotAD_70182	Pkinase	2.1e-16	553	661	5	97	260	35.7692
CotAD_70182	Pkinase	1e-12	653	792	139	258	260	46.1538
CotAD_70184	Pkinase	1.2e-20	535	660	5	117	260	43.4615
CotAD_11428	Pkinase	7.7e-11	310	399	3	90	260	33.8462
CotAD_13287	Pkinase	2.6e-14	9	106	79	150	260	27.6923
CotAD_13377	Pkinase	6.1e-07	470	532	102	142	260	15.7692
CotAD_20481	Pkinase	1.6e-23	1	157	96	213	260	45.3846
CotAD_39416	Pkinase_Tyr	1.1e-06	117	180	106	150	259	17.3745
CotAD_39422	Pkinase	1.6e-10	1	54	53	104	260	20
CotAD_51817	Pkinase	6.6e-12	8	105	1	73	260	28.0769
CotAD_51823	Pkinase	6.3e-06	1	107	157	256	260	38.4615
CotAD_51833	Pkinase_Tyr	3.2e-15	242	396	4	101	259	37.8378
CotAD_52231	Pkinase	0.00012	346	412	5	56	260	20
CotAD_52243	Pkinase	5.9e-14	81	173	6	90	260	32.6923
CotAD_52245	Pkinase	1.3e-10	4	141	153	258	260	40.7692
CotAD_71288	Pkinase	1.9e-13	21	94	1	67	260	25.7692
CotAD_71508	Pkinase	1.1e-11	643	722	6	80	260	28.8462
CotAD_06856	Pkinase_Tyr	1.6e-15	165	257	3	95	259	35.9073
CotAD_06855	Pkinase_Tyr	1.4e-15	364	452	3	93	259	35.1351
CotAD_29705	Pkinase_Tyr	4.6e-07	9	131	3	121	259	45.9459
CotAD_29705	Pkinase	2.2e-21	129	224	162	262	260	38.8462
CotAD_33364	Pkinase_Tyr	2.1e-08	289	386	5	96	259	35.5212
CotAD_33363	Pkinase_Tyr	9.2e-10	5	118	168	259	259	35.5212
CotAD_42775	Pkinase	1.7e-09	75	146	206	262	260	21.9231
CotAD_57813	Pkinase_Tyr	4e-09	10	72	49	95	259	18.1467
CotAD_63123	Pkinase	6.8e-13	1	132	130	259	260	50
CotAD_64675	Pkinase	6.3e-20	92	221	3	126	260	47.6923
CotAD_64675	Pkinase	3.5e-07	219	334	156	258	260	39.6154
CotAD_70157	Pkinase	8.2e-15	1	81	178	262	260	32.6923
CotAD_71554	Pkinase_Tyr	6.2e-27	7	143	134	260	259	49.0347
CotAD_71641	Pkinase_Tyr	4.8e-09	462	556	6	95	259	34.749
CotAD_71640	Pkinase_Tyr	1.3e-05	45	119	157	201	259	17.3745
CotAD_21216	Pkinase	1.8e-22	38	185	3	132	260	50
CotAD_21216	Pkinase	2e-20	247	415	136	262	260	48.8462
CotAD_21352	Pkinase	1.3e-05	59	150	90	123	260	13.0769
CotAD_22417	Pkinase	2.6e-24	84	234	98	199	260	39.2308
CotAD_33409	Pkinase	1.9e-15	1	93	153	247	260	36.5385
CotAD_52019	Pkinase	2.7e-05	24	63	227	262	260	13.8462
CotAD_55348	Pkinase	2.6e-05	426	473	1	38	260	14.6154
CotAD_64230	Pkinase_Tyr	2.8e-15	2	102	30	124	259	36.6795
CotAD_67754	Pkinase	8e-16	139	238	6	95	260	34.6154
CotAD_75291	Pkinase_Tyr	5.1e-10	178	270	4	88	259	32.8185
CotAD_76930	Pkinase_Tyr	3.4e-24	167	275	157	260	259	40.1544
CotAD_30586	Pkinase	7.4e-13	63	179	65	147	260	31.9231
CotAD_42561	Pkinase_Tyr	1.9e-12	115	240	14	102	259	34.3629
CotAD_45512	Pkinase	2.1e-19	264	367	117	202	260	33.0769
CotAD_01177	Pkinase	1.4e-07	5	78	95	134	260	15.3846
CotAD_06647	Pkinase	3.2e-13	8	141	154	258	260	40.3846
CotAD_26300	Pkinase	4e-11	2	129	154	258	260	40.3846
CotAD_26301	Pkinase	3.5e-08	104	169	5	67	260	24.2308
CotAD_33207	Pkinase_Tyr	6.5e-10	1	95	172	260	259	34.3629
CotAD_48259	Pkinase_Tyr	1.6e-09	1	126	155	258	259	40.1544
CotAD_48260	Pkinase	2.3e-10	357	430	2	72	260	27.3077
CotAD_51752	Pkinase_Tyr	9.2e-24	57	232	29	158	259	50.1931
CotAD_51952	Pkinase_Tyr	1.1e-11	1	135	144	256	259	43.6293
CotAD_59283	Pkinase_Tyr	2.4e-12	46	116	5	75	259	27.4131
CotAD_59283	Pkinase_Tyr	2.8e-08	111	221	169	258	259	34.749
CotAD_00017	Pkinase	2e-22	70	216	75	174	260	38.4615
CotAD_00017	Pkinase_Tyr	1.9e-20	235	325	175	260	259	33.2046
CotAD_00005	Pkinase	1.3e-14	311	452	133	258	260	48.4615
CotAD_00194	Pkinase	0.00017	65	100	1	33	260	12.6923
CotAD_00459	Pkinase	6.2e-08	21	101	1	83	260	31.9231
CotAD_00460	Pkinase	2.9e-15	1	76	104	152	260	18.8462
CotAD_00460	Pkinase	3.4e-13	130	209	151	210	260	23.0769
CotAD_01423	Pkinase	3.5e-21	34	139	74	152	260	30.3846
CotAD_02708	Pkinase	1.2e-40	3	138	45	167	260	47.3077
CotAD_08102	Pkinase	6.2e-11	1	102	164	220	260	21.9231
CotAD_08192	Pkinase_Tyr	1.4e-17	482	601	2	112	259	42.8571
CotAD_08192	Pkinase_Tyr	5.2e-30	606	746	134	260	259	49.0347
CotAD_09652	Pkinase_Tyr	5.6e-15	82	189	6	114	259	42.0849
CotAD_18409	Pkinase	2e-23	118	246	103	205	260	39.6154
CotAD_18514	Pkinase	6.1e-09	1	138	138	213	260	29.2308
CotAD_21544	Pkinase	8.1e-20	1	112	169	262	260	36.1538
CotAD_22090	Pkinase_Tyr	0.00011	155	245	185	260	259	29.3436
CotAD_22092	Pkinase_Tyr	4.5e-14	1	94	76	158	259	32.0463
CotAD_23397	Pkinase_Tyr	4.4e-06	106	167	3	59	259	22.0077
CotAD_23399	Pkinase_Tyr	1.8e-14	16	162	135	260	259	48.6486
CotAD_23419	Pkinase_Tyr	7.6e-24	915	1030	145	260	259	44.7876
CotAD_24303	Pkinase_Tyr	5.8e-14	1	144	144	256	259	43.6293
CotAD_24304	Pkinase_Tyr	1.2e-15	482	570	4	92	259	34.3629
CotAD_24306	Pkinase_Tyr	1.5e-10	504	580	2	80	259	30.5019
CotAD_24306	Pkinase_Tyr	8.3e-09	578	682	172	259	259	33.9768
CotAD_25727	Pkinase_Tyr	6.8e-05	2	92	74	147	259	28.5714
CotAD_41209	Pkinase_Tyr	6.1e-15	1	138	142	260	259	45.9459
CotAD_43716	Pkinase	1.8e-11	13	105	1	81	260	31.1538
CotAD_46452	Pkinase	1.8e-05	381	463	28	94	260	25.7692
CotAD_46452	Pkinase	4.9e-13	458	571	118	197	260	30.7692
CotAD_48381	Pkinase_Tyr	8.4e-07	27	87	4	64	259	23.5521
CotAD_48381	Pkinase	2.3e-24	85	263	99	198	260	38.4615
CotAD_54914	Pkinase	3.7e-08	799	876	4	69	260	25.3846
CotAD_54914	Pkinase	6e-13	873	1001	139	256	260	45.3846
CotAD_04030	Pkinase_Tyr	2.2e-16	509	608	4	100	259	37.4517
CotAD_04030	Pkinase_Tyr	8.2e-09	604	714	172	259	259	33.9768
CotAD_04028	Pkinase_Tyr	2.4e-17	34	133	4	100	259	37.4517
CotAD_04028	Pkinase_Tyr	1.8e-09	131	239	172	259	259	33.9768
CotAD_05799	Pkinase	6.5e-15	412	513	1	92	260	35.3846
CotAD_05800	Pkinase_Tyr	3.3e-10	28	146	169	260	259	35.5212
CotAD_21722	Pkinase	8.5e-05	357	463	157	262	260	40.7692
CotAD_24576	Pkinase	9.5e-14	70	158	136	200	260	25
CotAD_36413	Pkinase	1.2e-07	1	89	154	258	260	40.3846
CotAD_36418	Pkinase	1.8e-06	1	77	108	152	260	17.3077
CotAD_44950	Pkinase	2.1e-05	4	49	1	39	260	15
CotAD_66139	Pkinase_Tyr	4.9e-21	288	420	5	131	259	49.0347
CotAD_66140	Pkinase	1.3e-06	2	118	154	257	260	40
CotAD_66338	Pkinase	1.2e-26	85	250	109	200	260	35.3846
CotAD_03748	Pkinase_Tyr	7e-25	355	486	42	155	259	44.0154
CotAD_03748	Pkinase	4.2e-05	478	582	172	257	260	33.0769
CotAD_03973	Pkinase_Tyr	1e-06	76	168	6	74	259	26.6409
CotAD_03973	Pkinase	1.7e-22	162	289	119	210	260	35.3846
CotAD_05182	Pkinase_Tyr	4.8e-22	62	202	7	135	259	49.8069
CotAD_05181	Pkinase_Tyr	4.8e-08	8	124	168	258	259	35.1351
CotAD_05329	Pkinase	8.1e-08	1	68	190	262	260	28.0769
CotAD_05404	Pkinase	1.6e-21	1	125	52	155	260	40
CotAD_05414	Pkinase_Tyr	1e-17	78	192	5	122	259	45.5598
CotAD_35034	Pkinase	3.8e-06	342	441	4	98	260	36.5385
CotAD_35034	Pkinase_Tyr	3.6e-07	434	535	170	258	259	34.3629
CotAD_35070	Pkinase	7.2e-21	73	187	144	262	260	45.7692
CotAD_39097	Pkinase	1.1e-06	10	89	98	168	260	27.3077
CotAD_45544	Pkinase	2e-17	80	226	38	148	260	42.6923
CotAD_06429	Pkinase	2.4e-20	8	128	1	111	260	42.6923
CotAD_06483	Pkinase	4.1e-13	1	116	79	134	260	21.5385
CotAD_15667	Pkinase	3.5e-22	38	185	3	132	260	50
CotAD_15667	Pkinase	1.7e-20	247	415	136	262	260	48.8462
CotAD_19374	Pkinase_Tyr	3.2e-18	26	120	4	93	259	34.749
CotAD_21862	Pkinase_Tyr	4.2e-19	3	114	3	116	259	44.0154
CotAD_25962	Pkinase	2.8e-09	108	177	3	64	260	23.8462
CotAD_26702	Pkinase	2.9e-05	16	63	1	41	260	15.7692
CotAD_26702	Pkinase	2.2e-14	53	150	154	220	260	25.7692
CotAD_28664	Pkinase_Tyr	2e-21	361	493	4	130	259	49.0347
CotAD_30949	Pkinase	1.9e-15	2	102	97	167	260	27.3077
CotAD_30959	Pkinase	4.2e-11	2	85	95	152	260	22.3077
CotAD_30965	Pkinase	8e-16	139	238	6	95	260	34.6154
CotAD_40380	Pkinase_Tyr	1.6e-07	21	107	45	94	259	19.305
CotAD_38193	Pkinase	1.9e-15	13	161	136	258	260	47.3077
CotAD_47076	Pkinase	4.1e-21	61	226	108	201	260	36.1538
CotAD_50347	Pkinase_Tyr	1.1e-16	177	269	3	92	259	34.749
CotAD_51463	Pkinase_Tyr	5.2e-17	123	281	97	210	259	44.0154
CotAD_54290	Pkinase	5.5e-08	1	101	100	165	260	25.3846
CotAD_61557	Pkinase	7.5e-17	1	94	164	262	260	38.0769
CotAD_65136	Pkinase_Tyr	2.4e-17	194	301	16	115	259	38.61
CotAD_69004	Pkinase	3.9e-07	378	441	5	64	260	23.0769
CotAD_69005	Pkinase	1.9e-13	1	101	80	165	260	33.0769
CotAD_07134	Pkinase_Tyr	2.2e-13	18	83	2	71	259	27.027
CotAD_07137	Pkinase_Tyr	1.1e-15	78	169	2	89	259	33.9768
CotAD_07147	Pkinase_Tyr	0.00023	1	91	186	256	259	27.4131
CotAD_23316	Pkinase	3.2e-08	323	446	158	258	260	38.8462
CotAD_42035	Pkinase	2.6e-24	85	235	98	199	260	39.2308
CotAD_69505	Pkinase	7e-13	16	96	1	68	260	26.1538
CotAD_70764	Pkinase	1.3e-07	4	51	88	125	260	14.6154
CotAD_06114	Pkinase	1.7e-06	15	51	2	35	260	13.0769
CotAD_06117	Pkinase	5e-22	21	106	128	198	260	27.3077
CotAD_16245	Pkinase_Tyr	1.1e-11	111	242	5	95	259	35.1351
CotAD_16650	Pkinase	8e-13	5	69	1	66	260	25.3846
CotAD_16651	Pkinase	5.8e-06	1	68	190	262	260	28.0769
CotAD_16674	Pkinase	1e-05	1	103	214	262	260	18.8462
CotAD_30681	Pkinase_Tyr	3.4e-14	345	460	3	117	259	44.4015
CotAD_30681	Pkinase	5.4e-12	455	579	150	258	260	41.9231
CotAD_32613	Pkinase	3.8e-08	1	93	130	198	260	26.5385
CotAD_72553	Pkinase	2.5e-21	1	80	52	128	260	29.6154
CotAD_73227	Pkinase	1.1e-15	278	418	136	258	260	47.3077
CotAD_19524	Pkinase	7.1e-08	112	212	136	193	260	22.3077
CotAD_36633	Pkinase	6.6e-07	1	134	180	262	260	31.9231
CotAD_38042	Pkinase	1.3e-15	2	80	103	166	260	24.6154
CotAD_38043	Pkinase_Tyr	2.5e-13	40	140	5	95	259	35.1351
CotAD_40769	Pkinase	3.8e-25	85	235	98	199	260	39.2308
CotAD_46923	Pkinase	7e-22	1	224	80	202	260	47.3077
CotAD_49034	Pkinase	1.3e-23	84	234	98	199	260	39.2308
CotAD_49056	Pkinase	8.4e-15	84	194	3	107	260	40.3846
CotAD_49056	Pkinase	1.4e-27	192	343	134	262	260	49.6154
CotAD_52216	Pkinase	1.6e-06	1	63	70	125	260	21.5385
CotAD_52216	Pkinase	9.5e-15	61	189	156	258	260	39.6154
CotAD_40030	Pkinase	4.1e-06	1	68	190	262	260	28.0769
CotAD_49257	Pkinase	1.2e-13	633	725	154	244	260	35
CotAD_47908	Pkinase	5.8e-05	245	345	172	258	260	33.4615
CotAD_63310	Pkinase_Tyr	6.2e-10	1	115	169	260	259	35.5212
CotAD_10033	Pkinase	2.6e-24	85	235	98	199	260	39.2308
CotAD_14081	Pkinase	3.1e-21	443	585	70	169	260	38.4615
CotAD_10153	Pkinase	3.4e-30	58	155	76	167	260	35.3846
CotAD_17071	Pkinase	4.1e-05	367	472	159	262	260	40
CotAD_24990	Pkinase	2.7e-20	367	478	154	262	260	41.9231
CotAD_56561	Pkinase	1.7e-14	1	110	180	262	260	31.9231
CotAD_65293	Pkinase_Tyr	7.7e-08	2	103	177	259	259	32.0463
CotAD_35445	Pkinase	3.8e-21	2	104	154	262	260	41.9231
CotAD_35446	Pkinase	2e-07	40	88	2	42	260	15.7692
CotAD_49130	Pkinase_Tyr	2e-11	16	126	4	94	259	35.1351
CotAD_49139	Pkinase_Tyr	1.4e-13	62	169	4	91	259	33.9768
CotAD_57908	Pkinase	6.4e-08	87	155	90	125	260	13.8462
CotAD_65847	Pkinase	4.1e-27	46	237	96	198	260	39.6154
CotAD_72887	Pkinase	1e-07	32	109	25	83	260	22.6923
CotAD_09162	Pkinase	3.9e-14	1	81	178	262	260	32.6923
CotAD_10380	Pkinase_Tyr	3.7e-07	1	49	220	260	259	15.8301
CotAD_10532	Pkinase	1.4e-08	1	150	138	255	260	45.3846
CotAD_10520	Pkinase	1.4e-24	4	120	1	117	260	45
CotAD_28943	Pkinase	8.9e-07	3	143	105	206	260	39.2308
CotAD_29580	Pkinase	6.5e-26	170	305	99	200	260	39.2308
CotAD_43779	Pkinase	7.6e-18	33	122	79	158	260	30.7692
CotAD_43779	Pkinase	3e-20	165	286	154	262	260	41.9231
CotAD_47406	Pkinase_Tyr	5.5e-09	29	149	5	123	259	45.9459
CotAD_47931	Pkinase_Tyr	8.3e-15	63	187	4	95	259	35.5212
CotAD_54131	Pkinase	3.9e-12	2	121	155	258	260	40
CotAD_54360	Pkinase	6.5e-24	1	194	83	201	260	45.7692
CotAD_54372	Pkinase_Tyr	3.1e-21	61	189	8	129	259	47.1042
CotAD_54372	Pkinase_Tyr	2.3e-07	184	307	156	255	259	38.61
CotAD_54381	Pkinase	6.9e-15	52	149	6	91	260	33.0769
CotAD_60578	Pkinase	2.5e-07	2	122	154	257	260	40
CotAD_61205	Pkinase	2.1e-13	41	149	63	149	260	33.4615
CotAD_67168	Pkinase_Tyr	1.5e-18	244	363	4	118	259	44.4015
CotAD_68607	Pkinase	7.4e-11	1	98	82	164	260	31.9231
CotAD_72243	Pkinase	6.9e-16	1	113	73	167	260	36.5385
CotAD_73510	Pkinase_Tyr	4.4e-12	46	117	5	75	259	27.4131
CotAD_73510	Pkinase_Tyr	7.5e-07	111	221	169	206	259	14.6718
CotAD_73509	Pkinase_Tyr	3.4e-18	1	82	7	92	259	33.2046
CotAD_00675	Pkinase_Tyr	2e-08	1	62	202	260	259	22.7799
CotAD_00790	Pkinase_Tyr	5.3e-18	240	361	4	115	259	43.2432
CotAD_00797	Pkinase_Tyr	1.2e-14	356	443	4	92	259	34.3629
CotAD_00797	Pkinase_Tyr	9.9e-10	439	546	171	257	259	33.5907
CotAD_15034	Pkinase	1.3e-09	666	794	3	92	260	34.6154
CotAD_11966	Pkinase	1.7e-10	301	414	47	133	260	33.4615
CotAD_07215	Pkinase_Tyr	1.1e-08	257	343	5	93	259	34.3629
CotAD_08015	Pkinase_Tyr	1.7e-16	199	319	5	124	259	46.332
CotAD_08015	Pkinase	3.5e-06	316	421	150	204	260	21.1538
CotAD_16097	Pkinase_Tyr	2.5e-09	69	152	3	74	259	27.7992
CotAD_11148	Pkinase	5.5e-18	19	135	1	111	260	42.6923
CotAD_11252	Pkinase	6.5e-26	1	103	122	204	260	31.9231
CotAD_24725	Pkinase_Tyr	1.2e-16	279	383	3	111	259	42.0849
CotAD_24773	Pkinase_Tyr	1.5e-15	72	170	3	95	259	35.9073
CotAD_39208	Pkinase_Tyr	2.4e-15	480	593	29	122	259	36.2934
CotAD_08880	Pkinase_Tyr	1.1e-17	103	221	3	126	259	47.8764
CotAD_10731	Pkinase_Tyr	6.1e-17	199	315	5	122	259	45.5598
CotAD_41384	Pkinase	1.1e-34	4	129	1	126	260	48.4615
CotAD_41384	Pkinase	7.6e-08	128	239	179	262	260	32.3077
CotAD_20421	Pkinase_Tyr	5.4e-11	27	101	3	80	259	30.1158
CotAD_20421	Pkinase	8.3e-18	97	163	118	180	260	24.2308
CotAD_25639	Pkinase	6.5e-12	1	88	81	150	260	26.9231
CotAD_59109	Pkinase	1.1e-07	2	56	214	262	260	18.8462
CotAD_26066	Pkinase	1.4e-09	19	98	181	262	260	31.5385
CotAD_71310	Pkinase	2.1e-09	14	109	175	262	260	33.8462
CotAD_35709	Pkinase_Tyr	9.9e-10	167	238	4	77	259	28.5714
CotAD_35711	Pkinase_Tyr	1.4e-16	515	602	4	92	259	34.3629
CotAD_35711	Pkinase_Tyr	6.8e-11	600	734	147	258	259	43.2432
CotAD_35712	Pkinase_Tyr	1.2e-17	520	606	4	92	259	34.3629
CotAD_35718	Pkinase_Tyr	5.9e-10	4	113	172	260	259	34.3629
CotAD_35721	Pkinase_Tyr	1.9e-19	63	149	4	92	259	34.3629
CotAD_35719	Pkinase_Tyr	1.5e-17	470	556	4	92	259	34.3629
CotAD_35719	Pkinase_Tyr	4.1e-10	555	689	147	207	259	23.5521
CotAD_24802	Pkinase	1.1e-07	31	108	70	119	260	19.2308
CotAD_34425	Pkinase_Tyr	3.4e-05	205	256	3	60	259	22.3938
CotAD_40145	Pkinase	2.4e-23	1	151	103	198	260	36.9231
CotAD_71488	Pkinase	1.3e-07	4	66	124	177	260	20.7692
CotAD_66571	Pkinase_Tyr	4.3e-19	360	477	4	123	259	46.332
CotAD_66571	Pkinase_Tyr	1.6e-10	475	607	148	259	259	43.2432
CotAD_33323	Pkinase	1.8e-12	637	748	3	101	260	38.0769
CotAD_46129	Pkinase_Tyr	2e-05	694	809	181	260	259	30.888
CotAD_46153	Pkinase_Tyr	2.6e-14	497	609	5	117	259	43.6293
CotAD_44692	Pkinase	5.1e-17	1	163	119	210	260	35.3846
CotAD_32985	Pkinase_Tyr	6.1e-07	155	229	17	74	259	22.3938
CotAD_32697	Pkinase_Tyr	4.9e-12	87	204	5	115	259	42.8571
CotAD_33136	Pkinase_Tyr	2.2e-18	104	215	4	115	259	43.2432
CotAD_33139	Pkinase_Tyr	5e-17	310	420	4	116	259	43.6293
CotAD_33139	Pkinase	2.8e-08	1040	1108	3	66	260	24.6154
CotAD_41575	Pkinase	1.5e-08	6	76	174	250	260	29.6154
CotAD_51874	Pkinase	0.00011	20	146	166	256	260	35
CotAD_40561	Pkinase_Tyr	1.5e-11	111	197	4	92	259	34.3629
CotAD_48604	Pkinase	9.9e-25	1	118	102	197	260	36.9231
CotAD_72528	Pkinase	7.5e-15	1	85	154	204	260	19.6154
CotAD_41702	Pkinase	5.7e-07	59	146	6	71	260	25.3846
CotAD_59074	Pkinase	3.8e-08	1	67	92	142	260	19.6154
CotAD_50728	Pkinase	2.1e-15	1	142	137	258	260	46.9231
CotAD_49343	Pkinase_Tyr	5.4e-11	305	383	3	83	259	31.2741
CotAD_49344	Pkinase	3.3e-06	1	113	155	258	260	40
CotAD_49346	Pkinase_Tyr	4.5e-11	305	383	3	83	259	31.2741
CotAD_49347	Pkinase	1.3e-09	296	419	154	258	260	40.3846
CotAD_62238	Pkinase	6.6e-21	21	137	154	262	260	41.9231
CotAD_38744	Pkinase_Tyr	2e-06	52	152	24	98	259	28.9575
CotAD_46862	Pkinase_Tyr	1.4e-13	450	538	3	93	259	35.1351
CotAD_46861	Pkinase	9.6e-14	1	85	137	195	260	22.6923
CotAD_58581	Pkinase_Tyr	2e-10	172	274	27	112	259	33.2046
CotAD_52001	Pkinase_Tyr	3e-06	1	60	55	103	259	18.9189
CotAD_57229	Pkinase_Tyr	2.5e-19	455	561	1	113	259	43.6293
CotAD_57229	Pkinase_Tyr	5.7e-25	560	674	145	260	259	44.7876
CotAD_49502	Pkinase	4.1e-22	38	185	2	131	260	50
CotAD_49502	Pkinase	9.5e-22	245	413	136	262	260	48.8462
CotAD_49507	Pkinase	3.3e-06	256	363	4	91	260	33.8462
CotAD_49507	Pkinase	1.7e-14	395	523	137	262	260	48.4615
CotAD_53280	Pkinase_Tyr	2.2e-12	61	201	14	143	259	50.1931
CotAD_56593	Pkinase	5e-05	11	97	154	202	260	18.8462
CotAD_56598	Pkinase_Tyr	2e-12	1	153	144	260	259	45.1737
CotAD_75136	Pkinase	2.2e-18	74	208	168	262	260	36.5385
CotAD_68200	Pkinase_Tyr	3.1e-16	462	554	4	95	259	35.5212
CotAD_68200	Pkinase_Tyr	3.9e-13	547	695	140	256	259	45.1737
CotAD_57965	Pkinase_Tyr	1.6e-14	100	214	3	115	259	43.6293
CotAD_60574	Pkinase	2.8e-13	370	465	102	160	260	22.6923
CotAD_60576	Pkinase_Tyr	3.9e-13	3	101	28	115	259	33.9768
CotAD_61155	Pkinase_Tyr	2.6e-16	470	556	4	92	259	34.3629
CotAD_61157	Pkinase_Tyr	1.1e-17	480	566	4	92	259	34.3629
CotAD_61160	Pkinase_Tyr	5.8e-18	338	424	4	92	259	34.3629
CotAD_61162	Pkinase_Tyr	1.4e-17	524	610	4	92	259	34.3629
CotAD_61162	Pkinase_Tyr	4.3e-12	608	743	146	260	259	44.4015
CotAD_65064	Pkinase	5.7e-05	1	61	35	88	260	20.7692
CotAD_75634	Pkinase	4e-19	1	112	169	262	260	36.1538
CotAD_75588	Pkinase_Tyr	5.2e-24	1	106	161	260	259	38.61
CotAD_75589	Pkinase_Tyr	1e-08	616	686	1	71	259	27.4131
CotAD_73010	Pkinase_Tyr	1.4e-16	515	602	4	92	259	34.3629
CotAD_73010	Pkinase_Tyr	6.8e-11	600	734	147	258	259	43.2432
CotAD_72217	Pkinase	0.00015	1	76	34	91	260	22.3077
CotAD_73008	Pkinase_Tyr	1.8e-08	4	116	172	258	259	33.5907
CotAD_76827	Pkinase	1.5e-24	84	234	98	199	260	39.2308
CotAD_68874	Pkinase	6.9e-12	1	127	164	221	260	22.3077
CotAD_68656	Pkinase_Tyr	9.2e-11	2	110	172	260	259	34.3629
CotAD_73067	Pkinase_Tyr	7.3e-19	40	126	168	245	259	30.1158
CotAD_74959	Pkinase_Tyr	0.00018	205	259	3	58	259	21.6216
CotAD_74871	Pkinase_Tyr	4.3e-08	1	107	173	258	259	33.2046
CotAD_73872	Pkinase	6.7e-14	5	200	102	201	260	38.4615
CotAD_75481	Pkinase_Tyr	7.7e-18	142	228	3	92	259	34.749
CotAD_75869	Pkinase	1.2e-10	1	105	177	262	260	33.0769
CotAD_76806	Pkinase	0.00022	6	147	137	212	260	29.2308
CotAD_74968	Pkinase_Tyr	3.1e-07	3	93	46	115	259	27.027
CotAD_76749	Pkinase	2.4e-22	826	957	2	128	260	48.8462
CotAD_76770	Pkinase_Tyr	1e-07	1	109	173	257	259	32.8185
CotAD_76597	Pkinase	8.5e-15	1	73	105	167	260	24.2308

## Sheet: G. barbadense atypical kinases
Gene ID	HMM name	E-value	Envelope start	Envelope end	HMM start	HMM end	HMM length	% Cover
gnl|CHGC|GOBAR_AA01355	Pkinase_Tyr	2.2e-13	523	591	5	72	260	26.1538
gnl|CHGC|GOBAR_AA01355	Pkinase_Tyr	1.4e-08	589	635	172	204	260	12.6923
gnl|CHGC|GOBAR_AA01934	Pkinase	7.7e-27	963	1115	3	134	264	50
gnl|CHGC|GOBAR_AA01934	Pkinase_Tyr	3e-08	1111	1226	179	257	260	30.3846
gnl|CHGC|GOBAR_AA03814	Pkinase_Tyr	4.1e-20	177	289	5	122	260	45.3846
gnl|CHGC|GOBAR_AA03814	Pkinase_Tyr	2.6e-09	287	363	171	214	260	16.9231
gnl|CHGC|GOBAR_AA11981	Pkinase	3.6e-20	21	105	1	81	264	30.6818
gnl|CHGC|GOBAR_AA11981	Pkinase	5.7e-14	99	179	174	264	264	34.4697
gnl|CHGC|GOBAR_AA32688	Pkinase_Tyr	1.7e-17	68	182	7	122	260	44.6154
gnl|CHGC|GOBAR_AA32688	Pkinase_Tyr	9.9e-10	187	304	178	258	260	31.1538
gnl|CHGC|GOBAR_AA34594	Pkinase	2.1e-10	219	290	4	64	264	23.1061
gnl|CHGC|GOBAR_AA34594	Pkinase_Tyr	1.5e-08	300	442	167	260	260	36.1538
gnl|CHGC|GOBAR_AA34941	Pkinase	8.9e-19	536	674	3	121	264	45.0758
gnl|CHGC|GOBAR_AA34941	Pkinase_Tyr	5e-08	675	819	167	259	260	35.7692
gnl|CHGC|GOBAR_AA35555	Pkinase_Tyr	1.8e-23	809	938	4	130	260	48.8462
gnl|CHGC|GOBAR_AA35555	Pkinase_Tyr	7.1e-08	935	1040	181	259	260	30.3846
gnl|CHGC|GOBAR_AA37935	Pkinase	4.2e-26	38	185	3	132	264	49.2424
gnl|CHGC|GOBAR_AA37935	Pkinase	3.4e-26	245	413	136	264	264	48.8636
gnl|CHGC|GOBAR_AA38626	Pkinase	1.4e-38	22	147	1	126	264	47.7273
gnl|CHGC|GOBAR_AA38626	Pkinase	1.9e-12	145	257	179	264	264	32.5758
gnl|CHGC|GOBAR_AA40558	Pkinase_Tyr	2.4e-20	199	319	5	124	260	46.1538
gnl|CHGC|GOBAR_AA40558	Pkinase_Tyr	2e-09	317	395	169	213	260	17.3077
gnl|CHGC|GOBAR_DD02694	Pkinase	1.8e-26	4	101	1	89	264	33.7121
gnl|CHGC|GOBAR_DD02694	Pkinase	1.5e-30	83	229	156	264	264	41.2879
gnl|CHGC|GOBAR_DD04813	Pkinase	1.7e-38	4	131	1	126	264	47.7273
gnl|CHGC|GOBAR_DD04813	Pkinase	2.8e-15	130	243	178	264	264	32.9545
gnl|CHGC|GOBAR_DD09690	Pkinase	2e-26	38	185	3	132	264	49.2424
gnl|CHGC|GOBAR_DD09690	Pkinase	1e-24	247	415	136	264	264	48.8636
gnl|CHGC|GOBAR_DD14225	Pkinase	1.5e-18	58	119	117	171	264	20.8333
gnl|CHGC|GOBAR_DD14225	Pkinase	3.9e-18	159	248	178	264	264	32.9545
gnl|CHGC|GOBAR_DD17130	Pkinase_Tyr	4.1e-23	121	238	5	122	260	45.3846
gnl|CHGC|GOBAR_DD17130	Pkinase_Tyr	4.8e-12	234	344	170	259	260	34.6154
gnl|CHGC|GOBAR_DD21840	Pkinase_Tyr	4.6e-16	46	116	5	75	260	27.3077
gnl|CHGC|GOBAR_DD21840	Pkinase_Tyr	4e-12	111	221	169	258	260	34.6154
gnl|CHGC|GOBAR_DD22353	Pkinase	4.2e-26	38	185	3	132	264	49.2424
gnl|CHGC|GOBAR_DD22353	Pkinase	3.4e-26	245	413	136	264	264	48.8636
gnl|CHGC|GOBAR_DD22542	Pkinase	2.6e-23	21	113	1	88	264	33.3333
gnl|CHGC|GOBAR_DD22542	Pkinase	1.4e-14	109	195	169	264	264	36.3636
gnl|CHGC|GOBAR_DD25113	Pkinase	2.6e-27	89	195	1	103	264	39.0152
gnl|CHGC|GOBAR_DD25113	Pkinase	7e-29	191	296	154	264	264	42.0455
gnl|CHGC|GOBAR_DD37373	Pkinase	2.5e-28	26	147	1	116	264	43.9394
gnl|CHGC|GOBAR_DD37373	Pkinase	2.9e-21	145	270	159	258	264	37.8788
gnl|CHGC|GOBAR_AA23647	Pkinase	4.5e-28	4	157	1	122	264	46.2121
gnl|CHGC|GOBAR_AA23647	Pkinase	3.8e-28	148	259	152	264	264	42.803
gnl|CHGC|GOBAR_AA24539	Pkinase_Tyr	7.6e-09	347	409	5	64	260	23.0769
gnl|CHGC|GOBAR_AA24539	Pkinase	8.3e-25	402	513	96	185	264	34.0909
gnl|CHGC|GOBAR_AA32230	Pkinase_Tyr	1.4e-10	32	101	3	74	260	27.6923
gnl|CHGC|GOBAR_AA32230	Pkinase	6e-28	96	241	97	204	264	40.9091
gnl|CHGC|GOBAR_DD27229	Pkinase_Tyr	4.1e-10	774	886	4	111	260	41.5385
gnl|CHGC|GOBAR_DD27229	Pkinase_Tyr	1.8e-13	876	1019	144	222	260	30.3846
gnl|CHGC|GOBAR_AA12628	Pkinase_Tyr	4.8e-17	413	533	3	117	260	44.2308
gnl|CHGC|GOBAR_AA12628	Pkinase_Tyr	3e-09	630	689	172	208	260	14.2308
gnl|CHGC|GOBAR_AA13170	Pkinase	9.7e-13	719	814	4	72	264	26.1364
gnl|CHGC|GOBAR_AA13170	Pkinase_Tyr	3.1e-09	809	909	182	258	260	29.6154
gnl|CHGC|GOBAR_AA27551	Pkinase	5e-15	17	94	1	67	264	25.3788
gnl|CHGC|GOBAR_AA27551	Pkinase	2.9e-26	85	168	102	167	264	25
gnl|CHGC|GOBAR_AA36685	Pkinase_Tyr	1.2e-22	4	121	3	122	260	46.1538
gnl|CHGC|GOBAR_AA36685	Pkinase_Tyr	8.9e-10	117	226	169	259	260	35
gnl|CHGC|GOBAR_DD12097	Pkinase	2e-17	178	235	111	152	264	15.9091
gnl|CHGC|GOBAR_DD12097	Pkinase_Tyr	4.6e-09	84	171	2	70	260	26.5385
gnl|CHGC|GOBAR_DD17572	Pkinase	5.7e-12	13	63	1	48	264	18.1818
gnl|CHGC|GOBAR_DD17572	Pkinase	2.1e-26	53	137	101	172	264	27.2727
gnl|CHGC|GOBAR_DD17572	Pkinase	1.5e-11	128	218	189	264	264	28.7879
gnl|CHGC|GOBAR_AA20479	Pkinase_Tyr	2.6e-13	3	79	25	89	260	25
gnl|CHGC|GOBAR_AA20479	Pkinase	7.8e-18	76	164	156	250	264	35.9848
gnl|CHGC|GOBAR_AA20479	Pkinase	3.4e-19	160	232	95	151	264	21.5909
gnl|CHGC|GOBAR_AA21915	Pkinase	2.7e-22	23	120	1	99	264	37.5
gnl|CHGC|GOBAR_AA21915	Pkinase	5.4e-20	116	181	117	176	264	22.7273
gnl|CHGC|GOBAR_AA21915	Pkinase	1.2e-18	201	293	172	264	264	35.2273
gnl|CHGC|GOBAR_AA24177	Pkinase	3.3e-16	1	57	108	154	264	17.803
gnl|CHGC|GOBAR_AA24177	Pkinase	4.8e-22	108	209	154	254	264	38.2576
gnl|CHGC|GOBAR_AA24177	Pkinase	7.6e-18	207	270	101	153	264	20.0758
gnl|CHGC|GOBAR_AA24177	Pkinase	4.6e-24	314	435	154	264	264	42.0455
gnl|CHGC|GOBAR_DD17084	Pkinase_Tyr	4.3e-16	280	356	1	81	260	31.1538
gnl|CHGC|GOBAR_DD17084	Pkinase	3.5e-25	354	424	106	168	264	23.8636
gnl|CHGC|GOBAR_DD17084	Pkinase	1.3e-13	449	535	168	259	264	34.8485
gnl|CHGC|GOBAR_DD21196	Pkinase_Tyr	4.2e-12	1	130	157	257	260	38.8462
gnl|CHGC|GOBAR_DD21196	Pkinase_Tyr	8.2e-19	541	627	4	92	260	34.2308
gnl|CHGC|GOBAR_DD21196	Pkinase_Tyr	1.1e-11	624	697	147	205	260	22.6923
gnl|CHGC|GOBAR_AA14624	Pkinase_Tyr	7.5e-14	469	540	4	75	260	27.6923
gnl|CHGC|GOBAR_AA15120	Pkinase_Tyr	1.5e-12	20	111	49	119	260	27.3077
gnl|CHGC|GOBAR_DD11349	Pkinase	8.3e-23	36	139	154	264	264	42.0455
gnl|CHGC|GOBAR_AA32760	Pkinase_Tyr	8.1e-21	68	182	3	92	260	34.6154
gnl|CHGC|GOBAR_DD34164	Pkinase_Tyr	2.2e-17	70	165	6	95	260	34.6154
gnl|CHGC|GOBAR_DD22897	Pkinase	5.4e-11	270	340	2	68	264	25.3788
gnl|CHGC|GOBAR_DD30775	Pkinase	3.1e-12	129	258	154	260	264	40.5303
gnl|CHGC|GOBAR_DD20367	Pkinase_Tyr	3.9e-15	418	504	12	92	260	31.1538
gnl|CHGC|GOBAR_DD21198	Pkinase	8.7e-17	385	568	93	153	264	23.1061
gnl|CHGC|GOBAR_DD27039	Pkinase_Tyr	1.1e-16	152	241	4	94	260	35
gnl|CHGC|GOBAR_AA31661	Pkinase_Tyr	2.3e-13	68	175	32	108	260	29.6154
gnl|CHGC|GOBAR_DD29541	Pkinase_Tyr	3.7e-15	323	474	140	259	260	46.1538
gnl|CHGC|GOBAR_AA31008	Pkinase_Tyr	1e-24	402	563	31	160	260	50
gnl|CHGC|GOBAR_AA36553	Pkinase	4.2e-28	379	537	102	213	264	42.4242
gnl|CHGC|GOBAR_AA01141	Pkinase	7.5e-12	318	438	154	260	264	40.5303
gnl|CHGC|GOBAR_DD29555	Pkinase	1.5e-22	1	99	155	264	264	41.6667
gnl|CHGC|GOBAR_AA39310	Pkinase	3.1e-20	147	248	1	86	264	32.5758
gnl|CHGC|GOBAR_AA27164	Pkinase	3e-20	329	500	118	206	264	33.7121
gnl|CHGC|GOBAR_DD01663	Pkinase	2.3e-13	19	191	45	146	264	38.6364
gnl|CHGC|GOBAR_DD23696	Pkinase_Tyr	1.6e-23	412	535	4	123	260	46.1538
gnl|CHGC|GOBAR_AA01573	Pkinase	1.7e-23	119	228	1	104	264	39.3939
gnl|CHGC|GOBAR_DD30021	Pkinase	5.2e-15	432	533	120	197	264	29.5455
gnl|CHGC|GOBAR_AA34553	Pkinase	4.6e-16	2	82	176	264	264	33.7121
gnl|CHGC|GOBAR_DD23062	Pkinase_Tyr	1.9e-13	1	115	169	260	260	35.3846
gnl|CHGC|GOBAR_DD24426	Pkinase	1.2e-27	91	196	63	152	264	34.0909
gnl|CHGC|GOBAR_DD37395	Pkinase	2.4e-25	113	243	1	117	264	44.3182
gnl|CHGC|GOBAR_DD25111	Pkinase	6.5e-28	10	119	54	134	264	30.6818
gnl|CHGC|GOBAR_AA37290	Pkinase	2.7e-14	182	313	152	260	264	41.2879
gnl|CHGC|GOBAR_DD13910	Pkinase_Tyr	9.1e-19	916	1009	184	260	260	29.6154
gnl|CHGC|GOBAR_DD15239	Pkinase	3.7e-33	60	153	77	167	264	34.4697
gnl|CHGC|GOBAR_AA06074	Pkinase	2.9e-10	114	164	1	51	264	19.3182
gnl|CHGC|GOBAR_AA08303	Pkinase	5.6e-14	226	367	143	260	264	44.697
gnl|CHGC|GOBAR_AA28969	Pkinase_Tyr	2e-22	272	403	4	122	260	45.7692
gnl|CHGC|GOBAR_DD24042	Pkinase	3.3e-22	3	103	74	153	264	30.303
gnl|CHGC|GOBAR_AA11784	Pkinase_Tyr	5.9e-11	5	86	98	160	260	24.2308
gnl|CHGC|GOBAR_DD30424	Pkinase_Tyr	2.5e-16	364	440	3	84	260	31.5385
gnl|CHGC|GOBAR_DD13832	Pkinase_Tyr	3.6e-18	278	385	5	98	260	36.1538
gnl|CHGC|GOBAR_DD15657	Pkinase	4.7e-29	363	491	91	195	264	39.7727
gnl|CHGC|GOBAR_AA29845	Pkinase_Tyr	2.3e-13	1	132	152	258	260	41.1538
gnl|CHGC|GOBAR_DD32910	Pkinase	2.9e-20	1	91	164	264	264	38.2576
gnl|CHGC|GOBAR_DD27424	Pkinase	7e-22	53	166	102	185	264	31.8182
gnl|CHGC|GOBAR_AA08502	Pkinase	2e-30	320	509	97	212	264	43.9394
gnl|CHGC|GOBAR_DD27265	Pkinase	8.2e-19	3	134	139	260	264	46.2121
gnl|CHGC|GOBAR_AA06595	Pkinase	1.1e-28	174	314	102	204	264	39.0152
gnl|CHGC|GOBAR_AA25910	Pkinase_Tyr	9.2e-22	476	562	4	92	260	34.2308
gnl|CHGC|GOBAR_AA21332	Pkinase	1.5e-10	19	126	150	263	264	43.1818
gnl|CHGC|GOBAR_AA11785	Pkinase_Tyr	8e-13	99	195	30	110	260	31.1538
gnl|CHGC|GOBAR_AA13388	Pkinase	1.2e-21	15	168	86	188	264	39.0152
gnl|CHGC|GOBAR_AA39783	Pkinase	1.3e-22	1	114	100	185	264	32.5758
gnl|CHGC|GOBAR_AA08708	Pkinase	5.6e-11	2	95	153	200	264	18.1818
gnl|CHGC|GOBAR_DD05841	Pkinase	1.8e-15	362	477	2	107	264	40.1515
gnl|CHGC|GOBAR_DD12338	Pkinase_Tyr	2.6e-11	377	463	5	93	260	34.2308
gnl|CHGC|GOBAR_AA06745	Pkinase	3.8e-29	1	137	80	194	264	43.5606
gnl|CHGC|GOBAR_AA14082	Pkinase	8.1e-18	14	163	69	165	264	36.7424
gnl|CHGC|GOBAR_AA05837	Pkinase	6e-33	140	265	136	264	264	48.8636
gnl|CHGC|GOBAR_DD20198	Pkinase	1.5e-17	2	197	66	153	264	33.3333
gnl|CHGC|GOBAR_AA39068	Pkinase	2.1e-18	566	630	100	149	264	18.9394
gnl|CHGC|GOBAR_DD37587	Pkinase_Tyr	5.8e-16	387	534	33	144	260	43.0769
gnl|CHGC|GOBAR_DD21195	Pkinase_Tyr	1.5e-15	405	477	4	75	260	27.6923
gnl|CHGC|GOBAR_AA07983	Pkinase	1.6e-23	326	433	154	264	264	42.0455
gnl|CHGC|GOBAR_AA40275	Pkinase	1e-41	2	161	44	174	264	49.6212
gnl|CHGC|GOBAR_AA22492	Pkinase	4.2e-26	17	129	1	104	264	39.3939
gnl|CHGC|GOBAR_DD16167	Pkinase	2.6e-23	506	620	88	181	264	35.6061
gnl|CHGC|GOBAR_DD16500	Pkinase	1e-24	233	385	8	133	264	47.7273
gnl|CHGC|GOBAR_AA24176	Pkinase	3.5e-25	2	108	155	264	264	41.6667
gnl|CHGC|GOBAR_DD07244	Pkinase	6.7e-23	32	153	2	110	264	41.2879
gnl|CHGC|GOBAR_DD01514	Pkinase	2.9e-24	123	251	1	114	264	43.1818
gnl|CHGC|GOBAR_DD10781	Pkinase_Tyr	3.9e-19	1	134	144	257	260	43.8462
gnl|CHGC|GOBAR_DD24802	Pkinase	1.4e-22	1	117	73	179	264	40.5303
gnl|CHGC|GOBAR_AA07191	Pkinase_Tyr	4.2e-26	40	134	168	258	260	35
gnl|CHGC|GOBAR_AA35512	Pkinase_Tyr	3.8e-13	320	429	5	114	260	42.3077
gnl|CHGC|GOBAR_DD15516	Pkinase	1.7e-29	732	922	100	201	264	38.6364
gnl|CHGC|GOBAR_DD06434	Pkinase_Tyr	3.7e-22	1	106	54	157	260	40
gnl|CHGC|GOBAR_DD19222	Pkinase	3.1e-14	182	313	152	260	264	41.2879
gnl|CHGC|GOBAR_DD30701	Pkinase	1.9e-29	675	871	93	206	264	43.1818
gnl|CHGC|GOBAR_DD01739	Pkinase	2.3e-14	1	125	136	260	264	47.3485
gnl|CHGC|GOBAR_DD36506	Pkinase	1.2e-10	125	192	5	70	264	25
gnl|CHGC|GOBAR_DD26989	Pkinase	1e-18	7	107	129	200	264	27.2727
gnl|CHGC|GOBAR_AA23317	Pkinase	3.8e-19	1	94	154	249	264	36.3636
gnl|CHGC|GOBAR_AA27939	Pkinase	2.3e-11	3	128	151	259	264	41.2879
gnl|CHGC|GOBAR_DD35292	Pkinase	3.2e-20	1	140	130	260	264	49.6212
gnl|CHGC|GOBAR_AA19595	Pkinase	2.9e-25	141	265	100	192	264	35.2273
gnl|CHGC|GOBAR_AA29073	Pkinase_Tyr	1.5e-25	1	88	173	259	260	33.4615
gnl|CHGC|GOBAR_DD14286	Pkinase	1.2e-18	457	660	117	204	264	33.3333
gnl|CHGC|GOBAR_DD16364	Pkinase_Tyr	6.5e-15	341	421	5	80	260	29.2308
gnl|CHGC|GOBAR_AA14623	Pkinase_Tyr	5.4e-12	1	94	156	210	260	21.1538
gnl|CHGC|GOBAR_AA15250	Pkinase_Tyr	1.6e-13	648	793	76	190	260	44.2308
gnl|CHGC|GOBAR_DD28019	Pkinase	1.8e-30	315	503	98	212	264	43.5606
gnl|CHGC|GOBAR_DD04091	Pkinase_Tyr	3.3e-20	330	435	5	107	260	39.6154
gnl|CHGC|GOBAR_DD23720	Pkinase	1.3e-14	249	338	3	90	264	33.3333
gnl|CHGC|GOBAR_AA40877	Pkinase	5.6e-15	1	114	157	260	264	39.3939
gnl|CHGC|GOBAR_DD18669	Pkinase_Tyr	2.2e-19	920	1026	2	96	260	36.5385
gnl|CHGC|GOBAR_DD21077	Pkinase_Tyr	5e-12	833	958	5	125	260	46.5385
gnl|CHGC|GOBAR_AA15351	Pkinase_Tyr	4.1e-17	10	96	27	95	260	26.5385
gnl|CHGC|GOBAR_AA34927	Pkinase_Tyr	3.4e-28	361	494	42	155	260	43.8462
gnl|CHGC|GOBAR_AA32005	Pkinase	9e-11	714	786	4	68	264	24.6212
gnl|CHGC|GOBAR_DD30450	Pkinase	3.7e-19	1	108	80	173	264	35.6061
gnl|CHGC|GOBAR_AA25404	Pkinase_Tyr	2.5e-11	41	154	30	117	260	33.8462
gnl|CHGC|GOBAR_DD28084	Pkinase	3.2e-21	80	226	38	148	264	42.0455
gnl|CHGC|GOBAR_DD08801	Pkinase	1e-23	32	131	149	250	264	38.6364
gnl|CHGC|GOBAR_DD07685	Pkinase	2.5e-11	305	370	2	60	264	22.3485
gnl|CHGC|GOBAR_AA39605	Pkinase	3.7e-19	1	108	80	173	264	35.6061
gnl|CHGC|GOBAR_DD06008	Pkinase	2.8e-13	123	189	120	168	264	18.5606
gnl|CHGC|GOBAR_DD05489	Pkinase	3.1e-16	68	157	79	134	264	21.2121
gnl|CHGC|GOBAR_AA06596	Pkinase_Tyr	3.2e-19	69	175	3	96	260	36.1538
gnl|CHGC|GOBAR_DD15328	Pkinase_Tyr	7.4e-21	8	137	4	118	260	44.2308
gnl|CHGC|GOBAR_DD26959	Pkinase_Tyr	4.5e-33	356	476	142	260	260	45.7692
gnl|CHGC|GOBAR_AA26024	Pkinase	3.2e-20	396	535	129	258	264	49.2424
gnl|CHGC|GOBAR_AA30807	Pkinase	7.2e-25	391	494	99	181	264	31.4394
gnl|CHGC|GOBAR_DD23260	Pkinase	5.4e-19	139	238	6	95	264	34.0909
gnl|CHGC|GOBAR_DD33816	Pkinase	3.9e-31	1	115	53	153	264	38.2576
gnl|CHGC|GOBAR_DD31876	Pkinase_Tyr	7e-34	313	434	140	260	260	46.5385
gnl|CHGC|GOBAR_AA00181	Pkinase	4.1e-17	162	249	1	79	264	29.9242
gnl|CHGC|GOBAR_DD26509	Pkinase	3.3e-32	8	137	1	126	264	47.7273
gnl|CHGC|GOBAR_AA14620	Pkinase_Tyr	4.8e-15	1	119	162	260	260	38.0769
gnl|CHGC|GOBAR_AA14682	Pkinase_Tyr	4.6e-15	265	375	27	117	260	35
gnl|CHGC|GOBAR_DD25540	Pkinase_Tyr	7.6e-14	530	602	3	79	260	29.6154
gnl|CHGC|GOBAR_DD30827	Pkinase_Tyr	1.3e-15	86	216	18	102	260	32.6923
gnl|CHGC|GOBAR_DD36825	Pkinase	1.3e-11	37	127	30	101	264	27.2727
gnl|CHGC|GOBAR_DD31650	Pkinase	9.7e-13	1	111	158	259	264	38.6364
gnl|CHGC|GOBAR_AA10228	Pkinase	3.3e-14	29	179	109	190	264	31.0606
gnl|CHGC|GOBAR_AA26145	Pkinase	8e-40	261	414	18	147	264	49.2424
gnl|CHGC|GOBAR_DD19382	Pkinase	2e-13	346	470	5	117	264	42.803
gnl|CHGC|GOBAR_DD26517	Pkinase_Tyr	1.2e-15	658	753	29	113	260	32.6923
gnl|CHGC|GOBAR_DD32708	Pkinase	3.4e-16	1	79	101	167	264	25.3788
gnl|CHGC|GOBAR_DD32635	Pkinase	4.2e-20	1	101	80	168	264	33.7121
gnl|CHGC|GOBAR_DD07755	Pkinase	2.1e-31	339	479	2	132	264	49.6212
gnl|CHGC|GOBAR_DD16913	Pkinase	1.3e-18	3	142	157	233	264	29.1667
gnl|CHGC|GOBAR_DD00705	Pkinase	7.7e-17	7	74	118	176	264	22.3485
gnl|CHGC|GOBAR_DD19126	Pkinase	4.4e-18	44	140	172	264	264	35.2273
gnl|CHGC|GOBAR_DD11727	Pkinase_Tyr	4.2e-22	156	285	52	148	260	37.3077
gnl|CHGC|GOBAR_DD08653	Pkinase	9.3e-35	116	241	134	264	264	49.6212
gnl|CHGC|GOBAR_DD14751	Pkinase	1.1e-29	21	129	4	107	264	39.3939
gnl|CHGC|GOBAR_DD31482	Pkinase_Tyr	1.9e-21	417	503	4	92	260	34.2308
gnl|CHGC|GOBAR_DD37019	Pkinase_Tyr	3.6e-15	8	118	172	258	260	33.4615
gnl|CHGC|GOBAR_DD14242	Pkinase_Tyr	1.3e-28	352	488	42	155	260	43.8462
gnl|CHGC|GOBAR_DD00131	Pkinase	1.7e-18	123	193	118	180	264	23.8636
gnl|CHGC|GOBAR_AA17716	Pkinase	3.6e-23	317	429	153	264	264	42.4242
gnl|CHGC|GOBAR_AA06720	Pkinase	3.1e-16	1	107	90	165	264	28.7879
gnl|CHGC|GOBAR_AA05833	Pkinase	1.3e-17	346	466	5	117	264	42.803
gnl|CHGC|GOBAR_AA01935	Pkinase	2.2e-17	1	102	105	169	264	24.6212
gnl|CHGC|GOBAR_AA05846	Pkinase	1.2e-17	13	81	1	66	264	25
gnl|CHGC|GOBAR_DD26124	Pkinase_Tyr	2.3e-13	333	443	5	109	260	40.3846
gnl|CHGC|GOBAR_AA14742	Pkinase	2.6e-20	1	116	54	136	264	31.4394
gnl|CHGC|GOBAR_AA08234	Pkinase_Tyr	2.5e-21	56	171	3	115	260	43.4615
gnl|CHGC|GOBAR_AA40302	Pkinase_Tyr	4.6e-16	478	557	1	84	260	32.3077
gnl|CHGC|GOBAR_DD35422	Pkinase	2.2e-22	168	341	118	241	264	46.9697
gnl|CHGC|GOBAR_DD21197	Pkinase_Tyr	3.2e-15	502	644	146	257	260	43.0769
gnl|CHGC|GOBAR_AA21408	Pkinase	4.2e-13	181	255	6	72	264	25.3788
gnl|CHGC|GOBAR_DD16778	Pkinase	1.3e-18	35	128	1	99	264	37.5
gnl|CHGC|GOBAR_DD17815	Pkinase_Tyr	2.2e-23	149	270	4	127	260	47.6923
gnl|CHGC|GOBAR_DD28629	Pkinase	1.5e-25	26	136	148	264	264	44.3182
gnl|CHGC|GOBAR_AA12817	Pkinase	3.9e-28	4	177	102	220	264	45.0758
gnl|CHGC|GOBAR_DD19629	Pkinase_Tyr	6e-19	148	260	4	116	260	43.4615
gnl|CHGC|GOBAR_AA29093	Pkinase	8.1e-16	2	130	124	192	264	26.1364
gnl|CHGC|GOBAR_DD06343	Pkinase	9.8e-18	486	587	2	90	264	33.7121
gnl|CHGC|GOBAR_DD16174	Pkinase	3.4e-16	487	579	87	159	264	27.6515
gnl|CHGC|GOBAR_AA14621	Pkinase_Tyr	5.5e-20	520	606	4	92	260	34.2308
gnl|CHGC|GOBAR_DD24855	Pkinase	3.2e-23	1	131	41	148	264	40.9091
gnl|CHGC|GOBAR_DD15130	Pkinase_Tyr	1e-19	200	337	63	178	260	44.6154
gnl|CHGC|GOBAR_DD23603	Pkinase	8.8e-29	1	95	52	134	264	31.4394
gnl|CHGC|GOBAR_DD21748	Pkinase	1e-26	343	473	74	171	264	37.1212
gnl|CHGC|GOBAR_AA25698	Pkinase_Tyr	1.5e-13	1	106	171	260	260	34.6154
gnl|CHGC|GOBAR_AA36838	Pkinase_Tyr	1.1e-12	3	112	171	260	260	34.6154
gnl|CHGC|GOBAR_AA07945	Pkinase	3.7e-19	773	888	6	102	264	36.7424
gnl|CHGC|GOBAR_DD02175	Pkinase	3e-24	8	128	1	111	264	42.0455
gnl|CHGC|GOBAR_AA19746	Pkinase	1.4e-18	3	126	157	232	264	28.7879
gnl|CHGC|GOBAR_DD25472	Pkinase	3.5e-28	1	157	81	203	264	46.5909
gnl|CHGC|GOBAR_AA22975	Pkinase	9.7e-24	42	174	56	153	264	37.1212
gnl|CHGC|GOBAR_AA14922	Pkinase	1.4e-26	13	137	2	118	264	44.3182
gnl|CHGC|GOBAR_DD28248	Pkinase_Tyr	1.9e-20	623	720	4	95	260	35.3846
gnl|CHGC|GOBAR_AA14801	Pkinase	1.9e-33	117	244	135	264	264	49.2424
gnl|CHGC|GOBAR_DD24407	Pkinase	4.4e-35	61	181	103	202	264	37.8788
gnl|CHGC|GOBAR_DD19485	Pkinase	3.1e-15	62	151	175	264	264	34.0909
gnl|CHGC|GOBAR_DD19981	Pkinase	3.6e-22	26	132	43	135	264	35.2273
gnl|CHGC|GOBAR_DD29932	Pkinase	2.4e-23	340	495	117	204	264	33.3333
gnl|CHGC|GOBAR_AA36266	Pkinase	2.4e-27	1	225	80	206	264	48.1061
gnl|CHGC|GOBAR_DD10548	Pkinase	1e-17	1	94	164	264	264	38.2576
gnl|CHGC|GOBAR_DD02552	Pkinase_Tyr	9.8e-20	608	743	5	134	260	50
gnl|CHGC|GOBAR_DD06435	Pkinase_Tyr	3.2e-16	352	494	33	144	260	43.0769
gnl|CHGC|GOBAR_AA00695	Pkinase	8e-31	20	166	2	132	264	49.6212
gnl|CHGC|GOBAR_DD35195	Pkinase	6.7e-12	1	75	80	133	264	20.4545
gnl|CHGC|GOBAR_DD16424	Pkinase	3.9e-18	141	329	70	195	264	47.7273
gnl|CHGC|GOBAR_DD33185	Pkinase_Tyr	4.6e-31	850	1057	78	207	260	50
gnl|CHGC|GOBAR_AA01943	Pkinase	2.4e-27	614	834	99	204	264	40.1515
gnl|CHGC|GOBAR_AA00194	Pkinase_Tyr	8.5e-16	303	409	4	95	260	35.3846
gnl|CHGC|GOBAR_DD26343	Pkinase	7.2e-19	2	101	98	167	264	26.5152
gnl|CHGC|GOBAR_DD20929	Pkinase	1.2e-21	11	208	94	198	264	39.7727
gnl|CHGC|GOBAR_DD22526	Pkinase	2.3e-11	757	815	102	144	264	16.2879
gnl|CHGC|GOBAR_DD07100	Pkinase	2e-15	13	105	1	81	264	30.6818
gnl|CHGC|GOBAR_DD28317	Pkinase_Tyr	9.1e-19	281	429	3	109	260	41.1538
gnl|CHGC|GOBAR_AA10619	Pkinase_Tyr	3.6e-21	764	902	101	196	260	36.9231
gnl|CHGC|GOBAR_AA14525	Pkinase	4.5e-15	686	784	71	144	264	28.0303
gnl|CHGC|GOBAR_AA34846	Pkinase_Tyr	1.2e-27	316	444	3	131	260	49.6154
gnl|CHGC|GOBAR_AA04152	Pkinase	1.6e-11	31	102	41	98	264	21.9697
gnl|CHGC|GOBAR_DD13021	Pkinase	1.7e-26	429	563	100	205	264	40.1515
gnl|CHGC|GOBAR_AA03823	Pkinase	2.2e-30	403	580	102	198	264	36.7424
gnl|CHGC|GOBAR_AA37245	Pkinase	6e-25	171	285	149	264	264	43.9394
gnl|CHGC|GOBAR_AA08097	Pkinase_Tyr	9.5e-24	31	138	4	114	260	42.6923
gnl|CHGC|GOBAR_AA23635	Pkinase_Tyr	3.2e-16	17	117	44	122	260	30.3846
gnl|CHGC|GOBAR_DD29335	Pkinase	5.9e-16	17	121	175	261	264	32.9545
gnl|CHGC|GOBAR_AA40919	Pkinase	1.1e-43	2	160	43	173	264	49.6212
gnl|CHGC|GOBAR_AA33670	Pkinase_Tyr	4e-22	160	277	3	122	260	46.1538
gnl|CHGC|GOBAR_DD25970	Pkinase	2.1e-20	9	143	2	131	264	49.2424
gnl|CHGC|GOBAR_DD28808	Pkinase	3.7e-12	19	88	109	149	264	15.5303
gnl|CHGC|GOBAR_DD23070	Pkinase_Tyr	6e-27	6	133	101	208	260	41.5385
gnl|CHGC|GOBAR_DD10794	Pkinase_Tyr	1.2e-17	209	307	3	94	260	35.3846
gnl|CHGC|GOBAR_AA03609	Pkinase	2.8e-12	5	78	208	264	264	21.5909
gnl|CHGC|GOBAR_AA03824	Pkinase_Tyr	5.4e-11	1	81	157	206	260	19.2308
gnl|CHGC|GOBAR_AA04342	Pkinase	1.9e-12	189	242	222	264	264	16.2879
gnl|CHGC|GOBAR_AA04746	Pkinase_Tyr	2.2e-09	13	115	183	257	260	28.8462
gnl|CHGC|GOBAR_AA04829	Pkinase_Tyr	2.6e-08	543	614	7	67	260	23.4615
gnl|CHGC|GOBAR_AA05150	Pkinase	3.1e-16	1	73	52	117	264	25
gnl|CHGC|GOBAR_AA06011	Pkinase_Tyr	1e-10	137	215	27	93	260	25.7692
gnl|CHGC|GOBAR_AA08174	Pkinase_Tyr	7e-08	694	808	180	258	260	30.3846
gnl|CHGC|GOBAR_AA09033	Pkinase	1.1e-10	78	166	1	78	264	29.5455
gnl|CHGC|GOBAR_AA09396	Pkinase	5.2e-19	21	98	144	210	264	25.3788
gnl|CHGC|GOBAR_AA10445	Pkinase_Tyr	7.1e-11	15	99	170	204	260	13.4615
gnl|CHGC|GOBAR_AA10977	Pkinase	1.6e-10	119	207	90	125	264	13.6364
gnl|CHGC|GOBAR_AA11979	Pkinase	1.4e-12	191	310	47	142	264	36.3636
gnl|CHGC|GOBAR_AA13205	Pkinase	8.5e-17	4	82	1	70	264	26.5152
gnl|CHGC|GOBAR_AA14391	Pkinase	3.6e-23	57	169	152	264	264	42.803
gnl|CHGC|GOBAR_AA16244	Pkinase_Tyr	5.2e-09	50	148	160	204	260	17.3077
gnl|CHGC|GOBAR_AA16471	Pkinase	3.6e-16	82	195	153	217	264	24.6212
gnl|CHGC|GOBAR_AA17531	Pkinase_Tyr	5.6e-10	4	72	45	95	260	19.6154
gnl|CHGC|GOBAR_AA18637	Pkinase	9.1e-11	20	66	2	41	264	15.1515
gnl|CHGC|GOBAR_AA19293	Pkinase_Tyr	1.3e-08	654	753	181	260	260	30.7692
gnl|CHGC|GOBAR_AA20921	Pkinase	2.1e-15	116	179	153	198	264	17.4242
gnl|CHGC|GOBAR_AA21137	Pkinase	1.7e-10	103	159	91	125	264	13.2576
gnl|CHGC|GOBAR_AA21291	Pkinase_Tyr	1.7e-09	732	837	181	259	260	30.3846
gnl|CHGC|GOBAR_AA21412	Pkinase_Tyr	7.7e-11	18	86	53	98	260	17.6923
gnl|CHGC|GOBAR_AA21667	Pkinase_Tyr	2.4e-10	836	937	181	260	260	30.7692
gnl|CHGC|GOBAR_AA23237	Pkinase	6.2e-28	2	108	154	264	264	42.0455
gnl|CHGC|GOBAR_AA24208	Pkinase	3.7e-11	43	149	154	264	264	42.0455
gnl|CHGC|GOBAR_AA24639	Pkinase	8.9e-31	24	177	155	264	264	41.6667
gnl|CHGC|GOBAR_AA24921	Pkinase_Tyr	1e-10	120	187	23	74	260	20
gnl|CHGC|GOBAR_AA25150	Pkinase_Tyr	1.2e-10	1	97	184	260	260	29.6154
gnl|CHGC|GOBAR_AA25638	Pkinase	2.9e-18	137	247	138	264	264	48.1061
gnl|CHGC|GOBAR_AA26551	Pkinase_Tyr	1.6e-13	467	542	51	123	260	28.0769
gnl|CHGC|GOBAR_AA26658	Pkinase	1.3e-16	4	94	158	210	264	20.0758
gnl|CHGC|GOBAR_AA28274	Pkinase_Tyr	2.3e-09	1	97	184	259	260	29.2308
gnl|CHGC|GOBAR_AA28275	Pkinase_Tyr	2.3e-09	1	97	184	259	260	29.2308
gnl|CHGC|GOBAR_AA28852	Pkinase_Tyr	5.1e-11	15	105	170	204	260	13.4615
gnl|CHGC|GOBAR_AA29580	Pkinase_Tyr	3.4e-09	427	546	144	236	260	35.7692
gnl|CHGC|GOBAR_AA30543	Pkinase	1.5e-19	148	257	154	250	264	36.7424
gnl|CHGC|GOBAR_AA31839	Pkinase	5.3e-16	112	304	83	211	264	48.8636
gnl|CHGC|GOBAR_AA33072	Pkinase	1.4e-25	40	167	164	264	264	38.2576
gnl|CHGC|GOBAR_AA33158	Pkinase_Tyr	4.4e-13	1	96	181	255	260	28.8462
gnl|CHGC|GOBAR_AA34650	Pkinase	1.3e-10	4	44	119	150	264	12.1212
gnl|CHGC|GOBAR_AA34844	Pkinase_Tyr	1.7e-10	2	69	172	214	260	16.5385
gnl|CHGC|GOBAR_AA35024	Pkinase_Tyr	1.5e-08	73	202	168	258	260	35
gnl|CHGC|GOBAR_AA35435	Pkinase_Tyr	3.6e-08	598	707	181	258	260	30
gnl|CHGC|GOBAR_AA35936	Pkinase_Tyr	1.6e-08	484	537	3	57	260	21.1538
gnl|CHGC|GOBAR_AA36684	Pkinase_Tyr	2.9e-13	228	305	52	122	260	27.3077
gnl|CHGC|GOBAR_AA38781	Pkinase	4e-27	90	201	153	260	264	40.9091
gnl|CHGC|GOBAR_AA38962	Pkinase	1.1e-11	2	56	218	264	264	17.803
gnl|CHGC|GOBAR_AA39735	Pkinase_Tyr	5.3e-10	53	149	143	205	260	24.2308
gnl|CHGC|GOBAR_AA40260	Pkinase	3.6e-27	4	111	153	264	264	42.4242
gnl|CHGC|GOBAR_AA40341	Pkinase	9.6e-11	19	134	95	168	264	28.0303
gnl|CHGC|GOBAR_DD01075	Pkinase	2.5e-30	3	112	150	264	264	43.5606
gnl|CHGC|GOBAR_DD01547	Pkinase	7.8e-12	190	309	80	165	264	32.5758
gnl|CHGC|GOBAR_DD02218	Pkinase	8.9e-11	769	952	137	198	264	23.4848
gnl|CHGC|GOBAR_DD02957	Pkinase	2.9e-11	200	365	118	212	264	35.9848
gnl|CHGC|GOBAR_DD04775	Pkinase_Tyr	3.8e-09	342	471	100	164	260	25
gnl|CHGC|GOBAR_DD06677	Pkinase_Tyr	3.6e-13	69	187	4	123	260	46.1538
gnl|CHGC|GOBAR_DD09675	Pkinase	4.4e-14	120	188	2	66	264	24.6212
gnl|CHGC|GOBAR_DD11863	Pkinase	4.3e-27	36	181	150	264	264	43.5606
gnl|CHGC|GOBAR_DD11960	Pkinase	1.5e-15	167	254	61	139	264	29.9242
gnl|CHGC|GOBAR_DD12304	Pkinase_Tyr	9.4e-10	145	215	172	216	260	17.3077
gnl|CHGC|GOBAR_DD12489	Pkinase	2.9e-11	1	90	192	264	264	27.6515
gnl|CHGC|GOBAR_DD14408	Pkinase	9.6e-11	19	134	95	168	264	28.0303
gnl|CHGC|GOBAR_DD17136	Pkinase	3.9e-11	206	352	118	211	264	35.6061
gnl|CHGC|GOBAR_DD18897	Pkinase_Tyr	2.7e-12	61	165	14	109	260	36.9231
gnl|CHGC|GOBAR_DD20383	Pkinase_Tyr	1.9e-09	231	441	96	207	260	43.0769
gnl|CHGC|GOBAR_DD22345	Pkinase_Tyr	4.3e-10	66	164	28	98	260	27.3077
gnl|CHGC|GOBAR_DD22544	Pkinase	8.9e-13	191	310	47	142	264	36.3636
gnl|CHGC|GOBAR_DD24013	Pkinase_Tyr	9.9e-10	673	775	176	258	260	31.9231
gnl|CHGC|GOBAR_DD25389	Pkinase_Tyr	4.2e-13	1	115	169	260	260	35.3846
gnl|CHGC|GOBAR_DD25539	Pkinase	3.4e-12	4	70	214	264	264	19.3182
gnl|CHGC|GOBAR_DD26317	Pkinase	3.5e-18	1	77	164	250	264	32.9545
gnl|CHGC|GOBAR_DD26636	Pkinase	1.1e-11	518	575	126	176	264	19.3182
gnl|CHGC|GOBAR_DD27853	Pkinase_Tyr	3.9e-14	2	103	179	260	260	31.5385
gnl|CHGC|GOBAR_DD27902	Pkinase_Tyr	1.2e-08	39	117	172	215	260	16.9231
gnl|CHGC|GOBAR_DD27968	Pkinase	6.5e-13	191	310	47	142	264	36.3636
gnl|CHGC|GOBAR_DD28439	Pkinase	8.1e-14	6	101	166	264	264	37.5
gnl|CHGC|GOBAR_DD30959	Pkinase_Tyr	2.2e-10	1	94	184	260	260	29.6154
gnl|CHGC|GOBAR_DD31667	Pkinase_Tyr	2.2e-10	14	135	181	260	260	30.7692
gnl|CHGC|GOBAR_DD33034	Pkinase	2.5e-14	29	115	92	150	264	22.3485
gnl|CHGC|GOBAR_DD33148	Pkinase_Tyr	4e-12	22	101	26	93	260	26.1538
gnl|CHGC|GOBAR_DD33330	Pkinase_Tyr	3e-11	195	287	44	108	260	25
gnl|CHGC|GOBAR_DD35623	Pkinase_Tyr	2.3e-13	521	651	6	128	260	47.3077
gnl|CHGC|GOBAR_DD35767	Pkinase_Tyr	5.1e-14	246	357	172	260	260	34.2308
gnl|CHGC|GOBAR_DD35972	Pkinase_Tyr	7.1e-09	545	663	125	228	260	40
gnl|CHGC|GOBAR_DD36001	Pkinase	1.2e-16	1	86	174	264	264	34.4697
gnl|CHGC|GOBAR_DD16694	Pkinase_Tyr	7e-10	257	346	147	213	260	25.7692
gnl|CHGC|GOBAR_DD37580	Pkinase_Tyr	3.6e-09	189	269	5	64	260	23.0769
gnl|CHGC|GOBAR_DD37702	Pkinase	7.1e-19	113	208	18	117	264	37.8788
gnl|CHGC|GOBAR_AA00104	Pkinase_Tyr	5.2e-29	26	153	4	130	260	48.8462
gnl|CHGC|GOBAR_AA00104	Pkinase	1.4e-11	215	267	127	168	264	15.9091
gnl|CHGC|GOBAR_AA04747	Pkinase_Tyr	1.5e-13	458	531	4	74	260	27.3077
gnl|CHGC|GOBAR_AA04747	Pkinase	8.5e-21	526	619	99	168	264	26.5152
gnl|CHGC|GOBAR_AA04827	Pkinase_Tyr	3.8e-20	519	625	6	98	260	35.7692
gnl|CHGC|GOBAR_AA04827	Pkinase_Tyr	9.7e-15	622	766	140	256	260	45
gnl|CHGC|GOBAR_AA07003	Pkinase_Tyr	1.8e-20	561	657	3	96	260	36.1538
gnl|CHGC|GOBAR_AA07003	Pkinase	2.9e-13	646	766	154	260	264	40.5303
gnl|CHGC|GOBAR_AA08102	Pkinase	2.5e-24	58	187	3	125	264	46.5909
gnl|CHGC|GOBAR_AA08102	Pkinase	3.2e-11	185	310	150	259	264	41.6667
gnl|CHGC|GOBAR_AA11099	Pkinase_Tyr	7.9e-18	117	220	4	93	260	34.6154
gnl|CHGC|GOBAR_AA11099	Pkinase	9.4e-11	205	352	154	260	264	40.5303
gnl|CHGC|GOBAR_AA11838	Pkinase_Tyr	3.5e-29	26	179	5	130	260	48.4615
gnl|CHGC|GOBAR_AA11838	Pkinase_Tyr	4.5e-21	185	309	131	260	260	50
gnl|CHGC|GOBAR_AA12910	Pkinase	7.8e-30	4	132	1	125	264	47.3485
gnl|CHGC|GOBAR_AA12910	Pkinase	7e-23	131	227	157	263	264	40.5303
gnl|CHGC|GOBAR_AA14608	Pkinase_Tyr	7.9e-23	71	172	4	93	260	34.6154
gnl|CHGC|GOBAR_AA14608	Pkinase_Tyr	2.2e-15	167	306	148	260	260	43.4615
gnl|CHGC|GOBAR_AA15228	Pkinase	4.9e-21	4	117	1	106	264	40.1515
gnl|CHGC|GOBAR_AA15228	Pkinase	4e-24	106	215	154	263	264	41.6667
gnl|CHGC|GOBAR_AA15238	Pkinase_Tyr	1.6e-11	466	533	2	69	260	26.1538
gnl|CHGC|GOBAR_AA15238	Pkinase	1.2e-30	529	706	99	195	264	36.7424
gnl|CHGC|GOBAR_AA15239	Pkinase_Tyr	4e-19	462	554	4	95	260	35.3846
gnl|CHGC|GOBAR_AA15239	Pkinase_Tyr	1.4e-16	547	695	140	256	260	45
gnl|CHGC|GOBAR_AA15761	Pkinase	1.7e-11	478	556	3	72	264	26.5152
gnl|CHGC|GOBAR_AA15761	Pkinase	7.7e-12	588	709	156	260	264	39.7727
gnl|CHGC|GOBAR_AA16720	Pkinase_Tyr	3e-19	81	186	3	117	260	44.2308
gnl|CHGC|GOBAR_AA16720	Pkinase	2.7e-17	177	300	134	244	264	42.0455
gnl|CHGC|GOBAR_AA17380	Pkinase	3.6e-18	24	117	92	146	264	20.8333
gnl|CHGC|GOBAR_AA17380	Pkinase	2.1e-23	179	294	154	264	264	42.0455
gnl|CHGC|GOBAR_AA19158	Pkinase_Tyr	4.3e-16	257	357	5	98	260	36.1538
gnl|CHGC|GOBAR_AA19158	Pkinase	2.2e-10	344	473	160	260	264	38.2576
gnl|CHGC|GOBAR_AA21705	Pkinase_Tyr	1.7e-12	4	74	3	75	260	28.0769
gnl|CHGC|GOBAR_AA21705	Pkinase	6.7e-18	70	195	126	198	264	27.6515
gnl|CHGC|GOBAR_AA22114	Pkinase	8.3e-22	50	165	72	153	264	31.0606
gnl|CHGC|GOBAR_AA22114	Pkinase	1.3e-23	191	301	156	264	264	41.2879
gnl|CHGC|GOBAR_AA22597	Pkinase	3e-24	47	191	1	131	264	49.6212
gnl|CHGC|GOBAR_AA22597	Pkinase	3.2e-25	304	474	133	264	264	50
gnl|CHGC|GOBAR_AA25658	Pkinase	7.8e-29	21	148	9	127	264	45.0758
gnl|CHGC|GOBAR_AA25658	Pkinase	3.2e-29	183	305	128	249	264	46.2121
gnl|CHGC|GOBAR_AA26452	Pkinase	1e-15	9	78	1	65	264	24.6212
gnl|CHGC|GOBAR_AA26452	Pkinase	4.1e-18	73	174	154	251	264	37.1212
gnl|CHGC|GOBAR_AA30350	Pkinase_Tyr	5.8e-23	293	410	4	123	260	46.1538
gnl|CHGC|GOBAR_AA30350	Pkinase_Tyr	1.7e-14	408	540	148	259	260	43.0769
gnl|CHGC|GOBAR_AA32895	Pkinase	5.1e-27	109	206	69	148	264	30.303
gnl|CHGC|GOBAR_AA32895	Pkinase	1.1e-24	236	350	149	264	264	43.9394
gnl|CHGC|GOBAR_AA35282	Pkinase_Tyr	1.5e-18	257	345	5	94	260	34.6154
gnl|CHGC|GOBAR_AA35282	Pkinase	2.2e-14	337	395	113	153	264	15.5303
gnl|CHGC|GOBAR_AA36877	Pkinase_Tyr	8.9e-19	414	517	4	98	260	36.5385
gnl|CHGC|GOBAR_AA36877	Pkinase_Tyr	8.2e-19	506	649	139	260	260	46.9231
gnl|CHGC|GOBAR_AA40010	Pkinase	7e-25	44	189	1	132	264	50
gnl|CHGC|GOBAR_AA40010	Pkinase	5.3e-23	314	484	134	264	264	49.6212
gnl|CHGC|GOBAR_AA40601	Pkinase	5.5e-31	4	124	1	121	264	45.8333
gnl|CHGC|GOBAR_AA40601	Pkinase	9.1e-29	119	229	153	264	264	42.4242
gnl|CHGC|GOBAR_DD00079	Pkinase	6.3e-23	101	245	1	131	264	49.6212
gnl|CHGC|GOBAR_DD00079	Pkinase	2.4e-25	358	528	133	264	264	50
gnl|CHGC|GOBAR_DD00383	Pkinase_Tyr	6.7e-18	97	205	4	93	260	34.6154
gnl|CHGC|GOBAR_DD00383	Pkinase	8.5e-11	183	332	154	260	264	40.5303
gnl|CHGC|GOBAR_DD00395	Pkinase	2.4e-14	340	470	4	121	264	44.697
gnl|CHGC|GOBAR_DD00395	Pkinase_Tyr	4.3e-14	467	585	170	259	260	34.6154
gnl|CHGC|GOBAR_DD01441	Pkinase_Tyr	1.7e-23	26	176	7	131	260	48.0769
gnl|CHGC|GOBAR_DD01441	Pkinase	7.2e-14	170	279	154	249	264	36.3636
gnl|CHGC|GOBAR_DD01624	Pkinase	8.2e-31	170	308	2	133	264	50
gnl|CHGC|GOBAR_DD01624	Pkinase_Tyr	6.3e-13	305	415	171	260	260	34.6154
gnl|CHGC|GOBAR_DD02630	Pkinase	1.2e-15	142	252	1	90	264	34.0909
gnl|CHGC|GOBAR_DD02630	Pkinase	2.7e-33	250	401	133	264	264	50
gnl|CHGC|GOBAR_DD03041	Pkinase	1.3e-17	129	196	100	146	264	17.803
gnl|CHGC|GOBAR_DD03041	Pkinase	3.2e-24	260	375	154	264	264	42.0455
gnl|CHGC|GOBAR_DD09321	Pkinase_Tyr	9.1e-20	490	603	3	123	260	46.5385
gnl|CHGC|GOBAR_DD09321	Pkinase	1.1e-17	613	756	154	260	264	40.5303
gnl|CHGC|GOBAR_DD10718	Pkinase	5.7e-33	1	107	77	177	264	38.2576
gnl|CHGC|GOBAR_DD10718	Pkinase	3.4e-19	137	222	177	264	264	33.3333
gnl|CHGC|GOBAR_DD11903	Pkinase_Tyr	1.6e-18	358	473	3	117	260	44.2308
gnl|CHGC|GOBAR_DD11903	Pkinase	6.6e-16	468	592	150	260	264	42.0455
gnl|CHGC|GOBAR_DD12320	Pkinase	3.7e-19	26	129	2	88	264	32.9545
gnl|CHGC|GOBAR_DD12320	Pkinase	8.6e-24	128	226	156	264	264	41.2879
gnl|CHGC|GOBAR_DD12444	Pkinase	2e-18	3	126	3	118	264	43.9394
gnl|CHGC|GOBAR_DD12444	Pkinase	6.5e-24	124	234	150	264	264	43.5606
gnl|CHGC|GOBAR_DD12962	Pkinase_Tyr	6.6e-21	322	437	9	123	260	44.2308
gnl|CHGC|GOBAR_DD12962	Pkinase_Tyr	6.1e-14	435	565	148	208	260	23.4615
gnl|CHGC|GOBAR_DD13024	Pkinase	2.9e-24	47	192	1	131	264	49.6212
gnl|CHGC|GOBAR_DD13024	Pkinase	1.2e-23	313	483	133	264	264	50
gnl|CHGC|GOBAR_DD13221	Pkinase_Tyr	9.4e-12	510	610	10	95	260	33.0769
gnl|CHGC|GOBAR_DD13221	Pkinase	2.9e-16	608	746	126	201	264	28.7879
gnl|CHGC|GOBAR_DD13659	Pkinase	1.6e-31	4	126	1	121	264	45.8333
gnl|CHGC|GOBAR_DD13659	Pkinase	3.2e-28	118	229	152	264	264	42.803
gnl|CHGC|GOBAR_DD14311	Pkinase	3.1e-10	374	469	7	90	264	31.8182
gnl|CHGC|GOBAR_DD14311	Pkinase	2e-13	476	641	137	259	264	46.5909
gnl|CHGC|GOBAR_DD17349	Pkinase	3.8e-15	147	226	2	82	264	30.6818
gnl|CHGC|GOBAR_DD17349	Pkinase	1.2e-26	223	388	109	199	264	34.4697
gnl|CHGC|GOBAR_DD18024	Pkinase	1.4e-16	249	333	5	81	264	29.1667
gnl|CHGC|GOBAR_DD18024	Pkinase	3.9e-14	330	434	111	187	264	29.1667
gnl|CHGC|GOBAR_DD18551	Pkinase_Tyr	1.2e-23	95	220	5	121	260	45
gnl|CHGC|GOBAR_DD18551	Pkinase	8.4e-22	221	359	136	260	264	47.3485
gnl|CHGC|GOBAR_DD20371	Pkinase_Tyr	3.6e-20	514	600	4	92	260	34.2308
gnl|CHGC|GOBAR_DD20371	Pkinase_Tyr	2.2e-13	601	732	148	214	260	25.7692
gnl|CHGC|GOBAR_DD21202	Pkinase_Tyr	8.9e-18	491	577	4	92	260	34.2308
gnl|CHGC|GOBAR_DD21202	Pkinase	1.7e-14	573	709	139	196	264	21.9697
gnl|CHGC|GOBAR_DD24153	Pkinase_Tyr	1.2e-14	528	602	2	75	260	28.4615
gnl|CHGC|GOBAR_DD24153	Pkinase	9.8e-23	598	742	126	256	264	49.6212
gnl|CHGC|GOBAR_DD25352	Pkinase	1.2e-15	508	592	1	82	264	31.0606
gnl|CHGC|GOBAR_DD25352	Pkinase	1.1e-15	591	681	141	203	264	23.8636
gnl|CHGC|GOBAR_DD26497	Pkinase_Tyr	1.3e-22	57	159	5	100	260	36.9231
gnl|CHGC|GOBAR_DD26497	Pkinase_Tyr	8.7e-16	149	293	135	259	260	48.0769
gnl|CHGC|GOBAR_DD30390	Pkinase_Tyr	1.9e-14	184	296	5	116	260	43.0769
gnl|CHGC|GOBAR_DD30390	Pkinase	1.2e-15	284	420	136	259	264	46.9697
gnl|CHGC|GOBAR_DD32618	Pkinase_Tyr	7.2e-13	492	598	8	93	260	33.0769
gnl|CHGC|GOBAR_DD32618	Pkinase_Tyr	4.3e-17	601	763	134	209	260	29.2308
gnl|CHGC|GOBAR_DD35347	Pkinase	5.3e-18	261	374	45	136	264	34.8485
gnl|CHGC|GOBAR_DD35347	Pkinase_Tyr	1.3e-18	374	462	182	259	260	30
gnl|CHGC|GOBAR_DD36659	Pkinase	1.2e-24	44	189	1	132	264	50
gnl|CHGC|GOBAR_DD36659	Pkinase	2.9e-23	314	484	134	264	264	49.6212
gnl|CHGC|GOBAR_DD37225	Pkinase	1.1e-29	73	217	41	161	264	45.8333
gnl|CHGC|GOBAR_DD37225	Pkinase	1.9e-20	254	377	156	264	264	41.2879
