# Supplementary material for: Genome-wide classification, evolutionary analysis and gene expression patterns of the kinome in Gossypium
Source: PLoS One. 2018 May 16;13(5):e0197392. doi: 10.1371/journal.pone.0197392 (PMC5955557; doi:10.1371/journal.pone.0197392)
Supplement: S3 Table — (XLS) [file pone.0197392.s019.xls]

## Sheet: Sheet1
S3 Table: Comparison of four cotton species PK subfamilies size with other angiosperm species.
Group_Family	Zea mays	Oryza sativa	Vitis vinifera	Arabidopsis thaliana	Carica papaya	Gossypium raimondii	Gossypium arboretum	Gossypium hirsutum	Gossypium barbadense
AGC_Pl	3	2	2	2	0	4	4	8	5
AGC_MAST	4	2	3	4	2	4	5	5	8
AGC_NDR	5	4	6	8	5	10	10	12	18
AGC_PDK1	1	1	1	2	1	2	4	4	5
AGC_PKA-PKG	2	1	1	1	1	2	2	2	5
AGC_RSK-2	29	25	15	23	12	30	30	50	55
CAMK_AMPK	5	4	2	3	1	4	2	3	5
CAMK_CAMK1-DCAMKL	2	1	1	0	1	1	1	2	2
CAMK_CAMKL-CHK1	46	34	15	27	14	39	39	68	74
CAMK_CAMKL-LKB	2	1	2	2	1	3	3	5	4
CAMK_CDPK	60	40	26	46	25	54	56	98	102
CAMK_OST1L	14	11	8	10	5	13	12	13	20
CK1_CK1	12	9	5	14	5	16	15	23	26
CK1_CK1-Pl	7	6	5	4	2	13	12	25	17
CMGC_CDK-CCRK	1	1	0	1	1	2	2	3	3
CMGC_CDK-CDK7	2	1	2	3	2	2	3	4	4
CMGC_CDK-CDK8	1	1	1	1	1	2	2	4	3
CMGC_CDK-CRK7-CDK9	23	11	15	18	15	24	21	43	44
CMGC_CDK-PITSLRE	3	2	1	2	2	4	4	4	7
CMGC_CDK-Pl	5	5	3	5	3	4	4	8	6
CMGC_CDKL-Os	27	18	0	0	0	0	0	0	0
CMGC_CK2	4	3	3	4	3	6	5	9	9
CMGC_CLK	7	3	4	3	3	4	5	7	9
CMGC_DYRK-PRP4	8	5	3	7	3	5	5	8	11
CMGC_DYRK-YAK	3	2	1	1	0	3	3	4	5
CMGC_GSK	11	9	7	10	3	10	10	17	17
CMGC_GSKL	0	2	0	1	0	1	1	1	0
CMGC_MAPK	20	16	10	20	8	27	24	51	56
CMGC_Pl-Tthe	1	1	1	1	0	1	1	2	1
CMGC_RCK	4	3	2	3	6	5	5	9	5
CMGC_SRPK	5	2	3	5	3	5	5	6	2
Aurora_Aur	4	2	2	3	2	3	4	5	6
PEK_GCN2	1	1	1	1	1	1	1	2	1
PEK_PEK	0	4	0	0	0	1	1	1	3
SCY1_SCYL1	2	1	1	1	1	2	2	2	2
SCY1_SCYL2	1	1	1	2	1	3	3	6	6
STE_STE7	19	11	4	10	7	12	13	20	27
STE_STE11	26	21	23	36	16	26	24	45	48
STE_STE20-Fray	7	6	5	7	9	14	15	26	27
STE_STE20-Pl	1	1	1	1	1	2	2	3	2
STE_STE20-YSK	1	1	1	2	0	3	2	3	3
STE_STE-Pl	1	1	1	2	2	3	3	6	5
ULK_Fused	1	1	1	1	1	1	1	2	2
ULK_ULK4	2	1	1	1	1	2	2	4	4
Others_BUB	1	1	0	0	0	1	1	2	2
Others_IRE1	2	1	2	3	2	2	2	3	5
Others_NAK	4	4	2	2	1	4	4	6	7
Others_NEK	7	6	5	7	3	11	10	17	18
Others_TLK	2	1	1	1	1	2	2	3	5
Others_TTK	1	1	1	1	1	1	2	2	3
Others_WEE	1	1	1	1	0	1	1	1	2
Others_WNK_NRBP	9	9	11	11	6	14	15	27	28
Plant-specific_Group-Pl-2	2	1	2	1	1	2	2	2	3
Plant-specific_Group-Pl-3	3	3	3	4	1	4	4	6	6
Plant-specific_Group-Pl-4	2	2	2	1	1	3	3	5	4
RLK/Pelle_C-LEC	1	1	1	1	1	1	1	3	2
RLK/Pelle_CR4L	13	16	7	8	8	13	13	22	24
RLK/Pelle_CrRLK1L-1	18	17	9	15	9	55	56	93	103
RLK/Pelle_DLSV	98	146	140	89	49	129	93	205	225
RLK/Pelle_Extensin	9	6	6	5	4	9	10	15	12
RLK/Pelle_L-LEC	57	95	20	46	14	63	57	87	101
RLK/Pelle_LRK10L-2	26	43	8	13	6	41	21	56	61
RLK/Pelle_LRR-I-1	8	34	22	48	11	8	9	17	18
RLK/Pelle_LRR-I-2	2	2	3	2	2	4	4	8	8
RLK/Pelle_LRR-II	18	13	13	14	8	18	16	31	32
RLK/Pelle_LRR-III	50	35	31	46	31	61	64	105	111
RLK/Pelle_LRR-IV	5	3	2	3	3	7	5	19	10
RLK/Pelle_LRR-IX	5	3	5	4	5	10	9	17	17
RLK/Pelle_LRR-V	12	12	7	9	6	9	10	18	17
RLK/Pelle_LRR-VI-1	5	4	5	5	5	8	7	12	15
RLK/Pelle_LRR-VI-2	8	9	5	8	4	9	9	16	19
RLK/Pelle_LRR-VII-1	7	6	4	5	4	6	6	10	12
RLK/Pelle_LRR-VII-2	1	2	2	3	2	4	5	9	11
RLK/Pelle_LRR-VII-3	2	1	2	2	2	4	4	7	9
RLK/Pelle_LRR-VIII-1	12	9	6	8	3	7	6	14	12
RLK/Pelle_LRR-Xa	4	3	3	4	3	6	6	14	15
RLK/Pelle_LRR-Xb-1	15	24	8	9	7	11	13	20	26
RLK/Pelle_LRR-Xb-2	1	1	0	1	1	2	2	2	4
RLK/Pelle_LRR-XI-1	52	47	78	33	32	82	80	162	155
RLK/Pelle_LRR-XI-2	2	2	1	2	2	3	3	5	5
RLK/Pelle_LRR-XII-1	39	93	35	8	8	69	46	99	127
RLK/Pelle_LRR-XIIIa	4	3	4	4	2	5	5	8	10
RLK/Pelle_LRR-XIIIb	3	3	2	3	1	3	3	5	6
RLK/Pelle_LRR-XIV	5	3	2	2	1	5	4	10	9
RLK/Pelle_LRR-XV	3	2	0	2	2	6	7	11	12
RLK/Pelle_LysM	10	11	11	6	7	18	18	29	31
RLK/Pelle_PERK-1	20	11	8	15	6	14	14	23	23
RLK/Pelle_PERK-2	4	3	9	3	5	6	9	13	15
RLK/Pelle_RKF3	3	3	2	2	3	9	8	12	16
RLK/Pelle_RLCK-II	5	1	1	1	1	3	3	5	6
RLK/Pelle_RLCK-IV	7	6	3	3	3	5	7	6	9
RLK/Pelle_RLCK-IXa	3	3	3	2	2	4	5	5	6
RLK/Pelle_RLCK-IXb	19	24	11	20	9	15	17	29	31
RLK/Pelle_RLCK-Os	7	7	3	0	1	4	4	7	7
RLK/Pelle_RLCK-V	16	13	8	11	8	14	14	23	29
RLK/Pelle_RLCK-VI	10	10	13	14	10	22	19	34	40
RLK/Pelle_RLCK-VIIa-1	23	15	12	15	10	22	20	37	44
RLK/Pelle_RLCK-VIIa-2	50	38	26	33	22	51	48	88	97
RLK/Pelle_RLCK-VIIb	1	1	1	1	1	2	1	4	4
RLK/Pelle_RLCK-VIII	13	11	4	11	3	10	10	19	17
RLK/Pelle_RLCK-X	3	3	3	4	2	5	5	7	9
RLK/Pelle_RLCK-XI	0	1	2	4	1	4	4	8	6
RLK/Pelle_RLCK-XII-1	8	5	7	13	7	13	12	21	21
RLK/Pelle_RLCK-XII-2	0	0	3	12	0	0	1	2	2
RLK/Pelle_RLCK-XIII	8	5	1	2	0	3	2	2	5
RLK/Pelle_RLCK-XV	6	4	2	2	2	5	4	9	10
RLK/Pelle_RLCK-XVI	1	1	1	1	1	2	2	4	3
RLK/Pelle_RLCK-XVII	0	0	0	2	0	0	0	0	0
RLK/Pelle_SD-2b	43	98	25	9	17	55	46	85	106
RLK-Pelle_Singleton	0	0	0	0	0	0	0	0	3
RLK/Pelle_URK-1	2	2	1	3	0	3	2	5	5
RLK/Pelle_URK-2	2	3	3	0	2	3	3	5	7
RLK/Pelle_URK-3	1	1	1	1	0	1	2	2	3
RLK/Pelle_URK-4	0	0	1	1	1	0	0	0	0
RLK/Pelle_WAK	44	128	11	19	5	50	40	67	83
RLK/Pelle_WAK_LRK10L-1	12	8	8	9	9	16	17	27	29
TKL_Pl-1	2	1	3	2	3	3	5	7	7
TKL_Pl-2	1	1	1	1	1	1	1	2	2
TKL_Pl-3	0	1	1	1	1	1	1	2	1
TKL_Pl-4	31	26	13	20	14	33	32	46	54
TKL_Pl-5	4	4	5	6	4	9	10	18	19
TKL_Pl-6	6	6	6	7	7	9	10	14	16
TKL_Pl-7	2	1	1	2	1	1	1	2	2
TKL_Pl-8	1	1	1	0	1	1	0	2	3
TKL_CTR1-DRK-1	3	2	1	3	1	1	1	1	1
TKL_CTR1-DRK-2	10	10	8	12	6	18	17	31	33
TKL_Gdt	2	2	2	3	1	3	2	5	5
