# Supplementary material for: Genome-wide classification, evolutionary analysis and gene expression patterns of the kinome in Gossypium
Source: PLoS One. 2018 May 16;13(5):e0197392. doi: 10.1371/journal.pone.0197392 (PMC5955557; doi:10.1371/journal.pone.0197392)
Supplement: S4 Table — G. raimondii, G. arboretum, G. hirsutum and G. barbadense protein kinases within 2–4 Pkinase or Pkinase_Tyr domains are provided in sheets 1–4, respectively. (XLS) [file pone.0197392.s020.xls]

## Sheet: G. raimondii
S4 Table: Cotton protein kinases containing 2-4 Pkinase or Pkinase_Tyr domains in G. raimondii, G. arboretum, G. hirsutum and G. barbadense.
Gene ID	Pkinase repeats	Pkinase location	HMM classification
Gorai.009G042700.1	2	Pkinase(93--256),Pkinase(283--397),	AGC_NDR
Gorai.009G033500.1	2	Pkinase(106--267),Pkinase(297--413),	AGC_NDR
Gorai.013G147000.1	2	Pkinase(158--323),Pkinase(362--490),	AGC_RSK-2
Gorai.002G102000.2	2	Pkinase(194--371),Pkinase(416--530),	AGC_RSK-2
Gorai.004G166000.2	2	Pkinase(327--483),Pkinase(548--663),	AGC_RSK-2
Gorai.009G072200.1	2	Pkinase(21--194),Pkinase(236--347),	AGC_RSK-2
Gorai.N004100.1	2	Pkinase(20--202),Pkinase(221--334),	AGC_RSK-2
Gorai.007G075400.2	2	Pkinase(379--552),Pkinase(601--716),	AGC_RSK-2
Gorai.008G047700.1	2	Pkinase(73--239),Pkinase(278--394),	AGC_RSK-2
Gorai.006G110800.1	2	Pkinase(102--253),Pkinase(296--418),	AGC_RSK-2
Gorai.009G405700.1	2	Pkinase(486--669),Pkinase(696--819),	AGC_RSK-2
Gorai.012G023400.1	2	Pkinase(57--233),Pkinase(272--390),	AGC_RSK-2
Gorai.006G156900.1	2	Pkinase(490--655),Pkinase(705--823),	AGC_RSK-2
Gorai.005G267200.1	2	Pkinase(82--254),Pkinase(282--402),	AGC_RSK-2
Gorai.009G451500.2	2	Pkinase(175--343),Pkinase(393--507),	AGC_RSK-2
Gorai.009G087400.1	2	Pkinase(475--638),Pkinase(686--809),	AGC_RSK-2
Gorai.013G151400.2	2	Pkinase(197--358),Pkinase(419--534),	AGC_RSK-2
Gorai.012G064400.2	2	Pkinase(245--424),Pkinase(461--582),	AGC_RSK-2
Gorai.001G229700.1	2	Pkinase(47--236),Pkinase(258--369),	AGC_RSK-2
Gorai.011G094600.1	2	Pkinase(265--434),Pkinase(488--602),	AGC_RSK-2
Gorai.004G018700.1	2	Pkinase(19--212),Pkinase(231--342),	AGC_RSK-2
Gorai.012G057700.1	2	Pkinase(130--294),Pkinase(352--467),	AGC_RSK-2
Gorai.006G034200.1	2	Pkinase(193--367),Pkinase(411--530),	AGC_RSK-2
Gorai.002G032600.1	2	Pkinase(80--239),Pkinase(254--388),	AGC_RSK-2
Gorai.001G120600.1	2	Pkinase(133--282),Pkinase(327--447),	AGC_RSK-2
Gorai.009G019600.1	2	Pkinase(83--266),Pkinase(308--429),	AGC_RSK-2
Gorai.007G370900.2	2	Pkinase(459--624),Pkinase(671--791),	AGC_RSK-2
Gorai.001G140200.1	2	Pkinase(12--186),Pkinase(230--342),	AGC_RSK-2
Gorai.013G216700.1	2	Pkinase(51--210),Pkinase(196--284),	CAMK_CAMKL-CHK1
Gorai.009G026100.1	2	Pkinase(34--210),Pkinase(232--343),	CMGC_CDK-CCRK
Gorai.001G006600.1	2	Pkinase(21--206),Pkinase(269--414),	CMGC_CDK-CCRK
Gorai.006G102900.1	2	Pkinase(45--190),Pkinase(315--485),	CMGC_SRPK
Gorai.003G001800.1	2	Pkinase(38--185),Pkinase(242--413),	CMGC_SRPK
Gorai.009G409800.1	2	Pkinase(47--191),Pkinase(304--474),	CMGC_SRPK
Gorai.009G088800.1	2	Pkinase(44--189),Pkinase(314--484),	CMGC_SRPK
Gorai.002G244400.1	2	Pkinase(47--192),Pkinase(315--483),	CMGC_SRPK
Gorai.004G193500.1	2	Pkinase(435--593),Pkinase(752--905),	Group-Pl-2
Gorai.007G029800.1	2	Pkinase(426--586),Pkinase(744--902),	Group-Pl-2
Gorai.007G176100.1	3	Pkinase_Tyr(46--214),Pkinase_Tyr(326--452),Pkinase(566--841),	RLK-Pelle_CrRLK1L-1
Gorai.007G176000.1	2	Pkinase_Tyr(44--315),Pkinase_Tyr(394--666),	RLK-Pelle_CrRLK1L-1
Gorai.010G146000.1	2	Pkinase(336--394),Pkinase_Tyr(391--565),	RLK-Pelle_DLSV
Gorai.013G217600.1	2	Pkinase(454--528),Pkinase(516--694),	RLK-Pelle_DLSV
Gorai.011G158300.1	2	Pkinase(108--351),Pkinase_Tyr(514--792),	RLK-Pelle_L-LEC
Gorai.003G006200.1	2	Pkinase(81--153),Pkinase(147--325),	RLK-Pelle_LRR-I-1
Gorai.011G291000.1	2	Pkinase_Tyr(362--519),Pkinase_Tyr(514--606),	RLK-Pelle_LRR-VI-2
Gorai.N010500.1	2	Pkinase(181--249),Pkinase(246--425),	RLK-Pelle_LRR-XI-1
Gorai.011G284900.1	2	Pkinase(683--884),Pkinase(1597--1881),	RLK-Pelle_LRR-XII-1
Gorai.007G045900.1	2	Pkinase_Tyr(678--947),Pkinase_Tyr(987--1253),	RLK-Pelle_LRR-XII-1
Gorai.006G066000.1	2	Pkinase_Tyr(77--257),Pkinase(476--603),	RLK-Pelle_RLCK-XI
Gorai.009G123100.1	2	Pkinase(83--251),Pkinase(555--683),	RLK-Pelle_RLCK-XI
Gorai.008G282500.1	2	Pkinase_Tyr(82--251),Pkinase(488--616),	RLK-Pelle_RLCK-XI
Gorai.007G093100.1	2	Pkinase(86--246),Pkinase(492--622),	RLK-Pelle_RLCK-XI
Gorai.003G163100.1	2	Pkinase_Tyr(114--185),Pkinase(183--338),	RLK-Pelle_SD-2b
Gorai.011G103300.1	2	Pkinase_Tyr(333--427),Pkinase(423--580),	RLK-Pelle_WAK_LRK10L-1
Gorai.011G155200.1	2	Pkinase(20--219),Pkinase(212--251),	STE_STE20-Fray
Gorai.011G155300.1	2	Pkinase(20--219),Pkinase(213--252),	STE_STE20-Fray
Gorai.011G154300.1	2	Pkinase(20--218),Pkinase(213--252),	STE_STE20-Fray
Gorai.003G115600.1	2	Pkinase_Tyr(26--202),Pkinase(193--273),	TKL-Pl-4

## Sheet: G. arboretum
Gene ID	Pkinase repeats	Pkinase location	HMM classification
Cotton_A_09345	2	Pkinase(106--267),Pkinase(297--413),	AGC_NDR
Cotton_A_14027	2	Pkinase(93--256),Pkinase(283--397),	AGC_NDR
Cotton_A_22446	2	Pkinase_Tyr(119--219),Pkinase(219--397),	AGC_NDR
Cotton_A_07462	2	Pkinase(173--339),Pkinase(395--510),	AGC_RSK-2
Cotton_A_21190	2	Pkinase(327--483),Pkinase(548--663),	AGC_RSK-2
Cotton_A_30874	2	Pkinase(693--755),Pkinase(771--952),	AGC_RSK-2
Cotton_A_06502	2	Pkinase(194--371),Pkinase(417--531),	AGC_RSK-2
Cotton_A_12009	2	Pkinase(19--223),Pkinase(230--342),	AGC_RSK-2
Cotton_A_29972	2	Pkinase_Tyr(65--280),Pkinase(320--441),	AGC_RSK-2
Cotton_A_11104	2	Pkinase(83--247),Pkinase(308--429),	AGC_RSK-2
Cotton_A_24319	2	Pkinase(20--203),Pkinase(222--334),	AGC_RSK-2
Cotton_A_20280	2	Pkinase_Tyr(57--281),Pkinase(328--444),	AGC_RSK-2
Cotton_A_01075	2	Pkinase(21--195),Pkinase(236--347),	AGC_RSK-2
Cotton_A_40492	2	Pkinase(483--670),Pkinase(693--816),	AGC_RSK-2
Cotton_A_05499	2	Pkinase(459--623),Pkinase(676--791),	AGC_RSK-2
Cotton_A_02184	2	Pkinase(140--305),Pkinase(344--472),	AGC_RSK-2
Cotton_A_19675	2	Pkinase(82--254),Pkinase(281--403),	AGC_RSK-2
Cotton_A_04910	2	Pkinase(179--345),Pkinase(401--516),	AGC_RSK-2
Cotton_A_09571	2	Pkinase(101--250),Pkinase(294--415),	AGC_RSK-2
Cotton_A_20637	2	Pkinase(253--426),Pkinase(475--590),	AGC_RSK-2
Cotton_A_13438	2	Pkinase(490--655),Pkinase(705--823),	AGC_RSK-2
Cotton_A_23592	2	Pkinase(12--189),Pkinase(231--342),	AGC_RSK-2
Cotton_A_15202	2	Pkinase(24--213),Pkinase(234--346),	AGC_RSK-2
Cotton_A_02138	2	Pkinase(197--358),Pkinase(419--534),	AGC_RSK-2
Cotton_A_13898	2	Pkinase(475--638),Pkinase(686--809),	AGC_RSK-2
Cotton_A_31096	2	Pkinase(193--367),Pkinase(414--530),	AGC_RSK-2
Cotton_A_08429	2	Pkinase(245--423),Pkinase(461--582),	AGC_RSK-2
Cotton_A_30399	2	Pkinase(80--239),Pkinase(254--388),	AGC_RSK-2
Cotton_A_00778	2	Pkinase(125--234),Pkinase(241--438),	CAMK_CDPK
Cotton_A_33722	2	Pkinase(21--139),Pkinase(157--323),	CAMK_OST1L
Cotton_A_12002	2	Pkinase(2--192),Pkinase(619--777),	CK1_CK1-Pl
Cotton_A_10347	2	Pkinase(21--206),Pkinase(270--414),	CMGC_CDK-CCRK
Cotton_A_11170	2	Pkinase(21--193),Pkinase(265--380),	CMGC_CDK-CCRK
Cotton_A_33907	2	Pkinase(408--456),Pkinase(451--677),	CMGC_CDK-PITSLRE
Cotton_A_17049	2	Pkinase(32--153),Pkinase(180--395),	CMGC_MAPK
Cotton_A_37797	2	Pkinase(45--190),Pkinase(297--453),	CMGC_SRPK
Cotton_A_00503	2	Pkinase(47--192),Pkinase(313--483),	CMGC_SRPK
Cotton_A_34517	2	Pkinase(47--192),Pkinase(304--474),	CMGC_SRPK
Cotton_A_13909	2	Pkinase(44--189),Pkinase(314--484),	CMGC_SRPK
Cotton_A_28660	2	Pkinase(38--185),Pkinase(242--413),	CMGC_SRPK
Cotton_A_09145	2	Pkinase(382--542),Pkinase(716--882),	Group-Pl-2
Cotton_A_26291	2	Pkinase(435--592),Pkinase(751--904),	Group-Pl-2
Cotton_A_20811	2	Pkinase_Tyr(333--604),Pkinase_Tyr(957--1228),	RLK-Pelle_DLSV
Cotton_A_34743	2	Pkinase(479--538),Pkinase_Tyr(535--691),	RLK-Pelle_DLSV
Cotton_A_06662	2	Pkinase(147--257),Pkinase(624--894),	RLK-Pelle_L-LEC
Cotton_A_20039	2	Pkinase(326--410),Pkinase(406--560),	RLK-Pelle_L-LEC
Cotton_A_29836	2	Pkinase(108--352),Pkinase_Tyr(514--792),	RLK-Pelle_L-LEC
Cotton_A_01964	2	Pkinase_Tyr(537--806),Pkinase_Tyr(846--1071),	RLK-Pelle_LRR-XII-1
Cotton_A_33814	2	Pkinase(776--1048),Pkinase(1064--1280),	RLK-Pelle_LRR-XII-1
Cotton_A_12764	2	Pkinase_Tyr(310--375),Pkinase(368--552),	RLK-Pelle_PERK-2
Cotton_A_23077	2	Pkinase_Tyr(72--328),Pkinase_Tyr(386--663),	RLK-Pelle_RLCK-VIII
Cotton_A_10959	2	Pkinase(86--247),Pkinase(493--623),	RLK-Pelle_RLCK-XI
Cotton_A_38866	2	Pkinase_Tyr(76--255),Pkinase(474--601),	RLK-Pelle_RLCK-XI
Cotton_A_17093	2	Pkinase(83--249),Pkinase(555--683),	RLK-Pelle_RLCK-XI
Cotton_A_01364	2	Pkinase_Tyr(82--251),Pkinase(488--616),	RLK-Pelle_RLCK-XI
Cotton_A_36265	2	Pkinase(20--220),Pkinase(214--252),	STE_STE20-Fray
Cotton_A_35073	2	Pkinase(20--219),Pkinase(212--251),	STE_STE20-Fray
Cotton_A_35074	2	Pkinase(20--219),Pkinase(212--251),	STE_STE20-Fray
Cotton_A_41065	2	Pkinase(20--219),Pkinase(213--252),	STE_STE20-Fray
Cotton_A_35075	2	Pkinase(20--220),Pkinase(213--252),	STE_STE20-Fray
Cotton_A_08720	2	Pkinase_Tyr(428--636),Pkinase_Tyr(671--742),	TKL_CTR1-DRK-2
Cotton_A_00254	2	Pkinase_Tyr(278--454),Pkinase_Tyr(444--500),	TKL-Pl-4
Cotton_A_18464	2	Pkinase(432--552),Pkinase(552--763),	TTK

## Sheet: G. hirsutum
Gene ID	Pkinase repeats	Pkinase location	HMM classification
CotAD_00292	2	Pkinase(73--228),Pkinase(255--369),	AGC_NDR
CotAD_39702	2	Pkinase(93--248),Pkinase(275--389),	AGC_NDR
CotAD_00384	2	Pkinase(106--267),Pkinase(297--413),	AGC_NDR
CotAD_57445	2	Pkinase(60--255),Pkinase(270--358),	AGC_PDK1
CotAD_45003	2	Pkinase(245--423),Pkinase(461--582),	AGC_RSK-2
CotAD_40462	2	Pkinase(82--254),Pkinase(281--403),	AGC_RSK-2
CotAD_03114	2	Pkinase(82--254),Pkinase(282--402),	AGC_RSK-2
CotAD_16512	2	Pkinase(12--186),Pkinase(230--342),	AGC_RSK-2
CotAD_02897	2	Pkinase(490--655),Pkinase(705--823),	AGC_RSK-2
CotAD_46931	2	Pkinase(194--388),Pkinase(433--547),	AGC_RSK-2
CotAD_69997	2	Pkinase(238--399),Pkinase(460--575),	AGC_RSK-2
CotAD_34560	2	Pkinase(12--189),Pkinase(232--342),	AGC_RSK-2
CotAD_63164	2	Pkinase(161--310),Pkinase(355--475),	AGC_RSK-2
CotAD_45798	2	Pkinase(173--339),Pkinase(396--510),	AGC_RSK-2
CotAD_74523	2	Pkinase(24--211),Pkinase(235--346),	AGC_RSK-2
CotAD_45682	2	Pkinase(490--655),Pkinase(705--823),	AGC_RSK-2
CotAD_27248	2	Pkinase(57--229),Pkinase(264--389),	AGC_RSK-2
CotAD_54143	2	Pkinase(193--388),Pkinase(437--552),	AGC_RSK-2
CotAD_01159	2	Pkinase(75--232),Pkinase(296--411),	AGC_RSK-2
CotAD_65162	2	Pkinase(130--300),Pkinase(352--467),	AGC_RSK-2
CotAD_51853	2	Pkinase(486--669),Pkinase(696--819),	AGC_RSK-2
CotAD_74442	2	Pkinase(475--638),Pkinase(686--809),	AGC_RSK-2
CotAD_15633	2	Pkinase(265--434),Pkinase(488--602),	AGC_RSK-2
CotAD_00531	2	Pkinase(83--248),Pkinase(308--429),	AGC_RSK-2
CotAD_18631	2	Pkinase(245--424),Pkinase(461--582),	AGC_RSK-2
CotAD_10104	2	Pkinase(379--552),Pkinase(601--716),	AGC_RSK-2
CotAD_38946	2	Pkinase(75--233),Pkinase(296--411),	AGC_RSK-2
CotAD_59977	2	Pkinase(21--194),Pkinase(236--347),	AGC_RSK-2
CotAD_72389	2	Pkinase(483--666),Pkinase(693--816),	AGC_RSK-2
CotAD_05776	2	Pkinase(179--345),Pkinase(401--516),	AGC_RSK-2
CotAD_39779	2	Pkinase(763--928),Pkinase(968--1095),	AGC_RSK-2
CotAD_59693	2	Pkinase(104--253),Pkinase(296--418),	AGC_RSK-2
CotAD_71439	2	Pkinase(194--371),Pkinase(416--458),	AGC_RSK-2
CotAD_37798	2	Pkinase(475--638),Pkinase(686--809),	AGC_RSK-2
CotAD_52077	2	Pkinase(238--399),Pkinase(460--575),	AGC_RSK-2
CotAD_66299	2	Pkinase(20--202),Pkinase(221--334),	AGC_RSK-2
CotAD_45054	4	Pkinase(83--265),Pkinase(309--429),Pkinase(452--568),Pkinase(612--732),	AGC_RSK-2
CotAD_47649	2	Pkinase(130--294),Pkinase(352--467),	AGC_RSK-2
CotAD_12492	2	Pkinase(21--195),Pkinase(236--347),	AGC_RSK-2
CotAD_13233	2	Pkinase(193--367),Pkinase(411--530),	AGC_RSK-2
CotAD_21254	2	Pkinase(265--440),Pkinase(488--602),	AGC_RSK-2
CotAD_28209	2	Pkinase(179--345),Pkinase(401--516),	AGC_RSK-2
CotAD_41280	2	Pkinase_Tyr(16--83),Pkinase(80--292),	CAMK_CAMKL-CHK1
CotAD_11152	2	Pkinase(60--123),Pkinase(121--266),	CAMK_CDPK
CotAD_59452	2	Pkinase(163--296),Pkinase(336--475),	CAMK_CDPK
CotAD_58620	2	Pkinase(31--168),Pkinase(166--310),	CAMK_OST1L
CotAD_29259	2	Pkinase(21--206),Pkinase(269--414),	CMGC_CDK-CCRK
CotAD_26057	2	Pkinase(21--206),Pkinase(270--414),	CMGC_CDK-CCRK
CotAD_41125	2	Pkinase(115--399),Pkinase(521--805),	CMGC_CDK-CRK7-CDK9
CotAD_33575	2	Pkinase(129--198),Pkinase(196--375),	CMGC_CK2
CotAD_37013	2	Pkinase(130--207),Pkinase(203--388),	CMGC_CK2
CotAD_21188	2	Pkinase(32--153),Pkinase(171--354),	CMGC_MAPK
CotAD_29592	2	Pkinase(40--119),Pkinase(109--319),	CMGC_MAPK
CotAD_56645	2	Pkinase(32--153),Pkinase(146--382),	CMGC_MAPK
CotAD_34839	2	Pkinase(45--190),Pkinase(315--485),	CMGC_SRPK
CotAD_38756	2	Pkinase(38--185),Pkinase(242--413),	CMGC_SRPK
CotAD_18552	2	Pkinase(44--189),Pkinase(314--484),	CMGC_SRPK
CotAD_18405	2	Pkinase(47--192),Pkinase(313--483),	CMGC_SRPK
CotAD_23125	2	Pkinase(101--245),Pkinase(358--528),	CMGC_SRPK
CotAD_37784	2	Pkinase(44--189),Pkinase(314--484),	CMGC_SRPK
CotAD_26939	2	Pkinase(435--593),Pkinase(752--905),	Group-Pl-2
CotAD_62635	2	Pkinase(426--475),Pkinase(485--773),	PEK_GCN2
CotAD_05184	2	Pkinase_Tyr(46--320),Pkinase(438--713),	RLK-Pelle_CrRLK1L-1
CotAD_15740	2	Pkinase_Tyr(511--660),Pkinase_Tyr(655--761),	RLK-Pelle_CrRLK1L-1
CotAD_05721	2	Pkinase(4--188),Pkinase(511--680),	RLK-Pelle_DLSV
CotAD_68196	2	Pkinase_Tyr(529--792),Pkinase_Tyr(1440--1710),	RLK-Pelle_DLSV
CotAD_40884	2	Pkinase(323--599),Pkinase_Tyr(603--725),	RLK-Pelle_DLSV
CotAD_14280	2	Pkinase(379--479),Pkinase(775--1046),	RLK-Pelle_L-LEC
CotAD_25961	2	Pkinase(108--354),Pkinase_Tyr(514--792),	RLK-Pelle_L-LEC
CotAD_45520	2	Pkinase(200--470),Pkinase(633--903),	RLK-Pelle_L-LEC
CotAD_73073	2	Pkinase(108--352),Pkinase_Tyr(514--792),	RLK-Pelle_L-LEC
CotAD_05266	2	Pkinase(1--204),Pkinase(431--705),	RLK-Pelle_LRK10L-2
CotAD_74481	2	Pkinase_Tyr(461--527),Pkinase(522--705),	RLK-Pelle_LRR-I-1
CotAD_06671	2	Pkinase_Tyr(525--608),Pkinase(605--757),	RLK-Pelle_LRR-I-1
CotAD_22343	2	Pkinase_Tyr(370--527),Pkinase_Tyr(522--614),	RLK-Pelle_LRR-VI-2
CotAD_35146	2	Pkinase_Tyr(605--874),Pkinase_Tyr(1012--1281),	RLK-Pelle_LRR-VIII-1
CotAD_41031	2	Pkinase(800--1072),Pkinase(1093--1274),	RLK-Pelle_LRR-XII-1
CotAD_56591	2	Pkinase(674--952),Pkinase_Tyr(985--1062),	RLK-Pelle_LRR-XII-1
CotAD_37222	2	Pkinase_Tyr(627--896),Pkinase_Tyr(936--1193),	RLK-Pelle_LRR-XII-1
CotAD_41216	2	Pkinase(204--472),Pkinase_Tyr(478--628),	RLK-Pelle_LRR-XII-1
CotAD_03811	2	Pkinase_Tyr(643--912),Pkinase_Tyr(952--1217),	RLK-Pelle_LRR-XII-1
CotAD_02367	2	Pkinase_Tyr(277--394),Pkinase(484--645),	RLK-Pelle_PERK-1
CotAD_21902	2	Pkinase_Tyr(429--657),Pkinase_Tyr(771--1041),	RLK-Pelle_PERK-2
CotAD_17313	2	Pkinase_Tyr(263--341),Pkinase(330--493),	RLK-Pelle_RLCK-V
CotAD_35331	2	Pkinase(93--166),Pkinase(197--474),	RLK-Pelle_RLCK-VIIa-1
CotAD_00114	2	Pkinase(134--405),Pkinase_Tyr(484--714),	RLK-Pelle_RLCK-X
CotAD_21747	2	Pkinase_Tyr(83--251),Pkinase(487--615),	RLK-Pelle_RLCK-XI
CotAD_44530	2	Pkinase(83--249),Pkinase(555--683),	RLK-Pelle_RLCK-XI
CotAD_34771	2	Pkinase(86--247),Pkinase(486--618),	RLK-Pelle_RLCK-XI
CotAD_20087	2	Pkinase_Tyr(77--257),Pkinase(475--602),	RLK-Pelle_RLCK-XI
CotAD_01498	2	Pkinase(83--251),Pkinase(555--683),	RLK-Pelle_RLCK-XI
CotAD_72112	2	Pkinase_Tyr(82--251),Pkinase(488--616),	RLK-Pelle_RLCK-XI
CotAD_05528	2	Pkinase(86--247),Pkinase(398--529),	RLK-Pelle_RLCK-XI
CotAD_68514	2	Pkinase_Tyr(77--256),Pkinase(475--602),	RLK-Pelle_RLCK-XI
CotAD_03678	2	Pkinase_Tyr(55--161),Pkinase(687--964),	RLK-Pelle_SD-2b
CotAD_28570	2	Pkinase_Tyr(507--776),Pkinase(1004--1269),	RLK-Pelle_SD-2b
CotAD_28564	2	Pkinase(509--723),Pkinase(1225--1492),	RLK-Pelle_SD-2b
CotAD_05798	2	Pkinase(52--323),Pkinase(743--1014),	RLK-Pelle_WAK
CotAD_26015	2	Pkinase(20--218),Pkinase(213--252),	STE_STE20-Fray
CotAD_13284	2	Pkinase(16--151),Pkinase(169--321),	STE_STE20-Fray
CotAD_26001	2	Pkinase(20--220),Pkinase(213--252),	STE_STE20-Fray
CotAD_21244	2	Pkinase(16--235),Pkinase(233--324),	STE_STE20-Fray
CotAD_52018	2	Pkinase(20--219),Pkinase(212--251),	STE_STE20-Fray
CotAD_52021	2	Pkinase(20--220),Pkinase(213--252),	STE_STE20-Fray
CotAD_52476	2	Pkinase(13--274),Pkinase(600--701),	STE_STE20-Fray
CotAD_26003	2	Pkinase(20--219),Pkinase(212--251),	STE_STE20-Fray
CotAD_16880	2	Pkinase_Tyr(15--101),Pkinase(99--231),	STE_STE20-YSK
CotAD_23706	2	Pkinase(78--141),Pkinase(137--308),	STE_STE7
CotAD_60248	2	Pkinase_Tyr(699--909),Pkinase_Tyr(941--1122),	TKL_CTR1-DRK-2
CotAD_37970	2	Pkinase_Tyr(298--474),Pkinase_Tyr(464--520),	TKL-Pl-4
CotAD_13230	2	Pkinase_Tyr(1--59),Pkinase(83--230),	TKL-Pl-4
CotAD_08845	2	Pkinase_Tyr(375--551),Pkinase_Tyr(541--597),	TKL-Pl-4
CotAD_73544	2	Pkinase_Tyr(349--517),Pkinase_Tyr(855--1094),	TKL-Pl-7
CotAD_42096	2	Pkinase(458--567),Pkinase(566--778),	TTK
CotAD_35151	2	Pkinase(26--141),Pkinase(140--396),	WNK_NRBP

## Sheet: G. barbadense
Gene ID	Pkinase repeats	Pkinase location	HMM classification
gnl|CHGC|GOBAR_AA28454	2	Pkinase(104--265),Pkinase(295--411),	AGC_NDR
gnl|CHGC|GOBAR_DD14036	2	Pkinase(104--265),Pkinase(295--411),	AGC_NDR
gnl|CHGC|GOBAR_DD32630	2	Pkinase(93--256),Pkinase(283--397),	AGC_NDR
gnl|CHGC|GOBAR_AA19756	2	Pkinase(12--189),Pkinase(232--342),	AGC_RSK-2
gnl|CHGC|GOBAR_DD24925	2	Pkinase(179--345),Pkinase(388--506),	AGC_RSK-2
gnl|CHGC|GOBAR_DD09890	2	Pkinase(459--624),Pkinase(672--791),	AGC_RSK-2
gnl|CHGC|GOBAR_AA18142	2	Pkinase(379--552),Pkinase(601--716),	AGC_RSK-2
gnl|CHGC|GOBAR_AA15866	2	Pkinase(101--272),Pkinase(317--437),	AGC_RSK-2
gnl|CHGC|GOBAR_DD38171	2	Pkinase(194--388),Pkinase(433--547),	AGC_RSK-2
gnl|CHGC|GOBAR_AA04421	2	Pkinase(762--927),Pkinase(967--1094),	AGC_RSK-2
gnl|CHGC|GOBAR_AA23720	2	Pkinase(21--195),Pkinase(236--347),	AGC_RSK-2
gnl|CHGC|GOBAR_DD29810	2	Pkinase(475--638),Pkinase(686--809),	AGC_RSK-2
gnl|CHGC|GOBAR_DD10320	2	Pkinase(73--238),Pkinase(278--394),	AGC_RSK-2
gnl|CHGC|GOBAR_AA30162	2	Pkinase(113--285),Pkinase(329--445),	AGC_RSK-2
gnl|CHGC|GOBAR_DD14634	2	Pkinase(65--251),Pkinase(296--416),	AGC_RSK-2
gnl|CHGC|GOBAR_DD06887	2	Pkinase(490--655),Pkinase(705--823),	AGC_RSK-2
gnl|CHGC|GOBAR_AA25899	3	Pkinase(80--242),Pkinase(254--388),Pkinase(407--528),	AGC_RSK-2
gnl|CHGC|GOBAR_AA00098	2	Pkinase(193--367),Pkinase(391--504),	AGC_RSK-2
gnl|CHGC|GOBAR_DD14988	2	Pkinase(19--220),Pkinase(230--342),	AGC_RSK-2
gnl|CHGC|GOBAR_DD06326	2	Pkinase(27--215),Pkinase(257--375),	AGC_RSK-2
gnl|CHGC|GOBAR_AA12503	2	Pkinase(73--238),Pkinase(278--394),	AGC_RSK-2
gnl|CHGC|GOBAR_DD14112	2	Pkinase(225--386),Pkinase(447--562),	AGC_RSK-2
gnl|CHGC|GOBAR_DD04882	2	Pkinase(94--257),Pkinase(316--431),	AGC_RSK-2
gnl|CHGC|GOBAR_DD09495	2	Pkinase(12--186),Pkinase(230--342),	AGC_RSK-2
gnl|CHGC|GOBAR_AA33373	2	Pkinase(483--665),Pkinase(693--816),	AGC_RSK-2
gnl|CHGC|GOBAR_AA01989	2	Pkinase(24--213),Pkinase(234--346),	AGC_RSK-2
gnl|CHGC|GOBAR_DD37007	2	Pkinase(265--437),Pkinase(488--602),	AGC_RSK-2
gnl|CHGC|GOBAR_DD31587	2	Pkinase(57--229),Pkinase(264--389),	AGC_RSK-2
gnl|CHGC|GOBAR_AA30886	2	Pkinase(173--341),Pkinase(396--510),	AGC_RSK-2
gnl|CHGC|GOBAR_DD32908	2	Pkinase(379--552),Pkinase(601--716),	AGC_RSK-2
gnl|CHGC|GOBAR_DD20618	2	Pkinase(24--211),Pkinase(235--346),	AGC_RSK-2
gnl|CHGC|GOBAR_DD30203	2	Pkinase(83--266),Pkinase(308--429),	AGC_RSK-2
gnl|CHGC|GOBAR_AA15229	2	Pkinase(19--212),Pkinase(231--342),	AGC_RSK-2
gnl|CHGC|GOBAR_AA35332	2	Pkinase(95--258),Pkinase(317--432),	AGC_RSK-2
gnl|CHGC|GOBAR_AA38802	2	Pkinase(83--266),Pkinase(308--429),	AGC_RSK-2
gnl|CHGC|GOBAR_DD27861	2	Pkinase(82--254),Pkinase(282--402),	AGC_RSK-2
gnl|CHGC|GOBAR_AA03669	2	Pkinase(194--389),Pkinase(434--548),	AGC_RSK-2
gnl|CHGC|GOBAR_AA05502	2	Pkinase(459--623),Pkinase(676--791),	AGC_RSK-2
gnl|CHGC|GOBAR_DD22935	2	Pkinase(4--171),Pkinase(190--303),	AGC_RSK-2
gnl|CHGC|GOBAR_AA07713	2	Pkinase(490--654),Pkinase(704--822),	AGC_RSK-2
gnl|CHGC|GOBAR_DD20711	2	Pkinase(21--193),Pkinase(223--335),	AGC_RSK-2
gnl|CHGC|GOBAR_DD07932	2	Pkinase(194--388),Pkinase(433--547),	AGC_RSK-2
gnl|CHGC|GOBAR_AA21040	2	Pkinase(179--345),Pkinase(401--516),	AGC_RSK-2
gnl|CHGC|GOBAR_AA21070	2	Pkinase(475--638),Pkinase(686--809),	AGC_RSK-2
gnl|CHGC|GOBAR_DD02940	2	Pkinase(193--367),Pkinase(391--504),	AGC_RSK-2
gnl|CHGC|GOBAR_DD06179	2	Pkinase(175--343),Pkinase(398--512),	AGC_RSK-2
gnl|CHGC|GOBAR_AA24198	2	Pkinase(118--268),Pkinase(398--492),	CAMK_AMPK
gnl|CHGC|GOBAR_AA15790	2	Pkinase(11--80),Pkinase(75--251),	CAMK_CAMKL-CHK1
gnl|CHGC|GOBAR_AA21664	2	Pkinase(191--287),Pkinase(285--422),	CAMK_CDPK
gnl|CHGC|GOBAR_AA27006	2	Pkinase(79--335),Pkinase(331--435),	CAMK_CDPK
gnl|CHGC|GOBAR_DD35999	2	Pkinase(53--219),Pkinase(208--263),	CAMK_CDPK
gnl|CHGC|GOBAR_AA22726	2	Pkinase(73--240),Pkinase(279--384),	CAMK_CDPK
gnl|CHGC|GOBAR_AA37867	2	Pkinase(25--191),Pkinase(227--364),	CAMK_CDPK
gnl|CHGC|GOBAR_DD34703	2	Pkinase(350--536),Pkinase(599--743),	CMGC_CDK-CCRK
gnl|CHGC|GOBAR_AA24985	2	Pkinase(21--206),Pkinase(270--414),	CMGC_CDK-CCRK
gnl|CHGC|GOBAR_DD30089	2	Pkinase(1--277),Pkinase(410--490),	CMGC_CDK-CCRK
gnl|CHGC|GOBAR_AA30446	2	Pkinase(139--237),Pkinase(231--388),	CMGC_CDK-CRK7-CDK9
gnl|CHGC|GOBAR_DD13239	2	Pkinase(25--227),Pkinase(252--375),	CMGC_CDK-CRK7-CDK9
gnl|CHGC|GOBAR_AA15263	2	Pkinase(382--459),Pkinase(452--653),	CMGC_CDK-PITSLRE
gnl|CHGC|GOBAR_AA21783	2	Pkinase(104--268),Pkinase(277--409),	CMGC_CLK
gnl|CHGC|GOBAR_DD29624	2	Pkinase(167--360),Pkinase(383--548),	CMGC_DYRK-YAK
gnl|CHGC|GOBAR_AA24882	2	Pkinase(67--223),Pkinase(216--327),	CMGC_MAPK
gnl|CHGC|GOBAR_DD12546	2	Pkinase(4--130),Pkinase(152--312),	CMGC_RCK
gnl|CHGC|GOBAR_AA17283	2	Pkinase(45--190),Pkinase(280--450),	CMGC_SRPK
gnl|CHGC|GOBAR_AA28169	2	Pkinase(47--192),Pkinase(313--483),	CMGC_SRPK
gnl|CHGC|GOBAR_DD36833	2	Pkinase(139--297),Pkinase(367--503),	Group-Pl-2
gnl|CHGC|GOBAR_DD14987	2	Pkinase(32--138),Pkinase(130--275),	NEK
gnl|CHGC|GOBAR_AA04818	3	Pkinase_Tyr(45--320),Pkinase_Tyr(440--548),Pkinase_Tyr(544--620),	RLK-Pelle_CrRLK1L-1
gnl|CHGC|GOBAR_DD13751	2	Pkinase(43--288),Pkinase_Tyr(340--579),	RLK-Pelle_CrRLK1L-1
gnl|CHGC|GOBAR_DD24801	2	Pkinase(506--584),Pkinase_Tyr(580--732),	RLK-Pelle_CrRLK1L-1
gnl|CHGC|GOBAR_DD13750	2	Pkinase_Tyr(46--320),Pkinase(438--713),	RLK-Pelle_CrRLK1L-1
gnl|CHGC|GOBAR_AA13019	2	Pkinase_Tyr(523--793),Pkinase(816--1002),	RLK-Pelle_CrRLK1L-1
gnl|CHGC|GOBAR_AA05850	2	Pkinase_Tyr(495--772),Pkinase_Tyr(827--1044),	RLK-Pelle_CrRLK1L-1
gnl|CHGC|GOBAR_DD03342	2	Pkinase_Tyr(386--473),Pkinase_Tyr(461--626),	RLK-Pelle_CrRLK1L-1
gnl|CHGC|GOBAR_DD06589	2	Pkinase_Tyr(535--685),Pkinase_Tyr(677--785),	RLK-Pelle_CrRLK1L-1
gnl|CHGC|GOBAR_AA28570	2	Pkinase_Tyr(513--729),Pkinase_Tyr(718--835),	RLK-Pelle_CrRLK1L-1
gnl|CHGC|GOBAR_AA25909	2	Pkinase_Tyr(511--602),Pkinase_Tyr(597--759),	RLK-Pelle_DLSV
gnl|CHGC|GOBAR_DD03303	2	Pkinase_Tyr(578--846),Pkinase_Tyr(913--1063),	RLK-Pelle_DLSV
gnl|CHGC|GOBAR_AA38920	2	Pkinase(323--598),Pkinase_Tyr(603--725),	RLK-Pelle_DLSV
gnl|CHGC|GOBAR_DD11808	2	Pkinase_Tyr(456--720),Pkinase_Tyr(1126--1414),	RLK-Pelle_DLSV
gnl|CHGC|GOBAR_DD05621	2	Pkinase_Tyr(337--396),Pkinase(392--564),	RLK-Pelle_DLSV
gnl|CHGC|GOBAR_DD16173	2	Pkinase_Tyr(509--852),Pkinase(853--947),	RLK-Pelle_DLSV
gnl|CHGC|GOBAR_DD23434	2	Pkinase_Tyr(255--354),Pkinase(352--493),	RLK-Pelle_DLSV
gnl|CHGC|GOBAR_DD14483	2	Pkinase(330--550),Pkinase(546--824),	RLK-Pelle_L-LEC
gnl|CHGC|GOBAR_AA35836	2	Pkinase_Tyr(346--471),Pkinase(774--1043),	RLK-Pelle_L-LEC
gnl|CHGC|GOBAR_AA08104	2	Pkinase(449--518),Pkinase(515--787),	RLK-Pelle_L-LEC
gnl|CHGC|GOBAR_AA23634	2	Pkinase(328--605),Pkinase(685--961),	RLK-Pelle_L-LEC
gnl|CHGC|GOBAR_AA01382	2	Pkinase_Tyr(334--461),Pkinase(611--881),	RLK-Pelle_L-LEC
gnl|CHGC|GOBAR_AA02198	2	Pkinase(337--609),Pkinase(882--1154),	RLK-Pelle_L-LEC
gnl|CHGC|GOBAR_DD08272	2	Pkinase(338--424),Pkinase(414--583),	RLK-Pelle_L-LEC
gnl|CHGC|GOBAR_DD18422	2	Pkinase_Tyr(278--361),Pkinase(360--516),	RLK-Pelle_L-LEC
gnl|CHGC|GOBAR_AA14782	2	Pkinase(346--613),Pkinase(720--987),	RLK-Pelle_L-LEC
gnl|CHGC|GOBAR_AA08098	2	Pkinase(1--167),Pkinase_Tyr(398--505),	RLK-Pelle_L-LEC
gnl|CHGC|GOBAR_DD03410	2	Pkinase(108--360),Pkinase_Tyr(514--792),	RLK-Pelle_L-LEC
gnl|CHGC|GOBAR_AA02883	2	Pkinase(338--519),Pkinase(651--920),	RLK-Pelle_L-LEC
gnl|CHGC|GOBAR_AA10830	2	Pkinase(108--356),Pkinase_Tyr(514--792),	RLK-Pelle_L-LEC
gnl|CHGC|GOBAR_AA16453	2	Pkinase_Tyr(734--809),Pkinase(801--964),	RLK-Pelle_L-LEC
gnl|CHGC|GOBAR_AA18201	2	Pkinase(5--273),Pkinase(259--439),	RLK-Pelle_L-LEC
gnl|CHGC|GOBAR_DD29215	2	Pkinase(36--293),Pkinase(613--880),	RLK-Pelle_LRK10L-2
gnl|CHGC|GOBAR_DD14451	2	Pkinase_Tyr(546--615),Pkinase(612--788),	RLK-Pelle_LRR-I-1
gnl|CHGC|GOBAR_AA27404	2	Pkinase(282--440),Pkinase_Tyr(434--534),	RLK-Pelle_LRR-II
gnl|CHGC|GOBAR_AA09778	2	Pkinase(400--522),Pkinase(910--1188)	RLK-Pelle_LRR-III
gnl|CHGC|GOBAR_AA01897	2	Pkinase_Tyr(381--637),Pkinase_Tyr(631--750),	RLK-Pelle_LRR-III
gnl|CHGC|GOBAR_AA15515	2	Pkinase(327--412),Pkinase(411--558),	RLK-Pelle_LRR-III
gnl|CHGC|GOBAR_AA14051	2	Pkinase(408--704),Pkinase(744--867),	RLK-Pelle_LRR-III
gnl|CHGC|GOBAR_AA02586	2	Pkinase(416--516),Pkinase(602--910),	RLK-Pelle_LRR-III
gnl|CHGC|GOBAR_AA03974	2	Pkinase_Tyr(412--677),Pkinase_Tyr(831--1096),	RLK-Pelle_LRR-IV
gnl|CHGC|GOBAR_DD29459	2	Pkinase_Tyr(370--527),Pkinase_Tyr(522--614),	RLK-Pelle_LRR-VI-2
gnl|CHGC|GOBAR_DD24916	2	Pkinase_Tyr(362--487),Pkinase_Tyr(475--604),	RLK-Pelle_LRR-VI-2
gnl|CHGC|GOBAR_AA12603	2	Pkinase(557--669),Pkinase(662--896),	RLK-Pelle_LRR-XI-1
gnl|CHGC|GOBAR_AA22200	2	Pkinase(1075--1144),Pkinase_Tyr(1137--1233),	RLK-Pelle_LRR-XI-1
gnl|CHGC|GOBAR_DD30026	2	Pkinase(158--229),Pkinase(222--400),	RLK-Pelle_LRR-XI-1
gnl|CHGC|GOBAR_AA34228	2	Pkinase(730--915),Pkinase_Tyr(941--1042),	RLK-Pelle_LRR-XI-1
gnl|CHGC|GOBAR_DD04499	2	Pkinase(782--959),Pkinase(1042--1314),	RLK-Pelle_LRR-XI-1
gnl|CHGC|GOBAR_AA06609	2	Pkinase_Tyr(717--842),Pkinase_Tyr(1088--1287),	RLK-Pelle_LRR-XI-1
gnl|CHGC|GOBAR_AA18044	2	Pkinase(682--844),Pkinase(847--1140),	RLK-Pelle_LRR-XI-1
gnl|CHGC|GOBAR_DD30024	2	Pkinase(81--174),Pkinase(174--320),	RLK-Pelle_LRR-XI-1
gnl|CHGC|GOBAR_AA08625	2	Pkinase(592--766),Pkinase_Tyr(784--895),	RLK-Pelle_LRR-XI-1
gnl|CHGC|GOBAR_DD29328	2	Pkinase_Tyr(663--932),Pkinase_Tyr(972--1236),	RLK-Pelle_LRR-XII-1
gnl|CHGC|GOBAR_AA10050	2	Pkinase(656--913),Pkinase_Tyr(971--1187),	RLK-Pelle_LRR-XII-1
gnl|CHGC|GOBAR_AA01940	2	Pkinase(464--568),Pkinase(687--977),	RLK-Pelle_LRR-XII-1
gnl|CHGC|GOBAR_DD18286	2	Pkinase(416--595),Pkinase_Tyr(650--793),	RLK-Pelle_LRR-XII-1
gnl|CHGC|GOBAR_DD32621	2	Pkinase(722--1010),Pkinase(1021--1328),	RLK-Pelle_LRR-XII-1
gnl|CHGC|GOBAR_DD18273	2	Pkinase(460--732),Pkinase_Tyr(739--890),	RLK-Pelle_LRR-XII-1
gnl|CHGC|GOBAR_AA20954	2	Pkinase(697--895),Pkinase(888--1098),	RLK-Pelle_LRR-XII-1
gnl|CHGC|GOBAR_DD17238	2	Pkinase(72--245),Pkinase_Tyr(273--385),	RLK-Pelle_LRR-XIIIa
gnl|CHGC|GOBAR_DD11376	2	Pkinase(755--961),Pkinase_Tyr(960--1074),	RLK-Pelle_LRR-XV
gnl|CHGC|GOBAR_DD34485	2	Pkinase_Tyr(118--202),Pkinase(189--483),	RLK-Pelle_LysM
gnl|CHGC|GOBAR_AA00917	3	Pkinase_Tyr(154--295),Pkinase_Tyr(298--380),Pkinase_Tyr(374--510),	RLK-Pelle_PERK-1
gnl|CHGC|GOBAR_DD12332	2	Pkinase(298--575),Pkinase(780--1042),	RLK-Pelle_RLCK-IXb
gnl|CHGC|GOBAR_AA24012	2	Pkinase_Tyr(85--354),Pkinase(400--581),	RLK-Pelle_RLCK-Os
gnl|CHGC|GOBAR_DD09827	2	Pkinase_Tyr(144--292),Pkinase_Tyr(331--447),	RLK-Pelle_RLCK-VI
gnl|CHGC|GOBAR_AA13117	2	Pkinase_Tyr(1--91),Pkinase_Tyr(89--193),	RLK-Pelle_RLCK-VIIa-2
gnl|CHGC|GOBAR_AA10678	2	Pkinase(46--252),Pkinase(281--389),	RLK-Pelle_RLCK-VIIa-2
gnl|CHGC|GOBAR_DD37525	2	Pkinase(159--344),Pkinase_Tyr(361--464),	RLK-Pelle_RLCK-X
gnl|CHGC|GOBAR_AA37291	2	Pkinase(83--249),Pkinase(555--683),	RLK-Pelle_RLCK-XI
gnl|CHGC|GOBAR_DD19223	2	Pkinase(83--251),Pkinase(555--683),	RLK-Pelle_RLCK-XI
gnl|CHGC|GOBAR_AA09935	3	Pkinase_Tyr(77--257),Pkinase_Tyr(433--612),Pkinase(831--958),	RLK-Pelle_RLCK-XI
gnl|CHGC|GOBAR_AA25180	2	Pkinase(86--247),Pkinase(494--623),	RLK-Pelle_RLCK-XI
gnl|CHGC|GOBAR_DD08721	2	Pkinase_Tyr(21--190),Pkinase(375--503),	RLK-Pelle_RLCK-XI
gnl|CHGC|GOBAR_AA26178	2	Pkinase_Tyr(69--238),Pkinase(421--549),	RLK-Pelle_RLCK-XI
gnl|CHGC|GOBAR_DD18689	2	Pkinase_Tyr(157--227),Pkinase(275--554),	RLK-Pelle_RLCK-XIII
gnl|CHGC|GOBAR_AA09329	2	Pkinase_Tyr(565--643),Pkinase_Tyr(656--751),	RLK-Pelle_SD-2b
gnl|CHGC|GOBAR_AA18614	2	Pkinase_Tyr(277--546),Pkinase(774--1039),	RLK-Pelle_SD-2b
gnl|CHGC|GOBAR_AA02690	2	Pkinase(462--541),Pkinase(957--1222),	RLK-Pelle_SD-2b
gnl|CHGC|GOBAR_AA33552	2	Pkinase(470--743),Pkinase(738--888),	RLK-Pelle_SD-2b
gnl|CHGC|GOBAR_DD33262	2	Pkinase(320--564),Pkinase_Tyr(592--731),	RLK-Pelle_URK-2
gnl|CHGC|GOBAR_DD04603	2	Pkinase(382--660),Pkinase(1016--1097),	RLK-Pelle_WAK
gnl|CHGC|GOBAR_DD35660	2	Pkinase(663--757),Pkinase(755--909),	RLK-Pelle_WAK
gnl|CHGC|GOBAR_DD31872	2	Pkinase(8--283),Pkinase(322--532),	RLK-Pelle_WAK
gnl|CHGC|GOBAR_AA07323	2	Pkinase(121--217),Pkinase(212--352),	RLK-Pelle_WAK
gnl|CHGC|GOBAR_DD06441	2	Pkinase(365--459),Pkinase_Tyr(448--686),	RLK-Pelle_WAK
gnl|CHGC|GOBAR_DD06436	2	Pkinase(59--205),Pkinase(502--772),	RLK-Pelle_WAK
gnl|CHGC|GOBAR_AA17236	2	Pkinase(528--670),Pkinase_Tyr(666--877),	RLK-Pelle_WAK
gnl|CHGC|GOBAR_AA02092	2	Pkinase(474--546),Pkinase(538--715),	RLK-Pelle_WAK
gnl|CHGC|GOBAR_AA23340	2	Pkinase_Tyr(126--220),Pkinase_Tyr(214--314),	RLK-Pelle_WAK
gnl|CHGC|GOBAR_AA07314	2	Pkinase(42--130),Pkinase(127--280),	RLK-Pelle_WAK
gnl|CHGC|GOBAR_AA07322	2	Pkinase(40--128),Pkinase(124--278),	RLK-Pelle_WAK
gnl|CHGC|GOBAR_AA07324	2	Pkinase(44--131),Pkinase(128--282),	RLK-Pelle_WAK
gnl|CHGC|GOBAR_DD25354	2	Pkinase(509--596),Pkinase(593--746),	RLK-Pelle_WAK
gnl|CHGC|GOBAR_DD06427	2	Pkinase(421--691),Pkinase(706--846),	RLK-Pelle_WAK
gnl|CHGC|GOBAR_AA18892	2	Pkinase_Tyr(343--559),Pkinase(729--1002),	RLK-Pelle_WAK_LRK10L-1
gnl|CHGC|GOBAR_AA28151	2	Pkinase(23--161),Pkinase(157--246),	STE_STE20-Fray
gnl|CHGC|GOBAR_DD33915	2	Pkinase(23--161),Pkinase(157--246),	STE_STE20-Fray
gnl|CHGC|GOBAR_AA26396	2	Pkinase(20--216),Pkinase(211--393),	STE_STE20-Fray
gnl|CHGC|GOBAR_DD19995	2	Pkinase_Tyr(30--83),Pkinase(108--238),	STE_STE20-YSK
gnl|CHGC|GOBAR_DD12472	2	Pkinase(72--327),Pkinase(330--516),	STE_STE7
gnl|CHGC|GOBAR_DD21506	2	Pkinase(52--147),Pkinase(139--288),	STE_STE7
gnl|CHGC|GOBAR_AA17432	2	Pkinase_Tyr(462--518),Pkinase_Tyr(496--654),	TKL_CTR1-DRK-2
gnl|CHGC|GOBAR_AA04963	2	Pkinase(428--599),Pkinase_Tyr(621--709),	TKL_CTR1-DRK-2
gnl|CHGC|GOBAR_AA27622	2	Pkinase_Tyr(437--580),Pkinase_Tyr(615--687),	TKL_CTR1-DRK-2
gnl|CHGC|GOBAR_DD07144	2	Pkinase_Tyr(264--501),Pkinase_Tyr(765--1002),	TKL_Gdt
gnl|CHGC|GOBAR_DD08763	2	Pkinase_Tyr(73--143),Pkinase_Tyr(137--178),	TKL-Pl-4
gnl|CHGC|GOBAR_AA18835	2	Pkinase_Tyr(920--1138),Pkinase_Tyr(1131--1211),	TKL-Pl-6
gnl|CHGC|GOBAR_AA19743	2	Pkinase(6--56),Pkinase(55--231),	ULK_Fused
