# Supplementary material for: Genome-wide classification, evolutionary analysis and gene expression patterns of the kinome in Gossypium
Source: PLoS One. 2018 May 16;13(5):e0197392. doi: 10.1371/journal.pone.0197392 (PMC5955557; doi:10.1371/journal.pone.0197392)
Supplement: S5 Table — Chromosome locations of PKs in G. raimondii, G. arboretum, G. hirsutum and G. barbadense are provided in sheets 1–4, respectively. (XLS) [file pone.0197392.s021.xls]

## Sheet: G. raimondii
S5 Table: Chromosome locations of PKs in G. raimondii, G. arboretum, G. hirsutum and G. barbadense.
Gene ID	Classification	Chromosome location	Chromosome length
chromosome 1
Gorai.001G000900.2	CMGC_CDK-Pl	78527-87053	55678711
Gorai.001G001200.1	TKL-Pl-4	134802-141246	55678711
Gorai.001G002500.1	RLK-Pelle_SD-2b	217091-218461	55678711
Gorai.001G003200.1	RLK-Pelle_LRR-III	273321-276669	55678711
Gorai.001G005700.1	RLK-Pelle_PERK-1	520474-523900	55678711
Gorai.001G006600.1	CMGC_CDK-CCRK	593026-596558	55678711
Gorai.001G007400.1	CK1_CK1	668673-673606	55678711
Gorai.001G007600.1	AGC_PKA-PKG	690719-697998	55678711
Gorai.001G009700.1	STE_STE7	914217-916448	55678711
Gorai.001G012000.1	RLK-Pelle_Extensin	1133509-1140195	55678711
Gorai.001G013300.1	CK1_CK1	1255925-1261467	55678711
Gorai.001G013600.1	STE_STE7	1294637-1299579	55678711
Gorai.001G016300.1	RLK-Pelle_LRR-III	1510150-1513112	55678711
Gorai.001G019500.1	RLK-Pelle_RLCK-VIIa-2	1807810-1809939	55678711
Gorai.001G019800.1	RLK-Pelle_LRR-XIIIb	1836580-1843580	55678711
Gorai.001G022800.1	TKL_CTR1-DRK-2	2150897-2158250	55678711
Gorai.001G024900.1	Aur	2351519-2354768	55678711
Gorai.001G026000.1	RLK-Pelle_LRR-XI-1	2407722-2411350	55678711
Gorai.001G026300.2	CK1_CK1-Pl	2443813-2452106	55678711
Gorai.001G026700.1	RLK-Pelle_Singleton	2472136-2475716	55678711
Gorai.001G030100.1	RLK-Pelle_DLSV	2810936-2814029	55678711
Gorai.001G030200.1	RLK-Pelle_DLSV	2822707-2825777	55678711
Gorai.001G032000.1	CAMK_CAMKL-CHK1	2959380-2960872	55678711
Gorai.001G032100.1	RLK-Pelle_LRR-VII-2	2976914-2979659	55678711
Gorai.001G036400.1	RLK-Pelle_RLCK-X	3346332-3349934	55678711
Gorai.001G036800.1	RLK-Pelle_LRR-IV	3398505-3400595	55678711
Gorai.001G037600.1	CAMK_CAMKL-CHK1	3486163-3488409	55678711
Gorai.001G044200.1	RLK-Pelle_RLCK-VIIa-2	4194075-4197861	55678711
Gorai.001G049500.1	RLK-Pelle_LRR-XI-1	4687692-4691869	55678711
Gorai.001G050300.1	RLK-Pelle_RLCK-IXb	4782750-4786815	55678711
Gorai.001G050500.1	RLK-Pelle_L-LEC	4791007-4793034	55678711
Gorai.001G055300.1	CMGC_CDK-CRK7-CDK9	5354228-5358534	55678711
Gorai.001G060100.1	RLK-Pelle_LRR-VI-1	5953626-5959459	55678711
Gorai.001G060800.2	CMGC_CDK-PITSLRE	6021347-6025975	55678711
Gorai.001G063800.1	CMGC_CLK	6358298-6361734	55678711
Gorai.001G064400.1	WNK_NRBP	6436527-6440281	55678711
Gorai.001G066000.1	NAK	6595648-6599071	55678711
Gorai.001G069500.1	CMGC_DYRK-PRP4	6995384-7004506	55678711
Gorai.001G070200.1	RLK-Pelle_LRR-III	7071985-7074642	55678711
Gorai.001G074000.1	RLK-Pelle_LRR-XIIIa	7563500-7567301	55678711
Gorai.001G079200.1	RLK-Pelle_CrRLK1L-1	8259177-8261801	55678711
Gorai.001G081700.1	RLK-Pelle_LRK10L-2	8655311-8658298	55678711
Gorai.001G081900.1	RLK-Pelle_LRR-III	8693549-8696034	55678711
Gorai.001G086500.1	RLK-Pelle_L-LEC	9216344-9219596	55678711
Gorai.001G090400.1	RLK-Pelle_CrRLK1L-1	9883534-9885835	55678711
Gorai.001G094800.1	STE_STE11	10513557-10515260	55678711
Gorai.001G096000.1	RLK-Pelle_LysM	10704387-10708485	55678711
Gorai.001G107000.2	RLK-Pelle_CrRLK1L-1	12097929-12101600	55678711
Gorai.001G114400.1	RLK-Pelle_RLCK-XII-1	13404777-13408188	55678711
Gorai.001G114800.1	RLK-Pelle_RLCK-IV	13439982-13443931	55678711
Gorai.001G120600.1	AGC_RSK-2	14700291-14704610	55678711
Gorai.001G124800.1	NEK	15561079-15567959	55678711
Gorai.001G125200.1	RLK-Pelle_LRR-IX	15642725-15646785	55678711
Gorai.001G126300.1	RLK-Pelle_URK-1	15895320-15897805	55678711
Gorai.001G127300.1	TLK	16118253-16127607	55678711
Gorai.001G131900.1	RLK-Pelle_DLSV	16891094-16897508	55678711
Gorai.001G132000.1	CAMK_CAMKL-LKB	16926508-16931378	55678711
Gorai.001G132200.1	CAMK_CAMKL-CHK1	16952208-16958390	55678711
Gorai.001G135000.1	CAMK_CDPK	17623836-17626200	55678711
Gorai.001G138000.2	CAMK_CDPK	18239686-18243204	55678711
Gorai.001G140200.1	AGC_RSK-2	18842541-18844526	55678711
Gorai.001G144700.1	RLK-Pelle_Extensin	19625547-19630285	55678711
Gorai.001G147400.1	RLK-Pelle_RLCK-VIII	20216081-20219961	55678711
Gorai.001G149100.1	RLK-Pelle_LRR-XV	20475177-20478924	55678711
Gorai.001G151000.1	CAMK_CAMKL-CHK1	20973604-20977691	55678711
Gorai.001G152000.1	CAMK_CDPK	21201619-21208823	55678711
Gorai.001G158500.2	RLK-Pelle_RLCK-V	22744569-22747554	55678711
Gorai.001G158800.6	CMGC_MAPK	22813060-22817445	55678711
Gorai.001G159000.2	CMGC_MAPK	22848216-22854020	55678711
Gorai.001G169200.1	RLK-Pelle_RLCK-IXb	24086147-24089980	55678711
Gorai.001G169300.1	RLK-Pelle_RLCK-IXb	24152714-24158834	55678711
Gorai.001G179300.1	CK1_CK1	27397541-27403368	55678711
Gorai.001G180300.1	RLK-Pelle_LRR-XI-1	27661584-27665222	55678711
Gorai.001G181900.1	RLK-Pelle_LRR-XI-1	27818307-27821715	55678711
Gorai.001G182900.1	RLK-Pelle_Extensin	28076415-28084869	55678711
Gorai.001G184400.1	RLK-Pelle_LRR-XI-1	29233447-29237351	55678711
Gorai.001G185100.1	TKL-Pl-6	29557896-29565405	55678711
Gorai.001G186800.1	RLK-Pelle_LRR-I-1	29829300-29834348	55678711
Gorai.001G198100.1	RLK-Pelle_LRR-III	35267954-35270943	55678711
Gorai.001G199800.1	TKL-Pl-7	35853251-35857503	55678711
Gorai.001G203900.1	RLK-Pelle_LRR-III	39675827-39678742	55678711
Gorai.001G207900.1	RLK-Pelle_CrRLK1L-1	40968102-40970486	55678711
Gorai.001G208600.1	RLK-Pelle_CrRLK1L-1	41220127-41232029	55678711
Gorai.001G209200.1	RLK-Pelle_CrRLK1L-1	41513651-41516380	55678711
Gorai.001G210100.1	RLK-Pelle_CrRLK1L-1	41723953-41726686	55678711
Gorai.001G210300.1	RLK-Pelle_CrRLK1L-1	41775714-41778749	55678711
Gorai.001G210700.1	RLK-Pelle_CrRLK1L-1	41896835-41899437	55678711
Gorai.001G211900.1	RLK-Pelle_CrRLK1L-1	42257155-42259708	55678711
Gorai.001G212100.1	RLK-Pelle_CrRLK1L-1	42291536-42292896	55678711
Gorai.001G226700.2	RLK-Pelle_LRR-Xa	46242143-46245077	55678711
Gorai.001G229700.1	AGC_RSK-2	46612553-46614161	55678711
Gorai.001G230900.1	CMGC_RCK	46769603-46777929	55678711
Gorai.001G237400.1	RLK-Pelle_LRR-XI-1	47531406-47534835	55678711
Gorai.001G241000.1	CAMK_AMPK	48071536-48076462	55678711
Gorai.001G241500.1	RLK-Pelle_LRR-II	48144644-48153508	55678711
Gorai.001G247200.1	Group-Pl-3	49292910-49300059	55678711
Gorai.001G254700.1	CK1_CK1	52629131-52634091	55678711
Gorai.001G257700.1	RLK-Pelle_LRR-Xa	53162695-53164683	55678711
Gorai.001G260600.1	RLK-Pelle_LRR-III	53592380-53594388	55678711
Gorai.001G261300.1	TKL-Pl-4	53667645-53671250	55678711
Gorai.001G263700.1	RLK-Pelle_DLSV	53987518-53990523	55678711
Gorai.001G266100.1	TKL-Pl-4	54320405-54324204	55678711
Gorai.001G269100.1	RLK-Pelle_CrRLK1L-1	54584883-54587612	55678711
Gorai.001G269200.1	RLK-Pelle_LRR-VI-1	54606209-54610914	55678711
chromosome 2
Gorai.002G002100.1	TKL-Pl-4	109161-115224	62758601
Gorai.002G005900.1	RLK-Pelle_PERK-1	378353-384594	62758601
Gorai.002G006900.1	CAMK_OST1L	434739-438581	62758601
Gorai.002G016000.1	STE_STE-Pl	1037239-1049954	62758601
Gorai.002G016200.1	RLK-Pelle_DLSV	1053964-1056944	62758601
Gorai.002G022700.1	RLK-Pelle_RLCK-VIIa-1	1603074-1608096	62758601
Gorai.002G022800.1	RLK-Pelle_RLCK-VIIa-1	1609744-1614873	62758601
Gorai.002G026700.1	RLK-Pelle_RLCK-VI	2017239-2019762	62758601
Gorai.002G026900.1	RLK-Pelle_RLCK-VIIa-1	2027687-2031686	62758601
Gorai.002G031900.2	RLK-Pelle_RLCK-V	2376902-2381063	62758601
Gorai.002G032600.1	AGC_RSK-2	2437483-2438790	62758601
Gorai.002G032800.2	RLK-Pelle_DLSV	2455231-2459351	62758601
Gorai.002G033400.1	RLK-Pelle_DLSV	2511596-2516463	62758601
Gorai.002G034100.1	RLK-Pelle_DLSV	2561579-2566269	62758601
Gorai.002G034200.1	RLK-Pelle_DLSV	2569523-2574317	62758601
Gorai.002G034300.1	RLK-Pelle_DLSV	2586810-2597174	62758601
Gorai.002G034400.1	RLK-Pelle_DLSV	2603064-2606238	62758601
Gorai.002G034500.1	RLK-Pelle_DLSV	2632980-2637040	62758601
Gorai.002G034700.1	RLK-Pelle_DLSV	2651912-2656292	62758601
Gorai.002G034900.1	RLK-Pelle_DLSV	2696413-2701993	62758601
Gorai.002G035100.1	RLK-Pelle_DLSV	2711597-2716127	62758601
Gorai.002G035200.1	RLK-Pelle_DLSV	2730892-2735065	62758601
Gorai.002G035300.1	RLK-Pelle_DLSV	2737349-2749067	62758601
Gorai.002G035600.1	RLK-Pelle_DLSV	2779507-2784693	62758601
Gorai.002G039900.1	RLK-Pelle_LRK10L-2	3263375-3266831	62758601
Gorai.002G040100.1	RLK-Pelle_LRK10L-2	3287202-3288171	62758601
Gorai.002G041100.1	RLK-Pelle_LRK10L-2	3385886-3389203	62758601
Gorai.002G041500.1	RLK-Pelle_LRK10L-2	3430806-3434520	62758601
Gorai.002G041800.1	RLK-Pelle_LRK10L-2	3452762-3456092	62758601
Gorai.002G042000.1	RLK-Pelle_LRK10L-2	3458847-3462164	62758601
Gorai.002G042100.1	RLK-Pelle_LRK10L-2	3481977-3485044	62758601
Gorai.002G042300.1	RLK-Pelle_LRK10L-2	3497429-3501800	62758601
Gorai.002G042600.1	RLK-Pelle_LRK10L-2	3522060-3523599	62758601
Gorai.002G042700.1	RLK-Pelle_LRK10L-2	3529782-3534155	62758601
Gorai.002G044400.1	RLK-Pelle_LRR-XIIIa	3662043-3664001	62758601
Gorai.002G045300.1	CMGC_MAPK	3780731-3786538	62758601
Gorai.002G047500.1	RLK-Pelle_LRK10L-2	4014345-4018314	62758601
Gorai.002G047800.1	RLK-Pelle_LRK10L-2	4040748-4043439	62758601
Gorai.002G047900.1	RLK-Pelle_LRK10L-2	4047143-4049969	62758601
Gorai.002G048300.1	RLK-Pelle_DLSV	4106173-4111528	62758601
Gorai.002G048600.1	RLK-Pelle_DLSV	4129769-4135402	62758601
Gorai.002G048800.1	RLK-Pelle_DLSV	4145459-4152704	62758601
Gorai.002G048900.1	RLK-Pelle_DLSV	4159220-4169409	62758601
Gorai.002G049000.1	RLK-Pelle_DLSV	4182643-4190820	62758601
Gorai.002G049400.1	RLK-Pelle_LRR-XII-1	4243437-4246114	62758601
Gorai.002G051100.1	RLK-Pelle_LRR-XII-1	4430273-4432880	62758601
Gorai.002G051300.1	RLK-Pelle_LRR-XII-1	4446423-4452960	62758601
Gorai.002G051700.1	RLK-Pelle_LRR-XII-1	4492946-4497985	62758601
Gorai.002G051800.1	RLK-Pelle_LRR-XII-1	4525639-4526449	62758601
Gorai.002G051900.1	RLK-Pelle_LRR-XII-1	4542973-4546337	62758601
Gorai.002G052200.1	RLK-Pelle_LRK10L-2	4587439-4590520	62758601
Gorai.002G052300.1	RLK-Pelle_LRK10L-2	4593830-4598814	62758601
Gorai.002G064300.1	RLK-Pelle_LRR-XII-1	7504366-7506889	62758601
Gorai.002G067900.1	STE_STE20-YSK	7883219-7892284	62758601
Gorai.002G068500.1	RLK-Pelle_LRR-Xb-1	7919344-7923685	62758601
Gorai.002G069600.1	RLK-Pelle_SD-2b	8081179-8083955	62758601
Gorai.002G074700.1	RLK-Pelle_CrRLK1L-1	8781786-8784926	62758601
Gorai.002G077900.1	RLK-Pelle_DLSV	9266083-9269306	62758601
Gorai.002G078000.1	RLK-Pelle_DLSV	9270173-9273642	62758601
Gorai.002G078200.1	RLK-Pelle_DLSV	9290452-9293853	62758601
Gorai.002G078400.1	RLK-Pelle_DLSV	9303435-9306515	62758601
Gorai.002G078500.1	RLK-Pelle_DLSV	9331294-9333817	62758601
Gorai.002G078600.1	RLK-Pelle_DLSV	9363650-9367877	62758601
Gorai.002G078900.1	RLK-Pelle_DLSV	9474738-9478131	62758601
Gorai.002G080700.3	RLK-Pelle_LRR-I-2	10174849-10179432	62758601
Gorai.002G087300.1	RLK-Pelle_RLCK-VIIa-1	11042157-11044833	62758601
Gorai.002G088800.3	CAMK_CDPK	11253291-11257267	62758601
Gorai.002G091000.1	STE_STE11	11471210-11472634	62758601
Gorai.002G096000.1	RLK-Pelle_LRR-III	12121983-12123813	62758601
Gorai.002G096100.1	WNK_NRBP	12125004-12126656	62758601
Gorai.002G100600.1	RLK-Pelle_L-LEC	12756220-12758376	62758601
Gorai.002G102000.2	AGC_RSK-2	13031190-13034544	62758601
Gorai.002G103300.1	RLK-Pelle_LRR-XI-1	13133427-13137153	62758601
Gorai.002G104400.1	RLK-Pelle_SD-2b	13497346-13499907	62758601
Gorai.002G105800.1	RLK-Pelle_DLSV	13876444-13889602	62758601
Gorai.002G107100.1	RLK-Pelle_SD-2b	14471183-14473643	62758601
Gorai.002G110000.1	TKL-Pl-6	15142629-15153439	62758601
Gorai.002G112300.1	CMGC_CDK-Pl	15840776-15842888	62758601
Gorai.002G114100.1	IRE1	16113205-16117138	62758601
Gorai.002G115600.1	RLK-Pelle_RLCK-VIIa-1	16377563-16382539	62758601
Gorai.002G122500.1	RLK-Pelle_RLCK-VI	17602615-17606283	62758601
Gorai.002G127700.4	RLK-Pelle_LRR-XIV	19703091-19707664	62758601
Gorai.002G131000.1	RLK-Pelle_LRR-XII-1	20531139-20534323	62758601
Gorai.002G133000.1	RLK-Pelle_LRR-XII-1	20904410-20907941	62758601
Gorai.002G134400.1	RLK-Pelle_LRR-III	21416035-21418806	62758601
Gorai.002G144800.1	AGC_PDK1	26316690-26326573	62758601
Gorai.002G149600.1	RLK-Pelle_LRR-Xb-1	28972597-28976252	62758601
Gorai.002G153600.2	CAMK_CDPK	31402692-31405600	62758601
Gorai.002G155700.1	RLK-Pelle_RLCK-VIII	32309358-32311572	62758601
Gorai.002G159900.1	TKL_CTR1-DRK-2	35598253-35607037	62758601
Gorai.002G163100.1	CMGC_CDK-CRK7-CDK9	39005575-39012142	62758601
Gorai.002G163600.1	RLK-Pelle_C-LEC	39307123-39311600	62758601
Gorai.002G166600.1	RLK-Pelle_PERK-1	41261400-41264396	62758601
Gorai.002G171000.1	RLK-Pelle_LRR-Xb-1	42955766-42959380	62758601
Gorai.002G171400.1	RLK-Pelle_DLSV	43403029-43404552	62758601
Gorai.002G176300.2	RLK-Pelle_DLSV	45061597-45066024	62758601
Gorai.002G178700.1	CMGC_MAPK	46384459-46388145	62758601
Gorai.002G188500.1	STE_STE7	50724443-50725348	62758601
Gorai.002G197700.1	RLK-Pelle_RLCK-VI	53524784-53528513	62758601
Gorai.002G201200.1	TKL-Pl-4	54184266-54192267	62758601
Gorai.002G205100.1	RLK-Pelle_RLCK-XII-1	54794626-54799334	62758601
Gorai.002G211900.1	RLK-Pelle_LRR-XI-1	55917241-55921224	62758601
Gorai.002G214800.1	RLK-Pelle_CR4L	56388953-56389990	62758601
Gorai.002G217000.1	RLK-Pelle_LRR-XI-1	56739581-56743380	62758601
Gorai.002G218100.1	CMGC_GSK	56980865-56985951	62758601
Gorai.002G224000.1	RLK-Pelle_L-LEC	57953895-57955832	62758601
Gorai.002G224100.1	RLK-Pelle_L-LEC	57966443-57968783	62758601
Gorai.002G229000.1	RLK-Pelle_LRR-III	58817733-58821460	62758601
Gorai.002G229400.1	NEK	58863673-58870317	62758601
Gorai.002G235300.1	RLK-Pelle_LRR-IX	59576586-59580458	62758601
Gorai.002G243600.1	RLK-Pelle_LRR-III	60775425-60777957	62758601
Gorai.002G244100.1	RLK-Pelle_SD-2b	60818675-60821101	62758601
Gorai.002G244400.1	CMGC_SRPK	60856168-60863202	62758601
Gorai.002G249200.1	RLK-Pelle_L-LEC	61327152-61329678	62758601
Gorai.002G251800.2	RLK-Pelle_RLCK-VIIa-1	61530861-61535210	62758601
Gorai.002G256700.1	RLK-Pelle_L-LEC	61871757-61874150	62758601
Gorai.002G257500.1	RLK-Pelle_RLCK-VIIa-2	61938743-61942098	62758601
Gorai.002G259200.1	RLK-Pelle_RLCK-XII-1	62071587-62076353	62758601
Gorai.002G260200.1	RLK-Pelle_LRR-XII-1	62129272-62132841	62758601
Gorai.002G264200.1	RLK-Pelle_DLSV	62443004-62450579	62758601
chromosome 3
Gorai.003G001300.1	IRE1	80706-86351	45758218
Gorai.003G001800.1	CMGC_SRPK	105012-108245	45758218
Gorai.003G002600.1	RLK-Pelle_RLCK-VIIa-2	153919-158622	45758218
Gorai.003G005100.1	TKL-Pl-4	273341-280230	45758218
Gorai.003G006200.1	RLK-Pelle_LRR-I-1	338724-340896	45758218
Gorai.003G009500.1	CAMK_CDPK	578105-583466	45758218
Gorai.003G010400.1	RLK-Pelle_WAK	643111-645574	45758218
Gorai.003G011000.1	RLK-Pelle_LRR-VII-3	677438-680725	45758218
Gorai.003G012800.1	CMGC_MAPK	820961-823966	45758218
Gorai.003G015600.1	RLK-Pelle_PERK-1	1055979-1063751	45758218
Gorai.003G019500.1	RLK-Pelle_WAK_LRK10L-1	1484152-1488116	45758218
Gorai.003G025400.1	STE_STE11	2260091-2261563	45758218
Gorai.003G025800.1	RLK-Pelle_LRK10L-2	2280002-2282686	45758218
Gorai.003G026300.1	RLK-Pelle_LRR-III	2374285-2377716	45758218
Gorai.003G027300.1	RLK-Pelle_LRR-III	2464494-2467770	45758218
Gorai.003G027400.1	RLK-Pelle_CrRLK1L-1	2479778-2482204	45758218
Gorai.003G029200.1	CMGC_CK2	2633245-2637668	45758218
Gorai.003G029300.1	CMGC_CK2	2644973-2649708	45758218
Gorai.003G034200.1	RLK-Pelle_LRR-XI-1	3394441-3398081	45758218
Gorai.003G034400.1	RLK-Pelle_LRR-XI-1	3431677-3435559	45758218
Gorai.003G034500.1	RLK-Pelle_LRR-XI-1	3460076-3463993	45758218
Gorai.003G036300.1	RLK-Pelle_L-LEC	3747350-3749556	45758218
Gorai.003G037000.1	RLK-Pelle_RLCK-VI	3897049-3899508	45758218
Gorai.003G039900.1	RLK-Pelle_LRR-II	4374963-4382857	45758218
Gorai.003G046400.1	RLK-Pelle_LRR-III	6242826-6248961	45758218
Gorai.003G048200.1	RLK-Pelle_LRR-Xb-1	6580742-6584974	45758218
Gorai.003G049400.1	RLK-Pelle_WAK	7005050-7006887	45758218
Gorai.003G061600.1	RLK-Pelle_LysM	11160456-11168712	45758218
Gorai.003G065300.1	RLK-Pelle_PERK-1	13089837-13094932	45758218
Gorai.003G069600.1	WNK_NRBP	15374723-15378685	45758218
Gorai.003G071400.1	AGC-Pl	16669055-16672154	45758218
Gorai.003G075600.1	WNK_NRBP	18231263-18234134	45758218
Gorai.003G082600.1	RLK-Pelle_LRR-III	20321946-20325075	45758218
Gorai.003G083900.1	RLK-Pelle_RLCK-VIIa-2	21084297-21087659	45758218
Gorai.003G084000.1	CAMK_CDPK	21113101-21119320	45758218
Gorai.003G092400.1	RLK-Pelle_LRR-XI-1	28083046-28087031	45758218
Gorai.003G092900.1	CAMK_CDPK	28230106-28234296	45758218
Gorai.003G093500.1	RLK-Pelle_SD-2b	29257814-29262921	45758218
Gorai.003G098600.1	CMGC_CDK-CRK7-CDK9	30502766-30507760	45758218
Gorai.003G104700.1	NAK	32307981-32312455	45758218
Gorai.003G107300.1	CMGC_CLK	32927536-32931424	45758218
Gorai.003G108000.1	RLK-Pelle_LRR-XI-2	33060668-33063039	45758218
Gorai.003G113700.1	RLK-Pelle_WAK	34612625-34616166	45758218
Gorai.003G115600.1	TKL-Pl-4	35194281-35197393	45758218
Gorai.003G118400.1	CMGC_CDK-CRK7-CDK9	35760371-35765330	45758218
Gorai.003G126600.1	RLK-Pelle_RLCK-XII-1	37670473-37674418	45758218
Gorai.003G131600.1	RLK-Pelle_RLCK-VIIa-2	38652969-38656011	45758218
Gorai.003G137700.1	RLK-Pelle_CrRLK1L-1	39713762-39717062	45758218
Gorai.003G139300.1	AGC_RSK-2	40166740-40176617	45758218
Gorai.003G143400.4	RLK-Pelle_RLCK-XVI	40848010-40853065	45758218
Gorai.003G146500.1	STE_STE11	41354970-41356919	45758218
Gorai.003G152000.1	CAMK_CAMKL-CHK1	42010452-42013036	45758218
Gorai.003G152300.1	CAMK_CAMKL-CHK1	42049994-42052206	45758218
Gorai.003G153000.3	RLK-Pelle_LRR-III	42124107-42128559	45758218
Gorai.003G153500.3	RLK-Pelle_RLCK-VI	42208951-42211583	45758218
Gorai.003G154000.1	RLK-Pelle_RLCK-VIIa-2	42278679-42286401	45758218
Gorai.003G155700.1	CMGC_MAPK	42470910-42474929	45758218
Gorai.003G159600.1	RLK-Pelle_LRR-VI-2	42880071-42883827	45758218
Gorai.003G162100.1	TKL_CTR1-DRK-2	43080028-43086917	45758218
Gorai.003G163100.1	RLK-Pelle_SD-2b	43234744-43236172	45758218
Gorai.003G177700.1	RLK-Pelle_RLCK-VIIa-2	44909997-44912409	45758218
Gorai.003G184000.1	STE_STE7	45513899-45515349	45758218
Gorai.003G187100.1	CMGC_RCK	45739175-45742291	45758218
chromosome 4
Gorai.004G002300.1	RLK-Pelle_RLCK-VIIa-1	158139-160719	62173553
Gorai.004G003200.1	RLK-Pelle_CrRLK1L-1	196599-199730	62173553
Gorai.004G007200.1	RLK-Pelle_CR4L	430159-432795	62173553
Gorai.004G013200.1	CAMK_CAMKL-LKB	960926-968056	62173553
Gorai.004G015100.1	CAMK_CDPK	1083972-1087141	62173553
Gorai.004G018000.1	CK1_CK1-Pl	1283927-1290915	62173553
Gorai.004G018100.1	CK1_CK1-Pl	1291520-1297670	62173553
Gorai.004G018700.1	AGC_RSK-2	1361471-1362780	62173553
Gorai.004G018800.3	NEK	1376129-1382688	62173553
Gorai.004G022200.1	RLK-Pelle_RLCK-VIIa-2	1655636-1661858	62173553
Gorai.004G022600.1	RLK-Pelle_DLSV	1709622-1714069	62173553
Gorai.004G024400.1	RLK-Pelle_SD-2b	1872858-1875450	62173553
Gorai.004G024700.1	RLK-Pelle_LRR-III	1889506-1893557	62173553
Gorai.004G027800.1	RLK-Pelle_LRR-XII-1	2185520-2188996	62173553
Gorai.004G038000.3	RLK-Pelle_RLCK-VIIa-2	3138799-3142048	62173553
Gorai.004G042400.1	CMGC_GSK	3659148-3665477	62173553
Gorai.004G044900.1	RLK-Pelle_DLSV	3957498-3959973	62173553
Gorai.004G045000.1	RLK-Pelle_DLSV	3962809-3966984	62173553
Gorai.004G047300.5	RLK-Pelle_RLCK-VIII	4210665-4214241	62173553
Gorai.004G056100.1	CMGC_GSKL	5349226-5365963	62173553
Gorai.004G065000.1	NAK	6560049-6564059	62173553
Gorai.004G077600.1	NEK	9066680-9073753	62173553
Gorai.004G077900.1	TKL-Pl-4	9137574-9140935	62173553
Gorai.004G092300.1	RLK-Pelle_SD-2b	12918142-12921025	62173553
Gorai.004G101000.1	TKL-Pl-6	18347512-18355724	62173553
Gorai.004G101600.1	CAMK_CAMKL-CHK1	18685037-18688378	62173553
Gorai.004G102100.1	RLK-Pelle_RLCK-VI	19001224-19003595	62173553
Gorai.004G102300.1	RLK-Pelle_RLCK-XV	19037941-19039746	62173553
Gorai.004G117200.1	RLK-Pelle_RLCK-V	28491722-28494110	62173553
Gorai.004G120000.1	RLK-Pelle_LRR-Xb-1	29275627-29279454	62173553
Gorai.004G123900.1	CAMK_CDPK	32182896-32187486	62173553
Gorai.004G124300.1	RLK-Pelle_LRR-XI-1	32330867-32334622	62173553
Gorai.004G127000.1	RLK-Pelle_RLCK-XIII	33372130-33374210	62173553
Gorai.004G130000.1	STE_STE20-Fray	35094236-35101551	62173553
Gorai.004G134300.1	RLK-Pelle_LRR-III	36802681-36804531	62173553
Gorai.004G135500.1	TKL_Gdt	37337349-37340437	62173553
Gorai.004G150400.1	WNK_NRBP	42661119-42664816	62173553
Gorai.004G155300.1	Aur	44005851-44008201	62173553
Gorai.004G156700.1	CMGC_GSK	44447827-44453846	62173553
Gorai.004G159400.4	CMGC_MAPK	44906816-44912171	62173553
Gorai.004G162200.1	RLK-Pelle_LRR-IV	45324694-45327507	62173553
Gorai.004G166000.2	AGC_RSK-2	46202455-46207008	62173553
Gorai.004G168600.1	RLK-Pelle_CR4L	46640660-46642736	62173553
Gorai.004G175500.1	RLK-Pelle_LRR-XIIIa	47843304-47851662	62173553
Gorai.004G175700.1	CMGC_CDK-CRK7-CDK9	47893134-47898215	62173553
Gorai.004G178800.1	CMGC_RCK	48759184-48764623	62173553
Gorai.004G190600.1	RLK-Pelle_RLCK-VIIa-2	50725726-50728633	62173553
Gorai.004G191500.1	CAMK_OST1L	50880036-50883029	62173553
Gorai.004G193500.1	Group-Pl-2	51179843-51184946	62173553
Gorai.004G202400.1	RLK-Pelle_LRR-IV	53164631-53167210	62173553
Gorai.004G204100.1	RLK-Pelle_LRR-VII-1	53362432-53365686	62173553
Gorai.004G210200.1	RLK-Pelle_LRR-VI-2	54265497-54270104	62173553
Gorai.004G213200.1	STE_STE11	54587925-54595021	62173553
Gorai.004G214700.1	RLK-Pelle_RKF3	54769387-54771273	62173553
Gorai.004G214800.1	RLK-Pelle_RKF3	54773628-54775622	62173553
Gorai.004G221500.1	AGC_NDR	55615833-55622559	62173553
Gorai.004G221700.1	CK1_CK1	55629916-55636160	62173553
Gorai.004G222100.1	RLK-Pelle_LRR-XI-1	55671136-55674903	62173553
Gorai.004G222800.1	RLK-Pelle_Extensin	55710777-55716832	62173553
Gorai.004G225000.1	TKL-Pl-6	55961518-55968882	62173553
Gorai.004G225900.1	RLK-Pelle_LRR-I-1	56030498-56035402	62173553
Gorai.004G232400.1	STE_STE11	56931124-56932679	62173553
Gorai.004G233500.1	RLK-Pelle_LRR-VI-2	57053944-57058466	62173553
Gorai.004G244900.1	CMGC_CDK-CRK7-CDK9	58207906-58212152	62173553
Gorai.004G245400.2	TKL_CTR1-DRK-2	58257529-58264210	62173553
Gorai.004G249300.1	CK1_CK1	58668767-58675014	62173553
Gorai.004G249900.1	RLK-Pelle_LRR-XI-1	58745440-58749282	62173553
Gorai.004G250200.1	RLK-Pelle_URK-2	58756511-58760979	62173553
Gorai.004G254900.1	CMGC_DYRK-YAK	59184464-59193347	62173553
Gorai.004G256800.1	RLK-Pelle_DLSV	59319535-59322795	62173553
Gorai.004G266500.1	CMGC_CDK-CRK7-CDK9	60181566-60185629	62173553
Gorai.004G267700.1	SCY1_SCYL2	60280360-60291698	62173553
Gorai.004G275500.3	RLK-Pelle_RLCK-IV	60930033-60933032	62173553
Gorai.004G278900.1	RLK-Pelle_LRR-III	61137361-61141699	62173553
Gorai.004G279600.2	CK1_CK1-Pl	61192881-61199402	62173553
Gorai.004G280200.1	RLK-Pelle_PERK-1	61228902-61233230	62173553
Gorai.004G285000.1	RLK-Pelle_LRR-III	61603052-61607249	62173553
Gorai.004G290000.2	CK1_CK1	61921416-61926286	62173553
Gorai.004G293500.1	RLK-Pelle_RLCK-IXb	62126270-62131559	62173553
chromosome 5
Gorai.005G001500.1	RLK-Pelle_RLCK-VIIa-2	89115-93142	64137711
Gorai.005G002700.1	RLK-Pelle_LRR-VIII-1	136764-144255	64137711
Gorai.005G003400.1	Group-Pl-4	181439-184140	64137711
Gorai.005G004400.1	RLK-Pelle_RLCK-II	252552-255664	64137711
Gorai.005G004900.1	TKL-Pl-4	273244-277403	64137711
Gorai.005G005400.1	CAMK_CAMKL-CHK1	345045-346723	64137711
Gorai.005G005600.1	CAMK_CAMKL-CHK1	356522-359311	64137711
Gorai.005G007700.1	TKL-Pl-5	538517-543042	64137711
Gorai.005G011100.1	CMGC_MAPK	764244-768637	64137711
Gorai.005G019600.1	RLK-Pelle_RLCK-VIII	1558370-1561455	64137711
Gorai.005G019800.1	CAMK_CDPK	1578906-1582704	64137711
Gorai.005G021500.1	RLK-Pelle_WAK	1780743-1783867	64137711
Gorai.005G021600.1	RLK-Pelle_WAK	1788662-1797914	64137711
Gorai.005G021700.1	RLK-Pelle_WAK	1808495-1812530	64137711
Gorai.005G021900.1	RLK-Pelle_WAK	1835661-1837125	64137711
Gorai.005G022000.1	RLK-Pelle_WAK	1842909-1847650	64137711
Gorai.005G022100.1	RLK-Pelle_WAK	1856884-1860323	64137711
Gorai.005G026700.1	RLK-Pelle_LRR-IX	2361518-2365096	64137711
Gorai.005G035300.1	RLK-Pelle_WAK	3354773-3359291	64137711
Gorai.005G035500.1	TKL-Pl-6	3370861-3375903	64137711
Gorai.005G035600.2	CMGC_MAPK	3385199-3391480	64137711
Gorai.005G039600.1	RLK-Pelle_LRR-XI-1	3734505-3741042	64137711
Gorai.005G042400.1	WNK_NRBP	4050153-4053108	64137711
Gorai.005G044700.1	TKL-Pl-4	4254453-4256536	64137711
Gorai.005G046300.1	CAMK_CAMKL-CHK1	4396943-4399422	64137711
Gorai.005G050600.1	AGC_NDR	4989699-4994732	64137711
Gorai.005G050700.1	CK1_CK1	4996071-5000960	64137711
Gorai.005G057000.1	ULK_ULK4	5776993-5783612	64137711
Gorai.005G067100.1	RLK-Pelle_CrRLK1L-1	7148352-7150898	64137711
Gorai.005G067300.1	TKL_CTR1-DRK-2	7181288-7186387	64137711
Gorai.005G067400.1	TKL_CTR1-DRK-2	7201988-7207334	64137711
Gorai.005G071500.2	RLK-Pelle_RLCK-VIII	7786926-7791587	64137711
Gorai.005G071600.4	RLK-Pelle_RLCK-V	7791642-7794631	64137711
Gorai.005G074300.1	CAMK_CDPK	8240260-8243421	64137711
Gorai.005G075600.1	RLK-Pelle_SD-2b	8608503-8611061	64137711
Gorai.005G075700.1	RLK-Pelle_SD-2b	8639105-8641459	64137711
Gorai.005G080000.1	TKL-Pl-4	9256417-9267008	64137711
Gorai.005G080200.1	RLK-Pelle_SD-2b	9463840-9466173	64137711
Gorai.005G080800.1	RLK-Pelle_L-LEC	9631693-9633964	64137711
Gorai.005G081200.1	RLK-Pelle_LRR-XI-1	9750584-9754235	64137711
Gorai.005G083400.1	STE_STE11	10286817-10289865	64137711
Gorai.005G084800.1	RLK-Pelle_PERK-2	10448508-10452168	64137711
Gorai.005G085600.1	RLK-Pelle_WAK	10617527-10620992	64137711
Gorai.005G085800.1	RLK-Pelle_WAK	10729509-10733065	64137711
Gorai.005G085900.1	RLK-Pelle_WAK	10744390-10747928	64137711
Gorai.005G086000.1	RLK-Pelle_WAK	10750638-10754220	64137711
Gorai.005G086200.1	RLK-Pelle_WAK	10851557-10854354	64137711
Gorai.005G086300.1	RLK-Pelle_WAK	10913628-10916466	64137711
Gorai.005G086400.1	RLK-Pelle_WAK	10986050-10988416	64137711
Gorai.005G086500.1	RLK-Pelle_WAK	11019964-11022357	64137711
Gorai.005G086700.1	RLK-Pelle_WAK	11124297-11126718	64137711
Gorai.005G086800.1	RLK-Pelle_WAK	11134764-11137125	64137711
Gorai.005G088300.1	RLK-Pelle_RKF3	11619104-11621301	64137711
Gorai.005G091700.1	STE_STE11	12386928-12393168	64137711
Gorai.005G094500.5	CAMK_OST1L	13285808-13288397	64137711
Gorai.005G097600.1	RLK-Pelle_LRR-XI-1	14757879-14761145	64137711
Gorai.005G097700.1	RLK-Pelle_LRR-XI-1	14820406-14823823	64137711
Gorai.005G100900.1	RLK-Pelle_SD-2b	15934850-15937660	64137711
Gorai.005G109500.1	CMGC_MAPK	19785322-19788502	64137711
Gorai.005G112100.1	RLK-Pelle_LRR-XI-1	20969345-20972966	64137711
Gorai.005G113100.1	RLK-Pelle_RLCK-XII-1	21470777-21475262	64137711
Gorai.005G114200.1	RLK-Pelle_RLCK-VIIa-2	21880642-21884624	64137711
Gorai.005G116800.1	RLK-Pelle_LRR-VIII-1	23337756-23343121	64137711
Gorai.005G119300.1	AGC_NDR	24784557-24791966	64137711
Gorai.005G120700.1	RLK-Pelle_CrRLK1L-1	25347394-25350777	64137711
Gorai.005G120900.1	RLK-Pelle_LRR-III	25354767-25358499	64137711
Gorai.005G121200.1	RLK-Pelle_LRR-VIII-1	25609116-25617532	64137711
Gorai.005G123100.1	CMGC_MAPK	26853885-26858213	64137711
Gorai.005G123600.1	RLK-Pelle_CrRLK1L-1	27579251-27580636	64137711
Gorai.005G133200.1	RLK-Pelle_LRR-III	33276953-33280295	64137711
Gorai.005G135000.1	CMGC_DYRK-PRP4	34301440-34309417	64137711
Gorai.005G136700.5	TKL-Pl-4	35364201-35368845	64137711
Gorai.005G139400.1	RLK-Pelle_LRR-VI-1	36405143-36408360	64137711
Gorai.005G142900.1	TKL-Pl-5	38931934-38936719	64137711
Gorai.005G146100.1	STE_STE20-Pl	39616482-39624305	64137711
Gorai.005G151100.1	RLK-Pelle_LRR-Xb-1	41966281-41969875	64137711
Gorai.005G155700.1	RLK-Pelle_DLSV	43883446-43886189	64137711
Gorai.005G155800.1	RLK-Pelle_DLSV	43951758-43955199	64137711
Gorai.005G155900.1	RLK-Pelle_DLSV	43955248-43957989	64137711
Gorai.005G156000.1	RLK-Pelle_DLSV	44024259-44027620	64137711
Gorai.005G156100.1	RLK-Pelle_DLSV	44027981-44029996	64137711
Gorai.005G158600.2	CMGC_CDK-CRK7-CDK9	45647530-45650180	64137711
Gorai.005G161300.1	CMGC_MAPK	46634314-46639125	64137711
Gorai.005G169100.1	RLK-Pelle_LRR-III	49534248-49538596	64137711
Gorai.005G170300.1	CMGC_CDK-PITSLRE	49845864-49852364	64137711
Gorai.005G173400.1	RLK-Pelle_LRR-I-1	50371056-50377123	64137711
Gorai.005G179900.1	RLK-Pelle_LysM	52716701-52719664	64137711
Gorai.005G183100.1	RLK-Pelle_URK-2	53500256-53502826	64137711
Gorai.005G184800.1	RLK-Pelle_RLCK-VIIb	54258583-54261522	64137711
Gorai.005G188100.1	RLK-Pelle_LRR-Xa	54817969-54821689	64137711
Gorai.005G189300.1	RLK-Pelle_WAK_LRK10L-1	55043683-55045590	64137711
Gorai.005G192800.1	RLK-Pelle_LRR-III	56222467-56226029	64137711
Gorai.005G193100.1	RLK-Pelle_WAK_LRK10L-1	56257115-56264240	64137711
Gorai.005G193500.1	RLK-Pelle_LRR-III	56314506-56317700	64137711
Gorai.005G199100.1	RLK-Pelle_LRR-XI-1	57413234-57417426	64137711
Gorai.005G200800.1	CMGC_CDK-CRK7-CDK9	57674133-57679132	64137711
Gorai.005G204500.2	RLK-Pelle_LRR-V	58382212-58389756	64137711
Gorai.005G207100.1	RLK-Pelle_SD-2b	58685117-58687582	64137711
Gorai.005G207600.1	RLK-Pelle_DLSV	58782049-58786133	64137711
Gorai.005G207800.1	RLK-Pelle_DLSV	58797703-58802096	64137711
Gorai.005G207900.1	RLK-Pelle_DLSV	58809062-58812999	64137711
Gorai.005G210100.1	STE_STE-Pl	59113919-59131492	64137711
Gorai.005G216500.2	CAMK_CDPK	59941527-59945973	64137711
Gorai.005G217300.1	RLK-Pelle_RLCK-VIIa-2	60035993-60039318	64137711
Gorai.005G217600.1	RLK-Pelle_L-LEC	60061316-60063623	64137711
Gorai.005G218200.1	RLK-Pelle_LRR-II	60135781-60143685	64137711
Gorai.005G239500.1	RLK-Pelle_LRR-III	62080730-62082565	64137711
Gorai.005G239800.1	CAMK_OST1L	62117268-62121647	64137711
Gorai.005G242300.1	RLK-Pelle_RKF3	62316676-62318622	64137711
Gorai.005G243300.1	RLK-Pelle_RLCK-V	62398990-62403180	64137711
Gorai.005G243800.1	RLK-Pelle_LRR-XIV	62421676-62425720	64137711
Gorai.005G246200.1	RLK-Pelle_CrRLK1L-1	62624574-62627365	64137711
Gorai.005G265400.1	RLK-Pelle_LRR-XI-1	63876424-63881070	64137711
Gorai.005G267200.1	AGC_RSK-2	63976457-63979229	64137711
Gorai.005G268400.1	RLK-Pelle_LRR-XI-1	64026789-64030996	64137711
chromosome 6
Gorai.006G003800.1	RLK-Pelle_DLSV	805380-823854	51073468
Gorai.006G007700.1	CMGC_MAPK	1589090-1597393	51073468
Gorai.006G010100.1	RLK-Pelle_LRR-XV	2281407-2285507	51073468
Gorai.006G013200.1	CMGC_CDK-CRK7-CDK9	2797464-2801462	51073468
Gorai.006G013500.1	CAMK_AMPK	2905094-2909870	51073468
Gorai.006G018100.1	RLK-Pelle_WAK	4229168-4231689	51073468
Gorai.006G018200.1	RLK-Pelle_WAK	4254838-4259383	51073468
Gorai.006G018300.1	RLK-Pelle_WAK	4289287-4293829	51073468
Gorai.006G018500.1	RLK-Pelle_WAK	4556429-4560869	51073468
Gorai.006G018600.1	RLK-Pelle_WAK	4597252-4598798	51073468
Gorai.006G018800.1	RLK-Pelle_WAK	4606974-4613186	51073468
Gorai.006G018900.1	RLK-Pelle_WAK	4676995-4681411	51073468
Gorai.006G019000.1	RLK-Pelle_LRR-XI-1	4720293-4721607	51073468
Gorai.006G019100.1	RLK-Pelle_WAK	4771772-4772716	51073468
Gorai.006G019200.1	RLK-Pelle_WAK	4834235-4840047	51073468
Gorai.006G019300.1	RLK-Pelle_WAK	4863082-4868994	51073468
Gorai.006G019500.1	RLK-Pelle_WAK	4918303-4923935	51073468
Gorai.006G019600.1	RLK-Pelle_WAK	4927530-4933607	51073468
Gorai.006G019800.1	RLK-Pelle_LRR-XI-1	4987539-4990060	51073468
Gorai.006G020000.1	RLK-Pelle_LRR-XI-1	5047612-5050442	51073468
Gorai.006G020100.1	RLK-Pelle_LRR-XI-1	5097442-5100534	51073468
Gorai.006G020400.1	RLK-Pelle_LRR-XI-1	5186328-5189582	51073468
Gorai.006G020800.1	RLK-Pelle_LRR-XI-1	5217456-5224386	51073468
Gorai.006G020900.1	RLK-Pelle_WAK	5292798-5298759	51073468
Gorai.006G021000.1	RLK-Pelle_LRR-XI-1	5322849-5325807	51073468
Gorai.006G021100.1	RLK-Pelle_LRR-XI-1	5343075-5345921	51073468
Gorai.006G021300.1	RLK-Pelle_LRR-XI-1	5389054-5392318	51073468
Gorai.006G022200.1	RLK-Pelle_LRR-XI-1	5677899-5681635	51073468
Gorai.006G022400.1	RLK-Pelle_LRR-XI-1	5924339-5927602	51073468
Gorai.006G022800.1	RLK-Pelle_LRR-XI-1	5985398-5988138	51073468
Gorai.006G024600.1	RLK-Pelle_RLCK-VIIa-2	6313178-6317697	51073468
Gorai.006G029200.1	RLK-Pelle_URK-2	7525198-7528663	51073468
Gorai.006G030400.4	STE_STE20-Fray	7766563-7775315	51073468
Gorai.006G034200.1	AGC_RSK-2	9036111-9039499	51073468
Gorai.006G034500.1	TKL-Pl-4	9145565-9148275	51073468
Gorai.006G044800.1	RLK-Pelle_RLCK-VIIa-1	13640375-13644033	51073468
Gorai.006G049500.1	STE_STE11	16851514-16858275	51073468
Gorai.006G052900.1	STE_STE11	19043153-19047930	51073468
Gorai.006G056600.1	TKL_CTR1-DRK-2	20681725-20698700	51073468
Gorai.006G057400.1	CMGC_CDK-CDK7	21087092-21092990	51073468
Gorai.006G058700.1	RLK-Pelle_LRK10L-2	21643522-21647924	51073468
Gorai.006G058800.1	RLK-Pelle_LRK10L-2	21646944-21650499	51073468
Gorai.006G059400.1	RLK-Pelle_WAK_LRK10L-1	21700582-21705562	51073468
Gorai.006G059500.1	RLK-Pelle_LRK10L-2	21782571-21783623	51073468
Gorai.006G059700.1	RLK-Pelle_LRK10L-2	21896979-21901877	51073468
Gorai.006G062800.1	RLK-Pelle_LRR-XII-1	23138880-23140354	51073468
Gorai.006G064300.1	AGC_MAST	23929691-23940207	51073468
Gorai.006G064800.1	RLK-Pelle_LRR-IV	24297829-24300548	51073468
Gorai.006G066000.1	RLK-Pelle_RLCK-XI	24971441-24973511	51073468
Gorai.006G066200.1	RLK-Pelle_RLCK-XV	25349096-25351082	51073468
Gorai.006G074700.1	RLK-Pelle_RLCK-VI	29627710-29635057	51073468
Gorai.006G075700.1	RLK-Pelle_RLCK-VIIa-1	29813415-29819245	51073468
Gorai.006G080100.1	TKL_CTR1-DRK-2	30697854-30702606	51073468
Gorai.006G081600.1	CAMK_CAMKL-CHK1	30932845-30939528	51073468
Gorai.006G082700.1	RLK-Pelle_DLSV	31436696-31439326	51073468
Gorai.006G083900.1	RLK-Pelle_DLSV	31693476-31695903	51073468
Gorai.006G084000.1	RLK-Pelle_DLSV	31703931-31707015	51073468
Gorai.006G084100.1	RLK-Pelle_DLSV	31738160-31742842	51073468
Gorai.006G084300.1	RLK-Pelle_DLSV	31770489-31773653	51073468
Gorai.006G084500.1	RLK-Pelle_DLSV	31836515-31845027	51073468
Gorai.006G085100.1	RLK-Pelle_DLSV	31913239-31916518	51073468
Gorai.006G089100.1	RLK-Pelle_LRR-VI-2	32482079-32486295	51073468
Gorai.006G089200.1	CAMK_CAMKL-CHK1	32522814-32525967	51073468
Gorai.006G089300.1	CMGC_GSK	32530678-32535037	51073468
Gorai.006G089400.1	CMGC_GSK	32546669-32551023	51073468
Gorai.006G091400.1	RLK-Pelle_DLSV	32779107-32789539	51073468
Gorai.006G092100.1	CAMK_CAMKL-CHK1	32874975-32882400	51073468
Gorai.006G102900.1	CMGC_SRPK	34320109-34324421	51073468
Gorai.006G110800.1	AGC_RSK-2	35718062-35721716	51073468
Gorai.006G114800.1	NEK	36284269-36292538	51073468
Gorai.006G115200.1	RLK-Pelle_LRR-IX	36328570-36332605	51073468
Gorai.006G119600.1	RLK-Pelle_RLCK-VIIa-2	36986393-36990720	51073468
Gorai.006G121600.1	CAMK_CAMKL-CHK1	37238020-37242979	51073468
Gorai.006G124800.1	CAMK_CDPK	37646865-37649247	51073468
Gorai.006G128200.1	CAMK_CDPK	38135027-38139699	51073468
Gorai.006G129900.1	CAMK_CDPK	38368609-38375478	51073468
Gorai.006G131800.1	RLK-Pelle_LRR-XI-1	38618612-38622419	51073468
Gorai.006G137100.1	RLK-Pelle_LRR-XI-1	39365894-39369455	51073468
Gorai.006G137800.1	CAMK_CDPK	39398716-39402517	51073468
Gorai.006G139000.3	NEK	39588806-39594646	51073468
Gorai.006G139200.1	RLK-Pelle_LRR-XI-1	39616186-39619613	51073468
Gorai.006G141800.1	RLK-Pelle_LRR-V	39941813-39947044	51073468
Gorai.006G143200.1	RLK-Pelle_L-LEC	40111250-40113407	51073468
Gorai.006G147600.1	CAMK_CDPK	40605660-40609219	51073468
Gorai.006G148700.1	RLK-Pelle_L-LEC	40720166-40723391	51073468
Gorai.006G149500.1	RLK-Pelle_LRR-IX	40833509-40837232	51073468
Gorai.006G156900.1	AGC_RSK-2	41564504-41568877	51073468
Gorai.006G158200.1	TKL_CTR1-DRK-2	41745813-41753632	51073468
Gorai.006G165500.1	RLK-Pelle_RLCK-VIIa-2	42522740-42526573	51073468
Gorai.006G167000.1	RLK-Pelle_CR4L	42674033-42676777	51073468
Gorai.006G167100.1	RLK-Pelle_DLSV	42686798-42689095	51073468
Gorai.006G169000.1	RLK-Pelle_LRR-I-1	42862583-42870270	51073468
Gorai.006G169900.1	RLK-Pelle_SD-2b	42960990-42965369	51073468
Gorai.006G170000.1	RLK-Pelle_SD-2b	42969405-42971906	51073468
Gorai.006G170700.1	RLK-Pelle_WAK_LRK10L-1	43011048-43013566	51073468
Gorai.006G171000.1	RLK-Pelle_L-LEC	43039236-43041706	51073468
Gorai.006G172600.1	RLK-Pelle_RLCK-VIIa-2	43164730-43167434	51073468
Gorai.006G179500.1	RLK-Pelle_RLCK-XII-1	43691338-43695056	51073468
Gorai.006G184300.1	RLK-Pelle_L-LEC	44174448-44176621	51073468
Gorai.006G188100.1	RLK-Pelle_LRR-III	44490543-44492493	51073468
Gorai.006G188600.1	RLK-Pelle_DLSV	44517503-44520093	51073468
Gorai.006G191300.1	AGC_MAST	44836238-44849436	51073468
Gorai.006G193300.1	CMGC_CDK-CDK7	45020096-45028617	51073468
Gorai.006G194000.1	RLK-Pelle_WAK_LRK10L-1	45070970-45078671	51073468
Gorai.006G194100.1	RLK-Pelle_LRK10L-2	45078785-45085329	51073468
Gorai.006G194300.3	RLK-Pelle_DLSV	45103901-45105993	51073468
Gorai.006G206400.3	CMGC_CDK-CDK8	46208437-46210796	51073468
Gorai.006G208100.1	TKL_Gdt	46320934-46323194	51073468
Gorai.006G209500.1	RLK-Pelle_RLCK-XII-1	46460274-46466749	51073468
Gorai.006G209800.1	RLK-Pelle_LRR-VI-2	46479023-46483590	51073468
Gorai.006G210300.2	CAMK_CDPK	46533539-46536426	51073468
Gorai.006G219400.2	RLK-Pelle_LRR-XI-1	47199223-47203791	51073468
Gorai.006G224800.1	RLK-Pelle_LRR-IX	47633445-47636584	51073468
Gorai.006G227000.1	RLK-Pelle_LRR-VII-1	47814390-47817874	51073468
Gorai.006G227500.1	RLK-Pelle_RLCK-VIII	47851737-47855535	51073468
Gorai.006G233100.1	TKL-Pl-5	48193586-48200132	51073468
Gorai.006G234300.1	CAMK_CAMKL-CHK1	48259558-48261150	51073468
Gorai.006G234800.1	TKL-Pl-4	48309483-48312926	51073468
Gorai.006G235200.1	RLK-Pelle_RLCK-II	48332589-48336383	51073468
Gorai.006G235700.1	RLK-Pelle_CrRLK1L-1	48358602-48362165	51073468
Gorai.006G241500.1	TKL-Pl-4	48767903-48771430	51073468
Gorai.006G245200.1	CAMK_CAMKL-CHK1	49039363-49041146	51073468
Gorai.006G245600.1	RLK-Pelle_LysM	49065378-49068668	51073468
Gorai.006G247600.1	STE_STE20-Fray	49231217-49232981	51073468
Gorai.006G253000.1	CK1_CK1	49613641-49619104	51073468
Gorai.006G253200.1	AGC_NDR	49626658-49632113	51073468
Gorai.006G256400.1	RLK-Pelle_RLCK-VI	49852594-49855778	51073468
Gorai.006G258400.1	TKL_CTR1-DRK-2	49979551-49983912	51073468
Gorai.006G264400.1	RLK-Pelle_RLCK-IXa	50348594-50350772	51073468
Gorai.006G264800.1	RLK-Pelle_RLCK-VIIa-1	50375766-50379191	51073468
Gorai.006G266500.1	RLK-Pelle_RLCK-V	50513902-50517861	51073468
Gorai.006G267300.1	CMGC_CDK-CRK7-CDK9	50559733-50566912	51073468
Gorai.006G269500.1	WNK_NRBP	50730410-50734815	51073468
Gorai.006G272600.1	CMGC_CDK-CRK7-CDK9	50895320-50899698	51073468
chromosome 7
Gorai.007G001400.1	RLK-Pelle_DLSV	147305-151111	60974818
Gorai.007G002400.1	CMGC_DYRK-PRP4	234918-242758	60974818
Gorai.007G003300.2	AGC_MAST	271915-282444	60974818
Gorai.007G004400.1	CMGC_MAPK	353489-360189	60974818
Gorai.007G009000.2	RLK-Pelle_LRR-XIIIb	705535-711714	60974818
Gorai.007G011900.1	CAMK_AMPK	947644-949731	60974818
Gorai.007G017900.1	RLK-Pelle_RLCK-XIII	1344601-1346859	60974818
Gorai.007G020100.1	STE_STE20-Fray	1481037-1488778	60974818
Gorai.007G025000.1	CAMK_CDPK	1749594-1753050	60974818
Gorai.007G029800.1	Group-Pl-2	2049843-2054312	60974818
Gorai.007G030500.1	RLK-Pelle_RLCK-VIIa-2	2089118-2091118	60974818
Gorai.007G035100.3	CAMK_CDPK	2415302-2419085	60974818
Gorai.007G035200.1	RLK-Pelle_LRR-XIIIa	2427431-2431340	60974818
Gorai.007G038800.1	RLK-Pelle_LRR-Xb-2	2697746-2701528	60974818
Gorai.007G045900.1	RLK-Pelle_LRR-XII-1	3200697-3206689	60974818
Gorai.007G047200.1	RLK-Pelle_LRR-III	3278280-3281318	60974818
Gorai.007G050000.2	CMGC_MAPK	3517042-3520205	60974818
Gorai.007G051600.1	RLK-Pelle_LysM	3636223-3640219	60974818
Gorai.007G051700.1	RLK-Pelle_LysM	3641473-3643572	60974818
Gorai.007G053000.1	CAMK_OST1L	3688310-3692097	60974818
Gorai.007G053300.1	STE_STE11	3712725-3716994	60974818
Gorai.007G056100.1	CMGC_CK2	3958708-3962645	60974818
Gorai.007G058300.1	RLK-Pelle_RLCK-VI	4160476-4163364	60974818
Gorai.007G059900.1	CAMK_OST1L	4234152-4237088	60974818
Gorai.007G060500.1	RLK-Pelle_LRR-II	4275081-4279942	60974818
Gorai.007G062800.1	RLK-Pelle_LRR-Xb-1	4395340-4398924	60974818
Gorai.007G063800.1	Group-Pl-3	4465944-4469022	60974818
Gorai.007G071900.1	RLK-Pelle_RLCK-VIIa-1	5067365-5069370	60974818
Gorai.007G073100.1	RLK-Pelle_LRR-XV	5179623-5183267	60974818
Gorai.007G073300.1	RLK-Pelle_RLCK-IXa	5194735-5199041	60974818
Gorai.007G075400.2	AGC_RSK-2	5313435-5317750	60974818
Gorai.007G075600.3	STE_STE7	5328475-5333553	60974818
Gorai.007G076300.1	STE_STE20-Fray	5390561-5398335	60974818
Gorai.007G076700.1	TKL-Pl-4	5426675-5431589	60974818
Gorai.007G077900.1	RLK-Pelle_LRR-Xa	5527303-5529670	60974818
Gorai.007G078700.1	RLK-Pelle_RLCK-VIIa-2	5586481-5590585	60974818
Gorai.007G080200.1	CAMK_AMPK	5718666-5723480	60974818
Gorai.007G083000.1	RLK-Pelle_LRR-XV	5935108-5939060	60974818
Gorai.007G083800.1	RLK-Pelle_CR4L	5997773-5999092	60974818
Gorai.007G084600.2	RLK-Pelle_RLCK-VIIa-2	6040590-6043865	60974818
Gorai.007G093100.1	RLK-Pelle_RLCK-XI	6815725-6818950	60974818
Gorai.007G096100.1	CMGC_GSK	7076952-7083244	60974818
Gorai.007G099600.1	RLK-Pelle_RLCK-IXb	7360448-7364400	60974818
Gorai.007G101300.1	RLK-Pelle_RLCK-IV	7519240-7525152	60974818
Gorai.007G102400.1	RLK-Pelle_RLCK-V	7620492-7623013	60974818
Gorai.007G106200.1	TKL_Gdt	7967990-7970448	60974818
Gorai.007G111600.1	CAMK_CDPK	8580360-8586570	60974818
Gorai.007G112100.1	CAMK_CAMKL-CHK1	8667694-8672992	60974818
Gorai.007G114000.1	Group-Pl-3	8859610-8864875	60974818
Gorai.007G114100.1	RLK-Pelle_WAK_LRK10L-1	8884117-8886521	60974818
Gorai.007G117300.1	RLK-Pelle_CrRLK1L-1	9190462-9193683	60974818
Gorai.007G117400.1	RLK-Pelle_CrRLK1L-1	9198913-9201761	60974818
Gorai.007G129700.1	WEE	10413591-10418155	60974818
Gorai.007G133000.1	RLK-Pelle_RLCK-VI	10799153-10801720	60974818
Gorai.007G133100.1	RLK-Pelle_RKF3	10815000-10816907	60974818
Gorai.007G139200.1	TKL-Pl-4	11411254-11414081	60974818
Gorai.007G147700.1	AGC_NDR	12496792-12502613	60974818
Gorai.007G147800.1	CK1_CK1	12504471-12510942	60974818
Gorai.007G148900.1	RLK-Pelle_LRR-XI-1	12622174-12626931	60974818
Gorai.007G152400.1	RLK-Pelle_LRR-III	13034847-13037453	60974818
Gorai.007G153700.1	RLK-Pelle_RLCK-VIIa-1	13135316-13137013	60974818
Gorai.007G157300.1	CMGC_RCK	13686625-13694974	60974818
Gorai.007G158100.1	RLK-Pelle_WAK	13791461-13794100	60974818
Gorai.007G161400.3	RLK-Pelle_LRR-Xa	14116959-14120120	60974818
Gorai.007G167300.1	WNK_NRBP	14879318-14881897	60974818
Gorai.007G171300.1	RLK-Pelle_LysM	15553613-15562638	60974818
Gorai.007G173600.1	RLK-Pelle_CrRLK1L-1	16016226-16018260	60974818
Gorai.007G174500.1	RLK-Pelle_CrRLK1L-1	16136349-16139106	60974818
Gorai.007G175500.1	RLK-Pelle_CrRLK1L-1	16303115-16306114	60974818
Gorai.007G175600.1	RLK-Pelle_CrRLK1L-1	16336106-16339124	60974818
Gorai.007G175700.1	RLK-Pelle_CrRLK1L-1	16342882-16344684	60974818
Gorai.007G175900.1	RLK-Pelle_CrRLK1L-1	16362145-16363354	60974818
Gorai.007G176000.1	RLK-Pelle_CrRLK1L-1	16379370-16383183	60974818
Gorai.007G176100.1	RLK-Pelle_CrRLK1L-1	16385815-16393431	60974818
Gorai.007G176200.1	RLK-Pelle_CrRLK1L-1	16412102-16413208	60974818
Gorai.007G181000.1	RLK-Pelle_LRR-XII-1	17089595-17094350	60974818
Gorai.007G182500.1	RLK-Pelle_LRK10L-2	17399830-17405494	60974818
Gorai.007G182700.1	RLK-Pelle_LRK10L-2	17425999-17429379	60974818
Gorai.007G182900.1	RLK-Pelle_LRK10L-2	17443979-17448294	60974818
Gorai.007G183100.1	RLK-Pelle_LRK10L-2	17475550-17481593	60974818
Gorai.007G183200.1	RLK-Pelle_LRK10L-2	17490340-17494868	60974818
Gorai.007G183300.1	RLK-Pelle_LRK10L-2	17508639-17511230	60974818
Gorai.007G183600.1	RLK-Pelle_WAK_LRK10L-1	17614652-17623454	60974818
Gorai.007G183900.1	RLK-Pelle_LRK10L-2	17650992-17658254	60974818
Gorai.007G184800.1	RLK-Pelle_LRR-III	17733546-17735967	60974818
Gorai.007G186000.1	RLK-Pelle_LRR-III	17822828-17825924	60974818
Gorai.007G186300.1	RLK-Pelle_LRR-II	17848150-17852093	60974818
Gorai.007G187200.1	RLK-Pelle_PERK-1	17991890-17996980	60974818
Gorai.007G187900.1	RLK-Pelle_LRR-IX	18089853-18093554	60974818
Gorai.007G190200.1	TKL-Pl-4	18542277-18548704	60974818
Gorai.007G190800.1	RLK-Pelle_LRR-I-1	18694554-18696509	60974818
Gorai.007G194500.1	CAMK_CDPK	19220289-19225229	60974818
Gorai.007G196700.2	RLK-Pelle_LRR-VII-3	19709672-19714278	60974818
Gorai.007G203900.1	RLK-Pelle_RLCK-VIIa-2	20995567-20997395	60974818
Gorai.007G204000.1	RLK-Pelle_PERK-1	21000804-21004513	60974818
Gorai.007G205800.1	TKL-Pl-4	21201603-21205727	60974818
Gorai.007G208300.1	RLK-Pelle_WAK_LRK10L-1	21862681-21866101	60974818
Gorai.007G210100.1	CAMK_OST1L	22477643-22482034	60974818
Gorai.007G210700.1	CAMK_CDPK	22680299-22685337	60974818
Gorai.007G213900.1	STE_STE11	23451650-23453490	60974818
Gorai.007G214500.1	RLK-Pelle_RLCK-V	23500036-23504730	60974818
Gorai.007G216500.1	RLK-Pelle_LRR-III	24445150-24448225	60974818
Gorai.007G218500.1	RLK-Pelle_CrRLK1L-1	24986678-24988196	60974818
Gorai.007G218600.1	RLK-Pelle_CrRLK1L-1	24995471-24997975	60974818
Gorai.007G218700.1	RLK-Pelle_CrRLK1L-1	25009406-25011781	60974818
Gorai.007G218900.1	RLK-Pelle_CrRLK1L-1	25052463-25054997	60974818
Gorai.007G219000.1	RLK-Pelle_CrRLK1L-1	25055534-25058038	60974818
Gorai.007G222200.1	CMGC_CK2	26173802-26179438	60974818
Gorai.007G228700.1	RLK-Pelle_LRR-XI-1	27933772-27937555	60974818
Gorai.007G231000.1	RLK-Pelle_L-LEC	28955320-28957284	60974818
Gorai.007G231100.1	RLK-Pelle_L-LEC	28985811-28987760	60974818
Gorai.007G231200.1	RLK-Pelle_L-LEC	28990583-28992597	60974818
Gorai.007G231300.1	RLK-Pelle_L-LEC	28994813-28996759	60974818
Gorai.007G231400.1	RLK-Pelle_L-LEC	29066806-29069736	60974818
Gorai.007G231500.1	RLK-Pelle_L-LEC	29091705-29093675	60974818
Gorai.007G232200.1	RLK-Pelle_RLCK-VI	29456757-29459860	60974818
Gorai.007G234800.1	CAMK_OST1L	30718959-30721308	60974818
Gorai.007G236500.2	RLK-Pelle_LRR-II	31913672-31920789	60974818
Gorai.007G238000.1	RLK-Pelle_WAK	32411935-32415159	60974818
Gorai.007G244000.1	RLK-Pelle_LRR-III	36234187-36240974	60974818
Gorai.007G247600.1	CMGC_DYRK-YAK	38401226-38413535	60974818
Gorai.007G248700.1	RLK-Pelle_LysM	38852031-38854043	60974818
Gorai.007G256600.1	RLK-Pelle_LRR-VI-1	41660648-41665390	60974818
Gorai.007G267100.1	RLK-Pelle_WAK_LRK10L-1	44637289-44639245	60974818
Gorai.007G271300.2	RLK-Pelle_LRR-XI-1	45632517-45636779	60974818
Gorai.007G273700.1	RLK-Pelle_LRR-XI-1	46688065-46691302	60974818
Gorai.007G274500.1	RLK-Pelle_CrRLK1L-1	46811592-46814191	60974818
Gorai.007G275800.1	CK1_CK1	47080026-47086069	60974818
Gorai.007G276600.1	CAMK_CDPK	47308354-47309996	60974818
Gorai.007G283900.3	NEK	48627870-48634062	60974818
Gorai.007G285300.1	WNK_NRBP	48893102-48896688	60974818
Gorai.007G286200.1	TKL_CTR1-DRK-2	49131968-49138664	60974818
Gorai.007G287200.1	CMGC_CDK-CRK7-CDK9	49385367-49390005	60974818
Gorai.007G289500.1	CK1_CK1-Pl	49581413-49587559	60974818
Gorai.007G291900.1	RLK-Pelle_RLCK-VI	50010074-50015706	60974818
Gorai.007G292000.1	RLK-Pelle_RKF3	50040462-50042503	60974818
Gorai.007G292100.1	RLK-Pelle_RKF3	50053047-50054849	60974818
Gorai.007G295100.1	RLK-Pelle_Extensin	50572788-50575468	60974818
Gorai.007G296700.1	STE_STE11	50709067-50713892	60974818
Gorai.007G308500.3	CMGC_GSK	52192786-52196322	60974818
Gorai.007G308900.1	RLK-Pelle_RLCK-V	52240014-52243620	60974818
Gorai.007G312800.1	RLK-Pelle_SD-2b	52669080-52670716	60974818
Gorai.007G313000.1	RLK-Pelle_SD-2b	52681970-52682872	60974818
Gorai.007G313100.1	RLK-Pelle_SD-2b	52685744-52688218	60974818
Gorai.007G313200.1	RLK-Pelle_SD-2b	52692434-52695471	60974818
Gorai.007G313500.1	RLK-Pelle_RLCK-VIIa-1	52718892-52720771	60974818
Gorai.007G317800.1	RLK-Pelle_DLSV	53261223-53264377	60974818
Gorai.007G318100.1	RLK-Pelle_DLSV	53288712-53291601	60974818
Gorai.007G322800.1	CMGC_CDK-CRK7-CDK9	54075982-54081941	60974818
Gorai.007G322900.1	PEK_PEK	54084668-54089631	60974818
Gorai.007G326000.2	RLK-Pelle_DLSV	54556610-54560391	60974818
Gorai.007G329800.1	RLK-Pelle_L-LEC	55199441-55203920	60974818
Gorai.007G330000.1	RLK-Pelle_L-LEC	55217882-55224223	60974818
Gorai.007G330100.1	RLK-Pelle_L-LEC	55227072-55230191	60974818
Gorai.007G330300.1	RLK-Pelle_DLSV	55236228-55241641	60974818
Gorai.007G330500.1	RLK-Pelle_DLSV	55249097-55253138	60974818
Gorai.007G330600.1	RLK-Pelle_DLSV	55262738-55270916	60974818
Gorai.007G330700.1	RLK-Pelle_DLSV	55287347-55307259	60974818
Gorai.007G332300.1	CMGC_MAPK	55489254-55494495	60974818
Gorai.007G334900.1	RLK-Pelle_LRK10L-2	55923662-55926962	60974818
Gorai.007G335000.1	RLK-Pelle_LRK10L-2	55931100-55934372	60974818
Gorai.007G335100.1	RLK-Pelle_LRK10L-2	55952983-55956179	60974818
Gorai.007G343100.1	RLK-Pelle_RLCK-VI	56844409-56849234	60974818
Gorai.007G343500.1	CK1_CK1-Pl	56865710-56871515	60974818
Gorai.007G346700.1	RLK-Pelle_L-LEC	57658634-57660591	60974818
Gorai.007G349400.1	RLK-Pelle_RLCK-VIIa-1	57951540-57955486	60974818
Gorai.007G365200.1	STE_STE11	59740423-59741033	60974818
Gorai.007G370900.2	AGC_RSK-2	60372625-60376462	60974818
Gorai.007G376900.1	RLK-Pelle_L-LEC	60799768-60801458	60974818
Gorai.007G378700.1	CAMK_CDPK	60894830-60901865	60974818
Gorai.007G378900.1	RLK-Pelle_DLSV	60905645-60908880	60974818
chromosome 8
Gorai.008G000500.1	STE_STE11	110748-115944	57128522
Gorai.008G002700.3	NEK	439620-445461	57128522
Gorai.008G003000.1	TKL-Pl-4	506690-510069	57128522
Gorai.008G003100.1	TKL-Pl-4	511386-513533	57128522
Gorai.008G006500.1	RLK-Pelle_RKF3	781516-784065	57128522
Gorai.008G006600.1	RLK-Pelle_RLCK-VI	795796-798406	57128522
Gorai.008G012600.1	AGC_RSK-2	1395519-1403250	57128522
Gorai.008G012800.1	RLK-Pelle_L-LEC	1407668-1411166	57128522
Gorai.008G013700.1	CAMK_CDPK	1576504-1579473	57128522
Gorai.008G014200.1	RLK-Pelle_RLCK-VIIa-2	1644631-1647388	57128522
Gorai.008G016700.2	CAMK_CDPK	1906221-1910240	57128522
Gorai.008G023200.2	RLK-Pelle_LRR-III	2646119-2649895	57128522
Gorai.008G024300.1	RLK-Pelle_URK-1	2814941-2820007	57128522
Gorai.008G027800.1	CAMK_OST1L	3272577-3276235	57128522
Gorai.008G028100.1	RLK-Pelle_RKF3	3320169-3322158	57128522
Gorai.008G028600.1	RLK-Pelle_RLCK-V	3357023-3360392	57128522
Gorai.008G029000.1	RLK-Pelle_LRR-XIV	3405222-3410245	57128522
Gorai.008G036300.2	RLK-Pelle_RLCK-VI	4517047-4519719	57128522
Gorai.008G038400.1	RLK-Pelle_RLCK-VI	4864242-4867452	57128522
Gorai.008G040100.1	RLK-Pelle_RLCK-XII-1	5162205-5166605	57128522
Gorai.008G045400.1	RLK-Pelle_LRR-XI-1	6116098-6119264	57128522
Gorai.008G045800.1	CMGC_GSK	6198704-6203731	57128522
Gorai.008G046600.1	CMGC_CDK-CRK7-CDK9	6293575-6298658	57128522
Gorai.008G047700.1	AGC_RSK-2	6575507-6578349	57128522
Gorai.008G049200.1	TKL-Pl-6	6849456-6857874	57128522
Gorai.008G051700.1	RLK-Pelle_LRR-XI-1	7284828-7289374	57128522
Gorai.008G053200.1	RLK-Pelle_CrRLK1L-1	7596657-7599218	57128522
Gorai.008G056600.1	RLK-Pelle_WAK_LRK10L-1	8642485-8648731	57128522
Gorai.008G058700.1	RLK-Pelle_RLCK-VI	9230029-9233009	57128522
Gorai.008G060300.4	RLK-Pelle_LRR-I-2	9604815-9608645	57128522
Gorai.008G065400.3	CMGC_MAPK	10488803-10490233	57128522
Gorai.008G073200.1	CAMK_OST1L	12770650-12774479	57128522
Gorai.008G073600.1	STE_STE11	13189159-13193982	57128522
Gorai.008G074300.1	CAMK_CDPK	13408218-13413448	57128522
Gorai.008G077000.1	STE_STE11	14367834-14369263	57128522
Gorai.008G078600.1	RLK-Pelle_LRR-III	14965641-14968594	57128522
Gorai.008G078800.1	RLK-Pelle_CrRLK1L-1	15158892-15161360	57128522
Gorai.008G078900.1	RLK-Pelle_CrRLK1L-1	15166772-15169903	57128522
Gorai.008G080500.1	CMGC_CK2	15649492-15653352	57128522
Gorai.008G087500.1	RLK-Pelle_LRR-XI-1	19785581-19789335	57128522
Gorai.008G088500.1	RLK-Pelle_LRR-I-1	20129003-20134302	57128522
Gorai.008G088900.1	RLK-Pelle_L-LEC	20316633-20318690	57128522
Gorai.008G092900.1	RLK-Pelle_RLCK-VI	23345070-23347920	57128522
Gorai.008G094600.1	RLK-Pelle_RLCK-VI	25258612-25262393	57128522
Gorai.008G101200.1	CMGC_CDK-CRK7-CDK9	30126477-30131292	57128522
Gorai.008G119900.1	RLK-Pelle_RLCK-V	35618274-35621028	57128522
Gorai.008G120100.1	CMGC_MAPK	35648851-35653601	57128522
Gorai.008G120700.1	RLK-Pelle_SD-2b	35717889-35720857	57128522
Gorai.008G121800.1	TKL-Pl-5	36021052-36024939	57128522
Gorai.008G122000.1	RLK-Pelle_RLCK-XII-1	36035019-36039050	57128522
Gorai.008G129500.1	CAMK_CAMKL-CHK1	37210448-37214045	57128522
Gorai.008G132100.1	RLK-Pelle_URK-3	37810739-37813761	57128522
Gorai.008G135600.1	RLK-Pelle_RLCK-VIII	38381303-38384894	57128522
Gorai.008G136600.1	CMGC_GSK	38585110-38589107	57128522
Gorai.008G138500.1	RLK-Pelle_Extensin	38896886-38901504	57128522
Gorai.008G149400.1	STE_STE-Pl	40470833-40484910	57128522
Gorai.008G151000.1	RLK-Pelle_SD-2b	40676871-40679298	57128522
Gorai.008G160000.3	RLK-Pelle_DLSV	42562753-42566746	57128522
Gorai.008G160100.2	RLK-Pelle_DLSV	42570462-42573494	57128522
Gorai.008G170100.1	RLK-Pelle_LRR-IX	44422745-44426129	57128522
Gorai.008G170300.1	RLK-Pelle_SD-2b	44476571-44479209	57128522
Gorai.008G171200.1	RLK-Pelle_LRR-III	44616321-44621133	57128522
Gorai.008G176300.1	STE_STE20-Pl	45256454-45265255	57128522
Gorai.008G176800.1	RLK-Pelle_LRR-XV	45312729-45316112	57128522
Gorai.008G179300.3	TKL-Pl-5	45574634-45579790	57128522
Gorai.008G182000.1	RLK-Pelle_RLCK-VIIa-2	45996731-46001282	57128522
Gorai.008G183200.1	Group-Pl-4	46127047-46137950	57128522
Gorai.008G188800.1	RLK-Pelle_PERK-1	47083627-47089502	57128522
Gorai.008G195200.1	RLK-Pelle_CrRLK1L-1	48003001-48005646	57128522
Gorai.008G195900.1	RLK-Pelle_LRR-Xb-2	48077110-48081059	57128522
Gorai.008G201200.2	NAK	48694935-48698589	57128522
Gorai.008G203300.1	RLK-Pelle_LRR-XI-2	48906439-48908929	57128522
Gorai.008G205000.1	CMGC_CDK-PITSLRE	49026157-49029075	57128522
Gorai.008G205300.3	RLK-Pelle_LRR-VI-1	49043598-49053545	57128522
Gorai.008G214600.1	RLK-Pelle_LRR-III	50139357-50141978	57128522
Gorai.008G215400.1	RLK-Pelle_LRR-XI-1	50240062-50244884	57128522
Gorai.008G217500.1	RLK-Pelle_L-LEC	50412195-50414793	57128522
Gorai.008G220700.1	CMGC_RCK	50729473-50732623	57128522
Gorai.008G225100.1	STE_STE7	51168116-51169144	57128522
Gorai.008G230200.1	RLK-Pelle_RLCK-VIIa-2	51644865-51647478	57128522
Gorai.008G239500.1	RLK-Pelle_LRR-IV	52617480-52621207	57128522
Gorai.008G241300.1	RLK-Pelle_LRR-VII-1	52748051-52751593	57128522
Gorai.008G246800.4	RLK-Pelle_RLCK-XII-1	53105106-53110603	57128522
Gorai.008G249800.1	CMGC_MAPK	53384405-53387337	57128522
Gorai.008G251000.1	CAMK_CDPK	53485474-53489684	57128522
Gorai.008G257300.1	WNK_NRBP	53908072-53911893	57128522
Gorai.008G258000.1	STE_STE20-Fray	53934444-53942369	57128522
Gorai.008G262600.1	RLK-Pelle_RLCK-XIII	54298337-54300039	57128522
Gorai.008G269500.1	Group-Pl-4	54820719-54825445	57128522
Gorai.008G271600.4	RLK-Pelle_LRR-III	55071698-55074885	57128522
Gorai.008G272500.1	RLK-Pelle_SD-2b	55149828-55152821	57128522
Gorai.008G275200.1	RLK-Pelle_CrRLK1L-1	55327198-55330296	57128522
Gorai.008G275700.1	RLK-Pelle_RLCK-IXb	55367748-55373283	57128522
Gorai.008G280900.1	CAMK_CDPK	55759214-55762989	57128522
Gorai.008G282500.1	RLK-Pelle_RLCK-XI	55879506-55882086	57128522
Gorai.008G284000.1	RLK-Pelle_LRR-IV	55985842-55988712	57128522
Gorai.008G289200.1	CMGC_MAPK	56399946-56406216	57128522
Gorai.008G289300.1	TKL_CTR1-DRK-2	56413620-56422901	57128522
Gorai.008G290200.1	RLK-Pelle_LRR-XII-1	56501952-56505640	57128522
Gorai.008G291700.1	STE_STE7	56597189-56598160	57128522
Gorai.008G291800.1	STE_STE7	56603652-56604617	57128522
Gorai.008G294700.1	TKL-Pl-4	56813357-56817413	57128522
chromosome 9
Gorai.009G001100.1	RLK-Pelle_LRR-III	153984-156988	70705631
Gorai.009G001200.1	RLK-Pelle_RLCK-IXb	157800-161007	70705631
Gorai.009G004500.1	RLK-Pelle_RLCK-Os	415868-417300	70705631
Gorai.009G004600.1	RLK-Pelle_RLCK-Os	419779-421115	70705631
Gorai.009G004700.1	RLK-Pelle_RLCK-Os	422121-423242	70705631
Gorai.009G006600.3	TKL-Pl-6	560124-567335	70705631
Gorai.009G008400.1	RLK-Pelle_LRR-II	694888-697819	70705631
Gorai.009G012400.1	TKL-Pl-6	1023422-1029976	70705631
Gorai.009G015200.1	RLK-Pelle_RLCK-IV	1215270-1217821	70705631
Gorai.009G015800.1	RLK-Pelle_RLCK-VIIa-2	1252621-1254856	70705631
Gorai.009G019600.1	AGC_RSK-2	1512582-1514505	70705631
Gorai.009G022300.1	RLK-Pelle_LRR-III	1691732-1695162	70705631
Gorai.009G024100.1	CK1_CK1-Pl	1861659-1867227	70705631
Gorai.009G025100.2	RLK-Pelle_PERK-1	1948698-1952564	70705631
Gorai.009G026100.1	CMGC_CDK-CCRK	1996952-1999805	70705631
Gorai.009G027700.1	RLK-Pelle_LRR-XI-1	2100271-2103537	70705631
Gorai.009G028000.1	CMGC_Pl-Tthe	2129959-2138196	70705631
Gorai.009G032600.1	CK1_CK1	2449625-2455008	70705631
Gorai.009G033500.1	AGC_NDR	2494744-2501454	70705631
Gorai.009G033800.2	STE_STE7	2527402-2530754	70705631
Gorai.009G036100.1	RLK-Pelle_RLCK-VIIa-2	2669250-2671639	70705631
Gorai.009G036600.1	RLK-Pelle_LRR-III	2698605-2701437	70705631
Gorai.009G041400.1	TKL-Pl-8	3038985-3041054	70705631
Gorai.009G042700.1	AGC_NDR	3109325-3116522	70705631
Gorai.009G042800.1	RLK-Pelle_RLCK-IXb	3130026-3133276	70705631
Gorai.009G045200.1	TKL_CTR1-DRK-2	3265769-3273188	70705631
Gorai.009G047900.1	Aur	3477360-3479959	70705631
Gorai.009G048200.1	RLK-Pelle_LRR-XI-1	3491430-3495023	70705631
Gorai.009G049000.1	RLK-Pelle_Singleton	3562544-3566591	70705631
Gorai.009G052800.1	CMGC_CLK	3798322-3801745	70705631
Gorai.009G053200.1	RLK-Pelle_LRR-XI-1	3859923-3863289	70705631
Gorai.009G053900.1	RLK-Pelle_DLSV	3903516-3907174	70705631
Gorai.009G055400.1	CAMK_CAMKL-CHK1	4028418-4029980	70705631
Gorai.009G055800.1	RLK-Pelle_LRR-VII-2	4065687-4069415	70705631
Gorai.009G057500.1	RLK-Pelle_L-LEC	4142576-4144972	70705631
Gorai.009G058300.3	RLK-Pelle_SD-2b	4179852-4183414	70705631
Gorai.009G060300.1	RLK-Pelle_RLCK-X	4327825-4331774	70705631
Gorai.009G060400.1	RLK-Pelle_RLCK-X	4332531-4334598	70705631
Gorai.009G062200.1	CAMK_CAMKL-CHK1	4467909-4470015	70705631
Gorai.009G069900.2	TKL-Pl-4	4949210-4954871	70705631
Gorai.009G070900.1	RLK-Pelle_SD-2b	5021139-5023445	70705631
Gorai.009G071000.1	RLK-Pelle_SD-2b	5030905-5033772	70705631
Gorai.009G072200.1	AGC_RSK-2	5138994-5141056	70705631
Gorai.009G076200.1	RLK-Pelle_RLCK-VIIa-2	5489508-5492589	70705631
Gorai.009G076400.1	CAMK_CAMKL-CHK1	5504451-5510625	70705631
Gorai.009G078000.1	CAMK_CDPK	5620081-5622436	70705631
Gorai.009G078200.1	CAMK_CAMKL-LKB	5625499-5630091	70705631
Gorai.009G082900.1	NEK	6049345-6056134	70705631
Gorai.009G087400.1	AGC_RSK-2	6367892-6373255	70705631
Gorai.009G088800.1	CMGC_SRPK	6474946-6478754	70705631
Gorai.009G094800.1	RLK-Pelle_RLCK-XII-1	6906198-6909799	70705631
Gorai.009G096700.1	RLK-Pelle_L-LEC	7015198-7017291	70705631
Gorai.009G096800.1	RLK-Pelle_L-LEC	7032689-7034732	70705631
Gorai.009G098900.1	RLK-Pelle_RLCK-VIIa-2	7166646-7169119	70705631
Gorai.009G099000.2	RLK-Pelle_RLCK-VIIa-2	7169311-7173169	70705631
Gorai.009G103800.1	CMGC_MAPK	7508675-7511720	70705631
Gorai.009G104600.1	CMGC_MAPK	7578096-7580847	70705631
Gorai.009G105200.1	RLK-Pelle_LRR-III	7628839-7633545	70705631
Gorai.009G106900.1	RLK-Pelle_RLCK-IXa	7754926-7759278	70705631
Gorai.009G108700.1	RLK-Pelle_RLCK-XVI	7899985-7905905	70705631
Gorai.009G108900.1	RLK-Pelle_LysM	7948501-7950700	70705631
Gorai.009G109600.1	RLK-Pelle_LysM	8005387-8006685	70705631
Gorai.009G111600.1	STE_STE11	8147828-8150089	70705631
Gorai.009G112500.1	RLK-Pelle_LRR-VI-2	8188743-8193954	70705631
Gorai.009G115900.1	RLK-Pelle_CrRLK1L-1	8493732-8497164	70705631
Gorai.009G119100.1	RLK-Pelle_DLSV	8808149-8810905	70705631
Gorai.009G119900.1	RLK-Pelle_RLCK-IXb	8869922-8873350	70705631
Gorai.009G120000.1	RLK-Pelle_LRR-III	8877037-8879545	70705631
Gorai.009G120500.1	RLK-Pelle_LRR-V	8923205-8927263	70705631
Gorai.009G123100.1	RLK-Pelle_RLCK-XI	9186636-9188792	70705631
Gorai.009G124100.1	CAMK_CAMKL-CHK1	9289884-9292473	70705631
Gorai.009G125400.1	RLK-Pelle_RLCK-X	9427592-9430953	70705631
Gorai.009G127800.1	RLK-Pelle_RLCK-XV	9629423-9633132	70705631
Gorai.009G137100.1	CK1_CK1-Pl	10325527-10333570	70705631
Gorai.009G140500.1	RLK-Pelle_PERK-2	10612779-10617745	70705631
Gorai.009G141900.1	RLK-Pelle_Extensin	10737826-10743618	70705631
Gorai.009G142600.1	CK1_CK1	10815881-10820991	70705631
Gorai.009G146200.1	RLK-Pelle_RLCK-VIIa-2	11106313-11108354	70705631
Gorai.009G148500.1	RLK-Pelle_LRR-V	11284134-11289549	70705631
Gorai.009G149600.1	STE_STE20-Fray	11356315-11364533	70705631
Gorai.009G159400.1	RLK-Pelle_DLSV	12202779-12210110	70705631
Gorai.009G159500.1	RLK-Pelle_DLSV	12214660-12222639	70705631
Gorai.009G159600.1	RLK-Pelle_DLSV	12226240-12232077	70705631
Gorai.009G159800.1	RLK-Pelle_DLSV	12240574-12246634	70705631
Gorai.009G161600.1	CAMK_CAMKL-CHK1	12413599-12415552	70705631
Gorai.009G166400.1	RLK-Pelle_LRR-Xb-1	12777918-12778931	70705631
Gorai.009G166500.1	RLK-Pelle_LRR-XI-1	12782284-12787173	70705631
Gorai.009G167900.1	RLK-Pelle_LRR-VIII-1	12915268-12922997	70705631
Gorai.009G169300.1	TKL-Pl-4	13035004-13038780	70705631
Gorai.009G175100.1	RLK-Pelle_DLSV	13531864-13535410	70705631
Gorai.009G176200.1	RLK-Pelle_DLSV	13630136-13633101	70705631
Gorai.009G180300.1	STE_STE11	13885255-13887434	70705631
Gorai.009G188600.1	RLK-Pelle_RLCK-XII-1	14504602-14509585	70705631
Gorai.009G190600.1	TKL-Pl-4	14650200-14657227	70705631
Gorai.009G191500.1	CAMK_CDPK	14745290-14751345	70705631
Gorai.009G193600.1	RLK-Pelle_LRR-XI-1	14871047-14874603	70705631
Gorai.009G199400.1	CMGC_MAPK	15437996-15441157	70705631
Gorai.009G203700.1	AGC_MAST	15777077-15786624	70705631
Gorai.009G205500.1	RLK-Pelle_LysM	15913235-15915182	70705631
Gorai.009G206300.1	RLK-Pelle_WAK_LRK10L-1	15958150-15961641	70705631
Gorai.009G208800.1	STE_STE11	16192354-16198222	70705631
Gorai.009G212400.1	AGC_NDR	16471556-16477215	70705631
Gorai.009G213700.2	RLK-Pelle_RLCK-V	16584693-16588237	70705631
Gorai.009G214700.1	RLK-Pelle_LRR-III	16687520-16690774	70705631
Gorai.009G216000.1	RLK-Pelle_SD-2b	16797445-16800337	70705631
Gorai.009G216200.1	RLK-Pelle_SD-2b	16803741-16807725	70705631
Gorai.009G225100.1	RLK-Pelle_LRR-XI-1	17571668-17575143	70705631
Gorai.009G225300.1	RLK-Pelle_LRR-XI-1	17585381-17589076	70705631
Gorai.009G226900.1	CAMK_CAMKL-CHK1	17775117-17779266	70705631
Gorai.009G228800.2	TKL_CTR1-DRK-2	17979184-17986151	70705631
Gorai.009G232100.1	CAMK_CDPK	18297538-18300059	70705631
Gorai.009G234800.1	CAMK_OST1L	18535093-18537753	70705631
Gorai.009G237700.1	RLK-Pelle_LRR-XI-1	18824316-18827807	70705631
Gorai.009G242600.1	STE_STE11	19397212-19403010	70705631
Gorai.009G243100.1	TTK	19466675-19472601	70705631
Gorai.009G243800.1	RLK-Pelle_SD-2b	19538769-19541833	70705631
Gorai.009G250200.1	RLK-Pelle_WAK	20317337-20319877	70705631
Gorai.009G250400.1	RLK-Pelle_WAK	20351922-20354444	70705631
Gorai.009G250500.1	RLK-Pelle_WAK	20373202-20375985	70705631
Gorai.009G251100.1	RLK-Pelle_PERK-2	20445856-20449971	70705631
Gorai.009G253200.1	TKL-Pl-4	20712247-20724584	70705631
Gorai.009G258100.1	RLK-Pelle_LRR-Xb-1	21256279-21257905	70705631
Gorai.009G262900.1	SCY1_SCYL2	21721801-21735488	70705631
Gorai.009G265300.1	RLK-Pelle_LRR-XI-1	21985645-21990445	70705631
Gorai.009G265400.1	RLK-Pelle_CR4L	22004014-22006653	70705631
Gorai.009G266100.1	CMGC_CDK-CRK7-CDK9	22067922-22071326	70705631
Gorai.009G271000.1	RLK-Pelle_LRR-VII-3	22655684-22659188	70705631
Gorai.009G276000.2	RLK-Pelle_RLCK-V	23125893-23129527	70705631
Gorai.009G276500.1	RLK-Pelle_SD-2b	23192748-23195138	70705631
Gorai.009G278300.1	RLK-Pelle_LRR-XI-1	23413841-23416430	70705631
Gorai.009G279700.1	RLK-Pelle_CR4L	23645793-23647797	70705631
Gorai.009G286600.1	RLK-Pelle_LRR-XI-1	24406325-24409837	70705631
Gorai.009G287800.2	RLK-Pelle_LRR-XI-1	24616648-24620210	70705631
Gorai.009G287900.1	RLK-Pelle_CR4L	24630839-24632851	70705631
Gorai.009G290200.1	CAMK_CDPK	24957004-24962720	70705631
Gorai.009G290500.1	SCY1_SCYL2	25014877-25028349	70705631
Gorai.009G292400.3	AGC-Pl	25268425-25271623	70705631
Gorai.009G292700.2	SCY1_SCYL1	25333861-25343799	70705631
Gorai.009G294100.1	RLK-Pelle_RLCK-Os	25577255-25578360	70705631
Gorai.009G294400.1	CAMK_CAMKL-CHK1	25647455-25650252	70705631
Gorai.009G304300.1	TKL_CTR1-DRK-2	27411760-27418422	70705631
Gorai.009G304800.1	RLK-Pelle_LRK10L-2	27587006-27590602	70705631
Gorai.009G305400.1	RLK-Pelle_LRK10L-2	27689816-27693297	70705631
Gorai.009G305500.1	RLK-Pelle_LRK10L-2	27706647-27709782	70705631
Gorai.009G306900.1	RLK-Pelle_LRR-XII-1	27982889-27988895	70705631
Gorai.009G307100.1	RLK-Pelle_LRR-XII-1	28054511-28059797	70705631
Gorai.009G307200.1	AGC_PDK1	28063553-28070003	70705631
Gorai.009G307500.1	RLK-Pelle_LRR-IV	28118896-28121945	70705631
Gorai.009G308400.1	RLK-Pelle_LRR-XII-1	28333560-28334844	70705631
Gorai.009G312200.1	RLK-Pelle_RLCK-VIIa-2	29134347-29137639	70705631
Gorai.009G312300.1	RLK-Pelle_LysM	29144551-29146843	70705631
Gorai.009G314000.1	RLK-Pelle_LRR-XII-1	29471057-29474299	70705631
Gorai.009G314400.1	RLK-Pelle_CR4L	29547339-29549736	70705631
Gorai.009G315900.1	RLK-Pelle_RLCK-VIIa-1	29800140-29803783	70705631
Gorai.009G319800.1	RLK-Pelle_L-LEC	30672772-30675518	70705631
Gorai.009G327200.1	RLK-Pelle_CR4L	32785360-32786126	70705631
Gorai.009G327400.1	RLK-Pelle_LRR-II	32838700-32842695	70705631
Gorai.009G330600.1	RLK-Pelle_DLSV	34154869-34158922	70705631
Gorai.009G336500.1	RLK-Pelle_DLSV	36451476-36454270	70705631
Gorai.009G336700.1	RLK-Pelle_DLSV	36486361-36491207	70705631
Gorai.009G337000.1	RLK-Pelle_LRR-II	36720348-36726094	70705631
Gorai.009G340400.1	RLK-Pelle_LRR-XII-1	39297799-39301150	70705631
Gorai.009G348000.1	RLK-Pelle_LRR-III	43199760-43202655	70705631
Gorai.009G351100.1	RLK-Pelle_RLCK-VIII	44807588-44810350	70705631
Gorai.009G351200.1	CAMK_CDPK	44818826-44821159	70705631
Gorai.009G353100.1	AGC_RSK-2	45645432-45647213	70705631
Gorai.009G361300.1	CMGC_MAPK	47602366-47607999	70705631
Gorai.009G363600.1	RLK-Pelle_DLSV	48427225-48438555	70705631
Gorai.009G365300.1	RLK-Pelle_LRR-XII-1	48829364-48831716	70705631
Gorai.009G365700.1	RLK-Pelle_LRR-XII-1	48919810-48922390	70705631
Gorai.009G365900.1	RLK-Pelle_LRR-XII-1	48940296-48942410	70705631
Gorai.009G366000.1	RLK-Pelle_LRR-XII-1	48984879-48992626	70705631
Gorai.009G366200.1	RLK-Pelle_LRR-XII-1	49025624-49027362	70705631
Gorai.009G368900.1	RLK-Pelle_DLSV	49642810-49646075	70705631
Gorai.009G369800.1	RLK-Pelle_LRR-XII-1	49717659-49724600	70705631
Gorai.009G370000.1	RLK-Pelle_LRR-XII-1	49757177-49761875	70705631
Gorai.009G370300.1	RLK-Pelle_LRR-XII-1	49812309-49815322	70705631
Gorai.009G370700.1	RLK-Pelle_LRR-XII-1	49885936-49892029	70705631
Gorai.009G370900.1	RLK-Pelle_LRR-XII-1	49959311-49964474	70705631
Gorai.009G371100.1	RLK-Pelle_LRR-XII-1	50020271-50026197	70705631
Gorai.009G371300.1	RLK-Pelle_LRR-XII-1	50069377-50080759	70705631
Gorai.009G371600.1	RLK-Pelle_LRR-XII-1	50150688-50157421	70705631
Gorai.009G371900.1	RLK-Pelle_LRR-XII-1	50331067-50337953	70705631
Gorai.009G376100.1	STE_STE20-YSK	51088566-51099346	70705631
Gorai.009G388400.1	RLK-Pelle_DLSV	52610349-52613316	70705631
Gorai.009G394700.1	CAMK_CDPK	54483136-54487811	70705631
Gorai.009G395400.5	CAMK_CDPK	54683746-54690572	70705631
Gorai.009G405700.1	AGC_RSK-2	59573302-59577950	70705631
Gorai.009G408200.3	TKL_CTR1-DRK-2	60729082-60742468	70705631
Gorai.009G409800.1	CMGC_SRPK	61533054-61541263	70705631
Gorai.009G415600.1	RLK-Pelle_RLCK-VIIa-2	63995591-63998573	70705631
Gorai.009G419200.1	RLK-Pelle_L-LEC	65316853-65319880	70705631
Gorai.009G423700.1	CMGC_CLK	66182378-66186889	70705631
Gorai.009G429300.1	RLK-Pelle_DLSV	67402206-67408521	70705631
Gorai.009G429400.1	RLK-Pelle_DLSV	67420892-67425702	70705631
Gorai.009G429500.1	RLK-Pelle_DLSV	67428850-67432204	70705631
Gorai.009G429800.1	RLK-Pelle_DLSV	67448380-67451561	70705631
Gorai.009G432100.1	RLK-Pelle_CrRLK1L-1	67757001-67759502	70705631
Gorai.009G435400.1	RLK-Pelle_LRR-XII-1	68454601-68457771	70705631
Gorai.009G436200.1	RLK-Pelle_LRR-XII-1	68586435-68589886	70705631
Gorai.009G436300.1	RLK-Pelle_LRR-XII-1	68602194-68604709	70705631
Gorai.009G438300.1	CAMK_CDPK	68877152-68880949	70705631
Gorai.009G451500.2	AGC_RSK-2	70227026-70230452	70705631
Gorai.009G452000.2	RLK-Pelle_LRR-XI-1	70291123-70295931	70705631
Gorai.009G455100.1	RLK-Pelle_LRR-Xb-1	70622091-70627195	70705631
chromosome 10
Gorai.010G006200.1	RLK-Pelle_LRR-VII-3	325477-328833	62168479
Gorai.010G010100.2	RLK-Pelle_LRR-XIV	752100-757065	62168479
Gorai.010G011300.1	RLK-Pelle_SD-2b	850560-852896	62168479
Gorai.010G011400.1	RLK-Pelle_SD-2b	857058-859424	62168479
Gorai.010G013800.1	RLK-Pelle_WAK_LRK10L-1	1026789-1031126	62168479
Gorai.010G020100.1	AGC_NDR	1515312-1520759	62168479
Gorai.010G023600.1	RLK-Pelle_SD-2b	1869607-1872361	62168479
Gorai.010G030500.1	RLK-Pelle_LRR-XI-1	2603052-2606105	62168479
Gorai.010G032200.1	CAMK_CAMKL-CHK1	2865372-2869594	62168479
Gorai.010G033900.1	TKL_CTR1-DRK-2	3093477-3101524	62168479
Gorai.010G036700.1	CAMK_CDPK	3412485-3415804	62168479
Gorai.010G040500.1	RLK-Pelle_LRR-XI-1	3809357-3812786	62168479
Gorai.010G040600.1	RLK-Pelle_LRR-XI-1	3826646-3830058	62168479
Gorai.010G040900.1	RLK-Pelle_LRR-XI-1	3841820-3844973	62168479
Gorai.010G041800.1	RLK-Pelle_LRR-XI-1	3908150-3911385	62168479
Gorai.010G056300.1	TKL-Pl-6	6416782-6422116	62168479
Gorai.010G060400.1	RLK-Pelle_RLCK-IV	7222095-7226487	62168479
Gorai.010G065600.1	RLK-Pelle_SD-2b	8399267-8400616	62168479
Gorai.010G067400.1	RLK-Pelle_LRR-III	8751115-8754367	62168479
Gorai.010G072000.1	RLK-Pelle_PERK-1	10112190-10117400	62168479
Gorai.010G074400.1	CK1_CK1	10564892-10571779	62168479
Gorai.010G074600.1	AGC_PKA-PKG	10616511-10623751	62168479
Gorai.010G081600.1	RLK-Pelle_PERK-2	11835724-11841071	62168479
Gorai.010G084700.1	RLK-Pelle_RLCK-IXb	12719997-12723801	62168479
Gorai.010G085300.1	STE_STE7	12849768-12851958	62168479
Gorai.010G088600.1	RLK-Pelle_RLCK-VIIa-2	13558243-13560173	62168479
Gorai.010G091900.1	RLK-Pelle_LRK10L-2	14542402-14543923	62168479
Gorai.010G093000.1	RLK-Pelle_RLCK-VIIa-2	15076528-15078507	62168479
Gorai.010G096300.1	RLK-Pelle_LRR-XIIIb	16009189-16016064	62168479
Gorai.010G098300.1	RLK-Pelle_RLCK-IXb	17086039-17090269	62168479
Gorai.010G100000.1	RLK-Pelle_LRR-III	17700061-17703666	62168479
Gorai.010G104300.2	RLK-Pelle_LRR-XI-1	18991788-18995241	62168479
Gorai.010G110800.1	RLK-Pelle_LRR-XI-1	20942728-20946889	62168479
Gorai.010G112400.1	CAMK_CAMKL-CHK1	21475098-21477053	62168479
Gorai.010G112800.1	RLK-Pelle_LRR-VII-2	21619503-21622941	62168479
Gorai.010G118500.1	CAMK_CAMKL-CHK1	23518622-23519971	62168479
Gorai.010G124800.5	CMGC_CDK-Pl	25846502-25851071	62168479
Gorai.010G129300.2	RLK-Pelle_LRR-II	28140961-28147878	62168479
Gorai.010G131900.1	CMGC_CDK-CRK7-CDK9	28993368-28997457	62168479
Gorai.010G136200.1	RLK-Pelle_LRR-XII-1	31270870-31274312	62168479
Gorai.010G138800.1	RLK-Pelle_RLCK-VIIa-1	33063308-33066855	62168479
Gorai.010G144600.1	RLK-Pelle_DLSV	38052901-38054193	62168479
Gorai.010G144800.1	RLK-Pelle_DLSV	38111494-38113369	62168479
Gorai.010G145300.1	RLK-Pelle_DLSV	38222245-38225667	62168479
Gorai.010G145500.1	RLK-Pelle_DLSV	38287434-38289451	62168479
Gorai.010G146000.1	RLK-Pelle_DLSV	38452440-38455591	62168479
Gorai.010G146300.1	RLK-Pelle_DLSV	38501594-38503644	62168479
Gorai.010G147300.1	RLK-Pelle_DLSV	38730546-38733941	62168479
Gorai.010G147500.1	RLK-Pelle_DLSV	38837602-38841775	62168479
Gorai.010G152500.1	RLK-Pelle_DLSV	41620902-41624672	62168479
Gorai.010G153900.1	RLK-Pelle_L-LEC	42177033-42179715	62168479
Gorai.010G159900.1	CAMK_CAMKL-CHK1	45398622-45400166	62168479
Gorai.010G162800.1	RLK-Pelle_DLSV	46906071-46917849	62168479
Gorai.010G163000.1	RLK-Pelle_DLSV	47033275-47043325	62168479
Gorai.010G165300.1	RLK-Pelle_LRR-XII-1	47756768-47760689	62168479
Gorai.010G168100.1	CAMK_CAMKL-CHK1	48747401-48753729	62168479
Gorai.010G172500.1	RLK-Pelle_LRR-V	50170196-50176765	62168479
Gorai.010G175800.1	RLK-Pelle_DLSV	51618505-51624088	62168479
Gorai.010G176100.1	RLK-Pelle_DLSV	51715844-51718581	62168479
Gorai.010G179300.1	RLK-Pelle_RLCK-VIIa-1	52542642-52544716	62168479
Gorai.010G183400.1	RLK-Pelle_LRR-V	53281059-53287438	62168479
Gorai.010G185600.1	TKL-Pl-4	53682922-53686271	62168479
Gorai.010G192100.1	RLK-Pelle_DLSV	54909370-54912510	62168479
Gorai.010G196400.1	RLK-Pelle_RLCK-VIIa-2	55709529-55712295	62168479
Gorai.010G218000.1	CAMK_CAMKL-CHK1	58676377-58679214	62168479
Gorai.010G218400.1	RLK-Pelle_LRR-VII-1	58720017-58724035	62168479
Gorai.010G219100.1	SCY1_SCYL1	58794876-58804985	62168479
Gorai.010G219500.1	AGC-Pl	58835089-58838557	62168479
Gorai.010G220100.2	CAMK_CAMKL-CHK1	58908543-58914866	62168479
Gorai.010G220800.1	RLK-Pelle_DLSV	58984223-58991255	62168479
Gorai.010G221300.1	RLK-Pelle_DLSV	59099647-59102759	62168479
Gorai.010G221800.1	STE_STE7	59219186-59220235	62168479
Gorai.010G221900.1	RLK-Pelle_LRR-VIII-1	59246969-59251921	62168479
Gorai.010G223000.1	RLK-Pelle_RLCK-X	59435571-59438627	62168479
Gorai.010G225000.1	TKL-Pl-1	59707640-59711551	62168479
Gorai.010G225100.1	RLK-Pelle_RLCK-XV	59718300-59721917	62168479
Gorai.010G230800.1	RLK-Pelle_LRR-I-1	60242728-60246459	62168479
Gorai.010G235300.1	RLK-Pelle_LRR-III	60583269-60585555	62168479
Gorai.010G241600.1	CMGC_GSK	61087060-61090577	62168479
Gorai.010G241700.1	CAMK_CAMKL-CHK1	61094216-61095669	62168479
Gorai.010G241800.1	RLK-Pelle_LRR-VI-2	61100580-61107713	62168479
Gorai.010G252400.1	CAMK_CDPK	61853992-61856356	62168479
Gorai.010G253400.1	RLK-Pelle_DLSV	61913038-61916698	62168479
Gorai.010G253500.1	RLK-Pelle_DLSV	61918588-61922570	62168479
Gorai.010G253800.1	RLK-Pelle_DLSV	61934535-61939550	62168479
chromosome 11
Gorai.011G000900.1	RLK-Pelle_LRR-XII-1	73908-77201	62659606
Gorai.011G001200.1	RLK-Pelle_LRR-Xb-1	126134-129394	62659606
Gorai.011G001800.1	RLK-Pelle_RLCK-IXb	169167-172939	62659606
Gorai.011G001900.1	RLK-Pelle_LRR-III	175662-178144	62659606
Gorai.011G004900.1	RLK-Pelle_LRR-III	403069-407599	62659606
Gorai.011G006900.1	RLK-Pelle_L-LEC	536810-538407	62659606
Gorai.011G008200.1	RLK-Pelle_LRR-XI-1	618667-622875	62659606
Gorai.011G010500.1	TKL-Pl-4	754023-757462	62659606
Gorai.011G011800.1	RLK-Pelle_LRR-V	833748-838234	62659606
Gorai.011G012100.1	RLK-Pelle_LysM	859307-866122	62659606
Gorai.011G012900.1	STE_STE11	922621-924644	62659606
Gorai.011G014200.1	CAMK_CDPK	999465-1003347	62659606
Gorai.011G015800.1	RLK-Pelle_RLCK-VIIa-1	1104404-1107356	62659606
Gorai.011G017600.1	RLK-Pelle_DLSV	1217491-1220803	62659606
Gorai.011G017700.1	RLK-Pelle_DLSV	1225564-1230117	62659606
Gorai.011G017800.1	RLK-Pelle_DLSV	1239743-1242834	62659606
Gorai.011G017900.1	RLK-Pelle_DLSV	1243574-1246947	62659606
Gorai.011G018100.1	RLK-Pelle_DLSV	1253001-1257185	62659606
Gorai.011G018400.1	RLK-Pelle_DLSV	1279592-1282403	62659606
Gorai.011G019100.1	RLK-Pelle_LRR-I-2	1310845-1313037	62659606
Gorai.011G020400.1	RLK-Pelle_DLSV	1422721-1428743	62659606
Gorai.011G020500.1	RLK-Pelle_DLSV	1437449-1441532	62659606
Gorai.011G024500.1	RLK-Pelle_LRR-V	1770324-1775846	62659606
Gorai.011G028100.1	RLK-Pelle_L-LEC	2058257-2060311	62659606
Gorai.011G028300.1	TKL-Pl-4	2081810-2084675	62659606
Gorai.011G030400.1	RLK-Pelle_LRR-XI-1	2266474-2270335	62659606
Gorai.011G035600.1	TKL-Pl-5	2682180-2686861	62659606
Gorai.011G038400.1	RLK-Pelle_LRR-II	2871464-2875311	62659606
Gorai.011G038800.1	CAMK_CAMKL-CHK1	2899242-2901198	62659606
Gorai.011G043600.1	RLK-Pelle_SD-2b	3233370-3234353	62659606
Gorai.011G047700.1	CAMK_CAMKL-CHK1	3681674-3687260	62659606
Gorai.011G052000.1	RLK-Pelle_DLSV	4053715-4060864	62659606
Gorai.011G052100.1	RLK-Pelle_DLSV	4069601-4076867	62659606
Gorai.011G052300.1	RLK-Pelle_DLSV	4082466-4090580	62659606
Gorai.011G052400.1	RLK-Pelle_DLSV	4097390-4104095	62659606
Gorai.011G052600.1	RLK-Pelle_DLSV	4114792-4121937	62659606
Gorai.011G053300.2	STE_STE20-Fray	4190848-4197455	62659606
Gorai.011G054100.1	RLK-Pelle_LRR-V	4274519-4280101	62659606
Gorai.011G059600.1	RLK-Pelle_RLCK-VIIa-2	4815955-4817820	62659606
Gorai.011G061900.1	RLK-Pelle_LRR-III	5106820-5108835	62659606
Gorai.011G066500.2	RLK-Pelle_PERK-2	5623883-5630004	62659606
Gorai.011G072100.1	CK1_CK1-Pl	6693012-6699774	62659606
Gorai.011G075500.1	RLK-Pelle_DLSV	7197362-7200924	62659606
Gorai.011G083700.2	RLK-Pelle_SD-2b	8470882-8474698	62659606
Gorai.011G092200.1	RLK-Pelle_LysM	10014352-10015963	62659606
Gorai.011G094600.1	AGC_RSK-2	10280521-10284297	62659606
Gorai.011G095200.1	RLK-Pelle_DLSV	10323585-10327803	62659606
Gorai.011G095300.1	RLK-Pelle_DLSV	10351560-10354393	62659606
Gorai.011G095700.3	STE_STE20-Fray	10400760-10408705	62659606
Gorai.011G097700.1		10836287-10838388	62659606
Gorai.011G098300.1	CAMK_CDPK	10914490-10918887	62659606
Gorai.011G100600.2	CMGC_MAPK	11218571-11221552	62659606
Gorai.011G101800.1	RLK-Pelle_PERK-1	11574288-11577012	62659606
Gorai.011G103300.1	RLK-Pelle_WAK_LRK10L-1	11904152-11908570	62659606
Gorai.011G104700.2	STE_STE11	12088320-12092638	62659606
Gorai.011G106000.1	STE_STE11	12344704-12346085	62659606
Gorai.011G107500.1	CMGC_CK2	12572130-12576365	62659606
Gorai.011G109300.1	RLK-Pelle_L-LEC	12913113-12915152	62659606
Gorai.011G121900.1	CAMK_OST1L	17014149-17018660	62659606
Gorai.011G123200.1	RLK-Pelle_Extensin	17361867-17365471	62659606
Gorai.011G124700.1	AGC-Pl	17664505-17668385	62659606
Gorai.011G124900.1	RLK-Pelle_CrRLK1L-1	17706942-17710486	62659606
Gorai.011G125200.1	RLK-Pelle_LRR-III	17722339-17726337	62659606
Gorai.011G125500.1	RLK-Pelle_LRR-VIII-1	17784723-17789721	62659606
Gorai.011G127000.1	RLK-Pelle_LRR-VII-1	18159036-18162999	62659606
Gorai.011G127600.1	RLK-Pelle_RLCK-II	18267662-18271474	62659606
Gorai.011G128900.1	WNK_NRBP	18810676-18814845	62659606
Gorai.011G129300.1	CAMK_CAMKL-CHK1	19019159-19021032	62659606
Gorai.011G131000.1	TKL-Pl-5	19792154-19802769	62659606
Gorai.011G132800.1	CMGC_MAPK	20168774-20172658	62659606
Gorai.011G142500.1	RLK-Pelle_CR4L	22503344-22506959	62659606
Gorai.011G142600.1	PEK_GCN2	22507944-22525343	62659606
Gorai.011G145700.1	RLK-Pelle_RLCK-VIII	23531096-23535348	62659606
Gorai.011G148200.1	RLK-Pelle_WAK	24178511-24179518	62659606
Gorai.011G148400.1	RLK-Pelle_WAK	24187069-24190407	62659606
Gorai.011G148800.1	RLK-Pelle_WAK	24253586-24254719	62659606
Gorai.011G151900.1	RLK-Pelle_LRR-IX	25635670-25640201	62659606
Gorai.011G154300.1	STE_STE20-Fray	26670748-26672172	62659606
Gorai.011G154500.1	STE_STE20-Fray	26743854-26744435	62659606
Gorai.011G155200.1	STE_STE20-Fray	26935614-26937014	62659606
Gorai.011G155300.1	STE_STE20-Fray	26984389-26985813	62659606
Gorai.011G158300.1	RLK-Pelle_L-LEC	28179900-28182398	62659606
Gorai.011G162100.1	RLK-Pelle_LRR-XI-1	30378807-30382872	62659606
Gorai.011G164600.1	RLK-Pelle_LysM	32101015-32104012	62659606
Gorai.011G164800.1	CAMK_CAMKL-CHK1	32107401-32109262	62659606
Gorai.011G166400.1	TKL-Pl-2	32956538-32963474	62659606
Gorai.011G167400.1	TKL-Pl-4	33611153-33616392	62659606
Gorai.011G173700.2	CAMK_CDPK	39204506-39205723	62659606
Gorai.011G175100.1	AGC_NDR	40309441-40315145	62659606
Gorai.011G175500.1	CK1_CK1	40431578-40438102	62659606
Gorai.011G181600.1	RLK-Pelle_LRR-XII-1	43041871-43045004	62659606
Gorai.011G182700.1	RLK-Pelle_RLCK-VI	43504080-43506751	62659606
Gorai.011G185300.1	ULK_ULK4	44034963-44041694	62659606
Gorai.011G185800.1	CMGC_CDK-CRK7-CDK9	44267367-44271782	62659606
Gorai.011G187100.1	RLK-Pelle_RLCK-VIIa-1	44535162-44539807	62659606
Gorai.011G188000.2	RLK-Pelle_RLCK-IXa	44802628-44805703	62659606
Gorai.011G200300.1	TKL_CTR1-DRK-2	48497401-48503294	62659606
Gorai.011G204000.1	RLK-Pelle_SD-2b	49373261-49374985	62659606
Gorai.011G204100.1	RLK-Pelle_SD-2b	49421269-49422500	62659606
Gorai.011G206900.1	RLK-Pelle_LRR-III	49830999-49832993	62659606
Gorai.011G207300.1	RLK-Pelle_SD-2b	49888780-49889961	62659606
Gorai.011G209000.1	RLK-Pelle_LRR-III	50240784-50243460	62659606
Gorai.011G209800.1	RLK-Pelle_LRR-VII-1	50531011-50535159	62659606
Gorai.011G210500.1	CAMK_CAMKL-CHK1	50677428-50680182	62659606
Gorai.011G212600.1	RLK-Pelle_WAK	51238496-51241670	62659606
Gorai.011G216900.1	TKL-Pl-1	52215816-52229588	62659606
Gorai.011G217500.1	RLK-Pelle_LRR-XI-1	52346514-52350105	62659606
Gorai.011G217600.1	RLK-Pelle_LRR-XI-1	52379336-52383137	62659606
Gorai.011G217700.1	RLK-Pelle_LRR-XI-1	52390011-52391992	62659606
Gorai.011G217800.1	RLK-Pelle_LRR-XI-1	52409189-52413060	62659606
Gorai.011G217900.1	RLK-Pelle_WAK	52461093-52464103	62659606
Gorai.011G218000.1	RLK-Pelle_WAK	52470252-52475472	62659606
Gorai.011G218100.1	RLK-Pelle_WAK	52484780-52488645	62659606
Gorai.011G218200.1	RLK-Pelle_LRR-XI-1	52539682-52543491	62659606
Gorai.011G218300.1	RLK-Pelle_L-LEC	52544619-52546712	62659606
Gorai.011G218500.1	RLK-Pelle_WAK	52563743-52566874	62659606
Gorai.011G218900.1	RLK-Pelle_LRR-XI-1	52663416-52666825	62659606
Gorai.011G219300.1	RLK-Pelle_LRR-XI-1	52690341-52693064	62659606
Gorai.011G223900.1	RLK-Pelle_PERK-2	53449021-53454707	62659606
Gorai.011G228500.1	CAMK_CDPK	54159715-54164809	62659606
Gorai.011G238100.1	RLK-Pelle_RLCK-VIIa-2	56042788-56046663	62659606
Gorai.011G239600.1	RLK-Pelle_LRR-XII-1	56384545-56388154	62659606
Gorai.011G240400.1	RLK-Pelle_DLSV	56594871-56599097	62659606
Gorai.011G242000.1	RLK-Pelle_RLCK-VIIa-1	56889169-56892989	62659606
Gorai.011G253000.1	RLK-Pelle_CrRLK1L-1	58162013-58164923	62659606
Gorai.011G258500.1	RLK-Pelle_LRR-XII-1	58834596-58838093	62659606
Gorai.011G258600.1	RLK-Pelle_LRR-XII-1	58846357-58850862	62659606
Gorai.011G258700.1	RLK-Pelle_LRR-XII-1	58866679-58869662	62659606
Gorai.011G259100.1	RLK-Pelle_LRR-XII-1	58927314-58932882	62659606
Gorai.011G259200.1	RLK-Pelle_LRR-XII-1	58943432-58946990	62659606
Gorai.011G259300.1	RLK-Pelle_LRR-XII-1	58959790-58963557	62659606
Gorai.011G259500.1	RLK-Pelle_LRR-XII-1	59012846-59017634	62659606
Gorai.011G259700.1	RLK-Pelle_LRR-XII-1	59034623-59036091	62659606
Gorai.011G259800.1	RLK-Pelle_LRR-XII-1	59086550-59089715	62659606
Gorai.011G260200.1	RLK-Pelle_LRR-XII-1	59119172-59124712	62659606
Gorai.011G260300.1	RLK-Pelle_LRR-XII-1	59136108-59139270	62659606
Gorai.011G261900.1	RLK-Pelle_RLCK-VIIa-2	59309030-59312474	62659606
Gorai.011G267500.1	RLK-Pelle_L-LEC	59943069-59945643	62659606
Gorai.011G268800.1	RLK-Pelle_WAK_LRK10L-1	60080589-60084991	62659606
Gorai.011G271600.1	RLK-Pelle_LRR-XII-1	60383584-60384679	62659606
Gorai.011G284100.1	RLK-Pelle_LRR-XII-1	61662379-61665790	62659606
Gorai.011G284200.1	RLK-Pelle_LRR-XII-1	61677852-61680463	62659606
Gorai.011G284300.1	RLK-Pelle_LRR-XII-1	61681937-61685702	62659606
Gorai.011G284400.1	RLK-Pelle_LRR-XII-1	61688565-61692697	62659606
Gorai.011G284700.1	RLK-Pelle_LRR-XII-1	61724428-61725473	62659606
Gorai.011G284900.1	RLK-Pelle_LRR-XII-1	61739835-61748306	62659606
Gorai.011G285100.1	RLK-Pelle_LRR-XII-1	61756292-61760772	62659606
Gorai.011G285300.1	RLK-Pelle_LRR-XII-1	61765372-61768598	62659606
Gorai.011G285400.1	RLK-Pelle_LRR-XII-1	61771114-61774307	62659606
Gorai.011G285500.1	RLK-Pelle_LRR-XII-1	61776035-61780484	62659606
Gorai.011G288100.1	RLK-Pelle_CR4L	61969910-61972685	62659606
Gorai.011G288600.1	CMGC_DYRK-PRP4	62000369-62003874	62659606
Gorai.011G289900.1	RLK-Pelle_LRR-III	62128485-62131381	62659606
Gorai.011G291000.1	RLK-Pelle_LRR-VI-2	62234652-62239387	62659606
Gorai.011G295900.1	RLK-Pelle_RLCK-XII-1	62625913-62630238	62659606
chromosome 12
Gorai.012G001800.1	RLK-Pelle_L-LEC	198323-201051	35427486
Gorai.012G003200.1	RLK-Pelle_LRK10L-2	390492-392931	35427486
Gorai.012G003300.1	RLK-Pelle_LRK10L-2	393185-395747	35427486
Gorai.012G005200.1	RLK-Pelle_LysM	615085-616353	35427486
Gorai.012G007600.2	ULK_Fused	854755-862185	35427486
Gorai.012G009800.1	RLK-Pelle_RLCK-VIIa-2	1069170-1074963	35427486
Gorai.012G010600.1	RLK-Pelle_RLCK-IXb	1172873-1177608	35427486
Gorai.012G018700.1	TKL-Pl-1	2219468-2233238	35427486
Gorai.012G023400.1	AGC_RSK-2	2875885-2879885	35427486
Gorai.012G029300.1	RLK-Pelle_RLCK-VIIa-1	3651086-3652909	35427486
Gorai.012G031500.1	RLK-Pelle_SD-2b	3907525-3909888	35427486
Gorai.012G031700.1	RLK-Pelle_SD-2b	3938980-3941364	35427486
Gorai.012G031800.1	RLK-Pelle_SD-2b	3942368-3945004	35427486
Gorai.012G032100.1	RLK-Pelle_SD-2b	3979177-3981528	35427486
Gorai.012G032200.1	RLK-Pelle_SD-2b	3987137-3989956	35427486
Gorai.012G032300.1	RLK-Pelle_SD-2b	4027677-4030052	35427486
Gorai.012G032400.1	RLK-Pelle_SD-2b	4032153-4034838	35427486
Gorai.012G032600.1	RLK-Pelle_SD-2b	4043946-4046324	35427486
Gorai.012G032700.1	RLK-Pelle_SD-2b	4051404-4054386	35427486
Gorai.012G032900.1	RLK-Pelle_SD-2b	4064326-4066680	35427486
Gorai.012G033000.1	RLK-Pelle_SD-2b	4077512-4079905	35427486
Gorai.012G033500.1	WNK_NRBP	4113089-4117017	35427486
Gorai.012G034500.1	STE_STE11	4208711-4213686	35427486
Gorai.012G038800.1	RLK-Pelle_CrRLK1L-1	4840401-4843151	35427486
Gorai.012G040400.2	RLK-Pelle_RLCK-V	5006728-5010476	35427486
Gorai.012G041500.1	CMGC_MAPK	5215912-5222014	35427486
Gorai.012G042800.1	TKL-Pl-5	5409028-5416372	35427486
Gorai.012G045700.1	CAMK_CDPK	5721482-5727068	35427486
Gorai.012G046800.2	TKL_CTR1-DRK-1	5857111-5871617	35427486
Gorai.012G047600.1	CMGC_CDK-Pl	5984971-5987585	35427486
Gorai.012G055500.1	RLK-Pelle_RLCK-VIIa-2	7438797-7443360	35427486
Gorai.012G057700.1	AGC_RSK-2	7895101-7898428	35427486
Gorai.012G058000.1	RLK-Pelle_LRR-Xa	7907789-7909947	35427486
Gorai.012G061300.2	TKL-Pl-4	8587637-8590958	35427486
Gorai.012G064400.2	AGC_RSK-2	9160151-9163346	35427486
Gorai.012G064800.1	TKL-Pl-4	9188839-9191944	35427486
Gorai.012G067400.1	RLK-Pelle_CrRLK1L-1	9777770-9780934	35427486
Gorai.012G070600.1	RLK-Pelle_RLCK-VIIa-2	10436318-10439489	35427486
Gorai.012G078500.2	RLK-Pelle_LRR-VI-2	12693934-12697949	35427486
Gorai.012G087700.1	RLK-Pelle_LysM	14989201-14991359	35427486
Gorai.012G088400.1	RLK-Pelle_LRR-VI-1	15150073-15154383	35427486
Gorai.012G095300.1	RLK-Pelle_RLCK-IXb	17303278-17306531	35427486
Gorai.012G095500.1	RLK-Pelle_RLCK-VI	17455219-17458257	35427486
Gorai.012G095600.1	RLK-Pelle_RLCK-XV	17509915-17511871	35427486
Gorai.012G097800.1	RLK-Pelle_LRR-II	20198057-20202694	35427486
Gorai.012G098700.1	RLK-Pelle_LRR-XII-1	20810133-20813481	35427486
Gorai.012G099200.1	RLK-Pelle_RLCK-VIII	21044869-21047871	35427486
Gorai.012G104300.1	RLK-Pelle_RLCK-VIIa-2	23445236-23447734	35427486
Gorai.012G105700.1	RLK-Pelle_L-LEC	23713159-23715212	35427486
Gorai.012G105900.1	RLK-Pelle_L-LEC	23750185-23753070	35427486
Gorai.012G106100.1	RLK-Pelle_LRR-XII-1	23811900-23815163	35427486
Gorai.012G106700.1	RLK-Pelle_WAK_LRK10L-1	23944675-23947425	35427486
Gorai.012G108100.1	Group-Pl-3	24241336-24247467	35427486
Gorai.012G114600.1	CAMK_CDPK	26404347-26409940	35427486
Gorai.012G116100.1	RLK-Pelle_L-LEC	26832862-26834874	35427486
Gorai.012G124900.1	RLK-Pelle_LRR-XI-2	28859421-28862498	35427486
Gorai.012G128000.1	RLK-Pelle_L-LEC	29597216-29599476	35427486
Gorai.012G128100.1	CMGC_CDK-CRK7-CDK9	29601244-29605837	35427486
Gorai.012G138900.1	CAMK_CDPK	31259337-31263004	35427486
Gorai.012G140900.1	RLK-Pelle_LRR-II	31418238-31424191	35427486
Gorai.012G141000.1	RLK-Pelle_LRR-II	31435420-31440445	35427486
Gorai.012G144100.1	RLK-Pelle_L-LEC	31766008-31768028	35427486
Gorai.012G144200.1	RLK-Pelle_L-LEC	31812381-31814549	35427486
Gorai.012G144300.1	RLK-Pelle_L-LEC	31823242-31825176	35427486
Gorai.012G144400.1	RLK-Pelle_L-LEC	31838856-31841078	35427486
Gorai.012G144500.1	RLK-Pelle_L-LEC	31854915-31856922	35427486
Gorai.012G144600.1	RLK-Pelle_L-LEC	31869024-31871183	35427486
Gorai.012G144800.1	RLK-Pelle_L-LEC	31882205-31886613	35427486
Gorai.012G144900.1	RLK-Pelle_L-LEC	31898247-31900779	35427486
Gorai.012G145000.1	RLK-Pelle_L-LEC	31904450-31906374	35427486
Gorai.012G145100.1	RLK-Pelle_L-LEC	31917878-31919827	35427486
Gorai.012G145200.1	RLK-Pelle_L-LEC	31936524-31940168	35427486
Gorai.012G145400.1	RLK-Pelle_L-LEC	31966418-31970513	35427486
Gorai.012G157000.1	TKL-Pl-4	33060282-33068833	35427486
Gorai.012G162000.1	RLK-Pelle_LRR-XI-1	33401403-33404721	35427486
Gorai.012G170000.1	CMGC_CDK-CRK7-CDK9	33994546-33999092	35427486
Gorai.012G170900.1	RLK-Pelle_RLCK-VIIb	34046086-34050154	35427486
Gorai.012G171700.1	RLK-Pelle_PERK-1	34149028-34155624	35427486
Gorai.012G174900.2	CMGC_CDK-PITSLRE	34446565-34450903	35427486
Gorai.012G183300.1	RLK-Pelle_LRK10L-2	35089341-35093910	35427486
Gorai.012G184100.1	RLK-Pelle_LRR-III	35135037-35140624	35427486
chromosome 13
Gorai.013G001000.1	TKL-Pl-3	54513-64416	58321163
Gorai.013G003100.2	CAMK_CDPK	223969-228346	58321163
Gorai.013G009700.1	RLK-Pelle_SD-2b	647366-649798	58321163
Gorai.013G013100.1	CMGC_CDK-CDK8	885517-888039	58321163
Gorai.013G013500.1	RLK-Pelle_LRK10L-2	909641-912903	58321163
Gorai.013G018100.1	RLK-Pelle_CR4L	1245619-1248403	58321163
Gorai.013G023800.1	RLK-Pelle_CrRLK1L-1	1734408-1736961	58321163
Gorai.013G030200.1	RLK-Pelle_LRR-IX	2278855-2282354	58321163
Gorai.013G034300.1	RLK-Pelle_SD-2b	2630377-2632770	58321163
Gorai.013G034400.1	RLK-Pelle_SD-2b	2634178-2636563	58321163
Gorai.013G034500.1	RLK-Pelle_SD-2b	2640830-2643292	58321163
Gorai.013G034800.1	RLK-Pelle_CrRLK1L-1	2695755-2698310	58321163
Gorai.013G036900.1	RLK-Pelle_LRR-XIV	2926005-2931152	58321163
Gorai.013G037700.1	RLK-Pelle_PERK-1	2993505-2997099	58321163
Gorai.013G038800.1	CAMK_OST1L	3093295-3096912	58321163
Gorai.013G042100.1	CAMK_CDPK	3571963-3577689	58321163
Gorai.013G044800.1	RLK-Pelle_URK-1	3913435-3917778	58321163
Gorai.013G047000.1	RLK-Pelle_LRR-III	4158785-4162710	58321163
Gorai.013G054200.1	RLK-Pelle_L-LEC	5219031-5221076	58321163
Gorai.013G054300.1	RLK-Pelle_L-LEC	5239535-5241706	58321163
Gorai.013G054400.1	RLK-Pelle_L-LEC	5268327-5270189	58321163
Gorai.013G062400.1	RLK-Pelle_LRR-III	6856850-6859281	58321163
Gorai.013G063000.1	RLK-Pelle_LRR-II	6951190-6962040	58321163
Gorai.013G063100.1	RLK-Pelle_LRR-II	6967858-6976847	58321163
Gorai.013G063200.1	RLK-Pelle_LRR-II	6996987-7003071	58321163
Gorai.013G063800.1	RLK-Pelle_RLCK-VIIa-2	7105256-7108955	58321163
Gorai.013G064400.4	CAMK_CDPK	7213611-7217438	58321163
Gorai.013G064500.2	CAMK_CDPK	7231436-7235084	58321163
Gorai.013G065600.2	AGC_RSK-2	7393381-7401556	58321163
Gorai.013G072500.1	RLK-Pelle_DLSV	8636497-8640397	58321163
Gorai.013G075800.2	BUB	9328315-9333132	58321163
Gorai.013G077800.1	RLK-Pelle_RLCK-VIIa-2	9971374-9975960	58321163
Gorai.013G081700.3	CMGC_DYRK-PRP4	11151269-11156853	58321163
Gorai.013G083000.1	RLK-Pelle_RLCK-VIIa-2	11583041-11584772	58321163
Gorai.013G083100.1	RLK-Pelle_RLCK-VIIa-2	11584839-11588588	58321163
Gorai.013G089100.2	TKL-Pl-5	13953492-13958608	58321163
Gorai.013G094500.1	RLK-Pelle_LRR-XV	15506132-15509278	58321163
Gorai.013G096500.1	RLK-Pelle_CrRLK1L-1	16368680-16371267	58321163
Gorai.013G096600.1	RLK-Pelle_CrRLK1L-1	16462277-16465474	58321163
Gorai.013G102600.1	RLK-Pelle_LRR-II	19083931-19087634	58321163
Gorai.013G108200.1	RLK-Pelle_RLCK-VI	23632967-23637738	58321163
Gorai.013G108800.1	RLK-Pelle_WAK	23808438-23809502	58321163
Gorai.013G109000.1	RLK-Pelle_WAK	23831792-23833809	58321163
Gorai.013G120400.1	RLK-Pelle_CrRLK1L-1	30133835-30136398	58321163
Gorai.013G123300.1	CK1_CK1-Pl	31795069-31801170	58321163
Gorai.013G134700.1	CMGC_CDK-CRK7-CDK9	35720040-35722444	58321163
Gorai.013G147000.1	AGC_RSK-2	40397027-40399134	58321163
Gorai.013G151400.2	AGC_RSK-2	41329117-41332533	58321163
Gorai.013G152300.1	RLK-Pelle_L-LEC	41671711-41673714	58321163
Gorai.013G156000.1	WNK_NRBP	43088420-43089618	58321163
Gorai.013G156100.1	RLK-Pelle_LRR-III	43118346-43121103	58321163
Gorai.013G159300.1	CAMK_CDPK	43588966-43593714	58321163
Gorai.013G164600.1	RLK-Pelle_LRR-I-2	44553576-44557975	58321163
Gorai.013G168700.1	CMGC_CDK-CRK7-CDK9	45444529-45450678	58321163
Gorai.013G169600.1	STE_STE20-YSK	45568971-45575996	58321163
Gorai.013G174600.1	STE_STE20-Fray	46321932-46323098	58321163
Gorai.013G175600.1	CK1_CK1-Pl	46492555-46493256	58321163
Gorai.013G175900.1	RLK-Pelle_LRR-XIIIa	46523710-46525830	58321163
Gorai.013G185200.1	CMGC_DYRK-YAK	48406903-48419794	58321163
Gorai.013G195600.1	RLK-Pelle_LRR-VI-1	49898150-49904526	58321163
Gorai.013G201300.1	NEK	51227871-51233218	58321163
Gorai.013G202600.1	CMGC_CDK-CRK7-CDK9	51351668-51356372	58321163
Gorai.013G203000.1	CK1_CK1-Pl	51409994-51415090	58321163
Gorai.013G204600.1	RLK-Pelle_Extensin	51563071-51565381	58321163
Gorai.013G216200.1	RLK-Pelle_LRR-VII-2	53610858-53613766	58321163
Gorai.013G216700.1	CAMK_CAMKL-CHK1	53673117-53674629	58321163
Gorai.013G217500.1	RLK-Pelle_DLSV	53756436-53760689	58321163
Gorai.013G217600.1	RLK-Pelle_DLSV	53780885-53784297	58321163
Gorai.013G219500.2	CK1_CK1-Pl	53935720-53941175	58321163
Gorai.013G224000.1	RLK-Pelle_RLCK-VIIa-2	54379681-54381829	58321163
Gorai.013G227100.1	CK1_CK1	54634033-54640067	58321163
Gorai.013G229600.1	STE_STE7	54835568-54839071	58321163
Gorai.013G231600.1	RLK-Pelle_LRR-III	55005135-55006011	58321163
Gorai.013G231800.1	RLK-Pelle_LRR-III	55027454-55030242	58321163
Gorai.013G235600.1	RLK-Pelle_CrRLK1L-1	55359418-55362142	58321163
Gorai.013G242000.1	RLK-Pelle_RLCK-VIIa-2	56112247-56118122	58321163
Gorai.013G253100.1	CAMK_CDPK	57043788-57049048	58321163
Gorai.013G256500.1	TLK	57259752-57268832	58321163
Gorai.013G256900.3	NEK	57293863-57300145	58321163
Gorai.013G262800.1	RLK-Pelle_L-LEC	57669226-57671416	58321163
Gorai.013G263500.1	RLK-Pelle_RLCK-VIIa-2	57711487-57714125	58321163
Gorai.013G263600.1	RLK-Pelle_RLCK-VIIa-2	57714657-57717777	58321163
Gorai.013G264000.1	RLK-Pelle_RLCK-IXb	57742532-57747382	58321163
Gorai.013G265900.1	RLK-Pelle_RLCK-VIIa-1	57860416-57863530	58321163
Gorai.013G267800.1	RLK-Pelle_LysM	58013494-58014837	58321163
Gorai.013G269600.1	STE_STE11	58117295-58118879	58321163
Gorai.013G271600.2	RLK-Pelle_LRR-VIII-1	58211090-58220651	58321163
Gorai.013G272100.1	WNK_NRBP	58253387-58257230	58321163

## Sheet: G. arboretum
Gene ID	Classification	Chromosome location	Chromosome length
chromosome 1
Cotton_A_10355	RLK-Pelle_PERK-1	695597-698647	147109308
Cotton_A_10347	CMGC_CDK-CCRK	768502-771645	147109308
Cotton_A_10341	CK1_CK1	859884-863174	147109308
Cotton_A_10339	AGC_PKA-PKG	888668-895546	147109308
Cotton_A_10314	STE_STE7	1252699-1254796	147109308
Cotton_A_10290	RLK-Pelle_Extensin	1502998-1508967	147109308
Cotton_A_10287	AGC_MAST	1579111-1586676	147109308
Cotton_A_05716	CK1_CK1	1895279-1899825	147109308
Cotton_A_05713	STE_STE7	1943486-1947067	147109308
Cotton_A_05651	RLK-Pelle_RLCK-VIIa-2	2525987-2527777	147109308
Cotton_A_05648	RLK-Pelle_LRR-XIIIb	2559648-2565955	147109308
Cotton_A_05596	Aur	3118133-3120414	147109308
Cotton_A_05590	RLK-Pelle_LRR-XI-1	3156099-3159218	147109308
Cotton_A_27952	RLK-Pelle_RLCK-VIIa-2	6265973-6268899	147109308
Cotton_A_27951	RLK-Pelle_RLCK-VIIa-2	6269319-6271315	147109308
Cotton_A_30763	RLK-Pelle_WAK_LRK10L-1	8057548-8063515	147109308
Cotton_A_33921	RLK-Pelle_CrRLK1L-1	10679661-10682045	147109308
Cotton_A_33237	RLK-Pelle_CrRLK1L-1	12347250-12348125	147109308
Cotton_A_33235	RLK-Pelle_CrRLK1L-1	12433701-12434966	147109308
Cotton_A_31671	RLK-Pelle_CrRLK1L-1	16242786-16245359	147109308
Cotton_A_37478	RLK-Pelle_CrRLK1L-1	16557641-16560250	147109308
Cotton_A_37479	RLK-Pelle_CrRLK1L-1	16606429-16609038	147109308
Cotton_A_37480	RLK-Pelle_CrRLK1L-1	16615516-16617514	147109308
Cotton_A_26375	RLK-Pelle_Extensin	18800609-18804588	147109308
Cotton_A_32301	CAMK_CDPK	18919294-18925492	147109308
Cotton_A_32160	AGC-Pl	20786968-20789859	147109308
Cotton_A_40735	TKL-Pl-4	26864641-26868990	147109308
Cotton_A_18724	RLK-Pelle_SD-2b	27426798-27429215	147109308
Cotton_A_18683	RLK-Pelle_LRR-XI-1	29530315-29533854	147109308
Cotton_A_28330	CK1_CK1	30974202-30979056	147109308
Cotton_A_29930	RLK-Pelle_CrRLK1L-1	34991143-34991940	147109308
Cotton_A_29931	RLK-Pelle_CrRLK1L-1	34993069-34995228	147109308
Cotton_A_29935	RLK-Pelle_CrRLK1L-1	35084598-35085830	147109308
Cotton_A_07290	RLK-Pelle_RLCK-IV	47526004-47529180	147109308
Cotton_A_07249	RLK-Pelle_LRR-VII-2	48453847-48456273	147109308
Cotton_A_07248	CAMK_CAMKL-CHK1	48472757-48473995	147109308
Cotton_A_07230	RLK-Pelle_DLSV	48613251-48615251	147109308
Cotton_A_07196	RLK-Pelle_Singleton	48995719-48998732	147109308
Cotton_A_07192	CK1_CK1-Pl	49018372-49024125	147109308
Cotton_A_19207	CAMK_CAMKL-CHK1	49319158-49320498	147109308
Cotton_A_19197	RLK-Pelle_RLCK-X	49534801-49537613	147109308
Cotton_A_34190	RLK-Pelle_RLCK-VIIa-2	49831464-49833962	147109308
Cotton_A_28872	TKL-Pl-4	51295796-51298784	147109308
Cotton_A_34325	RLK-Pelle_RLCK-IV	53457131-53459402	147109308
Cotton_A_23592	AGC_RSK-2	55874265-55875497	147109308
Cotton_A_23607	RLK-Pelle_SD-2b	56280831-56282026	147109308
Cotton_A_37205	STE_STE11	56300609-56301172	147109308
Cotton_A_20505	TLK	58712827-58721601	147109308
Cotton_A_20472	RLK-Pelle_Singleton	59147042-59150376	147109308
Cotton_A_20470	CK1_CK1-Pl	59178639-59183395	147109308
Cotton_A_39416	RLK-Pelle_LRR-XI-1	62099397-62103023	147109308
Cotton_A_18587	NAK	64426215-64428920	147109308
Cotton_A_18604	WNK_NRBP	64592257-64595259	147109308
Cotton_A_18611	CMGC_CLK	64677333-64680435	147109308
Cotton_A_03534	RLK-Pelle_RLCK-VIIa-2	66077708-66080623	147109308
Cotton_A_03588	RLK-Pelle_LRR-XI-1	66609868-66612838	147109308
Cotton_A_03596	RLK-Pelle_RLCK-IXb	66702308-66706135	147109308
Cotton_A_03598	RLK-Pelle_L-LEC	66710601-66712580	147109308
Cotton_A_03656	CMGC_CDK-CRK7-CDK9	67350050-67353769	147109308
Cotton_A_33213	RLK-Pelle_RLCK-V	68547888-68550362	147109308
Cotton_A_33211	CMGC_MAPK	68592359-68595682	147109308
Cotton_A_13292	RLK-Pelle_DLSV	71291814-71296311	147109308
Cotton_A_13291	CAMK_CAMKL-LKB	71312803-71316874	147109308
Cotton_A_13289	CAMK_CAMKL-CHK1	71334991-71341238	147109308
Cotton_A_29198	CK1_CK1	73323269-73327461	147109308
Cotton_A_37182	RLK-Pelle_CrRLK1L-1	77639538-77642261	147109308
Cotton_A_37187	RLK-Pelle_CrRLK1L-1	77817173-77819279	147109308
Cotton_A_28183	RLK-Pelle_SD-2b	78809606-78810976	147109308
Cotton_A_28171	TKL-Pl-4	78908925-78913591	147109308
Cotton_A_28167	CMGC_CDK-Pl	78976636-78984373	147109308
Cotton_A_31042	TKL-Pl-6	81810399-81816730	147109308
Cotton_A_33385	STE_STE7	82469570-82470532	147109308
Cotton_A_19085	RLK-Pelle_CrRLK1L-1	82694607-82697225	147109308
Cotton_A_12232	RLK-Pelle_L-LEC	83973798-83976702	147109308
Cotton_A_12184	RLK-Pelle_LRR-III	84696786-84698783	147109308
Cotton_A_12182	RLK-Pelle_LRK10L-2	84733136-84735128	147109308
Cotton_A_19639	RLK-Pelle_RLCK-IV	85886413-85889823	147109308
Cotton_A_19643	RLK-Pelle_RLCK-XII-1	85924265-85927247	147109308
Cotton_A_31015	RLK-Pelle_LRR-III	86569119-86571921	147109308
Cotton_A_32012	RLK-Pelle_LRR-I-1	88787168-88791661	147109308
Cotton_A_19907	CMGC_CDK-PITSLRE	90376726-90378745	147109308
Cotton_A_19920	RLK-Pelle_LRR-VI-1	90485574-90490557	147109308
Cotton_A_30001	CAMK_CDPK	92528198-92530942	147109308
Cotton_A_28750	CAMK_CDPK	95787539-95790457	147109308
Cotton_A_22722	RLK-Pelle_RLCK-IXb	98867573-98869352	147109308
Cotton_A_24319	AGC_RSK-2	102813540-102814900	147109308
Cotton_A_09571	AGC_RSK-2	105381965-105385538	147109308
Cotton_A_36011	RLK-Pelle_RLCK-VIIa-2	107814994-107818420	147109308
Cotton_A_23725	CAMK_CDPK	108758538-108760883	147109308
Cotton_A_27014	CMGC_GSK	109517791-109521610	147109308
Cotton_A_11592	RLK-Pelle_LRR-VI-1	110521016-110524497	147109308
Cotton_A_11591	RLK-Pelle_CrRLK1L-1	110531771-110534443	147109308
Cotton_A_11560	TKL-Pl-4	110836979-110839685	147109308
Cotton_A_11534	RLK-Pelle_DLSV	111177136-111179814	147109308
Cotton_A_37697	RLK-Pelle_LRR-III	115929979-115932083	147109308
Cotton_A_28584	RLK-Pelle_LRR-XI-1	116555121-116558302	147109308
Cotton_A_28599	RLK-Pelle_Extensin	116965590-116972539	147109308
Cotton_A_23640	RLK-Pelle_CR4L	117208599-117210056	147109308
Cotton_A_27640	RLK-Pelle_CrRLK1L-1	118443811-118446215	147109308
Cotton_A_24662	RLK-Pelle_CrRLK1L-1	119215422-119217917	147109308
Cotton_A_14027	AGC_NDR	123661517-123668149	147109308
Cotton_A_14025	RLK-Pelle_RLCK-IXb	123681608-123684733	147109308
Cotton_A_19473	RLK-Pelle_LRR-III	124658335-124659908	147109308
Cotton_A_19444	RLK-Pelle_LRR-Xa	125065138-125066958	147109308
Cotton_A_34072	CMGC_CDK-CRK7-CDK9	125949942-125953674	147109308
Cotton_A_15230	RLK-Pelle_LRR-Xa	128035540-128036508	147109308
Cotton_A_15202	AGC_RSK-2	128462043-128463475	147109308
Cotton_A_15191	CMGC_RCK	128601838-128606177	147109308
Cotton_A_38980	RLK-Pelle_DLSV	128914227-128917599	147109308
Cotton_A_34796	RLK-Pelle_LysM	129402973-129407022	147109308
Cotton_A_32564	RLK-Pelle_PERK-2	133074330-133079551	147109308
Cotton_A_33876	RLK-Pelle_RLCK-VIIa-1	133990813-133994783	147109308
Cotton_A_01519	TKL-Pl-4	134863651-134869706	147109308
Cotton_A_01529	RLK-Pelle_WAK_LRK10L-1	134932253-134934417	147109308
Cotton_A_01559	CAMK_CDPK	135155239-135160029	147109308
Cotton_A_01572	RLK-Pelle_LRR-VII-3	135254949-135258161	147109308
Cotton_A_01592	CMGC_MAPK	135403485-135406146	147109308
Cotton_A_01622	RLK-Pelle_PERK-1	135658417-135666566	147109308
Cotton_A_01663	RLK-Pelle_WAK_LRK10L-1	136236591-136239763	147109308
Cotton_A_28652	RLK-Pelle_RLCK-VIIa-2	137367158-137369449	147109308
Cotton_A_28660	CMGC_SRPK	137417438-137419948	147109308
Cotton_A_28665	IRE1	137443830-137448207	147109308
Cotton_A_32728	RLK-Pelle_RLCK-IXb	138726033-138729499	147109308
Cotton_A_32730	RLK-Pelle_RLCK-IXb	138896356-138902132	147109308
Cotton_A_05954	RLK-Pelle_LRR-II	140262498-140266749	147109308
Cotton_A_05944	CAMK_AMPK	140391226-140395457	147109308
Cotton_A_05912	RLK-Pelle_LRR-XI-1	140970258-140973408	147109308
chromosome 2
Cotton_A_23334	RLK-Pelle_LRR-II	1268054-1274152	100751860
Cotton_A_31150	RLK-Pelle_WAK	2034188-2035206	100751860
Cotton_A_31151	RLK-Pelle_WAK	2038440-2041849	100751860
Cotton_A_31154	RLK-Pelle_WAK	2086574-2087605	100751860
Cotton_A_31415	RLK-Pelle_LRR-III	3162310-3164797	100751860
Cotton_A_31416	RLK-Pelle_RLCK-IXb	3165998-3169014	100751860
Cotton_A_11267	RLK-Pelle_LRR-Xb-1	5030728-5032275	100751860
Cotton_A_11243	RLK-Pelle_LRR-III	5607321-5613021	100751860
Cotton_A_39976	CAMK_CDPK	13237593-13241304	100751860
Cotton_A_39216	RLK-Pelle_LRR-XI-1	16779867-16782898	100751860
Cotton_A_33274	RLK-Pelle_SD-2b	17182569-17185000	100751860
Cotton_A_33166	RLK-Pelle_WAK	18914894-18917395	100751860
Cotton_A_33167	RLK-Pelle_WAK	18920911-18923412	100751860
Cotton_A_33169	RLK-Pelle_WAK	18941026-18942141	100751860
Cotton_A_33177	RLK-Pelle_RLCK-VI	19273028-19277188	100751860
Cotton_A_15370	RLK-Pelle_DLSV	20024247-20025293	100751860
Cotton_A_15347	RLK-Pelle_LRR-III	20492112-20495273	100751860
Cotton_A_15339	NEK	20596152-20602125	100751860
Cotton_A_32915	RLK-Pelle_RLCK-VI	29591114-29593955	100751860
Cotton_A_21757	TKL-Pl-4	33684828-33692028	100751860
Cotton_A_37089	CMGC_MAPK	37626058-37628710	100751860
Cotton_A_39824	STE_STE7	38614621-38615451	100751860
Cotton_A_30096	RLK-Pelle_LRR-Xb-2	39260097-39263621	100751860
Cotton_A_31561	RLK-Pelle_RLCK-XII-1	42546706-42550725	100751860
Cotton_A_23559	RLK-Pelle_CrRLK1L-1	48102498-48113613	100751860
Cotton_A_23558	RLK-Pelle_CrRLK1L-1	48118965-48120662	100751860
Cotton_A_23557	RLK-Pelle_LRR-III	48136555-48139478	100751860
Cotton_A_23546	RLK-Pelle_LRR-III	48219591-48222544	100751860
Cotton_A_23536	STE_STE11	48373905-48374921	100751860
Cotton_A_33020	RLK-Pelle_LRR-III	54747419-54751241	100751860
Cotton_A_27062	RLK-Pelle_CR4L	54876317-54877393	100751860
Cotton_A_27038	RLK-Pelle_LRR-XI-1	55533424-55536522	100751860
Cotton_A_16741	RLK-Pelle_LRR-XI-1	60824478-60827881	100751860
Cotton_A_25728	RLK-Pelle_RLCK-XII-2	61587383-61588405	100751860
Cotton_A_36487	RLK-Pelle_LRR-XI-1	64432937-64435345	100751860
Cotton_A_22898	RLK-Pelle_L-LEC	65697641-65699587	100751860
Cotton_A_22897	RLK-Pelle_L-LEC	65796574-65798511	100751860
Cotton_A_22896	RLK-Pelle_L-LEC	65813856-65815802	100751860
Cotton_A_22895	RLK-Pelle_L-LEC	65829134-65831107	100751860
Cotton_A_10103	RLK-Pelle_RLCK-XII-1	67379459-67383258	100751860
Cotton_A_00511	RLK-Pelle_LRR-III	68389173-68391283	100751860
Cotton_A_00503	CMGC_SRPK	68487614-68491649	100751860
Cotton_A_00449	RLK-Pelle_L-LEC	69045586-69047682	100751860
Cotton_A_00429	RLK-Pelle_RLCK-VIIa-1	69200132-69203804	100751860
Cotton_A_00381	RLK-Pelle_L-LEC	69571416-69573437	100751860
Cotton_A_00373	RLK-Pelle_RLCK-VIIa-2	69641929-69644472	100751860
Cotton_A_00358	RLK-Pelle_RLCK-XII-1	69765393-69768913	100751860
Cotton_A_00338	RLK-Pelle_LRR-Xa	69958537-69960394	100751860
Cotton_A_39167	RLK-Pelle_LRR-XI-1	72378727-72382239	100751860
Cotton_A_33650	CAMK_CDPK	74906974-74916355	100751860
Cotton_A_33649	RLK-Pelle_RLCK-VIIa-2	74959616-74962591	100751860
Cotton_A_37535	RLK-Pelle_SD-2b	77625040-77627505	100751860
Cotton_A_26709	RLK-Pelle_RLCK-IXb	85408953-85412729	100751860
Cotton_A_26707	RLK-Pelle_RLCK-VI	85434868-85437809	100751860
Cotton_A_26701	RLK-Pelle_RLCK-XVI	85524393-85528170	100751860
Cotton_A_26698	RLK-Pelle_LysM	85576953-85578815	100751860
Cotton_A_29896	RLK-Pelle_L-LEC	85775953-85777893	100751860
Cotton_A_35824	RLK-Pelle_PERK-1	89732586-89737166	100751860
Cotton_A_36453	CAMK_CDPK	91542499-91545688	100751860
chromosome 3
Cotton_A_26621	RLK-Pelle_LRR-III	523716-527703	102572285
Cotton_A_26623	RLK-Pelle_SD-2b	538557-541070	102572285
Cotton_A_26634	RLK-Pelle_DLSV	761136-765428	102572285
Cotton_A_20651	RLK-Pelle_LRR-XI-1	1516831-1520548	102572285
Cotton_A_20655	CK1_CK1	1597991-1602856	102572285
Cotton_A_20656	AGC_NDR	1614659-1620850	102572285
Cotton_A_23002	CMGC_GSK	4178796-4184278	102572285
Cotton_A_29514	CMGC_GSK	4467580-4472012	102572285
Cotton_A_16862	TKL_CTR1-DRK-2	9396074-9402562	102572285
Cotton_A_16858	CMGC_CDK-CRK7-CDK9	9448914-9452420	102572285
Cotton_A_16833	CMGC_CK2	10103500-10108469	102572285
Cotton_A_13169	RLK-Pelle_RLCK-VIIa-2	13380374-13382235	102572285
Cotton_A_13180	CAMK_OST1L	13605627-13607955	102572285
Cotton_A_10002	RLK-Pelle_LRR-VI-2	13843623-13847455	102572285
Cotton_A_09938	RLK-Pelle_LRR-VII-1	15154547-15157292	102572285
Cotton_A_09921	RLK-Pelle_LRR-IV	15510979-15513136	102572285
Cotton_A_16981	TKL-Pl-4	19924081-19926671	102572285
Cotton_A_16984	NEK	20000111-20005301	102572285
Cotton_A_11931	RLK-Pelle_DLSV	21946181-21947196	102572285
Cotton_A_11903	CK1_CK1	22104950-22109677	102572285
Cotton_A_11861	RLK-Pelle_LRR-III	22386162-22393466	102572285
Cotton_A_14496	RLK-Pelle_LRR-III	23094876-23098456	102572285
Cotton_A_14502	CK1_CK1-Pl	23144048-23149472	102572285
Cotton_A_14509	RLK-Pelle_PERK-1	23179527-23183818	102572285
Cotton_A_28899	RLK-Pelle_RLCK-IV	23729259-23731362	102572285
Cotton_A_20187	RLK-Pelle_RLCK-IV	24480661-24482764	102572285
Cotton_A_25963	STE_STE11	24747857-24752826	102572285
Cotton_A_40185	RLK-Pelle_LysM	25847524-25850220	102572285
Cotton_A_03216	CMGC_GSKL	26781814-26800470	102572285
Cotton_A_03306	NAK	28341970-28344901	102572285
Cotton_A_03349	CMGC_CDK-CRK7-CDK9	30886439-30888844	102572285
Cotton_A_26291	Group-Pl-2	31140316-31144906	102572285
Cotton_A_09759	CMGC_CK2	36183216-36187127	102572285
Cotton_A_09810	RLK-Pelle_LRR-XI-1	37045714-37048862	102572285
Cotton_A_09812	RLK-Pelle_LRR-XI-1	37078910-37082300	102572285
Cotton_A_09813	RLK-Pelle_LRR-XI-1	37114565-37117915	102572285
Cotton_A_12617	RLK-Pelle_RLCK-VIII	38001753-38004013	102572285
Cotton_A_05837	SCY1_SCYL2	39968669-39979848	102572285
Cotton_A_05825	CMGC_CDK-CRK7-CDK9	40073500-40076944	102572285
Cotton_A_05730	RLK-Pelle_DLSV	41050322-41053325	102572285
Cotton_A_21403	RLK-Pelle_CR4L	42202771-42205080	102572285
Cotton_A_32261	RLK-Pelle_LRR-III	42792513-42794102	102572285
Cotton_A_33452	RLK-Pelle_Extensin	45191812-45197384	102572285
Cotton_A_19537	RLK-Pelle_RKF3	45644136-45645817	102572285
Cotton_A_19535	RLK-Pelle_RKF3	45647448-45649334	102572285
Cotton_A_06833	RLK-Pelle_RLCK-VIIa-2	53134679-53137116	102572285
Cotton_A_20073	RLK-Pelle_URK-2	53734603-53738487	102572285
Cotton_A_20076	RLK-Pelle_LRR-XI-1	53749885-53753302	102572285
Cotton_A_11958	CAMK_CAMKL-LKB	54593776-54597690	102572285
Cotton_A_11979	CAMK_CDPK	54739355-54742498	102572285
Cotton_A_12002	CK1_CK1-Pl	54944891-54953168	102572285
Cotton_A_12009	AGC_RSK-2	55028675-55029913	102572285
Cotton_A_21222	RLK-Pelle_CR4L	59369059-59370450	102572285
Cotton_A_21190	AGC_RSK-2	59876867-59880079	102572285
Cotton_A_37284	RLK-Pelle_LRR-II	61992061-61998082	102572285
Cotton_A_38879	WNK_NRBP	64733406-64736035	102572285
Cotton_A_39183	RLK-Pelle_LRR-XII-1	68003104-68006316	102572285
Cotton_A_24394	RLK-Pelle_LRR-IV	69699139-69701501	102572285
Cotton_A_37145	TKL_Gdt	71705455-71707642	102572285
Cotton_A_40118	RLK-Pelle_RLCK-VI	81899965-81902362	102572285
Cotton_A_40117	RLK-Pelle_RLCK-XV	82171494-82173044	102572285
Cotton_A_13017	RLK-Pelle_LRR-XIIIa	85167916-85173796	102572285
Cotton_A_13019	CMGC_CDK-CRK7-CDK9	85375450-85379809	102572285
Cotton_A_05162	STE_STE11	88578878-88580365	102572285
Cotton_A_05085	RLK-Pelle_LRR-I-1	89619298-89623824	102572285
Cotton_A_05074	TKL-Pl-6	89735056-89743108	102572285
Cotton_A_05054	RLK-Pelle_LRR-XI-1	90438496-90441649	102572285
Cotton_A_05053	RLK-Pelle_LRR-XI-1	90447573-90450720	102572285
Cotton_A_05052	RLK-Pelle_LRR-XI-1	90492735-90495891	102572285
Cotton_A_05034	CAMK_OST1L	90955650-90959561	102572285
Cotton_A_31255	CMGC_MAPK	93286495-93289273	102572285
Cotton_A_22919	RLK-Pelle_RLCK-VIIa-2	94060001-94062600	102572285
Cotton_A_22936	Aur	94386677-94388679	102572285
chromosome 4
Cotton_A_33797	RLK-Pelle_RLCK-VI	249081-251523	137634760
Cotton_A_37253	RLK-Pelle_LRR-III	2311480-2313935	137634760
Cotton_A_14378	TKL_Gdt	8286498-8288664	137634760
Cotton_A_30036	RLK-Pelle_RLCK-XII-1	14925979-14930249	137634760
Cotton_A_24551	STE_STE11	15844184-15844966	137634760
Cotton_A_35259	NEK	16798799-16804564	137634760
Cotton_A_35261	RLK-Pelle_LRR-IX	16878341-16881367	137634760
Cotton_A_38710	TKL-Pl-5	19395855-19401427	137634760
Cotton_A_12256	RLK-Pelle_RLCK-XII-1	21099375-21103085	137634760
Cotton_A_12282	RLK-Pelle_LysM	22124751-22132248	137634760
Cotton_A_12306	RLK-Pelle_CrRLK1L-1	22757571-22758620	137634760
Cotton_A_12315	RLK-Pelle_CrRLK1L-1	22937902-22938951	137634760
Cotton_A_12326	RLK-Pelle_CrRLK1L-1	23119679-23122369	137634760
Cotton_A_12327	RLK-Pelle_CrRLK1L-1	23148615-23151287	137634760
Cotton_A_12328	RLK-Pelle_CrRLK1L-1	23176345-23177806	137634760
Cotton_A_12330	RLK-Pelle_CrRLK1L-1	23187723-23188868	137634760
Cotton_A_12332	RLK-Pelle_CrRLK1L-1	23209598-23210761	137634760
Cotton_A_12333	RLK-Pelle_CrRLK1L-1	23258091-23259221	137634760
Cotton_A_21454	RLK-Pelle_RLCK-IXb	24691035-24694542	137634760
Cotton_A_08259	RLK-Pelle_RLCK-VI	25589952-25591740	137634760
Cotton_A_08258	RLK-Pelle_RKF3	25600304-25602058	137634760
Cotton_A_08199	TKL-Pl-4	26503161-26505675	137634760
Cotton_A_23314	WEE	26883271-26887069	137634760
Cotton_A_01276	CMGC_CLK	32545412-32548053	137634760
Cotton_A_01272	RLK-Pelle_LRR-XI-1	32625618-32628491	137634760
Cotton_A_01265	RLK-Pelle_DLSV	32704595-32707696	137634760
Cotton_A_01247	CAMK_CAMKL-CHK1	32871827-32873122	137634760
Cotton_A_01243	RLK-Pelle_LRR-VII-2	32907865-32910423	137634760
Cotton_A_01223	RLK-Pelle_L-LEC	33046516-33052578	137634760
Cotton_A_01216	RLK-Pelle_SD-2b	33084812-33087286	137634760
Cotton_A_01212	TKL-Pl-1	33115289-33117533	137634760
Cotton_A_01193	RLK-Pelle_RLCK-X	33279810-33282689	137634760
Cotton_A_01192	RLK-Pelle_RLCK-X	33286775-33288727	137634760
Cotton_A_01175	CAMK_CAMKL-CHK1	33406607-33407959	137634760
Cotton_A_01101	TKL-Pl-4	33926912-33930865	137634760
Cotton_A_01089	RLK-Pelle_SD-2b	34022805-34025222	137634760
Cotton_A_01075	AGC_RSK-2	34139115-34140359	137634760
Cotton_A_26510	CAMK_OST1L	34849993-34852181	137634760
Cotton_A_35215	NAK	40865427-40871610	137634760
Cotton_A_31463	STE_STE11	42298867-42303220	137634760
Cotton_A_32553	RLK-Pelle_LysM	42548130-42550968	137634760
Cotton_A_32557	CAMK_CAMKL-CHK1	42570412-42571788	137634760
Cotton_A_29534	CMGC_DYRK-YAK	44970645-44982296	137634760
Cotton_A_18116	RLK-Pelle_WAK_LRK10L-1	48114913-48116712	137634760
Cotton_A_03795	CMGC_RCK	51454280-51464479	137634760
Cotton_A_03753	RLK-Pelle_LRR-Xa	52052339-52053325	137634760
Cotton_A_03691	WNK_NRBP	53166495-53168005	137634760
Cotton_A_09434	RLK-Pelle_RLCK-IXa	54463895-54466455	137634760
Cotton_A_09436	RLK-Pelle_LRR-XV	54476461-54479994	137634760
Cotton_A_09449	RLK-Pelle_RLCK-VIIa-1	54604674-54605601	137634760
Cotton_A_20602	RLK-Pelle_RLCK-VIIa-2	56126595-56129729	137634760
Cotton_A_20611	RLK-Pelle_LRR-Xa	56185800-56187617	137634760
Cotton_A_20623	TKL-Pl-4	56257652-56262056	137634760
Cotton_A_20627	STE_STE20-Fray	56291769-56297694	137634760
Cotton_A_20635	STE_STE7	56358586-56361865	137634760
Cotton_A_20637	AGC_RSK-2	56374595-56377866	137634760
Cotton_A_15508	RLK-Pelle_LRR-XV	57596457-57599879	137634760
Cotton_A_34908	RLK-Pelle_Extensin	59760736-59763982	137634760
Cotton_A_34902	STE_STE20-Fray	60361122-60373543	137634760
Cotton_A_21289	RLK-Pelle_RKF3	64858676-64860475	137634760
Cotton_A_21288	RLK-Pelle_RKF3	64866709-64868559	137634760
Cotton_A_21287	RLK-Pelle_RLCK-VI	64886120-64890926	137634760
Cotton_A_12492	RLK-Pelle_CrRLK1L-1	66193396-66194493	137634760
Cotton_A_12535	RLK-Pelle_LRR-XII-1	67065514-67070409	137634760
Cotton_A_12552	RLK-Pelle_LRK10L-2	67468692-67469597	137634760
Cotton_A_12554	RLK-Pelle_LRK10L-2	67495947-67499551	137634760
Cotton_A_12555	RLK-Pelle_LRK10L-2	67525782-67526753	137634760
Cotton_A_12560	RLK-Pelle_LRK10L-2	67627573-67631509	137634760
Cotton_A_12561	RLK-Pelle_LRK10L-2	67633592-67638622	137634760
Cotton_A_12563	RLK-Pelle_LRK10L-2	67662790-67668417	137634760
Cotton_A_12564	RLK-Pelle_LRK10L-2	67673881-67679098	137634760
Cotton_A_12565	RLK-Pelle_LRK10L-2	67716222-67716773	137634760
Cotton_A_12569	RLK-Pelle_LRK10L-2	67760671-67761231	137634760
Cotton_A_40115	WNK_NRBP	71673719-71676585	137634760
Cotton_A_10648	CMGC_GSK	73551419-73554229	137634760
Cotton_A_36161	CAMK_OST1L	74082305-74084364	137634760
Cotton_A_25163	RLK-Pelle_RLCK-VIIa-2	75737850-75739459	137634760
Cotton_A_19135	AGC_PDK1	77631943-77637747	137634760
Cotton_A_19136	RLK-Pelle_LRR-XII-1	77639864-77645415	137634760
Cotton_A_19137	RLK-Pelle_LRR-XII-1	77712913-77718291	137634760
Cotton_A_19164	RLK-Pelle_L-LEC	78171152-78172093	137634760
Cotton_A_19173	RLK-Pelle_L-LEC	78271191-78273198	137634760
Cotton_A_06659	RLK-Pelle_L-LEC	81070894-81072840	137634760
Cotton_A_06661	RLK-Pelle_L-LEC	81227227-81229173	137634760
Cotton_A_06662	RLK-Pelle_L-LEC	81231435-81264695	137634760
Cotton_A_06663	RLK-Pelle_L-LEC	81336034-81337293	137634760
Cotton_A_06664	RLK-Pelle_L-LEC	81340813-81342666	137634760
Cotton_A_06675	STE_STE7	81619015-81621558	137634760
Cotton_A_06705	RLK-Pelle_DLSV	83065503-83078518	137634760
Cotton_A_39639	RLK-Pelle_LRR-III	84333634-84339834	137634760
Cotton_A_19365	CAMK_CDPK	84873921-84878214	137634760
Cotton_A_19333	RLK-Pelle_LRR-VII-3	85394977-85398363	137634760
Cotton_A_14638	RLK-Pelle_PERK-1	87234797-87237140	137634760
Cotton_A_32792	RLK-Pelle_CrRLK1L-1	88497696-88500200	137634760
Cotton_A_32789	RLK-Pelle_CrRLK1L-1	88526414-88528903	137634760
Cotton_A_34226	RLK-Pelle_LysM	92955376-92957388	137634760
Cotton_A_40060	TKL_CTR1-DRK-2	95058035-95065313	137634760
Cotton_A_22161	RLK-Pelle_LRR-I-1	99775657-99777305	137634760
Cotton_A_22156	TKL-Pl-4	99929444-99935307	137634760
Cotton_A_10959	RLK-Pelle_RLCK-XI	104240215-104242176	137634760
Cotton_A_10984	RLK-Pelle_RLCK-VI	104592931-104597256	137634760
Cotton_A_10987	CK1_CK1-Pl	104614582-104619551	137634760
Cotton_A_35229	RLK-Pelle_LRR-XII-1	106092701-106096118	137634760
Cotton_A_35230	RLK-Pelle_LRR-XII-1	106097720-106099446	137634760
Cotton_A_14978	NEK	109808594-109812949	137634760
Cotton_A_14994	WNK_NRBP	110217999-110220988	137634760
Cotton_A_15004	TKL_CTR1-DRK-2	110582964-110589225	137634760
Cotton_A_15017	CMGC_CDK-CRK7-CDK9	111119792-111123533	137634760
Cotton_A_36143	RLK-Pelle_DLSV	115681739-115694697	137634760
Cotton_A_14285	RLK-Pelle_RLCK-VIIa-1	116752385-116756313	137634760
Cotton_A_35873	CMGC_CLK	117437154-117440122	137634760
Cotton_A_33112	CAMK_CDPK	119391065-119395326	137634760
Cotton_A_18894	RLK-Pelle_LRR-III	123886020-123888011	137634760
Cotton_A_09275	RLK-Pelle_LRR-XI-1	126524841-126528001	137634760
Cotton_A_09283	RLK-Pelle_CrRLK1L-1	126673134-126675680	137634760
Cotton_A_09294	CK1_CK1	126901205-126906342	137634760
Cotton_A_09302	CAMK_CDPK	127130974-127131923	137634760
Cotton_A_05579	RLK-Pelle_DLSV	129053344-129055459	137634760
Cotton_A_05577	CAMK_CDPK	129060495-129064638	137634760
Cotton_A_05559	RLK-Pelle_L-LEC	129172278-129174206	137634760
Cotton_A_05499	AGC_RSK-2	129744744-129747459	137634760
Cotton_A_29141	STE_STE11	130448362-130448871	137634760
Cotton_A_35509	RLK-Pelle_L-LEC	131435624-131436856	137634760
Cotton_A_35503	RLK-Pelle_L-LEC	131509561-131518505	137634760
Cotton_A_24862	RLK-Pelle_DLSV	132592931-132595901	137634760
Cotton_A_24864	RLK-Pelle_DLSV	132641277-132644324	137634760
Cotton_A_28039	RLK-Pelle_DLSV	133830719-133832936	137634760
Cotton_A_17244	PEK_PEK	134748533-134752558	137634760
Cotton_A_17243	CMGC_CDK-CRK7-CDK9	134756528-134761181	137634760
Cotton_A_38360	RLK-Pelle_RLCK-V	136164795-136166323	137634760
Cotton_A_15661	RLK-Pelle_URK-3	136933625-136935900	137634760
Cotton_A_15660	Group-Pl-3	136955405-136959788	137634760
Cotton_A_15642	CAMK_CAMKL-CHK1	137204948-137209185	137634760
Cotton_A_32340	CMGC_GSK	137383700-137389112	137634760
Cotton_A_39947	CAMK_CDPK	137593807-137599427	137634760
chromosome 5
Cotton_A_32611	RLK-Pelle_URK-2	2121633-2124238	59688865
Cotton_A_00787	RLK-Pelle_LRR-III	7384486-7386201	59688865
Cotton_A_00784	CAMK_OST1L	7412295-7415877	59688865
Cotton_A_00778	CAMK_CDPK	7460120-7464482	59688865
Cotton_A_00755	RLK-Pelle_RKF3	7619973-7621919	59688865
Cotton_A_00753	RLK-Pelle_PERK-2	7633612-7639353	59688865
Cotton_A_00743	RLK-Pelle_RLCK-V	7704876-7708007	59688865
Cotton_A_00740	RLK-Pelle_LRR-XIV	7729358-7732361	59688865
Cotton_A_00717	RLK-Pelle_CrRLK1L-1	7923478-7926069	59688865
Cotton_A_08924	RLK-Pelle_SD-2b	9266144-9268609	59688865
Cotton_A_08933	RLK-Pelle_DLSV	9435160-9439203	59688865
Cotton_A_08934	RLK-Pelle_DLSV	9453691-9457485	59688865
Cotton_A_08956	STE_STE-Pl	9912596-9937300	59688865
Cotton_A_38327	RLK-Pelle_LRR-VI-1	11846122-11848815	59688865
Cotton_A_34181	STE_STE20-Pl	12535915-12540689	59688865
Cotton_A_34609	RLK-Pelle_LRR-XI-1	14888970-14892026	59688865
Cotton_A_34613	RLK-Pelle_L-LEC	15032022-15034190	59688865
Cotton_A_19574	RLK-Pelle_WAK	15317205-15319851	59688865
Cotton_A_19579	RLK-Pelle_WAK	15468039-15471566	59688865
Cotton_A_19581	RLK-Pelle_WAK	15659975-15661705	59688865
Cotton_A_19587	RLK-Pelle_PERK-2	15754670-15758395	59688865
Cotton_A_19602	STE_STE11	16067103-16069783	59688865
Cotton_A_34822	RLK-Pelle_LRR-XI-1	17298788-17302284	59688865
Cotton_A_17971	RLK-Pelle_LRR-V	17622896-17629569	59688865
Cotton_A_27351	RLK-Pelle_LRR-II	18793267-18799849	59688865
Cotton_A_27344	RLK-Pelle_L-LEC	18901994-18904011	59688865
Cotton_A_27341	RLK-Pelle_RLCK-VIIa-2	19038788-19044891	59688865
Cotton_A_27334	CAMK_CDPK	19134554-19137586	59688865
Cotton_A_33424	CMGC_DYRK-PRP4	20730947-20737182	59688865
Cotton_A_33363	RLK-Pelle_RLCK-VIIb	21137302-21139437	59688865
Cotton_A_22435	RLK-Pelle_RLCK-VIIa-2	23980415-23983718	59688865
Cotton_A_22445	CK1_CK1	24775137-24779053	59688865
Cotton_A_22446	AGC_NDR	24781387-24785307	59688865
Cotton_A_04377	CMGC_MAPK	25675272-25679141	59688865
Cotton_A_04353	TKL-Pl-5	25873536-25877013	59688865
Cotton_A_04333	CAMK_CAMKL-CHK1	26073704-26075352	59688865
Cotton_A_04331	CAMK_CAMKL-CHK1	26085614-26086906	59688865
Cotton_A_04328	WNK_NRBP	26111137-26112426	59688865
Cotton_A_04325	TKL-Pl-4	26145106-26148002	59688865
Cotton_A_04321	RLK-Pelle_RLCK-II	26164370-26170523	59688865
Cotton_A_04311	Group-Pl-4	26234827-26237400	59688865
Cotton_A_04292	RLK-Pelle_RLCK-VIIa-2	26324378-26328110	59688865
Cotton_A_19306	RLK-Pelle_LRR-Xa	29726070-29727905	59688865
Cotton_A_19295	RLK-Pelle_WAK_LRK10L-1	29934644-29936551	59688865
Cotton_A_33482	RLK-Pelle_Extensin	34917953-34920849	59688865
Cotton_A_33907	CMGC_CDK-PITSLRE	39823265-39826549	59688865
Cotton_A_19675	AGC_RSK-2	42167301-42169160	59688865
Cotton_A_19693	RLK-Pelle_LRR-XI-1	42265706-42270509	59688865
Cotton_A_22838	RLK-Pelle_LRR-XI-1	43899512-43901883	59688865
Cotton_A_22824	RLK-Pelle_LRR-Xb-1	46890020-46893058	59688865
Cotton_A_24172	RLK-Pelle_LRR-III	48944322-48946328	59688865
Cotton_A_08717	RLK-Pelle_CrRLK1L-1	50349151-50351694	59688865
Cotton_A_08720	TKL_CTR1-DRK-2	50377368-50382496	59688865
Cotton_A_08722	TKL_CTR1-DRK-2	50416503-50421131	59688865
Cotton_A_08762	RLK-Pelle_RLCK-VIII	51328701-51330732	59688865
Cotton_A_08763	RLK-Pelle_RLCK-V	51331799-51334063	59688865
Cotton_A_08792	CAMK_CDPK	52002688-52005412	59688865
Cotton_A_08811	RLK-Pelle_SD-2b	52570790-52573345	59688865
Cotton_A_08812	RLK-Pelle_SD-2b	52627969-52630323	59688865
Cotton_A_24545	RLK-Pelle_WAK	56578329-56581907	59688865
Cotton_A_24542	TKL-Pl-6	56598086-56603170	59688865
Cotton_A_24541	CMGC_MAPK	56614559-56618868	59688865
Cotton_A_08386	TKL-Pl-6	57316870-57322135	59688865
Cotton_A_08382	TKL-Pl-6	57331391-57332623	59688865
Cotton_A_08366	CAMK_CAMKL-CHK1	57548677-57550053	59688865
Cotton_A_08349	TKL-Pl-4	57710501-57712152	59688865
Cotton_A_08325	WNK_NRBP	57937926-57940679	59688865
Cotton_A_08296	RLK-Pelle_LRR-XI-1	58282759-58285883	59688865
Cotton_A_25305	RLK-Pelle_LRR-IX	59068450-59071703	59688865
Cotton_A_23912	RLK-Pelle_RLCK-VIII	59464678-59467418	59688865
Cotton_A_23914	CAMK_CDPK	59482928-59493169	59688865
Cotton_A_23928	RLK-Pelle_WAK	59639977-59643046	59688865
Cotton_A_23929	RLK-Pelle_WAK	59684500-59687757	59688865
chromosome 6
Cotton_A_30525	RLK-Pelle_LRR-XI-1	823433-826393	121289401
Cotton_A_30527	RLK-Pelle_LRR-XI-1	891804-894764	121289401
Cotton_A_35092	CAMK_OST1L	3952963-3956068	121289401
Cotton_A_33748	RLK-Pelle_LRR-XI-1	6204127-6207803	121289401
Cotton_A_28389	CMGC_MAPK	8515064-8516258	121289401
Cotton_A_13584	RLK-Pelle_L-LEC	9868499-9870508	121289401
Cotton_A_13605	RLK-Pelle_LRR-XI-1	10051159-10055398	121289401
Cotton_A_13614	RLK-Pelle_LRR-III	10113023-10114808	121289401
Cotton_A_40870	STE_STE11	13983076-13987166	121289401
Cotton_A_13215	STE_STE20-Fray	15906182-15912881	121289401
Cotton_A_13222	WNK_NRBP	15935162-15938482	121289401
Cotton_A_36295	RLK-Pelle_LRR-III	18096067-18098523	121289401
Cotton_A_30187	RLK-Pelle_LRR-XI-1	18678822-18682686	121289401
Cotton_A_20951	RLK-Pelle_RLCK-XII-1	19044326-19047250	121289401
Cotton_A_20950	TKL-Pl-5	19048730-19052012	121289401
Cotton_A_20938	RLK-Pelle_SD-2b	19407848-19410436	121289401
Cotton_A_20928	CMGC_MAPK	19600828-19604565	121289401
Cotton_A_20926	RLK-Pelle_RLCK-V	19648709-19651000	121289401
Cotton_A_23056	RLK-Pelle_DLSV	21248890-21251650	121289401
Cotton_A_23058	RLK-Pelle_DLSV	21260539-21263298	121289401
Cotton_A_17766	RLK-Pelle_SD-2b	21406318-21409216	121289401
Cotton_A_17757	RLK-Pelle_LRR-III	21491243-21493241	121289401
Cotton_A_17755	RLK-Pelle_LRR-III	21508677-21510675	121289401
Cotton_A_17733	Group-Pl-4	21745111-21749291	121289401
Cotton_A_35609	RLK-Pelle_DLSV	23973234-23975815	121289401
Cotton_A_27152	STE_STE11	25354542-25359097	121289401
Cotton_A_37254	CAMK_CAMKL-CHK1	25440977-25442407	121289401
Cotton_A_37258	RLK-Pelle_WAK	25570576-25573017	121289401
Cotton_A_17685	TKL-Pl-6	27311412-27317309	121289401
Cotton_A_17707	AGC_RSK-2	28040064-28042133	121289401
Cotton_A_17722	CMGC_CDK-CRK7-CDK9	28502461-28507314	121289401
Cotton_A_17728	CMGC_GSK	28645044-28648476	121289401
Cotton_A_01964	RLK-Pelle_LRR-XII-1	29157766-29163069	121289401
Cotton_A_01978	RLK-Pelle_LRR-III	29233352-29236109	121289401
Cotton_A_02026	RLK-Pelle_LysM	29625083-29627020	121289401
Cotton_A_02027	RLK-Pelle_LysM	29628338-29630230	121289401
Cotton_A_02041	CAMK_OST1L	29700182-29703118	121289401
Cotton_A_02043	STE_STE11	29726342-29729870	121289401
Cotton_A_02046	RLK-Pelle_LRR-XI-1	29791402-29794561	121289401
Cotton_A_02104	RLK-Pelle_RLCK-XII-1	31074694-31078333	121289401
Cotton_A_23678	RLK-Pelle_RKF3	31979663-31981549	121289401
Cotton_A_23677	RLK-Pelle_RLCK-VI	31996002-31997767	121289401
Cotton_A_15811	CAMK_CDPK	32917955-32920347	121289401
Cotton_A_15781	RLK-Pelle_RLCK-VIIa-2	33259445-33261481	121289401
Cotton_A_15775	CAMK_CDPK	33327939-33330675	121289401
Cotton_A_21008	RLK-Pelle_RLCK-IXb	34093029-34096581	121289401
Cotton_A_21032	RLK-Pelle_LRR-III	34658794-34661938	121289401
Cotton_A_38637	RLK-Pelle_LRR-I-1	41432785-41437180	121289401
Cotton_A_25899	CAMK_CAMKL-CHK1	46195676-46202875	121289401
Cotton_A_35294	RLK-Pelle_RLCK-VI	46451894-46454990	121289401
Cotton_A_20707	RLK-Pelle_PERK-2	48426185-48428540	121289401
Cotton_A_07964	CMGC_RCK	49941928-49944975	121289401
Cotton_A_07922	STE_STE7	50322700-50323659	121289401
Cotton_A_22644	CMGC_GSK	51726343-51729109	121289401
Cotton_A_22631	RLK-Pelle_RLCK-VIII	51912077-51914216	121289401
Cotton_A_30874	AGC_RSK-2	53740314-53746401	121289401
Cotton_A_30877	RLK-Pelle_L-LEC	53751987-53752757	121289401
Cotton_A_30794	CAMK_CDPK	55600924-55605249	121289401
Cotton_A_10908	Group-Pl-3	56614225-56616754	121289401
Cotton_A_10894	RLK-Pelle_LRR-Xb-1	56715782-56719366	121289401
Cotton_A_10870	RLK-Pelle_LRR-II	56839854-56843541	121289401
Cotton_A_10863	CAMK_OST1L	56884848-56886967	121289401
Cotton_A_10850	RLK-Pelle_RLCK-VI	56959133-56961476	121289401
Cotton_A_27702	RLK-Pelle_RLCK-IXb	58217024-58218061	121289401
Cotton_A_31071	RLK-Pelle_LRR-III	58798465-58801894	121289401
Cotton_A_32441	RLK-Pelle_RLCK-VI	62315429-62317780	121289401
Cotton_A_10754	RLK-Pelle_LRR-III	65511196-65514456	121289401
Cotton_A_10765	RLK-Pelle_URK-1	65675491-65679835	121289401
Cotton_A_10809	CAMK_OST1L	66291768-66294520	121289401
Cotton_A_10813	RLK-Pelle_RKF3	66373231-66375183	121289401
Cotton_A_10817	RLK-Pelle_RLCK-V	66432919-66435698	121289401
Cotton_A_10821	RLK-Pelle_LRR-XIV	66509646-66513628	121289401
Cotton_A_06139	RLK-Pelle_RLCK-VIIa-2	67875882-67879690	121289401
Cotton_A_06167	TKL-Pl-5	68503833-68508227	121289401
Cotton_A_06197	RLK-Pelle_LRR-XV	68860489-68863887	121289401
Cotton_A_06202	STE_STE20-Pl	68935013-68943698	121289401
Cotton_A_29085	RLK-Pelle_LRR-III	71832075-71834005	121289401
Cotton_A_37106	RLK-Pelle_CrRLK1L-1	73414113-73416647	121289401
Cotton_A_37105	RLK-Pelle_CrRLK1L-1	73482167-73484638	121289401
Cotton_A_07183	RLK-Pelle_RLCK-VIIa-2	73772969-73774827	121289401
Cotton_A_07095	RLK-Pelle_LRR-IV	74851751-74854332	121289401
Cotton_A_07077	RLK-Pelle_LRR-VII-1	74993065-74995813	121289401
Cotton_A_31082	STE_STE11	76175053-76176105	121289401
Cotton_A_11401	RLK-Pelle_LRR-I-2	77753244-77756030	121289401
Cotton_A_11421	RLK-Pelle_RLCK-VI	78215173-78217669	121289401
Cotton_A_28482	RLK-Pelle_CrRLK1L-1	81073006-81075540	121289401
Cotton_A_28487	RLK-Pelle_CrRLK1L-1	81143419-81144561	121289401
Cotton_A_34331	CMGC_CK2	85670131-85673340	121289401
Cotton_A_14785	RLK-Pelle_RLCK-V	87390928-87393253	121289401
Cotton_A_14823	RLK-Pelle_SD-2b	87903747-87906092	121289401
Cotton_A_14827	RLK-Pelle_RLCK-VIIa-1	87934921-87936713	121289401
Cotton_A_22056	RLK-Pelle_Extensin	88624241-88628056	121289401
Cotton_A_26407	RLK-Pelle_URK-3	90158764-90161550	121289401
Cotton_A_37358	CMGC_CDK-CRK7-CDK9	90780812-90786391	121289401
Cotton_A_21317	RLK-Pelle_CrRLK1L-1	94536196-94538751	121289401
Cotton_A_27206	RLK-Pelle_DLSV	97252149-97262467	121289401
Cotton_A_13376	RLK-Pelle_LRR-Xb-2	99387546-99391160	121289401
Cotton_A_13385	RLK-Pelle_CrRLK1L-1	99477683-99480328	121289401
Cotton_A_25788	RLK-Pelle_PERK-1	100390773-100397084	121289401
Cotton_A_04571	CMGC_CDK-CRK7-CDK9	104437939-104440623	121289401
Cotton_A_04563	RLK-Pelle_CR4L	104491459-104493789	121289401
Cotton_A_04562	RLK-Pelle_LRR-XI-1	104523644-104526700	121289401
Cotton_A_04541	SCY1_SCYL2	104771864-104784970	121289401
Cotton_A_04442	WNK_NRBP	107991102-107994473	121289401
Cotton_A_14578	STE_STE-Pl	108828110-108841456	121289401
Cotton_A_36964	RLK-Pelle_L-LEC	110729433-110731490	121289401
Cotton_A_38440	RLK-Pelle_LRR-V	111969159-111974950	121289401
Cotton_A_08075	RLK-Pelle_LRR-XI-2	114534421-114535941	121289401
Cotton_A_08058	CMGC_CDK-PITSLRE	114700563-114702777	121289401
Cotton_A_08056	RLK-Pelle_LRR-VI-1	114735683-114739044	121289401
Cotton_A_31183	CK1_CK1-Pl	118757106-118761932	121289401
Cotton_A_01481	TKL-Pl-4	119603141-119606995	121289401
Cotton_A_01455	STE_STE7	119831645-119832604	121289401
Cotton_A_01454	STE_STE7	119840249-119840929	121289401
Cotton_A_01441	RLK-Pelle_LRR-XII-1	119951542-119955165	121289401
Cotton_A_01431	TKL_CTR1-DRK-2	120065069-120073613	121289401
Cotton_A_01430	CMGC_MAPK	120081644-120086919	121289401
Cotton_A_01379	RLK-Pelle_LRR-IV	120532450-120534632	121289401
Cotton_A_01364	RLK-Pelle_RLCK-XI	120645334-120647274	121289401
Cotton_A_01345	CAMK_CDPK	120777208-120779419	121289401
Cotton_A_01294	RLK-Pelle_RLCK-IXb	121183176-121188263	121289401
Cotton_A_01289	RLK-Pelle_CrRLK1L-1	121229613-121232153	121289401
chromosome 7
Cotton_A_37268	RLK-Pelle_LRR-Xb-1	2020637-2024044	127712974
Cotton_A_24765	RLK-Pelle_LRR-XI-2	4182778-4184697	127712974
Cotton_A_40485	RLK-Pelle_LRR-XIV	7143143-7146929	127712974
Cotton_A_04910	AGC_RSK-2	13877682-13879492	127712974
Cotton_A_04955	CAMK_CDPK	14110885-14113039	127712974
Cotton_A_04967	RLK-Pelle_DLSV	14181579-14185466	127712974
Cotton_A_05018	RLK-Pelle_LRR-VI-2	14580093-14586431	127712974
Cotton_A_05019	CAMK_CAMKL-CHK1	14591323-14592711	127712974
Cotton_A_05020	CMGC_GSK	14596903-14599383	127712974
Cotton_A_38763	RLK-Pelle_C-LEC	14903414-14906405	127712974
Cotton_A_14230	RLK-Pelle_DLSV	18009882-18019817	127712974
Cotton_A_14231	RLK-Pelle_DLSV	18033097-18040726	127712974
Cotton_A_14232	RLK-Pelle_LRR-XII-1	18046614-18054222	127712974
Cotton_A_14237	RLK-Pelle_LRR-XII-1	18143442-18145169	127712974
Cotton_A_14275	CMGC_RCK	19382779-19385783	127712974
Cotton_A_33817	RLK-Pelle_LRR-XII-1	20543812-20544989	127712974
Cotton_A_33814	RLK-Pelle_LRR-XII-1	20599859-20609666	127712974
Cotton_A_35447	Group-Pl-4	21624590-21628738	127712974
Cotton_A_32963	CAMK_CDPK	22861181-22863924	127712974
Cotton_A_36119	RLK-Pelle_LRR-III	24835314-24837425	127712974
Cotton_A_38948	CMGC_CDK-CRK7-CDK9	25469929-25473770	127712974
Cotton_A_06573	RLK-Pelle_LRR-III	27901983-27903813	127712974
Cotton_A_06571	WNK_NRBP	27905283-27906331	127712974
Cotton_A_06517	RLK-Pelle_L-LEC	28916809-28927737	127712974
Cotton_A_06502	AGC_RSK-2	29189263-29191158	127712974
Cotton_A_06488	RLK-Pelle_LRR-XI-1	29300259-29303661	127712974
Cotton_A_14206	CK1_CK1-Pl	29690396-29696149	127712974
Cotton_A_14160	RLK-Pelle_LRK10L-2	30392444-30397022	127712974
Cotton_A_14159	RLK-Pelle_LRK10L-2	30403262-30404374	127712974
Cotton_A_14156	RLK-Pelle_LRR-XII-1	30460026-30464782	127712974
Cotton_A_14155	RLK-Pelle_LRR-XII-1	30553532-30557836	127712974
Cotton_A_14154	RLK-Pelle_LRR-XII-1	30659768-30662039	127712974
Cotton_A_14152	RLK-Pelle_LRR-XII-1	30731617-30733856	127712974
Cotton_A_29019	RLK-Pelle_RLCK-XII-1	34020060-34023383	127712974
Cotton_A_29023	RLK-Pelle_SD-2b	34053507-34056035	127712974
Cotton_A_00040	RLK-Pelle_RLCK-VIIa-1	37493713-37498002	127712974
Cotton_A_00041	RLK-Pelle_RLCK-VIIa-1	37500260-37504554	127712974
Cotton_A_00100	RLK-Pelle_DLSV	38131664-38137401	127712974
Cotton_A_00102	STE_STE-Pl	38141813-38153942	127712974
Cotton_A_00206	CAMK_OST1L	38924294-38927220	127712974
Cotton_A_00254	TKL-Pl-4	39225961-39231528	127712974
Cotton_A_28409	RLK-Pelle_SD-2b	39790544-39791745	127712974
Cotton_A_12781	RLK-Pelle_WAK	40442608-40445123	127712974
Cotton_A_12779	RLK-Pelle_WAK	40451792-40452706	127712974
Cotton_A_12777	RLK-Pelle_WAK	40493690-40496763	127712974
Cotton_A_12774	RLK-Pelle_WAK	40578653-40581436	127712974
Cotton_A_12773	RLK-Pelle_WAK	40603475-40607182	127712974
Cotton_A_12772	RLK-Pelle_WAK	40620613-40623730	127712974
Cotton_A_12764	RLK-Pelle_PERK-2	40771420-40775561	127712974
Cotton_A_12734	TKL-Pl-4	41192821-41203751	127712974
Cotton_A_04790	CAMK_CDPK	43706758-43709822	127712974
Cotton_A_04772	RLK-Pelle_RLCK-VIIa-1	43891837-43893455	127712974
Cotton_A_24273	AGC-Pl	46110247-46112842	127712974
Cotton_A_24263	CMGC_CLK	46455236-46458792	127712974
Cotton_A_14486	RLK-Pelle_LRR-XII-1	49222702-49225812	127712974
Cotton_A_11681	CMGC_MAPK	49684545-49688213	127712974
Cotton_A_11637	RLK-Pelle_LRR-VI-2	50151356-50154500	127712974
Cotton_A_11613	TKL_CTR1-DRK-2	50412474-50418343	127712974
Cotton_A_28448	TKL-Pl-5	51484059-51488223	127712974
Cotton_A_28474	TKL-Pl-4	53638305-53641015	127712974
Cotton_A_38509	TKL-Pl-7	58753308-58756409	127712974
Cotton_A_28575	RLK-Pelle_RLCK-VI	58826471-58829827	127712974
Cotton_A_18564	RLK-Pelle_RLCK-VIIa-2	61968073-61969961	127712974
Cotton_A_22609	RLK-Pelle_L-LEC	68290507-68291622	127712974
Cotton_A_22607	RLK-Pelle_L-LEC	68338259-68339197	127712974
Cotton_A_22606	RLK-Pelle_L-LEC	68402721-68403668	127712974
Cotton_A_22593	CMGC_MAPK	68664483-68669025	127712974
Cotton_A_22780	RLK-Pelle_DLSV	70626677-70632934	127712974
Cotton_A_04140	RLK-Pelle_RLCK-VIIa-2	77464569-77471270	127712974
Cotton_A_04144	RLK-Pelle_RLCK-VI	77551347-77553670	127712974
Cotton_A_04148	RLK-Pelle_LRR-III	77662106-77664366	127712974
Cotton_A_04154	CAMK_CAMKL-CHK1	77749197-77750420	127712974
Cotton_A_04158	CAMK_CAMKL-CHK1	77766565-77767890	127712974
Cotton_A_04215	STE_STE11	78516725-78518408	127712974
Cotton_A_04254	RLK-Pelle_RLCK-XVI	79220294-79223760	127712974
Cotton_A_38492	TKL_CTR1-DRK-2	81895558-81902764	127712974
Cotton_A_35383	RLK-Pelle_DLSV	84222339-84224986	127712974
Cotton_A_25709	CAMK_CAMKL-CHK1	86880138-86892742	127712974
Cotton_A_12654	RLK-Pelle_RLCK-VIIa-1	87373687-87376855	127712974
Cotton_A_12675	IRE1	87725119-87728601	127712974
Cotton_A_12692	CMGC_CDK-Pl	88233233-88234772	127712974
Cotton_A_12717	TKL-Pl-6	89173954-89181877	127712974
Cotton_A_06333	RLK-Pelle_CrRLK1L-1	90640373-90642886	127712974
Cotton_A_06281	RLK-Pelle_SD-2b	91514783-91517047	127712974
Cotton_A_06265	RLK-Pelle_LRR-Xb-1	91710402-91713560	127712974
Cotton_A_06259	STE_STE20-YSK	91744041-91752141	127712974
Cotton_A_25334	CMGC_MAPK	93513607-93518588	127712974
Cotton_A_25325	RLK-Pelle_LRR-XIIIa	93616621-93618205	127712974
Cotton_A_25309	RLK-Pelle_LRK10L-2	93808030-93816774	127712974
Cotton_A_34917	RLK-Pelle_RLCK-VIII	94571480-94573667	127712974
Cotton_A_37082	RLK-Pelle_PERK-1	95841575-95844430	127712974
Cotton_A_31240	RLK-Pelle_RLCK-VIIa-2	97107228-97108876	127712974
Cotton_A_15110	RLK-Pelle_RLCK-IV	99831039-99833214	127712974
Cotton_A_15120	RLK-Pelle_RLCK-V	99948942-99951045	127712974
Cotton_A_15131	RLK-Pelle_LRR-XI-1	100080875-100083596	127712974
Cotton_A_15132	RLK-Pelle_LRR-XI-1	100097453-100100766	127712974
Cotton_A_15140	RLK-Pelle_WAK	100286441-100290019	127712974
Cotton_A_11728	RLK-Pelle_LRR-III	106250633-106255760	127712974
Cotton_A_11721	RLK-Pelle_LRK10L-2	106301052-106305420	127712974
Cotton_A_30393	RLK-Pelle_RLCK-V	106548731-106550877	127712974
Cotton_A_30399	AGC_RSK-2	106626114-106627421	127712974
Cotton_A_30401	RLK-Pelle_DLSV	106645154-106647657	127712974
Cotton_A_17827	RLK-Pelle_RLCK-VI	107509299-107513719	127712974
Cotton_A_17825	RLK-Pelle_RLCK-VIIa-1	107521859-107524898	127712974
Cotton_A_06952	AGC_NDR	114687173-114691355	127712974
Cotton_A_06899	RLK-Pelle_PERK-2	115241727-115245301	127712974
Cotton_A_06896	RLK-Pelle_WAK_LRK10L-1	115269864-115273487	127712974
Cotton_A_06871	RLK-Pelle_SD-2b	115475586-115476884	127712974
Cotton_A_06868	RLK-Pelle_SD-2b	115480073-115482403	127712974
Cotton_A_06854	RLK-Pelle_LRR-XIV	115566236-115569816	127712974
Cotton_A_20115	RLK-Pelle_LRR-XII-1	116019796-116020673	127712974
Cotton_A_20114	RLK-Pelle_LRR-XII-1	116022175-116025531	127712974
Cotton_A_26055	RLK-Pelle_LRR-VI-2	116840895-116844600	127712974
Cotton_A_33426	CK1_CK1-Pl	119733972-119738808	127712974
Cotton_A_30745	RLK-Pelle_DLSV	120520731-120523618	127712974
Cotton_A_26110	RLK-Pelle_CrRLK1L-1	122022548-122024905	127712974
Cotton_A_27995	AGC_PDK1	122808730-122816191	127712974
Cotton_A_21651	RLK-Pelle_DLSV	125995560-125998578	127712974
Cotton_A_21656	RLK-Pelle_DLSV	126097736-126100810	127712974
Cotton_A_21659	RLK-Pelle_DLSV	126182343-126185737	127712974
Cotton_A_21663	RLK-Pelle_DLSV	126443655-126446945	127712974
Cotton_A_21664	RLK-Pelle_DLSV	126463599-126466914	127712974
Cotton_A_21680	RLK-Pelle_LRR-I-2	127267531-127271008	127712974
chromosome 8
Cotton_A_18870	CK1_CK1	3613443-3617214	127332839
Cotton_A_18867	AGC_PKA-PKG	3708322-3714879	127332839
Cotton_A_25751	RLK-Pelle_LRR-VII-2	4814118-4816568	127332839
Cotton_A_41130	RLK-Pelle_PERK-1	8471678-8483884	127332839
Cotton_A_38216	RLK-Pelle_DLSV	10783566-10788862	127332839
Cotton_A_38218	RLK-Pelle_DLSV	10810706-10813526	127332839
Cotton_A_39203	RLK-Pelle_LRR-XIIIb	12336982-12343477	127332839
Cotton_A_35272	RLK-Pelle_RLCK-IXb	12789707-12792750	127332839
Cotton_A_30308	TKL-Pl-4	12904077-12906339	127332839
Cotton_A_34840	TKL_CTR1-DRK-2	13688957-13695232	127332839
Cotton_A_34835	RLK-Pelle_WAK_LRK10L-1	13884382-13887484	127332839
Cotton_A_13715	RLK-Pelle_WAK_LRK10L-1	15248546-15251785	127332839
Cotton_A_13721	RLK-Pelle_LysM	15300077-15301927	127332839
Cotton_A_13739	AGC_MAST	15434505-15441601	127332839
Cotton_A_13775	CMGC_CDK-Pl	15876470-15881332	127332839
Cotton_A_36998	RLK-Pelle_CrRLK1L-1	16894373-16897042	127332839
Cotton_A_37000	RLK-Pelle_LRR-III	16900415-16902603	127332839
Cotton_A_34743	RLK-Pelle_DLSV	18311611-18314968	127332839
Cotton_A_34744	RLK-Pelle_DLSV	18317401-18320109	127332839
Cotton_A_39152	RLK-Pelle_LRR-XII-1	19530973-19534064	127332839
Cotton_A_39041	RLK-Pelle_DLSV	20030468-20039282	127332839
Cotton_A_39042	RLK-Pelle_DLSV	20040159-20042620	127332839
Cotton_A_22249	RLK-Pelle_LRR-XI-1	26498012-26501174	127332839
Cotton_A_17449	RLK-Pelle_SD-2b	27411493-27412842	127332839
Cotton_A_17423	CAMK_CAMKL-CHK1	27887017-27895610	127332839
Cotton_A_14864	RLK-Pelle_SD-2b	31300648-31303269	127332839
Cotton_A_14865	RLK-Pelle_SD-2b	31326198-31328597	127332839
Cotton_A_26883	RLK-Pelle_LRR-V	34687847-34693975	127332839
Cotton_A_30899	RLK-Pelle_LRR-III	38122686-38125397	127332839
Cotton_A_32071	CMGC_DYRK-YAK	40552598-40561495	127332839
Cotton_A_18471	RLK-Pelle_SD-2b	44342385-44344994	127332839
Cotton_A_18464	TTK	44458796-44463390	127332839
Cotton_A_36434	RLK-Pelle_L-LEC	48234105-48236180	127332839
Cotton_A_30881	RLK-Pelle_DLSV	50885812-50888353	127332839
Cotton_A_30882	RLK-Pelle_DLSV	50895400-50897963	127332839
Cotton_A_30883	RLK-Pelle_DLSV	50900575-50903335	127332839
Cotton_A_30885	RLK-Pelle_DLSV	50918195-50920678	127332839
Cotton_A_38153	CAMK_CAMKL-CHK1	52884742-52886181	127332839
Cotton_A_39763	CAMK_CAMKL-CHK1	52990044-52991366	127332839
Cotton_A_27266	RLK-Pelle_LRR-VI-1	54923741-54929773	127332839
Cotton_A_27269	CAMK_CAMK1-DCAMKL	54952308-54958288	127332839
Cotton_A_29239	TKL-Pl-1	55363245-55365366	127332839
Cotton_A_29238	RLK-Pelle_RLCK-XV	55369735-55372478	127332839
Cotton_A_18081	RLK-Pelle_LRR-I-1	58341930-58346150	127332839
Cotton_A_18065	RLK-Pelle_PERK-2	58561131-58565091	127332839
Cotton_A_09342	STE_STE7	59154517-59157260	127332839
Cotton_A_09345	AGC_NDR	59224270-59230372	127332839
Cotton_A_09354	CK1_CK1	59278204-59282496	127332839
Cotton_A_09402	CMGC_Pl-Tthe	59733543-59746101	127332839
Cotton_A_09405	RLK-Pelle_LRR-XI-1	59771211-59774318	127332839
Cotton_A_38977	RLK-Pelle_DLSV	62449681-62450992	127332839
Cotton_A_36218	CMGC_CDK-CRK7-CDK9	62770989-62774953	127332839
Cotton_A_20988	RLK-Pelle_LRR-III	63880177-63883248	127332839
Cotton_A_29459	RLK-Pelle_LRR-V	66144618-66149118	127332839
Cotton_A_40804	RLK-Pelle_LRR-Xb-1	69896262-69897365	127332839
Cotton_A_13787	RLK-Pelle_DLSV	70463558-70466482	127332839
Cotton_A_13810	RLK-Pelle_LRR-III	70832860-70835502	127332839
Cotton_A_13831	RLK-Pelle_LRR-VI-2	71374050-71377595	127332839
Cotton_A_13837	RLK-Pelle_RLCK-VIIa-2	71431878-71433345	127332839
Cotton_A_13844	RLK-Pelle_CR4L	71558694-71561135	127332839
Cotton_A_40064	TKL-Pl-6	71684203-71691232	127332839
Cotton_A_27496	RLK-Pelle_LRR-III	72897773-72900643	127332839
Cotton_A_27515	NAK	73252955-73255888	127332839
Cotton_A_15608	CAMK_CAMKL-CHK1	74655420-74656727	127332839
Cotton_A_15603	RLK-Pelle_LRR-VII-1	74727484-74730746	127332839
Cotton_A_15596	SCY1_SCYL1	74798633-74808502	127332839
Cotton_A_15592	AGC-Pl	74856562-74858836	127332839
Cotton_A_15589	RLK-Pelle_LRR-III	74886135-74888060	127332839
Cotton_A_15585	CAMK_CAMKL-CHK1	74943817-74949392	127332839
Cotton_A_15575	RLK-Pelle_DLSV	75072181-75079692	127332839
Cotton_A_33971	CAMK_CDPK	75382693-75386751	127332839
Cotton_A_32822	RLK-Pelle_LRR-XI-1	77584272-77587066	127332839
Cotton_A_32831	CAMK_CAMKL-CHK1	78122952-78124247	127332839
Cotton_A_20434	RLK-Pelle_LRR-III	78935428-78937334	127332839
Cotton_A_20039	RLK-Pelle_L-LEC	81299779-81301807	127332839
Cotton_A_27419	RLK-Pelle_LysM	81811312-81812619	127332839
Cotton_A_27440	RLK-Pelle_LysM	82114987-82120252	127332839
Cotton_A_40475	RLK-Pelle_LRR-XI-1	83750371-83753686	127332839
Cotton_A_16435	RLK-Pelle_LRR-XI-1	83980186-83983311	127332839
Cotton_A_39401	RLK-Pelle_DLSV	93563341-93566753	127332839
Cotton_A_24848	RLK-Pelle_LysM	95880510-95882363	127332839
Cotton_A_02688	RLK-Pelle_LRR-XIIIa	96508246-96511642	127332839
Cotton_A_02727	RLK-Pelle_LRR-III	97067135-97070917	127332839
Cotton_A_02736	CMGC_DYRK-PRP4	97264082-97271484	127332839
Cotton_A_02771	TKL_CTR1-DRK-2	98009212-98015836	127332839
Cotton_A_02797	RLK-Pelle_CR4L	98325844-98327355	127332839
Cotton_A_02803	CAMK_CDPK	98423425-98425718	127332839
Cotton_A_02842	RLK-Pelle_LRR-XI-1	99004916-99008099	127332839
Cotton_A_02843	RLK-Pelle_LRR-XI-1	99033196-99036356	127332839
Cotton_A_02844	RLK-Pelle_LRR-XI-1	99048623-99051779	127332839
Cotton_A_36065	CAMK_CAMKL-CHK1	101423979-101427399	127332839
Cotton_A_10470	WNK_NRBP	103053230-103056250	127332839
Cotton_A_10476	RLK-Pelle_LRR-VIII-1	103099541-103108317	127332839
Cotton_A_10495	STE_STE11	103197379-103199825	127332839
Cotton_A_10511	RLK-Pelle_LysM	103335970-103337313	127332839
Cotton_A_10530	RLK-Pelle_RLCK-VIIa-1	103483163-103485589	127332839
Cotton_A_10551	RLK-Pelle_RLCK-IXb	103599353-103603434	127332839
Cotton_A_10555	RLK-Pelle_RLCK-VIIa-2	103627048-103629460	127332839
Cotton_A_10556	RLK-Pelle_RLCK-VIIa-2	103630488-103632646	127332839
Cotton_A_37667	RLK-Pelle_LRR-IV	104888328-104890618	127332839
Cotton_A_16918	RLK-Pelle_RLCK-Os	105153298-105154398	127332839
Cotton_A_16917	RLK-Pelle_RLCK-Os	105155733-105157012	127332839
Cotton_A_16898	TKL-Pl-6	105312063-105318256	127332839
Cotton_A_16880	RLK-Pelle_LRR-II	105466179-105469095	127332839
Cotton_A_40954	CAMK_CAMKL-CHK1	106557972-106559285	127332839
Cotton_A_35685	RLK-Pelle_RLCK-X	106984938-106987452	127332839
Cotton_A_39358	RLK-Pelle_LRR-III	109183982-109186524	127332839
Cotton_A_40975	RLK-Pelle_LRR-III	112493922-112496151	127332839
Cotton_A_39754	RLK-Pelle_LRR-Xb-1	114372700-114376284	127332839
Cotton_A_34736	RLK-Pelle_DLSV	117452090-117454647	127332839
Cotton_A_34735	RLK-Pelle_DLSV	117454839-117457959	127332839
Cotton_A_34733	RLK-Pelle_DLSV	117562225-117564955	127332839
Cotton_A_39625	RLK-Pelle_L-LEC	119823737-119825812	127332839
Cotton_A_29617	RLK-Pelle_URK-1	120590240-120593029	127332839
Cotton_A_36107	RLK-Pelle_L-LEC	121259489-121264866	127332839
Cotton_A_36109	RLK-Pelle_LRR-VII-2	121491027-121493335	127332839
Cotton_A_25507	RLK-Pelle_RLCK-VIIa-1	123658951-123660569	127332839
Cotton_A_22950	RLK-Pelle_DLSV	124803641-124813542	127332839
Cotton_A_21959	RLK-Pelle_LRR-XII-1	125565551-125569345	127332839
chromosome 9
Cotton_A_21224	RLK-Pelle_SD-2b	2630734-2631903	96556229
Cotton_A_21225	RLK-Pelle_SD-2b	2648394-2649368	96556229
Cotton_A_26522	RLK-Pelle_LRR-XI-1	5491661-5495112	96556229
Cotton_A_26524	RLK-Pelle_LRR-XI-1	5651507-5656093	96556229
Cotton_A_26525	RLK-Pelle_LRR-XI-1	5673246-5674033	96556229
Cotton_A_26528	RLK-Pelle_LRR-XI-1	5848788-5852080	96556229
Cotton_A_26530	RLK-Pelle_LRR-XI-1	5880386-5887001	96556229
Cotton_A_26532	RLK-Pelle_LRR-XI-1	5940815-5943807	96556229
Cotton_A_26534	RLK-Pelle_WAK	6003246-6011452	96556229
Cotton_A_26535	RLK-Pelle_WAK	6017585-6018682	96556229
Cotton_A_26538	RLK-Pelle_WAK	6128240-6129106	96556229
Cotton_A_26541	RLK-Pelle_WAK	6186562-6191419	96556229
Cotton_A_26544	RLK-Pelle_WAK	6417014-6420153	96556229
Cotton_A_26545	RLK-Pelle_WAK	6609628-6613309	96556229
Cotton_A_26550	RLK-Pelle_WAK	6695091-6697564	96556229
Cotton_A_32350	WNK_NRBP	6785203-6788022	96556229
Cotton_A_32356	CAMK_CAMKL-CHK1	7269449-7270723	96556229
Cotton_A_39478	TKL-Pl-5	8553345-8561820	96556229
Cotton_A_22141	RLK-Pelle_LRR-XII-1	10862715-10865886	96556229
Cotton_A_22142	RLK-Pelle_LRR-XII-1	10867596-10870772	96556229
Cotton_A_22143	RLK-Pelle_LRR-XII-1	10873873-10877120	96556229
Cotton_A_22145	RLK-Pelle_LRR-XII-1	10923655-10927044	96556229
Cotton_A_36265	STE_STE20-Fray	11161534-11162877	96556229
Cotton_A_17464	RLK-Pelle_PERK-2	11367706-11372597	96556229
Cotton_A_17498	RLK-Pelle_LRR-I-1	12130180-12142499	96556229
Cotton_A_37904	RLK-Pelle_SD-2b	13151399-13153693	96556229
Cotton_A_16206	RLK-Pelle_LysM	16186285-16187532	96556229
Cotton_A_16176	RLK-Pelle_DLSV	16529490-16532906	96556229
Cotton_A_16175	RLK-Pelle_DLSV	16580940-16583807	96556229
Cotton_A_16170	STE_STE20-Fray	16656618-16662811	96556229
Cotton_A_24177	CAMK_CDPK	18561158-18564937	96556229
Cotton_A_35075	STE_STE20-Fray	28835397-28836794	96556229
Cotton_A_35074	STE_STE20-Fray	28881060-28882460	96556229
Cotton_A_35073	STE_STE20-Fray	28891704-28893104	96556229
Cotton_A_17375	RLK-Pelle_RLCK-XIII	30653821-30655288	96556229
Cotton_A_17344	RLK-Pelle_WAK	31296717-31297799	96556229
Cotton_A_24488	TKL-Pl-1	38434032-38441435	96556229
Cotton_A_24489	TKL-Pl-1	38442386-38453048	96556229
Cotton_A_24516	RLK-Pelle_LRR-XII-1	39925547-39931636	96556229
Cotton_A_21160	PEK_GCN2	40980578-40995251	96556229
Cotton_A_21159	RLK-Pelle_CR4L	40996587-40999319	96556229
Cotton_A_29627	TKL_CTR1-DRK-2	43969288-43974380	96556229
Cotton_A_38577	RLK-Pelle_RLCK-IXa	45615491-45617439	96556229
Cotton_A_34510	AGC_NDR	46282846-46286918	96556229
Cotton_A_07426	RLK-Pelle_LRR-Xb-1	48217109-48220744	96556229
Cotton_A_07457	RLK-Pelle_LRR-XI-1	48552708-48556048	96556229
Cotton_A_07462	AGC_RSK-2	48641591-48643588	96556229
Cotton_A_35175	ULK_ULK4	50367414-50373556	96556229
Cotton_A_17006	RLK-Pelle_WAK_LRK10L-1	55271378-55275874	96556229
Cotton_A_17027	RLK-Pelle_PERK-1	55839640-55842318	96556229
Cotton_A_17049	CMGC_MAPK	56418040-56420238	96556229
Cotton_A_27838	RLK-Pelle_LRR-III	57422036-57423925	96556229
Cotton_A_27834	RLK-Pelle_RLCK-VIIa-2	57459628-57461336	96556229
Cotton_A_37296	RLK-Pelle_LRR-VIII-1	59532012-59539750	96556229
Cotton_A_22212	RLK-Pelle_WAK	59841105-59844072	96556229
Cotton_A_03868	RLK-Pelle_LRR-V	61434064-61438826	96556229
Cotton_A_03903	RLK-Pelle_L-LEC	61708394-61710505	96556229
Cotton_A_03905	TKL-Pl-4	61731879-61733693	96556229
Cotton_A_03926	RLK-Pelle_LRR-XI-1	61914276-61917358	96556229
Cotton_A_10278	RLK-Pelle_LRR-XII-1	62442623-62445564	96556229
Cotton_A_10274	RLK-Pelle_LRR-Xb-1	62492210-62494462	96556229
Cotton_A_10268	RLK-Pelle_RLCK-IXb	62534925-62538693	96556229
Cotton_A_10267	RLK-Pelle_LRR-III	62541406-62543901	96556229
Cotton_A_10236	RLK-Pelle_LRR-III	62777106-62780616	96556229
Cotton_A_10210	RLK-Pelle_URK-2	63116835-63120710	96556229
Cotton_A_10199	STE_STE20-Fray	63376097-63382979	96556229
Cotton_A_30094	ULK_ULK4	63702146-63708040	96556229
Cotton_A_08593	RLK-Pelle_DLSV	64071685-64082133	96556229
Cotton_A_08591	RLK-Pelle_DLSV	64100898-64107756	96556229
Cotton_A_08590	RLK-Pelle_DLSV	64114049-64121540	96556229
Cotton_A_08588	RLK-Pelle_DLSV	64166298-64171965	96556229
Cotton_A_08581	STE_STE20-Fray	64245954-64256356	96556229
Cotton_A_08573	RLK-Pelle_LRR-V	64316348-64321931	96556229
Cotton_A_08521	RLK-Pelle_RLCK-VIIa-2	65100848-65102524	96556229
Cotton_A_12888	RLK-Pelle_L-LEC	65798765-65800858	96556229
Cotton_A_12907	RLK-Pelle_RLCK-XII-1	65937558-65940566	96556229
Cotton_A_12930	RLK-Pelle_LRR-XII-1	66099032-66102238	96556229
Cotton_A_19953	RLK-Pelle_CrRLK1L-1	66740191-66742872	96556229
Cotton_A_19956	RLK-Pelle_LRR-III	66756288-66758263	96556229
Cotton_A_19959	RLK-Pelle_LRR-VIII-1	66830557-66835252	96556229
Cotton_A_19980	RLK-Pelle_LRR-VII-1	67528321-67531617	96556229
Cotton_A_19985	RLK-Pelle_RLCK-II	67682592-67684828	96556229
Cotton_A_10376	TKL-Pl-4	68547884-68559042	96556229
Cotton_A_10433	CAMK_CDPK	69746380-69750886	96556229
Cotton_A_32112	RLK-Pelle_RLCK-VI	70882543-70884430	96556229
Cotton_A_41065	STE_STE20-Fray	71933492-71934916	96556229
Cotton_A_03010	AGC_NDR	72369993-72374573	96556229
Cotton_A_03009	CK1_CK1	72378104-72383419	96556229
Cotton_A_02967	RLK-Pelle_LRR-III	72946058-72948242	96556229
Cotton_A_02955	RLK-Pelle_RLCK-VIIa-1	73067447-73069113	96556229
Cotton_A_02928	CAMK_CAMKL-CHK1	73347090-73351616	96556229
Cotton_A_02889	RLK-Pelle_L-LEC	73888530-73890614	96556229
Cotton_A_25649	RLK-Pelle_RLCK-VIIa-1	74797952-74800221	96556229
Cotton_A_25635	CAMK_CDPK	74914194-74917640	96556229
Cotton_A_23073	CAMK_CDPK	78396428-78401569	96556229
Cotton_A_23077	RLK-Pelle_RLCK-VIII	78512971-78520545	96556229
Cotton_A_23784	CMGC_MAPK	80155632-80158932	96556229
Cotton_A_30917	RLK-Pelle_L-LEC	80565621-80567828	96556229
Cotton_A_23832	RLK-Pelle_LRR-III	82953853-82956412	96556229
Cotton_A_23842	RLK-Pelle_LRR-VII-1	83337097-83340455	96556229
Cotton_A_23852	CAMK_CAMKL-CHK1	83509732-83511051	96556229
Cotton_A_30140	STE_STE11	84093427-84094437	96556229
Cotton_A_30154	CMGC_CK2	84462748-84466443	96556229
Cotton_A_34162	TKL-Pl-5	84478271-84482744	96556229
Cotton_A_24421	RLK-Pelle_LRR-IX	85257686-85260891	96556229
Cotton_A_40643	CK1_CK1	86669800-86675209	96556229
Cotton_A_36512	TKL-Pl-4	87920115-87925354	96556229
Cotton_A_17529	CAMK_CAMKL-CHK1	89934783-89936219	96556229
Cotton_A_17525	RLK-Pelle_LRR-II	89962093-89965273	96556229
Cotton_A_23407	RLK-Pelle_LRR-XII-1	91153954-91160100	96556229
Cotton_A_23411	RLK-Pelle_DLSV	91326955-91331510	96556229
Cotton_A_35704	STE_STE11	91943269-91946541	96556229
Cotton_A_11776	RLK-Pelle_SD-2b	95127594-95130032	96556229
chromosome 10
Cotton_A_16502	TKL-Pl-4	5515989-5518620	114642594
Cotton_A_16656	RLK-Pelle_RLCK-V	7929427-7931991	114642594
Cotton_A_16665	RLK-Pelle_SD-2b	8124279-8126666	114642594
Cotton_A_16684	RLK-Pelle_LRR-XI-1	8398057-8401363	114642594
Cotton_A_16685	RLK-Pelle_LRR-XI-1	8408147-8412366	114642594
Cotton_A_20746	RLK-Pelle_LRR-XI-1	10348994-10352348	114642594
Cotton_A_36073	RLK-Pelle_DLSV	11522222-11525655	114642594
Cotton_A_22570	CMGC_MAPK	12316910-12320944	114642594
Cotton_A_18976	STE_STE20-Fray	15293883-15307519	114642594
Cotton_A_18965	RLK-Pelle_LRR-V	15396405-15401343	114642594
Cotton_A_29705	TKL-Pl-4	16360189-16366411	114642594
Cotton_A_08616	STE_STE11	16613592-16618176	114642594
Cotton_A_08652	AGC_NDR	17008129-17012478	114642594
Cotton_A_08668	RLK-Pelle_RLCK-V	17151834-17154636	114642594
Cotton_A_08679	RLK-Pelle_LRR-III	17265450-17268069	114642594
Cotton_A_08692	RLK-Pelle_SD-2b	17405820-17407256	114642594
Cotton_A_08694	RLK-Pelle_SD-2b	17413627-17414316	114642594
Cotton_A_27833	RLK-Pelle_LRR-XI-1	17636221-17639172	114642594
Cotton_A_27832	RLK-Pelle_LRR-XI-1	17650775-17653746	114642594
Cotton_A_11345	TKL-Pl-4	18693028-18695214	114642594
Cotton_A_11332	RLK-Pelle_LRR-VIII-1	18861007-18868134	114642594
Cotton_A_11315	RLK-Pelle_LRR-XI-1	19084586-19087944	114642594
Cotton_A_11314	RLK-Pelle_LRR-Xb-1	19098610-19099623	114642594
Cotton_A_04668	STE_STE11	20107750-20110593	114642594
Cotton_A_04709	RLK-Pelle_DLSV	20416029-20419061	114642594
Cotton_A_04719	RLK-Pelle_DLSV	20470584-20472091	114642594
Cotton_A_04721	RLK-Pelle_DLSV	20487718-20490856	114642594
Cotton_A_11020	RLK-Pelle_RLCK-VIIa-2	21412965-21415476	114642594
Cotton_A_11022	CAMK_CAMKL-CHK1	21428329-21432941	114642594
Cotton_A_11040	CAMK_CDPK	21547626-21549851	114642594
Cotton_A_11042	CAMK_CAMKL-LKB	21554052-21557171	114642594
Cotton_A_11088	NEK	21993327-21999334	114642594
Cotton_A_19508	CAMK_CAMKL-CHK1	22252008-22255601	114642594
Cotton_A_19487	TKL_CTR1-DRK-2	22521838-22527469	114642594
Cotton_A_16118	RLK-Pelle_SD-2b	23897677-23900313	114642594
Cotton_A_16125	TTK	23983014-23988502	114642594
Cotton_A_16130	STE_STE11	24057806-24062900	114642594
Cotton_A_39612	RLK-Pelle_RLCK-XV	27460470-27462213	114642594
Cotton_A_23177	CAMK_CDPK	31047780-31051420	114642594
Cotton_A_32714	CMGC_MAPK	31406308-31408818	114642594
Cotton_A_34291	RLK-Pelle_DLSV	33193715-33197396	114642594
Cotton_A_34294	RLK-Pelle_WAK_LRK10L-1	33233639-33244496	114642594
Cotton_A_37722	RLK-Pelle_SD-2b	34488990-34491257	114642594
Cotton_A_38124	RLK-Pelle_LRR-Xb-1	35200664-35204491	114642594
Cotton_A_31217	RLK-Pelle_RLCK-VIII	38833587-38836162	114642594
Cotton_A_31216	CAMK_CDPK	38909458-38911654	114642594
Cotton_A_26933	CMGC_CK2	45849773-45853023	114642594
Cotton_A_18748	RLK-Pelle_LRR-VII-3	46211726-46215151	114642594
Cotton_A_40250	RLK-Pelle_PERK-1	47482631-47487407	114642594
Cotton_A_05365	RLK-Pelle_DLSV	48797640-48801271	114642594
Cotton_A_05399	CK1_CK1-Pl	49064265-49071278	114642594
Cotton_A_05433	RLK-Pelle_PERK-2	49386390-49390845	114642594
Cotton_A_05445	RLK-Pelle_Extensin	49510766-49515533	114642594
Cotton_A_02684	CK1_CK1	49655150-49659441	114642594
Cotton_A_02653	RLK-Pelle_LRR-III	49863784-49865768	114642594
Cotton_A_02645	RLK-Pelle_RLCK-VIIa-2	49918141-49919869	114642594
Cotton_A_02624	NEK	50331346-50336828	114642594
Cotton_A_02620	TLK	50361365-50369896	114642594
Cotton_A_02586	CAMK_CDPK	50620990-50625656	114642594
Cotton_A_12386	RLK-Pelle_DLSV	52347190-52354245	114642594
Cotton_A_12389	RLK-Pelle_DLSV	52375891-52383047	114642594
Cotton_A_12390	RLK-Pelle_DLSV	52388688-52394431	114642594
Cotton_A_26384	RLK-Pelle_L-LEC	55035388-55036689	114642594
Cotton_A_18993	RLK-Pelle_LysM	56616827-56618098	114642594
Cotton_A_18994	RLK-Pelle_RLCK-VIIa-2	56624515-56626692	114642594
Cotton_A_28124	RLK-Pelle_CrRLK1L-1	58665684-58668188	114642594
Cotton_A_24988	RLK-Pelle_SD-2b	61337901-61343038	114642594
Cotton_A_25002	RLK-Pelle_LRR-II	61954450-61957687	114642594
Cotton_A_27540	RLK-Pelle_LRK10L-2	63704545-63721603	114642594
Cotton_A_27539	RLK-Pelle_LRK10L-2	63723745-63726474	114642594
Cotton_A_33629	RLK-Pelle_RLCK-IXb	64237617-64242689	114642594
Cotton_A_20811	RLK-Pelle_DLSV	64747990-64767386	114642594
Cotton_A_20795	RLK-Pelle_LRR-I-2	64913329-64915432	114642594
Cotton_A_38881	RLK-Pelle_LRK10L-2	65445463-65448225	114642594
Cotton_A_11468	RLK-Pelle_RLCK-VIIa-2	69419612-69421294	114642594
Cotton_A_11474	RLK-Pelle_RLCK-IV	69456461-69458525	114642594
Cotton_A_11502	TKL-Pl-6	69631408-69636881	114642594
Cotton_A_13909	CMGC_SRPK	70323095-70326088	114642594
Cotton_A_13898	AGC_RSK-2	70456893-70459923	114642594
Cotton_A_38228	RLK-Pelle_LRR-XII-1	75447815-75450106	114642594
Cotton_A_38225	RLK-Pelle_LRR-XII-1	75587580-75589780	114642594
Cotton_A_40160	RLK-Pelle_LRR-II	75826878-75831469	114642594
Cotton_A_32684	TKL_CTR1-DRK-2	78017989-78023975	114642594
Cotton_A_22299	RLK-Pelle_LRR-XII-1	79185409-79192833	114642594
Cotton_A_22300	RLK-Pelle_LRR-XII-1	79269458-79270259	114642594
Cotton_A_03983	RLK-Pelle_LRR-XI-1	79680550-79683581	114642594
Cotton_A_03984	RLK-Pelle_CR4L	79688009-79690315	114642594
Cotton_A_04013	CAMK_CDPK	80298599-80303477	114642594
Cotton_A_04017	SCY1_SCYL2	80418287-80431056	114642594
Cotton_A_04041	AGC-Pl	80866155-80868644	114642594
Cotton_A_04045	SCY1_SCYL1	80948844-80957874	114642594
Cotton_A_04060	RLK-Pelle_RLCK-Os	81344010-81345113	114642594
Cotton_A_04062	RLK-Pelle_RLCK-Os	81351074-81352159	114642594
Cotton_A_04065	CAMK_CAMKL-CHK1	81414609-81415934	114642594
Cotton_A_31597	CAMK_CDPK	85763212-85766327	114642594
Cotton_A_15099	RLK-Pelle_LRR-V	87366540-87370372	114642594
Cotton_A_15093	RLK-Pelle_LRR-III	87428879-87431088	114642594
Cotton_A_15085	RLK-Pelle_DLSV	87504382-87507009	114642594
Cotton_A_15069	STE_STE7	87603905-87604957	114642594
Cotton_A_15047	RLK-Pelle_CrRLK1L-1	87857940-87860486	114642594
Cotton_A_07054	RLK-Pelle_RLCK-IXa	88074899-88077666	114642594
Cotton_A_07034	RLK-Pelle_LRR-III	88205032-88209308	114642594
Cotton_A_07028	CMGC_MAPK	88242482-88244562	114642594
Cotton_A_07020	CMGC_MAPK	88321932-88324110	114642594
Cotton_A_07018	AGC_RSK-2	88333237-88341729	114642594
Cotton_A_06973	RLK-Pelle_RLCK-VIIa-2	88748842-88751202	114642594
Cotton_A_06972	RLK-Pelle_RLCK-VIIa-2	88752312-88754249	114642594
Cotton_A_17093	RLK-Pelle_RLCK-XI	89053858-89056014	114642594
Cotton_A_17083	CAMK_CAMKL-CHK1	89163430-89164776	114642594
Cotton_A_17069	RLK-Pelle_RLCK-X	89312687-89315363	114642594
Cotton_A_31956	RLK-Pelle_LRR-XII-1	89669129-89672359	114642594
Cotton_A_28924	RLK-Pelle_LRR-XII-1	92317031-92325386	114642594
Cotton_A_28923	RLK-Pelle_LRR-XII-1	92356358-92357058	114642594
Cotton_A_28921	RLK-Pelle_LRR-XII-1	92435997-92446259	114642594
Cotton_A_28911	RLK-Pelle_DLSV	92551593-92553723	114642594
Cotton_A_33668	RLK-Pelle_DLSV	97935661-97938221	114642594
Cotton_A_33667	RLK-Pelle_DLSV	97969414-97971915	114642594
Cotton_A_17839	AGC_RSK-2	99597686-99599158	114642594
Cotton_A_17847	RLK-Pelle_LRK10L-2	100180350-100186499	114642594
Cotton_A_17849	RLK-Pelle_WAK_LRK10L-1	100226374-100231624	114642594
Cotton_A_17856	RLK-Pelle_LRR-III	100398756-100400909	114642594
Cotton_A_17867	RLK-Pelle_LRR-III	100525423-100527714	114642594
Cotton_A_17871	RLK-Pelle_LRR-II	100574158-100577288	114642594
Cotton_A_17881	RLK-Pelle_PERK-1	100763055-100767028	114642594
Cotton_A_31946	RLK-Pelle_DLSV	102854349-102857450	114642594
Cotton_A_31945	RLK-Pelle_DLSV	102865677-102870001	114642594
Cotton_A_31944	RLK-Pelle_DLSV	102872613-102875604	114642594
Cotton_A_31942	RLK-Pelle_DLSV	102887705-102890722	114642594
Cotton_A_31941	RLK-Pelle_DLSV	102894776-102899674	114642594
Cotton_A_31940	RLK-Pelle_DLSV	102904944-102911273	114642594
Cotton_A_29166	TKL-Pl-5	102965839-102972758	114642594
Cotton_A_29153	CMGC_MAPK	103203586-103208554	114642594
Cotton_A_35147	RLK-Pelle_LRR-III	106188593-106189574	114642594
Cotton_A_39598	RLK-Pelle_LRR-XII-1	107132674-107135914	114642594
Cotton_A_21051	RLK-Pelle_CR4L	107783155-107785464	114642594
Cotton_A_21069	RLK-Pelle_RLCK-VIIa-1	108025198-108028528	114642594
Cotton_A_32043	RLK-Pelle_RLCK-XV	108893411-108896088	114642594
Cotton_A_24057	RLK-Pelle_RLCK-VIIa-2	109544981-109547323	114642594
Cotton_A_24038	RLK-Pelle_CR4L	109703385-109705736	114642594
Cotton_A_24036	RLK-Pelle_DLSV	109731763-109733536	114642594
Cotton_A_13655	RLK-Pelle_CrRLK1L-1	110301938-110302913	114642594
Cotton_A_13658	RLK-Pelle_CrRLK1L-1	110313679-110316180	114642594
Cotton_A_25379	CMGC_RCK	112330962-112334083	114642594
Cotton_A_22327	RLK-Pelle_L-LEC	112808019-112810025	114642594
Cotton_A_38866	RLK-Pelle_RLCK-XI	114440173-114442071	114642594
chromosome 11
Cotton_A_35345	RLK-Pelle_L-LEC	205393-207477	105065572
Cotton_A_39061	STE_STE11	2925887-2930690	105065572
Cotton_A_07327	RLK-Pelle_LRR-XIIIa	7254197-7260171	105065572
Cotton_A_07344	RLK-Pelle_LRR-XI-1	7421474-7425031	105065572
Cotton_A_07400	RLK-Pelle_LRR-IX	7919315-7922474	105065572
Cotton_A_12483	TKL-Pl-5	8292734-8298115	105065572
Cotton_A_12475	CAMK_CAMKL-CHK1	8346950-8348257	105065572
Cotton_A_12470	TKL-Pl-4	8396191-8398495	105065572
Cotton_A_12466	RLK-Pelle_RLCK-II	8420552-8422919	105065572
Cotton_A_12460	RLK-Pelle_CrRLK1L-1	8446584-8448689	105065572
Cotton_A_38306	RLK-Pelle_LRR-VII-1	8904382-8907278	105065572
Cotton_A_26841	RLK-Pelle_WAK	9658449-9659450	105065572
Cotton_A_26844	RLK-Pelle_WAK	9673427-9678553	105065572
Cotton_A_26845	RLK-Pelle_WAK	9704095-9704784	105065572
Cotton_A_26859	RLK-Pelle_LRR-XI-1	9984972-9987683	105065572
Cotton_A_26861	RLK-Pelle_WAK	10054344-10059119	105065572
Cotton_A_26862	RLK-Pelle_WAK	10101656-10102768	105065572
Cotton_A_26865	RLK-Pelle_LRR-XI-1	10178492-10181356	105065572
Cotton_A_26866	RLK-Pelle_WAK	10258488-10264280	105065572
Cotton_A_25950	STE_STE11	11961793-11975822	105065572
Cotton_A_29972	AGC_RSK-2	15707487-15710669	105065572
Cotton_A_16517	CAMK_CAMKL-CHK1	16173772-16179808	105065572
Cotton_A_16533	TKL_CTR1-DRK-2	16563482-16567826	105065572
Cotton_A_16573	RLK-Pelle_RLCK-VIIa-1	17850659-17855640	105065572
Cotton_A_33161	CAMK_CDPK	18507604-18508501	105065572
Cotton_A_17628	RLK-Pelle_DLSV	19640574-19643251	105065572
Cotton_A_17629	RLK-Pelle_DLSV	19956781-19961244	105065572
Cotton_A_17633	RLK-Pelle_DLSV	20095174-20096816	105065572
Cotton_A_17636	RLK-Pelle_DLSV	20198368-20201136	105065572
Cotton_A_17641	RLK-Pelle_DLSV	20256834-20259985	105065572
Cotton_A_02471	RLK-Pelle_RLCK-XII-1	21055670-21058521	105065572
Cotton_A_02362	RLK-Pelle_RLCK-XIII	21993270-21995251	105065572
Cotton_A_02342	STE_STE20-Fray	22154088-22160939	105065572
Cotton_A_40923	RLK-Pelle_DLSV	22877787-22881729	105065572
Cotton_A_25619	RLK-Pelle_WAK_LRK10L-1	22926652-22933622	105065572
Cotton_A_25615	RLK-Pelle_LRR-III	23010705-23013812	105065572
Cotton_A_22071	CMGC_CDK-CRK7-CDK9	25260490-25263591	105065572
Cotton_A_22074	CAMK_AMPK	25318828-25322776	105065572
Cotton_A_25031	RLK-Pelle_RLCK-VIIa-2	27282593-27285621	105065572
Cotton_A_25900	RLK-Pelle_LRR-XII-1	30333299-30334207	105065572
Cotton_A_25918	RLK-Pelle_LRR-VIII-1	31121885-31126231	105065572
Cotton_A_25919	STE_STE7	31163072-31164121	105065572
Cotton_A_09620	RLK-Pelle_RLCK-VIIa-1	32640102-32642629	105065572
Cotton_A_09636	RLK-Pelle_RLCK-V	32793112-32795966	105065572
Cotton_A_09643	CMGC_CDK-CRK7-CDK9	32840689-32846050	105065572
Cotton_A_09664	WNK_NRBP	32996099-32999615	105065572
Cotton_A_09698	CMGC_CDK-CRK7-CDK9	33211588-33215525	105065572
Cotton_A_18004	RLK-Pelle_RLCK-IXa	33449170-33450715	105065572
Cotton_A_18006	RLK-Pelle_RLCK-IXa	33459412-33460957	105065572
Cotton_A_10571	TKL_CTR1-DRK-2	33941298-33945137	105065572
Cotton_A_10628	AGC_NDR	34330341-34335747	105065572
Cotton_A_10630	CK1_CK1	34344493-34348729	105065572
Cotton_A_24728	STE_STE20-Fray	34837124-34838677	105065572
Cotton_A_19810	RLK-Pelle_RLCK-VIII	35118327-35121188	105065572
Cotton_A_27877	RLK-Pelle_LRR-XI-1	37155142-37158175	105065572
Cotton_A_27878	RLK-Pelle_LRR-XI-1	37163108-37166011	105065572
Cotton_A_34885	CAMK_CAMKL-CHK1	37399705-37403440	105065572
Cotton_A_30270	RLK-Pelle_LRR-IX	42217644-42221229	105065572
Cotton_A_30266	NEK	42265155-42272558	105065572
Cotton_A_37624	TKL_CTR1-DRK-2	43337836-43353394	105065572
Cotton_A_33061	RLK-Pelle_RLCK-VI	45749557-45760786	105065572
Cotton_A_20582	RLK-Pelle_LRK10L-2	49203632-49204687	105065572
Cotton_A_20559	RLK-Pelle_DLSV	49595756-49612465	105065572
Cotton_A_07641	RLK-Pelle_DLSV	53286218-53288888	105065572
Cotton_A_07624	CMGC_DYRK-PRP4	53412630-53419355	105065572
Cotton_A_07615	AGC_MAST	53448447-53458070	105065572
Cotton_A_07558	RLK-Pelle_LRR-XIIIb	53966487-53972001	105065572
Cotton_A_33447	RLK-Pelle_RLCK-VIIa-1	54502126-54504756	105065572
Cotton_A_38681	Aur	56260487-56262556	105065572
Cotton_A_38684	RLK-Pelle_LRR-XI-1	56274678-56277804	105065572
Cotton_A_11170	CMGC_CDK-CCRK	56386909-56389193	105065572
Cotton_A_11160	RLK-Pelle_PERK-1	56434024-56436814	105065572
Cotton_A_11148	CK1_CK1-Pl	56551019-56555333	105065572
Cotton_A_11130	RLK-Pelle_LRR-III	56738602-56741229	105065572
Cotton_A_11104	AGC_RSK-2	56958081-56959656	105065572
Cotton_A_13091	RLK-Pelle_LRR-III	61689553-61691500	105065572
Cotton_A_13085	RLK-Pelle_DLSV	61732871-61735144	105065572
Cotton_A_13057	AGC_MAST	62110846-62119049	105065572
Cotton_A_13056	AGC_MAST	62122889-62135568	105065572
Cotton_A_13039	CMGC_CDK-CDK7	62348669-62353166	105065572
Cotton_A_13038	CMGC_CDK-CDK7	62353469-62360835	105065572
Cotton_A_08146	CMGC_CDK-CDK8	63483760-63485202	105065572
Cotton_A_08180	RLK-Pelle_RLCK-XII-1	63745835-63750748	105065572
Cotton_A_08184	RLK-Pelle_LRR-VI-2	63769975-63773741	105065572
Cotton_A_16634	CAMK_CDPK	64291684-64293474	105065572
Cotton_A_29836	RLK-Pelle_L-LEC	65952260-65954758	105065572
Cotton_A_29841	RLK-Pelle_RLCK-VIIa-1	66305623-66307615	105065572
Cotton_A_27600	RLK-Pelle_WAK_LRK10L-1	67833982-67844969	105065572
Cotton_A_27605	RLK-Pelle_LRK10L-2	67935256-67936239	105065572
Cotton_A_27620	CMGC_CDK-CDK7	68780589-68784007	105065572
Cotton_A_23680	RLK-Pelle_DLSV	70846814-70857883	105065572
Cotton_A_23687	CAMK_CAMKL-CHK1	70943900-70954883	105065572
Cotton_A_25343	RLK-Pelle_LRR-XII-1	71773701-71775427	105065572
Cotton_A_25344	RLK-Pelle_LRR-XII-1	71777029-71780446	105065572
Cotton_A_07852	CMGC_MAPK	72957428-72959408	105065572
Cotton_A_07821	RLK-Pelle_LRR-XI-1	73306246-73308992	105065572
Cotton_A_07814	CAMK_CDPK	73352467-73355357	105065572
Cotton_A_07798	NEK	73579412-73583979	105065572
Cotton_A_07796	RLK-Pelle_LRR-XI-1	73620387-73623146	105065572
Cotton_A_07774	RLK-Pelle_LRR-V	74037305-74042570	105065572
Cotton_A_07758	RLK-Pelle_L-LEC	74212134-74222588	105065572
Cotton_A_15383	CAMK_CDPK	74322112-74325425	105065572
Cotton_A_13438	AGC_RSK-2	76014157-76017276	105065572
Cotton_A_13447	TKL_CTR1-DRK-2	76230132-76236567	105065572
Cotton_A_13477	RLK-Pelle_LRR-IX	76687064-76690239	105065572
Cotton_A_12076	RLK-Pelle_LRR-I-1	77154678-77161549	105065572
Cotton_A_12068	RLK-Pelle_SD-2b	77261623-77264055	105065572
Cotton_A_12062	RLK-Pelle_WAK_LRK10L-1	77338882-77341046	105065572
Cotton_A_12059	RLK-Pelle_L-LEC	77365135-77367144	105065572
Cotton_A_12044	RLK-Pelle_RLCK-VIIa-2	77483009-77484798	105065572
Cotton_A_01746	RLK-Pelle_RLCK-VIIa-2	78757387-78761268	105065572
Cotton_A_01750	CAMK_CAMKL-CHK1	78816091-78819665	105065572
Cotton_A_01782	CAMK_CDPK	79303961-79306299	105065572
Cotton_A_01819	CAMK_CDPK	80056028-80059439	105065572
Cotton_A_01837	CAMK_CDPK	80344621-80350106	105065572
Cotton_A_01856	RLK-Pelle_SD-2b	80582114-80582575	105065572
Cotton_A_01863	RLK-Pelle_LRR-XI-1	80747703-80750549	105065572
Cotton_A_37797	CMGC_SRPK	82209649-82213384	105065572
Cotton_A_27082	RLK-Pelle_LRR-XI-1	85511630-85512985	105065572
Cotton_A_27081	RLK-Pelle_LRR-XI-1	85523343-85526526	105065572
Cotton_A_27080	RLK-Pelle_LRR-XI-1	85622044-85625437	105065572
Cotton_A_27078	RLK-Pelle_LRR-XI-1	85717979-85720639	105065572
Cotton_A_27075	RLK-Pelle_LRR-XI-1	85768911-85771581	105065572
Cotton_A_27074	RLK-Pelle_LRR-XI-1	85807947-85810611	105065572
Cotton_A_31096	AGC_RSK-2	99265324-99267694	105065572
Cotton_A_35636	TKL-Pl-4	101611765-101613865	105065572
Cotton_A_39141	AGC_NDR	102385064-102391601	105065572
Cotton_A_14722	RLK-Pelle_LRR-XV	102780139-102783534	105065572
Cotton_A_14752	CMGC_MAPK	103574667-103581233	105065572
Cotton_A_31901	RLK-Pelle_LRR-VII-3	103873862-103877218	105065572
chromosome 12
Cotton_A_08426	TKL-Pl-4	649820-656880	145896993
Cotton_A_08429	AGC_RSK-2	680477-682806	145896993
Cotton_A_08464	RLK-Pelle_LysM	1516220-1521914	145896993
Cotton_A_08467	RLK-Pelle_LRR-V	1544316-1548048	145896993
Cotton_A_08479	TKL-Pl-4	1628249-1630884	145896993
Cotton_A_22020	NEK	3008523-3014051	145896993
Cotton_A_22016	TKL-Pl-4	3070690-3073601	145896993
Cotton_A_22015	TKL-Pl-4	3074809-3076152	145896993
Cotton_A_21985	RLK-Pelle_LRR-XII-1	3376814-3379878	145896993
Cotton_A_06437	RLK-Pelle_L-LEC	4831385-4832536	145896993
Cotton_A_06417	RLK-Pelle_L-LEC	5255191-5257359	145896993
Cotton_A_06412	RLK-Pelle_L-LEC	5320557-5321735	145896993
Cotton_A_40492	AGC_RSK-2	7349798-7352925	145896993
Cotton_A_15945	RLK-Pelle_RLCK-VIIa-2	8920608-8923081	145896993
Cotton_A_15906	RLK-Pelle_CrRLK1L-1	9647006-9649501	145896993
Cotton_A_30061	RLK-Pelle_LRR-VI-2	10361890-10365926	145896993
Cotton_A_30062	CAMK_CAMKL-CHK1	10398905-10400786	145896993
Cotton_A_30064	CMGC_GSK	10410832-10413589	145896993
Cotton_A_30067	CMGC_GSK	10428053-10430723	145896993
Cotton_A_16222	CMGC_CDK-CRK7-CDK9	17747897-17752175	145896993
Cotton_A_25556	RLK-Pelle_SD-2b	22027283-22029646	145896993
Cotton_A_25554	RLK-Pelle_LRR-IX	22069973-22072814	145896993
Cotton_A_03470	RLK-Pelle_L-LEC	27309305-27311326	145896993
Cotton_A_03493	CAMK_CDPK	28069972-28074742	145896993
Cotton_A_37332	RLK-Pelle_LRR-VI-2	34620090-34623485	145896993
Cotton_A_36190	RLK-Pelle_RLCK-IXb	40702608-40705967	145896993
Cotton_A_17593	CAMK_CDPK	46263906-46268929	145896993
Cotton_A_05180	RLK-Pelle_CrRLK1L-1	47416935-47418260	145896993
Cotton_A_05210	RLK-Pelle_LRR-I-1	48066448-48069903	145896993
Cotton_A_05253	RLK-Pelle_LRR-III	48366398-48368252	145896993
Cotton_A_19078	CMGC_MAPK	48945467-48947499	145896993
Cotton_A_19057	RLK-Pelle_SD-2b	49513380-49515740	145896993
Cotton_A_19056	RLK-Pelle_SD-2b	49548832-49551252	145896993
Cotton_A_19054	RLK-Pelle_SD-2b	49591685-49594039	145896993
Cotton_A_19053	RLK-Pelle_SD-2b	49596404-49598854	145896993
Cotton_A_19050	RLK-Pelle_SD-2b	49667113-49668801	145896993
Cotton_A_19049	RLK-Pelle_SD-2b	49669668-49672284	145896993
Cotton_A_19047	RLK-Pelle_SD-2b	49705253-49707619	145896993
Cotton_A_19046	RLK-Pelle_SD-2b	49710788-49713154	145896993
Cotton_A_19041	WNK_NRBP	49768982-49771690	145896993
Cotton_A_19031	STE_STE11	49882106-49885256	145896993
Cotton_A_20417	RLK-Pelle_LRR-Xb-1	53064378-53067533	145896993
Cotton_A_29011	RLK-Pelle_RLCK-VIIa-2	54345266-54348562	145896993
Cotton_A_27238	CMGC_CDK-Pl	56396847-56398893	145896993
Cotton_A_27246	TKL_CTR1-DRK-1	56549701-56562676	145896993
Cotton_A_38028	RLK-Pelle_RLCK-VIII	56809243-56810949	145896993
Cotton_A_20241	TKL-Pl-1	66824426-66841355	145896993
Cotton_A_20280	AGC_RSK-2	67634323-67638253	145896993
Cotton_A_34580	CMGC_CLK	69858909-69862426	145896993
Cotton_A_37883	RLK-Pelle_LRR-II	73220179-73226155	145896993
Cotton_A_25487	STE_STE11	74261287-74266659	145896993
Cotton_A_29855	RLK-Pelle_CrRLK1L-1	80298265-80300829	145896993
Cotton_A_29869	RLK-Pelle_RLCK-V	80516550-80519503	145896993
Cotton_A_23440	TKL-Pl-4	81179101-81181886	145896993
Cotton_A_34517	CMGC_SRPK	83094442-83097989	145896993
Cotton_A_22675	Group-Pl-3	86808020-86813601	145896993
Cotton_A_22653	RLK-Pelle_WAK_LRK10L-1	87440029-87442757	145896993
Cotton_A_08871	TKL-Pl-4	90431573-90440080	145896993
Cotton_A_37709	CAMK_CDPK	92614233-92626517	145896993
Cotton_A_06053	RLK-Pelle_RLCK-IXb	94129467-94134279	145896993
Cotton_A_06062	RLK-Pelle_RLCK-VIIa-2	94253406-94258190	145896993
Cotton_A_06082	ULK_Fused	94473421-94483228	145896993
Cotton_A_06104	RLK-Pelle_LysM	94698303-94699574	145896993
Cotton_A_36293	RLK-Pelle_LRR-VIII-1	102545499-102550256	145896993
Cotton_A_18224	CAMK_CDPK	104962462-104965306	145896993
Cotton_A_14916	CMGC_CDK-CRK7-CDK9	106769709-106773371	145896993
Cotton_A_14915	RLK-Pelle_L-LEC	106775609-106777651	145896993
Cotton_A_37965	RLK-Pelle_RLCK-VI	113379934-113382834	145896993
Cotton_A_07660	RLK-Pelle_RLCK-VIIa-2	115103121-115105308	145896993
Cotton_A_07651	RLK-Pelle_CR4L	115145753-115147087	145896993
Cotton_A_18677	CMGC_CDK-CRK7-CDK9	121431881-121436275	145896993
Cotton_A_18659	RLK-Pelle_PERK-1	121577909-121584385	145896993
Cotton_A_14138	CMGC_CDK-PITSLRE	122143663-122147697	145896993
Cotton_A_14083	RLK-Pelle_LRR-XV	123654503-123657877	145896993
Cotton_A_14078	RLK-Pelle_WAK_LRK10L-1	123777967-123781350	145896993
Cotton_A_14068	RLK-Pelle_RLCK-VIII	124037355-124039704	145896993
Cotton_A_24938	RLK-Pelle_LRR-XI-2	129055862-129057471	145896993
Cotton_A_28267	CAMK_CDPK	129849897-129852298	145896993
Cotton_A_36736	RLK-Pelle_LRR-XI-1	132506616-132509645	145896993
Cotton_A_33556	Group-Pl-3	134362576-134369137	145896993
Cotton_A_33568	RLK-Pelle_LysM	135351342-135353345	145896993
Cotton_A_33722	CAMK_OST1L	136278334-136281136	145896993
Cotton_A_20341	RLK-Pelle_L-LEC	137116861-137118927	145896993
Cotton_A_20361	RLK-Pelle_LRK10L-2	137330219-137331025	145896993
Cotton_A_15972	AGC_PDK1	138525707-138541213	145896993
Cotton_A_15969	AGC_PDK1	138561323-138569557	145896993
Cotton_A_24101	RLK-Pelle_LRR-VI-1	140040042-140043131	145896993
Cotton_A_18210	RLK-Pelle_WAK	143661082-143667401	145896993
Cotton_A_18202	RLK-Pelle_WAK	143969332-143982390	145896993
Cotton_A_18201	RLK-Pelle_WAK	144048309-144054147	145896993
Cotton_A_18199	RLK-Pelle_LRR-XI-1	144114076-144116794	145896993
Cotton_A_18197	RLK-Pelle_LRR-XI-1	144277331-144279776	145896993
Cotton_A_18192	RLK-Pelle_LRR-XI-1	144337620-144341098	145896993
Cotton_A_18191	RLK-Pelle_LRR-XI-1	144381396-144383838	145896993
Cotton_A_18171	RLK-Pelle_L-LEC	145379188-145381203	145896993
Cotton_A_18169	RLK-Pelle_L-LEC	145438604-145440643	145896993
Cotton_A_18168	RLK-Pelle_L-LEC	145441854-145443197	145896993
Cotton_A_18166	RLK-Pelle_LRR-XII-1	145600513-145603575	145896993
chromosome 13
Cotton_A_21581	RLK-Pelle_LRR-Xb-1	4463244-4467086	144118670
Cotton_A_37512	RLK-Pelle_Extensin	7796546-7798643	144118670
Cotton_A_24357	STE_STE11	20116428-20117507	144118670
Cotton_A_24351	RLK-Pelle_RLCK-V	20222861-20225337	144118670
Cotton_A_30218	RLK-Pelle_LRR-XI-1	22158056-22159011	144118670
Cotton_A_31432	RLK-Pelle_SD-2b	28791844-28794177	144118670
Cotton_A_32881	RLK-Pelle_LRR-XV	38145116-38148259	144118670
Cotton_A_32879	RLK-Pelle_LRR-XV	38160870-38164013	144118670
Cotton_A_09145	Group-Pl-2	44247651-44251800	144118670
Cotton_A_09153	RLK-Pelle_RLCK-VIIa-2	44305465-44307227	144118670
Cotton_A_09155	RLK-Pelle_RLCK-VIIa-2	44312054-44313816	144118670
Cotton_A_09202	CAMK_CDPK	44659879-44662869	144118670
Cotton_A_09204	RLK-Pelle_LRR-XIIIa	44670696-44673900	144118670
Cotton_A_38689	RLK-Pelle_RLCK-VIIa-1	47176995-47178629	144118670
Cotton_A_22416	CMGC_CDK-CRK7-CDK9	47746048-47749686	144118670
Cotton_A_22410	CK1_CK1-Pl	47803758-47808650	144118670
Cotton_A_22392	RLK-Pelle_Extensin	48011136-48013015	144118670
Cotton_A_09036	CK1_CK1-Pl	48304485-48308262	144118670
Cotton_A_09058	RLK-Pelle_DLSV	48517673-48521230	144118670
Cotton_A_09063	CAMK_CAMKL-CHK1	48618523-48619818	144118670
Cotton_A_09069	RLK-Pelle_LRR-VII-2	48687620-48689827	144118670
Cotton_A_23255	CMGC_DYRK-PRP4	52962203-52967828	144118670
Cotton_A_21943	RLK-Pelle_LRR-II	57377959-57381486	144118670
Cotton_A_34347	RLK-Pelle_LRR-VI-1	57474345-57478589	144118670
Cotton_A_19398	CAMK_OST1L	62557117-62560032	144118670
Cotton_A_19387	RLK-Pelle_PERK-1	62701791-62705314	144118670
Cotton_A_35187	CAMK_CDPK	62804255-62809184	144118670
Cotton_A_19735	RLK-Pelle_CrRLK1L-1	63253012-63255513	144118670
Cotton_A_15838	RLK-Pelle_LRR-III	66327744-66328702	144118670
Cotton_A_15851	CMGC_DYRK-PRP4	66439040-66441925	144118670
Cotton_A_23361	RLK-Pelle_RLCK-VIIa-2	67686234-67688742	144118670
Cotton_A_23383	RLK-Pelle_LRR-XII-1	67899064-67902310	144118670
Cotton_A_23387	RLK-Pelle_LRR-XII-1	68074909-68188659	144118670
Cotton_A_23391	RLK-Pelle_LRR-XII-1	68358804-68362089	144118670
Cotton_A_17208	RLK-Pelle_L-LEC	70054047-70056005	144118670
Cotton_A_17205	RLK-Pelle_L-LEC	70151400-70153031	144118670
Cotton_A_17203	RLK-Pelle_L-LEC	70232476-70234461	144118670
Cotton_A_17201	RLK-Pelle_L-LEC	70239750-70240649	144118670
Cotton_A_20548	TKL-Pl-3	70810470-70819966	144118670
Cotton_A_20526	CAMK_CDPK	70992577-70995867	144118670
Cotton_A_00815	RLK-Pelle_LRR-III	72380628-72383063	144118670
Cotton_A_00824	RLK-Pelle_LRR-II	72501782-72507863	144118670
Cotton_A_00825	RLK-Pelle_LRR-II	72528852-72536448	144118670
Cotton_A_00828	RLK-Pelle_LRR-II	72596425-72601518	144118670
Cotton_A_00834	RLK-Pelle_RLCK-VIIa-2	72675565-72678562	144118670
Cotton_A_00840	CAMK_CDPK	72787562-72790485	144118670
Cotton_A_00844	CAMK_CDPK	73035019-73038256	144118670
Cotton_A_00858	RLK-Pelle_LRR-IX	73239843-73242752	144118670
Cotton_A_00925	RLK-Pelle_CrRLK1L-1	73920317-73922740	144118670
Cotton_A_00985	RLK-Pelle_CR4L	74597223-74599637	144118670
Cotton_A_01035	CMGC_CDK-CDK8	75011650-75013077	144118670
Cotton_A_39385	RLK-Pelle_RLCK-VIIa-2	81351456-81355446	144118670
Cotton_A_03099	RLK-Pelle_LRR-III	82730003-82732586	144118670
Cotton_A_03119	STE_STE7	82877359-82880312	144118670
Cotton_A_03143	CK1_CK1	83065667-83070648	144118670
Cotton_A_03170	RLK-Pelle_RLCK-VIIa-2	83313007-83314613	144118670
Cotton_A_21852	Aur	84357079-84359081	144118670
Cotton_A_21848	RLK-Pelle_DLSV	84479959-84483709	144118670
Cotton_A_32848	RLK-Pelle_LRR-II	85613281-85616277	144118670
Cotton_A_24282	RLK-Pelle_LRR-VI-2	89314161-89317834	144118670
Cotton_A_15523	WNK_NRBP	89755909-89756892	144118670
Cotton_A_15524	RLK-Pelle_LRR-III	89874141-89876059	144118670
Cotton_A_15551	CAMK_CDPK	90459939-90463822	144118670
Cotton_A_25095	RLK-Pelle_WAK_LRK10L-1	93654541-93658720	144118670
Cotton_A_23140	STE_STE20-Fray	94658175-94659368	144118670
Cotton_A_26097	RLK-Pelle_WAK	97802957-97807422	144118670
Cotton_A_26096	RLK-Pelle_WAK	97820815-97823972	144118670
Cotton_A_12869	NEK	100988937-100992676	144118670
Cotton_A_12836	CAMK_CDPK	101413429-101414342	144118670
Cotton_A_35690	RLK-Pelle_DLSV	103012658-103015108	144118670
Cotton_A_40739	TKL-Pl-2	105499547-105505701	144118670
Cotton_A_37244	RLK-Pelle_SD-2b	106065439-106066422	144118670
Cotton_A_35391	TKL-Pl-5	108379571-108388253	144118670
Cotton_A_28225	AGC_RSK-2	109029112-109036063	144118670
Cotton_A_16780	STE_STE20-YSK	111566857-111573921	144118670
Cotton_A_16793	CMGC_CDK-CRK7-CDK9	111993548-111998081	144118670
Cotton_A_25664	RLK-Pelle_LRR-I-1	113529358-113534861	144118670
Cotton_A_17925	RLK-Pelle_LRR-I-2	116500765-116504030	144118670
Cotton_A_25849	CMGC_MAPK	119412084-119415010	144118670
Cotton_A_39814	RLK-Pelle_CrRLK1L-1	121788514-121791012	144118670
Cotton_A_02127	RLK-Pelle_L-LEC	126564376-126566379	144118670
Cotton_A_02138	AGC_RSK-2	127046311-127048750	144118670
Cotton_A_02184	AGC_RSK-2	128275672-128277349	144118670
Cotton_A_02201	CMGC_MAPK	128862654-128865177	144118670
Cotton_A_02206	AGC_RSK-2	129005240-129013730	144118670
Cotton_A_02225	RLK-Pelle_CrRLK1L-1	129688182-129690677	144118670
Cotton_A_02289	RLK-Pelle_LRR-IX	131256005-131259098	144118670
Cotton_A_23503	CMGC_DYRK-YAK	132526128-132537586	144118670
Cotton_A_32738	BUB	136813304-136817764	144118670
Cotton_A_30202	RLK-Pelle_CrRLK1L-1	141532067-141534415	144118670

## Sheet: G. hirsutum
Gene ID	Classification	Chromosome location	Chromosome length
chromosome 1At
CotAD_48401	CMGC_GSKL	331392-344931	106983631
CotAD_63164	AGC_RSK-2	1128453-1132214	106983631
CotAD_55889	RLK-Pelle_RLCK-XVI	2142194-2145640	106983631
CotAD_47584	CK1_CK1-Pl	2671230-2676233	106983631
CotAD_34508	RLK-Pelle_L-LEC	3488442-3489566	106983631
CotAD_61357	RLK-Pelle_LRK10L-2	5897043-5899767	106983631
CotAD_53331	CMGC_GSK	6369620-6372434	106983631
CotAD_53338	RLK-Pelle_RLCK-V	6444306-6446637	106983631
CotAD_64289	TKL_CTR1-DRK-2	7054992-7061492	106983631
CotAD_53208	STE_STE11	7811067-7815416	106983631
CotAD_53161	RLK-Pelle_DLSV	9004260-9007167	106983631
CotAD_53175	RLK-Pelle_RLCK-VI	9204057-9208864	106983631
CotAD_12333	CK1_CK1-Pl	9820871-9826497	106983631
CotAD_12312	CMGC_CDK-CRK7-CDK9	10015304-10019041	106983631
CotAD_12299	TKL_CTR1-DRK-2	10528324-10534214	106983631
CotAD_12291	WNK_NRBP	10873206-10876211	106983631
CotAD_12274	NEK	11233551-11237900	106983631
CotAD_12249	RLK-Pelle_DLSV	12015862-12017446	106983631
CotAD_12192	CAMK_CDPK	13294353-13295302	106983631
CotAD_39892	CMGC_CDK-CRK7-CDK9	13749048-13758746	106983631
CotAD_39894	RLK-Pelle_LRR-Xb-1	13796391-13797494	106983631
CotAD_39917	RLK-Pelle_LRR-II	14559543-14565499	106983631
CotAD_71049	RLK-Pelle_LRR-Xb-1	29244598-29248182	106983631
CotAD_60890	CMGC_DYRK-YAK	35246015-35257124	106983631
CotAD_75884	RLK-Pelle_LRR-VI-1	39770830-39774877	106983631
CotAD_71264	RLK-Pelle_LRR-XI-1	43535236-43537644	106983631
CotAD_56153	RLK-Pelle_WAK_LRK10L-1	44682784-44684583	106983631
CotAD_55380	RLK-Pelle_CrRLK1L-1	47836878-47837975	106983631
CotAD_55365	CK1_CK1	48063961-48069086	106983631
CotAD_71530	CAMK_CDPK	48163859-48170053	106983631
CotAD_08639	STE_STE11	51373587-51375637	106983631
CotAD_08656	RLK-Pelle_LRR-VI-2	51516239-51519916	106983631
CotAD_08776	CMGC_CDK-CRK7-CDK9	52792568-52796091	106983631
CotAD_08780	TKL_CTR1-DRK-2	52841416-52847905	106983631
CotAD_08826	CK1_CK1	53326131-53331619	106983631
CotAD_51974	RLK-Pelle_PERK-1	55401420-55403765	106983631
CotAD_51960	TKL-Pl-4	55678211-55682041	106983631
CotAD_66533	RLK-Pelle_LRR-VII-3	56450809-56454195	106983631
CotAD_48815	RLK-Pelle_WAK_LRK10L-1	57674711-57677805	106983631
CotAD_68500	CAMK_OST1L	58553961-58556763	106983631
CotAD_62468	RLK-Pelle_LRR-II	60793916-60799931	106983631
CotAD_64733	RLK-Pelle_RLCK-VI	64166327-64168769	106983631
CotAD_68390	RLK-Pelle_LRR-III	65448671-65454859	106983631
CotAD_74085	CAMK_CDPK	66215596-66219857	106983631
CotAD_62997	STE_STE11	66511662-66512741	106983631
CotAD_62992	RLK-Pelle_RLCK-V	66594865-66597341	106983631
CotAD_68241	RLK-Pelle_LRR-XI-1	80497278-80500757	106983631
CotAD_73334	CMGC_CK2	84359878-84364844	106983631
CotAD_19693	RLK-Pelle_LRR-Xb-1	85286289-85287092	106983631
CotAD_19668	RLK-Pelle_LRR-II	85420923-85424605	106983631
CotAD_19644	RLK-Pelle_RLCK-VI	85531895-85534236	106983631
CotAD_19604	RLK-Pelle_CrRLK1L-1	86815304-86817835	106983631
CotAD_19601	RLK-Pelle_CrRLK1L-1	86892352-86893494	106983631
CotAD_19597	RLK-Pelle_CrRLK1L-1	86904559-86907063	106983631
CotAD_19595	RLK-Pelle_CrRLK1L-1	86922894-86925383	106983631
CotAD_30090	RLK-Pelle_CR4L	87836077-87837534	106983631
CotAD_71566	RLK-Pelle_RLCK-VIII	89786397-89788094	106983631
CotAD_65897	STE_STE11	93350484-93355170	106983631
CotAD_74042	RLK-Pelle_L-LEC	98299563-98301287	106983631
CotAD_74043	RLK-Pelle_L-LEC	98310135-98312081	106983631
CotAD_56494	RLK-Pelle_L-LEC	98815954-98817415	106983631
CotAD_14537	CMGC_MAPK	106150440-106154348	106983631
CotAD_14574	TKL-Pl-5	106416607-106420445	106983631
CotAD_14595	CAMK_CAMKL-CHK1	106620238-106621590	106983631
CotAD_14597	CAMK_CAMKL-CHK1	106632183-106633475	106983631
CotAD_14600	WNK_NRBP	106656980-106658124	106983631
CotAD_14603	TKL-Pl-4	106685726-106688642	106983631
CotAD_14609	RLK-Pelle_RLCK-II	106709558-106710633	106983631
CotAD_14620	Group-Pl-4	106783070-106785634	106983631
CotAD_14628	RLK-Pelle_LRR-VIII-1	106824381-106827313	106983631
CotAD_14641	RLK-Pelle_RLCK-VIIa-2	106871533-106874978	106983631
chromosome 1Dt
CotAD_71450	RLK-Pelle_LRR-XI-1	2157614-2161240	96289925
CotAD_48293	RLK-Pelle_LRR-XI-1	3561170-3562961	96289925
CotAD_48311	RLK-Pelle_LRR-XI-1	3819838-3823017	96289925
CotAD_48325	RLK-Pelle_Extensin	4233956-4237927	96289925
CotAD_67405	RLK-Pelle_RLCK-IXb	5491580-5497819	96289925
CotAD_67406	RLK-Pelle_RLCK-IXb	5647175-5650641	96289925
CotAD_67166	RLK-Pelle_DLSV	16265219-16269601	96289925
CotAD_67167	RLK-Pelle_DLSV	16274319-16276887	96289925
CotAD_70672	RLK-Pelle_LRR-III	18830440-18832989	96289925
CotAD_61768	CK1_CK1	22675959-22680812	96289925
CotAD_42622	CAMK_CDPK	26264561-26270755	96289925
CotAD_64462	RLK-Pelle_L-LEC	26382785-26383780	96289925
CotAD_64770	CAMK_CAMKL-CHK1	27069093-27072509	96289925
CotAD_67300	RLK-Pelle_LRR-XV	27465240-27468600	96289925
CotAD_47992	RLK-Pelle_RLCK-VIII	27758269-27762131	96289925
CotAD_34534	CAMK_CDPK	29648087-29650837	96289925
CotAD_34560	AGC_RSK-2	30605495-30606906	96289925
CotAD_47144	TLK	31710591-31719336	96289925
CotAD_47155	RLK-Pelle_URK-1	32064379-32066637	96289925
CotAD_60611	RLK-Pelle_LRR-IX	32147183-32151028	96289925
CotAD_60614	NEK	32239589-32245349	96289925
CotAD_67913	CAMK_CDPK	33335674-33338025	96289925
CotAD_36167	RLK-Pelle_DLSV	34417597-34421410	96289925
CotAD_36168	CAMK_CAMKL-LKB	34437758-34441568	96289925
CotAD_36170	CAMK_CAMKL-CHK1	34466658-34472685	96289925
CotAD_68606	RLK-Pelle_CrRLK1L-1	36728011-36730225	96289925
CotAD_68608	RLK-Pelle_CrRLK1L-1	36796193-36798573	96289925
CotAD_30981	RLK-Pelle_LRR-III	36887692-36891377	96289925
CotAD_30991	CMGC_DYRK-PRP4	36967130-36975399	96289925
CotAD_31030	NAK	37397289-37400209	96289925
CotAD_31050	WNK_NRBP	37559865-37562862	96289925
CotAD_09217	RLK-Pelle_LRR-III	37701139-37704851	96289925
CotAD_09204	RLK-Pelle_URK-1	37867032-37872120	96289925
CotAD_09159	RLK-Pelle_RKF3	38441506-38443458	96289925
CotAD_09155	RLK-Pelle_RLCK-V	38478034-38481248	96289925
CotAD_09151	RLK-Pelle_LRR-XIV	38517051-38521007	96289925
CotAD_09125	RLK-Pelle_CrRLK1L-1	38934742-38937348	96289925
CotAD_09068	RLK-Pelle_LRR-XIIIa	39661811-39665202	96289925
CotAD_10503	RLK-Pelle_RLCK-VIIa-2	41632284-41636053	96289925
CotAD_10463	CAMK_CAMKL-CHK1	42343280-42345398	96289925
CotAD_10456	RLK-Pelle_RLCK-X	42493824-42497202	96289925
CotAD_10400	CK1_CK1-Pl	43435745-43442514	96289925
CotAD_10397	RLK-Pelle_LRR-XI-1	43483360-43486329	96289925
CotAD_36002	RLK-Pelle_L-LEC	44488612-44491543	96289925
CotAD_35956	RLK-Pelle_LRR-III	44988676-44990979	96289925
CotAD_35953	RLK-Pelle_LRK10L-2	45018142-45020136	96289925
CotAD_61204	STE_STE11	45454948-45455466	96289925
CotAD_49930	RLK-Pelle_CrRLK1L-1	47261741-47264236	96289925
CotAD_46866	RLK-Pelle_LRR-IX	47792265-47795902	96289925
CotAD_46869	NEK	47878793-47884571	96289925
CotAD_28948	RLK-Pelle_RLCK-IV	50168405-50171880	96289925
CotAD_69354	RLK-Pelle_URK-1	50594004-50596578	96289925
CotAD_72781	TLK	50745129-50753863	96289925
CotAD_16512	AGC_RSK-2	51494783-51496749	96289925
CotAD_16484	CAMK_CDPK	52074658-52077419	96289925
CotAD_16467	CK1_CK1-Pl	52354929-52355540	96289925
CotAD_16449	CAMK_CDPK	52664701-52666181	96289925
CotAD_16448	CAMK_CDPK	52669120-52671482	96289925
CotAD_16416	CAMK_CAMKL-CHK1	53353094-53359139	96289925
CotAD_16413	CAMK_CAMKL-LKB	53388962-53392769	96289925
CotAD_16412	RLK-Pelle_DLSV	53462181-53476022	96289925
CotAD_25755	RLK-Pelle_Extensin	54159664-54164257	96289925
CotAD_25783	RLK-Pelle_RLCK-VIII	54786425-54790220	96289925
CotAD_25801	RLK-Pelle_LRR-XV	55050390-55053763	96289925
CotAD_25826	CAMK_CAMKL-CHK1	55538634-55542071	96289925
CotAD_54633	CAMK_CDPK	55781731-55788657	96289925
CotAD_45432	CAMK_CDPK	56309145-56313479	96289925
CotAD_29600	RLK-Pelle_RLCK-V	57665927-57668804	96289925
CotAD_29592	CMGC_MAPK	57728465-57732041	96289925
CotAD_29590	CMGC_MAPK	57764899-57768227	96289925
CotAD_50202	CK1_CK1	62004189-62009138	96289925
CotAD_66299	AGC_RSK-2	65923369-65924954	96289925
CotAD_48181	RLK-Pelle_LRR-IV	67197474-67200030	96289925
CotAD_68354	TKL-Pl-7	71983025-71986725	96289925
CotAD_72901	RLK-Pelle_CrRLK1L-1	73869428-73872151	96289925
CotAD_41074	CMGC_CLK	74144864-74147832	96289925
CotAD_41057	RLK-Pelle_LRR-III	74814976-74817672	96289925
CotAD_41031	RLK-Pelle_LRR-XII-1	75364146-75376581	96289925
CotAD_41028	RLK-Pelle_LRR-XII-1	75477298-75481550	96289925
CotAD_41518	RLK-Pelle_CrRLK1L-1	75732546-75733283	96289925
CotAD_47533	RLK-Pelle_CrRLK1L-1	77466861-77469245	96289925
CotAD_47527	RLK-Pelle_CrRLK1L-1	77636902-77638128	96289925
CotAD_47526	RLK-Pelle_CrRLK1L-1	77665472-77666332	96289925
CotAD_47525	RLK-Pelle_CrRLK1L-1	77692064-77693317	96289925
CotAD_47524	RLK-Pelle_CrRLK1L-1	77709149-77710459	96289925
CotAD_44784	RLK-Pelle_LRR-I-1	78948595-78953095	96289925
CotAD_44797	TKL-Pl-6	79222646-79230344	96289925
CotAD_44808	RLK-Pelle_LRR-XI-1	79524698-79528325	96289925
CotAD_69180	CMGC_RCK	80713080-80725041	96289925
CotAD_35828	RLK-Pelle_DLSV	80997167-81000120	96289925
CotAD_35776	RLK-Pelle_LRR-Xa	82093537-82096570	96289925
CotAD_72244	RLK-Pelle_CrRLK1L-1	84748072-84750674	96289925
CotAD_28748	CK1_CK1	84854646-84859313	96289925
CotAD_28712	RLK-Pelle_LRR-Xa	85445069-85446889	96289925
CotAD_28684	RLK-Pelle_LRR-III	85812255-85813784	96289925
CotAD_28677	TKL-Pl-4	85878402-85881783	96289925
CotAD_54107	RLK-Pelle_LRK10L-2	86094892-86095863	96289925
CotAD_54111	RLK-Pelle_LRK10L-2	86112104-86113075	96289925
CotAD_60579	RLK-Pelle_CrRLK1L-1	91377682-91379580	96289925
CotAD_60580	RLK-Pelle_CrRLK1L-1	91411214-91412677	96289925
CotAD_54379	RLK-Pelle_CrRLK1L-1	92615731-92616996	96289925
CotAD_54369	RLK-Pelle_CrRLK1L-1	93217510-93220230	96289925
CotAD_54362	RLK-Pelle_CrRLK1L-1	93388535-93391142	96289925
CotAD_54361	RLK-Pelle_CrRLK1L-1	93434016-93436625	96289925
CotAD_54358	RLK-Pelle_CrRLK1L-1	93448697-93449728	96289925
chromosome 2At
CotAD_42043	TKL_CTR1-DRK-2	2122381-2137970	61632717
CotAD_28807	RLK-Pelle_CrRLK1L-1	5189293-5191806	61632717
CotAD_48457	RLK-Pelle_LRK10L-2	6429278-6434037	61632717
CotAD_48458	RLK-Pelle_LRK10L-2	6438599-6441307	61632717
CotAD_48462	RLK-Pelle_LRR-XII-1	6510884-6511810	61632717
CotAD_68508	RLK-Pelle_LRR-XII-1	6546370-6550548	61632717
CotAD_68509	RLK-Pelle_LRR-XII-1	6586731-6588148	61632717
CotAD_68511	RLK-Pelle_LRR-XII-1	6595253-6596420	61632717
CotAD_43555	RLK-Pelle_LRR-XII-1	6939640-6940358	61632717
CotAD_43554	RLK-Pelle_LRR-XII-1	6942020-6945376	61632717
CotAD_16846	RLK-Pelle_LRR-XII-1	7301230-7301945	61632717
CotAD_16847	RLK-Pelle_LRR-XII-1	7303669-7307026	61632717
CotAD_16880	STE_STE20-YSK	7802650-7810790	61632717
CotAD_16886	RLK-Pelle_LRR-Xb-1	7856283-7859441	61632717
CotAD_16906	RLK-Pelle_SD-2b	8061463-8063811	61632717
CotAD_66675	RLK-Pelle_CrRLK1L-1	8773977-8776490	61632717
CotAD_07149	RLK-Pelle_DLSV	9321632-9324623	61632717
CotAD_07148	RLK-Pelle_DLSV	9326161-9328513	61632717
CotAD_07146	RLK-Pelle_DLSV	9336170-9339622	61632717
CotAD_07144	RLK-Pelle_DLSV	9422261-9423871	61632717
CotAD_07140	RLK-Pelle_DLSV	9509372-9512007	61632717
CotAD_07133	RLK-Pelle_DLSV	9717370-9721969	61632717
CotAD_07131	RLK-Pelle_DLSV	9737897-9740370	61632717
CotAD_07112	RLK-Pelle_LRR-I-2	10467394-10470871	61632717
CotAD_07043	RLK-Pelle_RLCK-VIIa-1	11621404-11623315	61632717
CotAD_07025	CAMK_CDPK	11826493-11829557	61632717
CotAD_07003	STE_STE11	12111172-12112554	61632717
CotAD_06952	RLK-Pelle_LRR-III	12855052-12856882	61632717
CotAD_06951	WNK_NRBP	12858336-12859384	61632717
CotAD_71439	AGC_RSK-2	13976246-13977849	61632717
CotAD_67714	RLK-Pelle_SD-2b	14202674-14205139	61632717
CotAD_75181	RLK-Pelle_DLSV	14680351-14693340	61632717
CotAD_63711	RLK-Pelle_SD-2b	15922716-15924503	61632717
CotAD_56453	CMGC_CDK-Pl	16716409-16717951	61632717
CotAD_56438	IRE1	17185887-17189362	61632717
CotAD_49726	TKL-Pl-6	18012454-18020486	61632717
CotAD_69381	RLK-Pelle_LRR-XIV	18517317-18521106	61632717
CotAD_64944	RLK-Pelle_LRR-III	19181571-19182803	61632717
CotAD_67620	STE_STE11	19933803-19938774	61632717
CotAD_69504	CMGC_MAPK	22410060-22412415	61632717
CotAD_68945	STE_STE20-YSK	25107014-25117600	61632717
CotAD_39006	RLK-Pelle_RLCK-VI	30175495-30178848	61632717
CotAD_59737	RLK-Pelle_LRR-XII-1	34336223-34339333	61632717
CotAD_52669	RLK-Pelle_LRR-IX	36776979-36779822	61632717
CotAD_42112	CAMK_CDPK	42028123-42030282	61632717
CotAD_42096	TTK	42582247-42586804	61632717
CotAD_74704	STE_STE7	51950122-51950952	61632717
CotAD_23291	RLK-Pelle_LRR-XII-1	55925933-55930467	61632717
CotAD_23307	RLK-Pelle_LRK10L-2	56242098-56242946	61632717
CotAD_23309	RLK-Pelle_LRK10L-2	56262086-56265444	61632717
CotAD_23311	RLK-Pelle_LRK10L-2	56282152-56291431	61632717
CotAD_23312	RLK-Pelle_LRK10L-2	56293507-56298631	61632717
CotAD_23314	RLK-Pelle_LRK10L-2	56306377-56311889	61632717
CotAD_23315	RLK-Pelle_LRK10L-2	56326641-56331134	61632717
CotAD_38618	RLK-Pelle_RLCK-VI	58588520-58590879	61632717
CotAD_66328	RLK-Pelle_RLCK-VI	59971128-59973969	61632717
chromosome 2Dt
CotAD_50629	RLK-Pelle_C-LEC	1341771-1344746	50177622
CotAD_50640	CMGC_CDK-CRK7-CDK9	1641085-1646259	50177622
CotAD_50659	CAMK_CDPK	2807633-2811358	50177622
CotAD_59591	RLK-Pelle_LRR-Xb-1	3773766-3777173	50177622
CotAD_59601	RLK-Pelle_PERK-1	4285352-4288261	50177622
CotAD_76650	RLK-Pelle_DLSV	5727643-5731184	50177622
CotAD_44066	CMGC_MAPK	5735127-5737782	50177622
CotAD_49044	RLK-Pelle_LRR-XI-1	8281995-8285099	50177622
CotAD_39009	RLK-Pelle_RLCK-XII-1	11749435-11753466	50177622
CotAD_44125	STE_STE7	16136223-16137128	50177622
CotAD_37330	TKL_CTR1-DRK-2	18201528-18203885	50177622
CotAD_40766	RLK-Pelle_DLSV	20970630-20974022	50177622
CotAD_58106	TKL_CTR1-DRK-2	24470842-24478634	50177622
CotAD_39293	RLK-Pelle_LRR-Xb-1	26451561-26455145	50177622
CotAD_39305	RLK-Pelle_RLCK-VIII	26875476-26877689	50177622
CotAD_43738	CAMK_CDPK	29392930-29394886	50177622
CotAD_19462	AGC_PDK1	32668415-32674320	50177622
CotAD_37346	RLK-Pelle_LRR-III	37685579-37687690	50177622
CotAD_37359	RLK-Pelle_LRR-XII-1	38172766-38175874	50177622
CotAD_38001	RLK-Pelle_LRR-XIV	39422316-39426105	50177622
CotAD_29110	CMGC_CDK-Pl	42443190-42444732	50177622
CotAD_29129	IRE1	42744956-42748423	50177622
CotAD_29148	RLK-Pelle_RLCK-VIIa-1	42998026-43001283	50177622
CotAD_46902	RLK-Pelle_SD-2b	43347291-43349642	50177622
CotAD_46914	RLK-Pelle_LRR-XI-1	43718782-43722184	50177622
CotAD_46931	AGC_RSK-2	43818279-43820173	50177622
CotAD_36632	CMGC_GSK	44426475-44430528	50177622
CotAD_29801	WNK_NRBP	45003933-45004942	50177622
CotAD_29800	RLK-Pelle_LRR-III	45006372-45008202	50177622
CotAD_29749	STE_STE11	45697638-45698951	50177622
CotAD_52196	RLK-Pelle_DLSV	45912137-45925734	50177622
CotAD_28275	RLK-Pelle_DLSV	49337920-49338961	50177622
CotAD_28297	RLK-Pelle_LRR-III	49759130-49762277	50177622
CotAD_28301	NEK	49822833-49833119	50177622
chromosome 3At
CotAD_58176	RLK-Pelle_CrRLK1L-1	1867774-1868937	100337308
CotAD_52283	RLK-Pelle_DLSV	2482906-2490348	100337308
CotAD_60403	RLK-Pelle_SD-2b	3476336-3478742	100337308
CotAD_71296	AGC_NDR	5618193-5624729	100337308
CotAD_62571	RLK-Pelle_LRR-VIII-1	6668779-6676680	100337308
CotAD_46096	RLK-Pelle_RLCK-VIIa-2	8307359-8308968	100337308
CotAD_61336	RLK-Pelle_LRR-VIII-1	9987412-9991875	100337308
CotAD_53087	RLK-Pelle_LRR-XI-1	12210583-12213537	100337308
CotAD_53086	RLK-Pelle_LRR-XI-1	12292265-12295225	100337308
CotAD_57276	RLK-Pelle_LRR-III	15082183-15084131	100337308
CotAD_70077	WNK_NRBP	17484031-17486311	100337308
CotAD_25842	NAK	19302392-19305320	100337308
CotAD_25896	RLK-Pelle_LRR-Xb-2	19999657-20003242	100337308
CotAD_25904	RLK-Pelle_CrRLK1L-1	20100555-20103170	100337308
CotAD_59386	RLK-Pelle_LRR-XI-1	29094330-29097361	100337308
CotAD_74696	RLK-Pelle_RLCK-IXb	32428262-32431613	100337308
CotAD_58182	Aur	33053131-33055235	100337308
CotAD_58185	RLK-Pelle_LRR-XI-1	33067019-33069281	100337308
CotAD_58332	STE_STE11	36044487-36049839	100337308
CotAD_67060	RLK-Pelle_RKF3	37310004-37311851	100337308
CotAD_62160	RLK-Pelle_WAK	37966937-37968624	100337308
CotAD_62159	RLK-Pelle_WAK	38026101-38028747	100337308
CotAD_62156	RLK-Pelle_WAK	38184190-38186631	100337308
CotAD_62154	RLK-Pelle_WAK	38338941-38341272	100337308
CotAD_57775	RLK-Pelle_LRR-XI-1	39109426-39112890	100337308
CotAD_57779	RLK-Pelle_L-LEC	39249498-39251549	100337308
CotAD_36592	RLK-Pelle_RLCK-VIII	39441412-39444349	100337308
CotAD_36591	RLK-Pelle_RLCK-V	39445416-39447680	100337308
CotAD_36560	CAMK_CDPK	40048038-40050765	100337308
CotAD_36542	RLK-Pelle_SD-2b	40550555-40553110	100337308
CotAD_64776	TKL-Pl-4	41569056-41585991	100337308
CotAD_37063	RLK-Pelle_LRR-III	43134891-43140590	100337308
CotAD_49442	RLK-Pelle_DLSV	49495800-49499125	100337308
CotAD_49446	RLK-Pelle_DLSV	49568650-49571467	100337308
CotAD_49448	RLK-Pelle_DLSV	49630289-49633355	100337308
CotAD_49449	RLK-Pelle_DLSV	49647860-49649257	100337308
CotAD_49451	RLK-Pelle_DLSV	49659836-49662827	100337308
CotAD_49452	RLK-Pelle_DLSV	49666495-49669511	100337308
CotAD_49454	RLK-Pelle_DLSV	49688771-49691948	100337308
CotAD_49455	RLK-Pelle_DLSV	49693150-49695611	100337308
CotAD_65258	RLK-Pelle_LysM	51727579-51732844	100337308
CotAD_76325	RLK-Pelle_LRR-XI-1	56733620-56736934	100337308
CotAD_69770	RLK-Pelle_WAK	58069617-58070657	100337308
CotAD_69772	RLK-Pelle_WAK	58088892-58091394	100337308
CotAD_59243	RLK-Pelle_LRR-XI-1	60553315-60556475	100337308
CotAD_58818	RLK-Pelle_CrRLK1L-1	69024718-69025983	100337308
CotAD_76313	RLK-Pelle_PERK-1	71837160-71842037	100337308
CotAD_65954	CAMK_CDPK	76562214-76565457	100337308
CotAD_65955	RLK-Pelle_RLCK-VIIa-2	76608937-76611909	100337308
CotAD_71558	CAMK_OST1L	84243624-84245694	100337308
CotAD_65693	RLK-Pelle_LRR-IV	86314264-86315464	100337308
CotAD_74742	RLK-Pelle_RLCK-XII-1	87521551-87525266	100337308
CotAD_62543	RLK-Pelle_WAK	89229053-89229907	100337308
CotAD_62545	RLK-Pelle_WAK	89269919-89273369	100337308
CotAD_62550	RLK-Pelle_WAK	89361572-89362717	100337308
CotAD_57105	RLK-Pelle_LRR-Xb-1	93164379-93166790	100337308
CotAD_55457	RLK-Pelle_SD-2b	97317042-97319767	100337308
CotAD_69974	RLK-Pelle_LRR-XIV	97633169-97637383	100337308
CotAD_53809	RLK-Pelle_CrRLK1L-1	99054812-99056452	100337308
chromosome 3Dt
CotAD_49094	RLK-Pelle_RLCK-VI	4353618-4357839	42243299
CotAD_30361	RLK-Pelle_SD-2b	6933929-6936223	42243299
CotAD_30291	RLK-Pelle_PERK-1	9011856-9016705	42243299
CotAD_01757	CMGC_CDK-CRK7-CDK9	9684496-9688753	42243299
CotAD_01788	TKL-Pl-4	10313980-10316412	42243299
CotAD_01820	RLK-Pelle_WAK	10897176-10900288	42243299
CotAD_01889	RLK-Pelle_LRR-XI-2	12436307-12437311	42243299
CotAD_01890	RLK-Pelle_LRR-XI-2	12437559-12439478	42243299
CotAD_01895	CMGC_CLK	12528405-12531947	42243299
CotAD_01924	NAK	13252910-13256745	42243299
CotAD_02004	CMGC_CDK-CRK7-CDK9	15078979-15083045	42243299
CotAD_02069	AGC-Pl	16575018-16577619	42243299
CotAD_38555	RLK-Pelle_RLCK-VIIa-2	18399958-18401867	42243299
CotAD_37570	RLK-Pelle_SD-2b	20221262-20223790	42243299
CotAD_37565	RLK-Pelle_RLCK-XII-1	20305478-20307597	42243299
CotAD_29547	RLK-Pelle_CrRLK1L-1	21321488-21323983	42243299
CotAD_29566	AGC_RSK-2	21830700-21839364	42243299
CotAD_29572	CMGC_MAPK	21937802-21940328	42243299
CotAD_62253	TKL-Pl-3	22392434-22401925	42243299
CotAD_08621	RLK-Pelle_LRR-III	23109371-23114958	42243299
CotAD_08520	RLK-Pelle_LRR-II	24995394-25001022	42243299
CotAD_08484	RLK-Pelle_RLCK-IXb	25463891-25467707	42243299
CotAD_08481	RLK-Pelle_RLCK-VI	25488916-25490806	42243299
CotAD_08453	RLK-Pelle_LRR-XI-1	25950148-25953424	42243299
CotAD_08452	RLK-Pelle_LRR-XI-1	25964757-25968146	42243299
CotAD_08450	RLK-Pelle_LRR-XI-1	25994360-25996993	42243299
CotAD_23997	RLK-Pelle_RLCK-XII-2	28563903-28564907	42243299
CotAD_69577	CAMK_CDPK	30675227-30686949	42243299
CotAD_70173	RLK-Pelle_LysM	33131413-33140743	42243299
CotAD_56757	WNK_NRBP	38263266-38266524	42243299
CotAD_27388	RLK-Pelle_RLCK-VIIa-2	38778870-38781803	42243299
CotAD_27412	RLK-Pelle_LRR-III	39565639-39567735	42243299
chromosome 4At
CotAD_66187	RLK-Pelle_CrRLK1L-1	15672990-15675374	92210350
CotAD_69046	CAMK_CAMKL-CHK1	28841436-28844115	92210350
CotAD_04614	RLK-Pelle_RLCK-VIIa-1	36695233-36697698	92210350
CotAD_04635	RLK-Pelle_RLCK-IXb	36809552-36813644	92210350
CotAD_04639	RLK-Pelle_RLCK-VIIa-2	36838975-36841153	92210350
CotAD_04751	CAMK_CDPK	37919367-37923998	92210350
CotAD_74620	CAMK_CAMKL-CHK1	60415649-60416965	92210350
CotAD_73836	CAMK_CDPK	80042637-80046689	92210350
chromosome 4Dt
CotAD_67775	CAMK_CAMKL-CHK1	2459076-2461740	37201171
CotAD_71190	TKL_CTR1-DRK-2	3233959-3241143	37201171
CotAD_50376	RLK-Pelle_LRR-XI-1	4563019-4566537	37201171
CotAD_62880	RLK-Pelle_RLCK-XV	5175155-5176581	37201171
CotAD_72193	CAMK_CDPK	5764274-5768340	37201171
CotAD_30438	RLK-Pelle_RLCK-VIII	11310373-11312515	37201171
CotAD_30380	STE_STE20-Fray	12963596-12970346	37201171
CotAD_61043	TKL-Pl-6	26238342-26245183	37201171
CotAD_74481	RLK-Pelle_LRR-I-1	26307264-26312776	37201171
CotAD_51281	NEK	27642860-27648053	37201171
CotAD_21507	RLK-Pelle_DLSV	31292658-31297269	37201171
CotAD_21506	RLK-Pelle_DLSV	31297381-31302364	37201171
CotAD_21480	RLK-Pelle_RLCK-VIII	31506979-31509198	37201171
CotAD_52735	RLK-Pelle_LRR-Xb-1	34184398-34188225	37201171
CotAD_55942	RLK-Pelle_RLCK-V	35056107-35057693	37201171
chromosome 5At
CotAD_45185	RLK-Pelle_SD-2b	655959-658184	55269902
CotAD_28209	AGC_RSK-2	1163238-1165047	55269902
CotAD_28172	TKL_CTR1-DRK-2	1485689-1491520	55269902
CotAD_53665	RLK-Pelle_LRR-VI-2	1723282-1726692	55269902
CotAD_60409	RLK-Pelle_RLCK-VIIa-2	2194907-2201921	55269902
CotAD_60417	RLK-Pelle_LRR-III	2349319-2353672	55269902
CotAD_60421	CAMK_CAMKL-CHK1	2429710-2431813	55269902
CotAD_44892	STE_STE11	2681228-2682679	55269902
CotAD_36511	RLK-Pelle_RLCK-XVI	3799084-3802840	55269902
CotAD_38798	RLK-Pelle_CrRLK1L-1	4334131-4337473	55269902
CotAD_60197	AGC_RSK-2	5929324-5937964	55269902
CotAD_40205	RLK-Pelle_RLCK-VIIa-2	6741219-6743124	55269902
CotAD_67435	RLK-Pelle_SD-2b	7284018-7287020	55269902
CotAD_67438	RLK-Pelle_RLCK-XII-1	7315654-7319433	55269902
CotAD_70689	RLK-Pelle_LRR-XI-2	8155403-8157410	55269902
CotAD_34259	CMGC_CDK-CRK7-CDK9	8793114-8797357	55269902
CotAD_59536	TKL-Pl-4	12966445-12968047	55269902
CotAD_64392	CMGC_CDK-CRK7-CDK9	13382034-13384622	55269902
CotAD_61841	CMGC_MAPK	19650715-19653641	55269902
CotAD_40021	RLK-Pelle_RLCK-VIIa-2	29841976-29844799	55269902
CotAD_63312	RLK-Pelle_LRR-XII-1	33525384-33530496	55269902
CotAD_63311	RLK-Pelle_LRR-XII-1	33547113-33549491	55269902
CotAD_63303	RLK-Pelle_DLSV	33578157-33580250	55269902
CotAD_69284	RLK-Pelle_LRR-III	34309816-34313634	55269902
CotAD_56005	RLK-Pelle_LRR-I-1	38198583-38201858	55269902
CotAD_55993	CMGC_CDK-PITSLRE	38816155-38820688	55269902
CotAD_71688	RLK-Pelle_LysM	40038317-40040987	55269902
CotAD_61535	RLK-Pelle_RLCK-VIIb	42107338-42118635	55269902
CotAD_55480	RLK-Pelle_LRR-Xa	43824002-43826582	55269902
CotAD_71539	RLK-Pelle_URK-2	45963672-45966284	55269902
CotAD_47907	RLK-Pelle_SD-2b	46403365-46406687	55269902
CotAD_28859	RLK-Pelle_LRR-V	47948018-47955228	55269902
CotAD_28896	CMGC_CDK-CRK7-CDK9	48809225-48813889	55269902
CotAD_28916	RLK-Pelle_LRR-XI-1	49163419-49166692	55269902
CotAD_52923	RLK-Pelle_DLSV	49527894-49531560	55269902
CotAD_52922	RLK-Pelle_DLSV	49541574-49545473	55269902
CotAD_64436	STE_STE-Pl	49741766-49764894	55269902
CotAD_51526	RLK-Pelle_RLCK-VIIa-2	50182040-50186589	55269902
CotAD_34046	STE_STE-Pl	50874387-50891158	55269902
CotAD_34070	RLK-Pelle_DLSV	51214577-51218477	55269902
CotAD_34071	RLK-Pelle_DLSV	51227712-51231764	55269902
CotAD_73343	RLK-Pelle_WAK_LRK10L-1	51412016-51413981	55269902
CotAD_70056	RLK-Pelle_LRR-Xb-1	54134078-54137684	55269902
chromosome 5Dt
CotAD_53740	CMGC_DYRK-PRP4	1598179-1604421	65567946
CotAD_03134	RLK-Pelle_LRR-XI-1	6482646-6486324	65567946
CotAD_03114	AGC_RSK-2	6556916-6558770	65567946
CotAD_03099	RLK-Pelle_LRR-XI-1	6661722-6665700	65567946
CotAD_02897	AGC_RSK-2	8044445-8047566	65567946
CotAD_02887	TKL_CTR1-DRK-2	8197510-8203992	65567946
CotAD_02832	CAMK_CAMKL-CHK1	8810672-8811979	65567946
CotAD_31741	RLK-Pelle_RKF3	8981380-8983326	65567946
CotAD_31745	RLK-Pelle_PERK-2	8998706-9004426	65567946
CotAD_31754	RLK-Pelle_RLCK-V	9066366-9069544	65567946
CotAD_31758	RLK-Pelle_LRR-XIV	9089478-9092527	65567946
CotAD_31783	RLK-Pelle_CrRLK1L-1	9298152-9300656	65567946
CotAD_67385	RLK-Pelle_LRR-III	10955770-10957732	65567946
CotAD_56181	CAMK_CDPK	11182863-11185914	65567946
CotAD_04009	CMGC_DYRK-YAK	11975794-11984471	65567946
CotAD_04120	CMGC_CDK-CRK7-CDK9	13030210-13033852	65567946
CotAD_04134	SCY1_SCYL2	13142908-13149247	65567946
CotAD_04217	RLK-Pelle_RLCK-IV	13854215-13856334	65567946
CotAD_04243	RLK-Pelle_LRR-III	14061766-14065337	65567946
CotAD_04269	RLK-Pelle_LRR-V	14289613-14296292	65567946
CotAD_44964	CMGC_CDK-CRK7-CDK9	14771129-14775780	65567946
CotAD_66339	RLK-Pelle_SD-2b	15346429-15350101	65567946
CotAD_02480	RLK-Pelle_LRK10L-2	15438856-15441104	65567946
CotAD_02476	STE_STE11	15460263-15461279	65567946
CotAD_02413	RLK-Pelle_WAK_LRK10L-1	16170159-16173633	65567946
CotAD_02367	RLK-Pelle_PERK-1	16632709-16638093	65567946
CotAD_02334	CMGC_MAPK	16869950-16873223	65567946
CotAD_02312	RLK-Pelle_LRR-VII-3	17048993-17051992	65567946
CotAD_02305	RLK-Pelle_WAK	17087694-17090182	65567946
CotAD_02296	CAMK_CDPK	17149367-17154142	65567946
CotAD_02259	RLK-Pelle_LRR-I-1	17405120-17407291	65567946
CotAD_02249	RLK-Pelle_LRR-XI-1	17463459-17465789	65567946
CotAD_02238	RLK-Pelle_LRR-IV	17591965-17594274	65567946
CotAD_02174	RLK-Pelle_LRR-III	18541144-18543166	65567946
CotAD_02166	RLK-Pelle_WAK_LRK10L-1	18618095-18620415	65567946
CotAD_02161	RLK-Pelle_LRR-III	18645227-18647879	65567946
CotAD_02127	RLK-Pelle_WAK_LRK10L-1	19665463-19667370	65567946
CotAD_52364	RLK-Pelle_LRR-Xa	19929327-19930277	65567946
CotAD_51637	RLK-Pelle_RLCK-VIIb	21179822-21181897	65567946
CotAD_36725	RLK-Pelle_LysM	22178410-22181127	65567946
CotAD_57195	RLK-Pelle_LRR-I-1	24518889-24524481	65567946
CotAD_21723	TKL_Gdt	24916050-24918216	65567946
CotAD_21674	CMGC_CDK-PITSLRE	25575666-25578936	65567946
CotAD_21656	RLK-Pelle_LRR-III	25888139-25891959	65567946
CotAD_50152	CMGC_MAPK	29358679-29361581	65567946
CotAD_62161	RLK-Pelle_DLSV	29515929-29518491	65567946
CotAD_62162	RLK-Pelle_DLSV	29518680-29521598	65567946
CotAD_62163	RLK-Pelle_DLSV	29540620-29542409	65567946
CotAD_62165	RLK-Pelle_DLSV	29543186-29545628	65567946
CotAD_62167	RLK-Pelle_DLSV	29627878-29630038	65567946
CotAD_62168	RLK-Pelle_DLSV	29630227-29633146	65567946
CotAD_62169	RLK-Pelle_DLSV	29698479-29700635	65567946
CotAD_24661	RLK-Pelle_LRR-Xb-1	32869800-32872838	65567946
CotAD_33752	RLK-Pelle_Extensin	33221886-33225146	65567946
CotAD_32342	TKL-Pl-4	35071633-35073888	65567946
CotAD_42344	RLK-Pelle_RLCK-IXb	36319084-36322441	65567946
CotAD_42342	RLK-Pelle_RLCK-VI	36429274-36432189	65567946
CotAD_42340	RLK-Pelle_RLCK-XV	36541762-36543574	65567946
CotAD_42334	TKL-Pl-5	36663631-36667828	65567946
CotAD_74134	RLK-Pelle_LRR-III	37753229-37755771	65567946
CotAD_54105	CMGC_MAPK	39907312-39909353	65567946
CotAD_41978	AGC_NDR	40979062-40983247	65567946
CotAD_69876	STE_STE11	42461434-42466837	65567946
CotAD_32437	RLK-Pelle_SD-2b	45372468-45374870	65567946
CotAD_32395	RLK-Pelle_LRR-XI-1	46526386-46529337	65567946
CotAD_32393	RLK-Pelle_LRR-XI-1	46586630-46589095	65567946
CotAD_36425	RLK-Pelle_WAK	47553076-47556393	65567946
CotAD_36424	RLK-Pelle_WAK	47567199-47570294	65567946
CotAD_36423	RLK-Pelle_WAK	47613923-47617427	65567946
CotAD_36417	RLK-Pelle_WAK	47686659-47689388	65567946
CotAD_36415	RLK-Pelle_WAK	47742692-47745361	65567946
CotAD_36412	RLK-Pelle_WAK	47834524-47836964	65567946
CotAD_36411	RLK-Pelle_WAK	47906556-47908845	65567946
CotAD_36392	RLK-Pelle_RKF3	48420618-48422477	65567946
CotAD_05798	RLK-Pelle_WAK	49017988-49022474	65567946
CotAD_05801	RLK-Pelle_WAK	49124875-49128062	65567946
CotAD_05813	RLK-Pelle_PERK-2	49304343-49307480	65567946
CotAD_05828	STE_STE11	49487274-49489684	65567946
CotAD_05855	RLK-Pelle_LRR-XI-1	49964028-49967492	65567946
CotAD_05866	RLK-Pelle_SD-2b	50208334-50210667	65567946
CotAD_05871	TKL-Pl-4	50433132-50443981	65567946
CotAD_05914	RLK-Pelle_SD-2b	51067309-51069492	65567946
CotAD_05916	RLK-Pelle_SD-2b	51091896-51094543	65567946
CotAD_05939	CAMK_CDPK	51491946-51494663	65567946
CotAD_05973	RLK-Pelle_RLCK-V	52015776-52018038	65567946
CotAD_05974	RLK-Pelle_RLCK-VIII	52019112-52022018	65567946
CotAD_06022	TKL_CTR1-DRK-2	52612961-52617590	65567946
CotAD_06023	TKL_CTR1-DRK-2	52633543-52638100	65567946
CotAD_06025	RLK-Pelle_CrRLK1L-1	52654542-52657091	65567946
CotAD_37459	RLK-Pelle_LRR-VIII-1	56817056-56821634	65567946
CotAD_44234	RLK-Pelle_LRR-XII-1	58378596-58383585	65567946
CotAD_44246	RLK-Pelle_LRR-III	58565446-58567574	65567946
CotAD_44249	RLK-Pelle_CrRLK1L-1	58572558-58575227	65567946
CotAD_44274	AGC_NDR	59227872-59235437	65567946
CotAD_63558	CMGC_MAPK	59527496-59531224	65567946
CotAD_42347	RLK-Pelle_RLCK-VIIa-2	60646763-60652318	65567946
CotAD_42360	RLK-Pelle_RLCK-XII-1	61086873-61090561	65567946
CotAD_42374	RLK-Pelle_LRR-XI-1	61616012-61619043	65567946
CotAD_73307	RLK-Pelle_LRR-XI-1	62419774-62425329	65567946
chromosome 6At
CotAD_74996	STE_STE11	1586900-1591700	56482168
CotAD_11106	CMGC_CDK-CRK7-CDK9	1899793-1903499	56482168
CotAD_11101	CK1_CK1-Pl	1958120-1962896	56482168
CotAD_11079	RLK-Pelle_Extensin	2135880-2137753	56482168
CotAD_10941	RLK-Pelle_LRR-VII-2	3539725-3541932	56482168
CotAD_10936	CAMK_CAMKL-CHK1	3611547-3612842	56482168
CotAD_10926	RLK-Pelle_LRK10L-2	3864744-3865673	56482168
CotAD_26141	CMGC_MAPK	5252795-5260445	56482168
CotAD_26190	RLK-Pelle_DLSV	5965486-5980814	56482168
CotAD_52152	RLK-Pelle_LRR-XV	6576484-6579879	56482168
CotAD_57324	CMGC_CDK-CRK7-CDK9	7040832-7043438	56482168
CotAD_57320	CAMK_AMPK	7107887-7111879	56482168
CotAD_59850	RLK-Pelle_WAK	8538551-8539669	56482168
CotAD_59851	RLK-Pelle_WAK	8569710-8570819	56482168
CotAD_59853	RLK-Pelle_WAK	8590340-8591329	56482168
CotAD_59855	RLK-Pelle_WAK	8634495-8635801	56482168
CotAD_65507	RLK-Pelle_WAK	8704244-8705362	56482168
CotAD_65503	RLK-Pelle_WAK	8830132-8834023	56482168
CotAD_65499	RLK-Pelle_WAK	8895927-8896937	56482168
CotAD_65496	RLK-Pelle_LRR-XI-1	8982480-8985198	56482168
CotAD_70185	RLK-Pelle_LRR-XI-1	9240886-9241819	56482168
CotAD_60782	RLK-Pelle_LRR-XI-1	9426354-9429014	56482168
CotAD_60786	RLK-Pelle_LRR-XI-1	9495371-9496376	56482168
CotAD_60788	RLK-Pelle_LRR-XI-1	9525702-9528368	56482168
CotAD_37621	STE_STE20-Fray	11725989-11730171	56482168
CotAD_71243	RLK-Pelle_LRR-XII-1	19236433-19237662	56482168
CotAD_71255	RLK-Pelle_LRR-IV	20675180-20677468	56482168
CotAD_52312	RLK-Pelle_WAK_LRK10L-1	21920753-21925145	56482168
CotAD_52307	RLK-Pelle_LRK10L-2	22033655-22036084	56482168
CotAD_60632	CMGC_CDK-CDK7	24180240-24184451	56482168
CotAD_69673	RLK-Pelle_LRR-VIII-1	31673373-31681131	56482168
CotAD_56833	STE_STE11	36141648-36145706	56482168
CotAD_49634	RLK-Pelle_RLCK-VI	38514145-38518713	56482168
CotAD_49622	RLK-Pelle_RLCK-VIIa-1	38739639-38744635	56482168
CotAD_39355	TKL_CTR1-DRK-2	39692783-39697021	56482168
CotAD_68755	RLK-Pelle_DLSV	40806749-40809174	56482168
CotAD_31951	RLK-Pelle_DLSV	41652686-41655454	56482168
CotAD_31954	RLK-Pelle_DLSV	41703599-41706885	56482168
CotAD_31999	RLK-Pelle_LRR-VI-2	42455965-42460097	56482168
CotAD_32000	CAMK_CAMKL-CHK1	42490580-42492461	56482168
CotAD_32002	CMGC_GSK	42501123-42504419	56482168
CotAD_32003	CMGC_GSK	42518305-42521493	56482168
CotAD_59693	AGC_RSK-2	45584541-45587676	56482168
CotAD_36322	NEK	46286136-46293547	56482168
CotAD_36318	RLK-Pelle_LRR-IX	46335851-46338991	56482168
CotAD_66223	CAMK_CAMKL-CHK1	48081180-48084472	56482168
CotAD_49677	CAMK_CDPK	48445518-48447872	56482168
CotAD_20042	CAMK_CDPK	49171806-49175215	56482168
CotAD_20024	CAMK_CDPK	49467426-49472905	56482168
CotAD_20003	RLK-Pelle_LRR-XI-1	49844392-49847331	56482168
CotAD_19974	PEK_PEK	50389837-50393859	56482168
CotAD_19973	CMGC_CDK-CRK7-CDK9	50397687-50402068	56482168
CotAD_19964	RLK-Pelle_LRR-XI-1	50511785-50514631	56482168
CotAD_19963	RLK-Pelle_LRR-XI-1	50525700-50526406	56482168
CotAD_19961	RLK-Pelle_LRR-XI-1	50539638-50540398	56482168
CotAD_43293	RLK-Pelle_LRR-XI-1	50713157-50715903	56482168
CotAD_17108	RLK-Pelle_LRR-IX	51464481-51467655	56482168
CotAD_17117	RLK-Pelle_L-LEC	51631988-51633367	56482168
CotAD_17127	CAMK_CDPK	51715299-51718615	56482168
CotAD_17180	RLK-Pelle_L-LEC	52492153-52494108	56482168
CotAD_17196	RLK-Pelle_LRR-V	52684022-52689380	56482168
CotAD_17222	RLK-Pelle_LRR-XI-1	53026281-53029040	56482168
CotAD_17224	NEK	53066925-53071488	56482168
CotAD_45682	AGC_RSK-2	53389627-53392746	56482168
CotAD_45670	TKL_CTR1-DRK-2	53612377-53618877	56482168
CotAD_52130	RLK-Pelle_CR4L	54167401-54169992	56482168
CotAD_52119	RLK-Pelle_LRR-I-1	54418232-54425784	56482168
CotAD_52110	RLK-Pelle_L-LEC	54581212-54583221	56482168
CotAD_18840	RLK-Pelle_RLCK-VIIa-2	55176662-55178448	56482168
CotAD_18906	RLK-Pelle_RLCK-XII-1	55736368-55739218	56482168
CotAD_18948	RLK-Pelle_LRR-VIII-1	56255393-56260086	56482168
chromosome 6Dt
CotAD_51837	RLK-Pelle_WAK	76117-77235	44795596
CotAD_51829	RLK-Pelle_WAK	151349-153072	44795596
CotAD_51828	RLK-Pelle_WAK	191892-196277	44795596
CotAD_51824	RLK-Pelle_WAK	258061-259179	44795596
CotAD_51821	RLK-Pelle_WAK	339521-340531	44795596
CotAD_52221	RLK-Pelle_LRR-XI-1	703184-705042	44795596
CotAD_52223	RLK-Pelle_LRR-XI-1	749092-752442	44795596
CotAD_52224	RLK-Pelle_LRR-XI-1	769115-772260	44795596
CotAD_52226	RLK-Pelle_WAK	810792-811456	44795596
CotAD_52229	RLK-Pelle_LRR-XI-1	860016-862286	44795596
CotAD_52232	RLK-Pelle_LRR-XI-1	908589-909480	44795596
CotAD_52233	RLK-Pelle_LRR-XI-1	911807-914273	44795596
CotAD_52240	RLK-Pelle_LRR-XI-1	951252-952852	44795596
CotAD_52242	RLK-Pelle_LRR-XI-1	966575-967295	44795596
CotAD_52244	RLK-Pelle_LRR-XI-1	1038916-1041534	44795596
CotAD_52246	RLK-Pelle_LRR-XI-1	1053021-1054477	44795596
CotAD_52911	RLK-Pelle_LRR-XI-1	2437764-2440682	44795596
CotAD_52903	RLK-Pelle_DLSV	2510293-2513387	44795596
CotAD_52889	CAMK_AMPK	2781610-2785579	44795596
CotAD_26554	RLK-Pelle_LRR-IX	3085061-3088193	44795596
CotAD_26531	RLK-Pelle_LRR-VII-1	3270191-3273240	44795596
CotAD_26527	RLK-Pelle_RLCK-VIII	3307800-3310657	44795596
CotAD_11446	RLK-Pelle_LRR-XI-1	3826619-3830176	44795596
CotAD_11343	CAMK_CDPK	4571486-4574007	44795596
CotAD_11338	RLK-Pelle_LRR-VI-2	4619848-4624676	44795596
CotAD_11335	RLK-Pelle_RLCK-XII-1	4638375-4643317	44795596
CotAD_11318	TKL_Gdt	4780256-4780846	44795596
CotAD_11297	CMGC_CDK-CDK8	4892494-4893936	44795596
CotAD_03141	RLK-Pelle_LRK10L-2	6110883-6111938	44795596
CotAD_03142	RLK-Pelle_WAK_LRK10L-1	6112751-6119860	44795596
CotAD_03147	CMGC_CDK-CDK7	6164087-6168612	44795596
CotAD_03168	AGC_MAST	6394674-6406980	44795596
CotAD_03201	RLK-Pelle_DLSV	6727123-6729277	44795596
CotAD_03206	RLK-Pelle_LRR-III	6753706-6755656	44795596
CotAD_03253	RLK-Pelle_L-LEC	7086997-7089003	44795596
CotAD_03307	RLK-Pelle_RLCK-XII-1	7557970-7560825	44795596
CotAD_03375	RLK-Pelle_RLCK-VIIa-2	8138723-8140514	44795596
CotAD_03390	RLK-Pelle_L-LEC	8279030-8281039	44795596
CotAD_03393	RLK-Pelle_WAK_LRK10L-1	8308346-8309778	44795596
CotAD_03400	RLK-Pelle_SD-2b	8348261-8350447	44795596
CotAD_03402	RLK-Pelle_SD-2b	8363113-8364027	44795596
CotAD_44233	RLK-Pelle_LRR-I-1	8723081-8729837	44795596
CotAD_44211	RLK-Pelle_DLSV	8904913-8906686	44795596
CotAD_44210	RLK-Pelle_CR4L	8919240-8921582	44795596
CotAD_31541	RLK-Pelle_LRR-IX	9816348-9819522	44795596
CotAD_31553	RLK-Pelle_L-LEC	9946927-9947589	44795596
CotAD_31563	CAMK_CDPK	10057655-10060956	44795596
CotAD_20485	RLK-Pelle_L-LEC	10709561-10711516	44795596
CotAD_20501	RLK-Pelle_LRR-V	10868256-10873481	44795596
CotAD_20525	RLK-Pelle_LRR-XI-1	11171595-11174291	44795596
CotAD_20527	NEK	11190746-11195329	44795596
CotAD_20538	CAMK_CDPK	11389726-11392594	44795596
CotAD_20545	RLK-Pelle_LRR-XI-1	11438370-11441115	44795596
CotAD_20548	RLK-Pelle_LRR-XI-1	11449820-11452565	44795596
CotAD_54737	Aur	11935195-11937162	44795596
CotAD_13565	RLK-Pelle_LRR-XI-1	12415738-12418677	44795596
CotAD_13572	RLK-Pelle_SD-2b	12510347-12511442	44795596
CotAD_13590	CAMK_CDPK	12699601-12705059	44795596
CotAD_13610	CAMK_CDPK	12952246-12955686	44795596
CotAD_13649	CAMK_CDPK	13475159-13477476	44795596
CotAD_13683	CAMK_CAMKL-CHK1	13861181-13865291	44795596
CotAD_13686	RLK-Pelle_RLCK-VIIa-2	13895923-13899724	44795596
CotAD_38074	RLK-Pelle_DLSV	14687377-14693929	44795596
CotAD_64350	NEK	15032187-15039627	44795596
CotAD_22508	STE_STE11	16348274-16349716	44795596
CotAD_20216	CAMK_CAMKL-CHK1	17660928-17667700	44795596
CotAD_20224	RLK-Pelle_DLSV	17753395-17759656	44795596
CotAD_20243	CMGC_GSK	18032037-18035208	44795596
CotAD_20244	CMGC_GSK	18045228-18048512	44795596
CotAD_20246	CAMK_CAMKL-CHK1	18054704-18056582	44795596
CotAD_20247	RLK-Pelle_LRR-VI-2	18102265-18106320	44795596
CotAD_20293	RLK-Pelle_DLSV	18691566-18694843	44795596
CotAD_20296	RLK-Pelle_DLSV	18741013-18743344	44795596
CotAD_20298	RLK-Pelle_DLSV	18765199-18766840	44795596
CotAD_20301	RLK-Pelle_DLSV	18832859-18839583	44795596
CotAD_20303	RLK-Pelle_DLSV	18872441-18877091	44795596
CotAD_20304	RLK-Pelle_DLSV	18908162-18911230	44795596
CotAD_20305	RLK-Pelle_DLSV	18917522-18919490	44795596
CotAD_20318	RLK-Pelle_DLSV	19136996-19139454	44795596
CotAD_18042	RLK-Pelle_L-LEC	19631064-19633011	44795596
CotAD_18043	RLK-Pelle_L-LEC	19635306-19636583	44795596
CotAD_18045	RLK-Pelle_L-LEC	19655525-19657375	44795596
CotAD_18086	RLK-Pelle_WAK_LRK10L-1	20506254-20507126	44795596
CotAD_18094	RLK-Pelle_RLCK-VIIa-1	20627618-20632623	44795596
CotAD_18106	RLK-Pelle_RLCK-VI	20834928-20841271	44795596
CotAD_62031	TKL_CTR1-DRK-2	22473156-22477391	44795596
CotAD_72647	TKL_CTR1-DRK-2	23943129-23958781	44795596
CotAD_62357	STE_STE11	24412050-24415974	44795596
CotAD_39386	RLK-Pelle_LRK10L-2	25301748-25304573	44795596
CotAD_39387	RLK-Pelle_LRK10L-2	25305257-25307811	44795596
CotAD_39393	RLK-Pelle_WAK_LRK10L-1	25385614-25387499	44795596
CotAD_39394	RLK-Pelle_LRK10L-2	25527157-25531741	44795596
CotAD_39414	RLK-Pelle_CrRLK1L-1	25819166-25820296	44795596
CotAD_39415	RLK-Pelle_CrRLK1L-1	25844978-25845781	44795596
CotAD_39418	RLK-Pelle_CrRLK1L-1	25877426-25878571	44795596
CotAD_39420	RLK-Pelle_CrRLK1L-1	25889876-25891337	44795596
CotAD_39421	RLK-Pelle_CrRLK1L-1	25913571-25916237	44795596
CotAD_39423	RLK-Pelle_CrRLK1L-1	25982522-25985269	44795596
CotAD_44689	RLK-Pelle_LRR-XII-1	26089931-26092888	44795596
CotAD_63133	RLK-Pelle_LRR-IV	27478986-27481277	44795596
CotAD_62650	RLK-Pelle_RLCK-VIIa-1	29197743-29199720	44795596
CotAD_67741	AGC_MAST	31988531-31998910	44795596
CotAD_54143	AGC_RSK-2	34503956-34506326	44795596
CotAD_54145	TKL-Pl-4	34642496-34644172	44795596
CotAD_13230	TKL-Pl-4	39515271-39516960	44795596
CotAD_13233	AGC_RSK-2	39619534-39621883	44795596
CotAD_13284	STE_STE20-Fray	41039002-41044995	44795596
CotAD_13299	RLK-Pelle_URK-2	41309094-41312433	44795596
CotAD_13360	RLK-Pelle_RLCK-VIIa-2	42535711-42538725	44795596
CotAD_13381	RLK-Pelle_LRR-XI-1	42885246-42887839	44795596
CotAD_51490	RLK-Pelle_RLCK-VIIa-2	43145933-43148957	44795596
CotAD_71506	RLK-Pelle_LRR-XI-1	44235709-44238661	44795596
CotAD_71507	RLK-Pelle_LRR-XI-1	44245932-44246639	44795596
CotAD_71509	RLK-Pelle_LRR-XI-1	44273368-44274363	44795596
CotAD_71510	RLK-Pelle_LRR-XI-1	44293377-44296095	44795596
CotAD_71511	RLK-Pelle_LRR-XI-1	44315330-44317304	44795596
chromosome 7At
CotAD_07630	RLK-Pelle_LRK10L-2	621668-622549	32069603
CotAD_07640	WNK_NRBP	881806-883316	32069603
CotAD_25005	RLK-Pelle_LRR-Xa	2588458-2590428	32069603
CotAD_25034	RLK-Pelle_WAK	2998143-2999210	32069603
CotAD_25043	CMGC_RCK	3122346-3132820	32069603
CotAD_34120	RLK-Pelle_RLCK-VIIa-2	4181840-4184038	32069603
CotAD_34129	RLK-Pelle_CR4L	4222373-4223692	32069603
CotAD_41227	RLK-Pelle_LRR-XIIIb	4931671-4937841	32069603
CotAD_37222	RLK-Pelle_LRR-XII-1	5424009-5429116	32069603
CotAD_37236	RLK-Pelle_LRR-III	5495686-5498401	32069603
CotAD_37265	CMGC_MAPK	5807692-5810766	32069603
CotAD_10069	RLK-Pelle_RLCK-VIIa-1	6804009-6806390	32069603
CotAD_10082	RLK-Pelle_LRR-XV	6944704-6947742	32069603
CotAD_10084	RLK-Pelle_RLCK-IXa	6957639-6960199	32069603
CotAD_10104	AGC_RSK-2	7058690-7062639	32069603
CotAD_10106	STE_STE7	7074655-7077935	32069603
CotAD_10113	STE_STE20-Fray	7139720-7147313	32069603
CotAD_10117	TKL-Pl-4	7177312-7181708	32069603
CotAD_10129	RLK-Pelle_LRR-Xa	7257634-7259902	32069603
CotAD_10138	RLK-Pelle_RLCK-VIIa-2	7316623-7320558	32069603
CotAD_10180	RLK-Pelle_LRR-XV	7726812-7730671	32069603
CotAD_17003	RLK-Pelle_RLCK-IXb	8448871-8452369	32069603
CotAD_17030	RLK-Pelle_RLCK-V	8756891-8759311	32069603
CotAD_17070	TKL_Gdt	9195767-9197933	32069603
CotAD_26329	RLK-Pelle_RKF3	10233625-10235193	32069603
CotAD_26330	RLK-Pelle_RLCK-VI	10249099-10250889	32069603
CotAD_26371	WEE	10814182-10817980	32069603
CotAD_17490	RLK-Pelle_LRR-III	11332341-11334669	32069603
CotAD_17481	RLK-Pelle_LRR-XI-1	11408250-11412498	32069603
CotAD_17389	RLK-Pelle_LRR-VI-2	13758594-13762324	32069603
CotAD_17373	RLK-Pelle_CrRLK1L-1	14269787-14272393	32069603
CotAD_17372	RLK-Pelle_CrRLK1L-1	14322368-14324977	32069603
CotAD_56884	RLK-Pelle_LRR-XI-1	14968498-14969886	32069603
CotAD_51899	TKL-Pl-6	16659143-16665344	32069603
CotAD_51911	RLK-Pelle_LRR-I-1	17016668-17021160	32069603
CotAD_56361	RLK-Pelle_RLCK-V	19655238-19657997	32069603
CotAD_56362	CMGC_MAPK	19696534-19699854	32069603
CotAD_56364	CMGC_MAPK	19739713-19743423	32069603
CotAD_73544	TKL-Pl-7	24222576-24227869	32069603
CotAD_57532	RLK-Pelle_LRR-Xa	29565197-29569054	32069603
CotAD_69205	CMGC_RCK	30027242-30033952	32069603
CotAD_57832	RLK-Pelle_LRR-XI-1	30311026-30314247	32069603
CotAD_24945	RLK-Pelle_LRR-II	31703898-31707939	32069603
CotAD_24954	CAMK_AMPK	31829001-31833232	32069603
chromosome 7Dt
CotAD_69922	RLK-Pelle_LRR-III	807114-813388	47970157
CotAD_65319	RLK-Pelle_RLCK-IXb	1744653-1748162	47970157
CotAD_05320	RLK-Pelle_RLCK-VI	2824402-2826792	47970157
CotAD_05358	Group-Pl-3	3147984-3150523	47970157
CotAD_05413	RLK-Pelle_LRR-XV	3901425-3902234	47970157
CotAD_05425	STE_STE7	4048133-4051426	47970157
CotAD_05428	STE_STE20-Fray	4117981-4123996	47970157
CotAD_05432	TKL-Pl-4	4154418-4158834	47970157
CotAD_05438	RLK-Pelle_LRR-Xa	4261728-4263545	47970157
CotAD_05443	RLK-Pelle_RLCK-VIIa-2	4328707-4331802	47970157
CotAD_05471	RLK-Pelle_LRR-XV	4661391-4664813	47970157
CotAD_05478	RLK-Pelle_RLCK-VIIa-2	4791155-4793353	47970157
CotAD_05528	RLK-Pelle_RLCK-XI	5561367-5563046	47970157
CotAD_05546	CMGC_GSK	5811278-5815443	47970157
CotAD_03736	STE_STE11	6158105-6161592	47970157
CotAD_03738	CAMK_OST1L	6188541-6190734	47970157
CotAD_03749	RLK-Pelle_LysM	6237198-6239099	47970157
CotAD_03750	RLK-Pelle_LysM	6240386-6242322	47970157
CotAD_03766	CMGC_MAPK	6381097-6383191	47970157
CotAD_03797	RLK-Pelle_LRR-III	6659476-6662267	47970157
CotAD_03811	RLK-Pelle_LRR-XII-1	6744674-6750293	47970157
CotAD_03886	RLK-Pelle_LRR-Xb-2	7299164-7302688	47970157
CotAD_03924	RLK-Pelle_LRR-XIIIa	7583411-7586636	47970157
CotAD_03925	CAMK_CDPK	7595367-7598414	47970157
CotAD_03980	Group-Pl-2	7984716-7988919	47970157
CotAD_73360	CAMK_CDPK	8278766-8284357	47970157
CotAD_39108	RLK-Pelle_CrRLK1L-1	8395190-8396545	47970157
CotAD_39074	RLK-Pelle_WAK_LRK10L-1	8704076-8706355	47970157
CotAD_39073	Group-Pl-3	8726229-8730623	47970157
CotAD_37721	RLK-Pelle_RLCK-VI	10514304-10516092	47970157
CotAD_37722	RLK-Pelle_RKF3	10523226-10525133	47970157
CotAD_10850	RLK-Pelle_LRR-Xa	11825498-11827468	47970157
CotAD_10817	RLK-Pelle_WAK	12150473-12152895	47970157
CotAD_10809	CMGC_RCK	12246799-12253217	47970157
CotAD_10755	RLK-Pelle_RLCK-VIIa-1	12767062-12768727	47970157
CotAD_05080	WNK_NRBP	13112827-13114337	47970157
CotAD_05124	RLK-Pelle_LysM	13818406-13825617	47970157
CotAD_05154	RLK-Pelle_CrRLK1L-1	14300262-14301311	47970157
CotAD_05162	RLK-Pelle_CrRLK1L-1	14428641-14429660	47970157
CotAD_05174	RLK-Pelle_CrRLK1L-1	14575702-14578434	47970157
CotAD_05175	RLK-Pelle_CrRLK1L-1	14609532-14612195	47970157
CotAD_05176	RLK-Pelle_CrRLK1L-1	14614470-14617133	47970157
CotAD_05178	RLK-Pelle_CrRLK1L-1	14629574-14631035	47970157
CotAD_05180	RLK-Pelle_CrRLK1L-1	14644088-14645236	47970157
CotAD_05183	RLK-Pelle_CrRLK1L-1	14666309-14667481	47970157
CotAD_05184	RLK-Pelle_CrRLK1L-1	14670139-14672803	47970157
CotAD_05185	RLK-Pelle_CrRLK1L-1	14693735-14694844	47970157
CotAD_05231	RLK-Pelle_LRR-XII-1	15455849-15460720	47970157
CotAD_05247	RLK-Pelle_LRK10L-2	15838786-15839604	47970157
CotAD_05250	RLK-Pelle_LRK10L-2	15953917-15954765	47970157
CotAD_05254	RLK-Pelle_LRK10L-2	16019975-16023541	47970157
CotAD_05256	RLK-Pelle_LRK10L-2	16038294-16041946	47970157
CotAD_05261	RLK-Pelle_LRK10L-2	16132701-16137895	47970157
CotAD_05262	RLK-Pelle_LRK10L-2	16166901-16170056	47970157
CotAD_05266	RLK-Pelle_LRK10L-2	16260230-16263051	47970157
CotAD_05268	RLK-Pelle_WAK_LRK10L-1	16292622-16296314	47970157
CotAD_05278	RLK-Pelle_LRR-III	16428289-16430448	47970157
CotAD_05288	RLK-Pelle_LRR-III	16524776-16527067	47970157
CotAD_05290	RLK-Pelle_LRR-II	16574434-16577563	47970157
CotAD_05294	CK1_CK1-Pl	16624539-16625372	47970157
CotAD_09239	CAMK_CDPK	17859579-17863883	47970157
CotAD_09278	RLK-Pelle_LRR-I-1	18398943-18400723	47970157
CotAD_09283	TKL-Pl-4	18521293-18527106	47970157
CotAD_09317	RLK-Pelle_LRR-IX	18999510-19002588	47970157
CotAD_09325	RLK-Pelle_PERK-1	19116997-19120797	47970157
CotAD_09333	RLK-Pelle_LRR-II	19257697-19260835	47970157
CotAD_09336	RLK-Pelle_LRR-III	19283946-19285420	47970157
CotAD_09352	RLK-Pelle_LRR-III	19422107-19424266	47970157
CotAD_09360	RLK-Pelle_WAK_LRK10L-1	19527878-19531770	47970157
CotAD_09361	RLK-Pelle_LRK10L-2	19564701-19567732	47970157
CotAD_25340	CAMK_CDPK	21296441-21300734	47970157
CotAD_25309	RLK-Pelle_LRR-VII-3	21828064-21831450	47970157
CotAD_25286	RLK-Pelle_RLCK-VIIa-2	22315979-22316848	47970157
CotAD_45543	RLK-Pelle_PERK-1	22645414-22648236	47970157
CotAD_65593	TKL-Pl-4	23279978-23283844	47970157
CotAD_42995	RLK-Pelle_WAK_LRK10L-1	23644951-23647531	47970157
CotAD_43021	CAMK_OST1L	24380475-24383304	47970157
CotAD_22730	RLK-Pelle_LRR-XII-1	24610587-24613883	47970157
CotAD_22749	CAMK_CAMKL-CHK1	24730046-24731482	47970157
CotAD_22753	RLK-Pelle_LRR-II	24753674-24758706	47970157
CotAD_22778	RLK-Pelle_LRR-XI-1	24990825-24994688	47970157
CotAD_22785	RLK-Pelle_RLCK-IXb	25079920-25083749	47970157
CotAD_22787	RLK-Pelle_L-LEC	25102570-25104597	47970157
CotAD_22808	CAMK_CDPK	25464079-25468343	47970157
CotAD_35066	RLK-Pelle_RLCK-V	27202741-27205217	47970157
CotAD_37013	CMGC_CK2	28134484-28139527	47970157
CotAD_69991	RLK-Pelle_L-LEC	29810065-29812068	47970157
CotAD_69997	AGC_RSK-2	30237867-30241311	47970157
CotAD_54399	RLK-Pelle_LRR-XI-1	31069921-31073397	47970157
CotAD_49804	RLK-Pelle_RLCK-VI	32911630-32914071	47970157
CotAD_34384	RLK-Pelle_LRR-II	35225282-35231291	47970157
CotAD_24219	RLK-Pelle_LRR-IX	36867305-36870211	47970157
CotAD_24255	RLK-Pelle_SD-2b	37309083-37311092	47970157
CotAD_24256	RLK-Pelle_SD-2b	37318059-37320353	47970157
CotAD_24258	RLK-Pelle_SD-2b	37354908-37357244	47970157
CotAD_24268	RLK-Pelle_CrRLK1L-1	37457517-37462403	47970157
CotAD_27561	RLK-Pelle_LysM	37750569-37752581	47970157
CotAD_27546	CMGC_DYRK-YAK	38178249-38183736	47970157
CotAD_67756	RLK-Pelle_LRR-VI-1	41659617-41663631	47970157
CotAD_52411	CMGC_CDK-CRK7-CDK9	41951543-41955296	47970157
CotAD_52393	RLK-Pelle_RLCK-VIIa-1	42235404-42239422	47970157
CotAD_57084	WNK_NRBP	47506843-47509713	47970157
chromosome 8At
CotAD_33066	CMGC_GSK	96155-98918	78737442
CotAD_33080	RLK-Pelle_RLCK-VIII	287422-289561	78737442
CotAD_33119	RLK-Pelle_URK-3	1104663-1107379	78737442
CotAD_60912	CAMK_CAMKL-CHK1	1609596-1616116	78737442
CotAD_64527	RLK-Pelle_RLCK-XII-1	2409756-2412677	78737442
CotAD_64526	TKL-Pl-5	2414154-2417394	78737442
CotAD_51147	CMGC_MAPK	2877384-2880301	78737442
CotAD_51145	RLK-Pelle_RLCK-V	2924466-2926757	78737442
CotAD_70823	RLK-Pelle_L-LEC	4294623-4295393	78737442
CotAD_70826	AGC_RSK-2	4304942-4306879	78737442
CotAD_64267	RLK-Pelle_RLCK-VI	5784415-5786919	78737442
CotAD_31923	RLK-Pelle_RLCK-XII-2	13083038-13083736	78737442
CotAD_31937	STE_STE11	13368535-13369587	78737442
CotAD_71347	RLK-Pelle_C-LEC	15816420-15819410	78737442
CotAD_63792	CMGC_CK2	19397450-19400834	78737442
CotAD_75746	RLK-Pelle_RLCK-VI	20274239-20277333	78737442
CotAD_70912	RLK-Pelle_LRR-I-1	23387952-23392064	78737442
CotAD_56263	RLK-Pelle_LRR-XI-1	28491886-28493637	78737442
CotAD_56266	RLK-Pelle_LRR-XI-1	28568795-28571572	78737442
CotAD_75626	CMGC_CDK-CRK7-CDK9	29442328-29447566	78737442
CotAD_76152	CAMK_CAMKL-CHK1	30434134-30435483	78737442
CotAD_72615	RLK-Pelle_LRR-III	32905311-32907767	78737442
CotAD_46377	RLK-Pelle_LysM	33616097-33617905	78737442
CotAD_59510	RLK-Pelle_WAK_LRK10L-1	36848296-36849090	78737442
CotAD_39949	RLK-Pelle_CrRLK1L-1	37738131-37740116	78737442
CotAD_39964	RLK-Pelle_LRR-XI-1	38107829-38113395	78737442
CotAD_23522	RLK-Pelle_DLSV	39313627-39321197	78737442
CotAD_23520	RLK-Pelle_DLSV	39331722-39332745	78737442
CotAD_23502	RLK-Pelle_LRR-XI-1	39788164-39791331	78737442
CotAD_23495	CMGC_GSK	39927351-39930782	78737442
CotAD_23487	CMGC_CDK-CRK7-CDK9	40068813-40073629	78737442
CotAD_23469	AGC_RSK-2	40495179-40496687	78737442
CotAD_70224	RLK-Pelle_LRR-XIV	40937943-40941923	78737442
CotAD_35007	CAMK_CDPK	41432369-41434797	78737442
CotAD_34978	RLK-Pelle_RLCK-VIIa-2	41703817-41705856	78737442
CotAD_34973	CAMK_CDPK	41777452-41780221	78737442
CotAD_34966	CAMK_CDPK	41819764-41822533	78737442
CotAD_13025	RLK-Pelle_RLCK-VIIa-2	42242828-42244864	78737442
CotAD_13019	CAMK_CDPK	42315305-42318041	78737442
CotAD_13010	RLK-Pelle_L-LEC	42442965-42443735	78737442
CotAD_13007	AGC_RSK-2	42452395-42463691	78737442
CotAD_12946	RLK-Pelle_RLCK-VI	43188865-43190480	78737442
CotAD_12945	RLK-Pelle_RKF3	43210295-43212181	78737442
CotAD_12913	TKL-Pl-4	43504795-43507689	78737442
CotAD_12909	NEK	43561381-43566648	78737442
CotAD_44771	STE_STE11	44072410-44076957	78737442
CotAD_44747	NEK	44372661-44383410	78737442
CotAD_44744	TKL-Pl-4	44440254-44443165	78737442
CotAD_46790	RLK-Pelle_RLCK-V	44544510-44547320	78737442
CotAD_38302	RLK-Pelle_RLCK-XII-1	45152774-45156414	78737442
CotAD_48708	CAMK_OST1L	50491131-50493275	78737442
CotAD_61960	TKL-Pl-4	54042479-54046828	78737442
CotAD_66807	STE_STE11	54247443-54251647	78737442
CotAD_62229	RLK-Pelle_L-LEC	57464150-57466234	78737442
CotAD_76880	RLK-Pelle_L-LEC	58360259-58362166	78737442
CotAD_74347	CAMK_CDPK	64409104-64413469	78737442
CotAD_68806	RLK-Pelle_RLCK-XII-1	65167354-65171153	78737442
CotAD_49280	RLK-Pelle_LRR-XI-1	68185098-68187996	78737442
CotAD_73255	RLK-Pelle_DLSV	68805410-68809860	78737442
CotAD_75497	RLK-Pelle_CrRLK1L-1	70860931-70863465	78737442
CotAD_65813	CMGC_MAPK	71497008-71497908	78737442
CotAD_72629	RLK-Pelle_LRR-I-2	71735787-71738583	78737442
CotAD_46604	TKL-Pl-6	73097188-73101101	78737442
CotAD_04411	RLK-Pelle_LRR-VI-1	76549238-76551985	78737442
CotAD_04331	RLK-Pelle_URK-1	78102645-78106991	78737442
CotAD_04320	RLK-Pelle_LRR-III	78263905-78267102	78737442
CotAD_04316	CMGC_CDK-CRK7-CDK9	78287130-78302482	78737442
chromosome 8Dt
CotAD_27818	RLK-Pelle_RLCK-VI	733870-736321	56894743
CotAD_27792	RLK-Pelle_RLCK-VI	1148630-1150984	56894743
CotAD_27777	RLK-Pelle_RLCK-XII-1	1431907-1435559	56894743
CotAD_14290	RLK-Pelle_L-LEC	2767584-2768063	56894743
CotAD_14288	RLK-Pelle_L-LEC	2774169-2775593	56894743
CotAD_14286	RLK-Pelle_L-LEC	2822312-2824399	56894743
CotAD_14284	RLK-Pelle_L-LEC	2831789-2832949	56894743
CotAD_14282	RLK-Pelle_L-LEC	2851391-2853446	56894743
CotAD_14280	RLK-Pelle_L-LEC	2972251-2975645	56894743
CotAD_14259	RLK-Pelle_LRR-XI-1	3309048-3312214	56894743
CotAD_14255	CMGC_GSK	3402374-3405769	56894743
CotAD_14249	CMGC_CDK-CRK7-CDK9	3509900-3514749	56894743
CotAD_14233	AGC_RSK-2	3810236-3811942	56894743
CotAD_14215	TKL-Pl-6	4091517-4097402	56894743
CotAD_40606	RLK-Pelle_CrRLK1L-1	4794278-4796086	56894743
CotAD_40621	RLK-Pelle_LRR-XI-1	5116168-5119608	56894743
CotAD_54610	STE_STE11	5853865-5857958	56894743
CotAD_54619	CAMK_OST1L	6311752-6313963	56894743
CotAD_37125	RLK-Pelle_LRR-XI-1	7232757-7236071	56894743
CotAD_53742	RLK-Pelle_LRR-III	8940347-8942809	56894743
CotAD_53762	CMGC_CK2	9398562-9400791	56894743
CotAD_44026	CAMK_CDPK	9753785-9757019	56894743
CotAD_44030	RLK-Pelle_LRR-XI-1	9920705-9923471	56894743
CotAD_63846	RLK-Pelle_RLCK-VI	12068731-12071828	56894743
CotAD_59452	CAMK_CDPK	12879269-12883606	56894743
CotAD_54238	RLK-Pelle_RLCK-VI	13149226-13151716	56894743
CotAD_44384	CMGC_CDK-CRK7-CDK9	20082808-20087127	56894743
CotAD_41924	STE_STE11	28983920-28984972	56894743
CotAD_27121	RLK-Pelle_RLCK-VI	31532753-31535238	56894743
CotAD_27104	RLK-Pelle_LRR-I-2	31903530-31906331	56894743
CotAD_27047	CMGC_MAPK	32822324-32823518	56894743
CotAD_70571	CMGC_CDK-CDK7	33351029-33355264	56894743
CotAD_60072	RLK-Pelle_URK-3	35609307-35612119	56894743
CotAD_35166	RLK-Pelle_SD-2b	36215452-36217881	56894743
CotAD_35159	CMGC_MAPK	36285569-36289760	56894743
CotAD_35157	RLK-Pelle_RLCK-V	36318242-36320536	56894743
CotAD_45253	TKL_CTR1-DRK-2	36539040-36545131	56894743
CotAD_45241	WNK_NRBP	36807027-36809770	56894743
CotAD_43665	RLK-Pelle_Extensin	37349593-37353395	56894743
CotAD_43639	CMGC_GSK	37729030-37731800	56894743
CotAD_16371	STE_STE-Pl	39215979-39230307	56894743
CotAD_12719	RLK-Pelle_SD-2b	39670199-39671242	56894743
CotAD_12836	RLK-Pelle_DLSV	41687561-41690286	56894743
CotAD_12837	RLK-Pelle_DLSV	41695289-41697887	56894743
CotAD_13091	RLK-Pelle_LRR-IX	43342948-43345788	56894743
CotAD_13093	RLK-Pelle_SD-2b	43384622-43386994	56894743
CotAD_13103	RLK-Pelle_LRR-III	43565120-43568762	56894743
CotAD_13166	STE_STE20-Pl	44228078-44236726	56894743
CotAD_13173	RLK-Pelle_LRR-XV	44300501-44303884	56894743
CotAD_13204	TKL-Pl-5	44566817-44571273	56894743
CotAD_22071	RLK-Pelle_RLCK-VIIa-2	44797745-44800981	56894743
CotAD_22059	Group-Pl-4	44919709-44924060	56894743
CotAD_21998	RLK-Pelle_PERK-1	45889720-45894332	56894743
CotAD_31687	NAK	47470369-47473253	56894743
CotAD_31665	RLK-Pelle_LRR-XI-2	47716179-47718110	56894743
CotAD_41828	STE_STE7	48871525-48871980	56894743
CotAD_17525	RLK-Pelle_RLCK-VIIa-2	49141951-49143809	56894743
CotAD_17579	STE_STE7	49649421-49650287	56894743
CotAD_17624	CMGC_RCK	50033222-50038060	56894743
CotAD_66243	RLK-Pelle_L-LEC	50599083-50601083	56894743
CotAD_28062	RLK-Pelle_LRR-IV	51999110-52001690	56894743
CotAD_28043	RLK-Pelle_LRR-VII-1	52150384-52153132	56894743
CotAD_39876	RLK-Pelle_RLCK-XII-1	52608124-52612336	56894743
CotAD_39838	CMGC_MAPK	52929766-52932258	56894743
CotAD_47701	CAMK_CDPK	53087098-53090714	56894743
CotAD_32507	WNK_NRBP	53799238-53802168	56894743
CotAD_53944	STE_STE20-Fray	53871658-53878544	56894743
CotAD_53938	WNK_NRBP	53904030-53906957	56894743
CotAD_35584	RLK-Pelle_L-LEC	54427841-54428845	56894743
CotAD_35583	RLK-Pelle_L-LEC	54446972-54449007	56894743
CotAD_35545	Group-Pl-4	54962275-54966466	56894743
CotAD_72112	RLK-Pelle_RLCK-XI	55244021-55245961	56894743
CotAD_60146	CAMK_CDPK	55279600-55281810	56894743
CotAD_57845	RLK-Pelle_RLCK-IXb	55585088-55589581	56894743
CotAD_57850	RLK-Pelle_CrRLK1L-1	55630000-55632486	56894743
CotAD_70271	RLK-Pelle_SD-2b	55728487-55731385	56894743
CotAD_42823	RLK-Pelle_WAK	56275046-56278573	56894743
CotAD_42844	CMGC_RCK	56535485-56538617	56894743
chromosome 9At
CotAD_47817	RLK-Pelle_LysM	1290722-1292725	91121104
CotAD_47824	RLK-Pelle_LRR-VI-1	1447998-1451087	91121104
CotAD_30514	RLK-Pelle_LRR-XI-1	3965725-3967010	91121104
CotAD_30480	CMGC_MAPK	4209522-4214717	91121104
CotAD_30479	TKL-Pl-6	4225142-4230226	91121104
CotAD_30476	RLK-Pelle_WAK	4249020-4251953	91121104
CotAD_73205	RLK-Pelle_RLCK-VI	7141491-7144387	91121104
CotAD_67375	RLK-Pelle_RLCK-XV	9895809-9897137	91121104
CotAD_72427	RLK-Pelle_LRR-II	13790102-13794688	91121104
CotAD_72429	RLK-Pelle_DLSV	13965934-13968486	91121104
CotAD_72431	RLK-Pelle_DLSV	13984834-13987070	91121104
CotAD_45888	RLK-Pelle_SD-2b	14808183-14809102	91121104
CotAD_63155	RLK-Pelle_LRR-II	15132000-15135156	91121104
CotAD_67316	CAMK_CDPK	20392413-20394607	91121104
CotAD_34741	CMGC_GSK	22409681-22413705	91121104
CotAD_34771	RLK-Pelle_RLCK-XI	22634302-22636248	91121104
CotAD_75096	RLK-Pelle_RLCK-VIII	24450834-24453324	91121104
CotAD_69367	RLK-Pelle_LRR-VI-2	25424785-25428178	91121104
CotAD_73467	RLK-Pelle_LRR-XII-1	25836371-25839586	91121104
CotAD_51218	RLK-Pelle_RLCK-VIIa-1	27621017-27624061	91121104
CotAD_34194	RLK-Pelle_RLCK-VIIa-2	29540085-29542172	91121104
CotAD_34193	RLK-Pelle_LysM	29549074-29549949	91121104
CotAD_34158	RLK-Pelle_LRR-XII-1	30305459-30308688	91121104
CotAD_34157	RLK-Pelle_LRR-XII-1	30420535-30423259	91121104
CotAD_34155	RLK-Pelle_CR4L	30540303-30542941	91121104
CotAD_57167	SCY1_SCYL1	32553716-32562750	91121104
CotAD_57170	AGC-Pl	32637730-32640470	91121104
CotAD_34782	SCY1_SCYL2	32986354-32999107	91121104
CotAD_34786	CAMK_CDPK	33093296-33098204	91121104
CotAD_34812	RLK-Pelle_CR4L	33658008-33659978	91121104
CotAD_34813	RLK-Pelle_LRR-XI-1	33664763-33667813	91121104
CotAD_34828	RLK-Pelle_LRR-XI-1	34041435-34044695	91121104
CotAD_34839	CMGC_SRPK	34230357-34234092	91121104
CotAD_63020	RLK-Pelle_CR4L	34414834-34416267	91121104
CotAD_68701	RLK-Pelle_LRR-XI-1	34666749-34670103	91121104
CotAD_68702	RLK-Pelle_LRR-XI-1	34676816-34677396	91121104
CotAD_38254	RLK-Pelle_RLCK-V	34842331-34844895	91121104
CotAD_59559	RLK-Pelle_LRR-VII-3	35583473-35586898	91121104
CotAD_25117	CMGC_CDK-CRK7-CDK9	36428465-36431141	91121104
CotAD_25132	STE_STE11	36568093-36570628	91121104
CotAD_25154	RLK-Pelle_LRR-VIII-1	36673629-36682365	91121104
CotAD_25160	WNK_NRBP	36706709-36710465	91121104
CotAD_69129	RLK-Pelle_LRR-Xb-1	36754966-36756066	91121104
CotAD_63672	RLK-Pelle_PERK-2	37785550-37790610	91121104
CotAD_63666	RLK-Pelle_WAK	37934969-37938101	91121104
CotAD_63665	RLK-Pelle_WAK	37946992-37947600	91121104
CotAD_07407	RLK-Pelle_LRR-XI-1	38434512-38437668	91121104
CotAD_07408	RLK-Pelle_LRR-XI-1	38476678-38479825	91121104
CotAD_07409	RLK-Pelle_LRR-XI-1	38498468-38501624	91121104
CotAD_07440	CAMK_OST1L	38869408-38871599	91121104
CotAD_07502	TKL_CTR1-DRK-2	39447297-39452942	91121104
CotAD_07521	CAMK_CAMKL-CHK1	39711894-39715488	91121104
CotAD_07539	RLK-Pelle_LRR-XI-1	39945070-39948123	91121104
CotAD_07540	RLK-Pelle_LRR-XI-1	39959532-39962503	91121104
CotAD_55518	CMGC_MAPK	40822697-40824677	91121104
CotAD_03436	RLK-Pelle_RLCK-VIIa-1	41049057-41052647	91121104
CotAD_03487	RLK-Pelle_L-LEC	41464107-41466324	91121104
CotAD_03495	RLK-Pelle_RLCK-VIIa-2	41538288-41541039	91121104
CotAD_03511	RLK-Pelle_RLCK-XII-1	41673631-41677141	91121104
CotAD_03524	RLK-Pelle_LRR-XII-1	41760901-41763731	91121104
CotAD_03536	RLK-Pelle_LRR-Xa	41842363-41844175	91121104
CotAD_03568	RLK-Pelle_DLSV	42172717-42179479	91121104
CotAD_03638	AGC_NDR	42710133-42714483	91121104
CotAD_03654	RLK-Pelle_RLCK-V	42843039-42845834	91121104
CotAD_03665	RLK-Pelle_LRR-III	42942108-42944726	91121104
CotAD_03678	RLK-Pelle_SD-2b	43063979-43067904	91121104
CotAD_03679	RLK-Pelle_SD-2b	43070793-43073159	91121104
CotAD_44505	RLK-Pelle_LRR-XI-1	43558917-43568758	91121104
CotAD_32295	RLK-Pelle_DLSV	43980263-43984125	91121104
CotAD_32249	STE_STE11	44285988-44288649	91121104
CotAD_27006	STE_STE20-Fray	44697351-44704394	91121104
CotAD_26995	RLK-Pelle_LRR-V	44777486-44782419	91121104
CotAD_26971	RLK-Pelle_RLCK-VIIa-2	44985506-44987234	91121104
CotAD_26963	RLK-Pelle_LRR-III	45035171-45037153	91121104
CotAD_53982	RLK-Pelle_Extensin	45212336-45217110	91121104
CotAD_53991	CK1_CK1	45308059-45312346	91121104
CotAD_70814	CK1_CK1-Pl	45656965-45663988	91121104
CotAD_44559	RLK-Pelle_RLCK-X	45778385-45781083	91121104
CotAD_44543	CAMK_CAMKL-CHK1	45907797-45909143	91121104
CotAD_44530	RLK-Pelle_RLCK-XI	46042908-46045064	91121104
CotAD_50478	RLK-Pelle_LRR-V	46138755-46142571	91121104
CotAD_50484	RLK-Pelle_LRR-III	46218972-46221182	91121104
CotAD_50485	RLK-Pelle_RLCK-IXb	46223771-46228049	91121104
CotAD_71378	STE_STE7	46396397-46397047	91121104
CotAD_30002	RLK-Pelle_LRR-VI-2	46859092-46862735	91121104
CotAD_30029	RLK-Pelle_LysM	47114133-47115440	91121104
CotAD_30036	RLK-Pelle_LysM	47172585-47174426	91121104
CotAD_30041	RLK-Pelle_RLCK-XVI	47220396-47223850	91121104
CotAD_20697	TKL-Pl-4	47396749-47399677	91121104
CotAD_20703	RLK-Pelle_LRR-III	47470678-47472439	91121104
CotAD_20733	RLK-Pelle_LRR-Xa	47958866-47960686	91121104
CotAD_20772	CK1_CK1	48547307-48551483	91121104
CotAD_20796	STE_STE11	48802811-48807163	91121104
CotAD_52756	RLK-Pelle_LRR-XI-1	49428516-49431623	91121104
CotAD_52759	CMGC_Pl-Tthe	49462592-49470296	91121104
CotAD_51184	Group-Pl-3	49710440-49716013	91121104
CotAD_51200	CMGC_CDK-CCRK	49934806-49937121	91121104
CotAD_51210	RLK-Pelle_PERK-1	49992093-49994364	91121104
CotAD_63567	RLK-Pelle_RLCK-VIIa-2	50898864-50900572	91121104
CotAD_63572	RLK-Pelle_LRR-III	50917350-50919239	91121104
CotAD_39691	TKL-Pl-8	50968201-50970139	91121104
CotAD_39702	AGC_NDR	51051150-51057525	91121104
CotAD_39703	RLK-Pelle_RLCK-IXb	51070791-51073724	91121104
CotAD_58070	CMGC_CLK	51466841-51469736	91121104
CotAD_60727	TKL-Pl-1	51840813-51843057	91121104
CotAD_60729	RLK-Pelle_LRR-XI-1	51848873-51851870	91121104
CotAD_45286	CAMK_CAMKL-CHK1	51995378-51996673	91121104
CotAD_45285	CAMK_CAMKL-CHK1	51997408-51998559	91121104
CotAD_45281	RLK-Pelle_LRR-VII-2	52033087-52035645	91121104
CotAD_45268	RLK-Pelle_SD-2b	52097801-52100275	91121104
CotAD_45262	RLK-Pelle_L-LEC	52129926-52135939	91121104
CotAD_41000	CAMK_CAMKL-CHK1	52353889-52355241	91121104
CotAD_40982	RLK-Pelle_RLCK-X	52483197-52486136	91121104
CotAD_09594	RLK-Pelle_RLCK-IXa	52669273-52672958	91121104
CotAD_09577	RLK-Pelle_LRR-III	52812011-52816813	91121104
CotAD_09571	CMGC_MAPK	52849269-52851362	91121104
CotAD_09564	CMGC_MAPK	52915237-52917415	91121104
CotAD_09562	AGC_RSK-2	52926527-52935015	91121104
CotAD_09513	RLK-Pelle_RLCK-VIIa-2	53323186-53325546	91121104
CotAD_09512	RLK-Pelle_RLCK-VIIa-2	53326655-53328592	91121104
CotAD_09490	RLK-Pelle_L-LEC	53473210-53475303	91121104
CotAD_09467	RLK-Pelle_RLCK-XII-1	53622831-53625678	91121104
CotAD_09444	RLK-Pelle_LRR-XII-1	53758132-53761327	91121104
CotAD_12382	NEK	54130135-54136141	91121104
CotAD_12428	CAMK_CAMKL-LKB	54577649-54581470	91121104
CotAD_12430	CAMK_CDPK	54590838-54593156	91121104
CotAD_12447	CAMK_CAMKL-CHK1	54710824-54715458	91121104
CotAD_12449	RLK-Pelle_RLCK-VIIa-2	54728209-54730721	91121104
CotAD_12492	AGC_RSK-2	55111834-55113078	91121104
CotAD_12506	RLK-Pelle_SD-2b	55217288-55219705	91121104
CotAD_12507	RLK-Pelle_SD-2b	55222710-55223903	91121104
CotAD_37798	AGC_RSK-2	55742628-55745655	91121104
CotAD_37784	CMGC_SRPK	55865580-55868576	91121104
CotAD_49858	RLK-Pelle_SD-2b	56691454-56693502	91121104
CotAD_49859	RLK-Pelle_SD-2b	56760326-56762737	91121104
CotAD_49863	WNK_NRBP	56983601-56986313	91121104
CotAD_49868	STE_STE11	57073108-57077728	91121104
CotAD_31160	RLK-Pelle_CR4L	57689579-57691603	91121104
CotAD_31161	RLK-Pelle_LRR-XI-1	57728095-57731094	91121104
CotAD_31182	SCY1_SCYL2	57986223-57998589	91121104
CotAD_28575	RLK-Pelle_SD-2b	58745860-58747167	91121104
CotAD_28574	RLK-Pelle_SD-2b	58764301-58766745	91121104
CotAD_28572	RLK-Pelle_SD-2b	58830634-58832994	91121104
CotAD_28571	RLK-Pelle_SD-2b	58840165-58842474	91121104
CotAD_28570	RLK-Pelle_SD-2b	58860165-58864228	91121104
CotAD_28566	RLK-Pelle_SD-2b	58922483-58924865	91121104
CotAD_28565	RLK-Pelle_SD-2b	58927263-58929707	91121104
CotAD_28564	RLK-Pelle_SD-2b	58986404-58991911	91121104
CotAD_28563	RLK-Pelle_SD-2b	58992781-58994877	91121104
CotAD_28561	RLK-Pelle_SD-2b	59013275-59015641	91121104
CotAD_28560	RLK-Pelle_SD-2b	59018992-59021358	91121104
CotAD_28556	WNK_NRBP	59084481-59087195	91121104
CotAD_28545	STE_STE11	59190746-59195340	91121104
CotAD_44404	RLK-Pelle_SD-2b	61022350-61022922	91121104
CotAD_66205	CMGC_MAPK	61288406-61293328	91121104
CotAD_66213	TKL-Pl-5	61530925-61537875	91121104
CotAD_27586	TKL-Pl-5	62032716-62039666	91121104
CotAD_27603	CMGC_MAPK	62235520-62240450	91121104
CotAD_27616	RLK-Pelle_RLCK-V	62453562-62456510	91121104
CotAD_27635	RLK-Pelle_CrRLK1L-1	62634220-62636774	91121104
CotAD_51704	CMGC_CDK-Pl	63296213-63298254	91121104
CotAD_51697	TKL_CTR1-DRK-1	63425301-63440022	91121104
CotAD_47651	RLK-Pelle_LRR-Xa	64180895-64182679	91121104
CotAD_47649	AGC_RSK-2	64211501-64213513	91121104
CotAD_46812	TKL-Pl-4	65317595-65319966	91121104
CotAD_30837	RLK-Pelle_RLCK-VIIa-2	66010348-66012822	91121104
CotAD_30872	RLK-Pelle_CrRLK1L-1	66709918-66712413	91121104
CotAD_63757	RLK-Pelle_DLSV	69657802-69661301	91121104
CotAD_57741	RLK-Pelle_WAK	69965183-69967351	91121104
CotAD_37530	RLK-Pelle_RLCK-IV	77784079-77787562	91121104
CotAD_05776	AGC_RSK-2	83744302-83746112	91121104
CotAD_05731	CAMK_CDPK	83995028-83997183	91121104
CotAD_05723	RLK-Pelle_DLSV	84067991-84071434	91121104
CotAD_05721	RLK-Pelle_DLSV	84082252-84092166	91121104
CotAD_05718	RLK-Pelle_DLSV	84104961-84109235	91121104
CotAD_05661	RLK-Pelle_LRR-VI-2	84499280-84505673	91121104
CotAD_05660	CAMK_CAMKL-CHK1	84510892-84512280	91121104
CotAD_05659	CMGC_GSK	84516050-84518944	91121104
CotAD_05597	RLK-Pelle_LRR-III	85039553-85040537	91121104
CotAD_05560	AGC_PDK1	85690276-85696146	91121104
CotAD_50546	AGC_MAST	90516789-90525170	91121104
CotAD_51357	CAMK_CAMKL-CHK1	90842134-90843570	91121104
CotAD_51337	RLK-Pelle_DLSV	91091512-91097471	91121104
chromosome 9Dt
CotAD_41076	CAMK_CDPK	26581-29693	70902499
CotAD_41090	RLK-Pelle_LRR-XII-1	217499-218160	70902499
CotAD_41092	RLK-Pelle_LRR-XII-1	266210-267490	70902499
CotAD_47174	RLK-Pelle_LRR-VI-1	905164-911624	70902499
CotAD_47177	CAMK_CAMK1-DCAMKL	933922-940758	70902499
CotAD_47479	RLK-Pelle_LRR-Xb-1	1261323-1264958	70902499
CotAD_47446	RLK-Pelle_LRR-XI-1	1575227-1578139	70902499
CotAD_44317	CAMK_CDPK	2518389-2522835	70902499
CotAD_24307	RLK-Pelle_DLSV	3760614-3763637	70902499
CotAD_24309	RLK-Pelle_DLSV	3788551-3791661	70902499
CotAD_24311	RLK-Pelle_DLSV	3799507-3802603	70902499
CotAD_24312	RLK-Pelle_DLSV	3820601-3823266	70902499
CotAD_24334	RLK-Pelle_CrRLK1L-1	4125968-4128469	70902499
CotAD_21149	RLK-Pelle_LRR-Xb-1	5983202-5986357	70902499
CotAD_41202	RLK-Pelle_LRR-XII-1	8221304-8225605	70902499
CotAD_41205	RLK-Pelle_LRR-XII-1	8258004-8262769	70902499
CotAD_41207	RLK-Pelle_LRR-XII-1	8279963-8281080	70902499
CotAD_41212	RLK-Pelle_LRR-XII-1	8439837-8440828	70902499
CotAD_41214	RLK-Pelle_LRR-XII-1	8469293-8475069	70902499
CotAD_41216	RLK-Pelle_LRR-XII-1	8544560-8552491	70902499
CotAD_75033	RLK-Pelle_LRR-II	10294687-10299259	70902499
CotAD_56715	RLK-Pelle_DLSV	13089104-13093036	70902499
CotAD_75598	RLK-Pelle_PERK-1	13484476-13490771	70902499
CotAD_31636	RLK-Pelle_LRR-XII-1	14511832-14515017	70902499
CotAD_31611	RLK-Pelle_RLCK-VIII	15238758-15241665	70902499
CotAD_31605	CAMK_CDPK	15362359-15367502	70902499
CotAD_31589	RLK-Pelle_WAK	16204421-16205452	70902499
CotAD_71302	AGC_RSK-2	16720587-16722059	70902499
CotAD_61593	RLK-Pelle_RLCK-VIII	18503378-18505887	70902499
CotAD_61594	CAMK_CDPK	18514776-18516985	70902499
CotAD_54762	RLK-Pelle_DLSV	19648936-19651498	70902499
CotAD_54763	RLK-Pelle_DLSV	19680983-19683457	70902499
CotAD_41946	RLK-Pelle_DLSV	26142056-26145575	70902499
CotAD_21577	CMGC_MAPK	28614726-28619673	70902499
CotAD_21607	RLK-Pelle_DLSV	29488246-29494474	70902499
CotAD_54208	RLK-Pelle_DLSV	30790441-30792025	70902499
CotAD_22086	RLK-Pelle_LRR-XII-1	31835597-31838833	70902499
CotAD_22088	RLK-Pelle_LRR-XII-1	31856017-31859259	70902499
CotAD_22112	RLK-Pelle_RLCK-VIIa-1	32209242-32212257	70902499
CotAD_22160	RLK-Pelle_L-LEC	33174777-33176858	70902499
CotAD_57440	RLK-Pelle_LRR-IV	34820598-34821798	70902499
CotAD_57445	AGC_PDK1	34870871-34876701	70902499
CotAD_57447	RLK-Pelle_LRR-XII-1	34947394-34958972	70902499
CotAD_46540	TKL_CTR1-DRK-2	35244153-35250226	70902499
CotAD_46547	RLK-Pelle_LRK10L-2	35434023-35436450	70902499
CotAD_46552	RLK-Pelle_LRK10L-2	35544487-35546734	70902499
CotAD_46553	RLK-Pelle_LRK10L-2	35557372-35559279	70902499
CotAD_46562	RLK-Pelle_RLCK-VIIa-2	35638618-35639742	70902499
CotAD_08027	RLK-Pelle_DLSV	35954707-35956291	70902499
CotAD_08033	RLK-Pelle_L-LEC	36017395-36019467	70902499
CotAD_08051	RLK-Pelle_LRK10L-2	36217617-36220012	70902499
CotAD_08052	RLK-Pelle_LRK10L-2	36220628-36222709	70902499
CotAD_08073	RLK-Pelle_LysM	36477996-36479264	70902499
CotAD_08099	ULK_Fused	36716871-36726672	70902499
CotAD_08120	RLK-Pelle_RLCK-VIIa-2	36914667-36919462	70902499
CotAD_08131	RLK-Pelle_RLCK-IXb	37004657-37006923	70902499
CotAD_08154	RLK-Pelle_LRR-IV	37336159-37338665	70902499
CotAD_08157	AGC_PDK1	37489252-37492532	70902499
CotAD_08159	RLK-Pelle_LRR-XII-1	37502100-37502951	70902499
CotAD_08161	RLK-Pelle_LRR-XII-1	37593304-37598658	70902499
CotAD_08177	RLK-Pelle_LRK10L-2	38036054-38038783	70902499
CotAD_08178	RLK-Pelle_LRK10L-2	38040925-38042160	70902499
CotAD_08185	RLK-Pelle_LRK10L-2	38187227-38189688	70902499
CotAD_02537	CAMK_CAMKL-CHK1	40132761-40134086	70902499
CotAD_02540	RLK-Pelle_RLCK-Os	40205276-40206361	70902499
CotAD_02541	RLK-Pelle_RLCK-Os	40208258-40209594	70902499
CotAD_02579	CAMK_CDPK	40600315-40603235	70902499
CotAD_02625	STE_STE20-Fray	40896754-40903591	70902499
CotAD_02741	RLK-Pelle_LRR-XIIIb	41774380-41779398	70902499
CotAD_02790	CMGC_MAPK	42175453-42181428	70902499
CotAD_02801	AGC_MAST	42251917-42261518	70902499
CotAD_02809	CMGC_DYRK-PRP4	42291514-42298860	70902499
CotAD_02822	RLK-Pelle_DLSV	42386111-42388771	70902499
CotAD_48364	RLK-Pelle_RLCK-VIIa-2	42736860-42739321	70902499
CotAD_48377	CAMK_CAMKL-CHK1	42906282-42907607	70902499
CotAD_48382	RLK-Pelle_RLCK-Os	42944845-42946184	70902499
CotAD_16795	RLK-Pelle_CrRLK1L-1	44730161-44732515	70902499
CotAD_16793	RLK-Pelle_RLCK-Os	44754398-44755503	70902499
CotAD_16773	SCY1_SCYL1	44979620-44988609	70902499
CotAD_16768	AGC-Pl	45055089-45057831	70902499
CotAD_16749	SCY1_SCYL2	45259936-45272754	70902499
CotAD_16744	CAMK_CDPK	45325907-45330786	70902499
CotAD_16708	RLK-Pelle_CR4L	45722640-45724610	70902499
CotAD_16707	RLK-Pelle_LRR-XI-1	45734909-45737961	70902499
CotAD_16694	RLK-Pelle_LRR-XI-1	45978556-45981757	70902499
CotAD_38523	RLK-Pelle_LRR-VII-3	46627865-46631029	70902499
CotAD_50251	RLK-Pelle_SD-2b	46913710-46916346	70902499
CotAD_42747	CAMK_CDPK	47807158-47808758	70902499
CotAD_60248	TKL_CTR1-DRK-2	48704889-48711975	70902499
CotAD_36058	RLK-Pelle_LRR-XI-1	49256008-49258966	70902499
CotAD_36059	RLK-Pelle_LRR-XI-1	49269447-49271537	70902499
CotAD_55700	RLK-Pelle_LRR-XI-1	49521093-49523597	70902499
CotAD_55701	RLK-Pelle_LRR-XI-1	49536088-49539441	70902499
CotAD_49588	RLK-Pelle_RLCK-VIIa-1	50128827-50133121	70902499
CotAD_49587	RLK-Pelle_RLCK-VIIa-1	50135493-50139767	70902499
CotAD_18326	RLK-Pelle_RLCK-VIIa-1	50455348-50458966	70902499
CotAD_18350	RLK-Pelle_L-LEC	50646301-50648403	70902499
CotAD_18405	CMGC_SRPK	51184338-51188401	70902499
CotAD_18413	RLK-Pelle_LRR-III	51288977-51291087	70902499
CotAD_13543	RLK-Pelle_WAK_LRK10L-1	51791590-51794780	70902499
CotAD_13535	RLK-Pelle_LysM	51838060-51839913	70902499
CotAD_13517	AGC_MAST	51959076-51966950	70902499
CotAD_13472	CMGC_MAPK	52292192-52294175	70902499
CotAD_13406	RLK-Pelle_LRR-XI-1	52914735-52921968	70902499
CotAD_13386	CAMK_CDPK	53050163-53053607	70902499
CotAD_31351	AGC_NDR	53288269-53292631	70902499
CotAD_31340	RLK-Pelle_RLCK-V	53397261-53400059	70902499
CotAD_31330	RLK-Pelle_LRR-III	53518593-53521226	70902499
CotAD_31314	RLK-Pelle_SD-2b	53643069-53645494	70902499
CotAD_31312	RLK-Pelle_SD-2b	53649404-53651803	70902499
CotAD_68038	RLK-Pelle_LRR-Xa	53941014-53942562	70902499
CotAD_58349	RLK-Pelle_RLCK-XII-1	54108078-54111831	70902499
CotAD_32175	RLK-Pelle_LRR-XI-1	54282519-54285548	70902499
CotAD_46064	TKL-Pl-4	54988761-54991308	70902499
CotAD_46053	RLK-Pelle_LRR-VIII-1	55105495-55112641	70902499
CotAD_25726	CAMK_CAMKL-CHK1	55319393-55320829	70902499
CotAD_25713	RLK-Pelle_SD-2b	55438589-55439530	70902499
CotAD_25706	RLK-Pelle_DLSV	55526037-55531989	70902499
CotAD_25705	RLK-Pelle_DLSV	55535316-55543341	70902499
CotAD_25703	RLK-Pelle_DLSV	55568821-55572146	70902499
CotAD_25702	RLK-Pelle_DLSV	55575744-55583380	70902499
CotAD_27366	STE_STE11	56251343-56254192	70902499
CotAD_27329	RLK-Pelle_DLSV	56518384-56521337	70902499
CotAD_27320	RLK-Pelle_DLSV	56589057-56592911	70902499
CotAD_27319	RLK-Pelle_DLSV	56596077-56599213	70902499
CotAD_09759	STE_STE20-Fray	57317670-57324637	70902499
CotAD_09747	RLK-Pelle_LRR-V	57393001-57397852	70902499
CotAD_09722	RLK-Pelle_RLCK-VIIa-2	57579359-57581086	70902499
CotAD_09713	RLK-Pelle_LRR-III	57651858-57653851	70902499
CotAD_09694	CK1_CK1	57903973-57908255	70902499
CotAD_09686	RLK-Pelle_Extensin	57982418-57987344	70902499
CotAD_09675	RLK-Pelle_PERK-2	58123817-58128240	70902499
CotAD_09637	CK1_CK1-Pl	58443669-58450449	70902499
CotAD_01717	AGC_RSK-2	58941717-58944878	70902499
CotAD_01714	CMGC_MAPK	58958319-58960428	70902499
CotAD_01707	CMGC_MAPK	59019297-59021362	70902499
CotAD_01701	RLK-Pelle_LRR-III	59084017-59088294	70902499
CotAD_01685	RLK-Pelle_RLCK-IXa	59231446-59235124	70902499
CotAD_01663	RLK-Pelle_RLCK-XVI	59410292-59413743	70902499
CotAD_01660	RLK-Pelle_LysM	59471685-59473394	70902499
CotAD_01649	RLK-Pelle_LysM	59537943-59539250	70902499
CotAD_01628	STE_STE11	59687672-59689231	70902499
CotAD_01620	RLK-Pelle_LRR-VI-2	59728472-59732224	70902499
CotAD_01581	RLK-Pelle_CrRLK1L-1	60055377-60057914	70902499
CotAD_01560	STE_STE7	60279461-60280513	70902499
CotAD_01546	RLK-Pelle_DLSV	60375583-60377806	70902499
CotAD_01545	RLK-Pelle_DLSV	60388908-60391135	70902499
CotAD_01536	RLK-Pelle_RLCK-IXb	60450412-60454362	70902499
CotAD_01535	RLK-Pelle_LRR-III	60456916-60459127	70902499
CotAD_01529	RLK-Pelle_LRR-V	60515421-60519646	70902499
CotAD_01498	RLK-Pelle_RLCK-XI	60790395-60792551	70902499
CotAD_01486	CAMK_CAMKL-CHK1	60896621-60897967	70902499
CotAD_01473	RLK-Pelle_RLCK-X	61031498-61036492	70902499
CotAD_01449	RLK-Pelle_RLCK-XV	61244438-61247156	70902499
CotAD_18454	RLK-Pelle_RLCK-VIIa-2	62122082-62123852	70902499
CotAD_18455	RLK-Pelle_RLCK-VIIa-2	62124745-62126675	70902499
CotAD_18490	RLK-Pelle_RLCK-XII-1	62401054-62404057	70902499
CotAD_18552	CMGC_SRPK	62865904-62868840	70902499
CotAD_42407	NEK	63101028-63107034	70902499
CotAD_59977	AGC_RSK-2	63613646-63614890	70902499
CotAD_54315	CAMK_CAMKL-LKB	63727392-63730281	70902499
CotAD_54317	CAMK_CDPK	63733862-63736164	70902499
CotAD_54331	CAMK_CAMKL-CHK1	63848042-63852695	70902499
CotAD_00004	RLK-Pelle_SD-2b	63888966-63891341	70902499
CotAD_00097	CAMK_CAMKL-CHK1	64511336-64512688	70902499
CotAD_00114	RLK-Pelle_RLCK-X	64654222-64660132	70902499
CotAD_00130	TKL-Pl-1	64802375-64804619	70902499
CotAD_00134	RLK-Pelle_SD-2b	64841851-64844331	70902499
CotAD_00141	RLK-Pelle_L-LEC	64877551-64884283	70902499
CotAD_00148	RLK-Pelle_LRR-XI-1	64919193-64921831	70902499
CotAD_00150	RLK-Pelle_LRR-XI-1	64928611-64935086	70902499
CotAD_00160	RLK-Pelle_LRR-VII-2	64979940-64982498	70902499
CotAD_00165	CAMK_CAMKL-CHK1	65025881-65027176	70902499
CotAD_00182	RLK-Pelle_DLSV	65167352-65170463	70902499
CotAD_00188	RLK-Pelle_LRR-XI-1	65225179-65228097	70902499
CotAD_00193	CMGC_CLK	65283918-65286135	70902499
CotAD_00229	RLK-Pelle_Singleton	65547044-65550398	70902499
CotAD_00231	CK1_CK1-Pl	65568405-65572715	70902499
CotAD_00237	RLK-Pelle_LRR-XI-1	65627127-65630254	70902499
CotAD_00240	Aur	65643529-65645599	70902499
CotAD_00270	TKL_CTR1-DRK-2	65866953-65873026	70902499
CotAD_00291	RLK-Pelle_RLCK-IXb	66018118-66021051	70902499
CotAD_00292	AGC_NDR	66035545-66041915	70902499
CotAD_00302	TKL-Pl-8	66107224-66109165	70902499
CotAD_00353	RLK-Pelle_LRR-III	66460198-66462087	70902499
CotAD_00358	RLK-Pelle_RLCK-VIIa-2	66482885-66484588	70902499
CotAD_00381	STE_STE7	66630251-66632966	70902499
CotAD_00384	AGC_NDR	66659306-66665424	70902499
CotAD_00393	CK1_CK1	66708437-66712811	70902499
CotAD_00441	CMGC_Pl-Tthe	67064303-67071952	70902499
CotAD_00444	RLK-Pelle_LRR-XI-1	67099213-67102320	70902499
CotAD_00470	RLK-Pelle_PERK-1	67249690-67251962	70902499
CotAD_00483	CK1_CK1-Pl	67343413-67347703	70902499
CotAD_00504	RLK-Pelle_LRR-III	67526710-67528220	70902499
CotAD_00531	AGC_RSK-2	67728379-67729954	70902499
CotAD_50792	TKL-Pl-6	68326407-68331925	70902499
CotAD_43375	RLK-Pelle_RLCK-Os	68747109-68748496	70902499
CotAD_43407	RLK-Pelle_RLCK-IXb	69111292-69114286	70902499
CotAD_43408	RLK-Pelle_LRR-III	69115460-69117972	70902499
CotAD_45027	RLK-Pelle_LRR-III	69731409-69734050	70902499
CotAD_45054	AGC_RSK-2	69916210-69920505	70902499
CotAD_23438	RLK-Pelle_LRR-II	70045173-70048084	70902499
CotAD_23400	RLK-Pelle_RLCK-Os	70359785-70361064	70902499
CotAD_23398	RLK-Pelle_RLCK-Os	70365861-70366634	70902499
CotAD_23362	RLK-Pelle_RLCK-IXb	70642135-70645151	70902499
CotAD_23361	RLK-Pelle_LRR-III	70646301-70648526	70902499
CotAD_68381	RLK-Pelle_RLCK-IV	70885009-70887048	70902499
chromosome 10At
CotAD_71119	RLK-Pelle_LRR-XIIIb	323724-330230	95260795
CotAD_63751	RLK-Pelle_RLCK-VIIa-2	1592122-1593742	95260795
CotAD_62777	RLK-Pelle_RLCK-VIIb	4590722-4592603	95260795
CotAD_73699	RLK-Pelle_RLCK-VIIa-2	5452150-5455562	95260795
CotAD_75683	CMGC_CDK-CRK7-CDK9	7014834-7018851	95260795
CotAD_69234	RLK-Pelle_DLSV	7062061-7064526	95260795
CotAD_59039	CAMK_CAMKL-CHK1	19969008-19974159	95260795
CotAD_52268	RLK-Pelle_LRR-XII-1	20916118-20919912	95260795
CotAD_65393	RLK-Pelle_LRR-V	24353932-24360051	95260795
CotAD_20634	RLK-Pelle_WAK_LRK10L-1	26736409-26738319	95260795
CotAD_20689	RLK-Pelle_LRR-XI-1	27736844-27739252	95260795
CotAD_52354	TKL-Pl-4	28505555-28507818	95260795
CotAD_52355	TKL-Pl-4	28508537-28510800	95260795
CotAD_19212	RLK-Pelle_DLSV	28965548-28968287	95260795
CotAD_19216	RLK-Pelle_DLSV	29145278-29147761	95260795
CotAD_19218	RLK-Pelle_DLSV	29162686-29165440	95260795
CotAD_19219	RLK-Pelle_DLSV	29168108-29170670	95260795
CotAD_19220	RLK-Pelle_DLSV	29177850-29180112	95260795
CotAD_19248	RLK-Pelle_RLCK-VIIa-1	30395425-30397042	95260795
CotAD_47277	RLK-Pelle_DLSV	33702189-33705113	95260795
CotAD_55539	RLK-Pelle_LRR-III	34862013-34864658	95260795
CotAD_72338	RLK-Pelle_DLSV	39488154-39491510	95260795
CotAD_75512	TKL-Pl-5	40150658-40155701	95260795
CotAD_73473	CK1_CK1-Pl	41523405-41528239	95260795
CotAD_73474	RLK-Pelle_DLSV	41948167-41951054	95260795
CotAD_71724	CMGC_CDK-Pl	44194026-44197712	95260795
CotAD_59521	RLK-Pelle_LRR-III	49884245-49886349	95260795
CotAD_76570	RLK-Pelle_LRR-VII-2	51480457-51482765	95260795
CotAD_74521	CAMK_CAMKL-CHK1	51647729-51649168	95260795
CotAD_73763	RLK-Pelle_LRR-XII-1	54097750-54100847	95260795
CotAD_62836	RLK-Pelle_LRR-V	60505477-60510765	95260795
CotAD_60975	CAMK_CAMKL-CHK1	61487634-61488956	95260795
CotAD_24410	CAMK_CAMKL-CHK1	63475141-63476451	95260795
CotAD_24413	RLK-Pelle_LRR-VII-1	63510594-63513843	95260795
CotAD_24426	AGC-Pl	63629553-63631809	95260795
CotAD_24428	RLK-Pelle_LRR-III	63639290-63641214	95260795
CotAD_24443	RLK-Pelle_DLSV	63773908-63780407	95260795
CotAD_24446	RLK-Pelle_DLSV	63843193-63846382	95260795
CotAD_24448	RLK-Pelle_DLSV	63891010-63892875	95260795
CotAD_24450	RLK-Pelle_DLSV	63903025-63904493	95260795
CotAD_24455	STE_STE7	64114282-64116322	95260795
CotAD_24456	RLK-Pelle_LRR-VIII-1	64140851-64145198	95260795
CotAD_24469	RLK-Pelle_RLCK-X	64339954-64342040	95260795
CotAD_54436	RLK-Pelle_LRR-XI-1	65069851-65082864	95260795
CotAD_54435	RLK-Pelle_LRR-XI-1	65086953-65090108	95260795
CotAD_54434	RLK-Pelle_LRR-XI-1	65097397-65100549	95260795
CotAD_32906	RLK-Pelle_SD-2b	66535127-66539865	95260795
CotAD_61991	TKL-Pl-6	67911369-67916326	95260795
CotAD_17719	CAMK_CAMKL-CHK1	69904545-69912885	95260795
CotAD_17694	RLK-Pelle_SD-2b	70459580-70460929	95260795
CotAD_17672	RLK-Pelle_LRR-III	71100922-71103502	95260795
CotAD_76343	RLK-Pelle_PERK-1	72878661-72883503	95260795
CotAD_31444	RLK-Pelle_LRR-I-1	74235165-74239381	95260795
CotAD_31501	CK1_CK1	75494612-75498386	95260795
CotAD_68235	RLK-Pelle_PERK-2	75929288-75933654	95260795
CotAD_42480	TKL-Pl-6	77083932-77091031	95260795
CotAD_61925	RLK-Pelle_RLCK-IXb	78485331-78489184	95260795
CotAD_60775	RLK-Pelle_LRR-III	79832521-79835391	95260795
CotAD_65054	RLK-Pelle_RLCK-VIIa-2	81661112-81664377	95260795
CotAD_75767	TKL_CTR1-DRK-2	81951588-81957921	95260795
CotAD_64028	RLK-Pelle_RLCK-VI	82719682-82722078	95260795
CotAD_74115	RLK-Pelle_LRR-VII-2	82772488-82774938	95260795
CotAD_74021	RLK-Pelle_LRR-III	89440550-89442782	95260795
chromosome 10Dt
CotAD_22895	RLK-Pelle_DLSV	964188-966945	57769297
CotAD_22931	RLK-Pelle_Singleton	1318455-1321464	57769297
CotAD_56723	RLK-Pelle_LRR-VI-2	1334617-1336391	57769297
CotAD_56729	RLK-Pelle_RLCK-VIIa-2	1415451-1417836	57769297
CotAD_56736	RLK-Pelle_CR4L	1482624-1484573	57769297
CotAD_51936	RLK-Pelle_LRR-III	1728671-1731316	57769297
CotAD_51745	RLK-Pelle_DLSV	2647381-2650316	57769297
CotAD_73274	WNK_NRBP	4435941-4438906	57769297
CotAD_51026	RLK-Pelle_PERK-1	5279368-5282041	57769297
CotAD_54728	CAMK_CAMKL-CHK1	5682558-5683997	57769297
CotAD_54727	CAMK_CAMKL-CHK1	5830739-5832061	57769297
CotAD_01008	CMGC_RCK	6779140-6782155	57769297
CotAD_01049	CMGC_CDK-CRK7-CDK9	7686886-7691292	57769297
CotAD_01050	RLK-Pelle_LRR-XIIIa	7735582-7741325	57769297
CotAD_01129	RLK-Pelle_CR4L	8954001-8955392	57769297
CotAD_01159	AGC_RSK-2	9400166-9402509	57769297
CotAD_01210	RLK-Pelle_LRR-IV	10349898-10352274	57769297
CotAD_01246	CMGC_MAPK	10793757-10796499	57769297
CotAD_01279	CMGC_GSK	11257285-11262755	57769297
CotAD_01295	Aur	11683520-11685509	57769297
CotAD_01356	WNK_NRBP	13068928-13071584	57769297
CotAD_53851	RLK-Pelle_LRR-XIIIb	13698778-13705244	57769297
CotAD_06505	RLK-Pelle_RLCK-VIIa-2	15482801-15484687	57769297
CotAD_06519	RLK-Pelle_LRK10L-2	16052899-16054062	57769297
CotAD_06562	RLK-Pelle_RLCK-VIIa-2	16901811-16903420	57769297
CotAD_06599	STE_STE7	17626335-17628837	57769297
CotAD_06602	RLK-Pelle_RLCK-IXb	17725768-17728820	57769297
CotAD_06651	RLK-Pelle_PERK-2	18632001-18636367	57769297
CotAD_06671	RLK-Pelle_LRR-I-1	18890262-18899248	57769297
CotAD_23850	RLK-Pelle_LRR-III	20157665-20160225	57769297
CotAD_23802	RLK-Pelle_PERK-1	21572675-21577404	57769297
CotAD_23773	CK1_CK1	22083640-22087417	57769297
CotAD_23771	AGC_PKA-PKG	22144221-22150376	57769297
CotAD_26269	CAMK_CAMKL-CHK1	22795762-22802577	57769297
CotAD_26234	RLK-Pelle_RLCK-IV	23615499-23618653	57769297
CotAD_38892	TKL-Pl-6	24098324-24103256	57769297
CotAD_46416	RLK-Pelle_SD-2b	24663086-24669296	57769297
CotAD_68281	RLK-Pelle_LRR-XI-1	25830391-25831774	57769297
CotAD_68282	RLK-Pelle_LRR-XI-1	25845816-25848807	57769297
CotAD_33233	RLK-Pelle_PERK-1	29111212-29128497	57769297
CotAD_33226	RLK-Pelle_LRR-XI-1	29371555-29373894	57769297
CotAD_33218	CAMK_CAMKL-CHK1	29874097-29875392	57769297
CotAD_33215	RLK-Pelle_LRR-VII-2	30038770-30039465	57769297
CotAD_62432	CAMK_CAMKL-CHK1	31397803-31399152	57769297
CotAD_53454	RLK-Pelle_LRR-V	34553337-34559157	57769297
CotAD_53451	RLK-Pelle_LRR-III	34822727-34824959	57769297
CotAD_53449	RLK-Pelle_LRR-XII-1	35171523-35179497	57769297
CotAD_47770	RLK-Pelle_LRR-VII-2	35901258-35903565	57769297
CotAD_47800	RLK-Pelle_DLSV	37381787-37387091	57769297
CotAD_47801	RLK-Pelle_DLSV	37389560-37400961	57769297
CotAD_47804	RLK-Pelle_DLSV	37511808-37521478	57769297
CotAD_62978	RLK-Pelle_DLSV	38679155-38684694	57769297
CotAD_62980	STE_STE-Pl	38688881-38705077	57769297
CotAD_62986	RLK-Pelle_DLSV	38854473-38856629	57769297
CotAD_62987	RLK-Pelle_DLSV	38926772-38929691	57769297
CotAD_62988	RLK-Pelle_DLSV	38929880-38932440	57769297
CotAD_69303	CMGC_CDK-Pl	40095341-40099049	57769297
CotAD_59287	RLK-Pelle_DLSV	42884077-42887248	57769297
CotAD_59286	RLK-Pelle_DLSV	42893103-42896460	57769297
CotAD_59284	RLK-Pelle_DLSV	43035085-43038493	57769297
CotAD_59281	RLK-Pelle_DLSV	43191117-43194682	57769297
CotAD_38452	RLK-Pelle_L-LEC	44985312-44987387	57769297
CotAD_55631	RLK-Pelle_LRR-XII-1	45988488-45992254	57769297
CotAD_41280	CAMK_CAMKL-CHK1	46676408-46682721	57769297
CotAD_35524	RLK-Pelle_DLSV	49247170-49250326	57769297
CotAD_35523	RLK-Pelle_DLSV	49277511-49280271	57769297
CotAD_35522	RLK-Pelle_DLSV	49295539-49297151	57769297
CotAD_35519	RLK-Pelle_DLSV	49304538-49307144	57769297
CotAD_35517	RLK-Pelle_DLSV	49327304-49329789	57769297
CotAD_35485	RLK-Pelle_RLCK-VIIa-1	50090995-50092611	57769297
chromosome 11At
CotAD_21296	RLK-Pelle_PERK-2	345465-350445	101999357
CotAD_21360	CAMK_CDPK	1349996-1354509	101999357
CotAD_75315	TKL-Pl-1	3430063-3442557	101999357
CotAD_76123	RLK-Pelle_LRR-XI-1	3581726-3585176	101999357
CotAD_64235	RLK-Pelle_WAK	4261048-4265121	101999357
CotAD_64227	RLK-Pelle_LRR-XI-1	4431316-4433986	101999357
CotAD_64224	RLK-Pelle_LRR-XI-1	4456337-4457290	101999357
CotAD_46478	RLK-Pelle_LRR-XI-1	5397457-5400302	101999357
CotAD_46466	RLK-Pelle_PERK-1	5763815-5778206	101999357
CotAD_50508	CAMK_CAMKL-CHK1	6397754-6399072	101999357
CotAD_50528	RLK-Pelle_WAK	6984154-6987123	101999357
CotAD_19834	CMGC_CDK-CDK8	7103694-7105136	101999357
CotAD_19814	TKL_Gdt	7228776-7231036	101999357
CotAD_19798	RLK-Pelle_RLCK-XII-1	7360662-7365575	101999357
CotAD_19795	RLK-Pelle_LRR-VI-2	7384482-7388217	101999357
CotAD_19789	CAMK_CDPK	7465543-7467336	101999357
CotAD_19718	RLK-Pelle_LRR-VII-1	7985297-7988655	101999357
CotAD_58421	RLK-Pelle_SD-2b	8610337-8610924	101999357
CotAD_61114	RLK-Pelle_SD-2b	8869098-8870078	101999357
CotAD_61116	RLK-Pelle_SD-2b	8883787-8884962	101999357
CotAD_58654	TKL_CTR1-DRK-2	9523215-9528322	101999357
CotAD_71923	RLK-Pelle_RLCK-IXa	17841163-17843525	101999357
CotAD_54464	RLK-Pelle_LysM	18276018-18277265	101999357
CotAD_54482	RLK-Pelle_RLCK-VIIa-1	18570647-18574653	101999357
CotAD_63226	WNK_NRBP	19945074-19947847	101999357
CotAD_63221	CAMK_CAMKL-CHK1	20224764-20226047	101999357
CotAD_53237	CMGC_MAPK	20813640-20816942	101999357
CotAD_47228	RLK-Pelle_LRR-VIII-1	24804022-24807233	101999357
CotAD_57664	RLK-Pelle_LRR-III	24882860-24884835	101999357
CotAD_57667	RLK-Pelle_CrRLK1L-1	24898202-24900883	101999357
CotAD_57669	AGC-Pl	25032812-25035716	101999357
CotAD_58619	CAMK_OST1L	25422127-25426064	101999357
CotAD_58620	CAMK_OST1L	25427323-25437344	101999357
CotAD_64087	RLK-Pelle_Extensin	26578696-26581592	101999357
CotAD_62456	RLK-Pelle_LRR-XI-1	28251085-28255074	101999357
CotAD_55350	RLK-Pelle_CR4L	31171608-31174340	101999357
CotAD_55349	PEK_GCN2	31175167-31186358	101999357
CotAD_52018	STE_STE20-Fray	34515453-34516853	101999357
CotAD_52020	STE_STE20-Fray	34527286-34527853	101999357
CotAD_52021	STE_STE20-Fray	34558046-34559443	101999357
CotAD_52023	STE_STE20-Fray	34587519-34588875	101999357
CotAD_65016	RLK-Pelle_RLCK-VI	35639311-35641707	101999357
CotAD_76248	RLK-Pelle_LRR-XI-1	36596247-36599756	101999357
CotAD_58679	TKL-Pl-1	37330180-37343149	101999357
CotAD_34286	RLK-Pelle_LRR-XI-1	46273997-46277099	101999357
CotAD_43635	RLK-Pelle_SD-2b	54981308-54983746	101999357
CotAD_33463	RLK-Pelle_SD-2b	57248245-57250683	101999357
CotAD_33413	RLK-Pelle_L-LEC	58474092-58476059	101999357
CotAD_65468	CK1_CK1-Pl	60734921-60740562	101999357
CotAD_76040	RLK-Pelle_LRR-I-1	61347740-61350500	101999357
CotAD_49956	RLK-Pelle_PERK-2	61823802-61827829	101999357
CotAD_62297	RLK-Pelle_LRR-III	62693631-62695637	101999357
CotAD_68332	RLK-Pelle_LRR-V	63677177-63682763	101999357
CotAD_68338	STE_STE20-Fray	63744911-63755411	101999357
CotAD_55119	RLK-Pelle_DLSV	63930843-63934349	101999357
CotAD_67753	RLK-Pelle_L-LEC	64037588-64039681	101999357
CotAD_54976	RLK-Pelle_WAK_LRK10L-1	66076722-66081174	101999357
CotAD_21282	ULK_ULK4	66729007-66735149	101999357
CotAD_21272	CMGC_CDK-CRK7-CDK9	67143123-67146857	101999357
CotAD_21254	AGC_RSK-2	67749236-67751782	101999357
CotAD_21249	RLK-Pelle_DLSV	67829458-67832888	101999357
CotAD_21248	RLK-Pelle_DLSV	67873278-67876146	101999357
CotAD_21244	STE_STE20-Fray	67943808-67951593	101999357
CotAD_21209	CAMK_CDPK	69134891-69138670	101999357
CotAD_21188	CMGC_MAPK	69507334-69509532	101999357
CotAD_54420	RLK-Pelle_RLCK-VI	70986547-70989127	101999357
CotAD_45404	RLK-Pelle_LRR-V	71632880-71638983	101999357
CotAD_47962	STE_STE7	81135483-81137987	101999357
CotAD_47967	RLK-Pelle_RLCK-IXb	81239819-81242862	101999357
CotAD_47979	RLK-Pelle_LRR-IV	81834604-81838021	101999357
CotAD_22449	RLK-Pelle_CrRLK1L-1	90528467-90530971	101999357
CotAD_68132	CAMK_CAMKL-CHK1	96026979-96028328	101999357
CotAD_71229	CAMK_CDPK	96463582-96464478	101999357
CotAD_44981	AGC_NDR	98477982-98482098	101999357
CotAD_44988	CK1_CK1	98662133-98667538	101999357
CotAD_45003	AGC_RSK-2	99259207-99261540	101999357
CotAD_45018	RLK-Pelle_LRR-IV	99592787-99594185	101999357
CotAD_72203	TKL-Pl-2	101062315-101068497	101999357
chromosome 11Dt
CotAD_26741	RLK-Pelle_SD-2b	177437-178420	61115990
CotAD_72038	RLK-Pelle_DLSV	917796-925409	61115990
CotAD_72040	RLK-Pelle_DLSV	932766-934818	61115990
CotAD_72041	RLK-Pelle_DLSV	935789-942113	61115990
CotAD_52476	STE_STE20-Fray	973731-983249	61115990
CotAD_52484	RLK-Pelle_LRR-V	1047535-1053030	61115990
CotAD_38189	RLK-Pelle_RLCK-VIIa-2	1626620-1628296	61115990
CotAD_50321	CK1_CK1-Pl	1830509-1836273	61115990
CotAD_22235	RLK-Pelle_LRR-VIII-1	3335523-3342682	61115990
CotAD_22225	TKL-Pl-4	3488712-3490918	61115990
CotAD_06281	CMGC_CDK-CRK7-CDK9	4369745-4372431	61115990
CotAD_06288	RLK-Pelle_CR4L	4439295-4441319	61115990
CotAD_06290	RLK-Pelle_LRR-XI-1	4455295-4458294	61115990
CotAD_06312	SCY1_SCYL2	4711912-4724728	61115990
CotAD_06360	RLK-Pelle_LRR-Xb-1	5247270-5248370	61115990
CotAD_06404	TKL-Pl-4	5831987-5835513	61115990
CotAD_06431	RLK-Pelle_PERK-2	6124794-6128993	61115990
CotAD_06437	RLK-Pelle_WAK	6198190-6200557	61115990
CotAD_06438	RLK-Pelle_WAK	6221165-6223441	61115990
CotAD_06441	RLK-Pelle_WAK	6245113-6247635	61115990
CotAD_06442	RLK-Pelle_WAK	6252523-6254339	61115990
CotAD_06469	RLK-Pelle_SD-2b	6743430-6745865	61115990
CotAD_15547	RLK-Pelle_SD-2b	7251685-7254120	61115990
CotAD_15607	RLK-Pelle_LysM	8223912-8225159	61115990
CotAD_15633	AGC_RSK-2	8478033-8480577	61115990
CotAD_15641	RLK-Pelle_DLSV	8540768-8544208	61115990
CotAD_15643	RLK-Pelle_DLSV	8570914-8573780	61115990
CotAD_15648	STE_STE20-Fray	8638923-8647104	61115990
CotAD_15673	CAMK_CDPK	9126709-9130507	61115990
CotAD_56645	CMGC_MAPK	9566241-9568437	61115990
CotAD_19442	RLK-Pelle_WAK_LRK10L-1	10146711-10150651	61115990
CotAD_19427	STE_STE11	10357296-10361041	61115990
CotAD_19414	STE_STE11	10588384-10589322	61115990
CotAD_19400	CMGC_CK2	10804535-10808242	61115990
CotAD_27990	CAMK_OST1L	16438002-16441941	61115990
CotAD_27978	RLK-Pelle_Extensin	16749514-16752382	61115990
CotAD_27962	AGC-Pl	17077024-17079920	61115990
CotAD_27959	RLK-Pelle_CrRLK1L-1	17111300-17113951	61115990
CotAD_27957	RLK-Pelle_LRR-III	17126462-17128437	61115990
CotAD_27954	RLK-Pelle_LRR-VIII-1	17190346-17195038	61115990
CotAD_27936	RLK-Pelle_LRR-VII-1	17603329-17606672	61115990
CotAD_27929	RLK-Pelle_RLCK-II	17712313-17714552	61115990
CotAD_27915	WNK_NRBP	18231404-18234201	61115990
CotAD_27908	CAMK_CAMKL-CHK1	18468929-18470011	61115990
CotAD_29330	RLK-Pelle_LRK10L-2	19579357-19583801	61115990
CotAD_29332	CMGC_MAPK	19656774-19660086	61115990
CotAD_62635	PEK_GCN2	21978154-21995328	61115990
CotAD_62636	RLK-Pelle_CR4L	21996643-21999375	61115990
CotAD_28630	RLK-Pelle_RLCK-VIII	22941329-22944264	61115990
CotAD_28634	CAMK_CDPK	23041540-23046627	61115990
CotAD_28668	RLK-Pelle_WAK	23667878-23671291	61115990
CotAD_36211	RLK-Pelle_LRR-IX	24516246-24519433	61115990
CotAD_26015	STE_STE20-Fray	25810870-25812294	61115990
CotAD_26003	STE_STE20-Fray	26046820-26048220	61115990
CotAD_26001	STE_STE20-Fray	26088744-26090504	61115990
CotAD_25961	RLK-Pelle_L-LEC	27397351-27399849	61115990
CotAD_75936	TKL-Pl-2	30836005-30842199	61115990
CotAD_47068	CAMK_CDPK	32883327-32884223	61115990
CotAD_47085	CK1_CK1	33446205-33451569	61115990
CotAD_51759	AGC_NDR	34106729-34110225	61115990
CotAD_55873	TKL-Pl-4	37276004-37280888	61115990
CotAD_57360	CAMK_CAMKL-CHK1	38596275-38597597	61115990
CotAD_57362	RLK-Pelle_LysM	38601590-38604362	61115990
CotAD_61564	RLK-Pelle_RLCK-IXb	40416268-40419811	61115990
CotAD_66780	RLK-Pelle_LRR-XI-1	42454409-42456879	61115990
CotAD_30977	RLK-Pelle_LRR-XI-1	45875326-45878822	61115990
CotAD_30976	RLK-Pelle_LRR-XI-1	45923011-45926658	61115990
CotAD_30974	RLK-Pelle_WAK	45983803-45986554	61115990
CotAD_30972	RLK-Pelle_WAK	45992359-45995403	61115990
CotAD_30970	RLK-Pelle_WAK	46023113-46026933	61115990
CotAD_30968	RLK-Pelle_LRR-XI-1	46093074-46094163	61115990
CotAD_30966	RLK-Pelle_L-LEC	46102165-46104258	61115990
CotAD_30964	RLK-Pelle_WAK	46148188-46149092	61115990
CotAD_30961	RLK-Pelle_L-LEC	46212460-46214553	61115990
CotAD_30958	RLK-Pelle_WAK	46258283-46261403	61115990
CotAD_30957	RLK-Pelle_WAK	46268031-46271106	61115990
CotAD_30953	RLK-Pelle_LRR-XI-1	46330901-46333583	61115990
CotAD_30952	RLK-Pelle_LRR-XI-1	46352290-46353370	61115990
CotAD_53463	RLK-Pelle_LRR-XI-1	47320574-47323703	61115990
CotAD_53461	TKL-Pl-1	47350732-47363767	61115990
CotAD_26791	CAMK_CDPK	47786066-47790398	61115990
CotAD_26850	RLK-Pelle_PERK-2	48525909-48531110	61115990
CotAD_58846	RLK-Pelle_RLCK-VIIa-2	49779918-49782422	61115990
CotAD_43147	RLK-Pelle_RLCK-VI	52146650-52148538	61115990
CotAD_43118	ULK_ULK4	52712112-52718244	61115990
CotAD_20085	RLK-Pelle_RLCK-XV	55542310-55543901	61115990
CotAD_20087	RLK-Pelle_RLCK-XI	56055267-56057165	61115990
CotAD_20092	RLK-Pelle_SD-2b	56356177-56357842	61115990
CotAD_20094	RLK-Pelle_SD-2b	56418160-56419134	61115990
CotAD_20150	RLK-Pelle_LRR-III	57262343-57264891	61115990
CotAD_20152	RLK-Pelle_LRR-III	57266156-57266938	61115990
CotAD_20164	RLK-Pelle_LRR-VII-1	57574315-57577560	61115990
CotAD_20170	CAMK_CAMKL-CHK1	57729931-57731250	61115990
CotAD_20194	RLK-Pelle_WAK	58190477-58193393	61115990
CotAD_21855	RLK-Pelle_LRR-I-1	59379654-59382865	61115990
CotAD_21902	RLK-Pelle_PERK-2	60022210-60028110	61115990
CotAD_21938	CK1_CK1-Pl	60432700-60433652	61115990
CotAD_21953	RLK-Pelle_LRR-III	60581743-60583758	61115990
CotAD_40384	CK1_CK1-Pl	60743561-60747933	61115990
CotAD_40382	STE_STE20-Fray	60761221-60762495	61115990
CotAD_40381	RLK-Pelle_DLSV	60766382-60776587	61115990
chromosome 12At
CotAD_55399	RLK-Pelle_DLSV	4066145-4069054	101030735
CotAD_55401	RLK-Pelle_DLSV	4115583-4125620	101030735
CotAD_62511	RLK-Pelle_LRR-III	7131822-7134110	101030735
CotAD_62516	RLK-Pelle_WAK_LRK10L-1	7219199-7222238	101030735
CotAD_62520	RLK-Pelle_LRR-III	7271661-7274326	101030735
CotAD_76641	RLK-Pelle_LRR-XII-1	7393067-7396248	101030735
CotAD_72389	AGC_RSK-2	8320683-8325159	101030735
CotAD_55968	STE_STE11	9614858-9616922	101030735
CotAD_62427	RLK-Pelle_RLCK-VIIa-2	15934932-15937531	101030735
CotAD_51853	AGC_RSK-2	28172299-28176921	101030735
CotAD_53506	CAMK_CDPK	31910880-31916309	101030735
CotAD_70000	RLK-Pelle_DLSV	32445441-32448121	101030735
CotAD_49129	RLK-Pelle_LRR-XII-1	43431314-43437420	101030735
CotAD_49159	RLK-Pelle_LRR-XI-1	43718660-43719562	101030735
CotAD_49160	RLK-Pelle_LRR-XI-1	43748266-43751784	101030735
CotAD_62120	RLK-Pelle_DLSV	45024082-45027155	101030735
CotAD_69140	RLK-Pelle_LRR-VI-1	46126518-46129160	101030735
CotAD_71266	RLK-Pelle_L-LEC	48493288-48495303	101030735
CotAD_67582	RLK-Pelle_RLCK-VIIa-2	49938318-49939607	101030735
CotAD_19088	CMGC_MAPK	50972544-50975067	101030735
CotAD_19137	CAMK_CAMKL-LKB	51432451-51436365	101030735
CotAD_19194	TKL-Pl-4	51901762-51909535	101030735
CotAD_48149	RLK-Pelle_L-LEC	52431596-52439016	101030735
CotAD_34663	ULK_ULK4	52716232-52722120	101030735
CotAD_34684	RLK-Pelle_LRR-II	53187378-53192764	101030735
CotAD_34685	RLK-Pelle_LRR-II	53202445-53207183	101030735
CotAD_54535	STE_STE11	55095365-55099998	101030735
CotAD_54555	TKL-Pl-4	55415480-55419882	101030735
CotAD_67488	CMGC_MAPK	58441306-58444796	101030735
CotAD_68448	NAK	59014596-59021179	101030735
CotAD_74948	RLK-Pelle_LRR-VI-1	67182667-67185934	101030735
CotAD_71195	CMGC_DYRK-PRP4	69981680-69983981	101030735
CotAD_70286	RLK-Pelle_LRR-III	76811218-76814463	101030735
CotAD_63370	RLK-Pelle_WAK	87133380-87134273	101030735
CotAD_65705	CMGC_CLK	88479140-88482684	101030735
CotAD_68953	AGC-Pl	89240176-89242829	101030735
CotAD_62956	CMGC_MAPK	90068687-90071638	101030735
CotAD_62962	TKL_Gdt	90434038-90435852	101030735
CotAD_65912	RLK-Pelle_CrRLK1L-1	91628759-91631962	101030735
CotAD_65914	RLK-Pelle_LRR-III	91634918-91638371	101030735
CotAD_50058	TKL-Pl-5	94919137-94923315	101030735
CotAD_65874	STE_STE20-Pl	99099626-99104400	101030735
chromosome 12Dt
CotAD_15853	RLK-Pelle_LRR-XI-1	1154667-1157579	39309246
CotAD_15901	TKL-Pl-4	1470344-1478664	39309246
CotAD_13850	RLK-Pelle_LRR-IV	2939236-2943613	39309246
CotAD_13842	CMGC_CDK-PITSLRE	3016038-3019399	39309246
CotAD_13812	RLK-Pelle_PERK-1	3302587-3309224	39309246
CotAD_13803	RLK-Pelle_RLCK-VIIb	3397638-3400988	39309246
CotAD_13793	CMGC_CDK-CRK7-CDK9	3453608-3458150	39309246
CotAD_70308	RLK-Pelle_LRK10L-2	4427583-4431779	39309246
CotAD_45520	RLK-Pelle_L-LEC	4609729-4615784	39309246
CotAD_45517	RLK-Pelle_L-LEC	4665141-4667309	39309246
CotAD_45516	RLK-Pelle_L-LEC	4695489-4697612	39309246
CotAD_45514	RLK-Pelle_L-LEC	4711678-4713837	39309246
CotAD_45513	RLK-Pelle_L-LEC	4720209-4722358	39309246
CotAD_30571	RLK-Pelle_L-LEC	5335315-5336642	39309246
CotAD_30589	CAMK_CDPK	5449945-5456428	39309246
CotAD_30591	RLK-Pelle_DLSV	5461579-5463486	39309246
CotAD_28390	CAMK_CDPK	6213221-6215621	39309246
CotAD_28409	RLK-Pelle_LRR-II	6392750-6394573	39309246
CotAD_28410	RLK-Pelle_LRR-II	6406295-6411013	39309246
CotAD_20875	CMGC_CDK-CRK7-CDK9	7459921-7463631	39309246
CotAD_20874	RLK-Pelle_L-LEC	7465684-7467729	39309246
CotAD_20833	RLK-Pelle_LRR-XI-2	8243854-8245475	39309246
CotAD_67858	CMGC_CDK-CDK7	10211995-10216534	39309246
CotAD_14887	CMGC_CDK-CRK7-CDK9	10991021-10994530	39309246
CotAD_14893	TKL_CTR1-DRK-2	11039670-11046106	39309246
CotAD_14933	CK1_CK1	11430984-11436448	39309246
CotAD_14939	RLK-Pelle_LRR-XI-1	11546347-11549752	39309246
CotAD_14943	RLK-Pelle_URK-2	11557471-11561363	39309246
CotAD_42895	CAMK_CDPK	11797207-11803421	39309246
CotAD_19050	CMGC_CLK	15191892-15195367	39309246
CotAD_19007	RLK-Pelle_RLCK-VIIa-2	16663660-16666477	39309246
CotAD_18993	RLK-Pelle_L-LEC	16910714-16912729	39309246
CotAD_18990	RLK-Pelle_L-LEC	16984555-16986594	39309246
CotAD_18985	RLK-Pelle_LRR-XII-1	17073154-17075125	39309246
CotAD_18978	RLK-Pelle_WAK_LRK10L-1	17242535-17245284	39309246
CotAD_18960	Group-Pl-3	17523126-17528698	39309246
CotAD_64544	RLK-Pelle_LRR-II	18512319-18515829	39309246
CotAD_38709	RLK-Pelle_LRR-XII-1	19547986-19551174	39309246
CotAD_38702	RLK-Pelle_RLCK-VIII	19934118-19935786	39309246
CotAD_48046	CAMK_CDPK	21546080-21549798	39309246
CotAD_43887	RLK-Pelle_RLCK-IXb	24563625-24566494	39309246
CotAD_43889	RLK-Pelle_RLCK-VI	24673050-24675965	39309246
CotAD_43891	RLK-Pelle_RLCK-XV	24794424-24796103	39309246
CotAD_23042	RLK-Pelle_RLCK-VIIa-2	25293143-25296292	39309246
CotAD_23125	CMGC_SRPK	27832416-27836556	39309246
CotAD_47616	CAMK_CDPK	28630564-28635322	39309246
CotAD_50934	RLK-Pelle_LRR-II	29491615-29498179	39309246
CotAD_36271	RLK-Pelle_LRR-VI-1	34252061-34255144	39309246
CotAD_36278	RLK-Pelle_LysM	34383226-34385229	39309246
chromosome 13At
CotAD_70771	CMGC_CDK-CRK7-CDK9	7814897-7816618	91515652
CotAD_68514	RLK-Pelle_RLCK-XI	8269084-8270985	91515652
CotAD_42787	RLK-Pelle_LRR-IV	11918387-11920544	91515652
CotAD_47309	RLK-Pelle_LRR-I-2	15208441-15211707	91515652
CotAD_57023	RLK-Pelle_LRR-III	15833093-15835011	91515652
CotAD_28130	STE_STE20-YSK	16667660-16674570	91515652
CotAD_28117	CMGC_CDK-CRK7-CDK9	17002044-17006602	91515652
CotAD_46993	STE_STE20-Fray	18459796-18460983	91515652
CotAD_64199	RLK-Pelle_LRR-VI-1	21090356-21094555	91515652
CotAD_68138	NEK	22970107-22972814	91515652
CotAD_41125	CMGC_CDK-CRK7-CDK9	23275966-23281663	91515652
CotAD_41130	CK1_CK1-Pl	23340632-23345445	91515652
CotAD_41151	RLK-Pelle_Extensin	23563228-23565106	91515652
CotAD_06737	STE_STE7	24231716-24234683	91515652
CotAD_06760	CK1_CK1	24414155-24418741	91515652
CotAD_06790	RLK-Pelle_RLCK-VIIa-2	24635428-24637107	91515652
CotAD_06834	CK1_CK1-Pl	25057481-25061259	91515652
CotAD_06854	RLK-Pelle_DLSV	25219235-25227445	91515652
CotAD_06862	CAMK_CAMKL-CHK1	25362685-25363980	91515652
CotAD_06868	RLK-Pelle_LRR-VII-2	25417871-25420075	91515652
CotAD_06944	RLK-Pelle_LRR-IV	26392872-26395379	91515652
CotAD_67520	STE_STE20-Fray	44155074-44156240	91515652
CotAD_66284	RLK-Pelle_LRR-XI-1	46143994-46147374	91515652
CotAD_66287	RLK-Pelle_LRR-XI-1	46171993-46174679	91515652
CotAD_66289	RLK-Pelle_LRR-XI-1	46227091-46229852	91515652
CotAD_71555	TKL-Pl-5	52011365-52014863	91515652
CotAD_70108	RLK-Pelle_LRR-II	57974370-57977360	91515652
CotAD_60745	Group-Pl-3	65549985-65556592	91515652
CotAD_61304	RLK-Pelle_RLCK-VIIa-2	74388624-74390626	91515652
CotAD_61305	RLK-Pelle_RLCK-VIIa-2	74391046-74393972	91515652
CotAD_33376	RLK-Pelle_LRR-II	76769709-76775717	91515652
CotAD_33377	RLK-Pelle_LRR-II	76797983-76804161	91515652
CotAD_33383	RLK-Pelle_RLCK-VIIa-2	76895692-76898688	91515652
CotAD_33390	CAMK_CDPK	77018035-77020835	91515652
CotAD_33393	CAMK_CDPK	77236379-77239003	91515652
CotAD_33403	AGC_RSK-2	77385950-77392912	91515652
CotAD_39518	RLK-Pelle_RLCK-XII-1	80509608-80513954	91515652
CotAD_74063	RLK-Pelle_RLCK-VIIa-2	81770165-81774165	91515652
CotAD_67683	BUB	82974720-82979210	91515652
CotAD_65642	RLK-Pelle_L-LEC	85540253-85542259	91515652
CotAD_72317	RLK-Pelle_RLCK-VIIa-1	88355201-88357901	91515652
CotAD_33048	RLK-Pelle_URK-1	90893480-90897053	91515652
CotAD_33020	RLK-Pelle_LRR-III	91210990-91214061	91515652
chromosome 13Dt
CotAD_40293	RLK-Pelle_RLCK-XII-1	1381395-1385410	55870927
CotAD_40334	TKL-Pl-4	2226224-2233486	55870927
CotAD_60267	Group-Pl-3	3346580-3353193	55870927
CotAD_16641	RLK-Pelle_RLCK-VIIa-2	8968614-8970475	55870927
CotAD_52077	AGC_RSK-2	13418078-13421520	55870927
CotAD_39779	AGC_RSK-2	14725189-14733175	55870927
CotAD_47120	RLK-Pelle_LRR-III	17858868-17860781	55870927
CotAD_47121	WNK_NRBP	17889790-17890767	55870927
CotAD_64621	RLK-Pelle_L-LEC	17994457-17996460	55870927
CotAD_13934	RLK-Pelle_LRR-XIIIa	20375852-20377255	55870927
CotAD_13924	STE_STE20-Fray	20589744-20590910	55870927
CotAD_13892	CAMK_CAMKL-CHK1	21156807-21158111	55870927
CotAD_13891	RLK-Pelle_LRR-VII-2	21174607-21177032	55870927
CotAD_58015	NEK	21778229-21781962	55870927
CotAD_06159	RLK-Pelle_LRR-XII-1	22867991-22871252	55870927
CotAD_06098	CMGC_CDK-CRK7-CDK9	23472710-23477350	55870927
CotAD_06049	RLK-Pelle_LRR-I-2	24436646-24439911	55870927
CotAD_72552	CAMK_CDPK	24636834-24640690	55870927
CotAD_17959	CMGC_CDK-CRK7-CDK9	28231722-28234126	55870927
CotAD_32629	CK1_CK1-Pl	32804579-32809394	55870927
CotAD_15740	RLK-Pelle_CrRLK1L-1	37510725-37513505	55870927
CotAD_15741	RLK-Pelle_CrRLK1L-1	37617405-37619759	55870927
CotAD_15744	RLK-Pelle_CrRLK1L-1	37711820-37714243	55870927
CotAD_15772	RLK-Pelle_LRR-XV	38497224-38500370	55870927
CotAD_16128	RLK-Pelle_RLCK-VIIa-1	40254510-40257252	55870927
CotAD_16150	RLK-Pelle_LRR-II	41416492-41419477	55870927
CotAD_16201	TKL-Pl-5	42444131-42448523	55870927
CotAD_16227	RLK-Pelle_RLCK-VIIa-2	43046955-43050598	55870927
CotAD_61273	TKL-Pl-5	43983917-43988297	55870927
CotAD_26427	RLK-Pelle_RLCK-VIIa-2	46423998-46427976	55870927
CotAD_26468	CMGC_DYRK-PRP4	47648342-47653380	55870927
CotAD_26481	RLK-Pelle_RLCK-VIIa-2	48097954-48099942	55870927
CotAD_26482	RLK-Pelle_RLCK-VIIa-2	48100362-48103305	55870927
CotAD_52565	BUB	48744879-48749284	55870927
CotAD_12146	RLK-Pelle_LRR-III	50264514-50266919	55870927
CotAD_12138	RLK-Pelle_LRR-II	50385978-50392092	55870927
CotAD_12136	RLK-Pelle_LRR-II	50411454-50419039	55870927
CotAD_12135	RLK-Pelle_LRR-II	50439940-50445040	55870927
CotAD_12128	RLK-Pelle_RLCK-VIIa-2	50575519-50578476	55870927
CotAD_12121	CAMK_CDPK	50639226-50641850	55870927
CotAD_12120	CAMK_CDPK	50664664-50667463	55870927
CotAD_12100	AGC_RSK-2	50904791-50911748	55870927
CotAD_12018	RLK-Pelle_DLSV	52041045-52044800	55870927
CotAD_47231	RLK-Pelle_L-LEC	52761886-52763946	55870927
CotAD_61014	CAMK_CDPK	53423071-53427983	55870927
CotAD_60304	RLK-Pelle_LRR-XIV	53596975-53601219	55870927
CotAD_60297	RLK-Pelle_PERK-1	53663550-53666972	55870927
CotAD_30674	RLK-Pelle_CrRLK1L-1	53846494-53848974	55870927
CotAD_30678	RLK-Pelle_SD-2b	53907776-53910051	55870927
CotAD_30679	RLK-Pelle_SD-2b	53918649-53920943	55870927
CotAD_30717	RLK-Pelle_LRR-IX	54345022-54347924	55870927
CotAD_65242	RLK-Pelle_CrRLK1L-1	54826425-54828851	55870927
CotAD_64133	RLK-Pelle_CR4L	54834334-54836748	55870927
CotAD_21043	RLK-Pelle_SD-2b	55025980-55028412	55870927
CotAD_21007	CMGC_CDK-CDK8	55315034-55316473	55870927
CotAD_21002	RLK-Pelle_LRK10L-2	55337507-55340753	55870927
CotAD_20956	RLK-Pelle_CR4L	55688968-55691382	55870927

## Sheet: G. barbadense
Gene ID	Classification	Chromosome location	Chromosome length
chromosome 1At
GOBAR_AA30878	CAMK_OST1L	489064-492062	63818171
GOBAR_AA34700	STE_STE-Pl	1319529-1319531	63818171
GOBAR_AA34555	RLK-Pelle_DLSV	1337910-1343471	63818171
GOBAR_AA14284	RLK-Pelle_RLCK-VIIa-1	1984825-1990383	63818171
GOBAR_AA14285	RLK-Pelle_RLCK-VIIa-1	1993672-1997943	63818171
GOBAR_AA29910	RLK-Pelle_RLCK-VI	2349218-2349220	63818171
GOBAR_AA29913	RLK-Pelle_RLCK-VIIa-1	2362783-2365821	63818171
GOBAR_AA31641	RLK-Pelle_RLCK-V	2710060-2713029	63818171
GOBAR_AA25899	AGC_RSK-2	2780796-2782791	63818171
GOBAR_AA25901	RLK-Pelle_DLSV	2800533-2804250	63818171
GOBAR_AA25907	RLK-Pelle_DLSV	2864147-2864149	63818171
GOBAR_AA25908	RLK-Pelle_DLSV	2875977-2875979	63818171
GOBAR_AA25909	RLK-Pelle_DLSV	2891701-2891703	63818171
GOBAR_AA14627	RLK-Pelle_DLSV	2949900-2949902	63818171
GOBAR_AA14622	RLK-Pelle_DLSV	2984219-2984221	63818171
GOBAR_AA14618	RLK-Pelle_DLSV	3026357-3026359	63818171
GOBAR_AA14617	RLK-Pelle_DLSV	3046839-3046841	63818171
GOBAR_AA27489	RLK-Pelle_LRK10L-2	3858781-3858783	63818171
GOBAR_AA21699	RLK-Pelle_LRK10L-2	4061531-4061533	63818171
GOBAR_AA21702	RLK-Pelle_LRK10L-2	4071254-4071256	63818171
GOBAR_AA21703	RLK-Pelle_LRK10L-2	4082822-4082824	63818171
GOBAR_AA21704	RLK-Pelle_LRK10L-2	4106650-4106652	63818171
GOBAR_AA21707	RLK-Pelle_LRK10L-2	4191369-4191371	63818171
GOBAR_AA28794	RLK-Pelle_LRR-XIIIa	4391560-4393144	63818171
GOBAR_AA27317	CMGC_MAPK	4568883-4568885	63818171
GOBAR_AA31997	RLK-Pelle_LRR-XII-1	5009936-5009938	63818171
GOBAR_AA31998	RLK-Pelle_LRR-XII-1	5032321-5032323	63818171
GOBAR_AA12358	RLK-Pelle_LRR-XII-1	5302391-5308118	63818171
GOBAR_AA24578	RLK-Pelle_LRK10L-2	5447464-5452255	63818171
GOBAR_AA24579	RLK-Pelle_LRK10L-2	5459576-5463290	63818171
GOBAR_AA24583	RLK-Pelle_LRR-XII-1	5578514-5578516	63818171
GOBAR_AA32487	RLK-Pelle_LRR-XII-1	6579228-6580105	63818171
GOBAR_AA32488	RLK-Pelle_LRR-XII-1	6584960-6584962	63818171
GOBAR_AA18512	RLK-Pelle_LRR-Xb-1	7203423-7206566	63818171
GOBAR_AA23138	RLK-Pelle_SD-2b	7460011-7460013	63818171
GOBAR_AA13186	RLK-Pelle_CrRLK1L-1	8389004-8389006	63818171
GOBAR_AA36903	RLK-Pelle_DLSV	8979439-8979441	63818171
GOBAR_AA26494	RLK-Pelle_DLSV	9045561-9049848	63818171
GOBAR_AA26489	RLK-Pelle_DLSV	9128628-9132078	63818171
GOBAR_AA00318	RLK-Pelle_LRR-I-2	9939417-9942894	63818171
GOBAR_AA35358	RLK-Pelle_DLSV	10378285-10378287	63818171
GOBAR_AA17389	RLK-Pelle_RLCK-VIIa-1	10943338-10943340	63818171
GOBAR_AA20064	STE_STE11	11770975-11772288	63818171
GOBAR_AA14561	RLK-Pelle_LRR-III	12445838-12447695	63818171
GOBAR_AA14562	WNK_NRBP	12452007-12453053	63818171
GOBAR_AA31680	RLK-Pelle_L-LEC	13513216-13513218	63818171
GOBAR_AA03669	AGC_RSK-2	13866038-13867935	63818171
GOBAR_AA03653	RLK-Pelle_LRR-XI-1	13992313-13992315	63818171
GOBAR_AA09245	RLK-Pelle_DLSV	15956459-15956461	63818171
GOBAR_AA04281	TKL-Pl-6	17648414-17648416	63818171
GOBAR_AA36424	RLK-Pelle_SD-2b	17912115-17914556	63818171
GOBAR_AA18596	CMGC_CDK-Pl	18679681-18679683	63818171
GOBAR_AA28961	IRE1	19173325-19177967	63818171
GOBAR_AA28959	IRE1	19182574-19189743	63818171
GOBAR_AA25756	RLK-Pelle_RLCK-VIIa-1	19555617-19555619	63818171
GOBAR_AA14273	RLK-Pelle_RLCK-VI	21585978-21585980	63818171
GOBAR_AA29303	RLK-Pelle_LRR-XIV	25275886-25275888	63818171
GOBAR_AA30324	AGC_PDK1	34492203-34499087	63818171
GOBAR_AA18992	TKL-Pl-4	55444224-55444226	63818171
GOBAR_AA12743	CMGC_GSK	56799972-56799974	63818171
GOBAR_AA03922	RLK-Pelle_DLSV	58418946-58420168	63818171
GOBAR_AA09931	RLK-Pelle_LRR-III	58953212-58956360	63818171
GOBAR_AA09926	NEK	59032969-59032971	63818171
GOBAR_AA28169	CMGC_SRPK	61645656-61649688	63818171
GOBAR_AA03262	RLK-Pelle_L-LEC	62275036-62275038	63818171
GOBAR_AA29165	RLK-Pelle_RLCK-VIIa-1	62432005-62432007	63818171
GOBAR_AA35836	RLK-Pelle_L-LEC	62902215-62905520	63818171
GOBAR_AA34167	RLK-Pelle_RLCK-VIIa-2	62967324-62970075	63818171
GOBAR_AA22395	RLK-Pelle_RLCK-XII-1	63131175-63131177	63818171
GOBAR_AA22384	RLK-Pelle_LRR-XII-1	63218641-63221939	63818171
GOBAR_AA25487	RLK-Pelle_LRR-Xa	63360800-63362651	63818171
GOBAR_AA35912	RLK-Pelle_DLSV	63594781-63594783	63818171
chromosome 1Dt
GOBAR_DD36332	RLK-Pelle_PERK-1	400354-406430	60090987
GOBAR_DD33537	CAMK_OST1L	435827-438823	60090987
GOBAR_DD05005	STE_STE-Pl	1116235-1116237	60090987
GOBAR_DD05003	RLK-Pelle_DLSV	1121079-1126931	60090987
GOBAR_DD00687	RLK-Pelle_RLCK-VIIa-1	1836570-1840656	60090987
GOBAR_DD00686	RLK-Pelle_RLCK-VIIa-1	1842905-1847449	60090987
GOBAR_DD00659	RLK-Pelle_RLCK-VI	2265947-2265949	60090987
GOBAR_DD00657	RLK-Pelle_RLCK-VIIa-1	2274037-2277081	60090987
GOBAR_DD00631	RLK-Pelle_RLCK-V	2458647-2458649	60090987
GOBAR_DD13068	RLK-Pelle_LRK10L-2	3170071-3171021	60090987
GOBAR_DD17238	RLK-Pelle_LRR-XIIIa	3292232-3292234	60090987
GOBAR_DD17259	RLK-Pelle_LRK10L-2	3464691-3465605	60090987
GOBAR_DD17260	RLK-Pelle_LRK10L-2	3472587-3473579	60090987
GOBAR_DD17263	RLK-Pelle_LRK10L-2	3507182-3508153	60090987
GOBAR_DD11484	CMGC_MAPK	3685320-3688644	60090987
GOBAR_DD31481	RLK-Pelle_DLSV	3994980-3998740	60090987
GOBAR_DD31480	RLK-Pelle_DLSV	4005239-4010286	60090987
GOBAR_DD31474	RLK-Pelle_DLSV	4063449-4063451	60090987
GOBAR_DD21199	RLK-Pelle_DLSV	4205301-4208942	60090987
GOBAR_DD21201	RLK-Pelle_DLSV	4235221-4244079	60090987
GOBAR_DD20361	RLK-Pelle_DLSV	4323386-4323388	60090987
GOBAR_DD20362	RLK-Pelle_DLSV	4331381-4331383	60090987
GOBAR_DD20363	RLK-Pelle_DLSV	4338384-4338386	60090987
GOBAR_DD20366	RLK-Pelle_DLSV	4419186-4423751	60090987
GOBAR_DD20368	RLK-Pelle_DLSV	4433612-4440884	60090987
GOBAR_DD20369	RLK-Pelle_DLSV	4464351-4469233	60090987
GOBAR_DD29213	RLK-Pelle_LRK10L-2	4629274-4629276	60090987
GOBAR_DD29215	RLK-Pelle_LRK10L-2	4641493-4641495	60090987
GOBAR_DD29216	RLK-Pelle_LRK10L-2	4666823-4666825	60090987
GOBAR_DD30699	RLK-Pelle_DLSV	4862393-4872633	60090987
GOBAR_DD30700	RLK-Pelle_DLSV	4889283-4903008	60090987
GOBAR_DD30702	RLK-Pelle_DLSV	4925490-4931071	60090987
GOBAR_DD33182	RLK-Pelle_DLSV	4956525-4956527	60090987
GOBAR_DD33183	RLK-Pelle_LRR-XII-1	4991118-4991120	60090987
GOBAR_DD24035	RLK-Pelle_LRR-XII-1	5182654-5182656	60090987
GOBAR_DD24037	RLK-Pelle_LRR-XII-1	5192741-5195260	60090987
GOBAR_DD24038	RLK-Pelle_LRR-XII-1	5210646-5211932	60090987
GOBAR_DD24040	RLK-Pelle_LRR-XII-1	5234161-5240625	60090987
GOBAR_DD24044	RLK-Pelle_LRR-XII-1	5321728-5321730	60090987
GOBAR_DD21472	RLK-Pelle_LRK10L-2	5343450-5343452	60090987
GOBAR_DD21474	RLK-Pelle_LRK10L-2	5354775-5354777	60090987
GOBAR_DD17816	RLK-Pelle_LRR-XII-1	6033213-6033215	60090987
GOBAR_DD28897	STE_STE20-YSK	6415727-6415729	60090987
GOBAR_DD14819	RLK-Pelle_LRR-Xb-1	6453528-6457775	60090987
GOBAR_DD14808	RLK-Pelle_SD-2b	6620325-6620327	60090987
GOBAR_DD13846	RLK-Pelle_CrRLK1L-1	7651493-7651495	60090987
GOBAR_DD37382	RLK-Pelle_DLSV	7907472-7907474	60090987
GOBAR_DD37383	RLK-Pelle_DLSV	7925209-7925211	60090987
GOBAR_DD36025	RLK-Pelle_DLSV	8060870-8063211	60090987
GOBAR_DD15062	RLK-Pelle_DLSV	8372477-8379090	60090987
GOBAR_DD15063	RLK-Pelle_DLSV	8393407-8396699	60090987
GOBAR_DD15065	RLK-Pelle_DLSV	8440169-8443594	60090987
GOBAR_DD20521	RLK-Pelle_LRR-I-2	8891248-8891250	60090987
GOBAR_DD08007	RLK-Pelle_RLCK-VIIa-1	9791684-9793806	60090987
GOBAR_DD21471	CAMK_CDPK	10205872-10208902	60090987
GOBAR_DD23995	RLK-Pelle_LRR-III	11087059-11090044	60090987
GOBAR_DD23996	WNK_NRBP	11092503-11093511	60090987
GOBAR_DD07918	RLK-Pelle_L-LEC	13034325-13034327	60090987
GOBAR_DD07932	AGC_RSK-2	13334526-13334528	60090987
GOBAR_DD38171	AGC_RSK-2	13399258-13399260	60090987
GOBAR_DD35462	RLK-Pelle_LRR-XI-1	13488201-13488203	60090987
GOBAR_DD13767	IRE1	16379955-16379957	60090987
GOBAR_DD08706	RLK-Pelle_RLCK-VIIa-1	16840476-16843733	60090987
GOBAR_DD12056	RLK-Pelle_RLCK-VI	17807230-17807232	60090987
GOBAR_DD14484	RLK-Pelle_L-LEC	18888324-18888326	60090987
GOBAR_DD14483	RLK-Pelle_L-LEC	18898807-18898809	60090987
GOBAR_DD12283	TKL-Pl-4	20817698-20817700	60090987
GOBAR_DD01159	RLK-Pelle_LRR-XII-1	21947125-21950067	60090987
GOBAR_DD01141	RLK-Pelle_LRR-XII-1	22236131-22236133	60090987
GOBAR_DD10298	AGC_PDK1	28072403-28072405	60090987
GOBAR_DD02384	CAMK_CDPK	30578877-30578879	60090987
GOBAR_DD02385	CAMK_CDPK	30582800-30582802	60090987
GOBAR_DD01863	TKL_CTR1-DRK-2	34676167-34676169	60090987
GOBAR_DD05626	CMGC_CDK-CRK7-CDK9	38095479-38099486	60090987
GOBAR_DD11289	RLK-Pelle_C-LEC	38576643-38576645	60090987
GOBAR_DD32113	RLK-Pelle_LRR-Xb-1	41681750-41681752	60090987
GOBAR_DD33429	RLK-Pelle_DLSV	44678915-44678917	60090987
GOBAR_DD01224	CMGC_MAPK	46000330-46000332	60090987
GOBAR_DD06631	RLK-Pelle_RLCK-VI	51920124-51920126	60090987
GOBAR_DD04556	RLK-Pelle_RLCK-XII-1	53707105-53707107	60090987
GOBAR_DD26001	RLK-Pelle_CR4L	55229681-55230760	60090987
GOBAR_DD31049	RLK-Pelle_LRR-XI-1	55480384-55480386	60090987
GOBAR_DD07740	CMGC_GSK	55742624-55746085	60090987
GOBAR_DD18422	RLK-Pelle_L-LEC	56095035-56095037	60090987
GOBAR_DD00463	RLK-Pelle_LRR-IX	57832682-57832684	60090987
GOBAR_DD13016	RLK-Pelle_LRR-III	59063987-59063989	60090987
GOBAR_DD11655	RLK-Pelle_L-LEC	59623458-59623460	60090987
GOBAR_DD11634	RLK-Pelle_RLCK-VIIa-1	59804732-59808468	60090987
GOBAR_DD20399	RLK-Pelle_LRR-XII-1	59849341-59849343	60090987
chromosome 2At
GOBAR_AA12121	Group-Pl-4	137331-139909	98757882
GOBAR_AA12131	RLK-Pelle_RLCK-II	207101-208995	98757882
GOBAR_AA12135	TKL-Pl-4	230395-233292	98757882
GOBAR_AA12139	CAMK_CAMKL-CHK1	286636-286638	98757882
GOBAR_AA12141	CAMK_CAMKL-CHK1	295191-296543	98757882
GOBAR_AA16555	RLK-Pelle_WAK	935063-938132	98757882
GOBAR_AA16556	RLK-Pelle_WAK	956404-956406	98757882
GOBAR_AA16557	RLK-Pelle_WAK	962979-962981	98757882
GOBAR_AA28359	RLK-Pelle_LRR-IX	1272578-1272580	98757882
GOBAR_AA24376	RLK-Pelle_WAK	2347402-2347404	98757882
GOBAR_AA24373	TKL-Pl-6	2368205-2375038	98757882
GOBAR_AA24372	CMGC_MAPK	2389938-2389940	98757882
GOBAR_AA34201	RLK-Pelle_LRR-XI-1	2694515-2705070	98757882
GOBAR_AA18471	WNK_NRBP	3025417-3025419	98757882
GOBAR_AA22768	TKL-Pl-4	3295193-3296849	98757882
GOBAR_AA09894	CAMK_CAMKL-CHK1	3444311-3444313	98757882
GOBAR_AA27626	RLK-Pelle_CrRLK1L-1	4378983-4381526	98757882
GOBAR_AA27623	TKL_CTR1-DRK-2	4407698-4407700	98757882
GOBAR_AA27622	TKL_CTR1-DRK-2	4440828-4440830	98757882
GOBAR_AA39509	CK1_CK1	4578790-4578792	98757882
GOBAR_AA39510	AGC_NDR	4581087-4584493	98757882
GOBAR_AA21025	RLK-Pelle_LRR-XI-1	5687625-5687627	98757882
GOBAR_AA21175	ULK_ULK4	6110026-6117027	98757882
GOBAR_AA12618	RLK-Pelle_RLCK-V	8189218-8189220	98757882
GOBAR_AA12619	RLK-Pelle_RLCK-VIII	8189776-8195792	98757882
GOBAR_AA33754	RLK-Pelle_SD-2b	9343149-9343151	98757882
GOBAR_AA17506	RLK-Pelle_SD-2b	9574930-9574932	98757882
GOBAR_AA21989	TKL-Pl-4	10145919-10145921	98757882
GOBAR_AA09505	RLK-Pelle_LRR-XI-1	10756556-10760020	98757882
GOBAR_AA13093	RLK-Pelle_SD-2b	10922371-10925231	98757882
GOBAR_AA13097	RLK-Pelle_L-LEC	11057869-11057871	98757882
GOBAR_AA10145	STE_STE11	11380938-11380940	98757882
GOBAR_AA10163	RLK-Pelle_PERK-2	11612389-11617406	98757882
GOBAR_AA02089	RLK-Pelle_WAK	11700658-11702358	98757882
GOBAR_AA02092	RLK-Pelle_WAK	11853248-11858148	98757882
GOBAR_AA02096	RLK-Pelle_WAK	11985544-11985546	98757882
GOBAR_AA12190	RLK-Pelle_RKF3	12655068-12656720	98757882
GOBAR_AA07445	STE_STE11	13879312-13887961	98757882
GOBAR_AA13410	CAMK_OST1L	14939131-14940756	98757882
GOBAR_AA32338	RLK-Pelle_LRR-XI-1	19072750-19072752	98757882
GOBAR_AA19174	RLK-Pelle_LRR-XI-1	19150812-19150814	98757882
GOBAR_AA12855	RLK-Pelle_SD-2b	20812980-20812982	98757882
GOBAR_AA13461	RLK-Pelle_CrRLK1L-1	22813395-22813397	98757882
GOBAR_AA01222	RLK-Pelle_LRR-VIII-1	23398087-23398089	98757882
GOBAR_AA36842	RLK-Pelle_LRR-XI-1	27397642-27400675	98757882
GOBAR_AA25199	RLK-Pelle_RLCK-VIIa-2	30047717-30047719	98757882
GOBAR_AA02772	RLK-Pelle_LRR-VIII-1	33541920-33541922	98757882
GOBAR_AA02514	WNK_NRBP	41487535-41487537	98757882
GOBAR_AA22372	RLK-Pelle_LRR-III	43884570-43886518	98757882
GOBAR_AA12087	RLK-Pelle_SD-2b	44121681-44123975	98757882
GOBAR_AA36260	CAMK_CDPK	52272909-52277157	98757882
GOBAR_AA35715	RLK-Pelle_RLCK-VIIa-2	62054331-62057301	98757882
GOBAR_AA35716	CAMK_CDPK	62105504-62105506	98757882
GOBAR_AA04382	RLK-Pelle_RLCK-VI	69160796-69160798	98757882
GOBAR_AA04387	RLK-Pelle_WAK	69457635-69458750	98757882
GOBAR_AA04389	RLK-Pelle_WAK	69478003-69480497	98757882
GOBAR_AA01706	RLK-Pelle_LysM	77570348-77570350	98757882
GOBAR_AA27189	RLK-Pelle_PERK-1	79854215-79859328	98757882
GOBAR_AA19571	RLK-Pelle_LRR-III	91279745-91279747	98757882
GOBAR_AA37869	RLK-Pelle_LRR-Xb-1	91842946-91846199	98757882
GOBAR_AA16279	RLK-Pelle_RLCK-XII-2	92281838-92282842	98757882
GOBAR_AA30764	RLK-Pelle_RLCK-IXb	94338047-94338049	98757882
GOBAR_AA01378	RLK-Pelle_RLCK-VI	94518448-94518450	98757882
GOBAR_AA01382	RLK-Pelle_L-LEC	94686518-94686520	98757882
GOBAR_AA01383	RLK-Pelle_L-LEC	94688602-94688604	98757882
GOBAR_AA18044	RLK-Pelle_LRR-XI-1	95117813-95117815	98757882
GOBAR_AA12270	RLK-Pelle_CrRLK1L-1	96204480-96204482	98757882
GOBAR_AA12271	RLK-Pelle_CrRLK1L-1	96212272-96212274	98757882
GOBAR_AA12272	RLK-Pelle_LRR-III	96228519-96228521	98757882
GOBAR_AA12283	RLK-Pelle_LRR-III	96329509-96329511	98757882
GOBAR_AA38230	RLK-Pelle_LRK10L-2	96450735-96453391	98757882
GOBAR_AA24566	RLK-Pelle_WAK_LRK10L-1	97335026-97338197	98757882
GOBAR_AA35929	RLK-Pelle_PERK-1	97670614-97670616	98757882
GOBAR_AA32595	CMGC_MAPK	97965902-97965904	98757882
GOBAR_AA23346	RLK-Pelle_LRR-VII-3	98108036-98108038	98757882
GOBAR_AA23340	RLK-Pelle_WAK	98148747-98148749	98757882
GOBAR_AA20865	CAMK_CDPK	98393506-98398810	98757882
GOBAR_AA36438	RLK-Pelle_LRR-I-1	98505593-98511771	98757882
chromosome 2Dt
GOBAR_DD37404	RLK-Pelle_LRR-VIII-1	4977-4979	66119106
GOBAR_DD37414	RLK-Pelle_RLCK-VIIa-2	54818-58542	66119106
GOBAR_DD30643	RLK-Pelle_RLCK-VIIa-2	176796-176798	66119106
GOBAR_DD12898	RLK-Pelle_LRR-VIII-1	223272-230443	66119106
GOBAR_DD12905	Group-Pl-4	264955-267539	66119106
GOBAR_DD12915	RLK-Pelle_RLCK-II	340850-342744	66119106
GOBAR_DD12919	TKL-Pl-4	364485-367377	66119106
GOBAR_DD12922	WNK_NRBP	395583-395585	66119106
GOBAR_DD12925	CAMK_CAMKL-CHK1	420083-420085	66119106
GOBAR_DD12927	CAMK_CAMKL-CHK1	430721-432073	66119106
GOBAR_DD37470	TKL-Pl-5	665315-669243	66119106
GOBAR_DD24841	TKL-Pl-5	725247-729118	66119106
GOBAR_DD36399	CMGC_MAPK	1591258-1591260	66119106
GOBAR_DD32132	RLK-Pelle_RLCK-VIII	2625677-2625679	66119106
GOBAR_DD32134	CAMK_CDPK	2643634-2647420	66119106
GOBAR_DD24570	RLK-Pelle_WAK	2765940-2769205	66119106
GOBAR_DD24571	RLK-Pelle_WAK	2783378-2783380	66119106
GOBAR_DD24578	RLK-Pelle_WAK	2875770-2878635	66119106
GOBAR_DD24579	RLK-Pelle_WAK	2889231-2891972	66119106
GOBAR_DD35659	RLK-Pelle_WAK	2902839-2902841	66119106
GOBAR_DD35660	RLK-Pelle_WAK	2912678-2912680	66119106
GOBAR_DD35661	RLK-Pelle_WAK	2934240-2934242	66119106
GOBAR_DD22359	RLK-Pelle_LRR-IX	3242769-3242771	66119106
GOBAR_DD24712	RLK-Pelle_L-LEC	3842484-3842486	66119106
GOBAR_DD04603	RLK-Pelle_WAK	4612558-4612560	66119106
GOBAR_DD04605	TKL-Pl-6	4621489-4628194	66119106
GOBAR_DD04606	CMGC_MAPK	4643021-4643023	66119106
GOBAR_DD33357	TKL-Pl-4	5162492-5164149	66119106
GOBAR_DD27996	WNK_NRBP	5316021-5316023	66119106
GOBAR_DD23595	CK1_CK1	5803482-5803484	66119106
GOBAR_DD23594	AGC_NDR	5806079-5809999	66119106
GOBAR_DD15105	RLK-Pelle_LRR-XI-1	6320378-6320380	66119106
GOBAR_DD20894	ULK_ULK4	6754848-6754850	66119106
GOBAR_DD03342	RLK-Pelle_CrRLK1L-1	8101041-8103337	66119106
GOBAR_DD03343	TKL_CTR1-DRK-2	8124625-8124627	66119106
GOBAR_DD03344	TKL_CTR1-DRK-2	8145245-8145247	66119106
GOBAR_DD05123	RLK-Pelle_RLCK-V	8589193-8591457	66119106
GOBAR_DD14135	CAMK_CDPK	8919475-8923604	66119106
GOBAR_DD19032	RLK-Pelle_SD-2b	10042684-10043686	66119106
GOBAR_DD08203	TKL-Pl-4	10601441-10601443	66119106
GOBAR_DD15469	RLK-Pelle_L-LEC	10882221-10882223	66119106
GOBAR_DD15472	RLK-Pelle_LRR-XI-1	10999341-10999343	66119106
GOBAR_DD15475	RLK-Pelle_SD-2b	11039550-11039552	66119106
GOBAR_DD37930	RLK-Pelle_WAK	11789419-11789421	66119106
GOBAR_DD38222	RLK-Pelle_WAK	11834821-11843564	66119106
GOBAR_DD37585	RLK-Pelle_WAK	11877321-11877323	66119106
GOBAR_DD11618	RLK-Pelle_WAK	12051423-12051425	66119106
GOBAR_DD11619	RLK-Pelle_WAK	12079471-12079473	66119106
GOBAR_DD11631	RLK-Pelle_PERK-2	12222380-12222382	66119106
GOBAR_DD06427	RLK-Pelle_WAK	12347130-12352302	66119106
GOBAR_DD06430	RLK-Pelle_WAK	12387956-12390313	66119106
GOBAR_DD06432	RLK-Pelle_WAK	12437923-12437925	66119106
GOBAR_DD06433	RLK-Pelle_WAK	12446596-12446598	66119106
GOBAR_DD06436	RLK-Pelle_WAK	12529766-12536368	66119106
GOBAR_DD06437	RLK-Pelle_WAK	12542545-12546075	66119106
GOBAR_DD06438	RLK-Pelle_WAK	12601368-12604927	66119106
GOBAR_DD06441	RLK-Pelle_WAK	12669081-12669083	66119106
GOBAR_DD05350	RLK-Pelle_RKF3	13057706-13057708	66119106
GOBAR_DD00544	STE_STE11	14140559-14140561	66119106
GOBAR_DD00003	RLK-Pelle_LRR-XI-1	16315239-16315241	66119106
GOBAR_DD00005	RLK-Pelle_LRR-XI-1	16384004-16384006	66119106
GOBAR_DD00037	RLK-Pelle_SD-2b	17441318-17441320	66119106
GOBAR_DD02743	CMGC_MAPK	20846375-20848417	66119106
GOBAR_DD02092	RLK-Pelle_LRR-XI-1	22215349-22218379	66119106
GOBAR_DD11518	RLK-Pelle_RLCK-XII-1	22747367-22752300	66119106
GOBAR_DD17680	RLK-Pelle_RLCK-VIIa-2	23374856-23374858	66119106
GOBAR_DD30671	RLK-Pelle_LRR-VIII-1	24098596-24098598	66119106
GOBAR_DD03635	AGC_NDR	25581403-25581405	66119106
GOBAR_DD08744	RLK-Pelle_LRR-VIII-1	26729514-26737583	66119106
GOBAR_DD08747	RLK-Pelle_LRR-III	26980585-26980587	66119106
GOBAR_DD08749	RLK-Pelle_CrRLK1L-1	26985742-26988411	66119106
GOBAR_DD32329	CMGC_MAPK	28147668-28151244	66119106
GOBAR_DD03811	RLK-Pelle_LRR-VI-1	33568287-33568289	66119106
GOBAR_DD24352	TKL-Pl-4	34779873-34779875	66119106
GOBAR_DD38159	RLK-Pelle_LRR-XI-1	35309567-35312995	66119106
GOBAR_DD04001	CMGC_DYRK-PRP4	36077247-36088672	66119106
GOBAR_DD32949	RLK-Pelle_LRR-III	38145540-38149728	66119106
GOBAR_DD23516	TKL-Pl-5	41416286-41420593	66119106
GOBAR_DD12428	STE_STE20-Pl	42142728-42142730	66119106
GOBAR_DD03950	RLK-Pelle_LRR-Xb-1	44161888-44164768	66119106
GOBAR_DD23949	CMGC_MAPK	49512210-49512212	66119106
GOBAR_DD03788	CMGC_CDK-PITSLRE	52275380-52278649	66119106
GOBAR_DD03791	RLK-Pelle_LRR-III	52387595-52387597	66119106
GOBAR_DD16566	RLK-Pelle_LRR-I-1	53798306-53798308	66119106
GOBAR_DD01260	RLK-Pelle_LysM	55434703-55434705	66119106
GOBAR_DD13824	RLK-Pelle_URK-2	56222930-56225260	66119106
GOBAR_DD10528	RLK-Pelle_RLCK-VIIb	57109958-57109960	66119106
GOBAR_DD24540	RLK-Pelle_LRR-Xa	57645805-57645807	66119106
GOBAR_DD26422	RLK-Pelle_WAK_LRK10L-1	57924776-57926683	66119106
GOBAR_DD19801	RLK-Pelle_WAK_LRK10L-1	59039300-59039302	66119106
GOBAR_DD19798	RLK-Pelle_LRR-III	59063488-59066243	66119106
GOBAR_DD33995	RLK-Pelle_LRR-III	59247287-59251158	66119106
GOBAR_DD17106	RLK-Pelle_LRR-XI-1	60156462-60159767	66119106
GOBAR_DD27210	CMGC_CDK-CRK7-CDK9	60547816-60551024	66119106
GOBAR_DD17332	RLK-Pelle_LRR-V	61023883-61023885	66119106
GOBAR_DD31651	RLK-Pelle_SD-2b	61216009-61219682	66119106
GOBAR_DD34350	RLK-Pelle_DLSV	61304929-61304931	66119106
GOBAR_DD33224	RLK-Pelle_DLSV	61373532-61377327	66119106
GOBAR_DD33223	RLK-Pelle_DLSV	61386667-61390723	66119106
GOBAR_DD17956	RLK-Pelle_LRR-II	62184435-62192262	66119106
GOBAR_DD21106	CAMK_OST1L	63983419-63983421	66119106
GOBAR_DD21104	RLK-Pelle_LRR-III	64021971-64021973	66119106
GOBAR_DD21099	CAMK_CDPK	64070869-64070871	66119106
GOBAR_DD28015	RLK-Pelle_PERK-2	64256031-64256033	66119106
GOBAR_DD03872	RLK-Pelle_RLCK-V	64324711-64327896	66119106
GOBAR_DD03868	RLK-Pelle_LRR-XIV	64347324-64350890	66119106
GOBAR_DD03848	RLK-Pelle_CrRLK1L-1	64550005-64550007	66119106
GOBAR_DD35710	RLK-Pelle_LRR-XI-1	65913844-65913846	66119106
GOBAR_DD27855	RLK-Pelle_LRR-XI-1	66042297-66045786	66119106
GOBAR_DD27861	AGC_RSK-2	66084584-66084586	66119106
chromosome 3At
GOBAR_AA23654	CMGC_RCK	53-3352	104186407
GOBAR_AA26228	STE_STE7	272645-273607	104186407
GOBAR_AA07545	RLK-Pelle_RLCK-VIIa-2	1231883-1234076	104186407
GOBAR_AA11531	RLK-Pelle_SD-2b	2629567-2629569	104186407
GOBAR_AA13429	RLK-Pelle_LRR-VI-2	3337734-3340878	104186407
GOBAR_AA06591	RLK-Pelle_RLCK-VI	4145433-4145435	104186407
GOBAR_AA12713	CAMK_CAMKL-CHK1	4255847-4255849	104186407
GOBAR_AA12716	CAMK_CAMKL-CHK1	4271953-4273176	104186407
GOBAR_AA12723	RLK-Pelle_LRR-III	4370607-4377873	104186407
GOBAR_AA30982	STE_STE11	5072459-5074152	104186407
GOBAR_AA30983	STE_STE11	5078121-5079367	104186407
GOBAR_AA26590	CMGC_MAPK	5963709-5966229	104186407
GOBAR_AA34765	RLK-Pelle_RLCK-VIIa-2	7489764-7492705	104186407
GOBAR_AA28750	RLK-Pelle_RLCK-XII-1	8812075-8812077	104186407
GOBAR_AA28756	RLK-Pelle_SD-2b	8843236-8843238	104186407
GOBAR_AA14629	CMGC_CDK-CRK7-CDK9	11396730-11396732	104186407
GOBAR_AA12037	RLK-Pelle_LRR-XI-2	14804348-14806267	104186407
GOBAR_AA10753	CMGC_CDK-CRK7-CDK9	17245613-17250560	104186407
GOBAR_AA14595	NAK	22579985-22579987	104186407
GOBAR_AA12568	CMGC_CLK	24840535-24840537	104186407
GOBAR_AA17722	CMGC_MAPK	31427770-31427772	104186407
GOBAR_AA17265	RLK-Pelle_LRR-III	35964533-35964535	104186407
GOBAR_AA17266	RLK-Pelle_CrRLK1L-1	35968721-35971390	104186407
GOBAR_AA20839	CMGC_MAPK	38239138-38242667	104186407
GOBAR_AA19559	RLK-Pelle_LRR-XI-1	40186629-40186631	104186407
GOBAR_AA24665	CMGC_DYRK-PRP4	40826213-40833291	104186407
GOBAR_AA25302	RLK-Pelle_LRR-III	43049504-43052047	104186407
GOBAR_AA30632	RLK-Pelle_SD-2b	44300814-44300816	104186407
GOBAR_AA35109	TKL-Pl-4	49530034-49532477	104186407
GOBAR_AA30183	RLK-Pelle_LRR-VI-1	56920657-56920659	104186407
GOBAR_AA04496	TKL-Pl-5	61742173-61742175	104186407
GOBAR_AA02237	STE_STE20-Pl	63219749-63219751	104186407
GOBAR_AA33659	RLK-Pelle_LRR-Xb-1	68282883-68282885	104186407
GOBAR_AA08248	CMGC_MAPK	81375227-81375229	104186407
GOBAR_AA22997	RLK-Pelle_LRR-III	86300233-86300235	104186407
GOBAR_AA15263	CMGC_CDK-PITSLRE	86494899-86498315	104186407
GOBAR_AA11974	RLK-Pelle_RLCK-VIIb	93026548-93028683	104186407
GOBAR_AA12384	RLK-Pelle_LRR-III	93929905-93932667	104186407
GOBAR_AA14046	RLK-Pelle_WAK_LRK10L-1	94239975-94242948	104186407
GOBAR_AA14051	RLK-Pelle_LRR-III	94332191-94332193	104186407
GOBAR_AA31116	RLK-Pelle_LRR-Xa	94761726-94761728	104186407
GOBAR_AA10207	RLK-Pelle_WAK_LRK10L-1	95029632-95032578	104186407
GOBAR_AA13853	RLK-Pelle_LRR-XI-1	96825164-96830001	104186407
GOBAR_AA11429	RLK-Pelle_LRR-V	98381674-98387388	104186407
GOBAR_AA09328	RLK-Pelle_SD-2b	98433312-98435777	104186407
GOBAR_AA09329	RLK-Pelle_SD-2b	98448034-98451523	104186407
GOBAR_AA09779	RLK-Pelle_DLSV	98584053-98584055	104186407
GOBAR_AA09781	RLK-Pelle_DLSV	98598655-98598657	104186407
GOBAR_AA09782	RLK-Pelle_DLSV	98613894-98613896	104186407
GOBAR_AA18638	STE_STE-Pl	99039706-99049699	104186407
GOBAR_AA28711	CAMK_CDPK	99861849-99864880	104186407
GOBAR_AA21013	RLK-Pelle_LRR-II	100014559-100014561	104186407
GOBAR_AA08526	RLK-Pelle_LRR-III	102131163-102131165	104186407
GOBAR_AA08522	CAMK_CDPK	102179760-102179762	104186407
GOBAR_AA25697	RLK-Pelle_RLCK-V	102416692-102419839	104186407
GOBAR_AA25693	RLK-Pelle_LRR-XIV	102438290-102441873	104186407
GOBAR_AA36027	CAMK_OST1L	102558124-102558126	104186407
GOBAR_AA14705	RLK-Pelle_CrRLK1L-1	102695286-102695288	104186407
GOBAR_AA29835	RLK-Pelle_LRR-XI-1	104072303-104072305	104186407
GOBAR_AA31242	RLK-Pelle_LRR-XI-1	104129645-104135776	104186407
chromosome 3Dt
GOBAR_DD22348	IRE1	128554-128556	50675997
GOBAR_DD26903	CAMK_CDPK	625310-631075	50675997
GOBAR_DD21083	RLK-Pelle_WAK	813602-813604	50675997
GOBAR_DD07547	CMGC_MAPK	869969-872484	50675997
GOBAR_DD07520	RLK-Pelle_PERK-1	1105321-1113942	50675997
GOBAR_DD33789	RLK-Pelle_WAK_LRK10L-1	1625411-1628885	50675997
GOBAR_DD11032	STE_STE11	2278936-2278938	50675997
GOBAR_DD23035	RLK-Pelle_LRR-III	2396159-2399103	50675997
GOBAR_DD12619	CMGC_CK2	2662711-2662713	50675997
GOBAR_DD12620	CMGC_CK2	2674631-2674633	50675997
GOBAR_DD15487	RLK-Pelle_RLCK-VIIa-2	3125708-3127617	50675997
GOBAR_DD21847	RLK-Pelle_LRR-XI-1	3811047-3814436	50675997
GOBAR_DD21848	RLK-Pelle_LRR-XI-1	3825770-3830125	50675997
GOBAR_DD20307	RLK-Pelle_L-LEC	4118292-4118294	50675997
GOBAR_DD29443	RLK-Pelle_RLCK-VI	4280004-4280006	50675997
GOBAR_DD27391	RLK-Pelle_LRR-II	4800276-4800278	50675997
GOBAR_DD33021	RLK-Pelle_LRR-III	6781110-6781112	50675997
GOBAR_DD22119	RLK-Pelle_LRR-Xb-1	7288165-7291725	50675997
GOBAR_DD10473	RLK-Pelle_RLCK-XII-2	7570383-7570385	50675997
GOBAR_DD38070	RLK-Pelle_PERK-1	12131360-12136442	50675997
GOBAR_DD18978	RLK-Pelle_WAK	13507719-13507721	50675997
GOBAR_DD08526	RLK-Pelle_RLCK-VI	13685386-13688849	50675997
GOBAR_DD34804	RLK-Pelle_LysM	18262998-18273678	50675997
GOBAR_DD00437	RLK-Pelle_PERK-1	20874998-20875000	50675997
GOBAR_DD14789	RLK-Pelle_SD-2b	21667981-21670987	50675997
GOBAR_DD02562	CAMK_CDPK	24052859-24052861	50675997
GOBAR_DD18265	CAMK_CDPK	31327880-31327882	50675997
GOBAR_DD03270	WNK_NRBP	34210904-34213760	50675997
GOBAR_DD05211	RLK-Pelle_LRR-XI-2	37783034-37784953	50675997
GOBAR_DD05217	CMGC_CLK	37879187-37879189	50675997
GOBAR_DD34195	NAK	39819331-39823080	50675997
GOBAR_DD01415	RLK-Pelle_WAK	40858965-40858967	50675997
GOBAR_DD02076	CMGC_CDK-CRK7-CDK9	42056407-42056409	50675997
GOBAR_DD13322	RLK-Pelle_SD-2b	43747530-43751341	50675997
GOBAR_DD27083	RLK-Pelle_CrRLK1L-1	45344739-45344741	50675997
GOBAR_DD25222	STE_STE11	46145557-46145559	50675997
GOBAR_DD22637	CAMK_CAMKL-CHK1	46543714-46543716	50675997
GOBAR_DD22634	CAMK_CAMKL-CHK1	46577151-46578313	50675997
GOBAR_DD35666	RLK-Pelle_LRR-III	46676834-46679589	50675997
GOBAR_DD26444	RLK-Pelle_RLCK-VI	46773517-46775433	50675997
GOBAR_DD26440	RLK-Pelle_RLCK-VIIa-2	46841686-46848844	50675997
GOBAR_DD22182	CMGC_MAPK	47029246-47032713	50675997
GOBAR_DD05285	RLK-Pelle_LRR-VI-2	47389568-47392691	50675997
GOBAR_DD08571	RLK-Pelle_RLCK-VIIa-2	49348856-49351032	50675997
GOBAR_DD22324	STE_STE7	50408582-50408584	50675997
chromosome 4At
GOBAR_AA29046	RLK-Pelle_LRR-Xb-1	96294-96296	80363890
GOBAR_AA34905	RLK-Pelle_LRR-XI-1	702250-705588	80363890
GOBAR_AA30886	AGC_RSK-2	789662-789664	80363890
GOBAR_AA08995	CAMK_CDPK	2721617-2724736	80363890
GOBAR_AA28972	RLK-Pelle_DLSV	4849814-4852441	80363890
GOBAR_AA28970	RLK-Pelle_DLSV	4856023-4860590	80363890
GOBAR_AA20543	RLK-Pelle_CrRLK1L-1	5193013-5195513	80363890
GOBAR_AA27368	RLK-Pelle_LRR-Xb-1	7258538-7258540	80363890
GOBAR_AA29975	RLK-Pelle_LRR-XII-1	9098559-9098561	80363890
GOBAR_AA03350	RLK-Pelle_LRR-XII-1	9289669-9289671	80363890
GOBAR_AA03351	RLK-Pelle_LRR-XII-1	9312094-9312096	80363890
GOBAR_AA03354	RLK-Pelle_LRR-XII-1	9376572-9376574	80363890
GOBAR_AA03361	RLK-Pelle_DLSV	9468680-9470543	80363890
GOBAR_AA40648	RLK-Pelle_LRR-XII-1	9762865-9765352	80363890
GOBAR_AA40652	RLK-Pelle_LRR-XII-1	9887819-9887821	80363890
GOBAR_AA40653	RLK-Pelle_LRR-XII-1	9944294-9944296	80363890
GOBAR_AA15268	RLK-Pelle_DLSV	10850009-10856254	80363890
GOBAR_AA38420	CMGC_MAPK	11954919-11958560	80363890
GOBAR_AA21664	CAMK_CDPK	19478554-19485641	80363890
GOBAR_AA13618	RLK-Pelle_LRR-II	27583043-27583045	80363890
GOBAR_AA30781	CAMK_CDPK	32817361-32817363	80363890
GOBAR_AA33373	AGC_RSK-2	49753606-49756733	80363890
GOBAR_AA15198	TKL_CTR1-DRK-2	55184489-55184491	80363890
GOBAR_AA01299	RLK-Pelle_L-LEC	60382464-60382466	80363890
GOBAR_AA02267	RLK-Pelle_RLCK-VIIa-2	61137278-61140002	80363890
GOBAR_AA20311	CMGC_CLK	62854144-62857644	80363890
GOBAR_AA04897	RLK-Pelle_WAK_LRK10L-1	66106306-66109035	80363890
GOBAR_AA19115	RLK-Pelle_L-LEC	66937095-66939111	80363890
GOBAR_AA36259	RLK-Pelle_LRR-XII-1	67039475-67042580	80363890
GOBAR_AA35208	RLK-Pelle_L-LEC	67118886-67118888	80363890
GOBAR_AA27656	Group-Pl-3	67349635-67355125	80363890
GOBAR_AA02107	CAMK_CDPK	69525682-69530442	80363890
GOBAR_AA38795	RLK-Pelle_L-LEC	70291491-70291493	80363890
GOBAR_AA18552	RLK-Pelle_LRR-XI-2	73227569-73229193	80363890
GOBAR_AA21769	RLK-Pelle_L-LEC	74297032-74299074	80363890
GOBAR_AA21770	CMGC_CDK-CRK7-CDK9	74301276-74304952	80363890
GOBAR_AA17831	RLK-Pelle_LRR-II	76593213-76593215	80363890
GOBAR_AA17832	RLK-Pelle_LRR-II	76609143-76609145	80363890
GOBAR_AA28774	TKL-Pl-4	77774149-77784272	80363890
GOBAR_AA06328	CMGC_CDK-CRK7-CDK9	79005104-79011123	80363890
GOBAR_AA06341	RLK-Pelle_RLCK-VIIb	79082918-79086273	80363890
GOBAR_AA10116	CMGC_CDK-PITSLRE	79490516-79490518	80363890
GOBAR_AA19226	RLK-Pelle_LRK10L-2	79877460-79878398	80363890
GOBAR_AA19227	RLK-Pelle_LRK10L-2	79878494-79882835	80363890
GOBAR_AA19235	RLK-Pelle_LRR-III	79929876-79935025	80363890
chromosome 4Dt
GOBAR_DD27126	RLK-Pelle_L-LEC	4687-4689	49300058
GOBAR_DD16910	ULK_Fused	958850-958852	49300058
GOBAR_DD04441	RLK-Pelle_RLCK-IXb	1329669-1329671	49300058
GOBAR_DD04449	RLK-Pelle_RLCK-VIIa-2	1427031-1431243	49300058
GOBAR_DD01308	TKL-Pl-1	2445160-2459381	49300058
GOBAR_DD31587	AGC_RSK-2	3060420-3060422	49300058
GOBAR_DD33735	RLK-Pelle_RLCK-VIIa-1	3885113-3885115	49300058
GOBAR_DD26795	STE_STE11	4077432-4082054	49300058
GOBAR_DD26804	WNK_NRBP	4166080-4173476	49300058
GOBAR_DD26810	RLK-Pelle_SD-2b	4208987-4208989	49300058
GOBAR_DD03077	RLK-Pelle_CrRLK1L-1	4764954-4764956	49300058
GOBAR_DD09665	RLK-Pelle_RLCK-V	4934709-4934711	49300058
GOBAR_DD09672	CMGC_MAPK	5091678-5095588	49300058
GOBAR_DD21856	TKL-Pl-5	5341762-5349837	49300058
GOBAR_DD33381	CAMK_CDPK	5680864-5680866	49300058
GOBAR_DD25328	TKL_CTR1-DRK-1	5819999-5820001	49300058
GOBAR_DD18089	CMGC_CDK-Pl	5937775-5937777	49300058
GOBAR_DD03697	RLK-Pelle_RLCK-VIIa-2	7589508-7589510	49300058
GOBAR_DD04882	AGC_RSK-2	8090963-8090965	49300058
GOBAR_DD04884	RLK-Pelle_LRR-Xa	8101707-8103430	49300058
GOBAR_DD16662	TKL-Pl-4	9003188-9005737	49300058
GOBAR_DD16668	AGC_RSK-2	9033540-9035868	49300058
GOBAR_DD01474	RLK-Pelle_LRR-VI-1	14100231-14100233	49300058
GOBAR_DD01482	RLK-Pelle_LysM	14237935-14239950	49300058
GOBAR_DD21920	RLK-Pelle_RLCK-IXb	16345122-16345124	49300058
GOBAR_DD21447	RLK-Pelle_RLCK-XV	16375354-16375356	49300058
GOBAR_DD21450	RLK-Pelle_RLCK-VI	16538113-16541028	49300058
GOBAR_DD14343	RLK-Pelle_LRR-II	19266754-19272585	49300058
GOBAR_DD06238	RLK-Pelle_LRR-XII-1	19817775-19817777	49300058
GOBAR_DD08227	CAMK_CDPK	23899149-23899151	49300058
GOBAR_DD00095	TKL_CTR1-DRK-2	30428229-30440286	49300058
GOBAR_DD05386	RLK-Pelle_RLCK-VIIa-2	33609553-33609555	49300058
GOBAR_DD32307	RLK-Pelle_L-LEC	35374578-35376663	49300058
GOBAR_DD29800	CMGC_CLK	36102973-36102975	49300058
GOBAR_DD10689	RLK-Pelle_LRR-XII-1	37299066-37301217	49300058
GOBAR_DD10690	RLK-Pelle_L-LEC	37316502-37316504	49300058
GOBAR_DD10693	RLK-Pelle_L-LEC	37387758-37387760	49300058
GOBAR_DD13292	RLK-Pelle_RLCK-VIIa-2	37636029-37637888	49300058
GOBAR_DD31923	RLK-Pelle_WAK_LRK10L-1	37924298-37924300	49300058
GOBAR_DD03531	Group-Pl-3	38224275-38224277	49300058
GOBAR_DD05417	RLK-Pelle_L-LEC	41017747-41017749	49300058
GOBAR_DD08345	RLK-Pelle_LRR-XI-2	42974861-42974863	49300058
GOBAR_DD15726	RLK-Pelle_L-LEC	43682256-43684301	49300058
GOBAR_DD15725	CMGC_CDK-CRK7-CDK9	43686358-43690710	49300058
GOBAR_DD26559	CAMK_CDPK	45206841-45206843	49300058
GOBAR_DD25150	RLK-Pelle_L-LEC	45548669-45550828	49300058
GOBAR_DD25151	RLK-Pelle_L-LEC	45597532-45599388	49300058
GOBAR_DD29931	RLK-Pelle_L-LEC	45705360-45705362	49300058
GOBAR_DD30784	RLK-Pelle_L-LEC	45732172-45732174	49300058
GOBAR_DD30782	RLK-Pelle_L-LEC	45747438-45747440	49300058
GOBAR_DD30781	RLK-Pelle_L-LEC	45764130-45764132	49300058
GOBAR_DD30779	RLK-Pelle_L-LEC	45783600-45783602	49300058
GOBAR_DD30776	RLK-Pelle_L-LEC	45814899-45816362	49300058
GOBAR_DD18292	TKL-Pl-4	46930808-46939128	49300058
GOBAR_DD16712	RLK-Pelle_LRR-XI-1	47213389-47213391	49300058
GOBAR_DD33857	CMGC_CDK-CRK7-CDK9	47988471-47993012	49300058
GOBAR_DD25415	RLK-Pelle_RLCK-VIIb	48040833-48045160	49300058
GOBAR_DD25421	RLK-Pelle_PERK-1	48137007-48137009	49300058
GOBAR_DD30339	CMGC_CDK-PITSLRE	48441826-48441828	49300058
GOBAR_DD29987	RLK-Pelle_LRK10L-2	48941378-48945577	49300058
chromosome 5At
GOBAR_AA28017	RLK-Pelle_LRR-III	123605-123607	100622205
GOBAR_AA28018	RLK-Pelle_RLCK-IXb	127812-127814	100622205
GOBAR_AA24012	RLK-Pelle_RLCK-Os	638200-638202	100622205
GOBAR_AA24014	RLK-Pelle_RLCK-Os	654119-655506	100622205
GOBAR_AA39259	TKL-Pl-6	830363-839466	100622205
GOBAR_AA35416	RLK-Pelle_LRR-II	914395-917380	100622205
GOBAR_AA27728	TKL-Pl-6	1321264-1327638	100622205
GOBAR_AA36346	RLK-Pelle_RLCK-VIIa-2	1546629-1546631	100622205
GOBAR_AA38802	AGC_RSK-2	1966146-1967713	100622205
GOBAR_AA18808	RLK-Pelle_LRR-III	2149691-2152360	100622205
GOBAR_AA23528	RLK-Pelle_PERK-1	2319515-2319517	100622205
GOBAR_AA23539	CK1_CK1-Pl	2416190-2416192	100622205
GOBAR_AA11017	CMGC_Pl-Tthe	2460071-2472459	100622205
GOBAR_AA32530	CK1_CK1-Pl	2847314-2847316	100622205
GOBAR_AA28441	STE_STE7	3618606-3618608	100622205
GOBAR_AA28445	CK1_CK1	3679108-3679110	100622205
GOBAR_AA28454	AGC_NDR	3731500-3731502	100622205
GOBAR_AA35234	RLK-Pelle_RLCK-VIIa-2	3792655-3792657	100622205
GOBAR_AA35239	RLK-Pelle_LRR-III	3821030-3822393	100622205
GOBAR_AA35240	RLK-Pelle_LRR-III	3822781-3824583	100622205
GOBAR_AA32896	RLK-Pelle_RLCK-IXb	4366018-4366020	100622205
GOBAR_AA27700	TKL-Pl-8	4407920-4407922	100622205
GOBAR_AA38346	TKL_CTR1-DRK-2	4622397-4622399	100622205
GOBAR_AA36677	RLK-Pelle_WAK	4662701-4664698	100622205
GOBAR_AA36678	RLK-Pelle_WAK	4669691-4674966	100622205
GOBAR_AA33717	RLK-Pelle_LRR-XI-1	4898024-4898026	100622205
GOBAR_AA33720	Aur	4911664-4913741	100622205
GOBAR_AA14866	CMGC_CLK	5040239-5043507	100622205
GOBAR_AA14870	RLK-Pelle_LRR-XI-1	5111379-5111381	100622205
GOBAR_AA14878	RLK-Pelle_DLSV	5187895-5190997	100622205
GOBAR_AA16449	RLK-Pelle_SD-2b	5426998-5427000	100622205
GOBAR_AA16453	RLK-Pelle_L-LEC	5463914-5463916	100622205
GOBAR_AA16459	RLK-Pelle_LRR-VII-2	5510780-5513338	100622205
GOBAR_AA16464	CAMK_CAMKL-CHK1	5552709-5552711	100622205
GOBAR_AA31170	TKL-Pl-1	5645991-5648235	100622205
GOBAR_AA31172	RLK-Pelle_LRR-XI-1	5659147-5659149	100622205
GOBAR_AA31173	RLK-Pelle_LRR-XI-1	5666084-5666086	100622205
GOBAR_AA27668	RLK-Pelle_RLCK-X	5852257-5855185	100622205
GOBAR_AA17653	CAMK_CAMKL-CHK1	6050717-6050719	100622205
GOBAR_AA40938	CAMK_CAMKL-CHK1	6171022-6171024	100622205
GOBAR_AA26965	TKL-Pl-4	6608590-6608592	100622205
GOBAR_AA33552	RLK-Pelle_SD-2b	6705561-6705563	100622205
GOBAR_AA33553	RLK-Pelle_SD-2b	6712537-6712539	100622205
GOBAR_AA23720	AGC_RSK-2	6890694-6892036	100622205
GOBAR_AA25765	RLK-Pelle_RLCK-VIIa-2	7259089-7261601	100622205
GOBAR_AA25767	CAMK_CAMKL-CHK1	7280203-7280205	100622205
GOBAR_AA39999	CAMK_CDPK	7413613-7413615	100622205
GOBAR_AA21451	NEK	7930055-7930057	100622205
GOBAR_AA21070	AGC_RSK-2	8315111-8315113	100622205
GOBAR_AA23965	RLK-Pelle_LRR-XII-1	8718878-8722084	100622205
GOBAR_AA34845	RLK-Pelle_L-LEC	8837892-8837894	100622205
GOBAR_AA31950	RLK-Pelle_RLCK-VIIa-2	9063672-9063674	100622205
GOBAR_AA31949	RLK-Pelle_RLCK-VIIa-2	9064784-9066720	100622205
GOBAR_AA29195	AGC_RSK-2	9450927-9459419	100622205
GOBAR_AA29197	CMGC_MAPK	9471777-9473956	100622205
GOBAR_AA22343	RLK-Pelle_LysM	9592299-9592301	100622205
GOBAR_AA37068	CMGC_MAPK	9725034-9727127	100622205
GOBAR_AA20692	RLK-Pelle_LRR-III	9791632-9791634	100622205
GOBAR_AA13685	RLK-Pelle_RLCK-XVI	10116306-10116308	100622205
GOBAR_AA20611	STE_STE11	10313533-10313535	100622205
GOBAR_AA20620	RLK-Pelle_LRR-VI-2	10378925-10378927	100622205
GOBAR_AA13019	RLK-Pelle_CrRLK1L-1	10685951-10685953	100622205
GOBAR_AA26906	STE_STE7	10741048-10742100	100622205
GOBAR_AA31899	RLK-Pelle_LRR-V	10882281-10882283	100622205
GOBAR_AA31907	RLK-Pelle_RLCK-IXb	10960422-10960424	100622205
GOBAR_AA37291	RLK-Pelle_RLCK-XI	11175020-11175022	100622205
GOBAR_AA24479	RLK-Pelle_LRR-Xb-2	11230490-11234014	100622205
GOBAR_AA24480	CAMK_CAMKL-CHK1	11247848-11249194	100622205
GOBAR_AA24285	RLK-Pelle_RLCK-X	11411021-11411023	100622205
GOBAR_AA32495	RLK-Pelle_RLCK-XV	11740052-11743405	100622205
GOBAR_AA37211	RLK-Pelle_DLSV	11792071-11795703	100622205
GOBAR_AA25722	CK1_CK1-Pl	12673113-12673115	100622205
GOBAR_AA26961	RLK-Pelle_PERK-2	12831048-12831050	100622205
GOBAR_AA33194	RLK-Pelle_Extensin	12922132-12922134	100622205
GOBAR_AA35000	RLK-Pelle_LRK10L-2	13434627-13434629	100622205
GOBAR_AA35001	RLK-Pelle_LRK10L-2	13435244-13438738	100622205
GOBAR_AA20099	RLK-Pelle_DLSV	13730503-13730505	100622205
GOBAR_AA20122	RLK-Pelle_DLSV	13881877-13889030	100622205
GOBAR_AA20123	RLK-Pelle_DLSV	13895381-13904113	100622205
GOBAR_AA07141	RLK-Pelle_LRR-Xb-1	13973768-13974781	100622205
GOBAR_AA07152	RLK-Pelle_LRR-VIII-1	14178397-14189474	100622205
GOBAR_AA24839	RLK-Pelle_LRR-XI-1	14328203-14328205	100622205
GOBAR_AA26463	RLK-Pelle_RLCK-XII-1	14830571-14830573	100622205
GOBAR_AA20192	CAMK_CDPK	15324433-15328994	100622205
GOBAR_AA31917	CMGC_MAPK	16254476-16254478	100622205
GOBAR_AA06199	AGC_MAST	16566097-16566099	100622205
GOBAR_AA26483	RLK-Pelle_LysM	16698418-16698420	100622205
GOBAR_AA26476	RLK-Pelle_WAK_LRK10L-1	16754994-16758235	100622205
GOBAR_AA31571	RLK-Pelle_LRR-III	17233543-17236646	100622205
GOBAR_AA16721	RLK-Pelle_SD-2b	17391133-17391135	100622205
GOBAR_AA16719	RLK-Pelle_SD-2b	17398369-17398371	100622205
GOBAR_AA29605	RLK-Pelle_LRR-XI-1	18213327-18214577	100622205
GOBAR_AA29606	RLK-Pelle_LRR-XI-1	18215806-18218721	100622205
GOBAR_AA12938	RLK-Pelle_LRR-XI-1	19723448-19723450	100622205
GOBAR_AA12939	RLK-Pelle_LRR-XI-1	19732386-19732388	100622205
GOBAR_AA12940	RLK-Pelle_LRR-XI-1	19781012-19781014	100622205
GOBAR_AA01830	STE_STE11	20597160-20597162	100622205
GOBAR_AA01825	TTK	20666030-20672918	100622205
GOBAR_AA01818	RLK-Pelle_SD-2b	20733410-20736046	100622205
GOBAR_AA36876	RLK-Pelle_WAK	21732703-21736801	100622205
GOBAR_AA04671	RLK-Pelle_LRR-Xb-1	23453636-23453638	100622205
GOBAR_AA08897	SCY1_SCYL2	24326316-24339358	100622205
GOBAR_AA33978	RLK-Pelle_CR4L	24636497-24638521	100622205
GOBAR_AA31412	RLK-Pelle_LRR-VII-3	25501488-25503374	100622205
GOBAR_AA15481	RLK-Pelle_LRR-VII-3	25519434-25522859	100622205
GOBAR_AA11881	RLK-Pelle_LRR-XI-1	26298384-26301785	100622205
GOBAR_AA13088	RLK-Pelle_SD-2b	26384696-26384698	100622205
GOBAR_AA28249	RLK-Pelle_RLCK-V	26815268-26817833	100622205
GOBAR_AA19268	RLK-Pelle_LysM	27078476-27078478	100622205
GOBAR_AA10706	RLK-Pelle_CR4L	27317299-27317301	100622205
GOBAR_AA13891	RLK-Pelle_RLCK-XII-1	27974361-27977371	100622205
GOBAR_AA13899	RLK-Pelle_LRR-XI-1	28053035-28056395	100622205
GOBAR_AA17903	RLK-Pelle_LRR-XI-1	28907411-28907413	100622205
GOBAR_AA17902	RLK-Pelle_CR4L	28917711-28917713	100622205
GOBAR_AA25628	CAMK_CDPK	29510086-29510088	100622205
GOBAR_AA25748	SCY1_SCYL2	29621410-29634126	100622205
GOBAR_AA18540	AGC-Pl	29780136-29780138	100622205
GOBAR_AA25087	TKL_CTR1-DRK-2	32971637-32971639	100622205
GOBAR_AA31166	RLK-Pelle_LRK10L-2	33177055-33179513	100622205
GOBAR_AA32387	RLK-Pelle_LRK10L-2	33326759-33326761	100622205
GOBAR_AA32386	RLK-Pelle_LRK10L-2	33328907-33331636	100622205
GOBAR_AA35310	AGC_PDK1	33889944-33889946	100622205
GOBAR_AA35311	RLK-Pelle_LRR-XII-1	33892076-33894453	100622205
GOBAR_AA04801	RLK-Pelle_LRR-XII-1	34022335-34026776	100622205
GOBAR_AA33499	RLK-Pelle_LysM	35687880-35689152	100622205
GOBAR_AA33498	RLK-Pelle_RLCK-VIIa-2	35698797-35698799	100622205
GOBAR_AA04744	RLK-Pelle_LRR-XII-1	36528848-36532017	100622205
GOBAR_AA21772	RLK-Pelle_LRR-XII-1	36616710-36619959	100622205
GOBAR_AA21775	RLK-Pelle_CR4L	36734752-36737061	100622205
GOBAR_AA31668	RLK-Pelle_RLCK-VIIa-1	36933370-36936414	100622205
GOBAR_AA26118	RLK-Pelle_LRR-II	40929480-40929482	100622205
GOBAR_AA22534	RLK-Pelle_DLSV	43835964-43835966	100622205
GOBAR_AA14802	RLK-Pelle_RLCK-VIII	51812478-51815476	100622205
GOBAR_AA00191	RLK-Pelle_DLSV	52799844-52799846	100622205
GOBAR_AA00192	RLK-Pelle_DLSV	52819557-52819559	100622205
GOBAR_AA09778	RLK-Pelle_LRR-III	63937848-63945071	100622205
GOBAR_AA30384	RLK-Pelle_DLSV	65804681-65804683	100622205
GOBAR_AA25610	AGC_RSK-2	67285908-67287266	100622205
GOBAR_AA18116	RLK-Pelle_LRR-XII-1	70016591-70016593	100622205
GOBAR_AA17566	RLK-Pelle_LysM	75617733-75617735	100622205
GOBAR_AA12495	RLK-Pelle_LRR-VI-1	75797781-75805944	100622205
GOBAR_AA08060	RLK-Pelle_RLCK-VI	77360054-77362951	100622205
GOBAR_AA19339	RLK-Pelle_RLCK-XV	79507889-79507891	100622205
GOBAR_AA11864	RLK-Pelle_RLCK-IXb	82285214-82289697	100622205
GOBAR_AA27084	RLK-Pelle_RLCK-VIIa-2	87625029-87627503	100622205
GOBAR_AA40598	RLK-Pelle_CrRLK1L-1	88541661-88544141	100622205
GOBAR_AA07054	RLK-Pelle_CrRLK1L-1	88902398-88917669	100622205
GOBAR_AA38221	TKL-Pl-4	89850777-89853312	100622205
GOBAR_AA14007	AGC_RSK-2	90050836-90053165	100622205
GOBAR_AA18258	TKL-Pl-4	90998883-90998885	100622205
GOBAR_AA33565	RLK-Pelle_LRR-Xa	91926720-91927634	100622205
GOBAR_AA33566	RLK-Pelle_LRR-Xa	91928558-91930342	100622205
GOBAR_AA35332	AGC_RSK-2	92055551-92055553	100622205
GOBAR_AA21968	RLK-Pelle_RLCK-VIIa-2	92885073-92885075	100622205
GOBAR_AA06259	CMGC_CDK-Pl	94143491-94143493	100622205
GOBAR_AA37867	CAMK_CDPK	94470569-94477250	100622205
GOBAR_AA26841	TKL-Pl-5	94980552-94980554	100622205
GOBAR_AA07213	RLK-Pelle_RLCK-V	95525652-95525654	100622205
GOBAR_AA07214	RLK-Pelle_RLCK-V	95532904-95532906	100622205
GOBAR_AA28570	RLK-Pelle_CrRLK1L-1	95772510-95772512	100622205
GOBAR_AA25124	STE_STE11	96660181-96664778	100622205
GOBAR_AA18608	RLK-Pelle_SD-2b	96781255-96783699	100622205
GOBAR_AA18610	RLK-Pelle_SD-2b	96804099-96806459	100622205
GOBAR_AA18614	RLK-Pelle_SD-2b	96866876-96866878	100622205
GOBAR_AA18617	RLK-Pelle_SD-2b	96906021-96906023	100622205
GOBAR_AA18618	RLK-Pelle_SD-2b	96910601-96910603	100622205
GOBAR_AA35939	RLK-Pelle_SD-2b	96971960-96971962	100622205
GOBAR_AA35938	RLK-Pelle_SD-2b	96975248-96975250	100622205
GOBAR_AA35935	RLK-Pelle_SD-2b	97000047-97002458	100622205
GOBAR_AA40474	RLK-Pelle_RLCK-VIIa-1	97054744-97057366	100622205
GOBAR_AA33384	AGC_PDK1	97606566-97614824	100622205
GOBAR_AA30162	AGC_RSK-2	97808734-97808736	100622205
GOBAR_AA21801	RLK-Pelle_RLCK-VIIa-2	99972118-99976265	100622205
GOBAR_AA19743	ULK_Fused	100186518-100199165	100622205
chromosome 5Dt
GOBAR_DD12332	RLK-Pelle_RLCK-IXb	244587-251980	59307876
GOBAR_DD15014	RLK-Pelle_RLCK-Os	331371-331373	59307876
GOBAR_DD15015	RLK-Pelle_RLCK-Os	333983-335083	59307876
GOBAR_DD15016	RLK-Pelle_RLCK-Os	336368-339172	59307876
GOBAR_DD15035	TKL-Pl-6	496689-496691	59307876
GOBAR_DD28384	RLK-Pelle_LRR-II	794735-797720	59307876
GOBAR_DD23557	TKL-Pl-6	886589-886591	59307876
GOBAR_DD37355	RLK-Pelle_PERK-1	1471691-1471693	59307876
GOBAR_DD30203	AGC_RSK-2	1827833-1827835	59307876
GOBAR_DD27089	RLK-Pelle_LRR-III	1973970-1973972	59307876
GOBAR_DD29152	CK1_CK1-Pl	2208254-2212593	59307876
GOBAR_DD31031	RLK-Pelle_PERK-1	2245785-2248058	59307876
GOBAR_DD24609	RLK-Pelle_LRR-XI-1	2515712-2515714	59307876
GOBAR_DD14044	CK1_CK1	2826228-2826230	59307876
GOBAR_DD14036	AGC_NDR	2875200-2875202	59307876
GOBAR_DD14033	STE_STE7	2900818-2903535	59307876
GOBAR_DD18442	RLK-Pelle_LRR-III	3254553-3254555	59307876
GOBAR_DD18437	RLK-Pelle_RLCK-VIIa-2	3279384-3281088	59307876
GOBAR_DD12846	TKL-Pl-8	3630750-3632691	59307876
GOBAR_DD32630	AGC_NDR	3696698-3703694	59307876
GOBAR_DD32629	RLK-Pelle_RLCK-IXb	3722974-3722976	59307876
GOBAR_DD32628	RLK-Pelle_RLCK-IXb	3726211-3726213	59307876
GOBAR_DD17891	RLK-Pelle_LRR-VI-2	3954983-3954985	59307876
GOBAR_DD16124	TKL_CTR1-DRK-2	4065841-4065843	59307876
GOBAR_DD20857	Aur	4306292-4306294	59307876
GOBAR_DD20854	RLK-Pelle_LRR-XI-1	4319603-4322739	59307876
GOBAR_DD20844	RLK-Pelle_Singleton	4396189-4396191	59307876
GOBAR_DD23466	CMGC_CLK	4643991-4647193	59307876
GOBAR_DD36049	RLK-Pelle_LRR-XI-1	4790647-4790649	59307876
GOBAR_DD36055	RLK-Pelle_DLSV	4829632-4831420	59307876
GOBAR_DD38060	RLK-Pelle_LRR-VII-2	4872776-4872778	59307876
GOBAR_DD27386	CAMK_CAMKL-CHK1	4999165-5000460	59307876
GOBAR_DD37396	RLK-Pelle_SD-2b	5045811-5045813	59307876
GOBAR_DD37400	RLK-Pelle_L-LEC	5086842-5086844	59307876
GOBAR_DD23834	RLK-Pelle_LRR-XI-1	5125627-5125629	59307876
GOBAR_DD23840	TKL-Pl-1	5176803-5179047	59307876
GOBAR_DD23844	RLK-Pelle_SD-2b	5218129-5218131	59307876
GOBAR_DD23848	RLK-Pelle_L-LEC	5255995-5255997	59307876
GOBAR_DD37525	RLK-Pelle_RLCK-X	5329079-5329081	59307876
GOBAR_DD37526	RLK-Pelle_RLCK-X	5332911-5332913	59307876
GOBAR_DD28630	CAMK_CAMKL-CHK1	5480113-5480115	59307876
GOBAR_DD26645	TKL-Pl-4	5985064-5989604	59307876
GOBAR_DD36269	RLK-Pelle_SD-2b	6071193-6071195	59307876
GOBAR_DD27699	RLK-Pelle_RLCK-VIIa-2	6367980-6374752	59307876
GOBAR_DD27701	CAMK_CAMKL-CHK1	6391416-6391418	59307876
GOBAR_DD06025	AGC_PDK1	6858212-6858214	59307876
GOBAR_DD29865	NEK	7437628-7443619	59307876
GOBAR_DD29810	AGC_RSK-2	7679326-7679328	59307876
GOBAR_DD15620	RLK-Pelle_RLCK-XII-1	8389848-8392848	59307876
GOBAR_DD26068	RLK-Pelle_RLCK-VIIa-2	8562008-8562010	59307876
GOBAR_DD26067	RLK-Pelle_RLCK-VIIa-2	8562901-8566234	59307876
GOBAR_DD25621	CMGC_MAPK	8990950-8993114	59307876
GOBAR_DD25628	CMGC_MAPK	9056302-9056304	59307876
GOBAR_DD35427	RLK-Pelle_LRR-III	9155607-9155609	59307876
GOBAR_DD16228	RLK-Pelle_RLCK-IXa	9302822-9305586	59307876
GOBAR_DD33792	RLK-Pelle_RLCK-XVI	9456818-9461976	59307876
GOBAR_DD34485	RLK-Pelle_LysM	9551890-9554358	59307876
GOBAR_DD25307	STE_STE11	9632974-9634939	59307876
GOBAR_DD25530	RLK-Pelle_CrRLK1L-1	10199795-10202332	59307876
GOBAR_DD27348	STE_STE7	10435011-10435013	59307876
GOBAR_DD26123	RLK-Pelle_RLCK-IXb	10490168-10495755	59307876
GOBAR_DD26133	RLK-Pelle_DLSV	10627027-10627029	59307876
GOBAR_DD26134	RLK-Pelle_DLSV	10637140-10637142	59307876
GOBAR_DD19223	RLK-Pelle_RLCK-XI	11143180-11145814	59307876
GOBAR_DD19234	CAMK_CAMKL-CHK1	11261498-11262844	59307876
GOBAR_DD13466	RLK-Pelle_RLCK-X	11335954-11335956	59307876
GOBAR_DD35739	AGC_RSK-2	11624684-11627302	59307876
GOBAR_DD17755	CK1_CK1	12112659-12120250	59307876
GOBAR_DD17762	RLK-Pelle_Extensin	12191294-12196112	59307876
GOBAR_DD20067	RLK-Pelle_LRR-III	12520051-12520053	59307876
GOBAR_DD20058	RLK-Pelle_RLCK-VIIa-2	12579656-12581384	59307876
GOBAR_DD16771	STE_STE20-Fray	12783987-12783989	59307876
GOBAR_DD16752	RLK-Pelle_LRR-V	12936154-12941418	59307876
GOBAR_DD18986	RLK-Pelle_DLSV	13913832-13913834	59307876
GOBAR_DD32830	RLK-Pelle_DLSV	14192398-14192400	59307876
GOBAR_DD32829	RLK-Pelle_DLSV	14206080-14206082	59307876
GOBAR_DD28249	RLK-Pelle_DLSV	14235228-14242504	59307876
GOBAR_DD28256	RLK-Pelle_SD-2b	14336838-14336840	59307876
GOBAR_DD25777	RLK-Pelle_LRR-Xb-1	14672618-14673619	59307876
GOBAR_DD25778	RLK-Pelle_LRR-XI-1	14678125-14683056	59307876
GOBAR_DD23733	TKL-Pl-4	14841555-14843764	59307876
GOBAR_DD23744	RLK-Pelle_LRR-VIII-1	14934476-14941614	59307876
GOBAR_DD16157	RLK-Pelle_DLSV	15483430-15483432	59307876
GOBAR_DD16173	RLK-Pelle_DLSV	15634106-15634108	59307876
GOBAR_DD18132	STE_STE11	15931651-15933293	59307876
GOBAR_DD22853	RLK-Pelle_LRR-XI-1	16098535-16098537	59307876
GOBAR_DD32141	RLK-Pelle_RLCK-XII-1	16668707-16672464	59307876
GOBAR_DD18730	RLK-Pelle_LRR-XI-1	17092291-17092293	59307876
GOBAR_DD38135	CMGC_MAPK	17709997-17709999	59307876
GOBAR_DD21216	CMGC_MAPK	17869236-17871219	59307876
GOBAR_DD17535	AGC_MAST	18183765-18183767	59307876
GOBAR_DD38082	AGC_MAST	18216518-18216520	59307876
GOBAR_DD23925	AGC_NDR	18557046-18560073	59307876
GOBAR_DD10665	RLK-Pelle_RLCK-V	18653840-18656635	59307876
GOBAR_DD10653	RLK-Pelle_LRR-III	18786339-18789240	59307876
GOBAR_DD10639	RLK-Pelle_SD-2b	18909149-18912040	59307876
GOBAR_DD10638	RLK-Pelle_SD-2b	18911993-18912614	59307876
GOBAR_DD10636	RLK-Pelle_SD-2b	18915481-18917880	59307876
GOBAR_DD16433	RLK-Pelle_LRR-XI-1	19674083-19674085	59307876
GOBAR_DD16434	RLK-Pelle_LRR-XI-1	19688491-19688493	59307876
GOBAR_DD25198	CAMK_CAMKL-CHK1	20400408-20400410	59307876
GOBAR_DD34251	TKL_CTR1-DRK-2	20634959-20640556	59307876
GOBAR_DD08040	CAMK_CDPK	20947491-20950011	59307876
GOBAR_DD21549	CAMK_OST1L	21214700-21216902	59307876
GOBAR_DD09503	TTK	22129760-22129762	59307876
GOBAR_DD09507	RLK-Pelle_SD-2b	22169263-22171776	59307876
GOBAR_DD02188	RLK-Pelle_WAK	22944094-22944096	59307876
GOBAR_DD02187	RLK-Pelle_WAK	22953299-22953301	59307876
GOBAR_DD02185	RLK-Pelle_WAK	22977704-22977706	59307876
GOBAR_DD02183	RLK-Pelle_WAK	22995150-22995152	59307876
GOBAR_DD02177	RLK-Pelle_PERK-2	23081687-23081689	59307876
GOBAR_DD16632	RLK-Pelle_LRR-Xb-1	23896775-23896777	59307876
GOBAR_DD34339	SCY1_SCYL2	24592807-24592809	59307876
GOBAR_DD14531	RLK-Pelle_LRR-XI-1	24848832-24848834	59307876
GOBAR_DD14532	RLK-Pelle_CR4L	24864826-24864828	59307876
GOBAR_DD29340	CMGC_CDK-CRK7-CDK9	24895905-24898507	59307876
GOBAR_DD14192	RLK-Pelle_LRR-VII-3	25362436-25362438	59307876
GOBAR_DD36529	RLK-Pelle_RLCK-V	25767373-25769852	59307876
GOBAR_DD11665	RLK-Pelle_SD-2b	25820183-25822573	59307876
GOBAR_DD11685	RLK-Pelle_LRR-XI-1	26052670-26056026	59307876
GOBAR_DD11688	RLK-Pelle_LRR-XI-1	26098811-26098813	59307876
GOBAR_DD25845	RLK-Pelle_CR4L	26270964-26270966	59307876
GOBAR_DD04499	RLK-Pelle_LRR-XI-1	26975802-26975804	59307876
GOBAR_DD04512	RLK-Pelle_LRR-XI-1	27207615-27207617	59307876
GOBAR_DD04513	RLK-Pelle_CR4L	27220126-27220128	59307876
GOBAR_DD15267	SCY1_SCYL2	27533589-27547416	59307876
GOBAR_DD34291	AGC-Pl	27765022-27767738	59307876
GOBAR_DD34998	SCY1_SCYL1	27975322-27983768	59307876
GOBAR_DD04109	RLK-Pelle_LRK10L-2	29292793-29292795	59307876
GOBAR_DD32218	TKL_CTR1-DRK-2	29450886-29450888	59307876
GOBAR_DD20171	RLK-Pelle_LRR-XII-1	29684995-29688468	59307876
GOBAR_DD20172	RLK-Pelle_LRR-XII-1	29734569-29736942	59307876
GOBAR_DD13051	RLK-Pelle_RLCK-VIIa-1	30710211-30713222	59307876
GOBAR_DD23406	RLK-Pelle_LRR-XII-1	31006730-31006732	59307876
GOBAR_DD22898	RLK-Pelle_CR4L	31088723-31088725	59307876
GOBAR_DD22895	RLK-Pelle_LRR-XII-1	31167247-31167249	59307876
GOBAR_DD00764	RLK-Pelle_L-LEC	32268224-32268226	59307876
GOBAR_DD01054	RLK-Pelle_CR4L	34620912-34621854	59307876
GOBAR_DD01050	RLK-Pelle_LRR-II	34688662-34693020	59307876
GOBAR_DD01037	RLK-Pelle_SD-2b	35004711-35014539	59307876
GOBAR_DD13487	RLK-Pelle_DLSV	36166895-36170958	59307876
GOBAR_DD05997	RLK-Pelle_LRR-II	39557654-39557656	59307876
GOBAR_DD06001	RLK-Pelle_DLSV	39777115-39779682	59307876
GOBAR_DD06004	RLK-Pelle_DLSV	39968823-39968825	59307876
GOBAR_DD04536	RLK-Pelle_LRR-XII-1	41772045-41772047	59307876
GOBAR_DD35841	RLK-Pelle_RLCK-VIII	47334601-47334603	59307876
GOBAR_DD35840	CAMK_CDPK	47343419-47345454	59307876
GOBAR_DD14598	AGC_RSK-2	48734334-48734336	59307876
GOBAR_DD13102	CMGC_MAPK	49506384-49506386	59307876
GOBAR_DD04145	RLK-Pelle_DLSV	50225525-50231745	59307876
GOBAR_DD30211	RLK-Pelle_LRR-XII-1	50834821-50834823	59307876
GOBAR_DD18273	RLK-Pelle_LRR-XII-1	51086179-51086181	59307876
GOBAR_DD18279	RLK-Pelle_DLSV	51127886-51130826	59307876
GOBAR_DD18283	RLK-Pelle_LRR-XII-1	51226843-51226845	59307876
GOBAR_DD18286	RLK-Pelle_LRR-XII-1	51301146-51305427	59307876
GOBAR_DD23068	RLK-Pelle_LRR-XII-1	51318149-51323438	59307876
GOBAR_DD23067	RLK-Pelle_LRR-XII-1	51364189-51364191	59307876
GOBAR_DD23066	RLK-Pelle_LRR-XII-1	51369903-51377679	59307876
GOBAR_DD23064	RLK-Pelle_LRR-XII-1	51427843-51431418	59307876
GOBAR_DD23061	RLK-Pelle_LRR-XII-1	51475099-51479680	59307876
GOBAR_DD25388	RLK-Pelle_LRR-XII-1	51707519-51707521	59307876
GOBAR_DD25391	RLK-Pelle_LRR-XII-1	51816775-51820215	59307876
GOBAR_DD29224	RLK-Pelle_LRR-XII-1	51855185-51855187	59307876
GOBAR_DD33160	RLK-Pelle_LRR-Xb-1	53661105-53664260	59307876
GOBAR_DD21612	RLK-Pelle_LRR-XII-1	55522028-55522030	59307876
GOBAR_DD21606	RLK-Pelle_LRR-XII-1	55636929-55636931	59307876
GOBAR_DD13785	RLK-Pelle_LRR-XII-1	56791864-56791866	59307876
GOBAR_DD13788	RLK-Pelle_LRR-XII-1	56850531-56850533	59307876
GOBAR_DD13790	RLK-Pelle_LRR-XII-1	56890138-56890140	59307876
GOBAR_DD13791	RLK-Pelle_LRR-XII-1	56904129-56907882	59307876
GOBAR_DD13798	RLK-Pelle_LRR-XII-1	56999526-56999528	59307876
GOBAR_DD27412	CAMK_CDPK	57176042-57179143	59307876
GOBAR_DD06179	AGC_RSK-2	58876920-58878930	59307876
GOBAR_DD06185	RLK-Pelle_LRR-XI-1	58943276-58943278	59307876
GOBAR_DD32438	RLK-Pelle_LRR-Xb-1	59267633-59271268	59307876
chromosome 6At
GOBAR_AA36663	CAMK_CDPK	35883-39907	115569782
GOBAR_AA02674	RLK-Pelle_LRR-XIV	688012-692414	115569782
GOBAR_AA02690	RLK-Pelle_SD-2b	841928-841930	115569782
GOBAR_AA02691	RLK-Pelle_SD-2b	846065-846067	115569782
GOBAR_AA02699	RLK-Pelle_PERK-2	968818-968820	115569782
GOBAR_AA02702	RLK-Pelle_WAK_LRK10L-1	996762-996764	115569782
GOBAR_AA08874	AGC_NDR	1841154-1845339	115569782
GOBAR_AA30578	RLK-Pelle_SD-2b	2197590-2198288	115569782
GOBAR_AA30579	RLK-Pelle_SD-2b	2198666-2202088	115569782
GOBAR_AA39574	RLK-Pelle_SD-2b	2227318-2230409	115569782
GOBAR_AA37571	RLK-Pelle_LRR-XI-1	3032815-3035547	115569782
GOBAR_AA37572	RLK-Pelle_LRR-XI-1	3040537-3044251	115569782
GOBAR_AA29844	CAMK_CAMKL-CHK1	3298806-3298808	115569782
GOBAR_AA33954	TKL_CTR1-DRK-2	3519040-3526833	115569782
GOBAR_AA07192	RLK-Pelle_CR4L	3663255-3663257	115569782
GOBAR_AA07184	CAMK_CDPK	3754191-3759330	115569782
GOBAR_AA22436	RLK-Pelle_LRR-XI-1	4583801-4583803	115569782
GOBAR_AA22435	RLK-Pelle_LRR-XI-1	4617377-4617379	115569782
GOBAR_AA22434	RLK-Pelle_LRR-XI-1	4628061-4628063	115569782
GOBAR_AA22433	RLK-Pelle_LRR-XI-1	4633668-4633670	115569782
GOBAR_AA06609	RLK-Pelle_LRR-XI-1	4652702-4652704	115569782
GOBAR_AA00917	RLK-Pelle_PERK-1	6692424-6696579	115569782
GOBAR_AA39745	RLK-Pelle_SD-2b	8439171-8439173	115569782
GOBAR_AA33208	TKL-Pl-6	9429417-9429419	115569782
GOBAR_AA21482	RLK-Pelle_RLCK-IV	10581500-10585932	115569782
GOBAR_AA15790	CAMK_CAMKL-CHK1	11663158-11663160	115569782
GOBAR_AA00077	RLK-Pelle_SD-2b	12163785-12165134	115569782
GOBAR_AA00064	RLK-Pelle_LRR-III	12794441-12798583	115569782
GOBAR_AA02573	CK1_CK1	15685412-15685414	115569782
GOBAR_AA02575	AGC_PKA-PKG	15798887-15798889	115569782
GOBAR_AA16884	RLK-Pelle_LRR-I-1	17328838-17328840	115569782
GOBAR_AA03547	RLK-Pelle_PERK-2	17560768-17560770	115569782
GOBAR_AA01206	STE_STE7	18968629-18968631	115569782
GOBAR_AA01211	RLK-Pelle_RLCK-IXb	19073882-19076998	115569782
GOBAR_AA04904	RLK-Pelle_RLCK-VIIa-2	20579131-20579133	115569782
GOBAR_AA11772	RLK-Pelle_LRR-XIIIb	24207655-24207657	115569782
GOBAR_AA12955	RLK-Pelle_RLCK-IXb	25730039-25730041	115569782
GOBAR_AA13424	RLK-Pelle_LRR-III	27903102-27903104	115569782
GOBAR_AA15353	TKL_CTR1-DRK-2	28513902-28520213	115569782
GOBAR_AA10985	RLK-Pelle_LRR-XI-1	29352004-29355522	115569782
GOBAR_AA05659	CMGC_CLK	31754827-31758326	115569782
GOBAR_AA00789	RLK-Pelle_LRR-VII-2	32973496-32973498	115569782
GOBAR_AA11638	RLK-Pelle_LRR-II	43432368-43438337	115569782
GOBAR_AA04295	RLK-Pelle_LRR-III	44425283-44425285	115569782
GOBAR_AA00052	CAMK_CAMKL-CHK1	46502578-46503874	115569782
GOBAR_AA18701	CAMK_CAMKL-CHK1	47658189-47659538	115569782
GOBAR_AA29564	RLK-Pelle_LRR-Xb-1	58657288-58658292	115569782
GOBAR_AA20178	RLK-Pelle_LRR-V	61092533-61094876	115569782
GOBAR_AA22404	RLK-Pelle_LRR-XII-1	62207644-62207646	115569782
GOBAR_AA24536	RLK-Pelle_DLSV	71004668-71004670	115569782
GOBAR_AA24535	RLK-Pelle_DLSV	71008005-71008007	115569782
GOBAR_AA22250	TKL-Pl-5	76624163-76624165	115569782
GOBAR_AA04748	RLK-Pelle_DLSV	76734247-76737606	115569782
GOBAR_AA04516	RLK-Pelle_DLSV	78750007-78750009	115569782
GOBAR_AA11783	RLK-Pelle_LRR-VII-2	83385587-83387895	115569782
GOBAR_AA27911	RLK-Pelle_DLSV	84988760-84995170	115569782
GOBAR_AA02449	RLK-Pelle_DLSV	85432787-85450575	115569782
GOBAR_AA02450	RLK-Pelle_DLSV	85452960-85460969	115569782
GOBAR_AA02455	RLK-Pelle_DLSV	85605546-85605548	115569782
GOBAR_AA17723	RLK-Pelle_L-LEC	85662074-85662076	115569782
GOBAR_AA16261	CAMK_CAMKL-CHK1	91149416-91149418	115569782
GOBAR_AA15904	RLK-Pelle_LRR-XII-1	96395108-96400870	115569782
GOBAR_AA16143	CAMK_CAMKL-CHK1	98106032-98106034	115569782
GOBAR_AA02193	RLK-Pelle_DLSV	99986322-99986324	115569782
GOBAR_AA02190	RLK-Pelle_DLSV	100004770-100004772	115569782
GOBAR_AA02189	RLK-Pelle_DLSV	100007440-100010029	115569782
GOBAR_AA02188	RLK-Pelle_DLSV	100017411-100019952	115569782
GOBAR_AA00574	RLK-Pelle_RLCK-VIIa-1	101367337-101368953	115569782
GOBAR_AA07609	RLK-Pelle_LRR-V	105459219-105463714	115569782
GOBAR_AA09082	TKL-Pl-4	106034988-106034990	115569782
GOBAR_AA27574	RLK-Pelle_LRR-III	108216624-108219269	115569782
GOBAR_AA22602	RLK-Pelle_RLCK-VIIa-2	108616172-108616174	115569782
GOBAR_AA22603	RLK-Pelle_RLCK-VIIa-2	108618174-108618176	115569782
GOBAR_AA22610	RLK-Pelle_LRR-VI-2	108682682-108686239	115569782
GOBAR_AA27940	RLK-Pelle_CR4L	108799021-108799023	115569782
GOBAR_AA17502	RLK-Pelle_LRR-VI-1	111257383-111257385	115569782
GOBAR_AA17499	CAMK_CAMK1-DCAMKL	111280313-111286417	115569782
GOBAR_AA32581	CAMK_CAMKL-CHK1	112369309-112370427	115569782
GOBAR_AA33808	RLK-Pelle_LRR-VII-1	112416939-112416941	115569782
GOBAR_AA27881	RLK-Pelle_DLSV	112659512-112659514	115569782
GOBAR_AA34852	RLK-Pelle_RLCK-X	112928131-112930598	115569782
GOBAR_AA30969	RLK-Pelle_LRR-I-1	113949455-113953160	115569782
GOBAR_AA29546	RLK-Pelle_LRR-III	114127272-114129126	115569782
GOBAR_AA19039	CMGC_GSK	114603348-114606941	115569782
GOBAR_AA19038	CAMK_CAMKL-CHK1	114610712-114613048	115569782
GOBAR_AA19037	RLK-Pelle_LRR-VI-2	114617979-114625700	115569782
GOBAR_AA06765	RLK-Pelle_DLSV	115058952-115058954	115569782
GOBAR_AA06767	RLK-Pelle_DLSV	115065826-115075530	115569782
GOBAR_AA06768	RLK-Pelle_DLSV	115077553-115081011	115569782
GOBAR_AA06778	CAMK_CDPK	115139294-115139296	115569782
GOBAR_AA21040	AGC_RSK-2	115422789-115424599	115569782
chromosome 6Dt
GOBAR_DD19141	RLK-Pelle_LRR-XIV	669043-669045	60093586
GOBAR_DD12694	RLK-Pelle_SD-2b	789065-791468	60093586
GOBAR_DD12703	RLK-Pelle_SD-2b	906873-906875	60093586
GOBAR_DD33096	RLK-Pelle_WAK_LRK10L-1	1115209-1115211	60093586
GOBAR_DD20206	RLK-Pelle_PERK-2	1228735-1232439	60093586
GOBAR_DD17218	AGC_NDR	1721810-1725265	60093586
GOBAR_DD21018	RLK-Pelle_SD-2b	2076732-2079131	60093586
GOBAR_DD01733	RLK-Pelle_LRR-XI-1	2756085-2756087	60093586
GOBAR_DD01734	RLK-Pelle_LRR-XI-1	2763639-2763641	60093586
GOBAR_DD13596	CAMK_CAMKL-CHK1	3222181-3222183	60093586
GOBAR_DD32216	TKL_CTR1-DRK-2	3455102-3455104	60093586
GOBAR_DD06693	RLK-Pelle_LRR-XI-1	4300345-4300347	60093586
GOBAR_DD06691	RLK-Pelle_LRR-XI-1	4340312-4340314	60093586
GOBAR_DD06690	RLK-Pelle_LRR-XI-1	4372759-4372761	60093586
GOBAR_DD09158	TTK	5575938-5581323	60093586
GOBAR_DD09152	RLK-Pelle_SD-2b	5648421-5654549	60093586
GOBAR_DD04704	TKL-Pl-6	6741859-6748253	60093586
GOBAR_DD16548	RLK-Pelle_RLCK-IV	7695383-7698538	60093586
GOBAR_DD29024	CAMK_CAMKL-CHK1	8395950-8402754	60093586
GOBAR_DD33567	RLK-Pelle_SD-2b	8749980-8749982	60093586
GOBAR_DD12763	RLK-Pelle_LRR-III	9141709-9144468	60093586
GOBAR_DD18950	RLK-Pelle_PERK-1	10762656-10762658	60093586
GOBAR_DD21123	RLK-Pelle_LRR-I-1	12190697-12201188	60093586
GOBAR_DD14120	RLK-Pelle_RLCK-IXb	12846646-12846648	60093586
GOBAR_DD14123	STE_STE7	12941352-12943852	60093586
GOBAR_DD05571	RLK-Pelle_RLCK-VIIa-2	14214375-14217062	60093586
GOBAR_DD07556	RLK-Pelle_RLCK-VIIa-2	14595695-14597344	60093586
GOBAR_DD08399	RLK-Pelle_LRK10L-2	15150911-15150913	60093586
GOBAR_DD04772	RLK-Pelle_RLCK-IXb	16981997-16981999	60093586
GOBAR_DD12044	TKL_CTR1-DRK-2	17940256-17940258	60093586
GOBAR_DD10329	RLK-Pelle_LRR-XI-1	18579594-18579596	60093586
GOBAR_DD03649	RLK-Pelle_PERK-1	20012944-20020030	60093586
GOBAR_DD02711	RLK-Pelle_LRR-XI-1	20364362-20364364	60093586
GOBAR_DD02701	CAMK_CAMKL-CHK1	20853448-20854743	60093586
GOBAR_DD10547	RLK-Pelle_LRR-VII-2	21930914-21933364	60093586
GOBAR_DD13378	CAMK_CAMKL-CHK1	22629216-22629218	60093586
GOBAR_DD13379	CAMK_CAMKL-CHK1	22631734-22631736	60093586
GOBAR_DD01769	RLK-Pelle_LRR-II	28723150-28726147	60093586
GOBAR_DD19195	CMGC_CDK-CRK7-CDK9	29165008-29165010	60093586
GOBAR_DD19192	RLK-Pelle_LRR-Xb-1	29279871-29280974	60093586
GOBAR_DD13117	RLK-Pelle_LRR-V	31225663-31225665	60093586
GOBAR_DD13965	RLK-Pelle_LRR-III	31622613-31622615	60093586
GOBAR_DD14277	RLK-Pelle_LRR-XII-1	31756812-31756814	60093586
GOBAR_DD06163	RLK-Pelle_CR4L	32530069-32530071	60093586
GOBAR_DD09712	RLK-Pelle_DLSV	36858038-36858040	60093586
GOBAR_DD09713	RLK-Pelle_DLSV	36873754-36873756	60093586
GOBAR_DD05613	RLK-Pelle_DLSV	37254738-37254740	60093586
GOBAR_DD05614	RLK-Pelle_DLSV	37259866-37259868	60093586
GOBAR_DD05620	RLK-Pelle_DLSV	37477586-37481570	60093586
GOBAR_DD05621	RLK-Pelle_DLSV	37554206-37554208	60093586
GOBAR_DD33713	RLK-Pelle_DLSV	37631512-37634921	60093586
GOBAR_DD21842	RLK-Pelle_DLSV	37845125-37848763	60093586
GOBAR_DD31578	RLK-Pelle_DLSV	40524442-40524444	60093586
GOBAR_DD33974	RLK-Pelle_L-LEC	41137684-41139490	60093586
GOBAR_DD03476	CMGC_CDK-CRK7-CDK9	42049041-42051488	60093586
GOBAR_DD00844	RLK-Pelle_LRR-VII-2	43420772-43423080	60093586
GOBAR_DD00845	CAMK_CAMKL-CHK1	43524289-43524291	60093586
GOBAR_DD00846	CAMK_CAMKL-CHK1	43656521-43657844	60093586
GOBAR_DD11817	RLK-Pelle_DLSV	45242165-45242167	60093586
GOBAR_DD11818	RLK-Pelle_DLSV	45256617-45256619	60093586
GOBAR_DD23071	RLK-Pelle_DLSV	45368350-45373859	60093586
GOBAR_DD14604	TKL-Pl-5	45490446-45490448	60093586
GOBAR_DD14267	RLK-Pelle_LRR-VI-2	45808578-45810522	60093586
GOBAR_DD21228	RLK-Pelle_LRR-XII-1	46145852-46149619	60093586
GOBAR_DD37638	RLK-Pelle_DLSV	46214563-46217304	60093586
GOBAR_DD14552	RLK-Pelle_RLCK-VIIa-1	46315774-46317648	60093586
GOBAR_DD04318	CAMK_CAMKL-CHK1	47468614-47474404	60093586
GOBAR_DD02568	RLK-Pelle_LRR-V	48644218-48649800	60093586
GOBAR_DD28041	RLK-Pelle_DLSV	49115520-49118749	60093586
GOBAR_DD03238	RLK-Pelle_DLSV	49266206-49268793	60093586
GOBAR_DD03239	RLK-Pelle_DLSV	49270973-49271830	60093586
GOBAR_DD03241	RLK-Pelle_DLSV	49292280-49294111	60093586
GOBAR_DD14060	RLK-Pelle_RLCK-VIIa-1	50027952-50029569	60093586
GOBAR_DD06574	RLK-Pelle_LRR-V	50794858-50794860	60093586
GOBAR_DD04039	TKL-Pl-4	51174626-51174628	60093586
GOBAR_DD25876	RLK-Pelle_DLSV	51736293-51736295	60093586
GOBAR_DD25869	RLK-Pelle_DLSV	51786425-51786427	60093586
GOBAR_DD18613	RLK-Pelle_LRR-III	52012513-52015158	60093586
GOBAR_DD12872	RLK-Pelle_DLSV	52651347-52654481	60093586
GOBAR_DD20921	RLK-Pelle_LRR-VI-2	53261768-53261770	60093586
GOBAR_DD33049	RLK-Pelle_RLCK-VIIa-2	53393990-53393992	60093586
GOBAR_DD33658	CAMK_CAMK1-DCAMKL	54647926-54647928	60093586
GOBAR_DD33655	RLK-Pelle_LRR-VI-1	54671249-54678184	60093586
GOBAR_DD33006	CAMK_CAMKL-CHK1	56551449-56551451	60093586
GOBAR_DD11366	RLK-Pelle_LRR-VII-1	56600834-56600836	60093586
GOBAR_DD11359	SCY1_SCYL1	56676704-56686558	60093586
GOBAR_DD11356	AGC-Pl	56723451-56723453	60093586
GOBAR_DD11354	RLK-Pelle_LRR-III	56730489-56732766	60093586
GOBAR_DD11353	RLK-Pelle_LRR-III	56734739-56736663	60093586
GOBAR_DD11343	RLK-Pelle_DLSV	56868592-56877100	60093586
GOBAR_DD11709	TKL-Pl-1	57088962-57092477	60093586
GOBAR_DD11707	RLK-Pelle_RLCK-XV	57099516-57102259	60093586
GOBAR_DD28265	RLK-Pelle_RLCK-X	57271003-57271005	60093586
GOBAR_DD12466	RLK-Pelle_DLSV	57391019-57391021	60093586
GOBAR_DD12467	RLK-Pelle_DLSV	57408724-57408726	60093586
GOBAR_DD12472	STE_STE7	57525230-57527639	60093586
GOBAR_DD12473	RLK-Pelle_LRR-VIII-1	57559571-57559573	60093586
GOBAR_DD14451	RLK-Pelle_LRR-I-1	58112590-58116120	60093586
GOBAR_DD28760	RLK-Pelle_LRR-III	58431164-58431166	60093586
GOBAR_DD07304	CMGC_GSK	59077888-59080356	60093586
GOBAR_DD07303	CAMK_CAMKL-CHK1	59083885-59085273	60093586
GOBAR_DD07302	RLK-Pelle_LRR-VI-2	59091080-59097479	60093586
GOBAR_DD17613	RLK-Pelle_DLSV	59599991-59599993	60093586
GOBAR_DD17611	RLK-Pelle_DLSV	59606986-59616303	60093586
GOBAR_DD17610	RLK-Pelle_DLSV	59618355-59630252	60093586
GOBAR_DD17609	RLK-Pelle_DLSV	59633047-59636228	60093586
GOBAR_DD17599	CAMK_CDPK	59696239-59696241	60093586
GOBAR_DD24925	AGC_RSK-2	59885593-59887404	60093586
chromosome 7At
GOBAR_AA33203	CK1_CK1	140944-140946	93471997
GOBAR_AA33201	AGC_PKA-PKG	171294-171296	93471997
GOBAR_AA24976	RLK-Pelle_PERK-1	209645-209647	93471997
GOBAR_AA24985	CMGC_CDK-CCRK	284852-287986	93471997
GOBAR_AA23045	STE_STE7	767826-769872	93471997
GOBAR_AA27774	RLK-Pelle_Extensin	1013202-1019168	93471997
GOBAR_AA30590	STE_STE7	1124071-1124073	93471997
GOBAR_AA30593	CK1_CK1	1163634-1163636	93471997
GOBAR_AA36721	RLK-Pelle_LRR-III	1503258-1508860	93471997
GOBAR_AA18088	RLK-Pelle_RLCK-VIIa-2	1864813-1866603	93471997
GOBAR_AA18091	RLK-Pelle_LRR-XIIIb	1890171-1896470	93471997
GOBAR_AA28870	TKL_CTR1-DRK-2	2274306-2281059	93471997
GOBAR_AA22194	Aur	2421460-2421462	93471997
GOBAR_AA22200	RLK-Pelle_LRR-XI-1	2462079-2469843	93471997
GOBAR_AA22203	CK1_CK1-Pl	2505914-2513384	93471997
GOBAR_AA22207	RLK-Pelle_Singleton	2535550-2535552	93471997
GOBAR_AA30261	RLK-Pelle_DLSV	2909805-2909807	93471997
GOBAR_AA23176	CAMK_CAMKL-CHK1	3062500-3063804	93471997
GOBAR_AA23177	RLK-Pelle_LRR-VII-2	3086181-3086183	93471997
GOBAR_AA30245	RLK-Pelle_RLCK-X	3495011-3495013	93471997
GOBAR_AA22470	CAMK_CAMKL-CHK1	3669687-3669689	93471997
GOBAR_AA21433	RLK-Pelle_LRR-XI-1	4730269-4730271	93471997
GOBAR_AA32332	RLK-Pelle_RLCK-IXb	4899174-4899176	93471997
GOBAR_AA08484	CMGC_CDK-CRK7-CDK9	5549228-5549230	93471997
GOBAR_AA33642	RLK-Pelle_LRR-VI-1	6259472-6259474	93471997
GOBAR_AA21783	CMGC_CLK	6744729-6748906	93471997
GOBAR_AA30133	WNK_NRBP	6996529-6996531	93471997
GOBAR_AA10275	NAK	7258389-7261094	93471997
GOBAR_AA13780	CMGC_DYRK-PRP4	7969401-7969403	93471997
GOBAR_AA01179	RLK-Pelle_LRR-III	8174568-8177464	93471997
GOBAR_AA29177	RLK-Pelle_LRR-XIIIa	8748475-8751868	93471997
GOBAR_AA29592	RLK-Pelle_CrRLK1L-1	9437113-9439731	93471997
GOBAR_AA23269	RLK-Pelle_LRR-III	10360092-10362089	93471997
GOBAR_AA23273	RLK-Pelle_LRK10L-2	10409219-10409221	93471997
GOBAR_AA02860	RLK-Pelle_CrRLK1L-1	11759175-11761555	93471997
GOBAR_AA02861	RLK-Pelle_CrRLK1L-1	11836438-11836440	93471997
GOBAR_AA34857	STE_STE11	12788643-12788645	93471997
GOBAR_AA32079	RLK-Pelle_LysM	13453474-13453476	93471997
GOBAR_AA30141	RLK-Pelle_LRR-XI-1	14408131-14411306	93471997
GOBAR_AA02332	RLK-Pelle_CrRLK1L-1	15661950-15664431	93471997
GOBAR_AA06430	RLK-Pelle_RLCK-IV	17128261-17128263	93471997
GOBAR_AA15866	AGC_RSK-2	19311448-19311450	93471997
GOBAR_AA33268	RLK-Pelle_LRR-IX	20815081-20818107	93471997
GOBAR_AA26245	TLK	21658571-21667219	93471997
GOBAR_AA27617	CAMK_CDPK	23974533-23974535	93471997
GOBAR_AA04163	CAMK_CDPK	24915420-24915422	93471997
GOBAR_AA19756	AGC_RSK-2	26081081-26081083	93471997
GOBAR_AA05611	RLK-Pelle_Extensin	26588513-26592711	93471997
GOBAR_AA24264	RLK-Pelle_RLCK-VIII	27793316-27793318	93471997
GOBAR_AA01855	RLK-Pelle_LRR-XV	28433598-28433600	93471997
GOBAR_AA25534	CAMK_CAMKL-CHK1	29472928-29476345	93471997
GOBAR_AA02498	CAMK_CDPK	29731519-29740032	93471997
GOBAR_AA09612	CMGC_MAPK	30396099-30399467	93471997
GOBAR_AA09614	CMGC_MAPK	30428539-30431739	93471997
GOBAR_AA09615	RLK-Pelle_RLCK-V	30471419-30474901	93471997
GOBAR_AA20439	RLK-Pelle_RLCK-IV	32581728-32583997	93471997
GOBAR_AA02219	RLK-Pelle_RLCK-IXb	33182555-33187642	93471997
GOBAR_AA02221	RLK-Pelle_RLCK-IXb	33328846-33334667	93471997
GOBAR_AA19446	CK1_CK1	39038711-39038713	93471997
GOBAR_AA09158	RLK-Pelle_Extensin	39849930-39853970	93471997
GOBAR_AA20508	TKL-Pl-6	45434907-45440379	93471997
GOBAR_AA34622	TKL-Pl-6	45624032-45624034	93471997
GOBAR_AA04072	RLK-Pelle_LRR-I-1	46044071-46044073	93471997
GOBAR_AA37193	RLK-Pelle_CrRLK1L-1	77003531-77005915	93471997
GOBAR_AA08667	RLK-Pelle_CrRLK1L-1	77370490-77370492	93471997
GOBAR_AA08664	RLK-Pelle_CrRLK1L-1	77428085-77428087	93471997
GOBAR_AA08663	RLK-Pelle_CrRLK1L-1	77434055-77434057	93471997
GOBAR_AA21824	RLK-Pelle_CrRLK1L-1	77789592-77789594	93471997
GOBAR_AA32608	RLK-Pelle_CrRLK1L-1	78122447-78122449	93471997
GOBAR_AA08283	RLK-Pelle_CrRLK1L-1	78272507-78272509	93471997
GOBAR_AA08281	RLK-Pelle_CrRLK1L-1	78294424-78294426	93471997
GOBAR_AA08280	RLK-Pelle_CrRLK1L-1	78332827-78332829	93471997
GOBAR_AA13464	RLK-Pelle_CrRLK1L-1	78937101-78937103	93471997
GOBAR_AA13463	RLK-Pelle_CrRLK1L-1	78973832-78973834	93471997
GOBAR_AA13462	RLK-Pelle_CrRLK1L-1	78997571-78997573	93471997
GOBAR_AA14527	TKL-Pl-7	79646029-79651883	93471997
GOBAR_AA30110	RLK-Pelle_LRR-Xa	87118883-87118885	93471997
GOBAR_AA01989	AGC_RSK-2	87574094-87575526	93471997
GOBAR_AA19704	RLK-Pelle_LRR-XI-1	88481368-88484545	93471997
GOBAR_AA24198	CAMK_AMPK	89200876-89208861	93471997
GOBAR_AA06626	RLK-Pelle_LRR-II	89381557-89381559	93471997
GOBAR_AA13032	CK1_CK1	90546873-90551078	93471997
GOBAR_AA03461	RLK-Pelle_LRR-Xa	91053748-91053750	93471997
GOBAR_AA21600	RLK-Pelle_LRR-III	91268434-91268436	93471997
GOBAR_AA16015	TKL-Pl-4	91416953-91416955	93471997
GOBAR_AA00491	RLK-Pelle_DLSV	91713345-91716018	93471997
GOBAR_AA00475	TKL-Pl-4	92052863-92052865	93471997
GOBAR_AA26873	RLK-Pelle_RLCK-IXb	93355128-93356907	93471997
chromosome 7Dt
GOBAR_DD26163	CMGC_CDK-Pl	72133-79164	55221640
GOBAR_DD26160	TKL-Pl-4	129629-129631	55221640
GOBAR_DD25858	RLK-Pelle_LRR-XIIIb	207355-207357	55221640
GOBAR_DD25856	RLK-Pelle_RLCK-VIIa-2	229663-229665	55221640
GOBAR_DD05964	RLK-Pelle_LRR-III	518499-521400	55221640
GOBAR_DD35227	STE_STE7	740785-740787	55221640
GOBAR_DD35230	CK1_CK1	777833-777835	55221640
GOBAR_DD04970	STE_STE7	910696-912754	55221640
GOBAR_DD04944	RLK-Pelle_Extensin	1141271-1147214	55221640
GOBAR_DD34853	RLK-Pelle_SD-2b	1361964-1361966	55221640
GOBAR_DD34703	CMGC_CDK-CCRK	1821706-1830428	55221640
GOBAR_DD33804	CK1_CK1	1903956-1903958	55221640
GOBAR_DD33806	AGC_PKA-PKG	1927989-1927991	55221640
GOBAR_DD29504	AGC_PKA-PKG	1997701-1997703	55221640
GOBAR_DD37767	STE_STE7	2206433-2206435	55221640
GOBAR_DD16317	Aur	2806182-2806184	55221640
GOBAR_DD16325	RLK-Pelle_LRR-XI-1	2865427-2868888	55221640
GOBAR_DD16329	CK1_CK1-Pl	2910246-2913252	55221640
GOBAR_DD16333	RLK-Pelle_Singleton	2938702-2938704	55221640
GOBAR_DD37876	RLK-Pelle_LRR-VII-2	3316204-3317262	55221640
GOBAR_DD06387	CAMK_CAMKL-CHK1	3459083-3460387	55221640
GOBAR_DD06389	RLK-Pelle_LRR-VII-2	3480163-3480165	55221640
GOBAR_DD18709	RLK-Pelle_RLCK-X	3918180-3918182	55221640
GOBAR_DD25339	CAMK_CAMKL-CHK1	4073148-4073150	55221640
GOBAR_DD31322	RLK-Pelle_RLCK-VIIa-2	4821964-4825633	55221640
GOBAR_DD15523	RLK-Pelle_RLCK-IXb	5614392-5614394	55221640
GOBAR_DD15525	RLK-Pelle_L-LEC	5618797-5621189	55221640
GOBAR_DD30843	CMGC_CDK-CRK7-CDK9	6059574-6063284	55221640
GOBAR_DD26394	RLK-Pelle_LRR-VI-1	6767146-6772181	55221640
GOBAR_DD26385	CMGC_CDK-PITSLRE	6840847-6844716	55221640
GOBAR_DD33776	CMGC_CLK	7112936-7116061	55221640
GOBAR_DD26411	WNK_NRBP	7240339-7243634	55221640
GOBAR_DD19375	CMGC_DYRK-PRP4	7635124-7635126	55221640
GOBAR_DD09192	RLK-Pelle_LRR-XIIIa	8267000-8270388	55221640
GOBAR_DD35235	RLK-Pelle_LRR-III	9581491-9585410	55221640
GOBAR_DD35233	RLK-Pelle_LRK10L-2	9599173-9599175	55221640
GOBAR_DD08625	RLK-Pelle_L-LEC	10157275-10157277	55221640
GOBAR_DD04267	RLK-Pelle_CrRLK1L-1	10845723-10845725	55221640
GOBAR_DD33035	STE_STE11	11337153-11337155	55221640
GOBAR_DD07379	RLK-Pelle_CrRLK1L-1	11829738-11829740	55221640
GOBAR_DD28861	RLK-Pelle_LysM	12089742-12089744	55221640
GOBAR_DD19107	RLK-Pelle_CrRLK1L-1	13568859-13571355	55221640
GOBAR_DD06080	RLK-Pelle_RLCK-IV	14917091-14921129	55221640
GOBAR_DD14634	AGC_RSK-2	16054002-16054004	55221640
GOBAR_DD02530	NEK	17174078-17180380	55221640
GOBAR_DD02534	RLK-Pelle_LRR-IX	17265472-17267478	55221640
GOBAR_DD02535	RLK-Pelle_LRR-IX	17267513-17270539	55221640
GOBAR_DD02546	RLK-Pelle_URK-1	17584604-17587943	55221640
GOBAR_DD34016	TLK	17958265-17967001	55221640
GOBAR_DD06266	RLK-Pelle_DLSV	18752483-18752485	55221640
GOBAR_DD06267	CAMK_CAMKL-LKB	18821312-18821314	55221640
GOBAR_DD06270	CAMK_CAMKL-CHK1	18849136-18855094	55221640
GOBAR_DD30683	CAMK_CDPK	19638765-19638767	55221640
GOBAR_DD07489	CAMK_CDPK	20174971-20177802	55221640
GOBAR_DD09495	AGC_RSK-2	20756042-20756044	55221640
GOBAR_DD30102	CMGC_MAPK	21219290-21223476	55221640
GOBAR_DD11394	RLK-Pelle_RLCK-VIII	22237105-22237107	55221640
GOBAR_DD11376	RLK-Pelle_LRR-XV	22508518-22508520	55221640
GOBAR_DD27594	CAMK_CAMKL-CHK1	22981903-22985340	55221640
GOBAR_DD22028	RLK-Pelle_RLCK-V	24866442-24866444	55221640
GOBAR_DD16450	RLK-Pelle_RLCK-IXb	25467938-25467940	55221640
GOBAR_DD16456	RLK-Pelle_RLCK-IXb	25620758-25626138	55221640
GOBAR_DD13422	RLK-Pelle_LRR-XI-1	29155253-29159591	55221640
GOBAR_DD13423	RLK-Pelle_LRR-XI-1	29156416-29159591	55221640
GOBAR_DD27466	RLK-Pelle_Extensin	29435983-29435985	55221640
GOBAR_DD22993	RLK-Pelle_LRR-XI-1	30563307-30566928	55221640
GOBAR_DD09002	RLK-Pelle_LRR-I-1	31080366-31088063	55221640
GOBAR_DD37501	RLK-Pelle_LRR-I-1	31770654-31778349	55221640
GOBAR_DD22935	AGC_RSK-2	32965288-32966649	55221640
GOBAR_DD15159	TKL-Pl-7	39381544-39381546	55221640
GOBAR_DD14211	RLK-Pelle_LRR-III	43431024-43431026	55221640
GOBAR_DD02849	RLK-Pelle_CrRLK1L-1	44892849-44892851	55221640
GOBAR_DD27434	RLK-Pelle_CrRLK1L-1	45172351-45172353	55221640
GOBAR_DD27432	RLK-Pelle_CrRLK1L-1	45224875-45224877	55221640
GOBAR_DD12267	RLK-Pelle_CrRLK1L-1	45534283-45535951	55221640
GOBAR_DD24801	RLK-Pelle_CrRLK1L-1	45761648-45764250	55221640
GOBAR_DD07720	RLK-Pelle_CrRLK1L-1	46066649-46066651	55221640
GOBAR_DD27152	RLK-Pelle_LRR-Xa	49720569-49720571	55221640
GOBAR_DD20618	AGC_RSK-2	50209093-50210499	55221640
GOBAR_DD07118	RLK-Pelle_LRR-XI-1	50995789-50995791	55221640
GOBAR_DD20763	CAMK_AMPK	51390115-51390117	55221640
GOBAR_DD20162	RLK-Pelle_LRR-II	51637530-51641843	55221640
GOBAR_DD37825	CK1_CK1	52515916-52520107	55221640
GOBAR_DD07422	RLK-Pelle_LRR-Xa	52915095-52915097	55221640
GOBAR_DD23078	RLK-Pelle_LRR-III	53196095-53196097	55221640
GOBAR_DD36128	TKL-Pl-4	53469772-53472698	55221640
GOBAR_DD05732	RLK-Pelle_DLSV	53631370-53634026	55221640
GOBAR_DD05743	TKL-Pl-4	53939167-53939169	55221640
GOBAR_DD15825	RLK-Pelle_CrRLK1L-1	54292392-54295064	55221640
GOBAR_DD15827	RLK-Pelle_LRR-VI-1	54326378-54326380	55221640
chromosome 8At
GOBAR_AA23779	RLK-Pelle_CR4L	111299-113608	116229108
GOBAR_AA23079	RLK-Pelle_CrRLK1L-1	306631-309812	116229108
GOBAR_AA30293	RLK-Pelle_RLCK-VIIa-1	556384-556386	116229108
GOBAR_AA16484	CAMK_CAMKL-LKB	975794-975796	116229108
GOBAR_AA34862	CAMK_CDPK	1125793-1128941	116229108
GOBAR_AA15229	AGC_RSK-2	1283143-1284381	116229108
GOBAR_AA05981	RLK-Pelle_RLCK-VIIa-2	1652541-1657626	116229108
GOBAR_AA05990	RLK-Pelle_DLSV	1738672-1738674	116229108
GOBAR_AA35515	RLK-Pelle_SD-2b	1837205-1837207	116229108
GOBAR_AA35514	RLK-Pelle_SD-2b	1838422-1838424	116229108
GOBAR_AA20233	RLK-Pelle_LRR-XII-1	2188889-2192121	116229108
GOBAR_AA15174	CMGC_CDK-CRK7-CDK9	2289928-2299219	116229108
GOBAR_AA05750	RLK-Pelle_RLCK-VIIa-2	3292410-3297136	116229108
GOBAR_AA19781	CMGC_GSK	4089019-4096835	116229108
GOBAR_AA08763	RLK-Pelle_RLCK-VIII	4805291-4805293	116229108
GOBAR_AA14513	CAMK_CAMKL-CHK1	8165788-8165790	116229108
GOBAR_AA06243	NEK	12385551-12390734	116229108
GOBAR_AA14661	RLK-Pelle_SD-2b	19061680-19064102	116229108
GOBAR_AA18835	TKL-Pl-6	32178408-32178410	116229108
GOBAR_AA31673	RLK-Pelle_RLCK-VI	32972788-32975188	116229108
GOBAR_AA26405	RLK-Pelle_RLCK-XV	33200887-33202332	116229108
GOBAR_AA33587	RLK-Pelle_LRR-III	53706193-53708833	116229108
GOBAR_AA35327	RLK-Pelle_RLCK-V	54027173-54027175	116229108
GOBAR_AA18242	TKL_Gdt	55323043-55325233	116229108
GOBAR_AA20304	CAMK_CDPK	71646543-71646545	116229108
GOBAR_AA03496	RLK-Pelle_LRR-XI-1	77033077-77033079	116229108
GOBAR_AA21283	Aur	92754757-92756756	116229108
GOBAR_AA01247	CMGC_GSK	93304584-93304586	116229108
GOBAR_AA15886	CMGC_MAPK	94100001-94104157	116229108
GOBAR_AA07839	RLK-Pelle_LRR-IV	94710291-94710293	116229108
GOBAR_AA20998	CK1_CK1	96273393-96273395	116229108
GOBAR_AA35437	RLK-Pelle_URK-2	96377765-96381797	116229108
GOBAR_AA27181	RLK-Pelle_LRR-XIIIa	99213673-99213675	116229108
GOBAR_AA24249	CMGC_CDK-CRK7-CDK9	99433543-99440497	116229108
GOBAR_AA16474	RLK-Pelle_RLCK-VIIa-2	102919584-102921806	116229108
GOBAR_AA40818	RLK-Pelle_RLCK-VIIa-2	103054242-103054244	116229108
GOBAR_AA36654	CAMK_OST1L	103436611-103438938	116229108
GOBAR_AA33622	Group-Pl-2	103800884-103800886	116229108
GOBAR_AA11854	RLK-Pelle_LRR-IV	106728964-106728966	116229108
GOBAR_AA17000	RLK-Pelle_LRR-VII-1	107377254-107381215	116229108
GOBAR_AA20793	RLK-Pelle_LRR-VI-2	108225811-108229643	116229108
GOBAR_AA17475	STE_STE11	108745315-108750289	116229108
GOBAR_AA29859	RLK-Pelle_RKF3	108914137-108915978	116229108
GOBAR_AA29858	RLK-Pelle_RKF3	108917453-108920985	116229108
GOBAR_AA33216	CK1_CK1	109713287-109713289	116229108
GOBAR_AA06016	RLK-Pelle_LRR-I-1	110060792-110066274	116229108
GOBAR_AA06026	TKL-Pl-6	110190123-110197541	116229108
GOBAR_AA32504	STE_STE11	111165672-111167005	116229108
GOBAR_AA33850	RLK-Pelle_LRR-VI-2	111253493-111253495	116229108
GOBAR_AA15839	TKL_CTR1-DRK-2	112300542-112300544	116229108
GOBAR_AA15844	CMGC_CDK-CRK7-CDK9	112356619-112356621	116229108
GOBAR_AA36625	CMGC_DYRK-YAK	112881356-112881358	116229108
GOBAR_AA21653	RLK-Pelle_DLSV	112997427-112997429	116229108
GOBAR_AA28483	CMGC_CDK-CRK7-CDK9	114059040-114059042	116229108
GOBAR_AA25969	SCY1_SCYL2	114088901-114097386	116229108
GOBAR_AA16766	RLK-Pelle_RLCK-IV	114797884-114800005	116229108
GOBAR_AA31846	RLK-Pelle_LRR-III	115001513-115006767	116229108
GOBAR_AA27216	RLK-Pelle_LRR-III	115511868-115515974	116229108
GOBAR_AA18385	CK1_CK1	116001202-116005924	116229108
GOBAR_AA32884	RLK-Pelle_RLCK-IXb	116223839-116229108	116229108
chromosome 8Dt
GOBAR_DD10952	RLK-Pelle_RLCK-VIIa-1	233020-233022	63682874
GOBAR_DD10960	RLK-Pelle_CrRLK1L-1	271301-273658	63682874
GOBAR_DD07660	RLK-Pelle_CR4L	431543-433852	63682874
GOBAR_DD31209	CAMK_CAMKL-LKB	1018912-1018914	63682874
GOBAR_DD14987	NEK	1353946-1361849	63682874
GOBAR_DD14988	AGC_RSK-2	1376821-1376823	63682874
GOBAR_DD14994	CK1_CK1-Pl	1454114-1454116	63682874
GOBAR_DD26493	RLK-Pelle_RLCK-VIIa-2	1565637-1565639	63682874
GOBAR_DD21283	CAMK_CDPK	1691399-1694518	63682874
GOBAR_DD31579	RLK-Pelle_SD-2b	2037938-2037940	63682874
GOBAR_DD31581	RLK-Pelle_LRR-III	2055453-2055455	63682874
GOBAR_DD16061	RLK-Pelle_LRR-XII-1	2354488-2357720	63682874
GOBAR_DD37202	RLK-Pelle_LRR-XII-1	2891656-2897778	63682874
GOBAR_DD28121	RLK-Pelle_RLCK-VIIa-2	3997429-3997431	63682874
GOBAR_DD26310	RLK-Pelle_DLSV	4236704-4236706	63682874
GOBAR_DD26311	RLK-Pelle_DLSV	4245758-4245760	63682874
GOBAR_DD14434	RLK-Pelle_RLCK-VIII	4747481-4749725	63682874
GOBAR_DD36335	NAK	7139049-7141964	63682874
GOBAR_DD17398	NEK	9676606-9681797	63682874
GOBAR_DD25384	TKL-Pl-4	9747944-9747946	63682874
GOBAR_DD30182	RLK-Pelle_RLCK-V	12133234-12134790	63682874
GOBAR_DD30183	RLK-Pelle_RLCK-V	12134862-12136418	63682874
GOBAR_DD00193	RLK-Pelle_SD-2b	13568129-13570553	63682874
GOBAR_DD16691	RLK-Pelle_RLCK-XV	21896219-21896221	63682874
GOBAR_DD16692	RLK-Pelle_RLCK-VI	21943654-21943656	63682874
GOBAR_DD18772	CAMK_CAMKL-CHK1	22754162-22755893	63682874
GOBAR_DD09905	RLK-Pelle_RLCK-XIII	35253261-35253263	63682874
GOBAR_DD02414	TKL_Gdt	35965568-35965570	63682874
GOBAR_DD05719	RLK-Pelle_LRR-III	36507977-36509560	63682874
GOBAR_DD23905	CAMK_OST1L	39117854-39117856	63682874
GOBAR_DD06059	RLK-Pelle_LRR-XII-1	39590262-39596438	63682874
GOBAR_DD18621	WNK_NRBP	43856672-43859326	63682874
GOBAR_DD04290	Aur	44034713-44034715	63682874
GOBAR_DD08671	CMGC_MAPK	46101543-46105325	63682874
GOBAR_DD11217	RLK-Pelle_LRR-IV	46238276-46238278	63682874
GOBAR_DD30761	RLK-Pelle_CR4L	48011415-48018097	63682874
GOBAR_DD13241	RLK-Pelle_LRR-XIIIa	49182052-49182054	63682874
GOBAR_DD13239	CMGC_CDK-CRK7-CDK9	49226406-49231399	63682874
GOBAR_DD35538	RLK-Pelle_RLCK-VIIa-2	51943745-51943747	63682874
GOBAR_DD36833	Group-Pl-2	52335191-52335193	63682874
GOBAR_DD27606	CAMK_OST1L	52613792-52616118	63682874
GOBAR_DD03499	RLK-Pelle_LRR-IV	54254095-54254097	63682874
GOBAR_DD11047	RLK-Pelle_LRR-VII-1	54474915-54474917	63682874
GOBAR_DD37476	STE_STE11	55054728-55054730	63682874
GOBAR_DD09046	STE_STE11	55244757-55244759	63682874
GOBAR_DD01107	RLK-Pelle_LRR-VI-2	55605073-55608952	63682874
GOBAR_DD26181	RLK-Pelle_RKF3	56099792-56101552	63682874
GOBAR_DD26180	RLK-Pelle_RKF3	56104084-56105890	63682874
GOBAR_DD10265	AGC_NDR	56936925-56936927	63682874
GOBAR_DD10263	CK1_CK1	56951787-56951789	63682874
GOBAR_DD10255	RLK-Pelle_Extensin	57032158-57032160	63682874
GOBAR_DD24762	TKL-Pl-6	57374827-57374829	63682874
GOBAR_DD35797	RLK-Pelle_LRR-I-1	57496168-57500212	63682874
GOBAR_DD13675	STE_STE11	58043445-58043447	63682874
GOBAR_DD13685	RLK-Pelle_LRR-VI-2	58153176-58156834	63682874
GOBAR_DD37252	CMGC_CDK-CRK7-CDK9	59591617-59595126	63682874
GOBAR_DD24789	CMGC_CDK-CRK7-CDK9	59783286-59788100	63682874
GOBAR_DD24793	TKL_CTR1-DRK-2	59835028-59847332	63682874
GOBAR_DD25962	RLK-Pelle_LRR-XI-1	60158112-60163852	63682874
GOBAR_DD38304	RLK-Pelle_LRR-XI-1	60323425-60323427	63682874
GOBAR_DD38307	RLK-Pelle_URK-2	60331429-60337561	63682874
GOBAR_DD19395	SCY1_SCYL2	61824071-61835203	63682874
GOBAR_DD33343	RLK-Pelle_RLCK-IV	62252929-62252931	63682874
GOBAR_DD17143	RLK-Pelle_LRR-III	62577366-62577368	63682874
GOBAR_DD10419	RLK-Pelle_LRR-III	62986473-62990670	63682874
GOBAR_DD24970	RLK-Pelle_RLCK-IXb	63501067-63501069	63682874
GOBAR_DD25264	CK1_CK1	63632994-63632996	63682874
chromosome 9At
GOBAR_AA00719	RLK-Pelle_LRK10L-2	327888-329018	76796005
GOBAR_AA32430	RLK-Pelle_DLSV	777960-777962	76796005
GOBAR_AA11239	CMGC_MAPK	1530788-1537076	76796005
GOBAR_AA36270	RLK-Pelle_LRR-XV	2658479-2661875	76796005
GOBAR_AA32242	CMGC_CDK-CRK7-CDK9	3183660-3187159	76796005
GOBAR_AA29677	CAMK_AMPK	3316110-3316112	76796005
GOBAR_AA07324	RLK-Pelle_WAK	4560551-4561659	76796005
GOBAR_AA07322	RLK-Pelle_WAK	4571233-4572330	76796005
GOBAR_AA07315	RLK-Pelle_WAK	4809718-4812161	76796005
GOBAR_AA07313	RLK-Pelle_WAK	4854109-4860458	76796005
GOBAR_AA40136	RLK-Pelle_WAK	4920870-4920872	76796005
GOBAR_AA17236	RLK-Pelle_WAK	5058541-5063014	76796005
GOBAR_AA17237	RLK-Pelle_WAK	5123362-5124513	76796005
GOBAR_AA35019	RLK-Pelle_LRR-XI-1	5219715-5219717	76796005
GOBAR_AA40063	RLK-Pelle_LRR-XI-1	5296746-5296748	76796005
GOBAR_AA37640	RLK-Pelle_LRR-XI-1	5379183-5382735	76796005
GOBAR_AA10737	RLK-Pelle_LRR-XI-1	5410828-5413749	76796005
GOBAR_AA32171	RLK-Pelle_LRR-XI-1	5772950-5772952	76796005
GOBAR_AA32172	RLK-Pelle_LRR-XI-1	5803043-5803045	76796005
GOBAR_AA37429	RLK-Pelle_LRR-XI-1	5865868-5865870	76796005
GOBAR_AA13070	RLK-Pelle_LRR-XI-1	5939807-5946071	76796005
GOBAR_AA13072	RLK-Pelle_LRR-XI-1	5959351-5962021	76796005
GOBAR_AA13073	RLK-Pelle_LRR-XI-1	5985431-5988739	76796005
GOBAR_AA09450	RLK-Pelle_RLCK-VIIa-2	6547449-6547451	76796005
GOBAR_AA02565	RLK-Pelle_URK-2	7924802-7929886	76796005
GOBAR_AA23795	STE_STE20-Fray	8716785-8716787	76796005
GOBAR_AA00098	AGC_RSK-2	9891399-9891401	76796005
GOBAR_AA06824	STE_STE11	15455709-15455711	76796005
GOBAR_AA19551	RLK-Pelle_LRR-IV	17396527-17396529	76796005
GOBAR_AA09942	RLK-Pelle_LRR-XII-1	20136738-20138788	76796005
GOBAR_AA12781	RLK-Pelle_RLCK-VIIa-1	24955816-24955818	76796005
GOBAR_AA25299	RLK-Pelle_RLCK-XV	31397682-31399422	76796005
GOBAR_AA09935	RLK-Pelle_RLCK-XI	32121647-32124998	76796005
GOBAR_AA03596	AGC_MAST	34841607-34841609	76796005
GOBAR_AA22359	RLK-Pelle_LRK10L-2	39610549-39611532	76796005
GOBAR_AA22361	RLK-Pelle_LRK10L-2	39617502-39617504	76796005
GOBAR_AA30706	RLK-Pelle_WAK_LRK10L-1	39868500-39868502	76796005
GOBAR_AA30707	RLK-Pelle_LRK10L-2	39870813-39871880	76796005
GOBAR_AA30709	RLK-Pelle_DLSV	39915912-39915914	76796005
GOBAR_AA01127	CMGC_CDK-CDK7	40405417-40409060	76796005
GOBAR_AA23607	TKL_CTR1-DRK-2	41638271-41648951	76796005
GOBAR_AA03196	STE_STE11	44718899-44718901	76796005
GOBAR_AA13838	RLK-Pelle_DLSV	49561846-49561848	76796005
GOBAR_AA03942	RLK-Pelle_RLCK-VI	50581600-50581602	76796005
GOBAR_AA03930	RLK-Pelle_RLCK-VIIa-1	50810264-50815250	76796005
GOBAR_AA17432	TKL_CTR1-DRK-2	51907552-51907554	76796005
GOBAR_AA03820	RLK-Pelle_DLSV	52607774-52607776	76796005
GOBAR_AA03826	RLK-Pelle_DLSV	52785437-52794759	76796005
GOBAR_AA04114	RLK-Pelle_LRR-VI-2	53796067-53796069	76796005
GOBAR_AA04112	CAMK_CAMKL-CHK1	53834441-53834443	76796005
GOBAR_AA04110	CMGC_GSK	53853036-53853038	76796005
GOBAR_AA04109	CMGC_GSK	53871931-53871933	76796005
GOBAR_AA10846	RLK-Pelle_DLSV	54267027-54267029	76796005
GOBAR_AA10839	CAMK_CAMKL-CHK1	54341806-54348109	76796005
GOBAR_AA17283	CMGC_SRPK	56213929-56217679	76796005
GOBAR_AA11515	NEK	59700347-59711879	76796005
GOBAR_AA11520	RLK-Pelle_LRR-IX	59758636-59761883	76796005
GOBAR_AA10678	RLK-Pelle_RLCK-VIIa-2	60525225-60529663	76796005
GOBAR_AA10679	CAMK_CAMKL-CHK1	60577262-60577264	76796005
GOBAR_AA15143	CAMK_CDPK	61287797-61290151	76796005
GOBAR_AA08082	CAMK_CDPK	61898387-61902399	76796005
GOBAR_AA25730	CAMK_CDPK	62209398-62209400	76796005
GOBAR_AA32355	CAMK_CDPK	63094787-63098017	76796005
GOBAR_AA08625	RLK-Pelle_LRR-XI-1	63346670-63349429	76796005
GOBAR_AA08627	NEK	63399009-63399011	76796005
GOBAR_AA26005	RLK-Pelle_LRR-V	63763973-63769226	76796005
GOBAR_AA23634	RLK-Pelle_L-LEC	64020108-64020110	76796005
GOBAR_AA39764	RLK-Pelle_LRR-V	64499698-64499700	76796005
GOBAR_AA07734	CAMK_CDPK	64765472-64777621	76796005
GOBAR_AA07713	AGC_RSK-2	65537523-65541788	76796005
GOBAR_AA08743	RLK-Pelle_RLCK-VIIa-2	67072959-67075300	76796005
GOBAR_AA29749	RLK-Pelle_CR4L	67240914-67240916	76796005
GOBAR_AA29751	RLK-Pelle_DLSV	67260808-67262581	76796005
GOBAR_AA36018	RLK-Pelle_SD-2b	67658340-67659989	76796005
GOBAR_AA36017	RLK-Pelle_SD-2b	67661188-67663521	76796005
GOBAR_AA34124	RLK-Pelle_WAK_LRK10L-1	67707365-67709529	76796005
GOBAR_AA34127	RLK-Pelle_L-LEC	67740818-67742827	76796005
GOBAR_AA29030	RLK-Pelle_RLCK-VIIa-2	67899367-67904615	76796005
GOBAR_AA06512	RLK-Pelle_RLCK-XII-1	68523654-68523656	76796005
GOBAR_AA14782	RLK-Pelle_L-LEC	68979951-68979953	76796005
GOBAR_AA19153	RLK-Pelle_LRR-III	69421197-69421199	76796005
GOBAR_AA36730	CMGC_CDK-CDK7	69885106-69885108	76796005
GOBAR_AA08414	TKL_Gdt	71160412-71162672	76796005
GOBAR_AA08397	RLK-Pelle_RLCK-XII-1	71305622-71312177	76796005
GOBAR_AA08392	RLK-Pelle_LRR-VI-2	71336942-71341757	76796005
GOBAR_AA23483	CAMK_CDPK	71460084-71460086	76796005
GOBAR_AA34607	RLK-Pelle_LRR-XIIIa	72041816-72041818	76796005
GOBAR_AA19184	RLK-Pelle_LRR-IX	72653396-72656549	76796005
GOBAR_AA35657	RLK-Pelle_LRR-VII-1	72844729-72849488	76796005
GOBAR_AA35692	RLK-Pelle_CrRLK1L-1	73203454-73206141	76796005
GOBAR_AA35687	RLK-Pelle_RLCK-II	73232171-73239799	76796005
GOBAR_AA27743	TKL-Pl-5	73525988-73525990	76796005
GOBAR_AA38462	TKL-Pl-4	73652200-73654502	76796005
GOBAR_AA37997	CAMK_CAMKL-CHK1	73720979-73720981	76796005
GOBAR_AA29473	TKL-Pl-4	74169561-74172191	76796005
GOBAR_AA36291	CAMK_CAMKL-CHK1	74504218-74505441	76796005
GOBAR_AA28151	STE_STE20-Fray	74705279-74706832	76796005
GOBAR_AA32659	CK1_CK1	75041549-75041551	76796005
GOBAR_AA32661	AGC_NDR	75050390-75054113	76796005
GOBAR_AA03787	TKL_CTR1-DRK-2	75422541-75427335	76796005
GOBAR_AA28414	RLK-Pelle_RLCK-IXa	75897086-75897088	76796005
GOBAR_AA35323	RLK-Pelle_RLCK-VIIa-1	76029272-76029274	76796005
GOBAR_AA31785	RLK-Pelle_RLCK-V	76183593-76186457	76796005
GOBAR_AA30446	CMGC_CDK-CRK7-CDK9	76241188-76250372	76796005
GOBAR_AA06362	CMGC_CDK-CRK7-CDK9	76470992-76474744	76796005
GOBAR_AA06392	WNK_NRBP	76747088-76747090	76796005
chromosome 9Dt
GOBAR_DD18408	CMGC_MAPK	1457460-1465096	47666378
GOBAR_DD06254	RLK-Pelle_LRR-XV	2097218-2099980	47666378
GOBAR_DD06253	RLK-Pelle_LRR-XV	2102050-2103258	47666378
GOBAR_DD05906	CMGC_CDK-CRK7-CDK9	2678246-2681275	47666378
GOBAR_DD15943	CAMK_AMPK	3061113-3065122	47666378
GOBAR_DD25353	RLK-Pelle_WAK	4226602-4226604	47666378
GOBAR_DD25354	RLK-Pelle_WAK	4259034-4259036	47666378
GOBAR_DD15326	RLK-Pelle_WAK	4505990-4510386	47666378
GOBAR_DD15327	RLK-Pelle_WAK	4548390-4554801	47666378
GOBAR_DD31871	RLK-Pelle_WAK	4581680-4590287	47666378
GOBAR_DD31872	RLK-Pelle_WAK	4611153-4613888	47666378
GOBAR_DD31873	RLK-Pelle_WAK	4612878-4616101	47666378
GOBAR_DD31874	RLK-Pelle_WAK	4659571-4661229	47666378
GOBAR_DD32099	RLK-Pelle_LRR-XI-1	4736403-4739328	47666378
GOBAR_DD32097	RLK-Pelle_LRR-XI-1	4785925-4788644	47666378
GOBAR_DD32096	RLK-Pelle_LRR-XI-1	4808861-4811518	47666378
GOBAR_DD38131	RLK-Pelle_LRR-XI-1	4919307-4921578	47666378
GOBAR_DD30027	RLK-Pelle_LRR-XI-1	4956590-4957371	47666378
GOBAR_DD30024	RLK-Pelle_LRR-XI-1	4981061-4982312	47666378
GOBAR_DD06848	RLK-Pelle_LRR-XI-1	5052710-5055176	47666378
GOBAR_DD06849	RLK-Pelle_LRR-XI-1	5057503-5062014	47666378
GOBAR_DD06852	RLK-Pelle_LRR-XI-1	5102595-5104866	47666378
GOBAR_DD06854	RLK-Pelle_LRR-XI-1	5181851-5184996	47666378
GOBAR_DD06855	RLK-Pelle_LRR-XI-1	5200026-5203427	47666378
GOBAR_DD06857	RLK-Pelle_LRR-XI-1	5245097-5245099	47666378
GOBAR_DD06858	RLK-Pelle_LRR-XI-1	5245795-5245797	47666378
GOBAR_DD27421	RLK-Pelle_LRR-XI-1	5557052-5569205	47666378
GOBAR_DD27423	RLK-Pelle_LRR-XI-1	5594921-5597829	47666378
GOBAR_DD27426	RLK-Pelle_LRR-XI-1	5622478-5625219	47666378
GOBAR_DD34640	RLK-Pelle_RLCK-VIIa-2	6069330-6069332	47666378
GOBAR_DD10832	RLK-Pelle_URK-2	7400817-7400819	47666378
GOBAR_DD06143	STE_STE20-Fray	8337697-8346138	47666378
GOBAR_DD00808	RLK-Pelle_RLCK-Os	13694653-13694655	47666378
GOBAR_DD36571	RLK-Pelle_RLCK-VIIa-1	14263960-14266390	47666378
GOBAR_DD22129	STE_STE11	16974035-16978736	47666378
GOBAR_DD25707	RLK-Pelle_RLCK-XV	18812977-18814689	47666378
GOBAR_DD14824	RLK-Pelle_LRR-IV	20096073-20096075	47666378
GOBAR_DD01401	RLK-Pelle_LRR-XII-1	21296928-21296930	47666378
GOBAR_DD25474	RLK-Pelle_LRK10L-2	22581649-22581651	47666378
GOBAR_DD25475	RLK-Pelle_WAK_LRK10L-1	22662146-22666286	47666378
GOBAR_DD05485	RLK-Pelle_LRK10L-2	22721275-22723830	47666378
GOBAR_DD05486	RLK-Pelle_LRK10L-2	22727365-22727367	47666378
GOBAR_DD12863	CMGC_CDK-CDK7	23285734-23289491	47666378
GOBAR_DD23907	STE_STE11	24230643-24234295	47666378
GOBAR_DD22951	RLK-Pelle_RLCK-VI	26969938-26969940	47666378
GOBAR_DD03109	RLK-Pelle_RLCK-VIIa-1	27159334-27164949	47666378
GOBAR_DD28904	TKL-Pl-4	27920444-27923770	47666378
GOBAR_DD33750	TKL-Pl-4	27995810-27998173	47666378
GOBAR_DD26569	TKL_CTR1-DRK-2	28365289-28369521	47666378
GOBAR_DD21042	RLK-Pelle_DLSV	29023091-29023093	47666378
GOBAR_DD04096	RLK-Pelle_DLSV	29392250-29392252	47666378
GOBAR_DD04095	RLK-Pelle_DLSV	29403736-29403738	47666378
GOBAR_DD04094	RLK-Pelle_DLSV	29494033-29503478	47666378
GOBAR_DD04090	RLK-Pelle_DLSV	29591854-29592807	47666378
GOBAR_DD04084	RLK-Pelle_DLSV	29651608-29655140	47666378
GOBAR_DD31635	RLK-Pelle_DLSV	30193208-30193210	47666378
GOBAR_DD31250	CAMK_CAMKL-CHK1	30278465-30290594	47666378
GOBAR_DD06326	AGC_RSK-2	32999645-32999647	47666378
GOBAR_DD26514	RLK-Pelle_LRR-IX	33589270-33589272	47666378
GOBAR_DD25097	RLK-Pelle_RLCK-VIIa-2	34635838-34639648	47666378
GOBAR_DD25101	CAMK_CAMKL-CHK1	34674610-34674612	47666378
GOBAR_DD11446	CAMK_CDPK	35185785-35185787	47666378
GOBAR_DD32106	CAMK_CDPK	35679088-35682515	47666378
GOBAR_DD16000	CAMK_CDPK	35916723-35916725	47666378
GOBAR_DD29900	RLK-Pelle_LRR-XI-1	36117458-36117460	47666378
GOBAR_DD29906	RLK-Pelle_SD-2b	36192175-36203237	47666378
GOBAR_DD26121	RLK-Pelle_LRR-XI-1	36645682-36645684	47666378
GOBAR_DD34427	CAMK_CDPK	36700456-36700458	47666378
GOBAR_DD25935	RLK-Pelle_LRR-XI-1	36860593-36863348	47666378
GOBAR_DD23975	RLK-Pelle_LRR-V	37146081-37151308	47666378
GOBAR_DD27904	RLK-Pelle_L-LEC	37283107-37285062	47666378
GOBAR_DD32777	CAMK_CDPK	37842851-37842853	47666378
GOBAR_DD29566	RLK-Pelle_L-LEC	37898849-37900748	47666378
GOBAR_DD20278	RLK-Pelle_CR4L	39614326-39614328	47666378
GOBAR_DD20280	RLK-Pelle_DLSV	39629472-39631245	47666378
GOBAR_DD36437	RLK-Pelle_LRR-I-1	39793766-39801257	47666378
GOBAR_DD02641	RLK-Pelle_SD-2b	39887438-39897088	47666378
GOBAR_DD02647	RLK-Pelle_WAK_LRK10L-1	39935297-39938270	47666378
GOBAR_DD02650	RLK-Pelle_L-LEC	39965087-39967096	47666378
GOBAR_DD02666	RLK-Pelle_RLCK-VIIa-2	40125453-40125455	47666378
GOBAR_DD27064	RLK-Pelle_RLCK-XII-1	40690386-40690388	47666378
GOBAR_DD14725	RLK-Pelle_RLCK-XII-1	40882354-40885208	47666378
GOBAR_DD30561	RLK-Pelle_L-LEC	41296283-41298290	47666378
GOBAR_DD23434	RLK-Pelle_DLSV	41671078-41671080	47666378
GOBAR_DD23445	RLK-Pelle_LRR-III	41766341-41768291	47666378
GOBAR_DD22062	CMGC_CDK-CDK7	42119716-42124740	47666378
GOBAR_DD20571	RLK-Pelle_WAK_LRK10L-1	42251616-42251618	47666378
GOBAR_DD20572	RLK-Pelle_LRK10L-2	42252431-42253480	47666378
GOBAR_DD20575	RLK-Pelle_DLSV	42282590-42282592	47666378
GOBAR_DD25002	CMGC_CDK-CDK8	43251933-43253375	47666378
GOBAR_DD24912	RLK-Pelle_RLCK-XII-1	43431202-43436100	47666378
GOBAR_DD24916	RLK-Pelle_LRR-VI-2	43450487-43454229	47666378
GOBAR_DD24920	CAMK_CDPK	43503678-43506197	47666378
GOBAR_DD30919	RLK-Pelle_LRR-XI-1	44053778-44057351	47666378
GOBAR_DD23104	RLK-Pelle_LRR-IX	44626776-44630151	47666378
GOBAR_DD29491	RLK-Pelle_LRR-VII-1	44799523-44799525	47666378
GOBAR_DD29495	RLK-Pelle_RLCK-VIII	44839974-44842455	47666378
GOBAR_DD37629	TKL-Pl-5	45084417-45090563	47666378
GOBAR_DD15107	RLK-Pelle_CrRLK1L-1	45128052-45130739	47666378
GOBAR_DD15113	RLK-Pelle_RLCK-II	45153784-45156102	47666378
GOBAR_DD15117	TKL-Pl-4	45179696-45181995	47666378
GOBAR_DD15120	CAMK_CAMKL-CHK1	45236113-45236115	47666378
GOBAR_DD33581	RLK-Pelle_LysM	45906130-45915115	47666378
GOBAR_DD33585	CAMK_CAMKL-CHK1	45940935-45942269	47666378
GOBAR_DD33915	STE_STE20-Fray	46091573-46091575	47666378
GOBAR_DD17400	CK1_CK1	46664177-46664179	47666378
GOBAR_DD07807	AGC_NDR	46675404-46679104	47666378
GOBAR_DD24251	RLK-Pelle_RLCK-VIIa-1	46971789-46971791	47666378
GOBAR_DD24233	RLK-Pelle_RLCK-V	47108535-47111465	47666378
GOBAR_DD38007	WNK_NRBP	47160447-47163955	47666378
GOBAR_DD32964	CMGC_CDK-CRK7-CDK9	47197523-47215053	47666378
GOBAR_DD27678	CMGC_CDK-CRK7-CDK9	47632053-47635974	47666378
chromosome 10At
GOBAR_AA31550	RLK-Pelle_LRR-Xb-1	42846-42848	110146416
GOBAR_AA31556	RLK-Pelle_RLCK-IXb	87998-93603	110146416
GOBAR_AA20033	RLK-Pelle_LRR-III	366662-370184	110146416
GOBAR_AA38005	RLK-Pelle_L-LEC	517664-519261	110146416
GOBAR_AA11141	RLK-Pelle_LRR-XI-1	618640-622545	110146416
GOBAR_AA11164	TKL-Pl-4	762583-765218	110146416
GOBAR_AA40789	RLK-Pelle_LRR-III	878340-878342	110146416
GOBAR_AA40847	TKL-Pl-4	926960-926962	110146416
GOBAR_AA39075	RLK-Pelle_LRR-V	971306-975037	110146416
GOBAR_AA34148	RLK-Pelle_LRR-I-2	1047649-1047651	110146416
GOBAR_AA21536	STE_STE11	1143636-1145176	110146416
GOBAR_AA34674	CAMK_CDPK	1331139-1331141	110146416
GOBAR_AA25585	RLK-Pelle_DLSV	1369557-1369559	110146416
GOBAR_AA38379	RLK-Pelle_DLSV	1529191-1529193	110146416
GOBAR_AA38380	RLK-Pelle_DLSV	1547173-1547175	110146416
GOBAR_AA34503	RLK-Pelle_DLSV	1825686-1831387	110146416
GOBAR_AA34502	RLK-Pelle_DLSV	1837736-1841342	110146416
GOBAR_AA10919	RLK-Pelle_L-LEC	2474482-2474484	110146416
GOBAR_AA10921	TKL-Pl-4	2502938-2502940	110146416
GOBAR_AA10938	RLK-Pelle_LRR-XI-1	2697824-2697826	110146416
GOBAR_AA15327	CAMK_CAMKL-CHK1	3468699-3468701	110146416
GOBAR_AA19459	RLK-Pelle_SD-2b	3840846-3842059	110146416
GOBAR_AA25825	CAMK_CAMKL-CHK1	4356774-4356776	110146416
GOBAR_AA16891	RLK-Pelle_DLSV	4700816-4700818	110146416
GOBAR_AA16892	RLK-Pelle_DLSV	4717165-4717167	110146416
GOBAR_AA16893	RLK-Pelle_DLSV	4742846-4742848	110146416
GOBAR_AA16894	RLK-Pelle_DLSV	4750237-4750239	110146416
GOBAR_AA28091	STE_STE20-Fray	4907524-4920247	110146416
GOBAR_AA28084	RLK-Pelle_DLSV	4999038-4999040	110146416
GOBAR_AA25683	RLK-Pelle_LRR-V	5114127-5119712	110146416
GOBAR_AA00421	CAMK_CDPK	6232225-6235730	110146416
GOBAR_AA37753	RLK-Pelle_RLCK-VIIa-2	6790773-6790775	110146416
GOBAR_AA04771	RLK-Pelle_LRR-III	7124821-7126827	110146416
GOBAR_AA22624	CK1_CK1-Pl	9320211-9320213	110146416
GOBAR_AA16327	RLK-Pelle_DLSV	14053500-14057381	110146416
GOBAR_AA15689	RLK-Pelle_L-LEC	18224559-18224561	110146416
GOBAR_AA16509	CMGC_CK2	18661949-18661951	110146416
GOBAR_AA09402	STE_STE11	19473487-19476145	110146416
GOBAR_AA12755	RLK-Pelle_WAK_LRK10L-1	19869179-19869181	110146416
GOBAR_AA07504	RLK-Pelle_PERK-1	20249909-20249911	110146416
GOBAR_AA15563	CAMK_CDPK	21500904-21500906	110146416
GOBAR_AA02599	AGC_RSK-2	22767617-22771934	110146416
GOBAR_AA02607	RLK-Pelle_DLSV	22853368-22856799	110146416
GOBAR_AA02609	RLK-Pelle_DLSV	22894082-22897001	110146416
GOBAR_AA02613	STE_STE20-Fray	22968830-22975239	110146416
GOBAR_AA00603	RLK-Pelle_RLCK-VI	25261535-25268419	110146416
GOBAR_AA34716	CAMK_CDPK	34061045-34061047	110146416
GOBAR_AA10830	RLK-Pelle_L-LEC	42040540-42043038	110146416
GOBAR_AA21131	RLK-Pelle_LysM	44634488-44636828	110146416
GOBAR_AA22715	TKL-Pl-4	45583781-45589291	110146416
GOBAR_AA23016	TKL-Pl-2	50084209-50084211	110146416
GOBAR_AA34228	RLK-Pelle_LRR-XI-1	58536944-58541137	110146416
GOBAR_AA26394	STE_STE20-Fray	65329000-65330400	110146416
GOBAR_AA26395	STE_STE20-Fray	65339952-65341352	110146416
GOBAR_AA26396	STE_STE20-Fray	65373025-65375044	110146416
GOBAR_AA26398	STE_STE20-Fray	65404367-65405968	110146416
GOBAR_AA00579	RLK-Pelle_LRR-IX	66842023-66845227	110146416
GOBAR_AA08340	RLK-Pelle_WAK	69202130-69210529	110146416
GOBAR_AA08334	RLK-Pelle_WAK	69254345-69257657	110146416
GOBAR_AA30121	RLK-Pelle_RLCK-VIII	70135052-70137979	110146416
GOBAR_AA24882	CMGC_MAPK	76949871-76954505	110146416
GOBAR_AA28742	RLK-Pelle_LRK10L-2	77148345-77148930	110146416
GOBAR_AA33667	TKL-Pl-5	77763592-77763594	110146416
GOBAR_AA02854	CAMK_CAMKL-CHK1	79704140-79705423	110146416
GOBAR_AA12670	WNK_NRBP	79992649-79996010	110146416
GOBAR_AA20713	RLK-Pelle_RLCK-II	80818333-80818335	110146416
GOBAR_AA06142	AGC-Pl	81847754-81847756	110146416
GOBAR_AA06144	RLK-Pelle_CrRLK1L-1	81984042-81984044	110146416
GOBAR_AA17545	CAMK_OST1L	82885300-82885302	110146416
GOBAR_AA23302	RLK-Pelle_LysM	85325108-85325110	110146416
GOBAR_AA29016	RLK-Pelle_RLCK-VIIa-1	85609063-85613068	110146416
GOBAR_AA15587	RLK-Pelle_RLCK-IXa	87396468-87399324	110146416
GOBAR_AA04963	TKL_CTR1-DRK-2	92834608-92839718	110146416
GOBAR_AA07823	RLK-Pelle_SD-2b	94336672-94336674	110146416
GOBAR_AA07824	RLK-Pelle_SD-2b	94355184-94355186	110146416
GOBAR_AA35891	RLK-Pelle_SD-2b	94742742-94745540	110146416
GOBAR_AA30083	RLK-Pelle_LRR-III	95485737-95485739	110146416
GOBAR_AA18883	RLK-Pelle_WAK	95833413-95833415	110146416
GOBAR_AA18887	RLK-Pelle_LRR-VII-1	96620441-96623799	110146416
GOBAR_AA36632	CAMK_CAMKL-CHK1	96643572-96644891	110146416
GOBAR_AA19497	TKL-Pl-1	98161843-98175069	110146416
GOBAR_AA07942	RLK-Pelle_WAK	98403691-98403693	110146416
GOBAR_AA07944	RLK-Pelle_LRR-XI-1	98477936-98477938	110146416
GOBAR_AA07946	RLK-Pelle_LRR-XI-1	98557483-98557485	110146416
GOBAR_AA07948	RLK-Pelle_LRR-XI-1	98590752-98590754	110146416
GOBAR_AA07952	RLK-Pelle_LRR-XI-1	98690531-98702247	110146416
GOBAR_AA08311	RLK-Pelle_LRR-XI-1	98742520-98745190	110146416
GOBAR_AA08312	RLK-Pelle_LRR-XI-1	98758433-98761837	110146416
GOBAR_AA31546	RLK-Pelle_WAK	98917061-98917063	110146416
GOBAR_AA21409	RLK-Pelle_WAK	99005765-99008905	110146416
GOBAR_AA26023	RLK-Pelle_WAK	99190971-99190973	110146416
GOBAR_AA32084	RLK-Pelle_PERK-2	100201557-100201559	110146416
GOBAR_AA10971	CAMK_CDPK	101087187-101087189	110146416
GOBAR_AA30196	RLK-Pelle_RLCK-VIIa-2	103750379-103750381	110146416
GOBAR_AA19796	RLK-Pelle_LRR-XII-1	104029621-104029623	110146416
GOBAR_AA09113	RLK-Pelle_RLCK-VIIa-1	104679780-104682559	110146416
GOBAR_AA36907	RLK-Pelle_CrRLK1L-1	105625743-105628247	110146416
GOBAR_AA34940	RLK-Pelle_LRR-XII-1	106986494-106986496	110146416
GOBAR_AA31096	RLK-Pelle_LRR-XII-1	107011009-107011011	110146416
GOBAR_AA31100	RLK-Pelle_LRR-XII-1	107060569-107060571	110146416
GOBAR_AA22243	RLK-Pelle_RLCK-VIIa-2	107251639-107251641	110146416
GOBAR_AA08950	RLK-Pelle_L-LEC	107615426-107617366	110146416
GOBAR_AA40782	RLK-Pelle_RLCK-VIIa-2	107741773-107746128	110146416
GOBAR_AA01931	RLK-Pelle_LRR-XII-1	108798858-108802027	110146416
GOBAR_AA01932	RLK-Pelle_LRR-XII-1	108809935-108813398	110146416
GOBAR_AA01938	RLK-Pelle_LRR-XII-1	108876369-108884035	110146416
GOBAR_AA01940	RLK-Pelle_LRR-XII-1	108889661-108894901	110146416
GOBAR_AA01942	RLK-Pelle_LRR-XII-1	108903920-108907619	110146416
GOBAR_AA01944	RLK-Pelle_LRR-XII-1	108926385-108929602	110146416
GOBAR_AA01945	RLK-Pelle_LRR-XII-1	108934656-108938757	110146416
GOBAR_AA01946	RLK-Pelle_LRR-XII-1	108952498-108958455	110146416
GOBAR_AA31885	RLK-Pelle_CR4L	109161414-109165108	110146416
GOBAR_AA31879	CMGC_DYRK-PRP4	109194832-109199071	110146416
GOBAR_AA40708	RLK-Pelle_LRR-XII-1	109239099-109239101	110146416
GOBAR_AA40710	RLK-Pelle_LRR-XII-1	109331431-109333012	110146416
GOBAR_AA40711	RLK-Pelle_LRR-XII-1	109335331-109338508	110146416
GOBAR_AA40712	RLK-Pelle_LRR-XII-1	109341015-109344352	110146416
GOBAR_AA18336	RLK-Pelle_LRR-III	109447667-109447669	110146416
GOBAR_AA37203	RLK-Pelle_RLCK-XII-1	110137626-110146416	110146416
chromosome 10Dt
GOBAR_DD20013	RLK-Pelle_LRR-III	4971-7205	62330909
GOBAR_DD20039	RLK-Pelle_RLCK-IXb	191928-191930	62330909
GOBAR_DD26786	RLK-Pelle_LRR-Xb-1	291554-294814	62330909
GOBAR_DD26790	RLK-Pelle_LRR-XII-1	369099-372045	62330909
GOBAR_DD38225	RLK-Pelle_LRR-III	443413-446935	62330909
GOBAR_DD34844	RLK-Pelle_LRR-III	520608-524130	62330909
GOBAR_DD33945	RLK-Pelle_L-LEC	645679-647276	62330909
GOBAR_DD17870	RLK-Pelle_LRR-XI-1	737119-740953	62330909
GOBAR_DD17848	TKL-Pl-4	876248-878898	62330909
GOBAR_DD25124	RLK-Pelle_LRR-V	967671-972425	62330909
GOBAR_DD25122	RLK-Pelle_LysM	999495-999497	62330909
GOBAR_DD25115	STE_STE11	1061714-1061716	62330909
GOBAR_DD30716	CAMK_CDPK	1157061-1160509	62330909
GOBAR_DD31238	RLK-Pelle_RLCK-VIIa-1	1266139-1266141	62330909
GOBAR_DD33839	RLK-Pelle_DLSV	1387688-1387690	62330909
GOBAR_DD33840	RLK-Pelle_DLSV	1397188-1397190	62330909
GOBAR_DD36086	RLK-Pelle_DLSV	1415710-1415712	62330909
GOBAR_DD36087	RLK-Pelle_DLSV	1425060-1425062	62330909
GOBAR_DD10766	RLK-Pelle_DLSV	1585214-1585216	62330909
GOBAR_DD10767	RLK-Pelle_DLSV	1601912-1601914	62330909
GOBAR_DD10780	RLK-Pelle_LRR-I-2	1709218-1709220	62330909
GOBAR_DD30456	RLK-Pelle_LRR-V	2073175-2077944	62330909
GOBAR_DD08466	RLK-Pelle_L-LEC	2356337-2356339	62330909
GOBAR_DD36761	TKL-Pl-4	2382050-2382052	62330909
GOBAR_DD27998	RLK-Pelle_LRR-XI-1	2577803-2577805	62330909
GOBAR_DD34311	TKL-Pl-5	3053548-3053550	62330909
GOBAR_DD29529	RLK-Pelle_LRR-II	3343524-3347458	62330909
GOBAR_DD29533	CAMK_CAMKL-CHK1	3376088-3376090	62330909
GOBAR_DD25564	RLK-Pelle_LRR-XII-1	3442261-3446395	62330909
GOBAR_DD27784	RLK-Pelle_SD-2b	3680097-3680099	62330909
GOBAR_DD27110	CAMK_CAMKL-CHK1	4245389-4245391	62330909
GOBAR_DD03326	RLK-Pelle_LRR-V	4606970-4606972	62330909
GOBAR_DD03314	STE_STE20-Fray	4743171-4748850	62330909
GOBAR_DD03308	RLK-Pelle_DLSV	4822368-4822370	62330909
GOBAR_DD03306	RLK-Pelle_DLSV	4855613-4855615	62330909
GOBAR_DD03304	RLK-Pelle_DLSV	4869777-4869779	62330909
GOBAR_DD03303	RLK-Pelle_DLSV	4887292-4887294	62330909
GOBAR_DD25133	RLK-Pelle_RLCK-VIIa-2	5450550-5452226	62330909
GOBAR_DD25136	RLK-Pelle_RLCK-VIIa-2	5514019-5514021	62330909
GOBAR_DD35479	RLK-Pelle_LRR-III	5691791-5691793	62330909
GOBAR_DD13809	CK1_CK1-Pl	5904592-5906426	62330909
GOBAR_DD18235	RLK-Pelle_PERK-2	6197327-6197329	62330909
GOBAR_DD28310	RLK-Pelle_LRR-I-1	6690204-6691703	62330909
GOBAR_DD06812	CK1_CK1-Pl	7392510-7398155	62330909
GOBAR_DD30998	RLK-Pelle_DLSV	7868249-7868251	62330909
GOBAR_DD15307	RLK-Pelle_SD-2b	9127811-9127813	62330909
GOBAR_DD33368	RLK-Pelle_LysM	10574894-10574896	62330909
GOBAR_DD28452	CAMK_CDPK	10896091-10899475	62330909
GOBAR_DD12518	RLK-Pelle_WAK_LRK10L-1	11862737-11867255	62330909
GOBAR_DD12508	STE_STE11	12083451-12083453	62330909
GOBAR_DD28832	RLK-Pelle_DLSV	12460010-12463448	62330909
GOBAR_DD28829	RLK-Pelle_DLSV	12496970-12499836	62330909
GOBAR_DD28825	STE_STE20-Fray	12549579-12556775	62330909
GOBAR_DD10717	CAMK_OST1L	18116155-18124399	62330909
GOBAR_DD00397	RLK-Pelle_CrRLK1L-1	18764985-18767647	62330909
GOBAR_DD00399	AGC-Pl	18799124-18801783	62330909
GOBAR_DD00413	RLK-Pelle_LRR-VII-1	19166205-19166207	62330909
GOBAR_DD18845	RLK-Pelle_RLCK-II	19265572-19266930	62330909
GOBAR_DD01532	WNK_NRBP	19969213-19972010	62330909
GOBAR_DD01540	CAMK_CAMKL-CHK1	20244673-20244675	62330909
GOBAR_DD07185	TKL-Pl-5	21253199-21257656	62330909
GOBAR_DD07179	RLK-Pelle_LRK10L-2	21404213-21405175	62330909
GOBAR_DD07175	CMGC_MAPK	21475674-21479783	62330909
GOBAR_DD07173	CMGC_MAPK	21483407-21486027	62330909
GOBAR_DD30038	RLK-Pelle_CR4L	23844922-23844924	62330909
GOBAR_DD30039	PEK_GCN2	23847127-23869056	62330909
GOBAR_DD23694	RLK-Pelle_WAK	25084639-25084641	62330909
GOBAR_DD26741	RLK-Pelle_LRR-IX	26530564-26533769	62330909
GOBAR_DD26475	STE_STE20-Fray	27091347-27091349	62330909
GOBAR_DD29295	STE_STE20-Fray	27150745-27152145	62330909
GOBAR_DD29297	STE_STE20-Fray	27193471-27194895	62330909
GOBAR_DD17511	CMGC_MAPK	28494763-28497573	62330909
GOBAR_DD03410	RLK-Pelle_L-LEC	29035224-29037722	62330909
GOBAR_DD11263	RLK-Pelle_LysM	29663635-29666536	62330909
GOBAR_DD11261	CAMK_CAMKL-CHK1	29670565-29671884	62330909
GOBAR_DD19037	RLK-Pelle_LRR-XI-1	30940701-30940703	62330909
GOBAR_DD06214	TKL-Pl-2	32733687-32739829	62330909
GOBAR_DD12371	TKL-Pl-4	33151149-33156048	62330909
GOBAR_DD15058	AGC_NDR	39023652-39027779	62330909
GOBAR_DD07313	RLK-Pelle_DLSV	39416201-39417425	62330909
GOBAR_DD07318	CK1_CK1	39583731-39588192	62330909
GOBAR_DD02611	RLK-Pelle_RLCK-VI	43513450-43516013	62330909
GOBAR_DD21774	ULK_ULK4	43807104-43813101	62330909
GOBAR_DD17576	RLK-Pelle_RLCK-IXa	44279024-44279026	62330909
GOBAR_DD06752	CMGC_CDK-CRK7-CDK9	45201524-45205277	62330909
GOBAR_DD06071	TKL_CTR1-DRK-2	48181619-48181621	62330909
GOBAR_DD25705	RLK-Pelle_SD-2b	48764825-48766490	62330909
GOBAR_DD01901	RLK-Pelle_LRR-III	49177092-49180871	62330909
GOBAR_DD01917	RLK-Pelle_SD-2b	49605902-49605904	62330909
GOBAR_DD22294	RLK-Pelle_LRR-VII-1	49964463-49967735	62330909
GOBAR_DD22301	CAMK_CAMKL-CHK1	50105756-50106994	62330909
GOBAR_DD03364	RLK-Pelle_WAK	50571176-50575424	62330909
GOBAR_DD22139	TKL-Pl-1	51858367-51858369	62330909
GOBAR_DD37790	RLK-Pelle_WAK	51894559-51894561	62330909
GOBAR_DD15432	RLK-Pelle_LRR-XI-1	51929961-51932677	62330909
GOBAR_DD15433	RLK-Pelle_LRR-XI-1	51967789-51969583	62330909
GOBAR_DD15434	RLK-Pelle_LRR-XI-1	51978607-51981770	62330909
GOBAR_DD15435	RLK-Pelle_LRR-XI-1	52022824-52035281	62330909
GOBAR_DD15437	RLK-Pelle_WAK	52084363-52085310	62330909
GOBAR_DD15438	RLK-Pelle_WAK	52092665-52095949	62330909
GOBAR_DD23254	RLK-Pelle_L-LEC	52265318-52265320	62330909
GOBAR_DD23258	RLK-Pelle_WAK	52331133-52331135	62330909
GOBAR_DD23261	RLK-Pelle_L-LEC	52377654-52377656	62330909
GOBAR_DD23263	RLK-Pelle_LRR-XI-1	52384084-52384086	62330909
GOBAR_DD23266	RLK-Pelle_WAK	52426586-52426588	62330909
GOBAR_DD26344	RLK-Pelle_LRR-XI-1	52505345-52505347	62330909
GOBAR_DD26345	RLK-Pelle_LRR-XI-1	52526511-52526513	62330909
GOBAR_DD24113	RLK-Pelle_PERK-2	53208599-53213798	62330909
GOBAR_DD20269	CAMK_CDPK	53865956-53870298	62330909
GOBAR_DD34819	RLK-Pelle_RLCK-VIIa-2	55734273-55734275	62330909
GOBAR_DD18631	RLK-Pelle_DLSV	56336947-56336949	62330909
GOBAR_DD27061	RLK-Pelle_CrRLK1L-1	58189974-58192496	62330909
GOBAR_DD13217	RLK-Pelle_LRR-XII-1	58582947-58582949	62330909
GOBAR_DD13219	RLK-Pelle_LRR-XII-1	58600682-58600684	62330909
GOBAR_DD13223	RLK-Pelle_LRR-XII-1	58668210-58672576	62330909
GOBAR_DD13224	RLK-Pelle_LRR-XII-1	58677146-58679249	62330909
GOBAR_DD13225	RLK-Pelle_LRR-XII-1	58685924-58689320	62330909
GOBAR_DD13226	RLK-Pelle_LRR-XII-1	58698286-58703443	62330909
GOBAR_DD24596	RLK-Pelle_LRR-XII-1	58879372-58879374	62330909
GOBAR_DD24595	RLK-Pelle_LRR-XII-1	58894534-58894536	62330909
GOBAR_DD30986	RLK-Pelle_RLCK-VIIa-2	59079179-59079181	62330909
GOBAR_DD35196	RLK-Pelle_LRR-XII-1	59184349-59197274	62330909
GOBAR_DD30550	RLK-Pelle_WAK_LRK10L-1	60069728-60069730	62330909
GOBAR_DD32622	RLK-Pelle_LRR-XII-1	61466283-61466285	62330909
GOBAR_DD32621	RLK-Pelle_LRR-XII-1	61479618-61479620	62330909
GOBAR_DD32620	RLK-Pelle_LRR-XII-1	61489644-61489646	62330909
GOBAR_DD32619	RLK-Pelle_LRR-XII-1	61500338-61500340	62330909
GOBAR_DD32616	RLK-Pelle_LRR-XII-1	61516268-61516270	62330909
GOBAR_DD27028	CMGC_DYRK-PRP4	61765826-61768823	62330909
GOBAR_DD29259	RLK-Pelle_LRR-III	61899736-61899738	62330909
GOBAR_DD29459	RLK-Pelle_LRR-VI-2	62123547-62127726	62330909
chromosome 11At
GOBAR_AA22880	RLK-Pelle_DLSV	94413-94415	115120853
GOBAR_AA21277	CMGC_DYRK-PRP4	202227-207313	115120853
GOBAR_AA21267	AGC_MAST	247404-254962	115120853
GOBAR_AA38725	CMGC_MAPK	506231-506233	115120853
GOBAR_AA36304	RLK-Pelle_LRR-XIIIb	726294-734532	115120853
GOBAR_AA26649	RLK-Pelle_RLCK-XIII	1436093-1439968	115120853
GOBAR_AA25204	STE_STE20-Fray	1598446-1598448	115120853
GOBAR_AA27006	CAMK_CDPK	1972167-1972169	115120853
GOBAR_AA38585	RLK-Pelle_RLCK-VIIa-2	2241618-2243381	115120853
GOBAR_AA29371	CAMK_CDPK	2643359-2643361	115120853
GOBAR_AA29370	RLK-Pelle_LRR-XIIIa	2656055-2656057	115120853
GOBAR_AA10050	RLK-Pelle_LRR-XII-1	3419810-3419812	115120853
GOBAR_AA10037	RLK-Pelle_LRR-III	3501176-3503922	115120853
GOBAR_AA29866	CMGC_MAPK	3738378-3740472	115120853
GOBAR_AA21917	STE_STE11	3988831-3988833	115120853
GOBAR_AA34926	RLK-Pelle_LysM	4058552-4060444	115120853
GOBAR_AA11580	CMGC_CK2	4132950-4132952	115120853
GOBAR_AA12767	RLK-Pelle_RLCK-VI	4414483-4416824	115120853
GOBAR_AA27404	RLK-Pelle_LRR-II	4829442-4835754	115120853
GOBAR_AA20514	RLK-Pelle_RLCK-VIIa-1	5780255-5782636	115120853
GOBAR_AA27333	RLK-Pelle_RLCK-IXa	5981051-5981053	115120853
GOBAR_AA27335	RLK-Pelle_LRR-XV	5995545-5995547	115120853
GOBAR_AA18130	TKL-Pl-4	6075887-6081486	115120853
GOBAR_AA18134	STE_STE20-Fray	6119275-6119277	115120853
GOBAR_AA18135	STE_STE20-Fray	6130030-6130032	115120853
GOBAR_AA18140	STE_STE7	6205254-6205256	115120853
GOBAR_AA18142	AGC_RSK-2	6221143-6221145	115120853
GOBAR_AA17621	RLK-Pelle_LRR-Xa	6357659-6357661	115120853
GOBAR_AA17612	RLK-Pelle_RLCK-VIIa-2	6414224-6418347	115120853
GOBAR_AA17125	RLK-Pelle_RLCK-VIIa-2	6984511-6984513	115120853
GOBAR_AA17136	RLK-Pelle_CR4L	7070091-7071425	115120853
GOBAR_AA25180	RLK-Pelle_RLCK-XI	7868904-7868906	115120853
GOBAR_AA29216	CMGC_GSK	8199801-8199803	115120853
GOBAR_AA04997	RLK-Pelle_RLCK-IXb	8604407-8607914	115120853
GOBAR_AA04989	RLK-Pelle_RLCK-IV	8686336-8686338	115120853
GOBAR_AA04977	RLK-Pelle_RLCK-V	8802197-8804300	115120853
GOBAR_AA25022	CAMK_CDPK	9776425-9783069	115120853
GOBAR_AA22179	WEE	11741098-11741100	115120853
GOBAR_AA38188	RLK-Pelle_RLCK-VI	12411114-12412904	115120853
GOBAR_AA38187	RLK-Pelle_RKF3	12424542-12424544	115120853
GOBAR_AA05410	TKL-Pl-4	13651224-13654776	115120853
GOBAR_AA23840	AGC_NDR	14711680-14715984	115120853
GOBAR_AA27071	RLK-Pelle_LRR-XI-1	14961107-14961109	115120853
GOBAR_AA26383	RLK-Pelle_LRR-III	15471255-15471257	115120853
GOBAR_AA28915	RLK-Pelle_RLCK-VIIa-1	15607996-15607998	115120853
GOBAR_AA35421	RLK-Pelle_LRR-Xa	16936976-16936978	115120853
GOBAR_AA09689	WNK_NRBP	17976433-17976435	115120853
GOBAR_AA21166	RLK-Pelle_CrRLK1L-1	19768128-19768130	115120853
GOBAR_AA04828	RLK-Pelle_CrRLK1L-1	20165507-20165509	115120853
GOBAR_AA04825	RLK-Pelle_CrRLK1L-1	20267882-20271189	115120853
GOBAR_AA04819	RLK-Pelle_CrRLK1L-1	20347431-20347433	115120853
GOBAR_AA04818	RLK-Pelle_CrRLK1L-1	20375963-20375965	115120853
GOBAR_AA25956	RLK-Pelle_CrRLK1L-1	20528289-20530196	115120853
GOBAR_AA32525	RLK-Pelle_LRR-XII-1	21247589-21247591	115120853
GOBAR_AA07010	RLK-Pelle_LRK10L-2	21703402-21703404	115120853
GOBAR_AA40875	RLK-Pelle_LRK10L-2	22180087-22183947	115120853
GOBAR_AA40878	RLK-Pelle_LRK10L-2	22198914-22202258	115120853
GOBAR_AA14423	RLK-Pelle_LRR-III	22313724-22313726	115120853
GOBAR_AA33222	RLK-Pelle_LRR-III	22430303-22430305	115120853
GOBAR_AA33225	RLK-Pelle_LRR-II	22483285-22486413	115120853
GOBAR_AA11653	RLK-Pelle_PERK-1	22656491-22656493	115120853
GOBAR_AA11645	RLK-Pelle_LRR-IX	22777380-22780464	115120853
GOBAR_AA16174	CAMK_CDPK	23401318-23407008	115120853
GOBAR_AA16029	TKL-Pl-4	23931022-23931024	115120853
GOBAR_AA05718	RLK-Pelle_LRR-VII-3	25105672-25109058	115120853
GOBAR_AA13117	RLK-Pelle_RLCK-VIIa-2	26796192-26797627	115120853
GOBAR_AA13123	RLK-Pelle_PERK-1	27035172-27035174	115120853
GOBAR_AA06174	TKL-Pl-4	27280833-27284664	115120853
GOBAR_AA06662	RLK-Pelle_WAK_LRK10L-1	28683553-28686648	115120853
GOBAR_AA14311	CAMK_OST1L	29458541-29462408	115120853
GOBAR_AA09804	CAMK_CDPK	29787203-29791462	115120853
GOBAR_AA23641	RLK-Pelle_RLCK-V	32723419-32725896	115120853
GOBAR_AA01897	RLK-Pelle_LRR-III	35073983-35073985	115120853
GOBAR_AA14974	RLK-Pelle_LRR-III	39064947-39074413	115120853
GOBAR_AA15645	RLK-Pelle_WAK	46996482-47008251	115120853
GOBAR_AA06979	RLK-Pelle_LRR-II	47352316-47359578	115120853
GOBAR_AA19274	RLK-Pelle_RLCK-VI	53308090-53310532	115120853
GOBAR_AA02883	RLK-Pelle_L-LEC	54034985-54034987	115120853
GOBAR_AA02884	RLK-Pelle_L-LEC	54049104-54049106	115120853
GOBAR_AA28104	RLK-Pelle_L-LEC	54191082-54193028	115120853
GOBAR_AA28105	RLK-Pelle_L-LEC	54199199-54201151	115120853
GOBAR_AA33629	RLK-Pelle_L-LEC	54295230-54297221	115120853
GOBAR_AA33630	RLK-Pelle_L-LEC	54295255-54297194	115120853
GOBAR_AA19802	CMGC_CK2	60225371-60231999	115120853
GOBAR_AA35519	RLK-Pelle_LRR-Xb-1	70883624-70883626	115120853
GOBAR_AA25039	WNK_NRBP	71301586-71304452	115120853
GOBAR_AA19563	CMGC_DYRK-YAK	79765791-79780568	115120853
GOBAR_AA29454	RLK-Pelle_LysM	80643455-80645467	115120853
GOBAR_AA36457	STE_STE20-Fray	80789177-80789179	115120853
GOBAR_AA21815	RLK-Pelle_LRR-VI-1	85212119-85216143	115120853
GOBAR_AA18634	RLK-Pelle_LRR-XII-1	89257789-89260039	115120853
GOBAR_AA18892	RLK-Pelle_WAK_LRK10L-1	91558409-91561652	115120853
GOBAR_AA19407	RLK-Pelle_CrRLK1L-1	96670611-96670613	115120853
GOBAR_AA00836	CK1_CK1	96889017-96896629	115120853
GOBAR_AA00845	CAMK_CDPK	97113017-97113019	115120853
GOBAR_AA40857	RLK-Pelle_LRR-XI-1	97425470-97429386	115120853
GOBAR_AA10620	RLK-Pelle_CrRLK1L-1	97558096-97558098	115120853
GOBAR_AA10622	RLK-Pelle_CrRLK1L-1	97635452-97635454	115120853
[truncated: 499 more rows]
