# Supplementary material for: Genome-wide classification, evolutionary analysis and gene expression patterns of the kinome in Gossypium
Source: PLoS One. 2018 May 16;13(5):e0197392. doi: 10.1371/journal.pone.0197392 (PMC5955557; doi:10.1371/journal.pone.0197392)
Supplement: S6 Table — G. raimondii, G. arboretum, G. hirsutum and G. barbadense Ka/Ks values of protein kinases are provided in sheets 1–4, respectively. (XLS) [file pone.0197392.s022.xls]

## Sheet: G. raimondii
S6 Table: Collinearity events and Ka/Ks values of cotton PKs in G. raimondii, G. arboretum, G. hirsutum and G. barbadense.
Gene ID	Subfamily	Gene ID	Subfamily	E value	Ka	Ks	Ka/Ks
Gorai.001G036800.1	RLK-Pelle_LRR-IV	Gorai.008G284000.1	RLK-Pelle_LRR-IV	2e-175	0.0478773	0.0195367	2.45063
Gorai.002G067900.1	STE_STE20-YSK	Gorai.013G169600.1	STE_STE20-YSK	0	0.131937	0.259452	0.508522
Gorai.004G130000.1	STE_STE20-Fray	Gorai.008G258000.1	STE_STE20-Fray	0	0.0771404	0.271635	0.283985
Gorai.007G247600.1	CMGC_DYRK-YAK	Gorai.013G185200.1	CMGC_DYRK-YAK	0	0.0556717	0.274732	0.20264
Gorai.001G124800.1	NEK	Gorai.006G114800.1	NEK	0	0.180917	0.275053	0.657752
Gorai.007G020100.1	STE_STE20-Fray	Gorai.008G258000.1	STE_STE20-Fray	0	0.0658366	0.282329	0.233191
Gorai.009G327200.1	RLK-Pelle_CR4L	Gorai.011G288100.1	RLK-Pelle_CR4L	1e-128	0.190374	0.291052	0.654089
Gorai.006G044800.1	RLK-Pelle_RLCK-VIIa-1	Gorai.007G071900.1	RLK-Pelle_RLCK-VIIa-1	7e-167	0.126727	0.297168	0.426448
Gorai.008G027800.1	CAMK_OST1L	Gorai.013G038800.1	CAMK_OST1L	0	0.0172687	0.307335	0.0561886
Gorai.001G022800.1	TKL_CTR1-DRK-2	Gorai.009G045200.1	TKL_CTR1-DRK-2	0	0.0863181	0.309459	0.278932
Gorai.003G005100.1	TKL-Pl-4	Gorai.007G190200.1	TKL-Pl-4	0	0.0867304	0.311074	0.278809
Gorai.005G085900.1	RLK-Pelle_WAK	Gorai.011G217900.1	RLK-Pelle_WAK	5e-146	0.199354	0.312463	0.638008
Gorai.001G254700.1	CK1_CK1	Gorai.007G147800.1	CK1_CK1	0	0.0521634	0.317452	0.164319
Gorai.001G114400.1	RLK-Pelle_RLCK-XII-1	Gorai.009G094800.1	RLK-Pelle_RLCK-XII-1	0	0.0513877	0.318842	0.16117
Gorai.009G148500.1	RLK-Pelle_LRR-V	Gorai.010G172500.1	RLK-Pelle_LRR-V	0	0.0895972	0.318874	0.28098
Gorai.001G182900.1	RLK-Pelle_Extensin	Gorai.004G222800.1	RLK-Pelle_Extensin	0	0.0703858	0.320739	0.219449
Gorai.009G226900.1	CAMK_CAMKL-CHK1	Gorai.010G032200.1	CAMK_CAMKL-CHK1	0	0.0343422	0.323656	0.106107
Gorai.001G185100.1	TKL-Pl-6	Gorai.004G225000.1	TKL-Pl-6	0	0.193562	0.325066	0.595456
Gorai.005G210100.1	STE_STE-Pl	Gorai.008G149400.1	STE_STE-Pl	0	0.0818663	0.325259	0.251696
Gorai.004G254900.1	CMGC_DYRK-YAK	Gorai.007G247600.1	CMGC_DYRK-YAK	0	0.0996394	0.326819	0.304877
Gorai.004G233500.1	RLK-Pelle_LRR-VI-2	Gorai.009G112500.1	RLK-Pelle_LRR-VI-2	0	0.101796	0.328147	0.310213
Gorai.001G124800.1	NEK	Gorai.009G082900.1	NEK	0	0.139814	0.328728	0.425317
Gorai.005G050700.1	CK1_CK1	Gorai.011G175500.1	CK1_CK1	0	0.0611561	0.329424	0.185646
Gorai.012G141000.1	RLK-Pelle_LRR-II	Gorai.013G063100.1	RLK-Pelle_LRR-II	0	0.144895	0.33161	0.436943
Gorai.006G030400.4	STE_STE20-Fray	Gorai.007G076300.1	STE_STE20-Fray	0	0.0684848	0.333558	0.205316
Gorai.002G067900.1	STE_STE20-YSK	Gorai.009G376100.1	STE_STE20-YSK	0	0.0950391	0.335103	0.283612
Gorai.003G104700.1	NAK	Gorai.008G201200.2	NAK	0	0.0697183	0.337943	0.206302
Gorai.007G004400.1	CMGC_MAPK	Gorai.008G289200.1	CMGC_MAPK	0	0.121633	0.340066	0.357674
Gorai.004G042400.1	CMGC_GSK	Gorai.007G096100.1	CMGC_GSK	0	0.101598	0.340677	0.298222
Gorai.001G007600.1	AGC_PKA-PKG	Gorai.010G074600.1	AGC_PKA-PKG	0	0.0717998	0.341499	0.210249
Gorai.007G194500.1	CAMK_CDPK	Gorai.011G098300.1	CAMK_CDPK	0	0.0834192	0.343069	0.243156
Gorai.006G158200.1	TKL_CTR1-DRK-2	Gorai.009G408200.3	TKL_CTR1-DRK-2	0	0.0815519	0.343476	0.237431
Gorai.005G050600.1	AGC_NDR	Gorai.011G175100.1	AGC_NDR	0	0.0330988	0.344245	0.096149
Gorai.001G066000.1	NAK	Gorai.008G201200.2	NAK	0	0.0601236	0.344693	0.174427
Gorai.001G144700.1	RLK-Pelle_Extensin	Gorai.008G138500.1	RLK-Pelle_Extensin	0	0.0875667	0.345416	0.253511
Gorai.007G289500.1	CK1_CK1-Pl	Gorai.013G123300.1	CK1_CK1-Pl	0	0.0493259	0.347339	0.142011
Gorai.004G178800.1	CMGC_RCK	Gorai.008G220700.1	CMGC_RCK	0	0.124819	0.348707	0.357948
Gorai.006G172600.1	RLK-Pelle_RLCK-VIIa-2	Gorai.012G104300.1	RLK-Pelle_RLCK-VIIa-2	0	0.0602979	0.350548	0.17201
Gorai.003G113700.1	RLK-Pelle_WAK	Gorai.009G250500.1	RLK-Pelle_WAK	2e-176	0.123538	0.352129	0.350831
Gorai.009G137100.1	CK1_CK1-Pl	Gorai.011G072100.1	CK1_CK1-Pl	0	0.0613518	0.352569	0.174014
Gorai.001G069500.1	CMGC_DYRK-PRP4	Gorai.007G002400.1	CMGC_DYRK-PRP4	0	0.111059	0.355322	0.312558
Gorai.004G221700.1	CK1_CK1	Gorai.007G147800.1	CK1_CK1	0	0.0984218	0.357303	0.275458
Gorai.007G289500.1	CK1_CK1-Pl	Gorai.013G203000.1	CK1_CK1-Pl	0	0.039039	0.357593	0.109172
Gorai.003G039900.1	RLK-Pelle_LRR-II	Gorai.007G236500.2	RLK-Pelle_LRR-II	0	0.0898124	0.358096	0.250805
Gorai.004G047300.5	RLK-Pelle_RLCK-VIII	Gorai.008G135600.1	RLK-Pelle_RLCK-VIII	0	0.0476846	0.359754	0.132548
Gorai.007G322800.1	CMGC_CDK-CRK7-CDK9	Gorai.013G168700.1	CMGC_CDK-CRK7-CDK9	0	0.0730039	0.360309	0.202615
Gorai.001G036400.1	RLK-Pelle_RLCK-X	Gorai.009G060300.1	RLK-Pelle_RLCK-X	0	0.0881957	0.36141	0.244032
Gorai.001G226700.2	RLK-Pelle_LRR-Xa	Gorai.007G161400.3	RLK-Pelle_LRR-Xa	0	0.0987537	0.361858	0.272907
Gorai.010G172500.1	RLK-Pelle_LRR-V	Gorai.011G054100.1	RLK-Pelle_LRR-V	0	0.104969	0.367188	0.285873
Gorai.001G026300.2	CK1_CK1-Pl	Gorai.013G219500.2	CK1_CK1-Pl	0	0.039232	0.367617	0.10672
Gorai.009G012400.1	TKL-Pl-6	Gorai.010G056300.1	TKL-Pl-6	0	0.155565	0.36987	0.420595
Gorai.001G032100.1	RLK-Pelle_LRR-VII-2	Gorai.010G112800.1	RLK-Pelle_LRR-VII-2	0	0.0864826	0.372307	0.232288
Gorai.004G193500.1	Group-Pl-2	Gorai.007G029800.1	Group-Pl-2	0	0.163801	0.374384	0.437521
Gorai.007G343500.1	CK1_CK1-Pl	Gorai.013G203000.1	CK1_CK1-Pl	0	0.060424	0.375545	0.160897
Gorai.002G080700.3	RLK-Pelle_LRR-I-2	Gorai.013G164600.1	RLK-Pelle_LRR-I-2	0	0.0349507	0.376072	0.0929362
Gorai.007G210700.1	CAMK_CDPK	Gorai.008G074300.1	CAMK_CDPK	0	0.0408214	0.377655	0.108092
Gorai.005G109500.1	CMGC_MAPK	Gorai.009G199400.1	CMGC_MAPK	0	0.0351924	0.379233	0.092799
Gorai.004G077600.1	NEK	Gorai.008G002700.3	NEK	0	0.0805605	0.381024	0.211432
Gorai.004G221500.1	AGC_NDR	Gorai.007G147700.1	AGC_NDR	0	0.0915861	0.381508	0.240063
Gorai.002G159900.1	TKL_CTR1-DRK-2	Gorai.009G408200.3	TKL_CTR1-DRK-2	0	0.0791615	0.382774	0.20681
Gorai.001G125200.1	RLK-Pelle_LRR-IX	Gorai.006G115200.1	RLK-Pelle_LRR-IX	0	0.0763897	0.382854	0.199527
Gorai.006G165500.1	RLK-Pelle_RLCK-VIIa-2	Gorai.009G415600.1	RLK-Pelle_RLCK-VIIa-2	0	0.0952783	0.383029	0.248749
Gorai.001G230900.1	CMGC_RCK	Gorai.007G157300.1	CMGC_RCK	0	0.0712953	0.385866	0.184767
Gorai.008G176800.1	RLK-Pelle_LRR-XV	Gorai.013G094500.1	RLK-Pelle_LRR-XV	0	0.124755	0.38765	0.321825
Gorai.007G287200.1	CMGC_CDK-CRK7-CDK9	Gorai.013G202600.1	CMGC_CDK-CRK7-CDK9	0	0.0337738	0.391642	0.0862365
Gorai.007G050000.2	CMGC_MAPK	Gorai.008G065400.3	CMGC_MAPK	0	0.0620175	0.395116	0.15696
Gorai.001G158800.6	CMGC_MAPK	Gorai.004G159400.4	CMGC_MAPK	0	0.057291	0.395301	0.14493
Gorai.005G113100.1	RLK-Pelle_RLCK-XII-1	Gorai.009G188600.1	RLK-Pelle_RLCK-XII-1	0	0.0491838	0.396912	0.123916
Gorai.009G140500.1	RLK-Pelle_PERK-2	Gorai.011G066500.2	RLK-Pelle_PERK-2	0	0.0821649	0.397861	0.206517
Gorai.001G179300.1	CK1_CK1	Gorai.007G147800.1	CK1_CK1	0	0.112785	0.39941	0.282378
Gorai.001G152000.1	CAMK_CDPK	Gorai.007G111600.1	CAMK_CDPK	0	0.0487566	0.400268	0.12181
Gorai.008G179300.3	TKL-Pl-5	Gorai.013G089100.2	TKL-Pl-5	0	0.0633759	0.401048	0.158026
Gorai.001G007400.1	CK1_CK1	Gorai.010G074400.1	CK1_CK1	0	0.0556584	0.40176	0.138537
Gorai.007G056100.1	CMGC_CK2	Gorai.008G080500.1	CMGC_CK2	0	0.0731794	0.402028	0.182026
Gorai.007G060500.1	RLK-Pelle_LRR-II	Gorai.007G236500.2	RLK-Pelle_LRR-II	0	0.0707627	0.403913	0.175193
Gorai.009G212400.1	AGC_NDR	Gorai.010G020100.1	AGC_NDR	0	0.0346443	0.404549	0.0856368
Gorai.007G059900.1	CAMK_OST1L	Gorai.007G234800.1	CAMK_OST1L	0	0.057841	0.405707	0.142568
Gorai.002G178700.1	CMGC_MAPK	Gorai.005G161300.1	CMGC_MAPK	0	0.082981	0.407188	0.20379
Gorai.006G233100.1	TKL-Pl-5	Gorai.011G131000.1	TKL-Pl-5	0	0.12727	0.407877	0.31203
Gorai.002G201200.1	TKL-Pl-4	Gorai.012G157000.1	TKL-Pl-4	0	0.0777053	0.408125	0.190396
Gorai.009G055800.1	RLK-Pelle_LRR-VII-2	Gorai.010G112800.1	RLK-Pelle_LRR-VII-2	0	0.0754533	0.408739	0.1846
Gorai.009G148500.1	RLK-Pelle_LRR-V	Gorai.011G054100.1	RLK-Pelle_LRR-V	0	0.0920627	0.409232	0.224964
Gorai.005G057000.1	ULK_ULK4	Gorai.011G185300.1	ULK_ULK4	0	0.0782778	0.411427	0.190259
Gorai.001G132000.1	CAMK_CAMKL-LKB	Gorai.009G078200.1	CAMK_CAMKL-LKB	0	0.0993068	0.412053	0.241005
Gorai.009G032600.1	CK1_CK1	Gorai.013G227100.1	CK1_CK1	0	0.0781953	0.413505	0.189104
Gorai.005G091700.1	STE_STE11	Gorai.009G242600.1	STE_STE11	0	0.118966	0.413623	0.287619
Gorai.005G217300.1	RLK-Pelle_RLCK-VIIa-2	Gorai.013G063800.1	RLK-Pelle_RLCK-VIIa-2	0	0.0699944	0.414009	0.169065
Gorai.003G029200.1	CMGC_CK2	Gorai.007G222200.1	CMGC_CK2	0	0.0730386	0.415011	0.175992
Gorai.005G050700.1	CK1_CK1	Gorai.006G253000.1	CK1_CK1	0	0.0498242	0.416005	0.119768
Gorai.007G228700.1	RLK-Pelle_LRR-XI-1	Gorai.008G087500.1	RLK-Pelle_LRR-XI-1	0	0.0487977	0.417129	0.116985
Gorai.004G245400.2	TKL_CTR1-DRK-2	Gorai.007G286200.1	TKL_CTR1-DRK-2	0	0.145307	0.417133	0.348348
Gorai.006G253200.1	AGC_NDR	Gorai.011G175100.1	AGC_NDR	0	0.0377183	0.419667	0.0898768
Gorai.006G227500.1	RLK-Pelle_RLCK-VIII	Gorai.011G145700.1	RLK-Pelle_RLCK-VIII	0	0.0790931	0.419672	0.188464
Gorai.004G204100.1	RLK-Pelle_LRR-VII-1	Gorai.008G241300.1	RLK-Pelle_LRR-VII-1	0	0.0836322	0.421071	0.198618
Gorai.008G024300.1	RLK-Pelle_URK-1	Gorai.013G044800.1	RLK-Pelle_URK-1	0	0.0832039	0.422813	0.196786
Gorai.005G142900.1	TKL-Pl-5	Gorai.013G089100.2	TKL-Pl-5	0	0.0590253	0.423339	0.139428
Gorai.007G053300.1	STE_STE11	Gorai.008G073600.1	STE_STE11	0	0.160392	0.424734	0.377629
Gorai.006G156900.1	AGC_RSK-2	Gorai.009G405700.1	AGC_RSK-2	0	0.120834	0.426829	0.283096
Gorai.005G019600.1	RLK-Pelle_RLCK-VIII	Gorai.006G227500.1	RLK-Pelle_RLCK-VIII	0	0.0440147	0.427091	0.103057
Gorai.002G159900.1	TKL_CTR1-DRK-2	Gorai.006G158200.1	TKL_CTR1-DRK-2	0	0.102681	0.427642	0.240109
Gorai.006G024600.1	RLK-Pelle_RLCK-VIIa-2	Gorai.007G078700.1	RLK-Pelle_RLCK-VIIa-2	0	0.0628288	0.427953	0.146812
Gorai.009G082900.1	NEK	Gorai.013G256900.3	NEK	0	0.155578	0.429042	0.362618
Gorai.010G168100.1	CAMK_CAMKL-CHK1	Gorai.011G047700.1	CAMK_CAMKL-CHK1	0	0.159262	0.430827	0.369665
Gorai.005G218200.1	RLK-Pelle_LRR-II	Gorai.013G063000.1	RLK-Pelle_LRR-II	0	0.157748	0.431416	0.365653
Gorai.005G084800.1	RLK-Pelle_PERK-2	Gorai.009G251100.1	RLK-Pelle_PERK-2	0	0.154345	0.43284	0.356588
Gorai.001G147400.1	RLK-Pelle_RLCK-VIII	Gorai.008G135600.1	RLK-Pelle_RLCK-VIII	0	0.129329	0.434977	0.297325
Gorai.008G029000.1	RLK-Pelle_LRR-XIV	Gorai.013G036900.1	RLK-Pelle_LRR-XIV	0	0.0913345	0.435385	0.209779
Gorai.002G045300.1	CMGC_MAPK	Gorai.009G361300.1	CMGC_MAPK	0	0.115353	0.436996	0.263968
Gorai.004G077900.1	TKL-Pl-4	Gorai.007G139200.1	TKL-Pl-4	0	0.101815	0.437241	0.232858
Gorai.002G100600.1	RLK-Pelle_L-LEC	Gorai.013G152300.1	RLK-Pelle_L-LEC	0	0.0910206	0.437371	0.208109
Gorai.002G244400.1	CMGC_SRPK	Gorai.009G409800.1	CMGC_SRPK	0	0.107537	0.438994	0.244963
Gorai.001G179300.1	CK1_CK1	Gorai.004G221700.1	CK1_CK1	0	0.18044	0.439598	0.410465
Gorai.003G046400.1	RLK-Pelle_LRR-III	Gorai.007G244000.1	RLK-Pelle_LRR-III	0	0.0858688	0.439942	0.195182
Gorai.006G013500.1	CAMK_AMPK	Gorai.007G080200.1	CAMK_AMPK	0	0.115682	0.440119	0.262843
Gorai.001G158500.2	RLK-Pelle_RLCK-V	Gorai.007G102400.1	RLK-Pelle_RLCK-V	0	0.088287	0.440551	0.200401
Gorai.001G140200.1	AGC_RSK-2	Gorai.009G072200.1	AGC_RSK-2	0	0.140818	0.443856	0.317261
Gorai.002G102000.2	AGC_RSK-2	Gorai.009G451500.2	AGC_RSK-2	0	0.0574258	0.444107	0.129306
Gorai.009G042800.1	RLK-Pelle_RLCK-IXb	Gorai.010G098300.1	RLK-Pelle_RLCK-IXb	0	0.126876	0.444834	0.28522
Gorai.001G096000.1	RLK-Pelle_LysM	Gorai.007G171300.1	RLK-Pelle_LysM	0	0.112619	0.445839	0.2526
Gorai.001G032100.1	RLK-Pelle_LRR-VII-2	Gorai.013G216200.1	RLK-Pelle_LRR-VII-2	0	0.142205	0.447228	0.317971
Gorai.009G149600.1	STE_STE20-Fray	Gorai.011G053300.2	STE_STE20-Fray	0	0.111374	0.447701	0.248769
Gorai.003G143400.4	RLK-Pelle_RLCK-XVI	Gorai.009G108700.1	RLK-Pelle_RLCK-XVI	0	0.127336	0.448152	0.284137
Gorai.001G013300.1	CK1_CK1	Gorai.013G227100.1	CK1_CK1	0	0.200535	0.448493	0.447131
Gorai.008G012600.1	AGC_RSK-2	Gorai.013G065600.2	AGC_RSK-2	0	0.110915	0.449611	0.24669
Gorai.001G138000.2	CAMK_CDPK	Gorai.006G128200.1	CAMK_CDPK	0	0.0668753	0.449943	0.14863
Gorai.004G244900.1	CMGC_CDK-CRK7-CDK9	Gorai.007G287200.1	CMGC_CDK-CRK7-CDK9	0	0.069708	0.451054	0.154545
Gorai.001G006600.1	CMGC_CDK-CCRK	Gorai.009G026100.1	CMGC_CDK-CCRK	9e-179	0.137255	0.451757	0.303825
Gorai.001G032100.1	RLK-Pelle_LRR-VII-2	Gorai.009G055800.1	RLK-Pelle_LRR-VII-2	0	0.087383	0.452375	0.193165
Gorai.001G009700.1	STE_STE7	Gorai.013G229600.1	STE_STE7	4e-158	0.196057	0.45377	0.432063
Gorai.004G044900.1	RLK-Pelle_DLSV	Gorai.011G017700.1	RLK-Pelle_DLSV	4e-175	0.235965	0.454126	0.519601
Gorai.001G036800.1	RLK-Pelle_LRR-IV	Gorai.006G064800.1	RLK-Pelle_LRR-IV	7e-144	0.184911	0.457616	0.404074
Gorai.001G132000.1	CAMK_CAMKL-LKB	Gorai.004G013200.1	CAMK_CAMKL-LKB	0	0.127736	0.458056	0.278866
Gorai.006G010100.1	RLK-Pelle_LRR-XV	Gorai.007G083000.1	RLK-Pelle_LRR-XV	0	0.090674	0.45913	0.197491
Gorai.005G067300.1	TKL_CTR1-DRK-2	Gorai.011G200300.1	TKL_CTR1-DRK-2	0	0.214775	0.459892	0.467012
Gorai.003G131600.1	RLK-Pelle_RLCK-VIIa-2	Gorai.009G099000.2	RLK-Pelle_RLCK-VIIa-2	0	0.0927793	0.460428	0.201506
Gorai.006G171000.1	RLK-Pelle_L-LEC	Gorai.012G105700.1	RLK-Pelle_L-LEC	0	0.125135	0.461538	0.271126
Gorai.010G112800.1	RLK-Pelle_LRR-VII-2	Gorai.013G216200.1	RLK-Pelle_LRR-VII-2	0	0.112844	0.464787	0.242787
Gorai.009G315900.1	RLK-Pelle_RLCK-VIIa-1	Gorai.011G242000.1	RLK-Pelle_RLCK-VIIa-1	0	0.03429	0.464926	0.0737537
Gorai.004G156700.1	CMGC_GSK	Gorai.007G096100.1	CMGC_GSK	0	0.116975	0.465182	0.25146
Gorai.008G182000.1	RLK-Pelle_RLCK-VIIa-2	Gorai.013G083100.1	RLK-Pelle_RLCK-VIIa-2	0	0.0432396	0.466602	0.0926692
Gorai.006G235200.1	RLK-Pelle_RLCK-II	Gorai.011G127600.1	RLK-Pelle_RLCK-II	0	0.0720582	0.467357	0.154182
Gorai.004G168600.1	RLK-Pelle_CR4L	Gorai.007G083800.1	RLK-Pelle_CR4L	0	0.125298	0.469026	0.267145
Gorai.009G055800.1	RLK-Pelle_LRR-VII-2	Gorai.013G216200.1	RLK-Pelle_LRR-VII-2	0	0.11634	0.469538	0.247776
Gorai.001G120600.1	AGC_RSK-2	Gorai.006G110800.1	AGC_RSK-2	0	0.0690557	0.470388	0.146806
Gorai.004G279600.2	CK1_CK1-Pl	Gorai.009G024100.1	CK1_CK1-Pl	0	0.0662973	0.47079	0.140821
Gorai.009G232100.1	CAMK_CDPK	Gorai.010G036700.1	CAMK_CDPK	0	0.117805	0.472586	0.249278
Gorai.004G077900.1	TKL-Pl-4	Gorai.008G003000.1	TKL-Pl-4	0	0.0709001	0.473416	0.149763
Gorai.003G126600.1	RLK-Pelle_RLCK-XII-1	Gorai.009G094800.1	RLK-Pelle_RLCK-XII-1	0	0.0534428	0.473585	0.112847
Gorai.001G186800.1	RLK-Pelle_LRR-I-1	Gorai.004G225900.1	RLK-Pelle_LRR-I-1	0	0.0966144	0.47526	0.203287
Gorai.005G217300.1	RLK-Pelle_RLCK-VIIa-2	Gorai.008G014200.1	RLK-Pelle_RLCK-VIIa-2	0	0.130335	0.476817	0.273345
Gorai.002G229400.1	NEK	Gorai.006G139000.3	NEK	0	0.0860242	0.476866	0.180395
Gorai.001G180300.1	RLK-Pelle_LRR-XI-1	Gorai.007G148900.1	RLK-Pelle_LRR-XI-1	0	0.229101	0.479017	0.478274
Gorai.007G053000.1	CAMK_OST1L	Gorai.007G210100.1	CAMK_OST1L	0	0.042626	0.479296	0.0889345
Gorai.007G295100.1	RLK-Pelle_Extensin	Gorai.013G204600.1	RLK-Pelle_Extensin	0	0.135676	0.481099	0.282013
Gorai.001G060800.2	CMGC_CDK-PITSLRE	Gorai.008G205000.1	CMGC_CDK-PITSLRE	0	0.127724	0.482217	0.264869
Gorai.008G014200.1	RLK-Pelle_RLCK-VIIa-2	Gorai.013G063800.1	RLK-Pelle_RLCK-VIIa-2	0	0.0897269	0.4879	0.183904
Gorai.005G019600.1	RLK-Pelle_RLCK-VIII	Gorai.011G145700.1	RLK-Pelle_RLCK-VIII	0	0.0802819	0.489807	0.163905
Gorai.007G283900.3	NEK	Gorai.013G201300.1	NEK	0	0.0671669	0.491118	0.136763
Gorai.006G089300.1	CMGC_GSK	Gorai.010G241600.1	CMGC_GSK	0	0.0686556	0.492782	0.139323
Gorai.005G004900.1	TKL-Pl-4	Gorai.006G234800.1	TKL-Pl-4	0	0.0423092	0.493753	0.0856889
Gorai.002G088800.3	CAMK_CDPK	Gorai.009G438300.1	CAMK_CDPK	0	0.0468672	0.498402	0.0940348
Gorai.009G351100.1	RLK-Pelle_RLCK-VIII	Gorai.011G145700.1	RLK-Pelle_RLCK-VIII	0	0.0926963	0.499443	0.185599
Gorai.001G147400.1	RLK-Pelle_RLCK-VIII	Gorai.004G047300.5	RLK-Pelle_RLCK-VIII	0	0.123556	0.5006	0.246816
Gorai.009G111600.1	STE_STE11	Gorai.013G269600.1	STE_STE11	0	0.198303	0.501368	0.395525
Gorai.009G125400.1	RLK-Pelle_RLCK-X	Gorai.010G223000.1	RLK-Pelle_RLCK-X	0	0.100462	0.504453	0.199151
Gorai.005G216500.2	CAMK_CDPK	Gorai.013G064400.4	CAMK_CDPK	0	0.0560508	0.508159	0.110302
Gorai.004G232400.1	STE_STE11	Gorai.009G111600.1	STE_STE11	0	0.194818	0.509111	0.382663
Gorai.001G198100.1	RLK-Pelle_LRR-III	Gorai.007G186000.1	RLK-Pelle_LRR-III	0	0.11754	0.509244	0.230813
Gorai.005G067300.1	TKL_CTR1-DRK-2	Gorai.006G258400.1	TKL_CTR1-DRK-2	0	0.166032	0.510489	0.325241
Gorai.009G048200.1	RLK-Pelle_LRR-XI-1	Gorai.010G104300.2	RLK-Pelle_LRR-XI-1	0	0.13144	0.513405	0.256016
Gorai.009G228800.2	TKL_CTR1-DRK-2	Gorai.010G033900.1	TKL_CTR1-DRK-2	0	0.0997456	0.515094	0.193646
Gorai.006G064800.1	RLK-Pelle_LRR-IV	Gorai.009G307500.1	RLK-Pelle_LRR-IV	5e-163	0.173481	0.515351	0.336628
Gorai.007G025000.1	CAMK_CDPK	Gorai.008G251000.1	CAMK_CDPK	0	0.119425	0.518193	0.230465
Gorai.002G044400.1	RLK-Pelle_LRR-XIIIa	Gorai.013G175900.1	RLK-Pelle_LRR-XIIIa	0	0.0942811	0.519256	0.18157
Gorai.001G151000.1	CAMK_CAMKL-CHK1	Gorai.007G112100.1	CAMK_CAMKL-CHK1	0	0.0811052	0.520571	0.155801
Gorai.001G019800.1	RLK-Pelle_LRR-XIIIb	Gorai.010G096300.1	RLK-Pelle_LRR-XIIIb	0	0.0652817	0.522022	0.125055
Gorai.002G104400.1	RLK-Pelle_SD-2b	Gorai.007G312800.1	RLK-Pelle_SD-2b	0	0.195555	0.523465	0.373578
Gorai.005G267200.1	AGC_RSK-2	Gorai.008G047700.1	AGC_RSK-2	0	0.0844599	0.523944	0.1612
Gorai.004G202400.1	RLK-Pelle_LRR-IV	Gorai.008G239500.1	RLK-Pelle_LRR-IV	0	0.12239	0.524033	0.233554
Gorai.006G119600.1	RLK-Pelle_RLCK-VIIa-2	Gorai.009G076200.1	RLK-Pelle_RLCK-VIIa-2	0	0.0867665	0.524165	0.165533
Gorai.002G096000.1	RLK-Pelle_LRR-III	Gorai.013G156100.1	RLK-Pelle_LRR-III	0	0.161925	0.524197	0.3089
Gorai.003G146500.1	STE_STE11	Gorai.013G269600.1	STE_STE11	0	0.21326	0.524808	0.406358
Gorai.002G088800.3	CAMK_CDPK	Gorai.013G159300.1	CAMK_CDPK	0	0.038394	0.525024	0.0731282
Gorai.010G136200.1	RLK-Pelle_LRR-XII-1	Gorai.011G000900.1	RLK-Pelle_LRR-XII-1	0	0.15461	0.5256	0.294158
Gorai.001G158800.6	CMGC_MAPK	Gorai.008G120100.1	CMGC_MAPK	0	0.0607259	0.528531	0.114896
Gorai.007G256600.1	RLK-Pelle_LRR-VI-1	Gorai.013G195600.1	RLK-Pelle_LRR-VI-1	0	0.100807	0.532257	0.189395
Gorai.007G208300.1	RLK-Pelle_WAK_LRK10L-1	Gorai.011G103300.1	RLK-Pelle_WAK_LRK10L-1	0	0.16804	0.533986	0.31469
Gorai.009G319800.1	RLK-Pelle_L-LEC	Gorai.011G267500.1	RLK-Pelle_L-LEC	0	0.191345	0.53512	0.357574
Gorai.007G210100.1	CAMK_OST1L	Gorai.008G073200.1	CAMK_OST1L	0	0.0423039	0.53746	0.0787108
Gorai.003G009500.1	CAMK_CDPK	Gorai.011G098300.1	CAMK_CDPK	0	0.0997528	0.538581	0.185214
Gorai.002G257500.1	RLK-Pelle_RLCK-VIIa-2	Gorai.006G172600.1	RLK-Pelle_RLCK-VIIa-2	0	0.10376	0.539147	0.192453
Gorai.006G089100.1	RLK-Pelle_LRR-VI-2	Gorai.010G241800.1	RLK-Pelle_LRR-VI-2	0	0.209724	0.5447	0.385026
Gorai.005G243800.1	RLK-Pelle_LRR-XIV	Gorai.013G036900.1	RLK-Pelle_LRR-XIV	0	0.138778	0.545792	0.254268
Gorai.002G045300.1	CMGC_MAPK	Gorai.007G332300.1	CMGC_MAPK	0	0.0902456	0.546261	0.165206
Gorai.007G053000.1	CAMK_OST1L	Gorai.008G073200.1	CAMK_OST1L	0	0.0375525	0.547572	0.06858
Gorai.004G275500.3	RLK-Pelle_RLCK-IV	Gorai.010G060400.1	RLK-Pelle_RLCK-IV	0	0.123193	0.54803	0.224792
Gorai.001G209200.1	RLK-Pelle_CrRLK1L-1	Gorai.007G175500.1	RLK-Pelle_CrRLK1L-1	0	0.186813	0.554296	0.337028
Gorai.004G159400.4	CMGC_MAPK	Gorai.008G120100.1	CMGC_MAPK	0	0.0629166	0.555167	0.113329
Gorai.009G237700.1	RLK-Pelle_LRR-XI-1	Gorai.010G040500.1	RLK-Pelle_LRR-XI-1	8e-175	0.402718	0.555755	0.724631
Gorai.001G013300.1	CK1_CK1	Gorai.009G032600.1	CK1_CK1	0	0.189524	0.560765	0.337974
Gorai.003G034400.1	RLK-Pelle_LRR-XI-1	Gorai.007G228700.1	RLK-Pelle_LRR-XI-1	0	0.0594828	0.561026	0.106025
Gorai.002G048300.1	RLK-Pelle_DLSV	Gorai.007G330300.1	RLK-Pelle_DLSV	0	0.240406	0.561101	0.428454
Gorai.005G094500.5	CAMK_OST1L	Gorai.009G234800.1	CAMK_OST1L	0	0.0581469	0.563696	0.103153
Gorai.009G015200.1	RLK-Pelle_RLCK-IV	Gorai.010G060400.1	RLK-Pelle_RLCK-IV	0	0.152916	0.564817	0.270735
Gorai.006G034200.1	AGC_RSK-2	Gorai.007G075400.2	AGC_RSK-2	0	0.109552	0.564827	0.193956
Gorai.001G081900.1	RLK-Pelle_LRR-III	Gorai.007G186000.1	RLK-Pelle_LRR-III	0	0.121348	0.565096	0.214738
Gorai.003G146500.1	STE_STE11	Gorai.009G111600.1	STE_STE11	0	0.247606	0.56591	0.437536
Gorai.007G213900.1	STE_STE11	Gorai.008G077000.1	STE_STE11	9e-180	0.137651	0.566433	0.243014
Gorai.005G074300.1	CAMK_CDPK	Gorai.009G290200.1	CAMK_CDPK	0	0.101149	0.57017	0.177402
Gorai.001G024900.1	Aur	Gorai.009G047900.1	Aur	0	0.013541	0.570215	0.0237472
Gorai.004G130000.1	STE_STE20-Fray	Gorai.013G174600.1	STE_STE20-Fray	0	0.225833	0.573589	0.393719
Gorai.005G112100.1	RLK-Pelle_LRR-XI-1	Gorai.009G193600.1	RLK-Pelle_LRR-XI-1	0	0.114792	0.574022	0.199978
Gorai.006G264800.1	RLK-Pelle_RLCK-VIIa-1	Gorai.011G187100.1	RLK-Pelle_RLCK-VIIa-1	0	0.0574149	0.574983	0.0998549
Gorai.005G007700.1	TKL-Pl-5	Gorai.011G131000.1	TKL-Pl-5	0	0.112668	0.577628	0.195054
Gorai.003G009500.1	CAMK_CDPK	Gorai.007G194500.1	CAMK_CDPK	0	0.057545	0.579402	0.0993179
Gorai.002G211900.1	RLK-Pelle_LRR-XI-1	Gorai.012G162000.1	RLK-Pelle_LRR-XI-1	0	0.125053	0.580351	0.215477
Gorai.012G138900.1	CAMK_CDPK	Gorai.013G064400.4	CAMK_CDPK	0	0.0915757	0.58061	0.157723
Gorai.002G134400.1	RLK-Pelle_LRR-III	Gorai.009G214700.1	RLK-Pelle_LRR-III	0	0.11044	0.582495	0.189599
Gorai.008G023200.2	RLK-Pelle_LRR-III	Gorai.013G047000.1	RLK-Pelle_LRR-III	0	0.155908	0.584856	0.266576
Gorai.009G033800.2	STE_STE7	Gorai.010G085300.1	STE_STE7	2e-161	0.282148	0.585119	0.482205
Gorai.006G234300.1	CAMK_CAMKL-CHK1	Gorai.011G129300.1	CAMK_CAMKL-CHK1	0	0.120711	0.587211	0.205567
Gorai.004G249900.1	RLK-Pelle_LRR-XI-1	Gorai.007G271300.2	RLK-Pelle_LRR-XI-1	0	0.105362	0.59378	0.177442
Gorai.009G036100.1	RLK-Pelle_RLCK-VIIa-2	Gorai.010G088600.1	RLK-Pelle_RLCK-VIIa-2	0	0.0762089	0.596722	0.127713
Gorai.009G099000.2	RLK-Pelle_RLCK-VIIa-2	Gorai.013G263600.1	RLK-Pelle_RLCK-VIIa-2	0	0.0771904	0.596765	0.129348
Gorai.001G013600.1	STE_STE7	Gorai.009G033800.2	STE_STE7	0	0.0769171	0.597557	0.128719
Gorai.006G121600.1	CAMK_CAMKL-CHK1	Gorai.009G076400.1	CAMK_CAMKL-CHK1	0	0.0549041	0.597891	0.0918295
Gorai.006G147600.1	CAMK_CDPK	Gorai.009G394700.1	CAMK_CDPK	0	0.165011	0.604625	0.272914
Gorai.005G004400.1	RLK-Pelle_RLCK-II	Gorai.006G235200.1	RLK-Pelle_RLCK-II	0	0.124615	0.60812	0.204919
Gorai.001G257700.1	RLK-Pelle_LRR-Xa	Gorai.007G077900.1	RLK-Pelle_LRR-Xa	0	0.11089	0.608929	0.182106
Gorai.001G261300.1	TKL-Pl-4	Gorai.007G076700.1	TKL-Pl-4	0	0.0502396	0.611694	0.0821319
Gorai.005G216500.2	CAMK_CDPK	Gorai.008G013700.1	CAMK_CDPK	0	0.0746395	0.613629	0.121636
Gorai.007G232200.1	RLK-Pelle_RLCK-VI	Gorai.008G092900.1	RLK-Pelle_RLCK-VI	0	0.15379	0.614698	0.250188
Gorai.009G161600.1	CAMK_CAMKL-CHK1	Gorai.010G159900.1	CAMK_CAMKL-CHK1	0	0.103725	0.620295	0.167219
Gorai.004G275500.3	RLK-Pelle_RLCK-IV	Gorai.009G015200.1	RLK-Pelle_RLCK-IV	0	0.187057	0.620827	0.301302
Gorai.002G259200.1	RLK-Pelle_RLCK-XII-1	Gorai.006G179500.1	RLK-Pelle_RLCK-XII-1	0	0.0489247	0.621454	0.0787262
Gorai.006G085100.1	RLK-Pelle_DLSV	Gorai.010G253800.1	RLK-Pelle_DLSV	0	0.209159	0.623184	0.33563
Gorai.001G132200.1	CAMK_CAMKL-CHK1	Gorai.006G121600.1	CAMK_CAMKL-CHK1	0	0.0788873	0.623444	0.126535
Gorai.009G053200.1	RLK-Pelle_LRR-XI-1	Gorai.010G110800.1	RLK-Pelle_LRR-XI-1	0	0.136513	0.625172	0.218361
Gorai.005G071600.4	RLK-Pelle_RLCK-V	Gorai.006G266500.1	RLK-Pelle_RLCK-V	0	0.0745445	0.626226	0.119038
Gorai.007G112100.1	CAMK_CAMKL-CHK1	Gorai.008G129500.1	CAMK_CAMKL-CHK1	0	0.121527	0.627973	0.193522
Gorai.004G022200.1	RLK-Pelle_RLCK-VIIa-2	Gorai.013G242000.1	RLK-Pelle_RLCK-VIIa-2	0	0.207382	0.628455	0.329987
Gorai.007G017900.1	RLK-Pelle_RLCK-XIII	Gorai.008G262600.1	RLK-Pelle_RLCK-XIII	0	0.194251	0.630725	0.30798
Gorai.005G046300.1	CAMK_CAMKL-CHK1	Gorai.011G164800.1	CAMK_CAMKL-CHK1	0	0.086327	0.633304	0.136312
Gorai.004G214700.1	RLK-Pelle_RKF3	Gorai.007G133100.1	RLK-Pelle_RKF3	0	0.154309	0.638528	0.241663
Gorai.001G107000.2	RLK-Pelle_CrRLK1L-1	Gorai.004G003200.1	RLK-Pelle_CrRLK1L-1	0	0.100878	0.638746	0.157932
Gorai.007G058300.1	RLK-Pelle_RLCK-VI	Gorai.007G232200.1	RLK-Pelle_RLCK-VI	0	0.239628	0.643694	0.372269
Gorai.005G004400.1	RLK-Pelle_RLCK-II	Gorai.011G127600.1	RLK-Pelle_RLCK-II	0	0.10475	0.650673	0.160987
Gorai.005G243800.1	RLK-Pelle_LRR-XIV	Gorai.008G029000.1	RLK-Pelle_LRR-XIV	0	0.147069	0.654356	0.224754
Gorai.004G249300.1	CK1_CK1	Gorai.007G275800.1	CK1_CK1	0	0.242575	0.656374	0.369569
Gorai.001G005700.1	RLK-Pelle_PERK-1	Gorai.010G072000.1	RLK-Pelle_PERK-1	0	0.127431	0.656506	0.194105
Gorai.005G044700.1	TKL-Pl-4	Gorai.006G241500.1	TKL-Pl-4	0	0.107913	0.657774	0.164059
Gorai.001G060100.1	RLK-Pelle_LRR-VI-1	Gorai.008G205300.3	RLK-Pelle_LRR-VI-1	0	0.184515	0.661653	0.27887
Gorai.003G034400.1	RLK-Pelle_LRR-XI-1	Gorai.008G087500.1	RLK-Pelle_LRR-XI-1	0	0.0647827	0.662482	0.0977879
Gorai.001G151000.1	CAMK_CAMKL-CHK1	Gorai.008G129500.1	CAMK_CAMKL-CHK1	0	0.13972	0.666211	0.209724
Gorai.003G108000.1	RLK-Pelle_LRR-XI-2	Gorai.008G203300.1	RLK-Pelle_LRR-XI-2	0	0.139346	0.666825	0.208969
Gorai.002G087300.1	RLK-Pelle_RLCK-VIIa-1	Gorai.007G313500.1	RLK-Pelle_RLCK-VIIa-1	0	0.230696	0.668062	0.345322
Gorai.005G243300.1	RLK-Pelle_RLCK-V	Gorai.008G028600.1	RLK-Pelle_RLCK-V	0	0.0726192	0.668937	0.108559
Gorai.002G096100.1	WNK_NRBP	Gorai.013G156000.1	WNK_NRBP	0	0.0586775	0.671151	0.0874281
Gorai.006G256400.1	RLK-Pelle_RLCK-VI	Gorai.011G182700.1	RLK-Pelle_RLCK-VI	0	0.255537	0.672487	0.379988
Gorai.001G090400.1	RLK-Pelle_CrRLK1L-1	Gorai.007G175600.1	RLK-Pelle_CrRLK1L-1	3e-156	0.266538	0.673288	0.395875
Gorai.006G124800.1	CAMK_CDPK	Gorai.009G078000.1	CAMK_CDPK	0	0.0984936	0.674824	0.145955
Gorai.010G067400.1	RLK-Pelle_LRR-III	Gorai.013G231800.1	RLK-Pelle_LRR-III	0	0.159321	0.68003	0.234285
Gorai.005G007700.1	TKL-Pl-5	Gorai.006G233100.1	TKL-Pl-5	0	0.144259	0.680537	0.211979
Gorai.004G190600.1	RLK-Pelle_RLCK-VIIa-2	Gorai.008G230200.1	RLK-Pelle_RLCK-VIIa-2	0	0.11125	0.68179	0.163174
Gorai.002G153600.2	CAMK_CDPK	Gorai.006G147600.1	CAMK_CDPK	0	0.157644	0.684178	0.230414
Gorai.009G098900.1	RLK-Pelle_RLCK-VIIa-2	Gorai.013G263500.1	RLK-Pelle_RLCK-VIIa-2	0	0.0793258	0.68623	0.115597
Gorai.010G147500.1	RLK-Pelle_DLSV	Gorai.011G020500.1	RLK-Pelle_DLSV	0	0.186858	0.688049	0.271577
Gorai.003G011000.1	RLK-Pelle_LRR-VII-3	Gorai.007G196700.2	RLK-Pelle_LRR-VII-3	0	0.0886449	0.688379	0.128773
Gorai.001G135000.1	CAMK_CDPK	Gorai.009G078000.1	CAMK_CDPK	0	0.0875266	0.691499	0.126575
Gorai.009G166500.1	RLK-Pelle_LRR-XI-1	Gorai.011G030400.1	RLK-Pelle_LRR-XI-1	0	0.0512164	0.693955	0.0738036
Gorai.005G046300.1	CAMK_CAMKL-CHK1	Gorai.006G245200.1	CAMK_CAMKL-CHK1	0	0.134914	0.694145	0.19436
Gorai.008G013700.1	CAMK_CDPK	Gorai.013G064400.4	CAMK_CDPK	0	0.0813788	0.694422	0.117189
Gorai.009G180300.1	STE_STE11	Gorai.011G012900.1	STE_STE11	0	0.28792	0.696293	0.413504
Gorai.003G131600.1	RLK-Pelle_RLCK-VIIa-2	Gorai.013G263600.1	RLK-Pelle_RLCK-VIIa-2	0	0.0879226	0.697095	0.126127
Gorai.003G019500.1	RLK-Pelle_WAK_LRK10L-1	Gorai.007G208300.1	RLK-Pelle_WAK_LRK10L-1	0	0.156782	0.700709	0.223747
Gorai.007G114100.1	RLK-Pelle_WAK_LRK10L-1	Gorai.008G132100.1	RLK-Pelle_URK-3	0	0.165172	0.701867	0.235333
Gorai.009G146200.1	RLK-Pelle_RLCK-VIIa-2	Gorai.011G059600.1	RLK-Pelle_RLCK-VIIa-2	0	0.114175	0.702012	0.16264
Gorai.009G225100.1	RLK-Pelle_LRR-XI-1	Gorai.010G030500.1	RLK-Pelle_LRR-XI-1	0	0.12108	0.703737	0.172053
Gorai.004G127000.1	RLK-Pelle_RLCK-XIII	Gorai.008G262600.1	RLK-Pelle_RLCK-XIII	0	0.174925	0.70376	0.248558
Gorai.005G011100.1	CMGC_MAPK	Gorai.011G132800.1	CMGC_MAPK	0	0.13242	0.703942	0.188112
Gorai.012G145400.1	RLK-Pelle_L-LEC	Gorai.013G054200.1	RLK-Pelle_L-LEC	0	0.292729	0.705084	0.415169
Gorai.001G037600.1	CAMK_CAMKL-CHK1	Gorai.010G118500.1	CAMK_CAMKL-CHK1	0	0.112975	0.706767	0.159848
Gorai.005G265400.1	RLK-Pelle_LRR-XI-1	Gorai.008G045400.1	RLK-Pelle_LRR-XI-1	0	0.0872195	0.708066	0.12318
Gorai.002G260200.1	RLK-Pelle_LRR-XII-1	Gorai.006G062800.1	RLK-Pelle_LRR-XII-1	2e-130	0.570989	0.711356	0.802677
Gorai.003G019500.1	RLK-Pelle_WAK_LRK10L-1	Gorai.011G103300.1	RLK-Pelle_WAK_LRK10L-1	0	0.186974	0.71172	0.262707
Gorai.007G213900.1	STE_STE11	Gorai.011G106000.1	STE_STE11	4e-163	0.195304	0.718363	0.271874
Gorai.001G026700.1	RLK-Pelle_Singleton	Gorai.009G049000.1	RLK-Pelle_Singleton	0	0.157179	0.718452	0.218774
Gorai.001G135000.1	CAMK_CDPK	Gorai.006G124800.1	CAMK_CDPK	0	0.0865605	0.718924	0.120403
Gorai.009G022300.1	RLK-Pelle_LRR-III	Gorai.010G067400.1	RLK-Pelle_LRR-III	0	0.0819323	0.720979	0.11364
Gorai.009G169300.1	TKL-Pl-4	Gorai.011G028300.1	TKL-Pl-4	0	0.0935145	0.724227	0.129123
Gorai.001G003200.1	RLK-Pelle_LRR-III	Gorai.009G022300.1	RLK-Pelle_LRR-III	0	0.126301	0.726724	0.173795
Gorai.001G037600.1	CAMK_CAMKL-CHK1	Gorai.009G062200.1	CAMK_CAMKL-CHK1	0	0.0968508	0.728455	0.132954
Gorai.007G204000.1	RLK-Pelle_PERK-1	Gorai.011G101800.1	RLK-Pelle_PERK-1	0	0.288518	0.730318	0.395058
Gorai.004G280200.1	RLK-Pelle_PERK-1	Gorai.010G072000.1	RLK-Pelle_PERK-1	0	0.258061	0.730957	0.353046
Gorai.010G112400.1	CAMK_CAMKL-CHK1	Gorai.013G216700.1	CAMK_CAMKL-CHK1	0	0.0657818	0.734721	0.089533
Gorai.001G013600.1	STE_STE7	Gorai.010G085300.1	STE_STE7	5e-151	0.318355	0.73701	0.431955
Gorai.003G012800.1	CMGC_MAPK	Gorai.008G065400.3	CMGC_MAPK	0	0.0781456	0.740127	0.105584
Gorai.006G245600.1	RLK-Pelle_LysM	Gorai.011G164600.1	RLK-Pelle_LysM	0	0.161918	0.740228	0.218741
Gorai.003G006200.1	RLK-Pelle_LRR-I-1	Gorai.007G190800.1	RLK-Pelle_LRR-I-1	0	0.169995	0.740962	0.229424
Gorai.003G026300.1	RLK-Pelle_LRR-III	Gorai.007G216500.1	RLK-Pelle_LRR-III	0	0.131941	0.741933	0.177835
Gorai.001G003200.1	RLK-Pelle_LRR-III	Gorai.010G067400.1	RLK-Pelle_LRR-III	0	0.124519	0.743142	0.167558
Gorai.009G109600.1	RLK-Pelle_LysM	Gorai.013G267800.1	RLK-Pelle_LysM	0	0.147327	0.752156	0.195873
Gorai.003G036300.1	RLK-Pelle_L-LEC	Gorai.008G088900.1	RLK-Pelle_L-LEC	0	0.116003	0.752796	0.154096
Gorai.009G314000.1	RLK-Pelle_LRR-XII-1	Gorai.011G239600.1	RLK-Pelle_LRR-XII-1	0	0.25801	0.75301	0.342638
Gorai.005G026700.1	RLK-Pelle_LRR-IX	Gorai.011G151900.1	RLK-Pelle_LRR-IX	0	0.113671	0.754756	0.150607
Gorai.003G002600.1	RLK-Pelle_RLCK-VIIa-2	Gorai.008G014200.1	RLK-Pelle_RLCK-VIIa-2	4e-162	0.410563	0.7561	0.543002
Gorai.006G235700.1	RLK-Pelle_CrRLK1L-1	Gorai.011G124900.1	RLK-Pelle_CrRLK1L-1	0	0.0732815	0.756477	0.0968721
Gorai.002G153600.2	CAMK_CDPK	Gorai.009G394700.1	CAMK_CDPK	0	0.135729	0.762366	0.178036
Gorai.009G022300.1	RLK-Pelle_LRR-III	Gorai.013G231800.1	RLK-Pelle_LRR-III	0	0.173711	0.763712	0.227456
Gorai.010G253800.1	RLK-Pelle_DLSV	Gorai.011G020500.1	RLK-Pelle_DLSV	0	0.186135	0.767245	0.242602
Gorai.007G030500.1	RLK-Pelle_RLCK-VIIa-2	Gorai.008G230200.1	RLK-Pelle_RLCK-VIIa-2	0	0.151293	0.767683	0.197078
Gorai.002G041500.1	RLK-Pelle_LRK10L-2	Gorai.009G304800.1	RLK-Pelle_LRK10L-2	0	0.304516	0.768056	0.396477
Gorai.004G280200.1	RLK-Pelle_PERK-1	Gorai.009G025100.2	RLK-Pelle_PERK-1	0	0.263428	0.76973	0.342234
Gorai.001G032000.1	CAMK_CAMKL-CHK1	Gorai.013G216700.1	CAMK_CAMKL-CHK1	0	0.0806837	0.770762	0.10468
Gorai.009G294400.1	CAMK_CAMKL-CHK1	Gorai.011G210500.1	CAMK_CAMKL-CHK1	0	0.0895397	0.771942	0.115993
Gorai.001G180300.1	RLK-Pelle_LRR-XI-1	Gorai.004G222100.1	RLK-Pelle_LRR-XI-1	2e-166	0.326087	0.773241	0.421715
Gorai.009G055400.1	CAMK_CAMKL-CHK1	Gorai.013G216700.1	CAMK_CAMKL-CHK1	0	0.0581138	0.773781	0.0751037
Gorai.004G278900.1	RLK-Pelle_LRR-III	Gorai.010G067400.1	RLK-Pelle_LRR-III	0	0.121618	0.774516	0.157024
Gorai.001G032000.1	CAMK_CAMKL-CHK1	Gorai.009G055400.1	CAMK_CAMKL-CHK1	0	0.0704681	0.778348	0.0905355
Gorai.001G005700.1	RLK-Pelle_PERK-1	Gorai.009G025100.2	RLK-Pelle_PERK-1	0	0.100814	0.781668	0.128972
Gorai.004G278900.1	RLK-Pelle_LRR-III	Gorai.009G022300.1	RLK-Pelle_LRR-III	0	0.117753	0.789851	0.149083
Gorai.010G153900.1	RLK-Pelle_L-LEC	Gorai.011G028100.1	RLK-Pelle_L-LEC	0	0.113523	0.791747	0.143383
Gorai.003G025400.1	STE_STE11	Gorai.007G213900.1	STE_STE11	0	0.147464	0.796542	0.18513
Gorai.001G002500.1	RLK-Pelle_SD-2b	Gorai.010G065600.1	RLK-Pelle_SD-2b	0	0.106995	0.797553	0.134154
Gorai.002G096100.1	WNK_NRBP	Gorai.006G269500.1	WNK_NRBP	2e-123	0.409803	0.802028	0.510959
Gorai.001G003200.1	RLK-Pelle_LRR-III	Gorai.013G231800.1	RLK-Pelle_LRR-III	0	0.195138	0.803043	0.242998
Gorai.005G085800.1	RLK-Pelle_WAK	Gorai.009G250500.1	RLK-Pelle_WAK	3e-164	0.251109	0.806464	0.311371
Gorai.003G015600.1	RLK-Pelle_PERK-1	Gorai.011G101800.1	RLK-Pelle_PERK-1	0	0.357826	0.815034	0.439031
Gorai.009G062200.1	CAMK_CAMKL-CHK1	Gorai.010G118500.1	CAMK_CAMKL-CHK1	0	0.100258	0.829871	0.120812
Gorai.001G064400.1	WNK_NRBP	Gorai.013G156000.1	WNK_NRBP	2e-125	0.407935	0.831019	0.490886
Gorai.006G224800.1	RLK-Pelle_LRR-IX	Gorai.011G151900.1	RLK-Pelle_LRR-IX	0	0.20987	0.831926	0.25227
Gorai.001G158500.2	RLK-Pelle_RLCK-V	Gorai.008G119900.1	RLK-Pelle_RLCK-V	0	0.0738797	0.834606	0.0885205
Gorai.009G119900.1	RLK-Pelle_RLCK-IXb	Gorai.011G001800.1	RLK-Pelle_RLCK-IXb	0	0.204936	0.83633	0.245042
Gorai.003G025400.1	STE_STE11	Gorai.008G077000.1	STE_STE11	3e-178	0.148062	0.839574	0.176353
Gorai.009G312200.1	RLK-Pelle_RLCK-VIIa-2	Gorai.011G238100.1	RLK-Pelle_RLCK-VIIa-2	0	0.101049	0.840199	0.120267
Gorai.001G169200.1	RLK-Pelle_RLCK-IXb	Gorai.007G099600.1	RLK-Pelle_RLCK-IXb	0	0.330972	0.842772	0.392719
Gorai.007G058300.1	RLK-Pelle_RLCK-VI	Gorai.008G092900.1	RLK-Pelle_RLCK-VI	0	0.25669	0.844198	0.304064
Gorai.009G206300.1	RLK-Pelle_WAK_LRK10L-1	Gorai.010G013800.1	RLK-Pelle_WAK_LRK10L-1	0	0.14435	0.856643	0.168507
Gorai.004G002300.1	RLK-Pelle_RLCK-VIIa-1	Gorai.013G265900.1	RLK-Pelle_RLCK-VIIa-1	0	0.183435	0.858505	0.213668
Gorai.004G018800.3	NEK	Gorai.013G256900.3	NEK	2e-145	0.544256	0.864706	0.629412
Gorai.007G231000.1	RLK-Pelle_L-LEC	Gorai.011G109300.1	RLK-Pelle_L-LEC	0	0.268574	0.876926	0.306267
Gorai.002G042700.1	RLK-Pelle_LRK10L-2	Gorai.007G334900.1	RLK-Pelle_LRK10L-2	0	0.319848	0.877733	0.364403
Gorai.005G246200.1	RLK-Pelle_CrRLK1L-1	Gorai.013G034800.1	RLK-Pelle_CrRLK1L-1	0	0.197341	0.880868	0.22403
Gorai.004G190600.1	RLK-Pelle_RLCK-VIIa-2	Gorai.007G030500.1	RLK-Pelle_RLCK-VIIa-2	0	0.123829	0.883606	0.140141
Gorai.010G159900.1	CAMK_CAMKL-CHK1	Gorai.011G038800.1	CAMK_CAMKL-CHK1	0	0.0812452	0.884116	0.0918943
Gorai.002G041500.1	RLK-Pelle_LRK10L-2	Gorai.007G335000.1	RLK-Pelle_LRK10L-2	0	0.287836	0.890742	0.323142
Gorai.001G135000.1	CAMK_CDPK	Gorai.004G015100.1	CAMK_CDPK	0	0.102425	0.89118	0.114932
Gorai.002G249200.1	RLK-Pelle_L-LEC	Gorai.009G419200.1	RLK-Pelle_L-LEC	0	0.110178	0.895936	0.122976
Gorai.007G102400.1	RLK-Pelle_RLCK-V	Gorai.008G119900.1	RLK-Pelle_RLCK-V	0	0.099752	0.896809	0.11123
Gorai.003G027300.1	RLK-Pelle_LRR-III	Gorai.008G078600.1	RLK-Pelle_LRR-III	0	0.161576	0.898926	0.179744
Gorai.005G242300.1	RLK-Pelle_RKF3	Gorai.008G028100.1	RLK-Pelle_RKF3	0	0.134598	0.902779	0.149093
Gorai.010G088600.1	RLK-Pelle_RLCK-VIIa-2	Gorai.013G224000.1	RLK-Pelle_RLCK-VIIa-2	0	0.142575	0.908223	0.156982
Gorai.001G026000.1	RLK-Pelle_LRR-XI-1	Gorai.010G104300.2	RLK-Pelle_LRR-XI-1	0	0.185943	0.913976	0.203444
Gorai.002G103300.1	RLK-Pelle_LRR-XI-1	Gorai.009G452000.2	RLK-Pelle_LRR-XI-1	0	0.112498	0.914047	0.123076
Gorai.003G012800.1	CMGC_MAPK	Gorai.011G100600.2	CMGC_MAPK	0	0.0364713	0.919801	0.0396513
Gorai.010G146000.1	RLK-Pelle_DLSV	Gorai.011G017700.1	RLK-Pelle_DLSV	0	0.38389	0.926622	0.41429
Gorai.001G079200.1	RLK-Pelle_CrRLK1L-1	Gorai.008G195200.1	RLK-Pelle_CrRLK1L-1	0	0.199051	0.927781	0.214545
Gorai.006G059700.1	RLK-Pelle_LRK10L-2	Gorai.006G194100.1	RLK-Pelle_LRK10L-2	0	0.380472	0.936449	0.406293
Gorai.005G026700.1	RLK-Pelle_LRR-IX	Gorai.006G224800.1	RLK-Pelle_LRR-IX	0	0.2124	0.936838	0.22672
Gorai.001G081700.1	RLK-Pelle_LRK10L-2	Gorai.007G182500.1	RLK-Pelle_LRK10L-2	9e-160	0.373438	0.940167	0.397204
Gorai.001G260600.1	RLK-Pelle_LRR-III	Gorai.006G188100.1	RLK-Pelle_LRR-III	1e-128	0.442654	0.940897	0.47046
Gorai.001G064400.1	WNK_NRBP	Gorai.007G167300.1	WNK_NRBP	4e-125	0.393721	0.943662	0.417227
Gorai.009G161600.1	CAMK_CAMKL-CHK1	Gorai.011G038800.1	CAMK_CAMKL-CHK1	0	0.089243	0.94925	0.0940142
Gorai.003G025400.1	STE_STE11	Gorai.011G106000.1	STE_STE11	5e-162	0.200466	0.967221	0.20726
Gorai.006G156900.1	AGC_RSK-2	Gorai.009G087400.1	AGC_RSK-2	0	0.433012	0.981226	0.441297
Gorai.001G026000.1	RLK-Pelle_LRR-XI-1	Gorai.009G048200.1	RLK-Pelle_LRR-XI-1	0	0.170957	0.984818	0.173593
Gorai.006G059500.1	RLK-Pelle_LRK10L-2	Gorai.007G182500.1	RLK-Pelle_LRK10L-2	3e-141	0.360029	0.98577	0.365226
Gorai.002G224000.1	RLK-Pelle_L-LEC	Gorai.006G143200.1	RLK-Pelle_L-LEC	0	0.164484	0.986655	0.166709
Gorai.003G037000.1	RLK-Pelle_RLCK-VI	Gorai.007G232200.1	RLK-Pelle_RLCK-VI	0	0.207404	0.986832	0.210171
Gorai.003G037000.1	RLK-Pelle_RLCK-VI	Gorai.008G092900.1	RLK-Pelle_RLCK-VI	0	0.240278	0.989602	0.242803
Gorai.010G235300.1	RLK-Pelle_LRR-III	Gorai.011G061900.1	RLK-Pelle_LRR-III	0	0.314836	0.99166	0.317484
Gorai.003G083900.1	RLK-Pelle_RLCK-VIIa-2	Gorai.013G083100.1	RLK-Pelle_RLCK-VIIa-2	3e-130	0.436468	1.00411	0.43468
Gorai.003G083900.1	RLK-Pelle_RLCK-VIIa-2	Gorai.008G182000.1	RLK-Pelle_RLCK-VIIa-2	2e-129	0.424131	1.00481	0.422099
Gorai.002G041500.1	RLK-Pelle_LRK10L-2	Gorai.006G058800.1	RLK-Pelle_LRK10L-2	0	0.370159	1.01196	0.365784
Gorai.005G083400.1	STE_STE11	Gorai.008G000500.1	STE_STE11	5e-170	0.397765	1.02647	0.387509
Gorai.003G015600.1	RLK-Pelle_PERK-1	Gorai.007G204000.1	RLK-Pelle_PERK-1	0	0.33734	1.03065	0.327307
Gorai.001G032000.1	CAMK_CAMKL-CHK1	Gorai.010G112400.1	CAMK_CAMKL-CHK1	0	0.0837049	1.03609	0.0807892
Gorai.009G191500.1	CAMK_CDPK	Gorai.011G014200.1	CAMK_CDPK	0	0.330754	1.04937	0.315192
Gorai.004G222100.1	RLK-Pelle_LRR-XI-1	Gorai.007G148900.1	RLK-Pelle_LRR-XI-1	0	0.256448	1.04989	0.244262
Gorai.004G092300.1	RLK-Pelle_SD-2b	Gorai.009G070900.1	RLK-Pelle_SD-2b	0	0.42376	1.07841	0.392948
Gorai.009G055400.1	CAMK_CAMKL-CHK1	Gorai.010G112400.1	CAMK_CAMKL-CHK1	0	0.0550339	1.08002	0.0509563
Gorai.001G269100.1	RLK-Pelle_CrRLK1L-1	Gorai.007G175500.1	RLK-Pelle_CrRLK1L-1	0	0.260015	1.08206	0.240297
Gorai.001G016300.1	RLK-Pelle_LRR-III	Gorai.004G285000.1	RLK-Pelle_LRR-III	0	0.313281	1.08496	0.288749
Gorai.007G183600.1	RLK-Pelle_WAK_LRK10L-1	Gorai.008G056600.1	RLK-Pelle_WAK_LRK10L-1	0	0.418932	1.10059	0.380644
Gorai.009G208800.1	STE_STE11	Gorai.011G104700.2	STE_STE11	1e-159	0.515039	1.10229	0.467242
Gorai.003G005100.1	TKL-Pl-4	Gorai.009G190600.1	TKL-Pl-4	0	0.295381	1.11193	0.265647
Gorai.001G026300.2	CK1_CK1-Pl	Gorai.009G137100.1	CK1_CK1-Pl	0	0.108947	1.12128	0.0971628
Gorai.003G029200.1	CMGC_CK2	Gorai.008G080500.1	CMGC_CK2	0	0.0974119	1.12169	0.086844
Gorai.007G218700.1	RLK-Pelle_CrRLK1L-1	Gorai.008G078900.1	RLK-Pelle_CrRLK1L-1	1e-162	0.443848	1.12289	0.395271
Gorai.002G229400.1	NEK	Gorai.004G018800.3	NEK	4e-177	0.306499	1.12682	0.272004
Gorai.007G117300.1	RLK-Pelle_CrRLK1L-1	Gorai.008G078800.1	RLK-Pelle_CrRLK1L-1	0	0.383754	1.13981	0.336683
Gorai.006G253000.1	CK1_CK1	Gorai.007G275800.1	CK1_CK1	0	0.178522	1.15045	0.155176
Gorai.001G140200.1	AGC_RSK-2	Gorai.004G018700.1	AGC_RSK-2	0	0.183921	1.16655	0.157662
Gorai.003G027400.1	RLK-Pelle_CrRLK1L-1	Gorai.007G218600.1	RLK-Pelle_CrRLK1L-1	0	0.212701	1.1713	0.181593
Gorai.009G036100.1	RLK-Pelle_RLCK-VIIa-2	Gorai.013G224000.1	RLK-Pelle_RLCK-VIIa-2	0	0.135434	1.1896	0.113848
Gorai.006G058700.1	RLK-Pelle_LRK10L-2	Gorai.009G305400.1	RLK-Pelle_LRK10L-2	0	0.292538	1.21596	0.240582
Gorai.009G053900.1	RLK-Pelle_DLSV	Gorai.013G217500.1	RLK-Pelle_DLSV	0	0.31771	1.2301	0.258279
Gorai.005G136700.5	TKL-Pl-4	Gorai.009G169300.1	TKL-Pl-4	1e-113	0.515485	1.236	0.417059
Gorai.002G078200.1	RLK-Pelle_DLSV	Gorai.009G429300.1	RLK-Pelle_DLSV	0	0.362477	1.24089	0.29211
Gorai.006G264800.1	RLK-Pelle_RLCK-VIIa-1	Gorai.007G071900.1	RLK-Pelle_RLCK-VIIa-1	6e-135	0.314084	1.27407	0.24652
Gorai.001G030100.1	RLK-Pelle_DLSV	Gorai.013G217500.1	RLK-Pelle_DLSV	0	0.369323	1.28522	0.287362
Gorai.001G036400.1	RLK-Pelle_RLCK-X	Gorai.009G125400.1	RLK-Pelle_RLCK-X	0	0.313049	1.30108	0.240607
Gorai.007G218600.1	RLK-Pelle_CrRLK1L-1	Gorai.008G078800.1	RLK-Pelle_CrRLK1L-1	0	0.367023	1.30711	0.280789
Gorai.001G016300.1	RLK-Pelle_LRR-III	Gorai.009G036600.1	RLK-Pelle_LRR-III	0	0.317407	1.34324	0.236299
Gorai.004G285000.1	RLK-Pelle_LRR-III	Gorai.009G036600.1	RLK-Pelle_LRR-III	0	0.322678	1.35186	0.238692
Gorai.003G083900.1	RLK-Pelle_RLCK-VIIa-2	Gorai.009G076200.1	RLK-Pelle_RLCK-VIIa-2	5e-109	0.512512	1.36121	0.376511
Gorai.004G159400.4	CMGC_MAPK	Gorai.008G249800.1	CMGC_MAPK	0	0.10579	1.36482	0.0775116
Gorai.007G222200.1	CMGC_CK2	Gorai.008G080500.1	CMGC_CK2	0	0.096442	1.37302	0.0702407
Gorai.005G086800.1	RLK-Pelle_WAK	Gorai.013G109000.1	RLK-Pelle_WAK	0	0.387263	1.37373	0.281907
Gorai.006G256400.1	RLK-Pelle_RLCK-VI	Gorai.007G133000.1	RLK-Pelle_RLCK-VI	6e-153	0.411422	1.38941	0.296113
Gorai.007G153700.1	RLK-Pelle_RLCK-VIIa-1	Gorai.007G349400.1	RLK-Pelle_RLCK-VIIa-1	6e-149	0.406037	1.40258	0.289494
Gorai.009G251100.1	RLK-Pelle_PERK-2	Gorai.011G066500.2	RLK-Pelle_PERK-2	9e-109	0.684934	1.40376	0.487929
Gorai.008G002700.3	NEK	Gorai.013G201300.1	NEK	0	0.247424	1.41257	0.175159
Gorai.006G188600.1	RLK-Pelle_DLSV	Gorai.011G095200.1	RLK-Pelle_DLSV	0	0.445593	1.41387	0.315158
Gorai.001G007400.1	CK1_CK1	Gorai.004G290000.2	CK1_CK1	0	0.159398	1.42082	0.112187
Gorai.009G120000.1	RLK-Pelle_LRR-III	Gorai.011G001900.1	RLK-Pelle_LRR-III	0	0.307581	1.42297	0.216154
Gorai.008G074300.1	CAMK_CDPK	Gorai.013G042100.1	CAMK_CDPK	0	0.146343	1.42301	0.102841
Gorai.001G263700.1	RLK-Pelle_DLSV	Gorai.006G188600.1	RLK-Pelle_DLSV	0	0.46147	1.42384	0.324103
Gorai.006G247600.1	STE_STE20-Fray	Gorai.011G095700.3	STE_STE20-Fray	5e-111	0.690207	1.44613	0.477279
Gorai.006G253000.1	CK1_CK1	Gorai.007G147800.1	CK1_CK1	0	0.14357	1.45456	0.0987038
Gorai.004G290000.2	CK1_CK1	Gorai.010G074400.1	CK1_CK1	0	0.182526	1.4583	0.125164
Gorai.002G235300.1	RLK-Pelle_LRR-IX	Gorai.006G115200.1	RLK-Pelle_LRR-IX	0	0.260769	1.46187	0.178381
Gorai.001G263700.1	RLK-Pelle_DLSV	Gorai.007G001400.1	RLK-Pelle_DLSV	0	0.484004	1.46537	0.330295
Gorai.006G172600.1	RLK-Pelle_RLCK-VIIa-2	Gorai.009G099000.2	RLK-Pelle_RLCK-VIIa-2	0	0.186438	1.47143	0.126705
Gorai.007G210700.1	CAMK_CDPK	Gorai.013G042100.1	CAMK_CDPK	0	0.154965	1.48699	0.104214
Gorai.006G241500.1	TKL-Pl-4	Gorai.008G003000.1	TKL-Pl-4	0	0.161929	1.48851	0.108786
Gorai.002G251800.2	RLK-Pelle_RLCK-VIIa-1	Gorai.009G315900.1	RLK-Pelle_RLCK-VIIa-1	0	0.151735	1.49267	0.101654
Gorai.004G213200.1	STE_STE11	Gorai.008G073600.1	STE_STE11	2e-114	0.855377	1.49761	0.571161
Gorai.006G148700.1	RLK-Pelle_L-LEC	Gorai.008G088900.1	RLK-Pelle_L-LEC	6e-105	0.571571	1.49877	0.38136
Gorai.001G019500.1	RLK-Pelle_RLCK-VIIa-2	Gorai.013G224000.1	RLK-Pelle_RLCK-VIIa-2	0	0.250334	1.49932	0.166965
Gorai.006G115200.1	RLK-Pelle_LRR-IX	Gorai.006G149500.1	RLK-Pelle_LRR-IX	0	0.278713	1.50214	0.185545
Gorai.008G016700.2	CAMK_CDPK	Gorai.009G232100.1	CAMK_CDPK	5e-135	0.345385	1.50547	0.22942
Gorai.001G030100.1	RLK-Pelle_DLSV	Gorai.009G053900.1	RLK-Pelle_DLSV	0	0.321183	1.52186	0.211046
Gorai.004G190600.1	RLK-Pelle_RLCK-VIIa-2	Gorai.007G084600.2	RLK-Pelle_RLCK-VIIa-2	0	0.256076	1.52236	0.16821
Gorai.007G183900.1	RLK-Pelle_LRK10L-2	Gorai.013G013500.1	RLK-Pelle_LRK10L-2	2e-162	0.535836	1.52506	0.351354
Gorai.005G207600.1	RLK-Pelle_DLSV	Gorai.013G072500.1	RLK-Pelle_DLSV	0	0.446236	1.53312	0.291064
Gorai.004G221500.1	AGC_NDR	Gorai.011G175100.1	AGC_NDR	0	0.154602	1.53571	0.100671
Gorai.004G213200.1	STE_STE11	Gorai.007G053300.1	STE_STE11	1e-113	0.82681	1.54274	0.535936
Gorai.006G170700.1	RLK-Pelle_WAK_LRK10L-1	Gorai.012G106700.1	RLK-Pelle_WAK_LRK10L-1	0	0.314418	1.54542	0.203451
Gorai.009G199400.1	CMGC_MAPK	Gorai.011G100600.2	CMGC_MAPK	0	0.0980975	1.54967	0.0633021
Gorai.005G120700.1	RLK-Pelle_CrRLK1L-1	Gorai.013G096500.1	RLK-Pelle_CrRLK1L-1	0	0.507236	1.55248	0.326726
Gorai.003G029200.1	CMGC_CK2	Gorai.011G107500.1	CMGC_CK2	0	0.14354	1.56559	0.0916846
Gorai.009G314400.1	RLK-Pelle_CR4L	Gorai.011G142500.1	RLK-Pelle_CR4L	3e-125	0.815951	1.57641	0.517602
Gorai.004G038000.3	RLK-Pelle_RLCK-VIIa-2	Gorai.008G230200.1	RLK-Pelle_RLCK-VIIa-2	3e-178	0.279236	1.59153	0.175451
Gorai.001G207900.1	RLK-Pelle_CrRLK1L-1	Gorai.007G175600.1	RLK-Pelle_CrRLK1L-1	0	0.427153	1.59161	0.268377
Gorai.005G113100.1	RLK-Pelle_RLCK-XII-1	Gorai.008G040100.1	RLK-Pelle_RLCK-XII-1	0	0.122973	1.59848	0.0769312
Gorai.003G092400.1	RLK-Pelle_LRR-XI-1	Gorai.007G271300.2	RLK-Pelle_LRR-XI-1	2e-153	0.713484	1.60421	0.444757
Gorai.004G101000.1	TKL-Pl-6	Gorai.008G049200.1	TKL-Pl-6	1e-144	0.847733	1.6099	0.526574
Gorai.002G251800.2	RLK-Pelle_RLCK-VIIa-1	Gorai.004G002300.1	RLK-Pelle_RLCK-VIIa-1	7e-167	0.323729	1.61483	0.200472
Gorai.002G091000.1	STE_STE11	Gorai.009G180300.1	STE_STE11	7e-110	0.509118	1.61745	0.314767
Gorai.007G308500.3	CMGC_GSK	Gorai.008G136600.1	CMGC_GSK	0	0.0529284	1.62205	0.0326305
Gorai.009G096700.1	RLK-Pelle_L-LEC	Gorai.013G262800.1	RLK-Pelle_L-LEC	0	0.380225	1.62614	0.23382
Gorai.012G070600.1	RLK-Pelle_RLCK-VIIa-2	Gorai.013G263600.1	RLK-Pelle_RLCK-VIIa-2	0	0.186702	1.62645	0.114792
Gorai.007G222200.1	CMGC_CK2	Gorai.011G107500.1	CMGC_CK2	0	0.149952	1.63186	0.0918905
Gorai.008G289300.1	TKL_CTR1-DRK-2	Gorai.009G045200.1	TKL_CTR1-DRK-2	1e-143	0.544844	1.63943	0.332337
Gorai.004G175500.1	RLK-Pelle_LRR-XIIIa	Gorai.013G063100.1	RLK-Pelle_LRR-II	4e-108	0.752544	1.64259	0.458145
Gorai.009G078000.1	CAMK_CDPK	Gorai.013G253100.1	CAMK_CDPK	0	0.133034	1.64365	0.0809384
Gorai.009G216000.1	RLK-Pelle_SD-2b	Gorai.010G023600.1	RLK-Pelle_SD-2b	0	0.392816	1.65551	0.237278
Gorai.009G176200.1	RLK-Pelle_DLSV	Gorai.010G253400.1	RLK-Pelle_DLSV	3e-174	0.516504	1.65737	0.31164
Gorai.009G169300.1	TKL-Pl-4	Gorai.011G010500.1	TKL-Pl-4	1e-112	0.539198	1.66385	0.324066
Gorai.004G225000.1	TKL-Pl-6	Gorai.009G006600.3	TKL-Pl-6	3e-138	0.897708	1.66446	0.539341
Gorai.006G075700.1	RLK-Pelle_RLCK-VIIa-1	Gorai.009G315900.1	RLK-Pelle_RLCK-VIIa-1	0	0.191304	1.66985	0.114564
Gorai.001G022800.1	TKL_CTR1-DRK-2	Gorai.006G056600.1	TKL_CTR1-DRK-2	3e-148	0.530077	1.67313	0.316818
Gorai.001G055300.1	CMGC_CDK-CRK7-CDK9	Gorai.004G175700.1	CMGC_CDK-CRK7-CDK9	1e-120	0.687266	1.67528	0.410239
Gorai.004G130000.1	STE_STE20-Fray	Gorai.011G053300.2	STE_STE20-Fray	0	0.560156	1.67551	0.334319
Gorai.009G251100.1	RLK-Pelle_PERK-2	Gorai.010G081600.1	RLK-Pelle_PERK-2	5e-107	0.696672	1.68097	0.414446
Gorai.001G254700.1	CK1_CK1	Gorai.007G275800.1	CK1_CK1	0	0.178838	1.68333	0.106241
Gorai.004G156700.1	CMGC_GSK	Gorai.008G136600.1	CMGC_GSK	0	0.196244	1.69131	0.116031
Gorai.005G005400.1	CAMK_CAMKL-CHK1	Gorai.006G234300.1	CAMK_CAMKL-CHK1	0	0.189293	1.69534	0.111655
Gorai.002G159900.1	TKL_CTR1-DRK-2	Gorai.009G228800.2	TKL_CTR1-DRK-2	0	0.557467	1.69617	0.328663
Gorai.004G077600.1	NEK	Gorai.013G201300.1	NEK	0	0.2248	1.69692	0.132475
Gorai.001G182900.1	RLK-Pelle_Extensin	Gorai.008G138500.1	RLK-Pelle_Extensin	1e-130	0.779959	1.70304	0.45798
Gorai.003G036300.1	RLK-Pelle_L-LEC	Gorai.013G054300.1	RLK-Pelle_L-LEC	0	0.401952	1.7157	0.234279
Gorai.007G133000.1	RLK-Pelle_RLCK-VI	Gorai.007G343100.1	RLK-Pelle_RLCK-VI	3e-147	0.367938	1.71713	0.214275
Gorai.009G169300.1	TKL-Pl-4	Gorai.010G185600.1	TKL-Pl-4	2e-112	0.536551	1.73472	0.309302
Gorai.002G022700.1	RLK-Pelle_RLCK-VIIa-1	Gorai.006G044800.1	RLK-Pelle_RLCK-VIIa-1	0	0.283444	1.73565	0.163307
Gorai.007G056100.1	CMGC_CK2	Gorai.007G222200.1	CMGC_CK2	0	0.111478	1.73994	0.0640699
Gorai.001G050500.1	RLK-Pelle_L-LEC	Gorai.008G217500.1	RLK-Pelle_L-LEC	7e-177	0.585635	1.74174	0.336236
Gorai.001G158500.2	RLK-Pelle_RLCK-V	Gorai.004G117200.1	RLK-Pelle_RLCK-V	5e-123	0.503287	1.75408	0.286924
Gorai.001G254700.1	CK1_CK1	Gorai.004G249300.1	CK1_CK1	0	0.29549	1.7551	0.168361
Gorai.004G222800.1	RLK-Pelle_Extensin	Gorai.008G138500.1	RLK-Pelle_Extensin	4e-130	0.773805	1.75689	0.440441
Gorai.002G244400.1	CMGC_SRPK	Gorai.006G102900.1	CMGC_SRPK	0	0.213233	1.76377	0.120896
Gorai.001G185100.1	TKL-Pl-6	Gorai.004G101000.1	TKL-Pl-6	3e-135	0.92696	1.76421	0.525425
Gorai.002G205100.1	RLK-Pelle_RLCK-XII-1	Gorai.005G113100.1	RLK-Pelle_RLCK-XII-1	0	0.124049	1.76849	0.0701439
Gorai.004G150400.1	WNK_NRBP	Gorai.008G257300.1	WNK_NRBP	0	0.338989	1.77361	0.191129
Gorai.001G022800.1	TKL_CTR1-DRK-2	Gorai.004G245400.2	TKL_CTR1-DRK-2	1e-145	0.582678	1.77695	0.327909
Gorai.002G102000.2	AGC_RSK-2	Gorai.004G166000.2	AGC_RSK-2	0	0.334745	1.77915	0.188149
Gorai.010G179300.1	RLK-Pelle_RLCK-VIIa-1	Gorai.011G187100.1	RLK-Pelle_RLCK-VIIa-1	4e-169	0.352946	1.78049	0.19823
Gorai.006G219400.2	RLK-Pelle_LRR-XI-1	Gorai.010G096300.1	RLK-Pelle_LRR-XIIIb	6e-158	0.722044	1.80377	0.400297
Gorai.001G022800.1	TKL_CTR1-DRK-2	Gorai.008G289300.1	TKL_CTR1-DRK-2	4e-144	0.573741	1.81685	0.31579
Gorai.009G159400.1	RLK-Pelle_DLSV	Gorai.010G162800.1	RLK-Pelle_DLSV	0	0.414898	1.81898	0.228094
Gorai.001G149100.1	RLK-Pelle_LRR-XV	Gorai.013G094500.1	RLK-Pelle_LRR-XV	0	0.500382	1.82218	0.274607
Gorai.002G048900.1	RLK-Pelle_DLSV	Gorai.009G159400.1	RLK-Pelle_DLSV	0	0.422218	1.82713	0.231083
Gorai.004G024700.1	RLK-Pelle_LRR-III	Gorai.011G001900.1	RLK-Pelle_LRR-III	4e-169	0.51908	1.82736	0.284059
Gorai.006G253200.1	AGC_NDR	Gorai.007G147700.1	AGC_NDR	0	0.141151	1.82976	0.077142
Gorai.001G209200.1	RLK-Pelle_CrRLK1L-1	Gorai.007G274500.1	RLK-Pelle_CrRLK1L-1	0	0.528993	1.83546	0.288208
Gorai.005G088300.1	RLK-Pelle_RKF3	Gorai.007G133100.1	RLK-Pelle_RKF3	1e-125	0.704939	1.85328	0.380374
Gorai.004G214700.1	RLK-Pelle_RKF3	Gorai.007G292000.1	RLK-Pelle_RKF3	0	0.386791	1.85737	0.208246
Gorai.006G030400.4	STE_STE20-Fray	Gorai.006G247600.1	STE_STE20-Fray	2e-116	0.601426	1.86557	0.322383
Gorai.008G060300.4	RLK-Pelle_LRR-I-2	Gorai.013G164600.1	RLK-Pelle_LRR-I-2	4e-148	0.445009	1.87552	0.237273
Gorai.005G002700.1	RLK-Pelle_LRR-VIII-1	Gorai.011G125500.1	RLK-Pelle_LRR-VIII-1	0	0.331566	1.88498	0.175899
Gorai.002G115600.1	RLK-Pelle_RLCK-VIIa-1	Gorai.006G264800.1	RLK-Pelle_RLCK-VIIa-1	2e-165	0.364798	1.88763	0.193257
Gorai.005G204500.2	RLK-Pelle_LRR-V	Gorai.009G148500.1	RLK-Pelle_LRR-V	2e-115	0.589468	1.88835	0.31216
Gorai.004G123900.1	CAMK_CDPK	Gorai.007G111600.1	CAMK_CDPK	0	0.182503	1.89051	0.0965366
Gorai.002G256700.1	RLK-Pelle_L-LEC	Gorai.009G319800.1	RLK-Pelle_L-LEC	0	0.336441	1.89749	0.177309
Gorai.002G201200.1	TKL-Pl-4	Gorai.009G253200.1	TKL-Pl-4	6e-179	0.436315	1.89917	0.22974
Gorai.006G169000.1	RLK-Pelle_LRR-I-1	Gorai.008G088500.1	RLK-Pelle_LRR-I-1	4e-140	0.833191	1.90092	0.438308
Gorai.004G244900.1	CMGC_CDK-CRK7-CDK9	Gorai.011G185800.1	CMGC_CDK-CRK7-CDK9	0	0.18676	1.92777	0.0968789
Gorai.006G128200.1	CAMK_CDPK	Gorai.006G137800.1	CAMK_CDPK	0	0.137097	1.92824	0.0710994
Gorai.007G096100.1	CMGC_GSK	Gorai.008G136600.1	CMGC_GSK	0	0.182265	1.93597	0.0941466
Gorai.006G256400.1	RLK-Pelle_RLCK-VI	Gorai.007G291900.1	RLK-Pelle_RLCK-VI	1e-152	0.44937	1.93767	0.231912
Gorai.008G046600.1	CMGC_CDK-CRK7-CDK9	Gorai.013G168700.1	CMGC_CDK-CRK7-CDK9	0	0.398676	1.93804	0.205711
Gorai.004G156700.1	CMGC_GSK	Gorai.007G308500.3	CMGC_GSK	0	0.202282	1.94048	0.104243
Gorai.009G124100.1	CAMK_CAMKL-CHK1	Gorai.010G118500.1	CAMK_CAMKL-CHK1	0	0.216639	1.94068	0.111631
Gorai.008G094600.1	RLK-Pelle_RLCK-VI	Gorai.013G108200.1	RLK-Pelle_RLCK-VI	0	0.326768	1.94076	0.168371
Gorai.008G182000.1	RLK-Pelle_RLCK-VIIa-2	Gorai.009G099000.2	RLK-Pelle_RLCK-VIIa-2	1e-173	0.368127	1.94754	0.189022
Gorai.001G182900.1	RLK-Pelle_Extensin	Gorai.009G141900.1	RLK-Pelle_Extensin	0	0.551959	1.94942	0.28314
Gorai.002G251800.2	RLK-Pelle_RLCK-VIIa-1	Gorai.006G075700.1	RLK-Pelle_RLCK-VIIa-1	0	0.241069	1.95047	0.123595
Gorai.001G269200.1	RLK-Pelle_LRR-VI-1	Gorai.008G205300.3	RLK-Pelle_LRR-VI-1	0	0.341143	1.95243	0.174728
Gorai.003G027400.1	RLK-Pelle_CrRLK1L-1	Gorai.008G078900.1	RLK-Pelle_CrRLK1L-1	0	0.422771	1.95791	0.215929
Gorai.003G071400.1	AGC-Pl	Gorai.011G124700.1	AGC-Pl	2e-179	0.335861	1.96144	0.171232
Gorai.002G102000.2	AGC_RSK-2	Gorai.012G023400.1	AGC_RSK-2	4e-140	0.504431	1.96275	0.257003
Gorai.006G194100.1	RLK-Pelle_LRK10L-2	Gorai.007G182700.1	RLK-Pelle_LRK10L-2	4e-162	0.505616	1.97192	0.256408
Gorai.005G100900.1	RLK-Pelle_SD-2b	Gorai.009G216000.1	RLK-Pelle_SD-2b	0	0.38055	1.97229	0.192948
Gorai.003G153500.3	RLK-Pelle_RLCK-VI	Gorai.007G291900.1	RLK-Pelle_RLCK-VI	8e-120	0.543441	1.97387	0.275317
Gorai.002G078200.1	RLK-Pelle_DLSV	Gorai.006G085100.1	RLK-Pelle_DLSV	2e-135	0.530886	1.97678	0.268561
Gorai.004G204100.1	RLK-Pelle_LRR-VII-1	Gorai.011G127000.1	RLK-Pelle_LRR-VII-1	0	0.683006	1.98181	0.344637
Gorai.008G073600.1	STE_STE11	Gorai.009G208800.1	STE_STE11	4e-162	0.642553	1.98575	0.323582
Gorai.001G019500.1	RLK-Pelle_RLCK-VIIa-2	Gorai.009G146200.1	RLK-Pelle_RLCK-VIIa-2	0	0.284156	1.99017	0.14278
Gorai.010G219500.1	AGC-Pl	Gorai.011G124700.1	AGC-Pl	0	0.22518	1.99049	0.113128
Gorai.001G152000.1	CAMK_CDPK	Gorai.004G123900.1	CAMK_CDPK	0	0.190825	1.99082	0.095852
Gorai.006G219400.2	RLK-Pelle_LRR-XI-1	Gorai.007G271300.2	RLK-Pelle_LRR-XI-1	0	0.244209	2.00755	0.121645
Gorai.002G163100.1	CMGC_CDK-CRK7-CDK9	Gorai.012G128100.1	CMGC_CDK-CRK7-CDK9	0	0.468638	2.01941	0.232067
Gorai.006G089200.1	CAMK_CAMKL-CHK1	Gorai.010G241700.1	CAMK_CAMKL-CHK1	0	0.162955	2.03738	0.079983
Gorai.007G287200.1	CMGC_CDK-CRK7-CDK9	Gorai.008G101200.1	CMGC_CDK-CRK7-CDK9	4e-162	0.556409	2.04017	0.272727
Gorai.004G225000.1	TKL-Pl-6	Gorai.010G056300.1	TKL-Pl-6	7e-142	0.89785	2.0408	0.439951
Gorai.004G290000.2	CK1_CK1	Gorai.009G142600.1	CK1_CK1	9e-178	0.364531	2.04675	0.178103
Gorai.008G088900.1	RLK-Pelle_L-LEC	Gorai.013G054300.1	RLK-Pelle_L-LEC	0	0.388972	2.05557	0.189229
Gorai.005G088300.1	RLK-Pelle_RKF3	Gorai.008G028100.1	RLK-Pelle_RKF3	0	0.400491	2.07793	0.192736
Gorai.003G015600.1	RLK-Pelle_PERK-1	Gorai.009G025100.2	RLK-Pelle_PERK-1	7e-165	0.460124	2.07907	0.221313
Gorai.007G231300.1	RLK-Pelle_L-LEC	Gorai.008G088900.1	RLK-Pelle_L-LEC	0	0.425284	2.08113	0.204352
Gorai.005G005400.1	CAMK_CAMKL-CHK1	Gorai.011G129300.1	CAMK_CAMKL-CHK1	0	0.190643	2.08634	0.0913769
Gorai.001G019500.1	RLK-Pelle_RLCK-VIIa-2	Gorai.010G088600.1	RLK-Pelle_RLCK-VIIa-2	0	0.258565	2.09102	0.123655
Gorai.006G059700.1	RLK-Pelle_LRK10L-2	Gorai.007G182700.1	RLK-Pelle_LRK10L-2	2e-173	0.518981	2.09954	0.247188
Gorai.005G193500.1	RLK-Pelle_LRR-III	Gorai.007G184800.1	RLK-Pelle_LRR-III	0	0.317819	2.10602	0.15091
Gorai.004G038000.3	RLK-Pelle_RLCK-VIIa-2	Gorai.007G030500.1	RLK-Pelle_RLCK-VIIa-2	2e-166	0.306539	2.10643	0.145525
Gorai.009G024100.1	CK1_CK1-Pl	Gorai.013G203000.1	CK1_CK1-Pl	0	0.207461	2.10916	0.0983615
Gorai.007G096100.1	CMGC_GSK	Gorai.007G308500.3	CMGC_GSK	0	0.186929	2.11465	0.088397
Gorai.008G078600.1	RLK-Pelle_LRR-III	Gorai.013G047000.1	RLK-Pelle_LRR-III	0	0.365683	2.11521	0.172883
Gorai.009G119900.1	RLK-Pelle_RLCK-IXb	Gorai.010G098300.1	RLK-Pelle_RLCK-IXb	0	0.481896	2.11655	0.22768
Gorai.006G171000.1	RLK-Pelle_L-LEC	Gorai.010G153900.1	RLK-Pelle_L-LEC	3e-180	0.565358	2.12092	0.266562
Gorai.008G088900.1	RLK-Pelle_L-LEC	Gorai.013G152300.1	RLK-Pelle_L-LEC	1e-143	0.626451	2.12229	0.295177
Gorai.007G274500.1	RLK-Pelle_CrRLK1L-1	Gorai.011G124900.1	RLK-Pelle_CrRLK1L-1	0	0.516756	2.12682	0.242971
Gorai.004G225900.1	RLK-Pelle_LRR-I-1	Gorai.008G088500.1	RLK-Pelle_LRR-I-1	3e-123	0.820295	2.12937	0.38523
Gorai.004G225000.1	TKL-Pl-6	Gorai.008G049200.1	TKL-Pl-6	3e-164	0.817626	2.13444	0.383064
Gorai.005G193100.1	RLK-Pelle_WAK_LRK10L-1	Gorai.007G183600.1	RLK-Pelle_WAK_LRK10L-1	6e-167	0.533936	2.14941	0.24841
Gorai.002G149600.1	RLK-Pelle_LRR-Xb-1	Gorai.004G120000.1	RLK-Pelle_LRR-Xb-1	0	0.804665	2.15534	0.373336
Gorai.004G042400.1	CMGC_GSK	Gorai.008G136600.1	CMGC_GSK	0	0.174209	2.16717	0.0803854
Gorai.006G064300.1	AGC_MAST	Gorai.006G191300.1	AGC_MAST	0	0.40347	2.18786	0.184413
Gorai.009G206300.1	RLK-Pelle_WAK_LRK10L-1	Gorai.011G103300.1	RLK-Pelle_WAK_LRK10L-1	0	0.405878	2.19823	0.184639
Gorai.006G064800.1	RLK-Pelle_LRR-IV	Gorai.008G239500.1	RLK-Pelle_LRR-IV	0	0.326543	2.19978	0.148444
Gorai.002G052200.1	RLK-Pelle_LRK10L-2	Gorai.006G059700.1	RLK-Pelle_LRK10L-2	5e-177	0.469036	2.2087	0.212358
Gorai.002G131000.1	RLK-Pelle_LRR-XII-1	Gorai.012G098700.1	RLK-Pelle_LRR-XII-1	2e-179	0.709581	2.21746	0.319998
Gorai.002G127700.4	RLK-Pelle_LRR-XIV	Gorai.005G243800.1	RLK-Pelle_LRR-XIV	0	0.371478	2.22209	0.167175
Gorai.001G269100.1	RLK-Pelle_CrRLK1L-1	Gorai.008G053200.1	RLK-Pelle_CrRLK1L-1	0	0.534523	2.23052	0.23964
Gorai.006G119600.1	RLK-Pelle_RLCK-VIIa-2	Gorai.008G182000.1	RLK-Pelle_RLCK-VIIa-2	1e-163	0.359073	2.23169	0.160898
Gorai.006G194000.1	RLK-Pelle_WAK_LRK10L-1	Gorai.008G056600.1	RLK-Pelle_WAK_LRK10L-1	1e-168	0.538188	2.23797	0.24048
Gorai.004G003200.1	RLK-Pelle_CrRLK1L-1	Gorai.008G275200.1	RLK-Pelle_CrRLK1L-1	0	0.482382	2.24342	0.215021
Gorai.006G064300.1	AGC_MAST	Gorai.007G003300.2	AGC_MAST	0	0.395163	2.26431	0.174518
Gorai.009G008400.1	RLK-Pelle_LRR-II	Gorai.013G102600.1	RLK-Pelle_LRR-II	0	0.284561	2.27712	0.124965
Gorai.006G092100.1	CAMK_CAMKL-CHK1	Gorai.010G220100.2	CAMK_CAMKL-CHK1	6e-159	0.425213	2.2803	0.186473
Gorai.003G027300.1	RLK-Pelle_LRR-III	Gorai.013G047000.1	RLK-Pelle_LRR-III	0	0.383659	2.28667	0.16778
Gorai.003G098600.1	CMGC_CDK-CRK7-CDK9	Gorai.013G168700.1	CMGC_CDK-CRK7-CDK9	0	0.521897	2.28899	0.228003
Gorai.007G187900.1	RLK-Pelle_LRR-IX	Gorai.013G030200.1	RLK-Pelle_LRR-IX	0	0.276704	2.30407	0.120094
Gorai.001G181900.1	RLK-Pelle_LRR-XI-1	Gorai.007G273700.1	RLK-Pelle_LRR-XI-1	0	0.23226	2.30658	0.100695
Gorai.009G105200.1	RLK-Pelle_LRR-III	Gorai.011G004900.1	RLK-Pelle_LRR-III	0	0.589849	2.31262	0.255057
Gorai.006G149500.1	RLK-Pelle_LRR-IX	Gorai.007G187900.1	RLK-Pelle_LRR-IX	0	0.532182	2.31331	0.230052
Gorai.002G102000.2	AGC_RSK-2	Gorai.006G110800.1	AGC_RSK-2	2e-136	0.614824	2.318	0.265239
Gorai.007G231200.1	RLK-Pelle_L-LEC	Gorai.013G054400.1	RLK-Pelle_L-LEC	0	0.478639	2.33256	0.205199
Gorai.006G241500.1	TKL-Pl-4	Gorai.012G061300.2	TKL-Pl-4	0	0.218354	2.33656	0.0934509
Gorai.008G120700.1	RLK-Pelle_SD-2b	Gorai.009G175100.1	RLK-Pelle_DLSV	3e-122	0.823399	2.33785	0.352203
Gorai.002G256700.1	RLK-Pelle_L-LEC	Gorai.006G171000.1	RLK-Pelle_L-LEC	0	0.406981	2.33908	0.173992
Gorai.004G249900.1	RLK-Pelle_LRR-XI-1	Gorai.008G051700.1	RLK-Pelle_LRR-XI-1	0	0.680489	2.34889	0.289707
Gorai.010G241700.1	CAMK_CAMKL-CHK1	Gorai.011G038800.1	CAMK_CAMKL-CHK1	0	0.3629	2.35175	0.15431
Gorai.002G022800.1	RLK-Pelle_RLCK-VIIa-1	Gorai.007G349400.1	RLK-Pelle_RLCK-VIIa-1	1e-140	0.482679	2.35377	0.205066
Gorai.009G033800.2	STE_STE7	Gorai.013G229600.1	STE_STE7	5e-160	0.291935	2.35454	0.123988
Gorai.004G285000.1	RLK-Pelle_LRR-III	Gorai.011G206900.1	RLK-Pelle_LRR-III	0	0.434322	2.37523	0.182855
Gorai.009G292400.3	AGC-Pl	Gorai.011G124700.1	AGC-Pl	0	0.224341	2.42588	0.0924781
Gorai.001G226700.2	RLK-Pelle_LRR-Xa	Gorai.007G077900.1	RLK-Pelle_LRR-Xa	7e-176	0.549949	2.43862	0.225517
Gorai.005G119300.1	AGC_NDR	Gorai.007G147700.1	AGC_NDR	0	0.210122	2.44749	0.0858519
Gorai.010G147300.1	RLK-Pelle_DLSV	Gorai.011G020400.1	RLK-Pelle_DLSV	0	0.468007	2.44959	0.191055
Gorai.002G112300.1	CMGC_CDK-Pl	Gorai.012G047600.1	CMGC_CDK-Pl	6e-152	0.242925	2.45762	0.0988458
Gorai.007G035200.1	RLK-Pelle_LRR-XIIIa	Gorai.007G186300.1	RLK-Pelle_LRR-II	1e-109	0.798107	2.46641	0.323591
Gorai.005G080800.1	RLK-Pelle_L-LEC	Gorai.013G152300.1	RLK-Pelle_L-LEC	2e-155	0.579498	2.47425	0.234211
Gorai.001G158800.6	CMGC_MAPK	Gorai.009G103800.1	CMGC_MAPK	0	0.179367	2.4748	0.0724774
Gorai.001G120600.1	AGC_RSK-2	Gorai.013G151400.2	AGC_RSK-2	1e-136	0.630106	2.47711	0.254372
Gorai.004G120000.1	RLK-Pelle_LRR-Xb-1	Gorai.007G062800.1	RLK-Pelle_LRR-Xb-1	0	0.782517	2.47854	0.315717
Gorai.004G249900.1	RLK-Pelle_LRR-XI-1	Gorai.007G038800.1	RLK-Pelle_LRR-Xb-2	2e-153	0.859382	2.47908	0.346654
Gorai.001G149100.1	RLK-Pelle_LRR-XV	Gorai.007G073100.1	RLK-Pelle_LRR-XV	0	0.602835	2.49025	0.242079
Gorai.001G186800.1	RLK-Pelle_LRR-I-1	Gorai.008G088500.1	RLK-Pelle_LRR-I-1	6e-121	0.828366	2.49059	0.332598
Gorai.002G163100.1	CMGC_CDK-CRK7-CDK9	Gorai.005G200800.1	CMGC_CDK-CRK7-CDK9	0	0.454273	2.49199	0.182293
Gorai.004G092300.1	RLK-Pelle_SD-2b	Gorai.007G313100.1	RLK-Pelle_SD-2b	0	0.487715	2.50244	0.194896
Gorai.001G055300.1	CMGC_CDK-CRK7-CDK9	Gorai.013G202600.1	CMGC_CDK-CRK7-CDK9	0	0.320259	2.5122	0.127481
Gorai.004G293500.1	RLK-Pelle_RLCK-IXb	Gorai.010G098300.1	RLK-Pelle_RLCK-IXb	0	0.393937	2.51618	0.156562
Gorai.005G169100.1	RLK-Pelle_LRR-III	Gorai.008G078600.1	RLK-Pelle_LRR-III	7e-123	0.705605	2.5315	0.278731
Gorai.004G077900.1	TKL-Pl-4	Gorai.007G076700.1	TKL-Pl-4	0	0.218375	2.53354	0.0861937
Gorai.001G050500.1	RLK-Pelle_L-LEC	Gorai.010G153900.1	RLK-Pelle_L-LEC	1e-177	0.578408	2.53585	0.228092
Gorai.003G036300.1	RLK-Pelle_L-LEC	Gorai.009G057500.1	RLK-Pelle_L-LEC	2e-133	0.646894	2.54117	0.254566
Gorai.005G081200.1	RLK-Pelle_LRR-XI-1	Gorai.009G286600.1	RLK-Pelle_LRR-XI-1	0	0.52226	2.54304	0.205368
Gorai.002G249200.1	RLK-Pelle_L-LEC	Gorai.005G080800.1	RLK-Pelle_L-LEC	5e-126	0.650948	2.54686	0.255588
Gorai.008G272500.1	RLK-Pelle_SD-2b	Gorai.009G058300.3	RLK-Pelle_SD-2b	8e-145	0.758987	2.54894	0.297766
Gorai.009G167900.1	RLK-Pelle_LRR-VIII-1	Gorai.013G271600.2	RLK-Pelle_LRR-VIII-1	5e-164	0.76699	2.55237	0.300502
Gorai.006G141800.1	RLK-Pelle_LRR-V	Gorai.010G183400.1	RLK-Pelle_LRR-V	4e-163	0.586875	2.55653	0.229559
Gorai.010G221900.1	RLK-Pelle_LRR-VIII-1	Gorai.011G125500.1	RLK-Pelle_LRR-VIII-1	7e-147	0.786445	2.56679	0.306393
Gorai.002G133000.1	RLK-Pelle_LRR-XII-1	Gorai.012G106100.1	RLK-Pelle_LRR-XII-1	0	0.5969	2.60088	0.229499
Gorai.006G194000.1	RLK-Pelle_WAK_LRK10L-1	Gorai.007G183600.1	RLK-Pelle_WAK_LRK10L-1	2e-164	0.525482	2.60321	0.20186
Gorai.007G073100.1	RLK-Pelle_LRR-XV	Gorai.008G176800.1	RLK-Pelle_LRR-XV	0	0.553223	2.60673	0.212229
Gorai.009G120500.1	RLK-Pelle_LRR-V	Gorai.011G011800.1	RLK-Pelle_LRR-V	0	0.532186	2.62142	0.203014
Gorai.010G218400.1	RLK-Pelle_LRR-VII-1	Gorai.011G127000.1	RLK-Pelle_LRR-VII-1	0	0.260668	2.63184	0.0990439
Gorai.006G171000.1	RLK-Pelle_L-LEC	Gorai.011G028100.1	RLK-Pelle_L-LEC	4e-173	0.580239	2.66187	0.217982
Gorai.001G181900.1	RLK-Pelle_LRR-XI-1	Gorai.006G139200.1	RLK-Pelle_LRR-XI-1	4e-148	0.759203	2.67563	0.283748
Gorai.001G158500.2	RLK-Pelle_RLCK-V	Gorai.007G214500.1	RLK-Pelle_RLCK-V	0	0.299922	2.67963	0.111927
Gorai.001G060100.1	RLK-Pelle_LRR-VI-1	Gorai.013G195600.1	RLK-Pelle_LRR-VI-1	2e-170	0.605994	2.69151	0.22515
Gorai.006G171000.1	RLK-Pelle_L-LEC	Gorai.009G096700.1	RLK-Pelle_L-LEC	0	0.390287	2.69514	0.144811
Gorai.009G286600.1	RLK-Pelle_LRR-XI-1	Gorai.011G162100.1	RLK-Pelle_LRR-XI-1	0	0.581958	2.69594	0.215865
Gorai.005G199100.1	RLK-Pelle_LRR-XI-1	Gorai.009G166500.1	RLK-Pelle_LRR-XI-1	0	0.298845	2.69907	0.110722
Gorai.005G268400.1	RLK-Pelle_LRR-XI-1	Gorai.007G228700.1	RLK-Pelle_LRR-XI-1	0	0.330927	2.70995	0.122115
Gorai.007G157300.1	CMGC_RCK	Gorai.008G220700.1	CMGC_RCK	8e-134	0.537253	2.73456	0.196468
Gorai.009G225300.1	RLK-Pelle_LRR-XI-1	Gorai.011G030400.1	RLK-Pelle_LRR-XI-1	0	0.632095	2.74893	0.229942
Gorai.005G173400.1	RLK-Pelle_LRR-I-1	Gorai.008G088500.1	RLK-Pelle_LRR-I-1	3e-135	0.806315	2.74936	0.293273
Gorai.006G266500.1	RLK-Pelle_RLCK-V	Gorai.007G308900.1	RLK-Pelle_RLCK-V	0	0.19055	2.75671	0.0691223
Gorai.002G211900.1	RLK-Pelle_LRR-XI-1	Gorai.005G097600.1	RLK-Pelle_LRR-XI-1	0	0.313759	2.77833	0.112931
Gorai.006G235700.1	RLK-Pelle_CrRLK1L-1	Gorai.007G274500.1	RLK-Pelle_CrRLK1L-1	0	0.521209	2.77894	0.187557
Gorai.001G086500.1	RLK-Pelle_L-LEC	Gorai.008G012800.1	RLK-Pelle_L-LEC	0	0.381362	2.78466	0.136951
Gorai.010G131900.1	CMGC_CDK-CRK7-CDK9	Gorai.013G202600.1	CMGC_CDK-CRK7-CDK9	3e-165	0.548695	2.79458	0.196342
Gorai.006G253000.1	CK1_CK1	Gorai.010G074400.1	CK1_CK1	0	0.398354	2.81579	0.141472
Gorai.005G173400.1	RLK-Pelle_LRR-I-1	Gorai.006G169000.1	RLK-Pelle_LRR-I-1	0	0.461934	2.84041	0.162629
Gorai.009G175100.1	RLK-Pelle_DLSV	Gorai.010G220800.1	RLK-Pelle_DLSV	0	0.407693	2.86317	0.142392
Gorai.002G103300.1	RLK-Pelle_LRR-XI-1	Gorai.009G286600.1	RLK-Pelle_LRR-XI-1	0	0.579138	2.88014	0.201079
Gorai.001G186800.1	RLK-Pelle_LRR-I-1	Gorai.006G169000.1	RLK-Pelle_LRR-I-1	5e-144	0.844937	2.88112	0.293266
Gorai.003G019500.1	RLK-Pelle_WAK_LRK10L-1	Gorai.009G206300.1	RLK-Pelle_WAK_LRK10L-1	0	0.416567	2.88744	0.144269
Gorai.002G115600.1	RLK-Pelle_RLCK-VIIa-1	Gorai.009G315900.1	RLK-Pelle_RLCK-VIIa-1	4e-165	0.329144	2.89469	0.113706
Gorai.009G176200.1	RLK-Pelle_DLSV	Gorai.011G017900.1	RLK-Pelle_DLSV	2e-169	0.466204	2.90125	0.160691
Gorai.003G026300.1	RLK-Pelle_LRR-III	Gorai.009G214700.1	RLK-Pelle_LRR-III	0	0.402153	2.90845	0.138271
Gorai.007G285300.1	WNK_NRBP	Gorai.011G128900.1	WNK_NRBP	2e-167	0.521349	2.9151	0.178844
Gorai.009G019600.1	AGC_RSK-2	Gorai.013G151400.2	AGC_RSK-2	1e-153	0.532376	2.91841	0.182419
Gorai.008G205300.3	RLK-Pelle_LRR-VI-1	Gorai.013G195600.1	RLK-Pelle_LRR-VI-1	0	0.610933	2.93037	0.208483
Gorai.004G221500.1	AGC_NDR	Gorai.010G020100.1	AGC_NDR	0	0.336064	2.94315	0.114185
Gorai.012G088400.1	RLK-Pelle_LRR-VI-1	Gorai.013G195600.1	RLK-Pelle_LRR-VI-1	2e-175	0.596342	2.97129	0.200702
Gorai.006G115200.1	RLK-Pelle_LRR-IX	Gorai.007G187900.1	RLK-Pelle_LRR-IX	0	0.53164	2.97548	0.178674
Gorai.005G199100.1	RLK-Pelle_LRR-XI-1	Gorai.006G131800.1	RLK-Pelle_LRR-XI-1	9e-122	0.848475	2.99321	0.283466
Gorai.003G012800.1	CMGC_MAPK	Gorai.009G199400.1	CMGC_MAPK	0	0.104338	2.99844	0.0347975
Gorai.006G219400.2	RLK-Pelle_LRR-XI-1	Gorai.008G051700.1	RLK-Pelle_LRR-XI-1	0	0.687239	2.99997	0.229082
Gorai.007G291900.1	RLK-Pelle_RLCK-VI	Gorai.011G182700.1	RLK-Pelle_RLCK-VI	4e-158	0.423969	3.03081	0.139886
Gorai.004G162200.1	RLK-Pelle_LRR-IV	Gorai.008G239500.1	RLK-Pelle_LRR-IV	0	0.335366	3.03229	0.110598
Gorai.001G125200.1	RLK-Pelle_LRR-IX	Gorai.007G187900.1	RLK-Pelle_LRR-IX	0	0.535285	3.04319	0.175896
Gorai.009G112500.1	RLK-Pelle_LRR-VI-2	Gorai.010G241800.1	RLK-Pelle_LRR-VI-2	1e-179	0.582787	3.1059	0.187639
Gorai.003G034200.1	RLK-Pelle_LRR-XI-1	Gorai.009G225300.1	RLK-Pelle_LRR-XI-1	0	0.622831	3.10879	0.200345
Gorai.007G062800.1	RLK-Pelle_LRR-Xb-1	Gorai.008G195900.1	RLK-Pelle_LRR-Xb-2	5e-156	0.84554	3.12094	0.270925
Gorai.001G152000.1	CAMK_CDPK	Gorai.007G210700.1	CAMK_CDPK	0	0.327356	3.12471	0.104763
Gorai.004G024400.1	RLK-Pelle_SD-2b	Gorai.009G058300.3	RLK-Pelle_SD-2b	3e-153	0.712443	3.14311	0.226668
Gorai.006G129900.1	CAMK_CDPK	Gorai.007G210700.1	CAMK_CDPK	0	0.183432	3.14536	0.0583182
Gorai.006G128200.1	CAMK_CDPK	Gorai.012G114600.1	CAMK_CDPK	0	0.218712	3.14594	0.0695218
Gorai.001G261300.1	TKL-Pl-4	Gorai.004G077900.1	TKL-Pl-4	0	0.214583	3.16503	0.0677979
Gorai.004G135500.1	TKL_Gdt	Gorai.007G106200.1	TKL_Gdt	0	0.37785	3.19774	0.118162
Gorai.006G141800.1	RLK-Pelle_LRR-V	Gorai.011G011800.1	RLK-Pelle_LRR-V	3e-164	0.572728	3.29777	0.173672
Gorai.008G275700.1	RLK-Pelle_RLCK-IXb	Gorai.013G264000.1	RLK-Pelle_RLCK-IXb	2e-150	0.713859	3.30128	0.216237
Gorai.001G037600.1	CAMK_CAMKL-CHK1	Gorai.009G124100.1	CAMK_CAMKL-CHK1	0	0.2122	3.31539	0.0640044
Gorai.012G097800.1	RLK-Pelle_LRR-II	Gorai.013G102600.1	RLK-Pelle_LRR-II	0	0.278881	3.39888	0.0820507
Gorai.007G171300.1	RLK-Pelle_LysM	Gorai.011G012100.1	RLK-Pelle_LysM	0	0.268806	3.39945	0.0790735
Gorai.006G128200.1	CAMK_CDPK	Gorai.009G351200.1	CAMK_CDPK	0	0.334888	3.45495	0.0969298
Gorai.005G179900.1	RLK-Pelle_LysM	Gorai.007G171300.1	RLK-Pelle_LysM	2e-102	0.825246	3.52825	0.233897
Gorai.012G144600.1	RLK-Pelle_L-LEC	Gorai.013G054300.1	RLK-Pelle_L-LEC	0	0.472911	3.56703	0.132578
Gorai.002G078600.1	RLK-Pelle_DLSV	Gorai.007G318100.1	RLK-Pelle_DLSV	0	0.406836	3.58811	0.113385
Gorai.004G018000.1	CK1_CK1-Pl	Gorai.007G343500.1	CK1_CK1-Pl	0	0.262669	3.6797	0.0713832
Gorai.004G015100.1	CAMK_CDPK	Gorai.007G025000.1	CAMK_CDPK	0	0.290359	3.9271	0.0739374
Gorai.005G207100.1	RLK-Pelle_SD-2b	Gorai.008G120700.1	RLK-Pelle_SD-2b	0	0.644776	4.15767	0.155081
Gorai.010G218000.1	CAMK_CAMKL-CHK1	Gorai.011G164800.1	CAMK_CAMKL-CHK1	2e-130	0.51206	4.15846	0.123137
Gorai.003G082600.1	RLK-Pelle_LRR-III	Gorai.011G125200.1	RLK-Pelle_LRR-III	0	0.440187	4.26864	0.103121
Gorai.010G165300.1	RLK-Pelle_LRR-XII-1	Gorai.011G217800.1	RLK-Pelle_LRR-XI-1	7e-170	0.854838	4.28251	0.199611
Gorai.001G152000.1	CAMK_CDPK	Gorai.006G129900.1	CAMK_CDPK	0	0.310368	5.56917	0.0557297

## Sheet: G. arboretum
Gene ID	Subfamily	Gene ID	Subfamily	E value	Ka	Ks	Ka/Ks
Cotton_A_14078	RLK-Pelle_WAK_LRK10L-1	Cotton_A_06896	RLK-Pelle_WAK_LRK10L-1	0	0.00595877	0.00897207	0.664146
Cotton_A_17847	RLK-Pelle_LRK10L-2	Cotton_A_12552	RLK-Pelle_LRK10L-2	0	0.0724456	0.0366953	1.97425
Cotton_A_34908	RLK-Pelle_Extensin	Cotton_A_22056	RLK-Pelle_Extensin	0	0.0455031	0.0628837	0.723607
Cotton_A_37722	RLK-Pelle_SD-2b	Cotton_A_19057	RLK-Pelle_SD-2b	0	0.0484896	0.063672	0.761553
Cotton_A_13655	RLK-Pelle_CrRLK1L-1	Cotton_A_06333	RLK-Pelle_CrRLK1L-1	9e-159	0.181937	0.232787	0.781561
Cotton_A_25343	RLK-Pelle_LRR-XII-1	Cotton_A_22143	RLK-Pelle_LRR-XII-1	0	0.150845	0.242169	0.622893
Cotton_A_35230	RLK-Pelle_LRR-XII-1	Cotton_A_22143	RLK-Pelle_LRR-XII-1	0	0.150845	0.242169	0.622893
Cotton_A_28924	RLK-Pelle_LRR-XII-1	Cotton_A_25900	RLK-Pelle_LRR-XII-1	2e-129	0.357324	0.243402	1.46804
Cotton_A_17628	RLK-Pelle_DLSV	Cotton_A_35690	RLK-Pelle_DLSV	0	0.18649	0.261133	0.714158
Cotton_A_12386	RLK-Pelle_DLSV	Cotton_A_27206	RLK-Pelle_DLSV	0	0.210155	0.261527	0.803569
Cotton_A_34902	STE_STE20-Fray	Cotton_A_13215	STE_STE20-Fray	0	0.0876166	0.268138	0.326759
Cotton_A_25343	RLK-Pelle_LRR-XII-1	Cotton_A_23383	RLK-Pelle_LRR-XII-1	0	0.157231	0.272083	0.577879
Cotton_A_23503	CMGC_DYRK-YAK	Cotton_A_29534	CMGC_DYRK-YAK	0	0.0563212	0.274006	0.205547
Cotton_A_28167	CMGC_CDK-Pl	Cotton_A_13775	CMGC_CDK-Pl	0	0.0238878	0.30546	0.0782027
Cotton_A_08956	STE_STE-Pl	Cotton_A_14578	STE_STE-Pl	0	0.0823157	0.308649	0.266697
Cotton_A_20470	CK1_CK1-Pl	Cotton_A_09036	CK1_CK1-Pl	0	0.0203338	0.310754	0.065434
Cotton_A_23503	CMGC_DYRK-YAK	Cotton_A_32071	CMGC_DYRK-YAK	0	0.120741	0.314863	0.383471
Cotton_A_22446	AGC_NDR	Cotton_A_34510	AGC_NDR	0	0.0361659	0.316222	0.114369
Cotton_A_08956	STE_STE-Pl	Cotton_A_00102	STE_STE-Pl	0	0.071767	0.316777	0.226553
Cotton_A_08146	CMGC_CDK-CDK8	Cotton_A_01035	CMGC_CDK-CDK8	0	0.015676	0.321191	0.0488059
Cotton_A_26375	RLK-Pelle_Extensin	Cotton_A_34908	RLK-Pelle_Extensin	0	0.155942	0.328649	0.474494
Cotton_A_18976	STE_STE20-Fray	Cotton_A_08581	STE_STE20-Fray	0	0.133285	0.330224	0.403621
Cotton_A_17628	RLK-Pelle_DLSV	Cotton_A_38977	RLK-Pelle_DLSV	0	0.158216	0.332671	0.475591
Cotton_A_10339	AGC_PKA-PKG	Cotton_A_18867	AGC_PKA-PKG	0	0.067111	0.334715	0.200502
Cotton_A_26933	CMGC_CK2	Cotton_A_34331	CMGC_CK2	0	0.0454792	0.334888	0.135804
Cotton_A_23687	CAMK_CAMKL-CHK1	Cotton_A_02928	CAMK_CAMKL-CHK1	0	0.0989085	0.335565	0.294752
Cotton_A_29198	CK1_CK1	Cotton_A_03009	CK1_CK1	0	0.0944729	0.337451	0.27996
Cotton_A_18965	RLK-Pelle_LRR-V	Cotton_A_26883	RLK-Pelle_LRR-V	0	0.0762027	0.340043	0.224098
Cotton_A_16125	TTK	Cotton_A_18464	TTK	0	0.105953	0.342173	0.309648
Cotton_A_11088	NEK	Cotton_A_35259	NEK	0	0.14849	0.34229	0.433814
Cotton_A_26375	RLK-Pelle_Extensin	Cotton_A_22056	RLK-Pelle_Extensin	0	0.0804331	0.347386	0.231538
Cotton_A_07964	CMGC_RCK	Cotton_A_14275	CMGC_RCK	0	0.110007	0.34845	0.315702
Cotton_A_33211	CMGC_MAPK	Cotton_A_31255	CMGC_MAPK	0	0.0418785	0.356783	0.117378
Cotton_A_35690	RLK-Pelle_DLSV	Cotton_A_38977	RLK-Pelle_DLSV	3e-179	0.175227	0.358597	0.488646
Cotton_A_07327	RLK-Pelle_LRR-XIIIa	Cotton_A_13017	RLK-Pelle_LRR-XIIIa	0	0.0589123	0.358641	0.164265
Cotton_A_19197	RLK-Pelle_RLCK-X	Cotton_A_01193	RLK-Pelle_RLCK-X	0	0.10037	0.364029	0.275721
Cotton_A_31217	RLK-Pelle_RLCK-VIII	Cotton_A_23077	RLK-Pelle_RLCK-VIII	0	0.117074	0.364659	0.321051
Cotton_A_13447	TKL_CTR1-DRK-2	Cotton_A_40060	TKL_CTR1-DRK-2	0	0.0848725	0.364836	0.232632
Cotton_A_31183	CK1_CK1-Pl	Cotton_A_33426	CK1_CK1-Pl	0	0.0528868	0.365984	0.144506
Cotton_A_12617	RLK-Pelle_RLCK-VIII	Cotton_A_22631	RLK-Pelle_RLCK-VIII	0	0.04636	0.367263	0.126231
Cotton_A_07624	CMGC_DYRK-PRP4	Cotton_A_02736	CMGC_DYRK-PRP4	0	0.111467	0.36911	0.30199
Cotton_A_10987	CK1_CK1-Pl	Cotton_A_31183	CK1_CK1-Pl	0	0.0578486	0.375135	0.154207
Cotton_A_06412	RLK-Pelle_L-LEC	Cotton_A_35509	RLK-Pelle_L-LEC	5e-158	0.227833	0.376972	0.604378
Cotton_A_32881	RLK-Pelle_LRR-XV	Cotton_A_06197	RLK-Pelle_LRR-XV	0	0.126142	0.380269	0.331718
Cotton_A_03493	CAMK_CDPK	Cotton_A_05577	CAMK_CDPK	0	0.0308978	0.384526	0.0803528
Cotton_A_26883	RLK-Pelle_LRR-V	Cotton_A_08573	RLK-Pelle_LRR-V	0	0.0789593	0.384908	0.205138
Cotton_A_10628	AGC_NDR	Cotton_A_34510	AGC_NDR	0	0.0344349	0.387772	0.0888019
Cotton_A_18587	NAK	Cotton_A_27515	NAK	0	0.0578025	0.389231	0.148504
Cotton_A_26933	CMGC_CK2	Cotton_A_30154	CMGC_CK2	0	0.0153424	0.389871	0.0393524
Cotton_A_27014	CMGC_GSK	Cotton_A_17728	CMGC_GSK	0	0.0250698	0.39013	0.0642601
Cotton_A_14068	RLK-Pelle_RLCK-VIII	Cotton_A_22631	RLK-Pelle_RLCK-VIII	0	0.0543693	0.391227	0.138971
Cotton_A_00834	RLK-Pelle_RLCK-VIIa-2	Cotton_A_27341	RLK-Pelle_RLCK-VIIa-2	0	0.0683927	0.392575	0.174215
Cotton_A_23912	RLK-Pelle_RLCK-VIII	Cotton_A_23077	RLK-Pelle_RLCK-VIII	0	0.209178	0.392861	0.532448
Cotton_A_18587	NAK	Cotton_A_35215	NAK	0	0.0581737	0.393609	0.147796
Cotton_A_35229	RLK-Pelle_LRR-XII-1	Cotton_A_22141	RLK-Pelle_LRR-XII-1	0	0.169942	0.393695	0.43166
Cotton_A_25344	RLK-Pelle_LRR-XII-1	Cotton_A_22141	RLK-Pelle_LRR-XII-1	0	0.169942	0.393695	0.43166
Cotton_A_33722	CAMK_OST1L	Cotton_A_02041	CAMK_OST1L	8e-145	0.0550182	0.394971	0.139297
Cotton_A_18611	CMGC_CLK	Cotton_A_24263	CMGC_CLK	0	0.0458641	0.397127	0.11549
Cotton_A_12734	TKL-Pl-4	Cotton_A_10376	TKL-Pl-4	0	0.108816	0.398552	0.273029
Cotton_A_33112	CAMK_CDPK	Cotton_A_30794	CAMK_CDPK	0	0.0417379	0.399007	0.104604
Cotton_A_07249	RLK-Pelle_LRR-VII-2	Cotton_A_25751	RLK-Pelle_LRR-VII-2	0	0.0915321	0.400715	0.228422
Cotton_A_23687	CAMK_CAMKL-CHK1	Cotton_A_25709	CAMK_CAMKL-CHK1	0	0.431845	0.400723	1.07766
Cotton_A_12483	TKL-Pl-5	Cotton_A_39478	TKL-Pl-5	0	0.137144	0.402384	0.340829
Cotton_A_27540	RLK-Pelle_LRK10L-2	Cotton_A_20582	RLK-Pelle_LRK10L-2	2e-120	1.05473	0.402904	2.61783
Cotton_A_20655	CK1_CK1	Cotton_A_03009	CK1_CK1	0	0.0968159	0.405103	0.238991
Cotton_A_02624	NEK	Cotton_A_30266	NEK	0	0.168943	0.405421	0.416711
Cotton_A_22410	CK1_CK1-Pl	Cotton_A_10987	CK1_CK1-Pl	0	0.0481931	0.407945	0.118136
Cotton_A_16130	STE_STE11	Cotton_A_25487	STE_STE11	0	0.11649	0.40947	0.284491
Cotton_A_19643	RLK-Pelle_RLCK-XII-1	Cotton_A_12907	RLK-Pelle_RLCK-XII-1	0	0.0511588	0.412661	0.123973
Cotton_A_08694	RLK-Pelle_SD-2b	Cotton_A_14865	RLK-Pelle_SD-2b	2e-101	0.461667	0.415209	1.11189
Cotton_A_22416	CMGC_CDK-CRK7-CDK9	Cotton_A_15017	CMGC_CDK-CRK7-CDK9	0	0.0390371	0.416416	0.0937454
Cotton_A_29153	CMGC_MAPK	Cotton_A_14752	CMGC_MAPK	0	0.0716824	0.417938	0.171514
Cotton_A_30064	CMGC_GSK	Cotton_A_05020	CMGC_GSK	0	0.0129258	0.420926	0.030708
Cotton_A_00824	RLK-Pelle_LRR-II	Cotton_A_27351	RLK-Pelle_LRR-II	0	0.151596	0.421513	0.359647
Cotton_A_10341	CK1_CK1	Cotton_A_18870	CK1_CK1	0	0.0709423	0.421553	0.168288
Cotton_A_26844	RLK-Pelle_WAK	Cotton_A_31151	RLK-Pelle_WAK	0	0.169335	0.425224	0.398225
Cotton_A_28267	CAMK_CDPK	Cotton_A_27334	CAMK_CDPK	0	0.0813169	0.426762	0.190544
Cotton_A_05837	SCY1_SCYL2	Cotton_A_04541	SCY1_SCYL2	0	0.137747	0.427756	0.322022
Cotton_A_13289	CAMK_CAMKL-CHK1	Cotton_A_11022	CAMK_CAMKL-CHK1	0	0.034786	0.429785	0.0809381
Cotton_A_12470	TKL-Pl-4	Cotton_A_04325	TKL-Pl-4	0	0.0358634	0.43192	0.0830326
Cotton_A_20656	AGC_NDR	Cotton_A_03010	AGC_NDR	0	0.0943164	0.432812	0.217915
Cotton_A_11042	CAMK_CAMKL-LKB	Cotton_A_11958	CAMK_CAMKL-LKB	0	0.109396	0.433963	0.252086
Cotton_A_13447	TKL_CTR1-DRK-2	Cotton_A_38492	TKL_CTR1-DRK-2	0	0.101564	0.436357	0.232754
Cotton_A_13292	RLK-Pelle_DLSV	Cotton_A_08593	RLK-Pelle_DLSV	0	0.195652	0.43948	0.44519
Cotton_A_31217	RLK-Pelle_RLCK-VIII	Cotton_A_19810	RLK-Pelle_RLCK-VIII	0	0.0798531	0.446226	0.178952
Cotton_A_06517	RLK-Pelle_L-LEC	Cotton_A_02889	RLK-Pelle_L-LEC	0	0.922977	0.446842	2.06556
Cotton_A_12386	RLK-Pelle_DLSV	Cotton_A_35383	RLK-Pelle_DLSV	0	0.289121	0.446911	0.646932
Cotton_A_18965	RLK-Pelle_LRR-V	Cotton_A_08573	RLK-Pelle_LRR-V	0	0.0908451	0.447482	0.203014
Cotton_A_19581	RLK-Pelle_WAK	Cotton_A_26535	RLK-Pelle_WAK	6e-156	0.168545	0.449699	0.374794
Cotton_A_20505	TLK	Cotton_A_02620	TLK	0	0.0832221	0.450883	0.184576
Cotton_A_26701	RLK-Pelle_RLCK-XVI	Cotton_A_04254	RLK-Pelle_RLCK-XVI	0	0.116931	0.458063	0.255273
Cotton_A_31015	RLK-Pelle_LRR-III	Cotton_A_20434	RLK-Pelle_LRR-III	0	0.120592	0.461525	0.261291
Cotton_A_09571	AGC_RSK-2	Cotton_A_29972	AGC_RSK-2	0	0.0720554	0.463646	0.15541
Cotton_A_16533	TKL_CTR1-DRK-2	Cotton_A_29627	TKL_CTR1-DRK-2	0	0.165588	0.463909	0.35694
Cotton_A_04017	SCY1_SCYL2	Cotton_A_04541	SCY1_SCYL2	0	0.103419	0.466367	0.221753
Cotton_A_12466	RLK-Pelle_RLCK-II	Cotton_A_19985	RLK-Pelle_RLCK-II	0	0.0702267	0.471593	0.148914
Cotton_A_25709	CAMK_CAMKL-CHK1	Cotton_A_36065	CAMK_CAMKL-CHK1	0	0.43248	0.473446	0.913473
Cotton_A_07249	RLK-Pelle_LRR-VII-2	Cotton_A_09069	RLK-Pelle_LRR-VII-2	0	0.148491	0.483288	0.307253
Cotton_A_07798	NEK	Cotton_A_15339	NEK	0	0.0901197	0.483657	0.18633
Cotton_A_07814	CAMK_CDPK	Cotton_A_36453	CAMK_CDPK	0	0.0875218	0.483992	0.180833
Cotton_A_26841	RLK-Pelle_WAK	Cotton_A_31150	RLK-Pelle_WAK	6e-176	0.116932	0.484234	0.241479
Cotton_A_07249	RLK-Pelle_LRR-VII-2	Cotton_A_01243	RLK-Pelle_LRR-VII-2	0	0.0908871	0.484873	0.187445
Cotton_A_13289	CAMK_CAMKL-CHK1	Cotton_A_25709	CAMK_CAMKL-CHK1	0	0.376241	0.48633	0.773635
Cotton_A_14025	RLK-Pelle_RLCK-IXb	Cotton_A_21008	RLK-Pelle_RLCK-IXb	0	0.156111	0.486382	0.320963
Cotton_A_15099	RLK-Pelle_LRR-V	Cotton_A_38440	RLK-Pelle_LRR-V	0	0.22434	0.487673	0.460022
Cotton_A_08184	RLK-Pelle_LRR-VI-2	Cotton_A_10002	RLK-Pelle_LRR-VI-2	0	0.116645	0.490473	0.237821
Cotton_A_11148	CK1_CK1-Pl	Cotton_A_14502	CK1_CK1-Pl	0	0.0669163	0.493491	0.135598
Cotton_A_09643	CMGC_CDK-CRK7-CDK9	Cotton_A_38948	CMGC_CDK-CRK7-CDK9	0	0.0888031	0.495276	0.1793
Cotton_A_33568	RLK-Pelle_LysM	Cotton_A_16206	RLK-Pelle_LysM	0	0.172519	0.49629	0.347617
Cotton_A_19487	TKL_CTR1-DRK-2	Cotton_A_02771	TKL_CTR1-DRK-2	0	0.104914	0.498853	0.21031
Cotton_A_18604	WNK_NRBP	Cotton_A_09664	WNK_NRBP	0	0.101435	0.501259	0.20236
Cotton_A_05713	STE_STE7	Cotton_A_06675	STE_STE7	0	0.0817609	0.501883	0.162908
Cotton_A_19810	RLK-Pelle_RLCK-VIII	Cotton_A_23912	RLK-Pelle_RLCK-VIII	0	0.122647	0.506008	0.242381
Cotton_A_11130	RLK-Pelle_LRR-III	Cotton_A_20434	RLK-Pelle_LRR-III	0	0.0707897	0.508452	0.139226
Cotton_A_31597	CAMK_CDPK	Cotton_A_04790	CAMK_CDPK	0	0.0481822	0.512168	0.094075
Cotton_A_00840	CAMK_CDPK	Cotton_A_27334	CAMK_CDPK	0	0.0532692	0.513029	0.103833
Cotton_A_37182	RLK-Pelle_CrRLK1L-1	Cotton_A_12326	RLK-Pelle_CrRLK1L-1	0	0.157201	0.514903	0.305303
Cotton_A_09204	RLK-Pelle_LRR-XIIIa	Cotton_A_02688	RLK-Pelle_LRR-XIIIa	0	0.0810341	0.515127	0.157309
Cotton_A_06973	RLK-Pelle_RLCK-VIIa-2	Cotton_A_18564	RLK-Pelle_RLCK-VIIa-2	0	0.0694071	0.516868	0.134284
Cotton_A_19587	RLK-Pelle_PERK-2	Cotton_A_12764	RLK-Pelle_PERK-2	0	0.129751	0.517034	0.250952
Cotton_A_05648	RLK-Pelle_LRR-XIIIb	Cotton_A_39203	RLK-Pelle_LRR-XIIIb	0	0.0681974	0.517571	0.131764
Cotton_A_12044	RLK-Pelle_RLCK-VIIa-2	Cotton_A_00373	RLK-Pelle_RLCK-VIIa-2	0	0.0793702	0.523771	0.151536
Cotton_A_12466	RLK-Pelle_RLCK-II	Cotton_A_04321	RLK-Pelle_RLCK-II	0	0.130603	0.528439	0.247148
Cotton_A_12475	CAMK_CAMKL-CHK1	Cotton_A_32356	CAMK_CAMKL-CHK1	0	0.112988	0.534593	0.211354
Cotton_A_36073	RLK-Pelle_DLSV	Cotton_A_40923	RLK-Pelle_DLSV	0	0.14784	0.53565	0.276001
Cotton_A_40250	RLK-Pelle_PERK-1	Cotton_A_11160	RLK-Pelle_PERK-1	0	0.0855372	0.537059	0.159269
Cotton_A_16533	TKL_CTR1-DRK-2	Cotton_A_08720	TKL_CTR1-DRK-2	0	0.258032	0.538254	0.479387
Cotton_A_05716	CK1_CK1	Cotton_A_09354	CK1_CK1	0	0.190363	0.54374	0.3501
Cotton_A_05162	STE_STE11	Cotton_A_10495	STE_STE11	0	0.233216	0.547811	0.425724
Cotton_A_05162	STE_STE11	Cotton_A_04215	STE_STE11	0	0.20535	0.549064	0.374
Cotton_A_22570	CMGC_MAPK	Cotton_A_22593	CMGC_MAPK	0	0.123007	0.549137	0.224001
Cotton_A_01559	CAMK_CDPK	Cotton_A_19365	CAMK_CDPK	0	0.0542959	0.551522	0.0984474
Cotton_A_17069	RLK-Pelle_RLCK-X	Cotton_A_35685	RLK-Pelle_RLCK-X	0	0.122367	0.552609	0.221435
Cotton_A_07290	RLK-Pelle_RLCK-IV	Cotton_A_11474	RLK-Pelle_RLCK-IV	0	0.157394	0.555716	0.283228
Cotton_A_30061	RLK-Pelle_LRR-VI-2	Cotton_A_05018	RLK-Pelle_LRR-VI-2	0	0.20878	0.565757	0.369027
Cotton_A_12460	RLK-Pelle_CrRLK1L-1	Cotton_A_19953	RLK-Pelle_CrRLK1L-1	0	0.0725405	0.566463	0.128059
Cotton_A_14496	RLK-Pelle_LRR-III	Cotton_A_20434	RLK-Pelle_LRR-III	0	0.16965	0.568552	0.29839
Cotton_A_03656	CMGC_CDK-CRK7-CDK9	Cotton_A_09698	CMGC_CDK-CRK7-CDK9	0	0.159894	0.572398	0.279341
Cotton_A_28750	CAMK_CDPK	Cotton_A_23177	CAMK_CDPK	0	0.119383	0.573095	0.208312
Cotton_A_26097	RLK-Pelle_WAK	Cotton_A_24545	RLK-Pelle_WAK	0	0.28281	0.574624	0.492165
Cotton_A_12460	RLK-Pelle_CrRLK1L-1	Cotton_A_36998	RLK-Pelle_CrRLK1L-1	0	0.065266	0.576313	0.113248
Cotton_A_33447	RLK-Pelle_RLCK-VIIa-1	Cotton_A_38689	RLK-Pelle_RLCK-VIIa-1	0	0.247356	0.584331	0.423315
Cotton_A_05825	CMGC_CDK-CRK7-CDK9	Cotton_A_04571	CMGC_CDK-CRK7-CDK9	0	0.198546	0.589125	0.337019
Cotton_A_23140	STE_STE20-Fray	Cotton_A_34902	STE_STE20-Fray	0	0.226649	0.594649	0.381147
Cotton_A_11022	CAMK_CAMKL-CHK1	Cotton_A_01750	CAMK_CAMKL-CHK1	0	0.0537739	0.595199	0.090346
Cotton_A_34835	RLK-Pelle_WAK_LRK10L-1	Cotton_A_17006	RLK-Pelle_WAK_LRK10L-1	0	0.173913	0.595412	0.292089
Cotton_A_02342	STE_STE20-Fray	Cotton_A_23140	STE_STE20-Fray	0	0.234192	0.597391	0.392024
Cotton_A_05596	Aur	Cotton_A_38681	Aur	0	0.0137689	0.60667	0.0226958
Cotton_A_07758	RLK-Pelle_L-LEC	Cotton_A_22898	RLK-Pelle_L-LEC	0	0.169225	0.618821	0.273464
Cotton_A_27605	RLK-Pelle_LRK10L-2	Cotton_A_25309	RLK-Pelle_LRK10L-2	2e-163	0.265238	0.622367	0.426176
Cotton_A_01622	RLK-Pelle_PERK-1	Cotton_A_17027	RLK-Pelle_PERK-1	4e-152	0.327791	0.626382	0.523308
Cotton_A_12232	RLK-Pelle_L-LEC	Cotton_A_30877	RLK-Pelle_L-LEC	1e-111	0.42444	0.627986	0.675875
Cotton_A_23440	TKL-Pl-4	Cotton_A_20623	TKL-Pl-4	0	0.044785	0.629395	0.0711556
Cotton_A_40492	AGC_RSK-2	Cotton_A_05499	AGC_RSK-2	0	0.141837	0.63112	0.224739
Cotton_A_09812	RLK-Pelle_LRR-XI-1	Cotton_A_40475	RLK-Pelle_LRR-XI-1	0	0.0616512	0.63464	0.0971436
Cotton_A_10347	CMGC_CDK-CCRK	Cotton_A_11170	CMGC_CDK-CCRK	0	0.148652	0.635562	0.23389
Cotton_A_28267	CAMK_CDPK	Cotton_A_15775	CAMK_CDPK	0	0.12111	0.640707	0.189025
Cotton_A_35187	CAMK_CDPK	Cotton_A_00778	CAMK_CDPK	0	0.0681331	0.645191	0.105601
Cotton_A_09636	RLK-Pelle_RLCK-V	Cotton_A_08763	RLK-Pelle_RLCK-V	0	0.0810908	0.646649	0.125402
Cotton_A_31096	AGC_RSK-2	Cotton_A_20637	AGC_RSK-2	0	0.0986446	0.651617	0.151384
Cotton_A_11040	CAMK_CDPK	Cotton_A_01782	CAMK_CDPK	0	0.0845246	0.654757	0.129093
Cotton_A_27832	RLK-Pelle_LRR-XI-1	Cotton_A_27878	RLK-Pelle_LRR-XI-1	0	0.131524	0.659121	0.199544
Cotton_A_07192	CK1_CK1-Pl	Cotton_A_12002	CK1_CK1-Pl	0	0.187642	0.660146	0.284243
Cotton_A_39152	RLK-Pelle_LRR-XII-1	Cotton_A_10278	RLK-Pelle_LRR-XII-1	0	0.161321	0.662475	0.243513
Cotton_A_12483	TKL-Pl-5	Cotton_A_04353	TKL-Pl-5	0	0.131527	0.667081	0.197167
Cotton_A_23725	CAMK_CDPK	Cotton_A_11040	CAMK_CDPK	0	0.0840496	0.668677	0.125695
Cotton_A_20470	CK1_CK1-Pl	Cotton_A_12002	CK1_CK1-Pl	0	0.181044	0.670936	0.269838
Cotton_A_24662	RLK-Pelle_CrRLK1L-1	Cotton_A_26110	RLK-Pelle_CrRLK1L-1	0	0.0963664	0.673177	0.143152
Cotton_A_02362	RLK-Pelle_RLCK-XIII	Cotton_A_17375	RLK-Pelle_RLCK-XIII	0	0.199344	0.674496	0.295545
Cotton_A_13091	RLK-Pelle_LRR-III	Cotton_A_02727	RLK-Pelle_LRR-III	0	0.203383	0.675188	0.301224
Cotton_A_18004	RLK-Pelle_RLCK-IXa	Cotton_A_38577	RLK-Pelle_RLCK-IXa	0	0.140042	0.676533	0.207
Cotton_A_37535	RLK-Pelle_SD-2b	Cotton_A_14823	RLK-Pelle_SD-2b	0	0.151272	0.687675	0.219975
Cotton_A_15972	AGC_PDK1	Cotton_A_27995	AGC_PDK1	0	0.281632	0.68958	0.408411
Cotton_A_06972	RLK-Pelle_RLCK-VIIa-2	Cotton_A_10556	RLK-Pelle_RLCK-VIIa-2	0	0.0946218	0.691389	0.136858
Cotton_A_06973	RLK-Pelle_RLCK-VIIa-2	Cotton_A_10555	RLK-Pelle_RLCK-VIIa-2	0	0.0680844	0.692673	0.0982923
Cotton_A_00740	RLK-Pelle_LRR-XIV	Cotton_A_10821	RLK-Pelle_LRR-XIV	0	0.139853	0.693695	0.201605
Cotton_A_07230	RLK-Pelle_DLSV	Cotton_A_09058	RLK-Pelle_DLSV	7e-142	0.352897	0.695605	0.507324
Cotton_A_18171	RLK-Pelle_L-LEC	Cotton_A_19164	RLK-Pelle_L-LEC	4e-126	0.378187	0.696336	0.54311
Cotton_A_00743	RLK-Pelle_RLCK-V	Cotton_A_10817	RLK-Pelle_RLCK-V	0	0.0725799	0.697629	0.104038
Cotton_A_27540	RLK-Pelle_LRK10L-2	Cotton_A_25309	RLK-Pelle_LRK10L-2	7e-123	0.744295	0.703244	1.05837
Cotton_A_17641	RLK-Pelle_DLSV	Cotton_A_04967	RLK-Pelle_DLSV	0	0.187115	0.720614	0.25966
Cotton_A_40250	RLK-Pelle_PERK-1	Cotton_A_14509	RLK-Pelle_PERK-1	0	0.239427	0.721096	0.332033
Cotton_A_11160	RLK-Pelle_PERK-1	Cotton_A_14509	RLK-Pelle_PERK-1	0	0.238312	0.724776	0.328808
Cotton_A_16118	RLK-Pelle_SD-2b	Cotton_A_18471	RLK-Pelle_SD-2b	0	0.12017	0.728756	0.164897
Cotton_A_07230	RLK-Pelle_DLSV	Cotton_A_01265	RLK-Pelle_DLSV	4e-147	0.309806	0.731682	0.423417
Cotton_A_25899	CAMK_CAMKL-CHK1	Cotton_A_36065	CAMK_CAMKL-CHK1	5e-156	0.181613	0.736084	0.246729
Cotton_A_31015	RLK-Pelle_LRR-III	Cotton_A_11130	RLK-Pelle_LRR-III	0	0.153412	0.739151	0.207552
Cotton_A_12059	RLK-Pelle_L-LEC	Cotton_A_19164	RLK-Pelle_L-LEC	2e-125	0.383192	0.739977	0.517844
Cotton_A_01572	RLK-Pelle_LRR-VII-3	Cotton_A_19333	RLK-Pelle_LRR-VII-3	0	0.0949062	0.741728	0.127953
Cotton_A_02653	RLK-Pelle_LRR-III	Cotton_A_18894	RLK-Pelle_LRR-III	0	0.254083	0.742636	0.342137
Cotton_A_39598	RLK-Pelle_LRR-XII-1	Cotton_A_23407	RLK-Pelle_LRR-XII-1	0	0.243908	0.748362	0.325922
Cotton_A_34190	RLK-Pelle_RLCK-VIIa-2	Cotton_A_18994	RLK-Pelle_RLCK-VIIa-2	0	0.100419	0.749461	0.133988
Cotton_A_03983	RLK-Pelle_LRR-XI-1	Cotton_A_04562	RLK-Pelle_LRR-XI-1	0	0.17085	0.751569	0.227325
Cotton_A_01663	RLK-Pelle_WAK_LRK10L-1	Cotton_A_17006	RLK-Pelle_WAK_LRK10L-1	0	0.185602	0.75492	0.245856
Cotton_A_15972	AGC_PDK1	Cotton_A_19135	AGC_PDK1	0	0.31652	0.75752	0.417837
Cotton_A_23607	RLK-Pelle_SD-2b	Cotton_A_01089	RLK-Pelle_SD-2b	3e-110	0.48465	0.761847	0.636151
Cotton_A_00985	RLK-Pelle_CR4L	Cotton_A_13844	RLK-Pelle_CR4L	0	0.121297	0.763803	0.158807
Cotton_A_38689	RLK-Pelle_RLCK-VIIa-1	Cotton_A_14285	RLK-Pelle_RLCK-VIIa-1	2e-167	0.278605	0.763972	0.364679
Cotton_A_31015	RLK-Pelle_LRR-III	Cotton_A_14496	RLK-Pelle_LRR-III	0	0.160587	0.776728	0.206748
Cotton_A_11267	RLK-Pelle_LRR-Xb-1	Cotton_A_37268	RLK-Pelle_LRR-Xb-1	0	0.507983	0.778022	0.652915
Cotton_A_23607	RLK-Pelle_SD-2b	Cotton_A_14823	RLK-Pelle_SD-2b	5e-103	0.427474	0.778225	0.549294
Cotton_A_15608	CAMK_CAMKL-CHK1	Cotton_A_23852	CAMK_CAMKL-CHK1	0	0.143361	0.779404	0.183937
Cotton_A_09153	RLK-Pelle_RLCK-VIIa-2	Cotton_A_07183	RLK-Pelle_RLCK-VIIa-2	0	0.153908	0.782157	0.196774
Cotton_A_20811	RLK-Pelle_DLSV	Cotton_A_30881	RLK-Pelle_DLSV	1e-172	0.644394	0.785766	0.820084
Cotton_A_15069	STE_STE7	Cotton_A_25919	STE_STE7	0	0.0723212	0.786451	0.0919589
Cotton_A_27833	RLK-Pelle_LRR-XI-1	Cotton_A_27877	RLK-Pelle_LRR-XI-1	0	0.152462	0.787985	0.193483
Cotton_A_10355	RLK-Pelle_PERK-1	Cotton_A_11160	RLK-Pelle_PERK-1	0	0.108795	0.792432	0.137293
Cotton_A_01592	CMGC_MAPK	Cotton_A_28389	CMGC_MAPK	0	0.0755355	0.794647	0.0950553
Cotton_A_01592	CMGC_MAPK	Cotton_A_17049	CMGC_MAPK	1e-155	0.0377576	0.79787	0.047323
Cotton_A_18748	RLK-Pelle_LRR-VII-3	Cotton_A_31901	RLK-Pelle_LRR-VII-3	0	0.136268	0.799227	0.1705
Cotton_A_07248	CAMK_CAMKL-CHK1	Cotton_A_01247	CAMK_CAMKL-CHK1	0	0.0638093	0.802427	0.0795204
Cotton_A_04719	RLK-Pelle_DLSV	Cotton_A_34744	RLK-Pelle_DLSV	4e-156	0.256226	0.802724	0.319195
Cotton_A_26841	RLK-Pelle_WAK	Cotton_A_22212	RLK-Pelle_WAK	9e-139	0.324194	0.803937	0.403258
Cotton_A_18724	RLK-Pelle_SD-2b	Cotton_A_28409	RLK-Pelle_SD-2b	4e-104	0.450392	0.821149	0.54849
Cotton_A_07248	CAMK_CAMKL-CHK1	Cotton_A_09063	CAMK_CAMKL-CHK1	0	0.0649873	0.824399	0.0788299
Cotton_A_38028	RLK-Pelle_RLCK-VIII	Cotton_A_34917	RLK-Pelle_RLCK-VIII	0	0.0846775	0.832418	0.101725
Cotton_A_39976	CAMK_CDPK	Cotton_A_32963	CAMK_CDPK	0	0.14212	0.834221	0.170363
Cotton_A_08692	RLK-Pelle_SD-2b	Cotton_A_14864	RLK-Pelle_SD-2b	5e-165	0.453444	0.83964	0.540046
Cotton_A_09664	WNK_NRBP	Cotton_A_06571	WNK_NRBP	4e-122	0.41195	0.840681	0.490019
Cotton_A_09664	WNK_NRBP	Cotton_A_15523	WNK_NRBP	2e-126	0.435286	0.843504	0.516045
Cotton_A_20582	RLK-Pelle_LRK10L-2	Cotton_A_12554	RLK-Pelle_LRK10L-2	7e-156	0.31126	0.843751	0.3689
Cotton_A_40923	RLK-Pelle_DLSV	Cotton_A_30882	RLK-Pelle_DLSV	4e-111	0.637151	0.843979	0.754937
Cotton_A_08259	RLK-Pelle_RLCK-VI	Cotton_A_23677	RLK-Pelle_RLCK-VI	0	0.112892	0.850119	0.132795
Cotton_A_09063	CAMK_CAMKL-CHK1	Cotton_A_32831	CAMK_CAMKL-CHK1	0	0.0633929	0.850795	0.0745102
Cotton_A_03170	RLK-Pelle_RLCK-VIIa-2	Cotton_A_25163	RLK-Pelle_RLCK-VIIa-2	0	0.141924	0.85294	0.166394
Cotton_A_18604	WNK_NRBP	Cotton_A_03691	WNK_NRBP	2e-121	0.402838	0.855386	0.470943
Cotton_A_11130	RLK-Pelle_LRR-III	Cotton_A_14496	RLK-Pelle_LRR-III	0	0.153779	0.864532	0.177876
Cotton_A_36073	RLK-Pelle_DLSV	Cotton_A_30882	RLK-Pelle_DLSV	1e-106	0.632339	0.864584	0.731379
Cotton_A_07400	RLK-Pelle_LRR-IX	Cotton_A_24421	RLK-Pelle_LRR-IX	0	0.208281	0.869211	0.239621
Cotton_A_33213	RLK-Pelle_RLCK-V	Cotton_A_20926	RLK-Pelle_RLCK-V	0	0.0760555	0.869371	0.0874833
Cotton_A_09664	WNK_NRBP	Cotton_A_03691	WNK_NRBP	9e-124	0.41061	0.870102	0.47191
Cotton_A_19735	RLK-Pelle_CrRLK1L-1	Cotton_A_00717	RLK-Pelle_CrRLK1L-1	0	0.196867	0.873212	0.225451
Cotton_A_11040	CAMK_CDPK	Cotton_A_11979	CAMK_CDPK	0	0.0917362	0.881086	0.104117
Cotton_A_00755	RLK-Pelle_RKF3	Cotton_A_10813	RLK-Pelle_RKF3	0	0.127254	0.883376	0.144054
Cotton_A_10355	RLK-Pelle_PERK-1	Cotton_A_14509	RLK-Pelle_PERK-1	0	0.274478	0.885054	0.310126
Cotton_A_38153	CAMK_CAMKL-CHK1	Cotton_A_17529	CAMK_CAMKL-CHK1	0	0.0783243	0.889749	0.0880296
Cotton_A_27539	RLK-Pelle_LRK10L-2	Cotton_A_27605	RLK-Pelle_LRK10L-2	1e-124	0.443788	0.893982	0.496417
Cotton_A_34294	RLK-Pelle_WAK_LRK10L-1	Cotton_A_27600	RLK-Pelle_WAK_LRK10L-1	0	0.334462	0.897406	0.372698
Cotton_A_39061	STE_STE11	Cotton_A_19602	STE_STE11	6e-132	0.566829	0.900319	0.629587
Cotton_A_03349	CMGC_CDK-CRK7-CDK9	Cotton_A_17722	CMGC_CDK-CRK7-CDK9	5e-136	0.302262	0.90036	0.335712
Cotton_A_11130	RLK-Pelle_LRR-III	Cotton_A_03099	RLK-Pelle_LRR-III	0	0.228025	0.914102	0.249453
Cotton_A_35824	RLK-Pelle_PERK-1	Cotton_A_25788	RLK-Pelle_PERK-1	1e-148	0.573849	0.930625	0.616628
Cotton_A_17881	RLK-Pelle_PERK-1	Cotton_A_14638	RLK-Pelle_PERK-1	7e-159	0.52078	0.951625	0.547254
Cotton_A_33169	RLK-Pelle_WAK	Cotton_A_12779	RLK-Pelle_WAK	3e-144	0.255482	0.962863	0.265335
Cotton_A_01782	CAMK_CDPK	Cotton_A_11979	CAMK_CDPK	0	0.115113	0.964949	0.119295
Cotton_A_02653	RLK-Pelle_LRR-III	Cotton_A_05253	RLK-Pelle_LRR-III	0	0.315244	0.975327	0.323218
Cotton_A_05253	RLK-Pelle_LRR-III	Cotton_A_18894	RLK-Pelle_LRR-III	0	0.303175	0.979735	0.309446
Cotton_A_20559	RLK-Pelle_DLSV	Cotton_A_14230	RLK-Pelle_DLSV	0	0.349665	0.991034	0.352828
Cotton_A_04955	CAMK_CDPK	Cotton_A_25635	CAMK_CDPK	0	0.139011	0.991935	0.140142
Cotton_A_17628	RLK-Pelle_DLSV	Cotton_A_39042	RLK-Pelle_DLSV	0	0.346983	1.00697	0.344582
Cotton_A_01964	RLK-Pelle_LRR-XII-1	Cotton_A_33814	RLK-Pelle_LRR-XII-1	0	0.486772	1.01033	0.481795
Cotton_A_22299	RLK-Pelle_LRR-XII-1	Cotton_A_12535	RLK-Pelle_LRR-XII-1	0	0.363761	1.01079	0.359878
Cotton_A_29011	RLK-Pelle_RLCK-VIIa-2	Cotton_A_20602	RLK-Pelle_RLCK-VIIa-2	0	0.130639	1.02006	0.12807
Cotton_A_18659	RLK-Pelle_PERK-1	Cotton_A_14638	RLK-Pelle_PERK-1	2e-153	0.501037	1.02665	0.48803
Cotton_A_33213	RLK-Pelle_RLCK-V	Cotton_A_38360	RLK-Pelle_RLCK-V	1e-124	0.408072	1.03909	0.392721
Cotton_A_19473	RLK-Pelle_LRR-III	Cotton_A_02727	RLK-Pelle_LRR-III	5e-128	0.465603	1.04092	0.447298
Cotton_A_18611	CMGC_CLK	Cotton_A_01276	CMGC_CLK	3e-128	0.299452	1.05014	0.285155
Cotton_A_07248	CAMK_CAMKL-CHK1	Cotton_A_32831	CAMK_CAMKL-CHK1	0	0.062865	1.05706	0.0594716
Cotton_A_14078	RLK-Pelle_WAK_LRK10L-1	Cotton_A_17006	RLK-Pelle_WAK_LRK10L-1	0	0.267986	1.06352	0.25198
Cotton_A_19907	CMGC_CDK-PITSLRE	Cotton_A_33907	CMGC_CDK-PITSLRE	3e-164	0.36295	1.07655	0.337141
Cotton_A_05053	RLK-Pelle_LRR-XI-1	Cotton_A_15132	RLK-Pelle_LRR-XI-1	9e-139	0.612365	1.08049	0.56675
Cotton_A_33649	RLK-Pelle_RLCK-VIIa-2	Cotton_A_06139	RLK-Pelle_RLCK-VIIa-2	1e-127	0.433137	1.08147	0.400508
Cotton_A_02624	NEK	Cotton_A_16984	NEK	6e-146	0.537129	1.08745	0.493936
Cotton_A_28924	RLK-Pelle_LRR-XII-1	Cotton_A_19136	RLK-Pelle_LRR-XII-1	0	0.362092	1.08781	0.332864
Cotton_A_10355	RLK-Pelle_PERK-1	Cotton_A_14638	RLK-Pelle_PERK-1	0	0.354387	1.09334	0.324132
Cotton_A_01519	TKL-Pl-4	Cotton_A_29705	TKL-Pl-4	0	0.290633	1.0955	0.265296
Cotton_A_31071	RLK-Pelle_LRR-III	Cotton_A_11728	RLK-Pelle_LRR-III	0	0.155339	1.09828	0.141438
Cotton_A_01622	RLK-Pelle_PERK-1	Cotton_A_14638	RLK-Pelle_PERK-1	8e-160	0.362818	1.11012	0.326827
Cotton_A_19579	RLK-Pelle_WAK	Cotton_A_12774	RLK-Pelle_WAK	0	0.311065	1.11017	0.280195
Cotton_A_10630	CK1_CK1	Cotton_A_09294	CK1_CK1	0	0.171384	1.11747	0.153368
Cotton_A_20582	RLK-Pelle_LRK10L-2	Cotton_A_14160	RLK-Pelle_LRK10L-2	1e-150	0.34608	1.12085	0.308765
Cotton_A_11022	CAMK_CAMKL-CHK1	Cotton_A_23687	CAMK_CAMKL-CHK1	0	0.230364	1.12311	0.205113
Cotton_A_23592	AGC_RSK-2	Cotton_A_12009	AGC_RSK-2	0	0.172587	1.132	0.152462
Cotton_A_08692	RLK-Pelle_SD-2b	Cotton_A_12068	RLK-Pelle_SD-2b	4e-128	0.649861	1.15065	0.564775
Cotton_A_12386	RLK-Pelle_DLSV	Cotton_A_20559	RLK-Pelle_DLSV	0	0.385738	1.1683	0.33017
Cotton_A_01746	RLK-Pelle_RLCK-VIIa-2	Cotton_A_33649	RLK-Pelle_RLCK-VIIa-2	1e-104	0.501144	1.16884	0.428752
Cotton_A_33211	CMGC_MAPK	Cotton_A_11681	CMGC_MAPK	0	0.080262	1.17131	0.0685233
Cotton_A_31042	TKL-Pl-6	Cotton_A_24542	TKL-Pl-6	2e-162	0.575358	1.17412	0.490035
Cotton_A_13898	AGC_RSK-2	Cotton_A_06502	AGC_RSK-2	0	0.411211	1.18011	0.34845
Cotton_A_22722	RLK-Pelle_RLCK-IXb	Cotton_A_21008	RLK-Pelle_RLCK-IXb	0	0.297827	1.1898	0.250316
Cotton_A_12182	RLK-Pelle_LRK10L-2	Cotton_A_12554	RLK-Pelle_LRK10L-2	4e-179	0.388045	1.2077	0.321309
Cotton_A_40492	AGC_RSK-2	Cotton_A_04910	AGC_RSK-2	0	0.456519	1.21306	0.376336
Cotton_A_32684	TKL_CTR1-DRK-2	Cotton_A_40060	TKL_CTR1-DRK-2	0	0.345678	1.21566	0.284354
Cotton_A_33447	RLK-Pelle_RLCK-VIIa-1	Cotton_A_14285	RLK-Pelle_RLCK-VIIa-1	3e-169	0.399531	1.21724	0.328226
Cotton_A_18748	RLK-Pelle_LRR-VII-3	Cotton_A_13810	RLK-Pelle_LRR-III	2e-114	0.907817	1.2615	0.719635
Cotton_A_10630	CK1_CK1	Cotton_A_03009	CK1_CK1	0	0.134784	1.26881	0.106229
Cotton_A_33211	CMGC_MAPK	Cotton_A_32714	CMGC_MAPK	0	0.090383	1.2704	0.0711456
Cotton_A_19387	RLK-Pelle_PERK-1	Cotton_A_14638	RLK-Pelle_PERK-1	0	0.343892	1.27076	0.270618
Cotton_A_13085	RLK-Pelle_DLSV	Cotton_A_16176	RLK-Pelle_DLSV	0	0.423942	1.27564	0.332337
Cotton_A_33235	RLK-Pelle_CrRLK1L-1	Cotton_A_12332	RLK-Pelle_CrRLK1L-1	5e-111	0.417263	1.28125	0.325669
Cotton_A_33447	RLK-Pelle_RLCK-VIIa-1	Cotton_A_02955	RLK-Pelle_RLCK-VIIa-1	4e-156	0.389123	1.28497	0.302826
Cotton_A_33061	RLK-Pelle_RLCK-VI	Cotton_A_17827	RLK-Pelle_RLCK-VI	6e-171	0.445227	1.29319	0.344285
Cotton_A_40118	RLK-Pelle_RLCK-VI	Cotton_A_04144	RLK-Pelle_RLCK-VI	8e-141	0.488095	1.29399	0.3772
Cotton_A_05054	RLK-Pelle_LRR-XI-1	Cotton_A_15131	RLK-Pelle_LRR-XI-1	0	0.511043	1.29435	0.394827
Cotton_A_17685	TKL-Pl-6	Cotton_A_12717	TKL-Pl-6	0	0.376547	1.29901	0.289872
Cotton_A_25963	STE_STE11	Cotton_A_27152	STE_STE11	2e-155	0.624842	1.29979	0.480726
Cotton_A_32684	TKL_CTR1-DRK-2	Cotton_A_13447	TKL_CTR1-DRK-2	0	0.354117	1.30118	0.272151
Cotton_A_19197	RLK-Pelle_RLCK-X	Cotton_A_35685	RLK-Pelle_RLCK-X	8e-172	0.327659	1.31624	0.248935
Cotton_A_02684	CK1_CK1	Cotton_A_09354	CK1_CK1	0	0.158693	1.33707	0.118688
Cotton_A_12386	RLK-Pelle_DLSV	Cotton_A_14230	RLK-Pelle_DLSV	0	0.482485	1.34216	0.359484
Cotton_A_26933	CMGC_CK2	Cotton_A_09759	CMGC_CK2	0	0.0840822	1.34284	0.062615
Cotton_A_11160	RLK-Pelle_PERK-1	Cotton_A_35824	RLK-Pelle_PERK-1	0	0.286746	1.34762	0.21278
Cotton_A_17628	RLK-Pelle_DLSV	Cotton_A_34735	RLK-Pelle_DLSV	0	0.442924	1.36204	0.325191
Cotton_A_13898	AGC_RSK-2	Cotton_A_13438	AGC_RSK-2	0	0.40502	1.36952	0.295739
Cotton_A_22071	CMGC_CDK-CRK7-CDK9	Cotton_A_38948	CMGC_CDK-CRK7-CDK9	0	0.362408	1.38635	0.261411
Cotton_A_16502	TKL-Pl-4	Cotton_A_16981	TKL-Pl-4	0	0.149783	1.40303	0.106756
Cotton_A_07192	CK1_CK1-Pl	Cotton_A_14206	CK1_CK1-Pl	0	0.155933	1.40563	0.110935
Cotton_A_07660	RLK-Pelle_RLCK-VIIa-2	Cotton_A_07183	RLK-Pelle_RLCK-VIIa-2	6e-180	0.23465	1.40665	0.166815
Cotton_A_35824	RLK-Pelle_PERK-1	Cotton_A_37082	RLK-Pelle_PERK-1	6e-150	0.524418	1.40774	0.372525
Cotton_A_11534	RLK-Pelle_DLSV	Cotton_A_13085	RLK-Pelle_DLSV	0	0.424728	1.4118	0.300841
Cotton_A_02624	NEK	Cotton_A_14978	NEK	1e-143	0.547698	1.41216	0.387844
Cotton_A_05034	CAMK_OST1L	Cotton_A_10809	CAMK_OST1L	0	0.0902175	1.41716	0.0636607
Cotton_A_19535	RLK-Pelle_RKF3	Cotton_A_10813	RLK-Pelle_RKF3	1e-122	0.672238	1.41792	0.474102
Cotton_A_20039	RLK-Pelle_L-LEC	Cotton_A_12888	RLK-Pelle_L-LEC	0	0.380728	1.42491	0.267195
Cotton_A_24728	STE_STE20-Fray	Cotton_A_20627	STE_STE20-Fray	5e-115	0.645	1.42895	0.451379
Cotton_A_06265	RLK-Pelle_LRR-Xb-1	Cotton_A_10274	RLK-Pelle_LRR-Xb-1	0	0.484359	1.43541	0.337436
Cotton_A_24728	STE_STE20-Fray	Cotton_A_16170	STE_STE20-Fray	5e-114	0.653745	1.44265	0.453155
Cotton_A_07641	RLK-Pelle_DLSV	Cotton_A_16176	RLK-Pelle_DLSV	0	0.453166	1.44399	0.313829
Cotton_A_32160	AGC-Pl	Cotton_A_24273	AGC-Pl	1e-179	0.345961	1.4481	0.238908
Cotton_A_20417	RLK-Pelle_LRR-Xb-1	Cotton_A_10274	RLK-Pelle_LRR-Xb-1	0	0.504113	1.44841	0.348045
Cotton_A_19587	RLK-Pelle_PERK-2	Cotton_A_17464	RLK-Pelle_PERK-2	4e-109	0.793206	1.45597	0.544796
Cotton_A_32714	CMGC_MAPK	Cotton_A_31255	CMGC_MAPK	0	0.103895	1.45649	0.0713327
Cotton_A_30036	RLK-Pelle_RLCK-XII-1	Cotton_A_20951	RLK-Pelle_RLCK-XII-1	0	0.13744	1.46754	0.0936531
Cotton_A_10984	RLK-Pelle_RLCK-VI	Cotton_A_23677	RLK-Pelle_RLCK-VI	1e-151	0.351918	1.46932	0.239511
Cotton_A_02624	NEK	Cotton_A_07798	NEK	2e-144	0.583625	1.47238	0.396383
Cotton_A_14916	CMGC_CDK-CRK7-CDK9	Cotton_A_15017	CMGC_CDK-CRK7-CDK9	0	0.429189	1.47923	0.290144
Cotton_A_05074	TKL-Pl-6	Cotton_A_16898	TKL-Pl-6	2e-136	0.901373	1.48781	0.605841
Cotton_A_19920	RLK-Pelle_LRR-VI-1	Cotton_A_11592	RLK-Pelle_LRR-VI-1	0	0.32	1.49031	0.214721
Cotton_A_18994	RLK-Pelle_RLCK-VIIa-2	Cotton_A_22919	RLK-Pelle_RLCK-VIIa-2	0	0.239679	1.49376	0.160454
Cotton_A_20470	CK1_CK1-Pl	Cotton_A_14206	CK1_CK1-Pl	0	0.147885	1.49421	0.0989718
Cotton_A_38492	TKL_CTR1-DRK-2	Cotton_A_02771	TKL_CTR1-DRK-2	0	0.548571	1.49423	0.367126
Cotton_A_29841	RLK-Pelle_RLCK-VIIa-1	Cotton_A_00040	RLK-Pelle_RLCK-VIIa-1	1e-178	0.287814	1.49495	0.192524
Cotton_A_26510	CAMK_OST1L	Cotton_A_10863	CAMK_OST1L	0	0.127054	1.49671	0.0848885
Cotton_A_28330	CK1_CK1	Cotton_A_10630	CK1_CK1	0	0.14401	1.50316	0.0958049
Cotton_A_06833	RLK-Pelle_RLCK-VIIa-2	Cotton_A_07183	RLK-Pelle_RLCK-VIIa-2	2e-159	0.284996	1.51022	0.188712
Cotton_A_17593	CAMK_CDPK	Cotton_A_08792	CAMK_CDPK	0	0.137838	1.5265	0.0902963
Cotton_A_10355	RLK-Pelle_PERK-1	Cotton_A_25788	RLK-Pelle_PERK-1	8e-144	0.562514	1.52687	0.36841
Cotton_A_38879	WNK_NRBP	Cotton_A_04442	WNK_NRBP	0	0.373219	1.53796	0.242672
Cotton_A_31240	RLK-Pelle_RLCK-VIIa-2	Cotton_A_27834	RLK-Pelle_RLCK-VIIa-2	0	0.262085	1.54182	0.169984
Cotton_A_20470	CK1_CK1-Pl	Cotton_A_05399	CK1_CK1-Pl	0	0.137478	1.54472	0.0889986
Cotton_A_10630	CK1_CK1	Cotton_A_20655	CK1_CK1	0	0.190336	1.54474	0.123215
Cotton_A_03588	RLK-Pelle_LRR-XI-1	Cotton_A_09275	RLK-Pelle_LRR-XI-1	0	0.606494	1.54955	0.391401
Cotton_A_32564	RLK-Pelle_PERK-2	Cotton_A_19587	RLK-Pelle_PERK-2	4e-112	0.723344	1.55126	0.466294
Cotton_A_11160	RLK-Pelle_PERK-1	Cotton_A_41130	RLK-Pelle_PERK-1	2e-144	0.524562	1.56102	0.336038
Cotton_A_22824	RLK-Pelle_LRR-Xb-1	Cotton_A_10274	RLK-Pelle_LRR-Xb-1	0	0.462729	1.56779	0.295147
Cotton_A_08479	TKL-Pl-4	Cotton_A_03905	TKL-Pl-4	1e-116	0.535862	1.57109	0.341076
Cotton_A_21069	RLK-Pelle_RLCK-VIIa-1	Cotton_A_16573	RLK-Pelle_RLCK-VIIa-1	0	0.18287	1.58036	0.115714
Cotton_A_19639	RLK-Pelle_RLCK-IV	Cotton_A_28899	RLK-Pelle_RLCK-IV	3e-116	0.559772	1.59192	0.351633
Cotton_A_40250	RLK-Pelle_PERK-1	Cotton_A_41130	RLK-Pelle_PERK-1	9e-144	0.553768	1.59229	0.34778
Cotton_A_09294	CK1_CK1	Cotton_A_03009	CK1_CK1	0	0.166823	1.59576	0.104542
Cotton_A_20928	CMGC_MAPK	Cotton_A_11681	CMGC_MAPK	0	0.10386	1.59613	0.0650702
Cotton_A_31597	CAMK_CDPK	Cotton_A_25635	CAMK_CDPK	0	0.199657	1.60476	0.124416
Cotton_A_33921	RLK-Pelle_CrRLK1L-1	Cotton_A_36998	RLK-Pelle_CrRLK1L-1	0	0.454158	1.60656	0.28269
Cotton_A_02471	RLK-Pelle_RLCK-XII-1	Cotton_A_12907	RLK-Pelle_RLCK-XII-1	0	0.103525	1.60669	0.0644339
Cotton_A_33629	RLK-Pelle_RLCK-IXb	Cotton_A_36190	RLK-Pelle_RLCK-IXb	0	0.364702	1.60965	0.226572
Cotton_A_12717	TKL-Pl-6	Cotton_A_16898	TKL-Pl-6	3e-139	0.827575	1.60983	0.514077
Cotton_A_33921	RLK-Pelle_CrRLK1L-1	Cotton_A_12327	RLK-Pelle_CrRLK1L-1	0	0.409695	1.61288	0.254015
Cotton_A_14722	RLK-Pelle_LRR-XV	Cotton_A_32881	RLK-Pelle_LRR-XV	0	0.338441	1.61301	0.20982
Cotton_A_28599	RLK-Pelle_Extensin	Cotton_A_05445	RLK-Pelle_Extensin	0	0.533947	1.61311	0.331004
Cotton_A_22016	TKL-Pl-4	Cotton_A_08349	TKL-Pl-4	0	0.196919	1.61903	0.121628
Cotton_A_03656	CMGC_CDK-CRK7-CDK9	Cotton_A_13019	CMGC_CDK-CRK7-CDK9	2e-119	0.716342	1.62088	0.441947
Cotton_A_07615	AGC_MAST	Cotton_A_13739	AGC_MAST	0	0.54291	1.62832	0.333417
Cotton_A_11160	RLK-Pelle_PERK-1	Cotton_A_37082	RLK-Pelle_PERK-1	6e-145	0.547705	1.6316	0.335687
Cotton_A_14915	RLK-Pelle_L-LEC	Cotton_A_03903	RLK-Pelle_L-LEC	0	0.316809	1.6415	0.193
Cotton_A_15383	CAMK_CDPK	Cotton_A_20526	CAMK_CDPK	0	0.215887	1.64265	0.131426
Cotton_A_30202	RLK-Pelle_CrRLK1L-1	Cotton_A_36998	RLK-Pelle_CrRLK1L-1	0	0.496798	1.64455	0.302088
Cotton_A_13810	RLK-Pelle_LRR-III	Cotton_A_23842	RLK-Pelle_LRR-VII-1	1e-111	0.940572	1.64487	0.57182
Cotton_A_12256	RLK-Pelle_RLCK-XII-1	Cotton_A_02104	RLK-Pelle_RLCK-XII-1	0	0.119531	1.64648	0.0725979
Cotton_A_01819	CAMK_CDPK	Cotton_A_36453	CAMK_CDPK	0	0.122632	1.65069	0.0742911
Cotton_A_17707	AGC_RSK-2	Cotton_A_06502	AGC_RSK-2	1e-130	0.500113	1.65155	0.302814
Cotton_A_33876	RLK-Pelle_RLCK-VIIa-1	Cotton_A_29841	RLK-Pelle_RLCK-VIIa-1	2e-160	0.308531	1.65173	0.186792
Cotton_A_14027	AGC_NDR	Cotton_A_09345	AGC_NDR	0	0.135749	1.65404	0.0820715
Cotton_A_03596	RLK-Pelle_RLCK-IXb	Cotton_A_35272	RLK-Pelle_RLCK-IXb	7e-155	0.609085	1.65519	0.367984
Cotton_A_19487	TKL_CTR1-DRK-2	Cotton_A_38492	TKL_CTR1-DRK-2	3e-120	0.560695	1.66547	0.336659
Cotton_A_15004	TKL_CTR1-DRK-2	Cotton_A_01431	TKL_CTR1-DRK-2	2e-142	0.698086	1.66971	0.418087
Cotton_A_04721	RLK-Pelle_DLSV	Cotton_A_13787	RLK-Pelle_DLSV	6e-156	0.633708	1.68006	0.377193
Cotton_A_31042	TKL-Pl-6	Cotton_A_12717	TKL-Pl-6	2e-154	0.829689	1.68314	0.492942
Cotton_A_02684	CK1_CK1	Cotton_A_18870	CK1_CK1	0	0.370411	1.69073	0.219084
Cotton_A_32684	TKL_CTR1-DRK-2	Cotton_A_02771	TKL_CTR1-DRK-2	9e-174	0.660075	1.69282	0.389926
Cotton_A_05445	RLK-Pelle_Extensin	Cotton_A_22056	RLK-Pelle_Extensin	1e-118	0.843414	1.70291	0.495279
Cotton_A_22644	CMGC_GSK	Cotton_A_05020	CMGC_GSK	0	0.161202	1.70449	0.0945746
Cotton_A_24394	RLK-Pelle_LRR-IV	Cotton_A_01379	RLK-Pelle_LRR-IV	0	0.273987	1.71118	0.160116
Cotton_A_17825	RLK-Pelle_RLCK-VIIa-1	Cotton_A_25507	RLK-Pelle_RLCK-VIIa-1	2e-167	0.352922	1.71216	0.206128
Cotton_A_06973	RLK-Pelle_RLCK-VIIa-2	Cotton_A_12044	RLK-Pelle_RLCK-VIIa-2	0	0.174881	1.71308	0.102086
Cotton_A_15811	CAMK_CDPK	Cotton_A_02803	CAMK_CDPK	0	0.295838	1.72384	0.171616
Cotton_A_06899	RLK-Pelle_PERK-2	Cotton_A_17464	RLK-Pelle_PERK-2	0	0.477759	1.73148	0.275926
Cotton_A_04013	CAMK_CDPK	Cotton_A_10433	CAMK_CDPK	0	0.226976	1.73417	0.130885
Cotton_A_14025	RLK-Pelle_RLCK-IXb	Cotton_A_35272	RLK-Pelle_RLCK-IXb	2e-130	0.642219	1.73524	0.370105
Cotton_A_21757	TKL-Pl-4	Cotton_A_12734	TKL-Pl-4	3e-151	0.474879	1.73675	0.273429
Cotton_A_24542	TKL-Pl-6	Cotton_A_12717	TKL-Pl-6	3e-153	0.804614	1.73942	0.462577
Cotton_A_35636	TKL-Pl-4	Cotton_A_28474	TKL-Pl-4	0	0.131282	1.74443	0.0752577
Cotton_A_03170	RLK-Pelle_RLCK-VIIa-2	Cotton_A_04292	RLK-Pelle_RLCK-VIIa-2	2e-157	0.374749	1.7487	0.214302
Cotton_A_20795	RLK-Pelle_LRR-I-2	Cotton_A_17925	RLK-Pelle_LRR-I-2	0	0.279851	1.75537	0.159425
Cotton_A_17641	RLK-Pelle_DLSV	Cotton_A_05730	RLK-Pelle_DLSV	0	0.485683	1.7563	0.276538
Cotton_A_04148	RLK-Pelle_LRR-III	Cotton_A_19956	RLK-Pelle_LRR-III	0	0.243761	1.75828	0.138637
Cotton_A_00373	RLK-Pelle_RLCK-VIIa-2	Cotton_A_18564	RLK-Pelle_RLCK-VIIa-2	0	0.16644	1.76098	0.0945153
Cotton_A_21190	AGC_RSK-2	Cotton_A_07462	AGC_RSK-2	0	0.329447	1.76685	0.18646
Cotton_A_26707	RLK-Pelle_RLCK-VI	Cotton_A_04144	RLK-Pelle_RLCK-VI	2e-117	0.516267	1.77082	0.291542
Cotton_A_01559	CAMK_CDPK	Cotton_A_30794	CAMK_CDPK	4e-148	0.528976	1.77728	0.297633
Cotton_A_32160	AGC-Pl	Cotton_A_15592	AGC-Pl	0	0.229505	1.78437	0.12862
Cotton_A_03534	RLK-Pelle_RLCK-VIIa-2	Cotton_A_25031	RLK-Pelle_RLCK-VIIa-2	0	0.338592	1.78955	0.189205
Cotton_A_14752	CMGC_MAPK	Cotton_A_22593	CMGC_MAPK	0	0.212155	1.79307	0.11832
Cotton_A_26375	RLK-Pelle_Extensin	Cotton_A_33452	RLK-Pelle_Extensin	3e-131	0.832275	1.79819	0.46284
Cotton_A_34580	CMGC_CLK	Cotton_A_35873	CMGC_CLK	7e-161	0.310767	1.81273	0.171436
Cotton_A_02684	CK1_CK1	Cotton_A_11903	CK1_CK1	5e-178	0.437345	1.81702	0.240693
Cotton_A_24728	STE_STE20-Fray	Cotton_A_10199	STE_STE20-Fray	3e-115	0.641581	1.81921	0.35267
Cotton_A_18604	WNK_NRBP	Cotton_A_14994	WNK_NRBP	6e-180	0.502639	1.82053	0.276095
Cotton_A_18611	CMGC_CLK	Cotton_A_35873	CMGC_CLK	4e-164	0.296741	1.8232	0.162759
Cotton_A_02653	RLK-Pelle_LRR-III	Cotton_A_40975	RLK-Pelle_LRR-III	4e-143	0.640968	1.8275	0.350734
Cotton_A_17208	RLK-Pelle_L-LEC	Cotton_A_36964	RLK-Pelle_L-LEC	0	0.477858	1.83067	0.261029
Cotton_A_12044	RLK-Pelle_RLCK-VIIa-2	Cotton_A_18564	RLK-Pelle_RLCK-VIIa-2	0	0.168865	1.83622	0.0919635
Cotton_A_33876	RLK-Pelle_RLCK-VIIa-1	Cotton_A_10530	RLK-Pelle_RLCK-VIIa-1	0	0.29881	1.83915	0.162472
Cotton_A_19643	RLK-Pelle_RLCK-XII-1	Cotton_A_02471	RLK-Pelle_RLCK-XII-1	0	0.124285	1.84935	0.0672049
Cotton_A_10821	RLK-Pelle_LRR-XIV	Cotton_A_40485	RLK-Pelle_LRR-XIV	0	0.32139	1.85153	0.173581
Cotton_A_33061	RLK-Pelle_RLCK-VI	Cotton_A_21287	RLK-Pelle_RLCK-VI	5e-131	0.454916	1.85304	0.245497
Cotton_A_11022	CAMK_CAMKL-CHK1	Cotton_A_15642	CAMK_CAMKL-CHK1	0	0.206634	1.85607	0.111329
Cotton_A_10628	AGC_NDR	Cotton_A_03010	AGC_NDR	0	0.139793	1.87025	0.0747456
Cotton_A_03596	RLK-Pelle_RLCK-IXb	Cotton_A_10268	RLK-Pelle_RLCK-IXb	1e-134	0.743977	1.87346	0.397114
Cotton_A_18724	RLK-Pelle_SD-2b	Cotton_A_01089	RLK-Pelle_SD-2b	0	0.391358	1.87491	0.208735
Cotton_A_02471	RLK-Pelle_RLCK-XII-1	Cotton_A_29019	RLK-Pelle_RLCK-XII-1	0	0.120682	1.87832	0.0642503
Cotton_A_15383	CAMK_CDPK	Cotton_A_10433	CAMK_CDPK	0	0.256368	1.88048	0.136332
Cotton_A_11020	RLK-Pelle_RLCK-VIIa-2	Cotton_A_06139	RLK-Pelle_RLCK-VIIa-2	5e-163	0.3263	1.88952	0.172689
Cotton_A_00778	CAMK_CDPK	Cotton_A_30794	CAMK_CDPK	0	0.153471	1.88983	0.0812086
Cotton_A_25950	STE_STE11	Cotton_A_31463	STE_STE11	0	0.279848	1.89342	0.147801
Cotton_A_12475	CAMK_CAMKL-CHK1	Cotton_A_04331	CAMK_CAMKL-CHK1	0	0.189328	1.89661	0.0998244
Cotton_A_17083	CAMK_CAMKL-CHK1	Cotton_A_40954	CAMK_CAMKL-CHK1	0	0.219876	1.89926	0.11577
Cotton_A_37965	RLK-Pelle_RLCK-VI	Cotton_A_10984	RLK-Pelle_RLCK-VI	7e-116	0.641669	1.90153	0.337449
Cotton_A_25556	RLK-Pelle_SD-2b	Cotton_A_08811	RLK-Pelle_SD-2b	9e-128	0.781483	1.90443	0.410351
Cotton_A_05074	TKL-Pl-6	Cotton_A_12717	TKL-Pl-6	4e-159	0.788532	1.90618	0.413671
Cotton_A_25556	RLK-Pelle_SD-2b	Cotton_A_29023	RLK-Pelle_SD-2b	4e-128	0.800258	1.91008	0.418965
Cotton_A_15099	RLK-Pelle_LRR-V	Cotton_A_26883	RLK-Pelle_LRR-V	0	0.496896	1.91218	0.259858
Cotton_A_11332	RLK-Pelle_LRR-VIII-1	Cotton_A_36293	RLK-Pelle_LRR-VIII-1	0	0.380794	1.92717	0.197592
Cotton_A_09938	RLK-Pelle_LRR-VII-1	Cotton_A_19980	RLK-Pelle_LRR-VII-1	2e-169	0.697696	1.92865	0.361754
Cotton_A_38124	RLK-Pelle_LRR-Xb-1	Cotton_A_37268	RLK-Pelle_LRR-Xb-1	0	0.687546	1.93363	0.355573
Cotton_A_34226	RLK-Pelle_LysM	Cotton_A_02026	RLK-Pelle_LysM	3e-167	0.547293	1.93454	0.282905
Cotton_A_14083	RLK-Pelle_LRR-XV	Cotton_A_15508	RLK-Pelle_LRR-XV	0	0.472892	1.93737	0.24409
Cotton_A_03596	RLK-Pelle_RLCK-IXb	Cotton_A_32730	RLK-Pelle_RLCK-IXb	8e-115	0.874776	1.93742	0.451516
Cotton_A_00784	CAMK_OST1L	Cotton_A_02041	CAMK_OST1L	4e-157	0.119666	1.9406	0.0616644
Cotton_A_08616	STE_STE11	Cotton_A_39061	STE_STE11	4e-110	0.94208	1.95138	0.482775
Cotton_A_33452	RLK-Pelle_Extensin	Cotton_A_22056	RLK-Pelle_Extensin	4e-130	0.792678	1.95805	0.404829
Cotton_A_01837	CAMK_CDPK	Cotton_A_35187	CAMK_CDPK	0	0.238816	1.96163	0.121744
Cotton_A_32160	AGC-Pl	Cotton_A_04041	AGC-Pl	0	0.233568	1.96705	0.11874
Cotton_A_19041	WNK_NRBP	Cotton_A_04442	WNK_NRBP	0	0.480491	1.96768	0.244191
Cotton_A_40115	WNK_NRBP	Cotton_A_04442	WNK_NRBP	0	0.475182	1.97516	0.240579
Cotton_A_12460	RLK-Pelle_CrRLK1L-1	Cotton_A_08717	RLK-Pelle_CrRLK1L-1	0	0.395593	1.97922	0.199874
Cotton_A_33166	RLK-Pelle_WAK	Cotton_A_12781	RLK-Pelle_WAK	0	0.374769	1.98704	0.188606
Cotton_A_14502	CK1_CK1-Pl	Cotton_A_31183	CK1_CK1-Pl	0	0.216889	1.98922	0.109032
Cotton_A_06973	RLK-Pelle_RLCK-VIIa-2	Cotton_A_15945	RLK-Pelle_RLCK-VIIa-2	0	0.18539	1.99251	0.0930433
Cotton_A_09283	RLK-Pelle_CrRLK1L-1	Cotton_A_19953	RLK-Pelle_CrRLK1L-1	0	0.524989	1.99496	0.263158
Cotton_A_12059	RLK-Pelle_L-LEC	Cotton_A_36434	RLK-Pelle_L-LEC	2e-180	0.564899	1.9977	0.282775
Cotton_A_18169	RLK-Pelle_L-LEC	Cotton_A_27344	RLK-Pelle_L-LEC	0	0.497226	1.99986	0.24863
Cotton_A_27014	CMGC_GSK	Cotton_A_10648	CMGC_GSK	0	0.183678	2.00042	0.0918197
Cotton_A_18604	WNK_NRBP	Cotton_A_08325	WNK_NRBP	3e-180	0.497653	2.00316	0.248434
Cotton_A_32012	RLK-Pelle_LRR-I-1	Cotton_A_18081	RLK-Pelle_LRR-I-1	9e-120	0.881195	2.00382	0.439757
Cotton_A_11148	CK1_CK1-Pl	Cotton_A_22410	CK1_CK1-Pl	0	0.207037	2.00416	0.103304
Cotton_A_37182	RLK-Pelle_CrRLK1L-1	Cotton_A_27640	RLK-Pelle_CrRLK1L-1	0	0.472122	2.01122	0.234744
Cotton_A_31042	TKL-Pl-6	Cotton_A_17685	TKL-Pl-6	3e-156	0.836186	2.01246	0.415503
Cotton_A_19508	CAMK_CAMKL-CHK1	Cotton_A_17423	CAMK_CAMKL-CHK1	0	0.256869	2.01443	0.127514
Cotton_A_34885	CAMK_CAMKL-CHK1	Cotton_A_17423	CAMK_CAMKL-CHK1	0	0.260828	2.01685	0.129325
Cotton_A_11345	TKL-Pl-4	Cotton_A_30308	TKL-Pl-4	7e-114	0.517216	2.02261	0.255717
Cotton_A_24541	CMGC_MAPK	Cotton_A_25334	CMGC_MAPK	0	0.26634	2.02299	0.131657
Cotton_A_27014	CMGC_GSK	Cotton_A_23002	CMGC_GSK	0	0.206805	2.02429	0.102162
Cotton_A_02026	RLK-Pelle_LysM	Cotton_A_24848	RLK-Pelle_LysM	1e-142	0.583646	2.02673	0.287975
Cotton_A_04721	RLK-Pelle_DLSV	Cotton_A_34743	RLK-Pelle_DLSV	0	0.470829	2.03033	0.231898
Cotton_A_28167	CMGC_CDK-Pl	Cotton_A_12692	CMGC_CDK-Pl	5e-124	0.397027	2.0535	0.193342
Cotton_A_19810	RLK-Pelle_RLCK-VIII	Cotton_A_12617	RLK-Pelle_RLCK-VIII	2e-174	0.241003	2.0569	0.117168
Cotton_A_33722	CAMK_OST1L	Cotton_A_36161	CAMK_OST1L	9e-166	0.260449	2.05765	0.126576
Cotton_A_17867	RLK-Pelle_LRR-III	Cotton_A_39358	RLK-Pelle_LRR-III	0	0.257992	2.05841	0.125335
Cotton_A_20417	RLK-Pelle_LRR-Xb-1	Cotton_A_22824	RLK-Pelle_LRR-Xb-1	0	0.48209	2.07662	0.232152
Cotton_A_08792	CAMK_CDPK	Cotton_A_10433	CAMK_CDPK	0	0.258313	2.0774	0.124344
Cotton_A_29869	RLK-Pelle_RLCK-V	Cotton_A_30393	RLK-Pelle_RLCK-V	0	0.27839	2.08207	0.133708
Cotton_A_01289	RLK-Pelle_CrRLK1L-1	Cotton_A_26110	RLK-Pelle_CrRLK1L-1	0	0.443047	2.08937	0.212048
Cotton_A_40185	RLK-Pelle_LysM	Cotton_A_27440	RLK-Pelle_LysM	4e-113	0.708962	2.09409	0.338554
Cotton_A_40115	WNK_NRBP	Cotton_A_13222	WNK_NRBP	0	0.467061	2.09424	0.223021
Cotton_A_16533	TKL_CTR1-DRK-2	Cotton_A_11613	TKL_CTR1-DRK-2	7e-117	0.742904	2.1049	0.35294
Cotton_A_16573	RLK-Pelle_RLCK-VIIa-1	Cotton_A_25507	RLK-Pelle_RLCK-VIIa-1	1e-167	0.350499	2.10791	0.166278
Cotton_A_24282	RLK-Pelle_LRR-VI-2	Cotton_A_13831	RLK-Pelle_LRR-VI-2	0	0.287899	2.10913	0.136502
Cotton_A_03588	RLK-Pelle_LRR-XI-1	Cotton_A_05912	RLK-Pelle_LRR-XI-1	0	0.588545	2.1168	0.278036
Cotton_A_12059	RLK-Pelle_L-LEC	Cotton_A_30917	RLK-Pelle_L-LEC	0	0.419988	2.12156	0.197961
Cotton_A_33177	RLK-Pelle_RLCK-VI	Cotton_A_35294	RLK-Pelle_RLCK-VI	0	0.333335	2.1241	0.156929
Cotton_A_29855	RLK-Pelle_CrRLK1L-1	Cotton_A_21317	RLK-Pelle_CrRLK1L-1	0	0.549561	2.12926	0.2581
Cotton_A_04292	RLK-Pelle_RLCK-VIIa-2	Cotton_A_04140	RLK-Pelle_RLCK-VIIa-2	4e-156	0.364147	2.1355	0.170521
Cotton_A_27238	CMGC_CDK-Pl	Cotton_A_12692	CMGC_CDK-Pl	4e-152	0.24072	2.13686	0.112651
Cotton_A_25918	RLK-Pelle_LRR-VIII-1	Cotton_A_19959	RLK-Pelle_LRR-VIII-1	2e-134	0.794304	2.15054	0.369351
Cotton_A_36011	RLK-Pelle_RLCK-VIIa-2	Cotton_A_04292	RLK-Pelle_RLCK-VIIa-2	1e-152	0.429292	2.15244	0.199445
Cotton_A_27952	RLK-Pelle_RLCK-VIIa-2	Cotton_A_06973	RLK-Pelle_RLCK-VIIa-2	3e-177	0.314654	2.15296	0.146149
Cotton_A_40250	RLK-Pelle_PERK-1	Cotton_A_17027	RLK-Pelle_PERK-1	0	0.407047	2.15385	0.188986
Cotton_A_15099	RLK-Pelle_LRR-V	Cotton_A_07774	RLK-Pelle_LRR-V	1e-130	0.69962	2.15536	0.324595
Cotton_A_03534	RLK-Pelle_RLCK-VIIa-2	Cotton_A_20602	RLK-Pelle_RLCK-VIIa-2	2e-179	0.332168	2.1578	0.153938
Cotton_A_09664	WNK_NRBP	Cotton_A_08325	WNK_NRBP	4e-179	0.555982	2.16111	0.257267
Cotton_A_33629	RLK-Pelle_RLCK-IXb	Cotton_A_10268	RLK-Pelle_RLCK-IXb	0	0.349672	2.16326	0.161642
Cotton_A_29153	CMGC_MAPK	Cotton_A_22593	CMGC_MAPK	0	0.192337	2.16554	0.0888173
Cotton_A_29869	RLK-Pelle_RLCK-V	Cotton_A_14785	RLK-Pelle_RLCK-V	0	0.231026	2.17351	0.106292
Cotton_A_25554	RLK-Pelle_LRR-IX	Cotton_A_24421	RLK-Pelle_LRR-IX	0	0.518139	2.17542	0.238179
Cotton_A_13289	CAMK_CAMKL-CHK1	Cotton_A_15642	CAMK_CAMKL-CHK1	0	0.201993	2.17733	0.0927709
Cotton_A_33213	RLK-Pelle_RLCK-V	Cotton_A_10817	RLK-Pelle_RLCK-V	0	0.338172	2.18072	0.155074
Cotton_A_14083	RLK-Pelle_LRR-XV	Cotton_A_06197	RLK-Pelle_LRR-XV	0	0.512601	2.18429	0.234676
Cotton_A_14722	RLK-Pelle_LRR-XV	Cotton_A_09436	RLK-Pelle_LRR-XV	0	0.567087	2.18932	0.259024
Cotton_A_12389	RLK-Pelle_DLSV	Cotton_A_22950	RLK-Pelle_DLSV	0	0.58987	2.19435	0.268813
Cotton_A_31956	RLK-Pelle_LRR-XII-1	Cotton_A_23383	RLK-Pelle_LRR-XII-1	0	0.543885	2.19939	0.247289
Cotton_A_25664	RLK-Pelle_LRR-I-1	Cotton_A_18081	RLK-Pelle_LRR-I-1	5e-146	0.780991	2.20222	0.354638
Cotton_A_36295	RLK-Pelle_LRR-III	Cotton_A_20988	RLK-Pelle_LRR-III	0	0.364358	2.22652	0.163645
Cotton_A_31015	RLK-Pelle_LRR-III	Cotton_A_30899	RLK-Pelle_LRR-III	4e-171	0.530178	2.23431	0.237289
Cotton_A_27539	RLK-Pelle_LRK10L-2	Cotton_A_11721	RLK-Pelle_LRK10L-2	2e-107	0.705761	2.23531	0.315733
Cotton_A_17856	RLK-Pelle_LRR-III	Cotton_A_25615	RLK-Pelle_LRR-III	0	0.320382	2.23921	0.143078
Cotton_A_11591	RLK-Pelle_CrRLK1L-1	Cotton_A_19953	RLK-Pelle_CrRLK1L-1	0	0.433975	2.24112	0.193642
Cotton_A_26623	RLK-Pelle_SD-2b	Cotton_A_18471	RLK-Pelle_SD-2b	0	0.402711	2.24638	0.179271
Cotton_A_04148	RLK-Pelle_LRR-III	Cotton_A_15589	RLK-Pelle_LRR-III	0	0.254208	2.24702	0.113131
Cotton_A_18604	WNK_NRBP	Cotton_A_13222	WNK_NRBP	2e-168	0.531908	2.24906	0.236503
Cotton_A_05730	RLK-Pelle_DLSV	Cotton_A_39401	RLK-Pelle_DLSV	0	0.501805	2.24999	0.223025
Cotton_A_08467	RLK-Pelle_LRR-V	Cotton_A_03868	RLK-Pelle_LRR-V	6e-117	0.547481	2.25445	0.242845
Cotton_A_06139	RLK-Pelle_RLCK-VIIa-2	Cotton_A_10555	RLK-Pelle_RLCK-VIIa-2	3e-175	0.300889	2.26247	0.132991
Cotton_A_11332	RLK-Pelle_LRR-VIII-1	Cotton_A_10476	RLK-Pelle_LRR-VIII-1	1e-151	0.779208	2.27302	0.342807
Cotton_A_10476	RLK-Pelle_LRR-VIII-1	Cotton_A_37296	RLK-Pelle_LRR-VIII-1	0	0.309856	2.28194	0.135786
Cotton_A_25615	RLK-Pelle_LRR-III	Cotton_A_23557	RLK-Pelle_LRR-III	8e-142	0.701093	2.29169	0.305928
Cotton_A_15589	RLK-Pelle_LRR-III	Cotton_A_19956	RLK-Pelle_LRR-III	0	0.289713	2.29366	0.12631
Cotton_A_02342	STE_STE20-Fray	Cotton_A_16170	STE_STE20-Fray	0	0.551337	2.30139	0.239567
Cotton_A_11332	RLK-Pelle_LRR-VIII-1	Cotton_A_19959	RLK-Pelle_LRR-VIII-1	6e-141	0.79421	2.32077	0.342219
Cotton_A_17629	RLK-Pelle_DLSV	Cotton_A_34736	RLK-Pelle_DLSV	0	0.488172	2.3224	0.210202
Cotton_A_25379	CMGC_RCK	Cotton_A_03795	CMGC_RCK	9e-133	0.573701	2.33609	0.245582
Cotton_A_05651	RLK-Pelle_RLCK-VIIa-2	Cotton_A_25163	RLK-Pelle_RLCK-VIIa-2	0	0.247103	2.33929	0.105632
Cotton_A_24351	RLK-Pelle_RLCK-V	Cotton_A_10817	RLK-Pelle_RLCK-V	0	0.350202	2.36395	0.148142
Cotton_A_40923	RLK-Pelle_DLSV	Cotton_A_26634	RLK-Pelle_DLSV	2e-106	0.568891	2.36859	0.240181
Cotton_A_31416	RLK-Pelle_RLCK-IXb	Cotton_A_21008	RLK-Pelle_RLCK-IXb	0	0.42369	2.37097	0.178699
Cotton_A_37697	RLK-Pelle_LRR-III	Cotton_A_30899	RLK-Pelle_LRR-III	6e-158	0.56349	2.37441	0.237318
Cotton_A_06659	RLK-Pelle_L-LEC	Cotton_A_36964	RLK-Pelle_L-LEC	0	0.439461	2.37662	0.18491
Cotton_A_03656	CMGC_CDK-CRK7-CDK9	Cotton_A_17243	CMGC_CDK-CRK7-CDK9	0	0.396387	2.37706	0.166755
Cotton_A_37624	TKL_CTR1-DRK-2	Cotton_A_16862	TKL_CTR1-DRK-2	6e-148	0.654435	2.37883	0.275108
Cotton_A_14785	RLK-Pelle_RLCK-V	Cotton_A_30393	RLK-Pelle_RLCK-V	0	0.206337	2.37981	0.0867033
Cotton_A_17871	RLK-Pelle_LRR-II	Cotton_A_17525	RLK-Pelle_LRR-II	0	0.370051	2.38057	0.155446
Cotton_A_33213	RLK-Pelle_RLCK-V	Cotton_A_24351	RLK-Pelle_RLCK-V	0	0.301588	2.38087	0.126671
Cotton_A_03598	RLK-Pelle_L-LEC	Cotton_A_20039	RLK-Pelle_L-LEC	0	0.443026	2.38828	0.1855
Cotton_A_17766	RLK-Pelle_SD-2b	Cotton_A_29023	RLK-Pelle_SD-2b	2e-150	0.707279	2.39606	0.295184
Cotton_A_07095	RLK-Pelle_LRR-IV	Cotton_A_37667	RLK-Pelle_LRR-IV	0	0.322724	2.39969	0.134486
Cotton_A_03656	CMGC_CDK-CRK7-CDK9	Cotton_A_34072	CMGC_CDK-CRK7-CDK9	0	0.326104	2.40711	0.135475
Cotton_A_07852	CMGC_MAPK	Cotton_A_11681	CMGC_MAPK	3e-155	0.395921	2.41024	0.164266
Cotton_A_38327	RLK-Pelle_LRR-VI-1	Cotton_A_08056	RLK-Pelle_LRR-VI-1	6e-142	0.629985	2.41576	0.260782
Cotton_A_30062	CAMK_CAMKL-CHK1	Cotton_A_05019	CAMK_CAMKL-CHK1	0	0.165257	2.42694	0.0680926
Cotton_A_19078	CMGC_MAPK	Cotton_A_11681	CMGC_MAPK	2e-150	0.3812	2.43036	0.156849
Cotton_A_20746	RLK-Pelle_LRR-XI-1	Cotton_A_07457	RLK-Pelle_LRR-XI-1	0	0.586484	2.44239	0.240127
Cotton_A_14827	RLK-Pelle_RLCK-VIIa-1	Cotton_A_25507	RLK-Pelle_RLCK-VIIa-1	3e-124	0.430462	2.46326	0.174753
Cotton_A_12059	RLK-Pelle_L-LEC	Cotton_A_00381	RLK-Pelle_L-LEC	0	0.400765	2.48076	0.161549
Cotton_A_13477	RLK-Pelle_LRR-IX	Cotton_A_00858	RLK-Pelle_LRR-IX	0	0.537762	2.50208	0.214926
Cotton_A_06062	RLK-Pelle_RLCK-VIIa-2	Cotton_A_04292	RLK-Pelle_RLCK-VIIa-2	1e-162	0.370675	2.50369	0.148051
Cotton_A_07344	RLK-Pelle_LRR-XI-1	Cotton_A_20076	RLK-Pelle_LRR-XI-1	0	0.274125	2.50679	0.109353
Cotton_A_18894	RLK-Pelle_LRR-III	Cotton_A_27838	RLK-Pelle_LRR-III	0	0.509677	2.51207	0.202891
Cotton_A_12062	RLK-Pelle_WAK_LRK10L-1	Cotton_A_25095	RLK-Pelle_WAK_LRK10L-1	0	0.344627	2.51671	0.136936
Cotton_A_17757	RLK-Pelle_LRR-III	Cotton_A_04148	RLK-Pelle_LRR-III	0	0.466937	2.52002	0.185291
Cotton_A_01592	CMGC_MAPK	Cotton_A_07852	CMGC_MAPK	0	0.103587	2.52316	0.0410546
Cotton_A_03984	RLK-Pelle_CR4L	Cotton_A_00985	RLK-Pelle_CR4L	8e-158	0.657948	2.53393	0.259655
Cotton_A_37182	RLK-Pelle_CrRLK1L-1	Cotton_A_19953	RLK-Pelle_CrRLK1L-1	0	0.432749	2.53429	0.170757
Cotton_A_08429	AGC_RSK-2	Cotton_A_07462	AGC_RSK-2	0	0.253998	2.54002	0.0999984
Cotton_A_33112	CAMK_CDPK	Cotton_A_24177	CAMK_CDPK	3e-155	0.52271	2.54338	0.205518
Cotton_A_04709	RLK-Pelle_DLSV	Cotton_A_30882	RLK-Pelle_DLSV	9e-172	0.540068	2.5531	0.211534
Cotton_A_11104	AGC_RSK-2	Cotton_A_04910	AGC_RSK-2	3e-154	0.546483	2.55502	0.213886
Cotton_A_09938	RLK-Pelle_LRR-VII-1	Cotton_A_15603	RLK-Pelle_LRR-VII-1	2e-175	0.666487	2.57733	0.258596
Cotton_A_02342	STE_STE20-Fray	Cotton_A_10199	STE_STE20-Fray	0	0.546703	2.57803	0.212062
Cotton_A_13289	CAMK_CAMKL-CHK1	Cotton_A_36065	CAMK_CAMKL-CHK1	0	0.228863	2.58091	0.0886754
Cotton_A_29011	RLK-Pelle_RLCK-VIIa-2	Cotton_A_04140	RLK-Pelle_RLCK-VIIa-2	1e-144	0.402751	2.59052	0.155471
Cotton_A_05912	RLK-Pelle_LRR-XI-1	Cotton_A_09275	RLK-Pelle_LRR-XI-1	0	0.223635	2.59408	0.0862097
Cotton_A_12184	RLK-Pelle_LRR-III	Cotton_A_39358	RLK-Pelle_LRR-III	0	0.29397	2.59668	0.11321
Cotton_A_11315	RLK-Pelle_LRR-XI-1	Cotton_A_22249	RLK-Pelle_LRR-XI-1	0	0.601316	2.60343	0.230971
Cotton_A_20795	RLK-Pelle_LRR-I-2	Cotton_A_21680	RLK-Pelle_LRR-I-2	5e-180	0.275645	2.6082	0.105684
Cotton_A_16665	RLK-Pelle_SD-2b	Cotton_A_12068	RLK-Pelle_SD-2b	0	0.538651	2.62057	0.205548
Cotton_A_21581	RLK-Pelle_LRR-Xb-1	Cotton_A_10894	RLK-Pelle_LRR-Xb-1	0	0.79419	2.6366	0.301218
Cotton_A_33213	RLK-Pelle_RLCK-V	Cotton_A_08668	RLK-Pelle_RLCK-V	0	0.289053	2.63984	0.109497
Cotton_A_24036	RLK-Pelle_DLSV	Cotton_A_23411	RLK-Pelle_DLSV	8e-145	0.426532	2.64381	0.161332
Cotton_A_12076	RLK-Pelle_LRR-I-1	Cotton_A_18081	RLK-Pelle_LRR-I-1	6e-149	0.767877	2.64506	0.290306
Cotton_A_03656	CMGC_CDK-CRK7-CDK9	Cotton_A_22416	CMGC_CDK-CRK7-CDK9	0	0.32612	2.65549	0.12281
Cotton_A_02653	RLK-Pelle_LRR-III	Cotton_A_27838	RLK-Pelle_LRR-III	0	0.501684	2.66167	0.188485
Cotton_A_34291	RLK-Pelle_DLSV	Cotton_A_40923	RLK-Pelle_DLSV	1e-113	0.584399	2.67106	0.218789
Cotton_A_33876	RLK-Pelle_RLCK-VIIa-1	Cotton_A_02955	RLK-Pelle_RLCK-VIIa-1	0	0.32805	2.67458	0.122655
Cotton_A_09202	CAMK_CDPK	Cotton_A_05577	CAMK_CDPK	0	0.211448	2.69161	0.0785583
Cotton_A_38684	RLK-Pelle_LRR-XI-1	Cotton_A_03926	RLK-Pelle_LRR-XI-1	0	0.579174	2.72548	0.212504
Cotton_A_25002	RLK-Pelle_LRR-II	Cotton_A_17525	RLK-Pelle_LRR-II	0	0.449563	2.72932	0.164716
Cotton_A_18471	RLK-Pelle_SD-2b	Cotton_A_11776	RLK-Pelle_SD-2b	5e-145	0.778621	2.76465	0.281634
Cotton_A_04709	RLK-Pelle_DLSV	Cotton_A_39042	RLK-Pelle_DLSV	1e-161	0.570505	2.77557	0.205545
Cotton_A_31956	RLK-Pelle_LRR-XII-1	Cotton_A_39152	RLK-Pelle_LRR-XII-1	1e-172	0.773486	2.78707	0.277527
Cotton_A_11592	RLK-Pelle_LRR-VI-1	Cotton_A_27266	RLK-Pelle_LRR-VI-1	1e-155	0.672851	2.78968	0.241193
Cotton_A_31216	CAMK_CDPK	Cotton_A_01819	CAMK_CDPK	0	0.342247	2.791	0.122625
Cotton_A_03596	RLK-Pelle_RLCK-IXb	Cotton_A_10551	RLK-Pelle_RLCK-IXb	9e-119	0.908223	2.79207	0.325287
Cotton_A_07798	NEK	Cotton_A_16984	NEK	9e-143	0.55507	2.79702	0.19845
Cotton_A_09664	WNK_NRBP	Cotton_A_10470	WNK_NRBP	8e-154	0.566169	2.8472	0.198851
Cotton_A_07249	RLK-Pelle_LRR-VII-2	Cotton_A_36109	RLK-Pelle_LRR-VII-2	2e-116	0.750385	2.85262	0.263051
Cotton_A_11315	RLK-Pelle_LRR-XI-1	Cotton_A_38684	RLK-Pelle_LRR-XI-1	0	0.57138	2.8611	0.199707
Cotton_A_39416	RLK-Pelle_LRR-XI-1	Cotton_A_20076	RLK-Pelle_LRR-XI-1	0	0.74066	2.87975	0.257196
Cotton_A_31015	RLK-Pelle_LRR-III	Cotton_A_27496	RLK-Pelle_LRR-III	2e-117	0.664644	2.88131	0.230674
Cotton_A_11160	RLK-Pelle_PERK-1	Cotton_A_17027	RLK-Pelle_PERK-1	0	0.390299	2.89301	0.134911
Cotton_A_03983	RLK-Pelle_LRR-XI-1	Cotton_A_27877	RLK-Pelle_LRR-XI-1	0	0.602057	2.89755	0.207781
Cotton_A_05365	RLK-Pelle_DLSV	Cotton_A_13787	RLK-Pelle_DLSV	0	0.550117	2.91918	0.188449
Cotton_A_38866	RLK-Pelle_RLCK-XI	Cotton_A_10959	RLK-Pelle_RLCK-XI	0	0.332108	2.94887	0.112622
Cotton_A_25849	CMGC_MAPK	Cotton_A_24541	CMGC_MAPK	0	0.296925	2.955	0.100482
Cotton_A_19574	RLK-Pelle_WAK	Cotton_A_12781	RLK-Pelle_WAK	0	0.40443	2.96836	0.136247
Cotton_A_15603	RLK-Pelle_LRR-VII-1	Cotton_A_19980	RLK-Pelle_LRR-VII-1	0	0.267219	2.98535	0.0895101
Cotton_A_10648	CMGC_GSK	Cotton_A_17728	CMGC_GSK	0	0.197669	2.995	0.0659996
Cotton_A_14025	RLK-Pelle_RLCK-IXb	Cotton_A_10268	RLK-Pelle_RLCK-IXb	0	0.463226	2.99935	0.154442
Cotton_A_07796	RLK-Pelle_LRR-XI-1	Cotton_A_09812	RLK-Pelle_LRR-XI-1	2e-150	0.725895	3.00282	0.241738
Cotton_A_21222	RLK-Pelle_CR4L	Cotton_A_02797	RLK-Pelle_CR4L	5e-123	0.560036	3.00402	0.186429
Cotton_A_09810	RLK-Pelle_LRR-XI-1	Cotton_A_03926	RLK-Pelle_LRR-XI-1	0	0.605909	3.02611	0.200227
Cotton_A_04292	RLK-Pelle_RLCK-VIIa-2	Cotton_A_27834	RLK-Pelle_RLCK-VIIa-2	1e-155	0.397083	3.02688	0.131186
Cotton_A_17871	RLK-Pelle_LRR-II	Cotton_A_21943	RLK-Pelle_LRR-II	0	0.264436	3.04486	0.0868466
Cotton_A_26621	RLK-Pelle_LRR-III	Cotton_A_23832	RLK-Pelle_LRR-III	0	0.44956	3.04723	0.147531
Cotton_A_03470	RLK-Pelle_L-LEC	Cotton_A_12888	RLK-Pelle_L-LEC	0	0.426185	3.05386	0.139556
Cotton_A_11560	TKL-Pl-4	Cotton_A_04325	TKL-Pl-4	8e-151	0.332993	3.06384	0.108685
Cotton_A_27833	RLK-Pelle_LRR-XI-1	Cotton_A_09810	RLK-Pelle_LRR-XI-1	0	0.660271	3.0641	0.215486
Cotton_A_04721	RLK-Pelle_DLSV	Cotton_A_15575	RLK-Pelle_DLSV	0	0.417155	3.06638	0.136041
Cotton_A_08679	RLK-Pelle_LRR-III	Cotton_A_31071	RLK-Pelle_LRR-III	1e-154	0.564537	3.09198	0.182581
Cotton_A_17208	RLK-Pelle_L-LEC	Cotton_A_06661	RLK-Pelle_L-LEC	0	0.475034	3.14521	0.151034
Cotton_A_18166	RLK-Pelle_LRR-XII-1	Cotton_A_22143	RLK-Pelle_LRR-XII-1	0	0.592071	3.15586	0.18761
Cotton_A_05365	RLK-Pelle_DLSV	Cotton_A_01265	RLK-Pelle_DLSV	1e-124	0.808768	3.1873	0.253747
Cotton_A_17593	CAMK_CDPK	Cotton_A_10433	CAMK_CDPK	0	0.228313	3.18747	0.0716284
Cotton_A_05559	RLK-Pelle_L-LEC	Cotton_A_02889	RLK-Pelle_L-LEC	8e-144	0.622145	3.2227	0.193051
Cotton_A_31944	RLK-Pelle_DLSV	Cotton_A_09058	RLK-Pelle_DLSV	4e-109	0.890967	3.28676	0.271077
Cotton_A_11468	RLK-Pelle_RLCK-VIIa-2	Cotton_A_20602	RLK-Pelle_RLCK-VIIa-2	1e-173	0.350644	3.30748	0.106015
Cotton_A_28124	RLK-Pelle_CrRLK1L-1	Cotton_A_06333	RLK-Pelle_CrRLK1L-1	0	0.434465	3.3149	0.131064
Cotton_A_24394	RLK-Pelle_LRR-IV	Cotton_A_07095	RLK-Pelle_LRR-IV	0	0.327988	3.33828	0.0982504
Cotton_A_27952	RLK-Pelle_RLCK-VIIa-2	Cotton_A_18564	RLK-Pelle_RLCK-VIIa-2	9e-178	0.352023	3.38217	0.104082
Cotton_A_21069	RLK-Pelle_RLCK-VIIa-1	Cotton_A_12654	RLK-Pelle_RLCK-VIIa-1	1e-166	0.314722	3.41033	0.0922849
Cotton_A_04721	RLK-Pelle_DLSV	Cotton_A_05730	RLK-Pelle_DLSV	0	0.519715	3.45565	0.150396
Cotton_A_09921	RLK-Pelle_LRR-IV	Cotton_A_01379	RLK-Pelle_LRR-IV	0	0.332522	3.49101	0.0952508
Cotton_A_27877	RLK-Pelle_LRR-XI-1	Cotton_A_16741	RLK-Pelle_LRR-XI-1	0	0.317099	3.52071	0.0900667
Cotton_A_10314	STE_STE7	Cotton_A_09342	STE_STE7	4e-102	0.434112	3.53113	0.122939
Cotton_A_25918	RLK-Pelle_LRR-VIII-1	Cotton_A_10476	RLK-Pelle_LRR-VIII-1	1e-143	0.836327	3.54396	0.235987
Cotton_A_09436	RLK-Pelle_LRR-XV	Cotton_A_06197	RLK-Pelle_LRR-XV	0	0.557774	3.56042	0.156659
Cotton_A_18965	RLK-Pelle_LRR-V	Cotton_A_07774	RLK-Pelle_LRR-V	4e-138	0.708794	3.56588	0.198772
Cotton_A_17757	RLK-Pelle_LRR-III	Cotton_A_15589	RLK-Pelle_LRR-III	0	0.468855	3.6077	0.12996
Cotton_A_19137	RLK-Pelle_LRR-XII-1	Cotton_A_01964	RLK-Pelle_LRR-XII-1	0	0.933723	3.64355	0.256268
Cotton_A_34190	RLK-Pelle_RLCK-VIIa-2	Cotton_A_22919	RLK-Pelle_RLCK-VIIa-2	0	0.22931	3.71646	0.0617011
Cotton_A_04325	TKL-Pl-4	Cotton_A_28474	TKL-Pl-4	7e-144	0.346499	3.79288	0.091355
Cotton_A_12475	CAMK_CAMKL-CHK1	Cotton_A_04154	CAMK_CAMKL-CHK1	0	0.282152	3.80385	0.0741752
Cotton_A_30096	RLK-Pelle_LRR-Xb-2	Cotton_A_10894	RLK-Pelle_LRR-Xb-1	6e-158	0.858103	3.8146	0.224952
Cotton_A_07774	RLK-Pelle_LRR-V	Cotton_A_29459	RLK-Pelle_LRR-V	5e-167	0.598888	3.89338	0.153822
Cotton_A_07034	RLK-Pelle_LRR-III	Cotton_A_39639	RLK-Pelle_LRR-III	0	0.54186	3.91842	0.138285
Cotton_A_32728	RLK-Pelle_RLCK-IXb	Cotton_A_10551	RLK-Pelle_RLCK-IXb	2e-118	0.804589	3.94132	0.204142
Cotton_A_13289	CAMK_CAMKL-CHK1	Cotton_A_15585	CAMK_CAMKL-CHK1	3e-162	0.406021	3.95517	0.102656
Cotton_A_39416	RLK-Pelle_LRR-XI-1	Cotton_A_08296	RLK-Pelle_LRR-XI-1	0	0.707198	4.04459	0.17485
Cotton_A_19735	RLK-Pelle_CrRLK1L-1	Cotton_A_13385	RLK-Pelle_CrRLK1L-1	0	0.40614	4.06291	0.0999629
Cotton_A_12470	TKL-Pl-4	Cotton_A_28474	TKL-Pl-4	2e-144	0.336369	4.09383	0.0821651
Cotton_A_04065	CAMK_CAMKL-CHK1	Cotton_A_30062	CAMK_CAMKL-CHK1	0	0.293114	4.35357	0.0673274
Cotton_A_10002	RLK-Pelle_LRR-VI-2	Cotton_A_13831	RLK-Pelle_LRR-VI-2	4e-102	0.787525	4.37031	0.180199
Cotton_A_11104	AGC_RSK-2	Cotton_A_07462	AGC_RSK-2	2e-154	0.526736	4.50292	0.116977
Cotton_A_23546	RLK-Pelle_LRR-III	Cotton_A_31071	RLK-Pelle_LRR-III	4e-163	0.588981	5.9739	0.0985925
Cotton_A_11020	RLK-Pelle_RLCK-VIIa-2	Cotton_A_12044	RLK-Pelle_RLCK-VIIa-2	9e-155	0.375571	6.08372	0.0617337

## Sheet: G. hirsutum
Gene ID	Subfamily	Gene ID	Subfamily	E value	Ka	Ks	Ka/Ks
CotAD_67520	STE_STE20-Fray	CotAD_13924	STE_STE20-Fray	0	0	0.00380953	0
CotAD_58619	CAMK_OST1L	CotAD_27990	CAMK_OST1L	0	0.0012131	0.00412656	0.293974
CotAD_20733	RLK-Pelle_LRR-Xa	CotAD_28712	RLK-Pelle_LRR-Xa	0	0.00497927	0.00988075	0.503936
CotAD_59039	CAMK_CAMKL-CHK1	CotAD_41280	CAMK_CAMKL-CHK1	0	0.00968536	0.0131079	0.738894
CotAD_62992	RLK-Pelle_RLCK-V	CotAD_35066	RLK-Pelle_RLCK-V	0	0.00623334	0.0144932	0.430087
CotAD_64776	TKL-Pl-4	CotAD_05871	TKL-Pl-4	0	0.0139177	0.0154181	0.902687
CotAD_10082	RLK-Pelle_LRR-XV	CotAD_05413	RLK-Pelle_LRR-XV	0	0.0114424	0.0155532	0.735694
CotAD_61535	RLK-Pelle_RLCK-VIIb	CotAD_51637	RLK-Pelle_RLCK-VIIb	0	0.0112561	0.0155799	0.722473
CotAD_74742	RLK-Pelle_RLCK-XII-1	CotAD_42360	RLK-Pelle_RLCK-XII-1	0	0.00926523	0.017026	0.54418
CotAD_19219	RLK-Pelle_DLSV	CotAD_35522	RLK-Pelle_DLSV	0	0.00962764	0.0175832	0.547547
CotAD_19834	CMGC_CDK-CDK8	CotAD_11297	CMGC_CDK-CDK8	0	0.00454272	0.0180732	0.251351
CotAD_48708	CAMK_OST1L	CotAD_54619	CAMK_OST1L	5e-169	0	0.018387	0
CotAD_66287	RLK-Pelle_LRR-XI-1	CotAD_60786	RLK-Pelle_LRR-XI-1	2e-162	0.0298972	0.0184975	1.61628
CotAD_52020	STE_STE20-Fray	CotAD_26003	STE_STE20-Fray	6e-110	0.0542501	0.0185624	2.92258
CotAD_16467	CK1_CK1-Pl	CotAD_05294	CK1_CK1-Pl	7e-137	0.0390893	0.0186732	2.09334
CotAD_26971	RLK-Pelle_RLCK-VIIa-2	CotAD_09722	RLK-Pelle_RLCK-VIIa-2	0	0.0059206	0.0187754	0.315338
CotAD_60786	RLK-Pelle_LRR-XI-1	CotAD_13381	RLK-Pelle_LRR-XI-1	1e-162	0.0293129	0.0188735	1.55312
CotAD_30029	RLK-Pelle_LysM	CotAD_01649	RLK-Pelle_LysM	0	0.0174352	0.0190739	0.914088
CotAD_71255	RLK-Pelle_LRR-IV	CotAD_63133	RLK-Pelle_LRR-IV	0	0.0197629	0.019443	1.01645
CotAD_54436	RLK-Pelle_LRR-XI-1	CotAD_68281	RLK-Pelle_LRR-XI-1	0	0.0160123	0.0196862	0.813376
CotAD_23487	CMGC_CDK-CRK7-CDK9	CotAD_14249	CMGC_CDK-CRK7-CDK9	0	0.0169361	0.0197225	0.858718
CotAD_20703	RLK-Pelle_LRR-III	CotAD_28684	RLK-Pelle_LRR-III	0	0.0107219	0.0198228	0.540889
CotAD_44530	RLK-Pelle_RLCK-XI	CotAD_01498	RLK-Pelle_RLCK-XI	0	0.00532599	0.0199053	0.267566
CotAD_31745	RLK-Pelle_PERK-2	CotAD_08385	RLK-Pelle_PERK-2	0	0.0122928	0.0202276	0.607727
CotAD_46790	RLK-Pelle_RLCK-V	CotAD_09155	RLK-Pelle_RLCK-V	0	0.0109231	0.0206253	0.529597
CotAD_71439	AGC_RSK-2	CotAD_46931	AGC_RSK-2	0	0.083851	0.0206815	4.0544
CotAD_06951	WNK_NRBP	CotAD_29801	WNK_NRBP	0	0.00438598	0.020691	0.211975
CotAD_09562	AGC_RSK-2	CotAD_01717	AGC_RSK-2	0	0.0307224	0.0208309	1.47485
CotAD_36592	RLK-Pelle_RLCK-VIII	CotAD_05974	RLK-Pelle_RLCK-VIII	0	0.0126975	0.0211779	0.599564
CotAD_28859	RLK-Pelle_LRR-V	CotAD_04269	RLK-Pelle_LRR-V	0	0.0116757	0.0211779	0.551314
CotAD_42112	CAMK_CDPK	CotAD_43738	CAMK_CDPK	0	0.00126877	0.0213842	0.059332
CotAD_74115	RLK-Pelle_LRR-VII-2	CotAD_33215	RLK-Pelle_LRR-VII-2	2e-162	0.0219969	0.0219344	1.00285
CotAD_37063	RLK-Pelle_LRR-III	CotAD_08621	RLK-Pelle_LRR-III	0	0.00458255	0.0223431	0.205099
CotAD_03679	RLK-Pelle_SD-2b	CotAD_31312	RLK-Pelle_SD-2b	0	0.021879	0.0223579	0.97858
CotAD_41125	CMGC_CDK-CRK7-CDK9	CotAD_11106	CMGC_CDK-CRK7-CDK9	0	0.00522612	0.0224351	0.232944
CotAD_65813	CMGC_MAPK	CotAD_27047	CMGC_MAPK	0	0.00166852	0.0225581	0.0739655
CotAD_74347	CAMK_CDPK	CotAD_59452	CAMK_CDPK	0	0.00580765	0.0227032	0.255808
CotAD_74085	CAMK_CDPK	CotAD_22808	CAMK_CDPK	0	0.00913574	0.0227462	0.401637
CotAD_03436	RLK-Pelle_RLCK-VIIa-1	CotAD_18326	RLK-Pelle_RLCK-VIIa-1	0	0.00462652	0.023101	0.200274
CotAD_43635	RLK-Pelle_SD-2b	CotAD_06469	RLK-Pelle_SD-2b	0	0.0114981	0.0231321	0.49706
CotAD_31951	RLK-Pelle_DLSV	CotAD_20296	RLK-Pelle_DLSV	0	0.0171191	0.0232777	0.73543
CotAD_09571	CMGC_MAPK	CotAD_01707	CMGC_MAPK	0	0.00810662	0.0234547	0.345629
CotAD_12428	CAMK_CAMKL-LKB	CotAD_54315	CAMK_CAMKL-LKB	0	0.0142731	0.0240708	0.592961
CotAD_71724	CMGC_CDK-Pl	CotAD_69303	CMGC_CDK-Pl	0	0.00148002	0.0247139	0.0598861
CotAD_12447	CAMK_CAMKL-CHK1	CotAD_54331	CAMK_CAMKL-CHK1	0	0.00975148	0.0247227	0.394435
CotAD_58332	STE_STE11	CotAD_69876	STE_STE11	0	0.00999054	0.0252284	0.396004
CotAD_25034	RLK-Pelle_WAK	CotAD_10817	RLK-Pelle_WAK	0	0.0221331	0.0253389	0.873482
CotAD_18840	RLK-Pelle_RLCK-VIIa-2	CotAD_03375	RLK-Pelle_RLCK-VIIa-2	0	0.00440207	0.025457	0.172922
CotAD_39964	RLK-Pelle_LRR-XI-1	CotAD_40621	RLK-Pelle_LRR-XI-1	0	0.0156787	0.0257697	0.608416
CotAD_10129	RLK-Pelle_LRR-Xa	CotAD_05438	RLK-Pelle_LRR-Xa	0	0.00537059	0.0258328	0.207898
CotAD_31754	RLK-Pelle_RLCK-V	CotAD_08376	RLK-Pelle_RLCK-V	0	0.00989491	0.0259832	0.380819
CotAD_14620	Group-Pl-4	CotAD_33700	Group-Pl-4	0	0.00448499	0.0262545	0.170827
CotAD_00978	RLK-Pelle_LRR-XII-1	CotAD_15243	RLK-Pelle_LRR-XII-1	0	0.0126631	0.0264101	0.479479
CotAD_34534	CAMK_CDPK	CotAD_16484	CAMK_CDPK	0	0.00685132	0.0265514	0.258039
CotAD_00969	RLK-Pelle_RLCK-IXb	CotAD_15232	RLK-Pelle_RLCK-IXb	0	0.0105822	0.0273112	0.387467
CotAD_47992	RLK-Pelle_RLCK-VIII	CotAD_25783	RLK-Pelle_RLCK-VIII	0	0.00487114	0.027508	0.177081
CotAD_76248	RLK-Pelle_LRR-XI-1	CotAD_66780	RLK-Pelle_LRR-XI-1	0	0.00540868	0.0277674	0.194785
CotAD_26963	RLK-Pelle_LRR-III	CotAD_09713	RLK-Pelle_LRR-III	0	0.00990522	0.027959	0.354277
CotAD_45286	CAMK_CAMKL-CHK1	CotAD_00165	CAMK_CAMKL-CHK1	0	0.00701525	0.028057	0.250035
CotAD_61991	TKL-Pl-6	CotAD_38892	TKL-Pl-6	0	0.0177125	0.0282386	0.627244
CotAD_32295	RLK-Pelle_DLSV	CotAD_27329	RLK-Pelle_DLSV	0	0.0212753	0.0282941	0.751935
CotAD_10106	STE_STE7	CotAD_05425	STE_STE7	0	0.00335688	0.0283253	0.118512
CotAD_30002	RLK-Pelle_LRR-VI-2	CotAD_01620	RLK-Pelle_LRR-VI-2	0	0.0229774	0.0286484	0.802048
CotAD_34813	RLK-Pelle_LRR-XI-1	CotAD_16707	RLK-Pelle_LRR-XI-1	0	0.0129631	0.0287116	0.451495
CotAD_68132	CAMK_CAMKL-CHK1	CotAD_57360	CAMK_CAMKL-CHK1	0	0.0120444	0.0290671	0.414365
CotAD_23502	RLK-Pelle_LRR-XI-1	CotAD_14259	RLK-Pelle_LRR-XI-1	0	0.0116503	0.0291334	0.399894
CotAD_75315	TKL-Pl-1	CotAD_53461	TKL-Pl-1	0	0.00743764	0.0296464	0.250878
CotAD_57775	RLK-Pelle_LRR-XI-1	CotAD_05855	RLK-Pelle_LRR-XI-1	0	0.00769575	0.0298243	0.258036
CotAD_52130	RLK-Pelle_CR4L	CotAD_44210	RLK-Pelle_CR4L	0	0.00856989	0.029916	0.286465
CotAD_31937	STE_STE11	CotAD_41924	STE_STE11	0	0.0124162	0.0300147	0.413671
CotAD_09512	RLK-Pelle_RLCK-VIIa-2	CotAD_18455	RLK-Pelle_RLCK-VIIa-2	0	0.00739052	0.0300876	0.245634
CotAD_39703	RLK-Pelle_RLCK-IXb	CotAD_00291	RLK-Pelle_RLCK-IXb	0	0.00359623	0.0300893	0.119519
CotAD_74021	RLK-Pelle_LRR-III	CotAD_53451	RLK-Pelle_LRR-III	0	0.0144007	0.0301024	0.47839
CotAD_21248	RLK-Pelle_DLSV	CotAD_15643	RLK-Pelle_DLSV	0	0.00664052	0.0301141	0.220512
CotAD_55539	RLK-Pelle_LRR-III	CotAD_51936	RLK-Pelle_LRR-III	0	0.00857479	0.0301816	0.284107
CotAD_47309	RLK-Pelle_LRR-I-2	CotAD_06049	RLK-Pelle_LRR-I-2	0	0.00508865	0.030197	0.168515
CotAD_70814	CK1_CK1-Pl	CotAD_09637	CK1_CK1-Pl	0	0.00282254	0.0303839	0.0928958
CotAD_58070	CMGC_CLK	CotAD_00193	CMGC_CLK	0	0.0135329	0.030461	0.44427
CotAD_40982	RLK-Pelle_RLCK-X	CotAD_00114	RLK-Pelle_RLCK-X	0	0.0274292	0.0305402	0.898136
CotAD_33376	RLK-Pelle_LRR-II	CotAD_12138	RLK-Pelle_LRR-II	0	0.0382669	0.0305406	1.25298
CotAD_19248	RLK-Pelle_RLCK-VIIa-1	CotAD_35485	RLK-Pelle_RLCK-VIIa-1	0	0.0112668	0.0306067	0.368114
CotAD_46993	STE_STE20-Fray	CotAD_13924	STE_STE20-Fray	0	0.0113028	0.0306263	0.369057
CotAD_04320	RLK-Pelle_LRR-III	CotAD_09217	RLK-Pelle_LRR-III	0	0.011321	0.0306533	0.369323
CotAD_57170	AGC-Pl	CotAD_16768	AGC-Pl	0	0.00807219	0.0307163	0.262799
CotAD_64770	CAMK_CAMKL-CHK1	CotAD_25826	CAMK_CAMKL-CHK1	0	0.00846006	0.0308087	0.2746
CotAD_65954	CAMK_CDPK	CotAD_69577	CAMK_CDPK	0	0.025086	0.0308548	0.813032
CotAD_18906	RLK-Pelle_RLCK-XII-1	CotAD_03307	RLK-Pelle_RLCK-XII-1	0	0.00350314	0.0310764	0.112727
CotAD_17127	CAMK_CDPK	CotAD_31563	CAMK_CDPK	0	0.00910004	0.0311936	0.291728
CotAD_28117	CMGC_CDK-CRK7-CDK9	CotAD_06098	CMGC_CDK-CRK7-CDK9	0	0.00557883	0.0312708	0.178404
CotAD_50484	RLK-Pelle_LRR-III	CotAD_01535	RLK-Pelle_LRR-III	0	0.00912856	0.0314182	0.29055
CotAD_75746	RLK-Pelle_RLCK-VI	CotAD_63846	RLK-Pelle_RLCK-VI	0	0.0198338	0.0315007	0.629629
CotAD_33403	AGC_RSK-2	CotAD_12100	AGC_RSK-2	0	0.00959867	0.031509	0.304633
CotAD_00871	TKL-Pl-4	CotAD_15137	TKL-Pl-4	0	0.00115785	0.0317088	0.0365152
CotAD_73544	TKL-Pl-7	CotAD_68354	TKL-Pl-7	0	0.0117584	0.0317508	0.370333
CotAD_12506	RLK-Pelle_SD-2b	CotAD_00004	RLK-Pelle_SD-2b	0	0.0115027	0.0318052	0.361662
CotAD_50485	RLK-Pelle_RLCK-IXb	CotAD_01536	RLK-Pelle_RLCK-IXb	0	0.00683311	0.0318102	0.214809
CotAD_12492	AGC_RSK-2	CotAD_59977	AGC_RSK-2	0	0.012346	0.0320453	0.385265
CotAD_07539	RLK-Pelle_LRR-XI-1	CotAD_36059	RLK-Pelle_LRR-XI-1	0	0.00283722	0.0320619	0.088492
CotAD_30041	RLK-Pelle_RLCK-XVI	CotAD_01663	RLK-Pelle_RLCK-XVI	0	0.0150282	0.0327729	0.458556
CotAD_20024	CAMK_CDPK	CotAD_13590	CAMK_CDPK	0	0.00988169	0.0329097	0.300267
CotAD_14609	RLK-Pelle_RLCK-II	CotAD_33711	RLK-Pelle_RLCK-II	0	0.0134026	0.0329995	0.406144
CotAD_21282	ULK_ULK4	CotAD_43118	ULK_ULK4	0	0.0230585	0.0332481	0.693528
CotAD_68332	RLK-Pelle_LRR-V	CotAD_52484	RLK-Pelle_LRR-V	0	0.00611749	0.033317	0.183614
CotAD_10138	RLK-Pelle_RLCK-VIIa-2	CotAD_05443	RLK-Pelle_RLCK-VIIa-2	0	0.00459877	0.0333304	0.137975
CotAD_61336	RLK-Pelle_LRR-VIII-1	CotAD_37459	RLK-Pelle_LRR-VIII-1	0	0.00851435	0.0333435	0.255353
CotAD_71296	AGC_NDR	CotAD_44274	AGC_NDR	0	0.00823002	0.0335173	0.245545
CotAD_14603	TKL-Pl-4	CotAD_33716	TKL-Pl-4	0	0.00245801	0.0335251	0.0733185
CotAD_52756	RLK-Pelle_LRR-XI-1	CotAD_00444	RLK-Pelle_LRR-XI-1	0	0.0161525	0.0336191	0.480458
CotAD_55993	CMGC_CDK-PITSLRE	CotAD_21674	CMGC_CDK-PITSLRE	0	0.0103798	0.0337024	0.307984
CotAD_21209	CAMK_CDPK	CotAD_15673	CAMK_CDPK	0	0.011916	0.0337927	0.352622
CotAD_74521	CAMK_CAMKL-CHK1	CotAD_54728	CAMK_CAMKL-CHK1	0	0.00636271	0.0338693	0.187861
CotAD_36322	NEK	CotAD_64350	NEK	0	0.0189602	0.0339379	0.558674
CotAD_71450	RLK-Pelle_LRR-XI-1	CotAD_44808	RLK-Pelle_LRR-XI-1	0	0.00535785	0.0339823	0.157666
CotAD_49634	RLK-Pelle_RLCK-VI	CotAD_18106	RLK-Pelle_RLCK-VI	5e-174	0.0043932	0.0341818	0.128525
CotAD_14628	RLK-Pelle_LRR-VIII-1	CotAD_33692	RLK-Pelle_LRR-VIII-1	0	0.0169908	0.0342798	0.495649
CotAD_31501	CK1_CK1	CotAD_23773	CK1_CK1	0	0.00508821	0.0343309	0.148211
CotAD_25117	CMGC_CDK-CRK7-CDK9	CotAD_06281	CMGC_CDK-CRK7-CDK9	0	0.0135691	0.0346525	0.391575
CotAD_63572	RLK-Pelle_LRR-III	CotAD_00353	RLK-Pelle_LRR-III	0	0.00624787	0.0348495	0.179282
CotAD_03665	RLK-Pelle_LRR-III	CotAD_31330	RLK-Pelle_LRR-III	0	0.00876218	0.0348647	0.25132
CotAD_71688	RLK-Pelle_LysM	CotAD_36725	RLK-Pelle_LysM	0	0.0138759	0.0349699	0.396795
CotAD_62836	RLK-Pelle_LRR-V	CotAD_53454	RLK-Pelle_LRR-V	0	0.0194058	0.0350593	0.553514
CotAD_70771	CMGC_CDK-CRK7-CDK9	CotAD_17959	CMGC_CDK-CRK7-CDK9	0	0.017178	0.0352159	0.487791
CotAD_68500	CAMK_OST1L	CotAD_43021	CAMK_OST1L	0	0.00142399	0.0352858	0.040356
CotAD_65955	RLK-Pelle_RLCK-VIIa-2	CotAD_27388	RLK-Pelle_RLCK-VIIa-2	0	0.0313313	0.0353006	0.887557
CotAD_51899	TKL-Pl-6	CotAD_44797	TKL-Pl-6	0	0.0209921	0.0353323	0.594133
CotAD_12430	CAMK_CDPK	CotAD_54317	CAMK_CDPK	0	0.0024069	0.035344	0.0680994
CotAD_33377	RLK-Pelle_LRR-II	CotAD_12136	RLK-Pelle_LRR-II	0	0.0288016	0.0353533	0.814681
CotAD_57667	RLK-Pelle_CrRLK1L-1	CotAD_27959	RLK-Pelle_CrRLK1L-1	0	0.00548676	0.0353669	0.155139
CotAD_71378	STE_STE7	CotAD_01560	STE_STE7	2e-159	0.00449945	0.0354496	0.126925
CotAD_00975	RLK-Pelle_LRR-Xb-1	CotAD_15239	RLK-Pelle_LRR-Xb-1	0	0.00806188	0.0354676	0.227303
CotAD_51974	RLK-Pelle_PERK-1	CotAD_45543	RLK-Pelle_PERK-1	0	0.00104868	0.0355177	0.0295255
CotAD_34786	CAMK_CDPK	CotAD_16744	CAMK_CDPK	0	0.00345498	0.0355534	0.0971772
CotAD_59559	RLK-Pelle_LRR-VII-3	CotAD_38523	RLK-Pelle_LRR-VII-3	0	0.0169257	0.0355742	0.475785
CotAD_63226	WNK_NRBP	CotAD_27915	WNK_NRBP	0	0.0131863	0.0356679	0.369697
CotAD_45281	RLK-Pelle_LRR-VII-2	CotAD_00160	RLK-Pelle_LRR-VII-2	0	0.00874683	0.0357768	0.244483
CotAD_07640	WNK_NRBP	CotAD_05080	WNK_NRBP	0	0.00290136	0.0357819	0.0810845
CotAD_37621	STE_STE20-Fray	CotAD_13284	STE_STE20-Fray	0	0.00882535	0.0357913	0.246578
CotAD_17373	RLK-Pelle_CrRLK1L-1	CotAD_72244	RLK-Pelle_CrRLK1L-1	0	0.0353286	0.0358736	0.984806
CotAD_32249	STE_STE11	CotAD_27366	STE_STE11	0	0.01806	0.0359248	0.502717
CotAD_36560	CAMK_CDPK	CotAD_05939	CAMK_CDPK	0	0.00594231	0.0360069	0.165032
CotAD_76570	RLK-Pelle_LRR-VII-2	CotAD_47770	RLK-Pelle_LRR-VII-2	0	0.00774117	0.0361388	0.214207
CotAD_53991	CK1_CK1	CotAD_09694	CK1_CK1	0	0.0113917	0.036197	0.314714
CotAD_52119	RLK-Pelle_LRR-I-1	CotAD_44233	RLK-Pelle_LRR-I-1	0	0.00421909	0.0363708	0.116002
CotAD_21254	AGC_RSK-2	CotAD_15633	AGC_RSK-2	0	0.00738715	0.0363777	0.203068
CotAD_37265	CMGC_MAPK	CotAD_03766	CMGC_MAPK	0	0.00827269	0.0364198	0.227148
CotAD_61304	RLK-Pelle_RLCK-VIIa-2	CotAD_26481	RLK-Pelle_RLCK-VIIa-2	0	0.02209	0.036431	0.60635
CotAD_49677	CAMK_CDPK	CotAD_13649	CAMK_CDPK	0	0.0178506	0.0365748	0.488057
CotAD_52759	CMGC_Pl-Tthe	CotAD_00441	CMGC_Pl-Tthe	0	0.0084647	0.0369101	0.229333
CotAD_54464	RLK-Pelle_LysM	CotAD_15607	RLK-Pelle_LysM	0	0.014613	0.0369192	0.39581
CotAD_51218	RLK-Pelle_RLCK-VIIa-1	CotAD_22112	RLK-Pelle_RLCK-VIIa-1	0	0.00460345	0.0369419	0.124613
CotAD_74696	RLK-Pelle_RLCK-IXb	CotAD_42344	RLK-Pelle_RLCK-IXb	0	0.00914776	0.0372574	0.245529
CotAD_12382	NEK	CotAD_42407	NEK	0	0.0152856	0.0373462	0.409294
CotAD_41151	RLK-Pelle_Extensin	CotAD_11079	RLK-Pelle_Extensin	0	0.01433	0.0375078	0.382054
CotAD_06952	RLK-Pelle_LRR-III	CotAD_29800	RLK-Pelle_LRR-III	0	0.0221183	0.0375889	0.588427
CotAD_55119	RLK-Pelle_DLSV	CotAD_40381	RLK-Pelle_DLSV	0	0.0770574	0.0377979	2.03867
CotAD_42622	CAMK_CDPK	CotAD_54633	CAMK_CDPK	0	0.00945238	0.0378033	0.250041
CotAD_67714	RLK-Pelle_SD-2b	CotAD_46902	RLK-Pelle_SD-2b	0	0.0177456	0.0380298	0.466625
CotAD_61768	CK1_CK1	CotAD_50202	CK1_CK1	0	0.016632	0.038164	0.435803
CotAD_51960	TKL-Pl-4	CotAD_65593	TKL-Pl-4	0	0.00760188	0.0382005	0.198999
CotAD_52268	RLK-Pelle_LRR-XII-1	CotAD_55631	RLK-Pelle_LRR-XII-1	0	0.0101988	0.038474	0.265083
CotAD_21244	STE_STE20-Fray	CotAD_15648	STE_STE20-Fray	0	0.03628	0.0385689	0.940653
CotAD_21188	CMGC_MAPK	CotAD_56645	CMGC_MAPK	0	0.00877123	0.0387069	0.226606
CotAD_03654	RLK-Pelle_RLCK-V	CotAD_31340	RLK-Pelle_RLCK-V	0	0.00840463	0.0388796	0.216171
CotAD_39702	AGC_NDR	CotAD_00292	AGC_NDR	0	0.000862999	0.0388961	0.0221873
CotAD_52312	RLK-Pelle_WAK_LRK10L-1	CotAD_39393	RLK-Pelle_WAK_LRK10L-1	0	0.0217636	0.0389205	0.559181
CotAD_68338	STE_STE20-Fray	CotAD_52476	STE_STE20-Fray	0	0.036337	0.0391691	0.927696
CotAD_65642	RLK-Pelle_L-LEC	CotAD_47231	RLK-Pelle_L-LEC	0	0.0164896	0.0392104	0.420542
CotAD_38302	RLK-Pelle_RLCK-XII-1	CotAD_27777	RLK-Pelle_RLCK-XII-1	0	0.00602413	0.0393235	0.153194
CotAD_73763	RLK-Pelle_LRR-XII-1	CotAD_53449	RLK-Pelle_LRR-XII-1	0	0.0187536	0.039509	0.474667
CotAD_69234	RLK-Pelle_DLSV	CotAD_62987	RLK-Pelle_DLSV	0	0.0174346	0.0395316	0.441031
CotAD_17719	CAMK_CAMKL-CHK1	CotAD_26269	CAMK_CAMKL-CHK1	0	0.00586944	0.0399097	0.147068
CotAD_73334	CMGC_CK2	CotAD_37013	CMGC_CK2	0	0.00326442	0.0400581	0.0814923
CotAD_67300	RLK-Pelle_LRR-XV	CotAD_25801	RLK-Pelle_LRR-XV	0	0.0117354	0.0402118	0.291839
CotAD_20042	CAMK_CDPK	CotAD_13610	CAMK_CDPK	0	0.00405543	0.0403071	0.100613
CotAD_17672	RLK-Pelle_LRR-III	CotAD_23850	RLK-Pelle_LRR-III	0	0.0132695	0.0403738	0.328666
CotAD_09594	RLK-Pelle_RLCK-IXa	CotAD_01685	RLK-Pelle_RLCK-IXa	0	0.0186084	0.0403957	0.460652
CotAD_72203	TKL-Pl-2	CotAD_75936	TKL-Pl-2	0	0.0192829	0.0406701	0.474129
CotAD_72427	RLK-Pelle_LRR-II	CotAD_75033	RLK-Pelle_LRR-II	0	0.00843446	0.0408033	0.20671
CotAD_31999	RLK-Pelle_LRR-VI-2	CotAD_20247	RLK-Pelle_LRR-VI-2	0	0.00676789	0.041078	0.164757
CotAD_34812	RLK-Pelle_CR4L	CotAD_16708	RLK-Pelle_CR4L	0	0.0094272	0.0412326	0.228635
CotAD_31954	RLK-Pelle_DLSV	CotAD_20293	RLK-Pelle_DLSV	0	0.0416573	0.0413133	1.00832
CotAD_10180	RLK-Pelle_LRR-XV	CotAD_05471	RLK-Pelle_LRR-XV	0	0.00925521	0.0418448	0.22118
CotAD_55480	RLK-Pelle_LRR-Xa	CotAD_52364	RLK-Pelle_LRR-Xa	0	0.00478089	0.041969	0.113915
CotAD_37236	RLK-Pelle_LRR-III	CotAD_03797	RLK-Pelle_LRR-III	0	0.0137552	0.042125	0.326533
CotAD_21249	RLK-Pelle_DLSV	CotAD_15641	RLK-Pelle_DLSV	0	0.00841751	0.0422424	0.199267
CotAD_02238	RLK-Pelle_LRR-IV	CotAD_08154	RLK-Pelle_LRR-IV	0	0.0524996	0.0423432	1.23986
CotAD_74704	STE_STE7	CotAD_44125	STE_STE7	0	0.00952646	0.0423767	0.224804
CotAD_63221	CAMK_CAMKL-CHK1	CotAD_27908	CAMK_CAMKL-CHK1	0	0.00741281	0.0424414	0.17466
CotAD_26330	RLK-Pelle_RLCK-VI	CotAD_37721	RLK-Pelle_RLCK-VI	0	0.0123555	0.0426024	0.290019
CotAD_10117	TKL-Pl-4	CotAD_05432	TKL-Pl-4	0	0.00347223	0.0427023	0.0813124
CotAD_44988	CK1_CK1	CotAD_47085	CK1_CK1	0	0.00844485	0.0429609	0.19657
CotAD_14597	CAMK_CAMKL-CHK1	CotAD_33722	CAMK_CAMKL-CHK1	0	0.00802147	0.0429712	0.186671
CotAD_03638	AGC_NDR	CotAD_31351	AGC_NDR	0	0.00445225	0.0432276	0.102996
CotAD_56438	IRE1	CotAD_29129	IRE1	0	0.0115937	0.0435028	0.266505
CotAD_14641	RLK-Pelle_RLCK-VIIa-2	CotAD_33681	RLK-Pelle_RLCK-VIIa-2	0	0.00518137	0.0436365	0.118739
CotAD_33383	RLK-Pelle_RLCK-VIIa-2	CotAD_12128	RLK-Pelle_RLCK-VIIa-2	0	0.00805737	0.0437442	0.184193
CotAD_30674	RLK-Pelle_CrRLK1L-1	CotAD_24268	RLK-Pelle_CrRLK1L-1	0	0.0107656	0.0441778	0.243687
CotAD_17003	RLK-Pelle_RLCK-IXb	CotAD_65319	RLK-Pelle_RLCK-IXb	0	0.0347617	0.0442591	0.785413
CotAD_20772	CK1_CK1	CotAD_28748	CK1_CK1	0	0.0134813	0.0446228	0.302118
CotAD_49956	RLK-Pelle_PERK-2	CotAD_21902	RLK-Pelle_PERK-2	0	0.0155114	0.0447493	0.346629
CotAD_47155	RLK-Pelle_URK-1	CotAD_69354	RLK-Pelle_URK-1	0	0	0.0448266	0
CotAD_27006	STE_STE20-Fray	CotAD_09759	STE_STE20-Fray	0	0.023921	0.0450731	0.530716
CotAD_10113	STE_STE20-Fray	CotAD_05428	STE_STE20-Fray	0	0.0256242	0.0452968	0.565695
CotAD_69381	RLK-Pelle_LRR-XIV	CotAD_38001	RLK-Pelle_LRR-XIV	0	0.0117095	0.0454931	0.25739
CotAD_57669	AGC-Pl	CotAD_27962	AGC-Pl	0	0.0113562	0.0458377	0.247748
CotAD_23495	CMGC_GSK	CotAD_14255	CMGC_GSK	0	0.00618242	0.0459779	0.134465
CotAD_47907	RLK-Pelle_SD-2b	CotAD_66339	RLK-Pelle_SD-2b	0	0.0253365	0.0460117	0.550654
CotAD_33172	CAMK_CDPK	CotAD_00839	CAMK_CDPK	0	0.00742194	0.0464066	0.159933
CotAD_68138	NEK	CotAD_58015	NEK	0	0.0135679	0.0464765	0.29193
CotAD_55350	RLK-Pelle_CR4L	CotAD_62636	RLK-Pelle_CR4L	0	0.00432226	0.0466076	0.0927373
CotAD_65468	CK1_CK1-Pl	CotAD_50321	CK1_CK1-Pl	0	0.0252441	0.0467186	0.540344
CotAD_17222	RLK-Pelle_LRR-XI-1	CotAD_20525	RLK-Pelle_LRR-XI-1	0	0.00456603	0.0467402	0.0976896
CotAD_17224	NEK	CotAD_20527	NEK	0	0.00802639	0.0467897	0.171542
CotAD_61841	CMGC_MAPK	CotAD_50152	CMGC_MAPK	0	0.015077	0.0472947	0.318789
CotAD_57664	RLK-Pelle_LRR-III	CotAD_27957	RLK-Pelle_LRR-III	0	0.0113036	0.0473308	0.238822
CotAD_31741	RLK-Pelle_RKF3	CotAD_08387	RLK-Pelle_RKF3	0	0.0111995	0.0473717	0.236417
CotAD_53982	RLK-Pelle_Extensin	CotAD_09686	RLK-Pelle_Extensin	0	0.0142202	0.0474654	0.299592
CotAD_34782	SCY1_SCYL2	CotAD_16749	SCY1_SCYL2	0	0.00947304	0.0475855	0.199074
CotAD_60745	Group-Pl-3	CotAD_60267	Group-Pl-3	0	0.0165736	0.047983	0.345405
CotAD_70224	RLK-Pelle_LRR-XIV	CotAD_09151	RLK-Pelle_LRR-XIV	0	0.0226716	0.0484821	0.467629
CotAD_62156	RLK-Pelle_WAK	CotAD_36412	RLK-Pelle_WAK	0	0.0158806	0.0485263	0.327258
CotAD_34560	AGC_RSK-2	CotAD_16512	AGC_RSK-2	0	0.0162417	0.0487835	0.332935
CotAD_51210	RLK-Pelle_PERK-1	CotAD_00470	RLK-Pelle_PERK-1	0	0.0018336	0.0492106	0.0372603
CotAD_60975	CAMK_CAMKL-CHK1	CotAD_54727	CAMK_CAMKL-CHK1	0	0.00783745	0.0492124	0.159258
CotAD_26995	RLK-Pelle_LRR-V	CotAD_09747	RLK-Pelle_LRR-V	0	0.00664456	0.0495721	0.134038
CotAD_04331	RLK-Pelle_URK-1	CotAD_09204	RLK-Pelle_URK-1	0	0.0071654	0.0498919	0.143619
CotAD_76343	RLK-Pelle_PERK-1	CotAD_23802	RLK-Pelle_PERK-1	0	0.0104756	0.0500098	0.209472
CotAD_21360	CAMK_CDPK	CotAD_26791	CAMK_CDPK	0	0.00591646	0.0501727	0.117922
CotAD_09467	RLK-Pelle_RLCK-XII-1	CotAD_18490	RLK-Pelle_RLCK-XII-1	0	0.0206204	0.0501859	0.41088
CotAD_09577	RLK-Pelle_LRR-III	CotAD_01701	RLK-Pelle_LRR-III	0	0.013599	0.0505557	0.26899
CotAD_57023	RLK-Pelle_LRR-III	CotAD_47120	RLK-Pelle_LRR-III	0	0.0123699	0.0510401	0.242357
CotAD_17180	RLK-Pelle_L-LEC	CotAD_20485	RLK-Pelle_L-LEC	0	0.00865282	0.0515123	0.167976
CotAD_72615	RLK-Pelle_LRR-III	CotAD_53742	RLK-Pelle_LRR-III	0	0.0125526	0.0518441	0.242122
CotAD_00894	RLK-Pelle_LRR-XI-1	CotAD_15160	RLK-Pelle_LRR-XI-1	0	0.0199133	0.052046	0.38261
CotAD_69284	RLK-Pelle_LRR-III	CotAD_21656	RLK-Pelle_LRR-III	0	0.00862565	0.0522037	0.165231
CotAD_33066	CMGC_GSK	CotAD_43639	CMGC_GSK	0	0.0112532	0.0523206	0.215082
CotAD_31783	RLK-Pelle_CrRLK1L-1	CotAD_08349	RLK-Pelle_CrRLK1L-1	0	0.0156698	0.0529336	0.296027
CotAD_62297	RLK-Pelle_LRR-III	CotAD_21953	RLK-Pelle_LRR-III	0	0.022848	0.0533321	0.42841
CotAD_06862	CAMK_CAMKL-CHK1	CotAD_10936	CAMK_CAMKL-CHK1	0	0.00802885	0.0533558	0.150477
CotAD_39691	TKL-Pl-8	CotAD_00302	TKL-Pl-8	0	0.011621	0.0533875	0.217672
CotAD_33159	RLK-Pelle_RLCK-VIIa-1	CotAD_00824	RLK-Pelle_RLCK-VIIa-1	0	0.036649	0.0534267	0.685967
CotAD_50478	RLK-Pelle_LRR-V	CotAD_01529	RLK-Pelle_LRR-V	0	0.025939	0.0537564	0.482529
CotAD_34828	RLK-Pelle_LRR-XI-1	CotAD_16694	RLK-Pelle_LRR-XI-1	0	0.0286589	0.0542405	0.528367
CotAD_00934	RLK-Pelle_LRR-III	CotAD_15200	RLK-Pelle_LRR-III	0	0.0128539	0.054368	0.236424
CotAD_17117	RLK-Pelle_L-LEC	CotAD_31553	RLK-Pelle_L-LEC	3e-141	0.0235313	0.0544869	0.431872
CotAD_00914	RLK-Pelle_L-LEC	CotAD_15179	RLK-Pelle_L-LEC	0	0.0137225	0.0551832	0.248672
CotAD_49622	RLK-Pelle_RLCK-VIIa-1	CotAD_18094	RLK-Pelle_RLCK-VIIa-1	0	0.0103279	0.0557748	0.185172
CotAD_45262	RLK-Pelle_L-LEC	CotAD_00141	RLK-Pelle_L-LEC	0	0.0356979	0.055874	0.638901
CotAD_20697	TKL-Pl-4	CotAD_28677	TKL-Pl-4	0	0.00684806	0.0565925	0.121007
CotAD_63567	RLK-Pelle_RLCK-VIIa-2	CotAD_00358	RLK-Pelle_RLCK-VIIa-2	0	0.00868177	0.0568834	0.152624
CotAD_68235	RLK-Pelle_PERK-2	CotAD_06651	RLK-Pelle_PERK-2	0	0.0340525	0.0579642	0.587475
CotAD_32906	RLK-Pelle_SD-2b	CotAD_46416	RLK-Pelle_SD-2b	0	0.0249772	0.0581063	0.429853
CotAD_48815	RLK-Pelle_WAK_LRK10L-1	CotAD_42995	RLK-Pelle_WAK_LRK10L-1	0	0.00721208	0.0581123	0.124106
CotAD_44543	CAMK_CAMKL-CHK1	CotAD_01486	CAMK_CAMKL-CHK1	0	0.0194611	0.0583318	0.333627
CotAD_31444	RLK-Pelle_LRR-I-1	CotAD_06671	RLK-Pelle_LRR-I-1	0	0.0329321	0.0583918	0.563985
CotAD_57167	SCY1_SCYL1	CotAD_16773	SCY1_SCYL1	0	0.00580862	0.0585962	0.0991296
CotAD_41130	CK1_CK1-Pl	CotAD_11101	CK1_CK1-Pl	0	0.00806126	0.0586072	0.137547
CotAD_51911	RLK-Pelle_LRR-I-1	CotAD_44784	RLK-Pelle_LRR-I-1	0	0.0147082	0.0587058	0.25054
CotAD_07003	STE_STE11	CotAD_29749	STE_STE11	0	0.0473087	0.0593556	0.797039
CotAD_54420	RLK-Pelle_RLCK-VI	CotAD_43147	RLK-Pelle_RLCK-VI	0	0.043944	0.059421	0.739538
CotAD_44559	RLK-Pelle_RLCK-X	CotAD_01473	RLK-Pelle_RLCK-X	0	0.0148654	0.0595232	0.24974
CotAD_09564	CMGC_MAPK	CotAD_01714	CMGC_MAPK	0	0.00737484	0.0595847	0.123771
CotAD_33194	RLK-Pelle_LRR-V	CotAD_00860	RLK-Pelle_LRR-V	0	0.0125417	0.0599042	0.209363
CotAD_00967	RLK-Pelle_LRR-III	CotAD_15231	RLK-Pelle_LRR-III	0	0.0142663	0.0603003	0.236587
CotAD_12291	WNK_NRBP	CotAD_45241	WNK_NRBP	0	0.0391973	0.0612824	0.639617
CotAD_21296	RLK-Pelle_PERK-2	CotAD_26850	RLK-Pelle_PERK-2	0	0.0129873	0.0613929	0.211545
CotAD_07502	TKL_CTR1-DRK-2	CotAD_60248	TKL_CTR1-DRK-2	0	0.0457712	0.0625338	0.731944
CotAD_17108	RLK-Pelle_LRR-IX	CotAD_31541	RLK-Pelle_LRR-IX	0	0.0290928	0.0627965	0.463287
CotAD_37784	CMGC_SRPK	CotAD_18552	CMGC_SRPK	0	0.0135624	0.06353	0.21348
CotAD_17196	RLK-Pelle_LRR-V	CotAD_20501	RLK-Pelle_LRR-V	0	0.0348331	0.0640389	0.543937
CotAD_59737	RLK-Pelle_LRR-XII-1	CotAD_37359	RLK-Pelle_LRR-XII-1	0	0.0164228	0.0641065	0.256179
CotAD_51147	CMGC_MAPK	CotAD_35159	CMGC_MAPK	0	0.016669	0.0650711	0.256166
CotAD_36591	RLK-Pelle_RLCK-V	CotAD_05973	RLK-Pelle_RLCK-V	0	0.00530702	0.0655667	0.0809408
CotAD_14595	CAMK_CAMKL-CHK1	CotAD_33724	CAMK_CAMKL-CHK1	0	0.00573479	0.0662259	0.0865945
CotAD_52018	STE_STE20-Fray	CotAD_26015	STE_STE20-Fray	0	0.0426622	0.0668035	0.638621
CotAD_15547	RLK-Pelle_SD-2b	CotAD_35166	RLK-Pelle_SD-2b	0	0.0112461	0.0674612	0.166705
CotAD_19218	RLK-Pelle_DLSV	CotAD_35524	RLK-Pelle_DLSV	0	0.0600334	0.0693431	0.865745
CotAD_53237	CMGC_MAPK	CotAD_29332	CMGC_MAPK	0	0.00762672	0.0694137	0.109874
CotAD_30717	RLK-Pelle_LRR-IX	CotAD_24219	RLK-Pelle_LRR-IX	0	0.00887757	0.0710216	0.124998
CotAD_19789	CAMK_CDPK	CotAD_11343	CAMK_CDPK	0	0.0163396	0.0719172	0.2272
CotAD_30036	RLK-Pelle_LysM	CotAD_01660	RLK-Pelle_LysM	0	0.0472965	0.0726951	0.650615
CotAD_09513	RLK-Pelle_RLCK-VIIa-2	CotAD_18454	RLK-Pelle_RLCK-VIIa-2	0	0.023211	0.0746278	0.311024
CotAD_59853	RLK-Pelle_WAK	CotAD_51821	RLK-Pelle_WAK	0	0.0226106	0.0751508	0.30087
CotAD_52307	RLK-Pelle_LRK10L-2	CotAD_39387	RLK-Pelle_LRK10L-2	0	0.0209399	0.0779764	0.268541
CotAD_19814	TKL_Gdt	CotAD_11318	TKL_Gdt	8e-121	0.117038	0.080692	1.45042
CotAD_47144	TLK	CotAD_72781	TLK	0	0.0421887	0.0830457	0.508018
CotAD_19795	RLK-Pelle_LRR-VI-2	CotAD_11338	RLK-Pelle_LRR-VI-2	0	0.043968	0.0845205	0.520205
CotAD_47228	RLK-Pelle_LRR-VIII-1	CotAD_27954	RLK-Pelle_LRR-VIII-1	0	0.065668	0.087323	0.752012
CotAD_31758	RLK-Pelle_LRR-XIV	CotAD_08372	RLK-Pelle_LRR-XIV	0	0.0403512	0.0884791	0.456053
CotAD_70185	RLK-Pelle_LRR-XI-1	CotAD_52229	RLK-Pelle_LRR-XI-1	4e-127	0.13636	0.0913031	1.49349
CotAD_32000	CAMK_CAMKL-CHK1	CotAD_20246	CAMK_CAMKL-CHK1	0	0.0141469	0.0918794	0.153973
CotAD_03678	RLK-Pelle_SD-2b	CotAD_31314	RLK-Pelle_SD-2b	0	0.0531359	0.0976601	0.54409
CotAD_68338	STE_STE20-Fray	CotAD_40382	STE_STE20-Fray	1e-129	0.172181	0.099261	1.73463
CotAD_33142	RLK-Pelle_DLSV	CotAD_00798	RLK-Pelle_DLSV	0	0.0453717	0.100341	0.452174
CotAD_19220	RLK-Pelle_DLSV	CotAD_35519	RLK-Pelle_DLSV	0	0.0680553	0.101114	0.673052
CotAD_56833	STE_STE11	CotAD_62357	STE_STE11	0	0.0473838	0.102577	0.461933
CotAD_19798	RLK-Pelle_RLCK-XII-1	CotAD_11335	RLK-Pelle_RLCK-XII-1	0	0.0540853	0.103622	0.521948
CotAD_44981	AGC_NDR	CotAD_51759	AGC_NDR	0	0.0676934	0.106373	0.63638
CotAD_33183	STE_STE11	CotAD_00850	STE_STE11	0	0.0895026	0.108833	0.822382
CotAD_37222	RLK-Pelle_LRR-XII-1	CotAD_03811	RLK-Pelle_LRR-XII-1	0	0.0645888	0.111707	0.578201
CotAD_33191	RLK-Pelle_LysM	CotAD_00857	RLK-Pelle_LysM	0	0.0776369	0.119755	0.648298
CotAD_59850	RLK-Pelle_WAK	CotAD_51837	RLK-Pelle_WAK	0	0.0263134	0.121142	0.217211
CotAD_33215	RLK-Pelle_LRR-VII-2	CotAD_00160	RLK-Pelle_LRR-VII-2	2e-154	0.0721427	0.149299	0.483209
CotAD_76123	RLK-Pelle_LRR-XI-1	CotAD_30977	RLK-Pelle_LRR-XI-1	0	0.0987844	0.166032	0.594972
CotAD_66223	CAMK_CAMKL-CHK1	CotAD_13683	CAMK_CAMKL-CHK1	0	0.142422	0.169153	0.84197
CotAD_36542	RLK-Pelle_SD-2b	CotAD_05914	RLK-Pelle_SD-2b	0	0.0715953	0.17268	0.414613
CotAD_62160	RLK-Pelle_WAK	CotAD_36425	RLK-Pelle_WAK	9e-176	0.171936	0.185303	0.927866
CotAD_40382	STE_STE20-Fray	CotAD_09759	STE_STE20-Fray	3e-124	0.199117	0.206579	0.963877
CotAD_23469	AGC_RSK-2	CotAD_14233	AGC_RSK-2	2e-145	0.161916	0.210551	0.769011
CotAD_66284	RLK-Pelle_LRR-XI-1	CotAD_60782	RLK-Pelle_LRR-XI-1	0	0.10917	0.212498	0.513748
CotAD_32002	CMGC_GSK	CotAD_20243	CMGC_GSK	0	0.0188819	0.2327	0.0811426
CotAD_33390	CAMK_CDPK	CotAD_12121	CAMK_CDPK	0	0.0677972	0.243745	0.278149
CotAD_04134	SCY1_SCYL2	CotAD_16749	SCY1_SCYL2	0	0.0919942	0.250155	0.367749
CotAD_10456	RLK-Pelle_RLCK-X	CotAD_00114	RLK-Pelle_RLCK-X	0	0.118606	0.250254	0.473942
CotAD_58421	RLK-Pelle_SD-2b	CotAD_26741	RLK-Pelle_SD-2b	4e-120	0.0967003	0.258202	0.374514
CotAD_19212	RLK-Pelle_DLSV	CotAD_35523	RLK-Pelle_DLSV	0	0.140463	0.268956	0.522251
CotAD_41074	CMGC_CLK	CotAD_00193	CMGC_CLK	4e-163	0.110352	0.277068	0.398287
CotAD_68755	RLK-Pelle_DLSV	CotAD_20303	RLK-Pelle_DLSV	0	0.139781	0.285803	0.489082
CotAD_65496	RLK-Pelle_LRR-XI-1	CotAD_71506	RLK-Pelle_LRR-XI-1	0	0.107408	0.290466	0.36978
CotAD_21902	RLK-Pelle_PERK-2	CotAD_09675	RLK-Pelle_PERK-2	0	0.0869118	0.300075	0.289633
CotAD_19400	CMGC_CK2	CotAD_53762	CMGC_CK2	6e-155	0.047909	0.307021	0.156045
CotAD_53740	CMGC_DYRK-PRP4	CotAD_02809	CMGC_DYRK-PRP4	0	0.110336	0.319869	0.344942
CotAD_60614	NEK	CotAD_42407	NEK	0	0.145158	0.321916	0.45092
CotAD_06834	CK1_CK1-Pl	CotAD_00231	CK1_CK1-Pl	0	0.0198043	0.321958	0.0615122
CotAD_46869	NEK	CotAD_42407	NEK	0	0.14038	0.33037	0.424918
CotAD_10400	CK1_CK1-Pl	CotAD_00231	CK1_CK1-Pl	0	0.0230902	0.340982	0.0677168
CotAD_30679	RLK-Pelle_SD-2b	CotAD_24255	RLK-Pelle_SD-2b	0	0.161149	0.342431	0.470601
CotAD_69770	RLK-Pelle_WAK	CotAD_36425	RLK-Pelle_WAK	8e-167	0.237404	0.343491	0.691152
CotAD_60632	CMGC_CDK-CDK7	CotAD_03147	CMGC_CDK-CDK7	0	0.0495013	0.34629	0.142948
CotAD_12382	NEK	CotAD_46869	NEK	0	0.143099	0.348184	0.410987
CotAD_74085	CAMK_CDPK	CotAD_59452	CAMK_CDPK	0	0.0440069	0.35092	0.125405
CotAD_25842	NAK	CotAD_01924	NAK	0	0.0696266	0.353081	0.197197
CotAD_75512	TKL-Pl-5	CotAD_00601	TKL-Pl-5	0	0.0666802	0.354868	0.187901
CotAD_36168	CAMK_CAMKL-LKB	CotAD_54315	CAMK_CAMKL-LKB	0	0.0997989	0.355125	0.281024
CotAD_12428	CAMK_CAMKL-LKB	CotAD_16413	CAMK_CAMKL-LKB	0	0.0901839	0.356325	0.253094
CotAD_25005	RLK-Pelle_LRR-Xa	CotAD_35776	RLK-Pelle_LRR-Xa	0	0.0993905	0.357956	0.277662
CotAD_69205	CMGC_RCK	CotAD_10809	CMGC_RCK	0	0.100438	0.358334	0.280292
CotAD_75767	TKL_CTR1-DRK-2	CotAD_00270	TKL_CTR1-DRK-2	0	0.110943	0.360715	0.307565
CotAD_58070	CMGC_CLK	CotAD_41074	CMGC_CLK	0	0.103114	0.36157	0.285185
CotAD_34782	SCY1_SCYL2	CotAD_31182	SCY1_SCYL2	0	0.111142	0.364805	0.304661
CotAD_61991	TKL-Pl-6	CotAD_50792	TKL-Pl-6	0	0.154449	0.365401	0.422684
CotAD_54105	CMGC_MAPK	CotAD_13472	CMGC_MAPK	0	0.0351681	0.367335	0.0957385
CotAD_08780	TKL_CTR1-DRK-2	CotAD_45253	TKL_CTR1-DRK-2	0	0.124501	0.369433	0.337005
CotAD_69180	CMGC_RCK	CotAD_10809	CMGC_RCK	0	0.0909281	0.370039	0.245726
CotAD_30678	RLK-Pelle_SD-2b	CotAD_24256	RLK-Pelle_SD-2b	0	0.2061	0.370817	0.5558
CotAD_34193	RLK-Pelle_LysM	CotAD_08073	RLK-Pelle_LysM	0	0.0942482	0.371826	0.253474
CotAD_76343	RLK-Pelle_PERK-1	CotAD_00470	RLK-Pelle_PERK-1	0	0.0716037	0.373147	0.191891
CotAD_25043	CMGC_RCK	CotAD_69180	CMGC_RCK	0	0.091727	0.37361	0.245515
CotAD_38892	TKL-Pl-6	CotAD_50792	TKL-Pl-6	0	0.153634	0.37532	0.409341
CotAD_33140	RLK-Pelle_DLSV	CotAD_00789	RLK-Pelle_DLSV	0	0.130571	0.376886	0.346446
CotAD_35776	RLK-Pelle_LRR-Xa	CotAD_10850	RLK-Pelle_LRR-Xa	0	0.0995943	0.379429	0.262485
CotAD_40982	RLK-Pelle_RLCK-X	CotAD_10456	RLK-Pelle_RLCK-X	0	0.0865071	0.379695	0.227833
CotAD_41978	AGC_NDR	CotAD_31351	AGC_NDR	0	0.0379828	0.383805	0.0989637
CotAD_36170	CAMK_CAMKL-CHK1	CotAD_54331	CAMK_CAMKL-CHK1	0	0.0470401	0.38668	0.121651
CotAD_58679	TKL-Pl-1	CotAD_53461	TKL-Pl-1	0	0.0670094	0.390513	0.171593
CotAD_23802	RLK-Pelle_PERK-1	CotAD_00470	RLK-Pelle_PERK-1	0	0.0702134	0.3939	0.178252
CotAD_76343	RLK-Pelle_PERK-1	CotAD_51210	RLK-Pelle_PERK-1	0	0.0688713	0.394804	0.174444
CotAD_74115	RLK-Pelle_LRR-VII-2	CotAD_00160	RLK-Pelle_LRR-VII-2	0	0.075673	0.395646	0.191265
CotAD_34839	CMGC_SRPK	CotAD_37784	CMGC_SRPK	0	0.0760231	0.396111	0.191924
CotAD_06599	STE_STE7	CotAD_00381	STE_STE7	0	0.059437	0.400211	0.148514
CotAD_74115	RLK-Pelle_LRR-VII-2	CotAD_45281	RLK-Pelle_LRR-VII-2	0	0.0757903	0.400554	0.189214
CotAD_57532	RLK-Pelle_LRR-Xa	CotAD_10850	RLK-Pelle_LRR-Xa	0	0.0950722	0.401081	0.23704
CotAD_41130	CK1_CK1-Pl	CotAD_32629	CK1_CK1-Pl	0	0.0460365	0.40432	0.113862
CotAD_33226	RLK-Pelle_LRR-XI-1	CotAD_00188	RLK-Pelle_LRR-XI-1	0	0.169867	0.404626	0.419813
CotAD_23850	RLK-Pelle_LRR-III	CotAD_00504	RLK-Pelle_LRR-III	2e-171	0.076906	0.404989	0.189896
CotAD_61925	RLK-Pelle_RLCK-IXb	CotAD_39703	RLK-Pelle_RLCK-IXb	0	0.128613	0.407888	0.315314
CotAD_56645	CMGC_MAPK	CotAD_27047	CMGC_MAPK	0	0.0660579	0.408226	0.161817
CotAD_17672	RLK-Pelle_LRR-III	CotAD_00504	RLK-Pelle_LRR-III	2e-170	0.0750898	0.409173	0.183516
CotAD_68606	RLK-Pelle_CrRLK1L-1	CotAD_68608	RLK-Pelle_CrRLK1L-1	0	0.219135	0.409777	0.534768
CotAD_61925	RLK-Pelle_RLCK-IXb	CotAD_00291	RLK-Pelle_RLCK-IXb	0	0.12821	0.409894	0.312788
CotAD_71555	TKL-Pl-5	CotAD_16201	TKL-Pl-5	0	0.116482	0.423598	0.274981
CotAD_61564	RLK-Pelle_RLCK-IXb	CotAD_00291	RLK-Pelle_RLCK-IXb	0	0.125102	0.43525	0.287425
CotAD_33403	AGC_RSK-2	CotAD_13007	AGC_RSK-2	0	0.111141	0.436996	0.254329
CotAD_38254	RLK-Pelle_RLCK-V	CotAD_31340	RLK-Pelle_RLCK-V	0	0.0695716	0.439037	0.158464
CotAD_16512	AGC_RSK-2	CotAD_59977	AGC_RSK-2	0	0.148206	0.440172	0.3367
CotAD_72338	RLK-Pelle_DLSV	CotAD_59287	RLK-Pelle_DLSV	0	0.157415	0.446479	0.352571
CotAD_16416	CAMK_CAMKL-CHK1	CotAD_54331	CAMK_CAMKL-CHK1	0	0.0434568	0.451289	0.0962949
CotAD_62836	RLK-Pelle_LRR-V	CotAD_50478	RLK-Pelle_LRR-V	0	0.199796	0.453676	0.440394
CotAD_06868	RLK-Pelle_LRR-VII-2	CotAD_00160	RLK-Pelle_LRR-VII-2	0	0.124493	0.457323	0.272222
CotAD_33048	RLK-Pelle_URK-1	CotAD_04331	RLK-Pelle_URK-1	0	0.0781439	0.463762	0.1685
CotAD_24455	STE_STE7	CotAD_71378	STE_STE7	7e-131	0.0597267	0.469165	0.127304
CotAD_34782	SCY1_SCYL2	CotAD_06312	SCY1_SCYL2	0	0.1043	0.46939	0.222202
CotAD_53454	RLK-Pelle_LRR-V	CotAD_01529	RLK-Pelle_LRR-V	0	0.206707	0.471253	0.438632
CotAD_12492	AGC_RSK-2	CotAD_16512	AGC_RSK-2	0	0.152572	0.475539	0.32084
CotAD_12447	CAMK_CAMKL-CHK1	CotAD_16416	CAMK_CAMKL-CHK1	0	0.035721	0.476579	0.074953
CotAD_41057	RLK-Pelle_LRR-III	CotAD_05288	RLK-Pelle_LRR-III	0	0.0850505	0.497238	0.171046
CotAD_70672	RLK-Pelle_LRR-III	CotAD_41057	RLK-Pelle_LRR-III	0	0.110551	0.497339	0.222284
CotAD_51147	CMGC_MAPK	CotAD_29590	CMGC_MAPK	0	0.094992	0.497938	0.190771
CotAD_33383	RLK-Pelle_RLCK-VIIa-2	CotAD_34978	RLK-Pelle_RLCK-VIIa-2	0	0.0908725	0.505314	0.179834
CotAD_75096	RLK-Pelle_RLCK-VIII	CotAD_28630	RLK-Pelle_RLCK-VIII	0	0.0846328	0.505483	0.16743
CotAD_63672	RLK-Pelle_PERK-2	CotAD_05813	RLK-Pelle_PERK-2	0	0.16551	0.506683	0.326655
CotAD_16449	CAMK_CDPK	CotAD_54317	CAMK_CDPK	0	0.128608	0.507373	0.253479
CotAD_12430	CAMK_CDPK	CotAD_16449	CAMK_CDPK	0	0.126678	0.515979	0.245509
CotAD_19414	STE_STE11	CotAD_41924	STE_STE11	7e-154	0.190754	0.574526	0.33202
CotAD_34786	CAMK_CDPK	CotAD_05939	CAMK_CDPK	0	0.100428	0.580371	0.173041
CotAD_55119	RLK-Pelle_DLSV	CotAD_72040	RLK-Pelle_DLSV	1e-176	0.185692	0.588635	0.315463
CotAD_28712	RLK-Pelle_LRR-Xa	CotAD_05438	RLK-Pelle_LRR-Xa	0	0.113565	0.592727	0.191597
CotAD_32393	RLK-Pelle_LRR-XI-1	CotAD_36059	RLK-Pelle_LRR-XI-1	0	0.111247	0.595041	0.186956
CotAD_07539	RLK-Pelle_LRR-XI-1	CotAD_32393	RLK-Pelle_LRR-XI-1	0	0.112811	0.599016	0.188327
CotAD_10129	RLK-Pelle_LRR-Xa	CotAD_28712	RLK-Pelle_LRR-Xa	0	0.112919	0.601526	0.18772
CotAD_02296	CAMK_CDPK	CotAD_25340	CAMK_CDPK	0	0.054313	0.604573	0.0898369
CotAD_33020	RLK-Pelle_LRR-III	CotAD_04320	RLK-Pelle_LRR-III	0	0.167196	0.607367	0.275281
CotAD_10117	TKL-Pl-4	CotAD_28677	TKL-Pl-4	0	0.0517549	0.620257	0.083441
CotAD_02413	RLK-Pelle_WAK_LRK10L-1	CotAD_42995	RLK-Pelle_WAK_LRK10L-1	0	0.16137	0.621056	0.259831
CotAD_70823	RLK-Pelle_L-LEC	CotAD_36002	RLK-Pelle_L-LEC	5e-111	0.432262	0.622466	0.694435
CotAD_57832	RLK-Pelle_LRR-XI-1	CotAD_48311	RLK-Pelle_LRR-XI-1	0	0.116567	0.62535	0.186403
CotAD_02480	RLK-Pelle_LRK10L-2	CotAD_46547	RLK-Pelle_LRK10L-2	0	0.302406	0.62608	0.483015
CotAD_76325	RLK-Pelle_LRR-XI-1	CotAD_08453	RLK-Pelle_LRR-XI-1	0	0.0623657	0.634546	0.098284
CotAD_28677	TKL-Pl-4	CotAD_05432	TKL-Pl-4	0	0.052688	0.657179	0.0801729
CotAD_64733	RLK-Pelle_RLCK-VI	CotAD_54238	RLK-Pelle_RLCK-VI	0	0.162262	0.659431	0.246063
CotAD_19644	RLK-Pelle_RLCK-VI	CotAD_49804	RLK-Pelle_RLCK-VI	0	0.244972	0.66139	0.37039
CotAD_02312	RLK-Pelle_LRR-VII-3	CotAD_25309	RLK-Pelle_LRR-VII-3	0	0.102056	0.662397	0.15407
CotAD_44559	RLK-Pelle_RLCK-X	CotAD_00114	RLK-Pelle_RLCK-X	2e-162	0.429443	0.671853	0.639193
CotAD_21953	RLK-Pelle_LRR-III	CotAD_09713	RLK-Pelle_LRR-III	0	0.244511	0.705471	0.346592
CotAD_76152	CAMK_CAMKL-CHK1	CotAD_10463	CAMK_CAMKL-CHK1	0	0.117238	0.707618	0.165681
CotAD_34813	RLK-Pelle_LRR-XI-1	CotAD_06290	RLK-Pelle_LRR-XI-1	0	0.159629	0.728878	0.219007
CotAD_34812	RLK-Pelle_CR4L	CotAD_31160	RLK-Pelle_CR4L	0	0.156573	0.736331	0.212639
CotAD_22931	RLK-Pelle_Singleton	CotAD_00229	RLK-Pelle_Singleton	0	0.16357	0.739932	0.221061
CotAD_10463	CAMK_CAMKL-CHK1	CotAD_00097	CAMK_CAMKL-CHK1	0	0.0957259	0.747894	0.127994
CotAD_07540	RLK-Pelle_LRR-XI-1	CotAD_32395	RLK-Pelle_LRR-XI-1	0	0.140455	0.751627	0.186869
CotAD_32395	RLK-Pelle_LRR-XI-1	CotAD_36058	RLK-Pelle_LRR-XI-1	0	0.131752	0.756186	0.174233
CotAD_20733	RLK-Pelle_LRR-Xa	CotAD_52364	RLK-Pelle_LRR-Xa	1e-150	0.276067	0.765881	0.360456
CotAD_52354	TKL-Pl-4	CotAD_00871	TKL-Pl-4	0	0.0393251	0.780331	0.0503954
CotAD_40982	RLK-Pelle_RLCK-X	CotAD_01473	RLK-Pelle_RLCK-X	2e-172	0.367283	0.797963	0.460276
CotAD_41000	CAMK_CAMKL-CHK1	CotAD_10463	CAMK_CAMKL-CHK1	0	0.100317	0.805198	0.124587
CotAD_02166	RLK-Pelle_WAK_LRK10L-1	CotAD_09360	RLK-Pelle_WAK_LRK10L-1	6e-141	0.376654	0.807857	0.466238
CotAD_10397	RLK-Pelle_LRR-XI-1	CotAD_00237	RLK-Pelle_LRR-XI-1	0	0.1684	0.818358	0.205778
CotAD_06862	CAMK_CAMKL-CHK1	CotAD_13892	CAMK_CAMKL-CHK1	0	0.0709968	0.821815	0.0863903
CotAD_06862	CAMK_CAMKL-CHK1	CotAD_00165	CAMK_CAMKL-CHK1	0	0.0512533	0.845763	0.0606001
CotAD_62432	CAMK_CAMKL-CHK1	CotAD_00097	CAMK_CAMKL-CHK1	0	0.0991683	0.860132	0.115294
CotAD_20703	RLK-Pelle_LRR-III	CotAD_30981	RLK-Pelle_LRR-III	2e-133	0.457436	0.865014	0.528819
CotAD_31783	RLK-Pelle_CrRLK1L-1	CotAD_24268	RLK-Pelle_CrRLK1L-1	0	0.182047	0.866022	0.21021
CotAD_52312	RLK-Pelle_WAK_LRK10L-1	CotAD_03142	RLK-Pelle_WAK_LRK10L-1	0	0.345238	0.866656	0.398357
CotAD_10456	RLK-Pelle_RLCK-X	CotAD_01473	RLK-Pelle_RLCK-X	4e-172	0.353595	0.876571	0.403384
CotAD_51145	RLK-Pelle_RLCK-V	CotAD_29600	RLK-Pelle_RLCK-V	0	0.0770607	0.883201	0.0872516
CotAD_74521	CAMK_CAMKL-CHK1	CotAD_00567	CAMK_CAMKL-CHK1	0	0.0768711	0.899893	0.0854224
CotAD_67316	CAMK_CDPK	CotAD_31605	CAMK_CDPK	0	0.190907	0.91444	0.208769
CotAD_67316	CAMK_CDPK	CotAD_28634	CAMK_CDPK	0	0.19345	0.915251	0.211362
CotAD_53451	RLK-Pelle_LRR-III	CotAD_01535	RLK-Pelle_LRR-III	0	0.240384	0.926105	0.259565
CotAD_74021	RLK-Pelle_LRR-III	CotAD_01535	RLK-Pelle_LRR-III	0	0.24013	0.967118	0.248294
CotAD_06854	RLK-Pelle_DLSV	CotAD_00182	RLK-Pelle_DLSV	0	0.264815	1.02116	0.259328
CotAD_19212	RLK-Pelle_DLSV	CotAD_62988	RLK-Pelle_DLSV	0	0.401405	1.05269	0.381312
CotAD_50152	CMGC_MAPK	CotAD_02790	CMGC_MAPK	0	0.198849	1.05946	0.187689
CotAD_37222	RLK-Pelle_LRR-XII-1	CotAD_41031	RLK-Pelle_LRR-XII-1	0	0.464977	1.09107	0.426164
CotAD_06790	RLK-Pelle_RLCK-VIIa-2	CotAD_00358	RLK-Pelle_RLCK-VIIa-2	0	0.142303	1.12629	0.126347
CotAD_73334	CMGC_CK2	CotAD_53762	CMGC_CK2	2e-146	0.202019	1.13094	0.178629
CotAD_66284	RLK-Pelle_LRR-XI-1	CotAD_39964	RLK-Pelle_LRR-XI-1	1e-171	0.79924	1.14432	0.698438
CotAD_27959	RLK-Pelle_CrRLK1L-1	CotAD_40606	RLK-Pelle_CrRLK1L-1	4e-164	0.524385	1.14684	0.457245
CotAD_33218	CAMK_CAMKL-CHK1	CotAD_00165	CAMK_CAMKL-CHK1	0	0.0475929	1.16848	0.0407305
CotAD_63666	RLK-Pelle_WAK	CotAD_36425	RLK-Pelle_WAK	0	0.289146	1.17415	0.24626
CotAD_60788	RLK-Pelle_LRR-XI-1	CotAD_52233	RLK-Pelle_LRR-XI-1	0	0.406242	1.1892	0.341609
CotAD_03679	RLK-Pelle_SD-2b	CotAD_32437	RLK-Pelle_SD-2b	1e-148	0.354997	1.19094	0.298081
CotAD_22895	RLK-Pelle_DLSV	CotAD_00182	RLK-Pelle_DLSV	0	0.334075	1.2047	0.27731
CotAD_33233	RLK-Pelle_PERK-1	CotAD_00470	RLK-Pelle_PERK-1	9e-149	0.31306	1.20897	0.258947
CotAD_44559	RLK-Pelle_RLCK-X	CotAD_40982	RLK-Pelle_RLCK-X	5e-176	0.328117	1.21642	0.26974
CotAD_17003	RLK-Pelle_RLCK-IXb	CotAD_67405	RLK-Pelle_RLCK-IXb	0	0.436917	1.21732	0.358917
CotAD_30976	RLK-Pelle_LRR-XI-1	CotAD_00150	RLK-Pelle_LRR-XI-1	0	0.410856	1.24582	0.329789
CotAD_36542	RLK-Pelle_SD-2b	CotAD_37570	RLK-Pelle_SD-2b	0	0.260851	1.26192	0.20671
CotAD_51218	RLK-Pelle_RLCK-VIIa-1	CotAD_18326	RLK-Pelle_RLCK-VIIa-1	0	0.13455	1.27579	0.105464
CotAD_02887	TKL_CTR1-DRK-2	CotAD_46540	TKL_CTR1-DRK-2	0	0.367905	1.28996	0.285206
CotAD_03511	RLK-Pelle_RLCK-XII-1	CotAD_09467	RLK-Pelle_RLCK-XII-1	0	0.135643	1.30767	0.103729
CotAD_53463	RLK-Pelle_LRR-XI-1	CotAD_00148	RLK-Pelle_LRR-XI-1	0	0.422482	1.32401	0.319093
CotAD_34155	RLK-Pelle_CR4L	CotAD_62636	RLK-Pelle_CR4L	1e-114	0.85493	1.44215	0.592818
CotAD_26971	RLK-Pelle_RLCK-VIIa-2	CotAD_00358	RLK-Pelle_RLCK-VIIa-2	0	0.309856	1.47054	0.210708
CotAD_10180	RLK-Pelle_LRR-XV	CotAD_67300	RLK-Pelle_LRR-XV	0	0.452747	1.47183	0.307609
CotAD_27990	CAMK_OST1L	CotAD_54619	CAMK_OST1L	1e-110	0.343031	1.49644	0.229231
CotAD_57105	RLK-Pelle_LRR-Xb-1	CotAD_24661	RLK-Pelle_LRR-Xb-1	0	0.415301	1.52212	0.272843
CotAD_50485	RLK-Pelle_RLCK-IXb	CotAD_42344	RLK-Pelle_RLCK-IXb	0	0.364562	1.52383	0.23924
CotAD_53331	CMGC_GSK	CotAD_43639	CMGC_GSK	0	0.0581378	1.56824	0.037072
CotAD_19219	RLK-Pelle_DLSV	CotAD_00789	RLK-Pelle_DLSV	0	0.325446	1.57159	0.207081
CotAD_36318	RLK-Pelle_LRR-IX	CotAD_31541	RLK-Pelle_LRR-IX	0	0.285757	1.57879	0.180997
CotAD_55539	RLK-Pelle_LRR-III	CotAD_23850	RLK-Pelle_LRR-III	2e-113	0.643149	1.58119	0.406751
CotAD_06505	RLK-Pelle_RLCK-VIIa-2	CotAD_00358	RLK-Pelle_RLCK-VIIa-2	0	0.24697	1.6207	0.152385
CotAD_47533	RLK-Pelle_CrRLK1L-1	CotAD_05175	RLK-Pelle_CrRLK1L-1	0	0.415817	1.71313	0.242724
CotAD_19216	RLK-Pelle_DLSV	CotAD_32295	RLK-Pelle_DLSV	1e-152	0.538985	1.72886	0.311757
CotAD_32437	RLK-Pelle_SD-2b	CotAD_31312	RLK-Pelle_SD-2b	0	0.331142	1.73385	0.190987
CotAD_19219	RLK-Pelle_DLSV	CotAD_62978	RLK-Pelle_DLSV	9e-148	0.516308	1.73993	0.296741
CotAD_30480	CMGC_MAPK	CotAD_02790	CMGC_MAPK	0	0.248825	1.8271	0.136185
CotAD_05813	RLK-Pelle_PERK-2	CotAD_09675	RLK-Pelle_PERK-2	4e-107	0.784096	1.84355	0.425318
CotAD_75746	RLK-Pelle_RLCK-VI	CotAD_27818	RLK-Pelle_RLCK-VI	3e-127	0.567307	1.868	0.303698
CotAD_65642	RLK-Pelle_L-LEC	CotAD_76880	RLK-Pelle_L-LEC	0	0.384067	1.87426	0.204917
CotAD_42480	TKL-Pl-6	CotAD_38892	TKL-Pl-6	1e-141	0.893512	2.0098	0.444578
CotAD_57170	AGC-Pl	CotAD_27962	AGC-Pl	0	0.233504	2.03866	0.114538
CotAD_21002	RLK-Pelle_LRK10L-2	CotAD_09361	RLK-Pelle_LRK10L-2	2e-166	0.49562	2.08888	0.237266
CotAD_19718	RLK-Pelle_LRR-VII-1	CotAD_27936	RLK-Pelle_LRR-VII-1	0	0.265204	2.09751	0.126438
CotAD_37459	RLK-Pelle_LRR-VIII-1	CotAD_46053	RLK-Pelle_LRR-VIII-1	2e-174	0.374713	2.12643	0.176217
CotAD_19216	RLK-Pelle_DLSV	CotAD_00798	RLK-Pelle_DLSV	0	0.469345	2.14396	0.218915
CotAD_02161	RLK-Pelle_LRR-III	CotAD_18413	RLK-Pelle_LRR-III	2e-167	0.526268	2.17737	0.241699
CotAD_74134	RLK-Pelle_LRR-III	CotAD_05288	RLK-Pelle_LRR-III	0	0.260712	2.19	0.119047
CotAD_21656	RLK-Pelle_LRR-III	CotAD_09352	RLK-Pelle_LRR-III	4e-168	0.564547	2.20991	0.255462
CotAD_34828	RLK-Pelle_LRR-XI-1	CotAD_05855	RLK-Pelle_LRR-XI-1	0	0.521695	2.21079	0.235977
CotAD_20150	RLK-Pelle_LRR-III	CotAD_01535	RLK-Pelle_LRR-III	0	0.41111	2.21688	0.185445
CotAD_63572	RLK-Pelle_LRR-III	CotAD_09713	RLK-Pelle_LRR-III	0	0.498439	2.24628	0.221895
CotAD_44543	CAMK_CAMKL-CHK1	CotAD_00097	CAMK_CAMKL-CHK1	0	0.226866	2.27842	0.0995717
CotAD_10082	RLK-Pelle_LRR-XV	CotAD_05471	RLK-Pelle_LRR-XV	0	0.543455	2.36949	0.229355
CotAD_03114	AGC_RSK-2	CotAD_71302	AGC_RSK-2	2e-117	0.59312	2.4077	0.246343
CotAD_35517	RLK-Pelle_DLSV	CotAD_27329	RLK-Pelle_DLSV	1e-180	0.539581	2.44861	0.220362
CotAD_10138	RLK-Pelle_RLCK-VIIa-2	CotAD_10503	RLK-Pelle_RLCK-VIIa-2	1e-170	0.343277	2.45278	0.139954
CotAD_20003	RLK-Pelle_LRR-XI-1	CotAD_20545	RLK-Pelle_LRR-XI-1	7e-150	0.71611	2.47441	0.289406
CotAD_50484	RLK-Pelle_LRR-III	CotAD_43408	RLK-Pelle_LRR-III	6e-176	0.478923	2.48	0.193114
CotAD_34839	CMGC_SRPK	CotAD_18405	CMGC_SRPK	0	0.20686	2.49238	0.0829967
CotAD_72338	RLK-Pelle_DLSV	CotAD_00770	RLK-Pelle_DLSV	0	0.45273	2.49564	0.181409
CotAD_26963	RLK-Pelle_LRR-III	CotAD_00353	RLK-Pelle_LRR-III	2e-179	0.503517	2.49982	0.201421
CotAD_41000	CAMK_CAMKL-CHK1	CotAD_01486	CAMK_CAMKL-CHK1	0	0.227975	2.68992	0.0847518
CotAD_10082	RLK-Pelle_LRR-XV	CotAD_25801	RLK-Pelle_LRR-XV	0	0.600608	2.72484	0.22042
CotAD_44543	CAMK_CAMKL-CHK1	CotAD_41000	CAMK_CAMKL-CHK1	0	0.226257	2.84919	0.0794109
CotAD_10463	CAMK_CAMKL-CHK1	CotAD_01486	CAMK_CAMKL-CHK1	0	0.215804	2.87106	0.0751651
CotAD_06737	STE_STE7	CotAD_00381	STE_STE7	4e-158	0.297602	2.9029	0.102519
CotAD_30480	CMGC_MAPK	CotAD_66205	CMGC_MAPK	0	0.258986	3.58352	0.0722714
CotAD_39703	RLK-Pelle_RLCK-IXb	CotAD_43407	RLK-Pelle_RLCK-IXb	0	0.406271	4.52816	0.0897208

## Sheet: G. barbadense
Gene ID	Subfamily	Gene ID	Subfamily	E_value	Ka	Ks	Ka/Ks
GOBAR_AA11854	RLK-Pelle_LRR-IV	GOBAR_DD03499	RLK-Pelle_LRR-IV	0	0.00066482	0.00213447	0.311468
GOBAR_AA03461	RLK-Pelle_LRR-Xa	GOBAR_DD07422	RLK-Pelle_LRR-Xa	0	0.00525002	0.0025685	2.04401
GOBAR_AA29677	CAMK_AMPK	GOBAR_DD15943	CAMK_AMPK	0	0.000856409	0.00289018	0.296317
GOBAR_AA04671	RLK-Pelle_LRR-Xb-1	GOBAR_DD16632	RLK-Pelle_LRR-Xb-1	0	0.00602715	0.00378192	1.59368
GOBAR_AA34228	RLK-Pelle_LRR-XI-1	GOBAR_DD19037	RLK-Pelle_LRR-XI-1	0	0.00277126	0.00393229	0.704745
GOBAR_AA13097	RLK-Pelle_L-LEC	GOBAR_DD15469	RLK-Pelle_L-LEC	0	0.00607701	0.00427656	1.421
GOBAR_AA20839	CMGC_MAPK	GOBAR_DD32329	CMGC_MAPK	0	0	0.00451469	0
GOBAR_AA26405	RLK-Pelle_RLCK-XV	GOBAR_DD16691	RLK-Pelle_RLCK-XV	0	0.0065978	0.00456275	1.44601
GOBAR_AA05718	RLK-Pelle_LRR-VII-3	GOBAR_DD05180	RLK-Pelle_LRR-VII-3	0	0.00195823	0.00485046	0.403719
GOBAR_AA33720	Aur	GOBAR_DD20857	Aur	0	0.0029615	0.00488601	0.606119
GOBAR_AA01382	RLK-Pelle_L-LEC	GOBAR_DD20307	RLK-Pelle_L-LEC	0	0.0013662	0.00532153	0.25673
GOBAR_AA00845	CAMK_CDPK	GOBAR_DD27891	CAMK_CDPK	9e-161	0	0.00600003	0
GOBAR_AA00052	CAMK_CAMKL-CHK1	GOBAR_DD02701	CAMK_CAMKL-CHK1	0	0.00308537	0.00710906	0.434005
GOBAR_AA36730	CMGC_CDK-CDK7	GOBAR_DD22062	CMGC_CDK-CDK7	0	0.00222966	0.00723769	0.308062
GOBAR_AA15839	TKL_CTR1-DRK-2	GOBAR_DD24793	TKL_CTR1-DRK-2	0	0.00510489	0.00747373	0.683044
GOBAR_AA33754	RLK-Pelle_SD-2b	GOBAR_DD19032	RLK-Pelle_SD-2b	0	0.011113	0.00751729	1.47833
GOBAR_AA26906	STE_STE7	GOBAR_DD27348	STE_STE7	0	0.01557	0.00781359	1.99268
GOBAR_AA31680	RLK-Pelle_L-LEC	GOBAR_DD07918	RLK-Pelle_L-LEC	0	0.00654133	0.00798411	0.819294
GOBAR_AA01790	RLK-Pelle_DLSV	GOBAR_DD28469	RLK-Pelle_DLSV	0	0.00449987	0.00805557	0.558604
GOBAR_AA02854	CAMK_CAMKL-CHK1	GOBAR_DD01540	CAMK_CAMKL-CHK1	0	0.00353774	0.00810819	0.436317
GOBAR_AA35421	RLK-Pelle_LRR-Xa	GOBAR_DD15423	RLK-Pelle_LRR-Xa	0	0.00954341	0.00818004	1.16667
GOBAR_AA23079	RLK-Pelle_CrRLK1L-1	GOBAR_DD10960	RLK-Pelle_CrRLK1L-1	0	0	0.00827823	0
GOBAR_AA30384	RLK-Pelle_DLSV	GOBAR_DD32830	RLK-Pelle_DLSV	0	0.01238	0.00882978	1.40208
GOBAR_AA18892	RLK-Pelle_WAK_LRK10L-1	GOBAR_DD25637	RLK-Pelle_WAK_LRK10L-1	0	0.00374136	0.00885097	0.422706
GOBAR_AA18503	RLK-Pelle_RLCK-XII-1	GOBAR_DD31382	RLK-Pelle_RLCK-XII-1	0	0.000883587	0.00886055	0.0997215
GOBAR_AA12503	AGC_RSK-2	GOBAR_DD10320	AGC_RSK-2	0	0.0133497	0.00944894	1.41282
GOBAR_AA27617	CAMK_CDPK	GOBAR_DD30683	CAMK_CDPK	0	0.0068598	0.010056	0.682159
GOBAR_AA22470	CAMK_CAMKL-CHK1	GOBAR_DD25339	CAMK_CAMKL-CHK1	0	0.00697216	0.0101927	0.684036
GOBAR_AA09689	WNK_NRBP	GOBAR_DD28546	WNK_NRBP	0	0.00152207	0.0102042	0.149161
GOBAR_AA31556	RLK-Pelle_RLCK-IXb	GOBAR_DD20039	RLK-Pelle_RLCK-IXb	0	0.0123516	0.0103183	1.19706
GOBAR_AA00603	RLK-Pelle_RLCK-VI	GOBAR_DD02611	RLK-Pelle_RLCK-VI	0	0.0101304	0.0104048	0.973628
GOBAR_AA28017	RLK-Pelle_LRR-III	GOBAR_DD12332	RLK-Pelle_RLCK-IXb	0	0.00588115	0.0104516	0.562702
GOBAR_AA29030	RLK-Pelle_RLCK-VIIa-2	GOBAR_DD02666	RLK-Pelle_RLCK-VIIa-2	0	0.00365038	0.0105574	0.345767
GOBAR_AA26383	RLK-Pelle_LRR-III	GOBAR_DD10573	RLK-Pelle_LRR-III	0	0	0.0105673	0
GOBAR_AA12425	CMGC_CDK-CDK8	GOBAR_DD04373	CMGC_CDK-CDK8	0	0.00422834	0.010571	0.399994
GOBAR_AA19174	RLK-Pelle_LRR-XI-1	GOBAR_DD00005	RLK-Pelle_LRR-XI-1	0	0.00409775	0.0105902	0.386938
GOBAR_AA24778	CMGC_CDK-CRK7-CDK9	GOBAR_DD05705	CMGC_CDK-CRK7-CDK9	0	0.0102282	0.0107216	0.953973
GOBAR_AA33978	RLK-Pelle_CR4L	GOBAR_DD14532	RLK-Pelle_CR4L	0	0.00753281	0.0113639	0.662875
GOBAR_AA13899	RLK-Pelle_LRR-XI-1	GOBAR_DD04499	RLK-Pelle_LRR-XI-1	0	0	0.011511	0
GOBAR_AA29046	RLK-Pelle_LRR-Xb-1	GOBAR_DD32438	RLK-Pelle_LRR-Xb-1	0	0.00399347	0.0115676	0.345229
GOBAR_AA24264	RLK-Pelle_RLCK-VIII	GOBAR_DD11394	RLK-Pelle_RLCK-VIII	0	0.00365186	0.0116507	0.313445
GOBAR_AA08763	RLK-Pelle_RLCK-VIII	GOBAR_DD14434	RLK-Pelle_RLCK-VIII	0	0	0.0117037	0
GOBAR_AA25765	RLK-Pelle_RLCK-VIIa-2	GOBAR_DD27699	RLK-Pelle_RLCK-VIIa-2	0	0.00833824	0.0119311	0.698869
GOBAR_AA30837	RLK-Pelle_RLCK-VIII	GOBAR_DD35561	RLK-Pelle_RLCK-VIII	0	0.0114482	0.0120083	0.953358
GOBAR_AA09505	RLK-Pelle_LRR-XI-1	GOBAR_DD15472	RLK-Pelle_LRR-XI-1	0	0.00242164	0.0120592	0.200812
GOBAR_AA23269	RLK-Pelle_LRR-III	GOBAR_DD35235	RLK-Pelle_LRR-III	0	0.0105616	0.012144	0.869696
GOBAR_AA38802	AGC_RSK-2	GOBAR_DD30203	AGC_RSK-2	0	0.00449945	0.0123938	0.363041
GOBAR_AA12135	TKL-Pl-4	GOBAR_DD12919	TKL-Pl-4	0	0	0.012397	0
GOBAR_AA14107	STE_STE7	GOBAR_DD17022	STE_STE7	0	0.00121667	0.0126363	0.0962835
GOBAR_AA29605	RLK-Pelle_LRR-XI-1	GOBAR_DD16433	RLK-Pelle_LRR-XI-1	0	0.00297288	0.0128231	0.231837
GOBAR_AA03653	RLK-Pelle_LRR-XI-1	GOBAR_DD35462	RLK-Pelle_LRR-XI-1	0	0.00326043	0.0128648	0.253438
GOBAR_AA26649	RLK-Pelle_RLCK-XIII	GOBAR_DD05896	RLK-Pelle_RLCK-XIII	0	0.00888805	0.0129453	0.686585
GOBAR_AA14595	NAK	GOBAR_DD34195	NAK	0	0.0126496	0.0131294	0.963456
GOBAR_AA11580	CMGC_CK2	GOBAR_DD34667	CMGC_CK2	0	0.0013905	0.0136264	0.102044
GOBAR_AA02702	RLK-Pelle_WAK_LRK10L-1	GOBAR_DD33096	RLK-Pelle_WAK_LRK10L-1	0	0.00543621	0.0137094	0.396531
GOBAR_AA19704	RLK-Pelle_LRR-XI-1	GOBAR_DD07118	RLK-Pelle_LRR-XI-1	0	0.00213152	0.0137319	0.155223
GOBAR_AA03957	RLK-Pelle_LRR-VII-1	GOBAR_DD30961	RLK-Pelle_LRR-VII-1	0	0.00186442	0.0140953	0.132273
GOBAR_AA14878	RLK-Pelle_DLSV	GOBAR_DD36055	RLK-Pelle_DLSV	4e-177	0.00533336	0.0143134	0.372612
GOBAR_AA04977	RLK-Pelle_RLCK-V	GOBAR_DD25371	RLK-Pelle_RLCK-V	0	0.00923089	0.0146776	0.628911
GOBAR_AA30578	RLK-Pelle_SD-2b	GOBAR_DD21018	RLK-Pelle_SD-2b	3e-163	0.0200203	0.0147788	1.35466
GOBAR_AA15866	AGC_RSK-2	GOBAR_DD14634	AGC_RSK-2	0	0.00884966	0.0148962	0.594088
GOBAR_AA38187	RLK-Pelle_RKF3	GOBAR_DD24311	RLK-Pelle_RKF3	0	0.00297749	0.014929	0.199444
GOBAR_AA20178	RLK-Pelle_LRR-V	GOBAR_DD13117	RLK-Pelle_LRR-V	0	0.0123445	0.0150343	0.821091
GOBAR_AA35239	RLK-Pelle_LRR-III	GOBAR_DD18442	RLK-Pelle_LRR-III	0	0.00955159	0.0151208	0.631686
GOBAR_AA06199	AGC_MAST	GOBAR_DD17535	AGC_MAST	0	0.0189563	0.0152382	1.244
GOBAR_AA24566	RLK-Pelle_WAK_LRK10L-1	GOBAR_DD33789	RLK-Pelle_WAK_LRK10L-1	0	0.0094778	0.0160327	0.591155
GOBAR_AA33268	RLK-Pelle_LRR-IX	GOBAR_DD02534	RLK-Pelle_LRR-IX	0	0.0068585	0.0162535	0.421972
GOBAR_AA16143	CAMK_CAMKL-CHK1	GOBAR_DD04318	CAMK_CAMKL-CHK1	0	0.00996444	0.0164797	0.604651
GOBAR_AA19153	RLK-Pelle_LRR-III	GOBAR_DD23445	RLK-Pelle_LRR-III	0	0.0213166	0.0165844	1.28534
GOBAR_AA35109	TKL-Pl-4	GOBAR_DD24352	TKL-Pl-4	2e-124	0.00575129	0.0166751	0.344903
GOBAR_AA03743	NAK	GOBAR_DD18215	NAK	0	0.00630587	0.0169439	0.372162
GOBAR_AA24985	CMGC_CDK-CCRK	GOBAR_DD34703	CMGC_CDK-CCRK	0	0.00881144	0.0170204	0.517699
GOBAR_AA21013	RLK-Pelle_LRR-II	GOBAR_DD17956	RLK-Pelle_LRR-II	0	0.00634379	0.017535	0.361778
GOBAR_AA08874	AGC_NDR	GOBAR_DD17218	AGC_NDR	0	0.00612362	0.0179454	0.341236
GOBAR_AA14866	CMGC_CLK	GOBAR_DD23466	CMGC_CLK	0	0.0109611	0.0180081	0.608677
GOBAR_AA30781	CAMK_CDPK	GOBAR_DD08227	CAMK_CDPK	0	0.00607214	0.0180189	0.336988
GOBAR_AA24249	CMGC_CDK-CRK7-CDK9	GOBAR_DD13239	CMGC_CDK-CRK7-CDK9	0	0.0100856	0.0182064	0.55396
GOBAR_AA05750	RLK-Pelle_RLCK-VIIa-2	GOBAR_DD28121	RLK-Pelle_RLCK-VIIa-2	0	0.0115967	0.0182713	0.634693
GOBAR_AA33201	AGC_PKA-PKG	GOBAR_DD33806	AGC_PKA-PKG	0	0.0047666	0.0183392	0.259914
GOBAR_AA20945	TKL_CTR1-DRK-2	GOBAR_DD18777	TKL_CTR1-DRK-2	0	0.00925438	0.0183917	0.503182
GOBAR_AA06259	CMGC_CDK-Pl	GOBAR_DD18089	CMGC_CDK-Pl	0	0.00142298	0.0186128	0.0764517
GOBAR_AA18552	RLK-Pelle_LRR-XI-2	GOBAR_DD08345	RLK-Pelle_LRR-XI-2	0	0.00448139	0.0186287	0.240563
GOBAR_AA14407	RLK-Pelle_LRR-III	GOBAR_DD04489	RLK-Pelle_LRR-III	0	0.00655286	0.018751	0.349468
GOBAR_AA33659	RLK-Pelle_LRR-Xb-1	GOBAR_DD03950	RLK-Pelle_LRR-Xb-1	0	0.0147288	0.0188738	0.780385
GOBAR_AA25204	STE_STE20-Fray	GOBAR_DD16867	STE_STE20-Fray	0	0.0243681	0.0189636	1.285
GOBAR_AA18031	RLK-Pelle_CrRLK1L-1	GOBAR_DD19907	RLK-Pelle_CrRLK1L-1	0	0.0178106	0.0191398	0.930553
GOBAR_AA29546	RLK-Pelle_LRR-III	GOBAR_DD28760	RLK-Pelle_LRR-III	0	0.00158385	0.0192049	0.0824709
GOBAR_AA13314	RLK-Pelle_RLCK-VI	GOBAR_DD15165	RLK-Pelle_RLCK-VI	0	0.00992697	0.019352	0.512968
GOBAR_AA09328	RLK-Pelle_SD-2b	GOBAR_DD31651	RLK-Pelle_SD-2b	0	0.013686	0.0193768	0.70631
GOBAR_AA05049	RLK-Pelle_Extensin	GOBAR_DD16581	RLK-Pelle_Extensin	0	0.0178158	0.0196311	0.907528
GOBAR_AA37193	RLK-Pelle_CrRLK1L-1	GOBAR_DD02849	RLK-Pelle_CrRLK1L-1	0	0.0178166	0.0197439	0.902383
GOBAR_AA15886	CMGC_MAPK	GOBAR_DD08671	CMGC_MAPK	0	0.0118615	0.0199182	0.59551
GOBAR_AA29866	CMGC_MAPK	GOBAR_DD33322	CMGC_MAPK	0	0.00353635	0.0199745	0.177043
GOBAR_AA11653	RLK-Pelle_PERK-1	GOBAR_DD23687	RLK-Pelle_PERK-1	0	0.0238417	0.0200699	1.18793
GOBAR_AA34700	STE_STE-Pl	GOBAR_DD05005	STE_STE-Pl	2e-116	0.387172	0.0201169	19.2461
GOBAR_AA02188	RLK-Pelle_DLSV	GOBAR_DD03239	RLK-Pelle_DLSV	6e-156	0.0376845	0.0202658	1.85951
GOBAR_AA34674	CAMK_CDPK	GOBAR_DD30716	CAMK_CDPK	0	0.0035193	0.0203081	0.173295
GOBAR_AA38725	CMGC_MAPK	GOBAR_DD37423	CMGC_MAPK	0	0.00517095	0.0205895	0.251145
GOBAR_AA09615	RLK-Pelle_RLCK-V	GOBAR_DD22028	RLK-Pelle_RLCK-V	0	0.0085357	0.0206047	0.41426
GOBAR_AA17722	CMGC_MAPK	GOBAR_DD02743	CMGC_MAPK	0	0.00373677	0.0206767	0.180724
GOBAR_AA04295	RLK-Pelle_LRR-III	GOBAR_DD13965	RLK-Pelle_LRR-III	0	0.00980299	0.0207466	0.47251
GOBAR_AA14311	CAMK_OST1L	GOBAR_DD28529	CAMK_OST1L	0	0.00238782	0.0207698	0.114966
GOBAR_AA39509	CK1_CK1	GOBAR_DD23595	CK1_CK1	0	0.0104764	0.0210224	0.498343
GOBAR_AA11783	RLK-Pelle_LRR-VII-2	GOBAR_DD00844	RLK-Pelle_LRR-VII-2	0	0.00773327	0.021117	0.366211
GOBAR_AA09082	TKL-Pl-4	GOBAR_DD04039	TKL-Pl-4	0	0.0020772	0.0212153	0.0979106
GOBAR_AA22498	RLK-Pelle_LRR-VII-2	GOBAR_DD32798	RLK-Pelle_LRR-VII-2	0	0.0180941	0.0212952	0.849678
GOBAR_AA37291	RLK-Pelle_RLCK-XI	GOBAR_DD19223	RLK-Pelle_RLCK-XI	0	0.0108023	0.0213234	0.506596
GOBAR_AA25697	RLK-Pelle_RLCK-V	GOBAR_DD03872	RLK-Pelle_RLCK-V	0	0.00375353	0.0213429	0.175868
GOBAR_AA07415	STE_STE11	GOBAR_DD24266	STE_STE11	0	0.0235019	0.0214536	1.09548
GOBAR_AA00475	TKL-Pl-4	GOBAR_DD05743	TKL-Pl-4	0	0.0250342	0.0214574	1.16669
GOBAR_AA18242	TKL_Gdt	GOBAR_DD02414	TKL_Gdt	0	0.0128765	0.0215803	0.596678
GOBAR_AA03669	AGC_RSK-2	GOBAR_DD07932	AGC_RSK-2	0	0.00801368	0.0217407	0.368603
GOBAR_AA11881	RLK-Pelle_LRR-XI-1	GOBAR_DD11685	RLK-Pelle_LRR-XI-1	0	0.0106312	0.0218908	0.485647
GOBAR_AA06243	NEK	GOBAR_DD17398	NEK	0	0.00813216	0.0220119	0.369445
GOBAR_AA16156	RLK-Pelle_RLCK-VI	GOBAR_DD18806	RLK-Pelle_RLCK-VI	0	0.00490465	0.0220199	0.222737
GOBAR_AA07599	RLK-Pelle_LysM	GOBAR_DD22547	RLK-Pelle_LysM	0	0.0110132	0.0224752	0.490014
GOBAR_AA36842	RLK-Pelle_LRR-XI-1	GOBAR_DD02092	RLK-Pelle_LRR-XI-1	0	0.00661839	0.0225807	0.293099
GOBAR_AA25534	CAMK_CAMKL-CHK1	GOBAR_DD27594	CAMK_CAMKL-CHK1	0	0.0259648	0.0225833	1.14974
GOBAR_AA22624	CK1_CK1-Pl	GOBAR_DD06812	CK1_CK1-Pl	0	0.007489	0.0228763	0.327369
GOBAR_AA12121	Group-Pl-4	GOBAR_DD12905	Group-Pl-4	0	0.00352579	0.0229573	0.15358
GOBAR_AA22404	RLK-Pelle_LRR-XII-1	GOBAR_DD14277	RLK-Pelle_LRR-XII-1	0	0.00401488	0.0231679	0.173295
GOBAR_AA17723	RLK-Pelle_L-LEC	GOBAR_DD33974	RLK-Pelle_L-LEC	0	0.0104492	0.0232077	0.450248
GOBAR_AA19551	RLK-Pelle_LRR-IV	GOBAR_DD14824	RLK-Pelle_LRR-IV	0	0.027654	0.0232144	1.19124
GOBAR_AA20514	RLK-Pelle_RLCK-VIIa-1	GOBAR_DD29123	RLK-Pelle_RLCK-VIIa-1	0	0.0146784	0.0233063	0.629802
GOBAR_AA22343	RLK-Pelle_LysM	GOBAR_DD34485	RLK-Pelle_LysM	0	0.019111	0.0233425	0.818721
GOBAR_AA21600	RLK-Pelle_LRR-III	GOBAR_DD23078	RLK-Pelle_LRR-III	0	0.0125729	0.0233709	0.537973
GOBAR_AA03262	RLK-Pelle_L-LEC	GOBAR_DD11655	RLK-Pelle_L-LEC	0	0.0111743	0.0234453	0.476613
GOBAR_AA29835	RLK-Pelle_LRR-XI-1	GOBAR_DD35710	RLK-Pelle_LRR-XI-1	0	0.0148469	0.0234561	0.632965
GOBAR_AA34502	RLK-Pelle_DLSV	GOBAR_DD10766	RLK-Pelle_DLSV	0	0.00800363	0.0236742	0.338074
GOBAR_AA20084	CMGC_DYRK-YAK	GOBAR_DD29624	CMGC_DYRK-YAK	0	0.0205557	0.0237886	0.864098
GOBAR_AA02371	RLK-Pelle_RLCK-V	GOBAR_DD00259	RLK-Pelle_RLCK-V	0	0.00806332	0.0237989	0.33881
GOBAR_AA24373	TKL-Pl-6	GOBAR_DD04605	TKL-Pl-6	0	0.011314	0.0239399	0.4726
GOBAR_AA18808	RLK-Pelle_LRR-III	GOBAR_DD27089	RLK-Pelle_LRR-III	0	0.0155079	0.024045	0.644953
GOBAR_AA34503	RLK-Pelle_DLSV	GOBAR_DD10767	RLK-Pelle_DLSV	0	0.0168871	0.024046	0.702281
GOBAR_AA26005	RLK-Pelle_LRR-V	GOBAR_DD23975	RLK-Pelle_LRR-V	0	0.00639016	0.0241753	0.264325
GOBAR_AA20166	RLK-Pelle_LRR-XV	GOBAR_DD28441	RLK-Pelle_LRR-XV	0	0.00439972	0.0241802	0.181955
GOBAR_AA33642	RLK-Pelle_LRR-VI-1	GOBAR_DD26394	RLK-Pelle_LRR-VI-1	0	0.00736819	0.0243699	0.302348
GOBAR_AA12755	RLK-Pelle_WAK_LRK10L-1	GOBAR_DD12518	RLK-Pelle_WAK_LRK10L-1	0	0.0260629	0.0244285	1.06691
GOBAR_AA17545	CAMK_OST1L	GOBAR_DD10717	CAMK_OST1L	0	0.0135257	0.024482	0.552477
GOBAR_AA17432	TKL_CTR1-DRK-2	GOBAR_DD26569	TKL_CTR1-DRK-2	0	0.017734	0.0245513	0.722324
GOBAR_AA12283	RLK-Pelle_LRR-III	GOBAR_DD23035	RLK-Pelle_LRR-III	0	0.00255428	0.0246823	0.103486
GOBAR_AA30590	STE_STE7	GOBAR_DD37767	STE_STE7	0	0.00838165	0.0247786	0.338262
GOBAR_AA20066	CAMK_OST1L	GOBAR_DD02428	CAMK_OST1L	0	0.00239211	0.0248384	0.0963068
GOBAR_AA27335	RLK-Pelle_LRR-XV	GOBAR_DD28204	RLK-Pelle_LRR-XV	0	0.0121936	0.0249002	0.489701
GOBAR_AA33717	RLK-Pelle_LRR-XI-1	GOBAR_DD20854	RLK-Pelle_LRR-XI-1	0	0.0130743	0.0249179	0.524696
GOBAR_AA28441	STE_STE7	GOBAR_DD14033	STE_STE7	0	0.00839589	0.0249417	0.336621
GOBAR_AA02565	RLK-Pelle_URK-2	GOBAR_DD10832	RLK-Pelle_URK-2	0	0.0139215	0.0249676	0.557582
GOBAR_AA13088	RLK-Pelle_SD-2b	GOBAR_DD11665	RLK-Pelle_SD-2b	0	0.0173202	0.0249743	0.693522
GOBAR_AA34127	RLK-Pelle_L-LEC	GOBAR_DD02650	RLK-Pelle_L-LEC	0	0.014603	0.0251201	0.581329
GOBAR_AA18883	RLK-Pelle_WAK	GOBAR_DD03364	RLK-Pelle_WAK	6e-139	0.0222297	0.0253877	0.875609
GOBAR_AA29454	RLK-Pelle_LysM	GOBAR_DD17792	RLK-Pelle_LysM	0	0.00722067	0.0254666	0.283534
GOBAR_AA36027	CAMK_OST1L	GOBAR_DD21106	CAMK_OST1L	0	0.00117786	0.0254982	0.0461937
GOBAR_AA10985	RLK-Pelle_LRR-XI-1	GOBAR_DD10329	RLK-Pelle_LRR-XI-1	0	0.0113406	0.025592	0.443129
GOBAR_AA27728	TKL-Pl-6	GOBAR_DD23557	TKL-Pl-6	0	0.00691761	0.0258021	0.268103
GOBAR_AA02267	RLK-Pelle_RLCK-VIIa-2	GOBAR_DD05386	RLK-Pelle_RLCK-VIIa-2	0	0.026045	0.0258904	1.00597
GOBAR_AA08533	STE_STE20-Fray	GOBAR_DD18396	STE_STE20-Fray	0	0.0133095	0.0259162	0.513558
GOBAR_AA11864	RLK-Pelle_RLCK-IXb	GOBAR_DD21920	RLK-Pelle_RLCK-IXb	0	0.00726985	0.0260734	0.278822
GOBAR_AA16449	RLK-Pelle_SD-2b	GOBAR_DD37396	RLK-Pelle_SD-2b	0	0.00530882	0.0263802	0.201242
GOBAR_AA16721	RLK-Pelle_SD-2b	GOBAR_DD10636	RLK-Pelle_SD-2b	0	0.0193051	0.0265891	0.726052
GOBAR_AA15904	RLK-Pelle_LRR-XII-1	GOBAR_DD21228	RLK-Pelle_LRR-XII-1	0	0.019724	0.0266115	0.741184
GOBAR_AA29844	CAMK_CAMKL-CHK1	GOBAR_DD13596	CAMK_CAMKL-CHK1	0	0.0038477	0.0267214	0.143993
GOBAR_AA28570	RLK-Pelle_CrRLK1L-1	GOBAR_DD03077	RLK-Pelle_CrRLK1L-1	0	0.0124023	0.026796	0.462841
GOBAR_AA17475	STE_STE11	GOBAR_DD37476	STE_STE11	0	0.00244738	0.026845	0.0911673
GOBAR_AA29751	RLK-Pelle_DLSV	GOBAR_DD20280	RLK-Pelle_DLSV	0	0.0260381	0.0268571	0.969506
GOBAR_AA35729	TKL_CTR1-DRK-2	GOBAR_DD27561	TKL_CTR1-DRK-2	0	0.011408	0.0269827	0.422789
GOBAR_AA20099	RLK-Pelle_DLSV	GOBAR_DD18986	RLK-Pelle_DLSV	0	0.0173496	0.0270232	0.642028
GOBAR_AA29749	RLK-Pelle_CR4L	GOBAR_DD20278	RLK-Pelle_CR4L	0	0.0043757	0.0270346	0.161855
GOBAR_AA31917	CMGC_MAPK	GOBAR_DD38135	CMGC_MAPK	0	0.0142086	0.0270561	0.525154
GOBAR_AA18916	RLK-Pelle_CR4L	GOBAR_DD04419	RLK-Pelle_CR4L	0	0.00794227	0.0271192	0.292865
GOBAR_AA17653	CAMK_CAMKL-CHK1	GOBAR_DD28630	CAMK_CAMKL-CHK1	0	0.00862285	0.0271293	0.317843
GOBAR_AA30446	CMGC_CDK-CRK7-CDK9	GOBAR_DD32964	CMGC_CDK-CRK7-CDK9	0	0.0241161	0.0274376	0.878941
GOBAR_AA17136	RLK-Pelle_CR4L	GOBAR_DD21376	RLK-Pelle_CR4L	0	0.00961824	0.0275176	0.34953
GOBAR_AA17903	RLK-Pelle_LRR-XI-1	GOBAR_DD04512	RLK-Pelle_LRR-XI-1	0	0.0137196	0.0276541	0.496116
GOBAR_AA11164	TKL-Pl-4	GOBAR_DD17848	TKL-Pl-4	0	0.00347928	0.027662	0.125778
GOBAR_AA08392	RLK-Pelle_LRR-VI-2	GOBAR_DD24916	RLK-Pelle_LRR-VI-2	0	0.0146695	0.0276901	0.529775
GOBAR_AA20311	CMGC_CLK	GOBAR_DD29800	CMGC_CLK	0	0.00832475	0.0277488	0.300004
GOBAR_AA06933	CMGC_GSK	GOBAR_DD25081	CMGC_GSK	0	0.00277993	0.0278814	0.0997055
GOBAR_AA23176	CAMK_CAMKL-CHK1	GOBAR_DD06387	CAMK_CAMKL-CHK1	0	0.01097	0.0279183	0.392933
GOBAR_AA29311	RLK-Pelle_LRR-I-2	GOBAR_DD11140	RLK-Pelle_LRR-I-2	0	0.00623137	0.0279195	0.223191
GOBAR_AA27574	RLK-Pelle_LRR-III	GOBAR_DD18613	RLK-Pelle_LRR-III	0	0.00837559	0.0280715	0.298366
GOBAR_AA06626	RLK-Pelle_LRR-II	GOBAR_DD20162	RLK-Pelle_LRR-II	0	0.0205504	0.0280789	0.731881
GOBAR_AA00789	RLK-Pelle_LRR-VII-2	GOBAR_DD10547	RLK-Pelle_LRR-VII-2	0	0.00537348	0.0280899	0.191296
GOBAR_AA01211	RLK-Pelle_RLCK-IXb	GOBAR_DD14120	RLK-Pelle_RLCK-IXb	0	0.0216804	0.0281273	0.770795
GOBAR_AA02332	RLK-Pelle_CrRLK1L-1	GOBAR_DD19107	RLK-Pelle_CrRLK1L-1	0	0.00681217	0.0281937	0.24162
GOBAR_AA27113	RLK-Pelle_RLCK-VIIa-2	GOBAR_DD22661	RLK-Pelle_RLCK-VIIa-2	0	0.0179037	0.0282269	0.634277
GOBAR_AA27668	RLK-Pelle_RLCK-X	GOBAR_DD37525	RLK-Pelle_RLCK-X	0	0.0140613	0.0283052	0.496775
GOBAR_AA33208	TKL-Pl-6	GOBAR_DD04704	TKL-Pl-6	0	0.0191202	0.0283677	0.674013
GOBAR_AA06026	TKL-Pl-6	GOBAR_DD24762	TKL-Pl-6	0	0.011181	0.0285239	0.391985
GOBAR_AA14051	RLK-Pelle_LRR-III	GOBAR_DD33995	RLK-Pelle_LRR-III	9e-126	0.0329797	0.028616	1.15249
GOBAR_AA15563	CAMK_CDPK	GOBAR_DD28452	CAMK_CDPK	0	0.0220973	0.0287882	0.767584
GOBAR_AA02449	RLK-Pelle_DLSV	GOBAR_DD11818	RLK-Pelle_DLSV	0	0.0148421	0.0289139	0.513321
GOBAR_AA24665	CMGC_DYRK-PRP4	GOBAR_DD04001	CMGC_DYRK-PRP4	0	0.0109029	0.0289298	0.376875
GOBAR_AA15353	TKL_CTR1-DRK-2	GOBAR_DD12044	TKL_CTR1-DRK-2	0	0.0158578	0.0289971	0.546875
GOBAR_AA17265	RLK-Pelle_LRR-III	GOBAR_DD08747	RLK-Pelle_LRR-III	0	0.011714	0.0290377	0.403406
GOBAR_AA33395	CK1_CK1-Pl	GOBAR_DD24727	CK1_CK1-Pl	0	0.00686575	0.0290996	0.23594
GOBAR_AA12618	RLK-Pelle_RLCK-V	GOBAR_DD05123	RLK-Pelle_RLCK-V	0	0.00353332	0.0291087	0.121384
GOBAR_AA21131	RLK-Pelle_LysM	GOBAR_DD11263	RLK-Pelle_LysM	0	0.0158263	0.0292313	0.541418
GOBAR_AA30141	RLK-Pelle_LRR-XI-1	GOBAR_DD13422	RLK-Pelle_LRR-XI-1	0	0.0119955	0.029289	0.409558
GOBAR_AA25756	RLK-Pelle_RLCK-VIIa-1	GOBAR_DD08706	RLK-Pelle_RLCK-VIIa-1	0	0.00222346	0.0293257	0.0758196
GOBAR_AA08484	CMGC_CDK-CRK7-CDK9	GOBAR_DD30843	CMGC_CDK-CRK7-CDK9	0	0.00894087	0.0293556	0.304572
GOBAR_AA13019	RLK-Pelle_CrRLK1L-1	GOBAR_DD25530	RLK-Pelle_CrRLK1L-1	0	0.00642402	0.0294004	0.218501
GOBAR_AA14273	RLK-Pelle_RLCK-VI	GOBAR_DD12056	RLK-Pelle_RLCK-VI	0	0.0194903	0.029542	0.659749
GOBAR_AA23634	RLK-Pelle_L-LEC	GOBAR_DD27904	RLK-Pelle_L-LEC	0	0.00993871	0.0295762	0.336038
GOBAR_AA32896	RLK-Pelle_RLCK-IXb	GOBAR_DD32629	RLK-Pelle_RLCK-IXb	0	0.00440923	0.0296042	0.148939
GOBAR_AA21801	RLK-Pelle_RLCK-VIIa-2	GOBAR_DD04449	RLK-Pelle_RLCK-VIIa-2	0	0	0.0296335	0
GOBAR_AA04516	RLK-Pelle_DLSV	GOBAR_DD31578	RLK-Pelle_DLSV	0	0.00497721	0.0296649	0.167781
GOBAR_AA16892	RLK-Pelle_DLSV	GOBAR_DD03304	RLK-Pelle_DLSV	0	0.010995	0.0297651	0.369394
GOBAR_AA17000	RLK-Pelle_LRR-VII-1	GOBAR_DD11047	RLK-Pelle_LRR-VII-1	0	0.011674	0.0298998	0.390438
GOBAR_AA26118	RLK-Pelle_LRR-II	GOBAR_DD01050	RLK-Pelle_LRR-II	0	0.0104269	0.0300547	0.346931
GOBAR_AA22110	STE_STE11	GOBAR_DD12936	STE_STE11	0	0.01743	0.0300792	0.579469
GOBAR_AA32659	CK1_CK1	GOBAR_DD17400	CK1_CK1	0	0.00374387	0.0301019	0.124373
GOBAR_AA38005	RLK-Pelle_L-LEC	GOBAR_DD33945	RLK-Pelle_L-LEC	0	0.0119985	0.0301094	0.398498
GOBAR_AA29165	RLK-Pelle_RLCK-VIIa-1	GOBAR_DD11634	RLK-Pelle_RLCK-VIIa-1	0	0.00466111	0.0302118	0.154281
GOBAR_AA09158	RLK-Pelle_Extensin	GOBAR_DD27466	RLK-Pelle_Extensin	0	0.0140635	0.0302766	0.4645
GOBAR_AA15327	CAMK_CAMKL-CHK1	GOBAR_DD29533	CAMK_CAMKL-CHK1	0	0.00456657	0.0303916	0.150258
GOBAR_AA17125	RLK-Pelle_RLCK-VIIa-2	GOBAR_DD21369	RLK-Pelle_RLCK-VIIa-2	0	0.0099405	0.0304782	0.326151
GOBAR_AA31170	TKL-Pl-1	GOBAR_DD23840	TKL-Pl-1	0	0.0111229	0.0305087	0.364581
GOBAR_AA19563	CMGC_DYRK-YAK	GOBAR_DD33505	CMGC_DYRK-YAK	0	0.0121783	0.0305802	0.398241
GOBAR_AA15143	CAMK_CDPK	GOBAR_DD11446	CAMK_CDPK	0	0.0170108	0.0306016	0.55588
GOBAR_AA29913	RLK-Pelle_RLCK-VIIa-1	GOBAR_DD00657	RLK-Pelle_RLCK-VIIa-1	0	0.00848785	0.0306592	0.276846
GOBAR_AA21040	AGC_RSK-2	GOBAR_DD24925	AGC_RSK-2	0	0.00466716	0.0306621	0.152212
GOBAR_AA35692	RLK-Pelle_CrRLK1L-1	GOBAR_DD15107	RLK-Pelle_CrRLK1L-1	0	0.00894077	0.0306757	0.291461
GOBAR_AA11974	RLK-Pelle_RLCK-VIIb	GOBAR_DD10528	RLK-Pelle_RLCK-VIIb	0	0.00936689	0.030744	0.304674
GOBAR_AA37997	CAMK_CAMKL-CHK1	GOBAR_DD15120	CAMK_CAMKL-CHK1	0	0.00498382	0.0307823	0.161905
GOBAR_AA14561	RLK-Pelle_LRR-III	GOBAR_DD23995	RLK-Pelle_LRR-III	0	0.0154172	0.0308354	0.499983
GOBAR_AA13178	RLK-Pelle_LRR-III	GOBAR_DD20981	RLK-Pelle_LRR-III	0	0.0103094	0.0308867	0.333782
GOBAR_AA31907	RLK-Pelle_RLCK-IXb	GOBAR_DD26123	RLK-Pelle_RLCK-IXb	0	0.011406	0.0310584	0.367242
GOBAR_AA21989	TKL-Pl-4	GOBAR_DD08203	TKL-Pl-4	0	0.0382299	0.0311374	1.22778
GOBAR_AA10116	CMGC_CDK-PITSLRE	GOBAR_DD30339	CMGC_CDK-PITSLRE	0	0.0147817	0.0311733	0.474178
GOBAR_AA33216	CK1_CK1	GOBAR_DD10263	CK1_CK1	0	0.00776807	0.0312374	0.248678
GOBAR_AA00574	RLK-Pelle_RLCK-VIIa-1	GOBAR_DD14060	RLK-Pelle_RLCK-VIIa-1	0	0.00931508	0.0313157	0.297457
GOBAR_AA08311	RLK-Pelle_LRR-XI-1	GOBAR_DD26345	RLK-Pelle_LRR-XI-1	0	0.0148438	0.0313313	0.473769
GOBAR_AA01378	RLK-Pelle_RLCK-VI	GOBAR_DD29443	RLK-Pelle_RLCK-VI	0	0.00604182	0.0313726	0.192583
GOBAR_AA22768	TKL-Pl-4	GOBAR_DD33357	TKL-Pl-4	0	0.00905671	0.0313771	0.288641
GOBAR_AA02237	STE_STE20-Pl	GOBAR_DD12428	STE_STE20-Pl	0	0.0234777	0.0313996	0.747707
GOBAR_AA16327	RLK-Pelle_DLSV	GOBAR_DD30998	RLK-Pelle_DLSV	0	0.0185263	0.0314132	0.589761
GOBAR_AA15875	RLK-Pelle_LRR-XV	GOBAR_DD01583	RLK-Pelle_LRR-XV	0	0.0126489	0.0315295	0.401176
GOBAR_AA32661	AGC_NDR	GOBAR_DD07807	AGC_NDR	0	0.00390499	0.0317126	0.123137
GOBAR_AA25199	RLK-Pelle_RLCK-VIIa-2	GOBAR_DD17680	RLK-Pelle_RLCK-VIIa-2	0	0.00430301	0.031835	0.135166
GOBAR_AA22203	CK1_CK1-Pl	GOBAR_DD16329	CK1_CK1-Pl	0	0.0170689	0.031848	0.535949
GOBAR_AA27189	RLK-Pelle_PERK-1	GOBAR_DD38070	RLK-Pelle_PERK-1	0	0.00538464	0.0320509	0.168003
GOBAR_AA21783	CMGC_CLK	GOBAR_DD33776	CMGC_CLK	0	0.0118831	0.032123	0.369925
GOBAR_AA14661	RLK-Pelle_SD-2b	GOBAR_DD00193	RLK-Pelle_SD-2b	0	0.0207991	0.0321739	0.646459
GOBAR_AA37402	RLK-Pelle_L-LEC	GOBAR_DD14767	RLK-Pelle_L-LEC	0	0.0157229	0.0321986	0.48831
GOBAR_AA25730	CAMK_CDPK	GOBAR_DD16000	CAMK_CDPK	0	0.00304666	0.0322031	0.0946076
GOBAR_AA29910	RLK-Pelle_RLCK-VI	GOBAR_DD00659	RLK-Pelle_RLCK-VI	0	0.0223862	0.032263	0.693864
GOBAR_AA32595	CMGC_MAPK	GOBAR_DD07547	CMGC_MAPK	0	0.00235179	0.0324046	0.0725757
GOBAR_AA25087	TKL_CTR1-DRK-2	GOBAR_DD32218	TKL_CTR1-DRK-2	0	0.0166407	0.0324609	0.512638
GOBAR_AA21536	STE_STE11	GOBAR_DD25115	STE_STE11	0	0.0165053	0.0327126	0.504556
GOBAR_AA29459	RLK-Pelle_URK-3	GOBAR_DD12103	RLK-Pelle_URK-3	0	0.011977	0.0328755	0.364314
GOBAR_AA05849	RLK-Pelle_CrRLK1L-1	GOBAR_DD32025	RLK-Pelle_CrRLK1L-1	0	0.0248103	0.0330936	0.749701
GOBAR_AA31668	RLK-Pelle_RLCK-VIIa-1	GOBAR_DD13051	RLK-Pelle_RLCK-VIIa-1	0	0.00229819	0.0331648	0.0692962
GOBAR_AA25862	RLK-Pelle_LRR-XI-1	GOBAR_DD20631	RLK-Pelle_LRR-XI-1	0	0.0243898	0.0332506	0.733513
GOBAR_AA38462	TKL-Pl-4	GOBAR_DD15117	TKL-Pl-4	0	0.00982413	0.0333388	0.294675
GOBAR_AA39463	WNK_NRBP	GOBAR_DD27763	WNK_NRBP	0	0.00970904	0.033361	0.29103
GOBAR_AA28774	TKL-Pl-4	GOBAR_DD18292	TKL-Pl-4	0	0.0275843	0.0333738	0.826525
GOBAR_AA39510	AGC_NDR	GOBAR_DD23594	AGC_NDR	0	0.0200147	0.0334686	0.598014
GOBAR_AA18134	STE_STE20-Fray	GOBAR_DD33235	STE_STE20-Fray	1e-129	0.107132	0.0335293	3.19517
GOBAR_AA28091	STE_STE20-Fray	GOBAR_DD03314	STE_STE20-Fray	0	0.0110756	0.0335614	0.330009
GOBAR_AA17389	RLK-Pelle_RLCK-VIIa-1	GOBAR_DD08007	RLK-Pelle_RLCK-VIIa-1	0	0.0179684	0.0336913	0.533325
GOBAR_AA04828	RLK-Pelle_CrRLK1L-1	GOBAR_DD13744	RLK-Pelle_CrRLK1L-1	0	0.0184994	0.0337587	0.547989
GOBAR_AA14870	RLK-Pelle_LRR-XI-1	GOBAR_DD36049	RLK-Pelle_LRR-XI-1	0	0.0130689	0.0339788	0.384619
GOBAR_AA00318	RLK-Pelle_LRR-I-2	GOBAR_DD20521	RLK-Pelle_LRR-I-2	0	0.003238	0.0342721	0.0944791
GOBAR_AA09257	TKL-Pl-6	GOBAR_DD10301	TKL-Pl-6	0	0.0142579	0.0343141	0.415511
GOBAR_AA14174	STE_STE20-Fray	GOBAR_DD29925	STE_STE20-Fray	0	0.0146511	0.0343572	0.426435
GOBAR_AA36270	RLK-Pelle_LRR-XV	GOBAR_DD06254	RLK-Pelle_LRR-XV	0	0.004408	0.0344764	0.127855
GOBAR_AA31166	RLK-Pelle_LRK10L-2	GOBAR_DD04109	RLK-Pelle_LRK10L-2	0	0.0261068	0.0344802	0.757152
GOBAR_AA17621	RLK-Pelle_LRR-Xa	GOBAR_DD15237	RLK-Pelle_LRR-Xa	0	0.00662428	0.0345182	0.191907
GOBAR_AA13685	RLK-Pelle_RLCK-XVI	GOBAR_DD33792	RLK-Pelle_RLCK-XVI	0	0.0194804	0.034575	0.563426
GOBAR_AA02401	RLK-Pelle_DLSV	GOBAR_DD03612	RLK-Pelle_DLSV	0	0.0174155	0.0346582	0.502494
GOBAR_AA12781	RLK-Pelle_RLCK-VIIa-1	GOBAR_DD36571	RLK-Pelle_RLCK-VIIa-1	0	0.012165	0.0347586	0.349987
GOBAR_AA02883	RLK-Pelle_L-LEC	GOBAR_DD07752	RLK-Pelle_L-LEC	0	0.0147287	0.0347944	0.423305
GOBAR_AA09640	RLK-Pelle_LRR-III	GOBAR_DD24673	RLK-Pelle_LRR-III	0	0.0158784	0.0347961	0.456327
GOBAR_AA37753	RLK-Pelle_RLCK-VIIa-2	GOBAR_DD25133	RLK-Pelle_RLCK-VIIa-2	0	0.0135608	0.0348256	0.389392
GOBAR_AA07839	RLK-Pelle_LRR-IV	GOBAR_DD11217	RLK-Pelle_LRR-IV	0	0.0226248	0.0348601	0.649016
GOBAR_AA25299	RLK-Pelle_RLCK-XV	GOBAR_DD25707	RLK-Pelle_RLCK-XV	0	0.0130296	0.0349281	0.373042
GOBAR_AA15229	AGC_RSK-2	GOBAR_DD14988	AGC_RSK-2	0	0.00960525	0.0349306	0.274981
GOBAR_AA04496	TKL-Pl-5	GOBAR_DD23516	TKL-Pl-5	0	0.00576095	0.0349612	0.164781
GOBAR_AA37869	RLK-Pelle_LRR-Xb-1	GOBAR_DD22119	RLK-Pelle_LRR-Xb-1	0	0.0153734	0.0350941	0.438063
GOBAR_AA16766	RLK-Pelle_RLCK-IV	GOBAR_DD33343	RLK-Pelle_RLCK-IV	0	0.0135119	0.0351112	0.38483
GOBAR_AA23840	AGC_NDR	GOBAR_DD03146	AGC_NDR	0	0.0298614	0.0351151	0.850386
GOBAR_AA18540	AGC-Pl	GOBAR_DD34291	AGC-Pl	0	0.0111129	0.0351574	0.31609
GOBAR_AA25748	SCY1_SCYL2	GOBAR_DD15267	SCY1_SCYL2	0	0.00857616	0.0351949	0.243676
GOBAR_AA01127	CMGC_CDK-CDK7	GOBAR_DD12863	CMGC_CDK-CDK7	0	0.0148549	0.0353444	0.42029
GOBAR_AA31550	RLK-Pelle_LRR-Xb-1	GOBAR_DD26786	RLK-Pelle_LRR-Xb-1	0	0.0064975	0.0353546	0.183781
GOBAR_AA37068	CMGC_MAPK	GOBAR_DD25628	CMGC_MAPK	0	0.00694315	0.0354629	0.195786
GOBAR_AA09804	CAMK_CDPK	GOBAR_DD18586	CAMK_CDPK	0	0.01845	0.0354824	0.519976
GOBAR_AA18116	RLK-Pelle_LRR-XII-1	GOBAR_DD04536	RLK-Pelle_LRR-XII-1	0	0.0153285	0.0356062	0.430501
GOBAR_AA10830	RLK-Pelle_L-LEC	GOBAR_DD03410	RLK-Pelle_L-LEC	0	0.00552319	0.0357055	0.154688
GOBAR_AA32079	RLK-Pelle_LysM	GOBAR_DD28861	RLK-Pelle_LysM	0	0.00665029	0.035721	0.186173
GOBAR_AA08625	RLK-Pelle_LRR-XI-1	GOBAR_DD25935	RLK-Pelle_LRR-XI-1	0	0.00463421	0.0358228	0.129365
GOBAR_AA30245	RLK-Pelle_RLCK-X	GOBAR_DD18709	RLK-Pelle_RLCK-X	0	0.021794	0.0358862	0.607308
GOBAR_AA23016	TKL-Pl-2	GOBAR_DD06214	TKL-Pl-2	0	0.010506	0.0360275	0.291611
GOBAR_AA07152	RLK-Pelle_LRR-VIII-1	GOBAR_DD23744	RLK-Pelle_LRR-VIII-1	0	0.0100117	0.0360799	0.277487
GOBAR_AA22436	RLK-Pelle_LRR-XI-1	GOBAR_DD06691	RLK-Pelle_LRR-XI-1	1e-144	0.0596358	0.0362032	1.64725
GOBAR_AA16464	CAMK_CAMKL-CHK1	GOBAR_DD27386	CAMK_CAMKL-CHK1	0	0.00947049	0.0362389	0.261335
GOBAR_AA40366	RLK-Pelle_LRR-XI-1	GOBAR_DD09695	RLK-Pelle_LRR-XI-1	0	0.0158999	0.0363379	0.437555
GOBAR_AA08082	CAMK_CDPK	GOBAR_DD32106	CAMK_CDPK	0	0.00244715	0.0364814	0.0670795
GOBAR_AA15844	CMGC_CDK-CRK7-CDK9	GOBAR_DD37252	CMGC_CDK-CRK7-CDK9	0	0.0113984	0.0365926	0.311494
GOBAR_AA14562	WNK_NRBP	GOBAR_DD23996	WNK_NRBP	0	0.00438491	0.0366245	0.119726
GOBAR_AA02804	RLK-Pelle_RLCK-VIIa-2	GOBAR_DD16945	RLK-Pelle_RLCK-VIIa-2	0	0.0291851	0.0367072	0.795077
GOBAR_AA06174	TKL-Pl-4	GOBAR_DD22076	TKL-Pl-4	0	0.00574056	0.0367921	0.156027
GOBAR_AA02219	RLK-Pelle_RLCK-IXb	GOBAR_DD16450	RLK-Pelle_RLCK-IXb	0	0.00700247	0.0368172	0.190196
GOBAR_AA18504	TKL-Pl-5	GOBAR_DD31385	TKL-Pl-5	0	0.0228154	0.0368455	0.61922
GOBAR_AA04382	RLK-Pelle_RLCK-VI	GOBAR_DD08526	RLK-Pelle_RLCK-VI	0	0.00578688	0.0368505	0.157037
GOBAR_AA13032	CK1_CK1	GOBAR_DD37825	CK1_CK1	0	0.0118804	0.0368686	0.322235
GOBAR_AA28151	STE_STE20-Fray	GOBAR_DD33915	STE_STE20-Fray	0	0.00495583	0.0368965	0.134317
GOBAR_AA12743	CMGC_GSK	GOBAR_DD07740	CMGC_GSK	2e-155	0.0188216	0.0370268	0.508323
GOBAR_AA36291	CAMK_CAMKL-CHK1	GOBAR_DD33585	CAMK_CAMKL-CHK1	0	0.0160391	0.0371708	0.431497
GOBAR_AA06142	AGC-Pl	GOBAR_DD00399	AGC-Pl	0	0.010773	0.0372651	0.28909
GOBAR_AA25302	RLK-Pelle_LRR-III	GOBAR_DD32949	RLK-Pelle_LRR-III	0	0.0229782	0.0374363	0.613794
GOBAR_AA04989	RLK-Pelle_RLCK-IV	GOBAR_DD25362	RLK-Pelle_RLCK-IV	0	0.0189174	0.0376095	0.502995
GOBAR_AA21451	NEK	GOBAR_DD29865	NEK	0	0.0142484	0.0376541	0.378402
GOBAR_AA12955	RLK-Pelle_RLCK-IXb	GOBAR_DD04772	RLK-Pelle_RLCK-IXb	0	0.0108331	0.0377495	0.286973
GOBAR_AA22207	RLK-Pelle_Singleton	GOBAR_DD16333	RLK-Pelle_Singleton	0	0.0109131	0.0378162	0.288581
GOBAR_AA28915	RLK-Pelle_RLCK-VIIa-1	GOBAR_DD32807	RLK-Pelle_RLCK-VIIa-1	0	0.00915809	0.0378195	0.242152
GOBAR_AA35208	RLK-Pelle_L-LEC	GOBAR_DD10690	RLK-Pelle_L-LEC	0	0.0207386	0.0378231	0.548306
GOBAR_AA02607	RLK-Pelle_DLSV	GOBAR_DD28832	RLK-Pelle_DLSV	0	0.00842023	0.0378696	0.222348
GOBAR_AA29564	RLK-Pelle_LRR-Xb-1	GOBAR_DD19192	RLK-Pelle_LRR-Xb-1	0	0.00928804	0.0378762	0.245221
GOBAR_AA28465	RLK-Pelle_LRR-III	GOBAR_DD25022	RLK-Pelle_LRR-III	0	0.031333	0.0379445	0.825757
GOBAR_AA08897	SCY1_SCYL2	GOBAR_DD34339	SCY1_SCYL2	0	0.0141193	0.0379572	0.371978
GOBAR_AA12338	CMGC_CDK-CRK7-CDK9	GOBAR_DD26877	CMGC_CDK-CRK7-CDK9	0	0.00723466	0.0379633	0.19057
GOBAR_AA23539	CK1_CK1-Pl	GOBAR_DD29152	CK1_CK1-Pl	0	0.0225761	0.0381391	0.591942
GOBAR_AA28445	CK1_CK1	GOBAR_DD14044	CK1_CK1	0	0.00569488	0.0381742	0.149182
GOBAR_AA06016	RLK-Pelle_LRR-I-1	GOBAR_DD35797	RLK-Pelle_LRR-I-1	0	0.0257502	0.0382096	0.67392
GOBAR_AA19184	RLK-Pelle_LRR-IX	GOBAR_DD23104	RLK-Pelle_LRR-IX	0	0.0140825	0.0382845	0.367839
GOBAR_AA22602	RLK-Pelle_RLCK-VIIa-2	GOBAR_DD33049	RLK-Pelle_RLCK-VIIa-2	0	0.0239302	0.0384028	0.623138
GOBAR_AA07430	WNK_NRBP	GOBAR_DD32410	WNK_NRBP	0	0.00673153	0.03847	0.174982
GOBAR_AA40474	RLK-Pelle_RLCK-VIIa-1	GOBAR_DD33735	RLK-Pelle_RLCK-VIIa-1	0	0.0152227	0.0385022	0.395373
GOBAR_AA14974	RLK-Pelle_LRR-III	GOBAR_DD16051	RLK-Pelle_LRR-III	0	0.00929819	0.038507	0.241467
GOBAR_AA15198	TKL_CTR1-DRK-2	GOBAR_DD00095	TKL_CTR1-DRK-2	0	0.0110672	0.0385179	0.287326
GOBAR_AA14146	RLK-Pelle_CrRLK1L-1	GOBAR_DD28217	RLK-Pelle_CrRLK1L-1	0	0.0115863	0.0385486	0.300563
GOBAR_AA08995	CAMK_CDPK	GOBAR_DD27412	CAMK_CDPK	0	0.00901465	0.0387279	0.232769
GOBAR_AA28249	RLK-Pelle_RLCK-V	GOBAR_DD36529	RLK-Pelle_RLCK-V	0	0.0111552	0.0387471	0.287898
GOBAR_AA17266	RLK-Pelle_CrRLK1L-1	GOBAR_DD08749	RLK-Pelle_CrRLK1L-1	0	0.00543078	0.0388332	0.139849
GOBAR_AA33808	RLK-Pelle_LRR-VII-1	GOBAR_DD11366	RLK-Pelle_LRR-VII-1	0	0.0173237	0.0388436	0.445985
GOBAR_AA38188	RLK-Pelle_RLCK-VI	GOBAR_DD24310	RLK-Pelle_RLCK-VI	0	0.0123566	0.0389468	0.317267
GOBAR_AA16474	RLK-Pelle_RLCK-VIIa-2	GOBAR_DD35538	RLK-Pelle_RLCK-VIIa-2	0	0.0200993	0.038987	0.515538
GOBAR_AA37867	CAMK_CDPK	GOBAR_DD33381	CAMK_CDPK	0	0.00446762	0.0389879	0.11459
GOBAR_AA24536	RLK-Pelle_DLSV	GOBAR_DD05620	RLK-Pelle_DLSV	0	0.0147225	0.0389916	0.37758
GOBAR_AA18130	TKL-Pl-4	GOBAR_DD15227	TKL-Pl-4	0	0.00346321	0.0390586	0.088667
GOBAR_AA27181	RLK-Pelle_LRR-XIIIa	GOBAR_DD13241	RLK-Pelle_LRR-XIIIa	0	0.00441016	0.0393372	0.112112
GOBAR_AA12670	WNK_NRBP	GOBAR_DD01532	WNK_NRBP	0	0.019314	0.0395397	0.48847
GOBAR_AA25767	CAMK_CAMKL-CHK1	GOBAR_DD27701	CAMK_CAMKL-CHK1	0	0.0214114	0.0395448	0.541448
GOBAR_AA03930	RLK-Pelle_RLCK-VIIa-1	GOBAR_DD03109	RLK-Pelle_RLCK-VIIa-1	0	0.0124385	0.0396161	0.313976
GOBAR_AA24372	CMGC_MAPK	GOBAR_DD04606	CMGC_MAPK	0	0.00156822	0.0396568	0.0395447
GOBAR_AA31116	RLK-Pelle_LRR-Xa	GOBAR_DD24540	RLK-Pelle_LRR-Xa	0	0.0105609	0.0396787	0.266161
GOBAR_AA20692	RLK-Pelle_LRR-III	GOBAR_DD35427	RLK-Pelle_LRR-III	0	0.0159822	0.0398537	0.401022
GOBAR_AA10425	BUB	GOBAR_DD01782	BUB	0	0.0111803	0.0398867	0.280302
GOBAR_AA07609	RLK-Pelle_LRR-V	GOBAR_DD06574	RLK-Pelle_LRR-V	0	0.0114538	0.0399229	0.286898
GOBAR_AA04748	RLK-Pelle_DLSV	GOBAR_DD05613	RLK-Pelle_DLSV	0	0.0103668	0.0401114	0.258451
GOBAR_AA06824	STE_STE11	GOBAR_DD22129	STE_STE11	0	0.00896388	0.0401589	0.22321
GOBAR_AA36632	CAMK_CAMKL-CHK1	GOBAR_DD22301	CAMK_CAMKL-CHK1	0	0.0352723	0.0406128	0.868503
GOBAR_AA23302	RLK-Pelle_LysM	GOBAR_DD33368	RLK-Pelle_LysM	0	0.0104159	0.0406128	0.256469
GOBAR_AA34852	RLK-Pelle_RLCK-X	GOBAR_DD28265	RLK-Pelle_RLCK-X	0	0.0221274	0.040642	0.544447
GOBAR_AA22250	TKL-Pl-5	GOBAR_DD14604	TKL-Pl-5	0	0.00481156	0.0406561	0.118348
GOBAR_AA36654	CAMK_OST1L	GOBAR_DD27606	CAMK_OST1L	0	0.00260078	0.0406604	0.0639636
GOBAR_AA21070	AGC_RSK-2	GOBAR_DD29810	AGC_RSK-2	0	0.0246864	0.0407494	0.605809
GOBAR_AA22384	RLK-Pelle_LRR-XII-1	GOBAR_DD20399	RLK-Pelle_LRR-XII-1	0	0.0377101	0.0408025	0.924212
GOBAR_AA20793	RLK-Pelle_LRR-VI-2	GOBAR_DD01107	RLK-Pelle_LRR-VI-2	0	0.0104217	0.0408573	0.255075
GOBAR_AA16719	RLK-Pelle_SD-2b	GOBAR_DD10639	RLK-Pelle_SD-2b	6e-132	0.0331624	0.0409884	0.809067
GOBAR_AA12141	CAMK_CAMKL-CHK1	GOBAR_DD12927	CAMK_CAMKL-CHK1	0	0.00190703	0.0411179	0.0463796
GOBAR_AA27333	RLK-Pelle_RLCK-IXa	GOBAR_DD28203	RLK-Pelle_RLCK-IXa	4e-144	0.0379175	0.0411802	0.920771
GOBAR_AA20944	CMGC_MAPK	GOBAR_DD18778	CMGC_MAPK	0	0.00362265	0.0413287	0.0876545
GOBAR_AA35519	RLK-Pelle_LRR-Xb-1	GOBAR_DD05380	RLK-Pelle_LRR-Xb-1	0	0.00950559	0.0413536	0.229861
GOBAR_AA07823	RLK-Pelle_SD-2b	GOBAR_DD25705	RLK-Pelle_SD-2b	0	0.0161822	0.0415971	0.389023
GOBAR_AA02772	RLK-Pelle_LRR-VIII-1	GOBAR_DD30671	RLK-Pelle_LRR-VIII-1	0	0.018637	0.0416004	0.448
GOBAR_AA19756	AGC_RSK-2	GOBAR_DD09495	AGC_RSK-2	0	0.0140532	0.0416412	0.337483
GOBAR_AA02613	STE_STE20-Fray	GOBAR_DD28825	STE_STE20-Fray	0	0.026869	0.041685	0.644573
GOBAR_AA23273	RLK-Pelle_LRK10L-2	GOBAR_DD35233	RLK-Pelle_LRK10L-2	0	0.0193084	0.0418123	0.461787
GOBAR_AA22997	RLK-Pelle_LRR-III	GOBAR_DD03791	RLK-Pelle_LRR-III	0	0.00678075	0.0418922	0.161862
GOBAR_AA03351	RLK-Pelle_LRR-XII-1	GOBAR_DD23068	RLK-Pelle_LRR-XII-1	0	0.0300017	0.0418957	0.716105
GOBAR_AA19226	RLK-Pelle_LRK10L-2	GOBAR_DD29987	RLK-Pelle_LRK10L-2	0	0.0196975	0.0419351	0.469713
GOBAR_AA19497	TKL-Pl-1	GOBAR_DD22139	TKL-Pl-1	0	0.0209021	0.0422175	0.495104
GOBAR_AA18992	TKL-Pl-4	GOBAR_DD12283	TKL-Pl-4	0	0.010547	0.042386	0.248831
GOBAR_AA33203	CK1_CK1	GOBAR_DD33804	CK1_CK1	5e-111	0.0263149	0.0424592	0.619769
GOBAR_AA26873	RLK-Pelle_RLCK-IXb	GOBAR_AA32884	RLK-Pelle_RLCK-IXb	0	0.0280275	0.0425395	0.65886
GOBAR_AA08385	RLK-Pelle_SD-2b	GOBAR_DD27365	RLK-Pelle_SD-2b	0	0.00582562	0.0425407	0.136942
GOBAR_AA10706	RLK-Pelle_CR4L	GOBAR_DD25845	RLK-Pelle_CR4L	0	0.0225546	0.0428907	0.525861
GOBAR_AA22243	RLK-Pelle_RLCK-VIIa-2	GOBAR_DD30986	RLK-Pelle_RLCK-VIIa-2	0	0.0123523	0.0429106	0.287861
GOBAR_AA19802	CMGC_CK2	GOBAR_DD00945	CMGC_CK2	0	0.0172122	0.0429214	0.401017
GOBAR_AA12190	RLK-Pelle_RKF3	GOBAR_DD05350	RLK-Pelle_RKF3	0	0.00316477	0.0429359	0.0737091
GOBAR_AA30110	RLK-Pelle_LRR-Xa	GOBAR_DD27152	RLK-Pelle_LRR-Xa	0	0.0149755	0.0430107	0.348182
GOBAR_AA19274	RLK-Pelle_RLCK-VI	GOBAR_DD27532	RLK-Pelle_RLCK-VI	0	0.0083405	0.0431654	0.193222
GOBAR_AA11520	RLK-Pelle_LRR-IX	GOBAR_DD26514	RLK-Pelle_LRR-IX	0	0.0124662	0.0431774	0.28872
GOBAR_AA19580	STE_STE7	GOBAR_DD21506	STE_STE7	0	0.0291562	0.0433932	0.671907
GOBAR_AA13853	RLK-Pelle_LRR-XI-1	GOBAR_DD17106	RLK-Pelle_LRR-XI-1	0	0.018508	0.0434076	0.426378
GOBAR_AA10919	RLK-Pelle_L-LEC	GOBAR_DD08466	RLK-Pelle_L-LEC	0	0.0118132	0.0434324	0.27199
GOBAR_AA35857	RLK-Pelle_DLSV	GOBAR_DD32519	RLK-Pelle_DLSV	0	0.0157211	0.0434332	0.361961
GOBAR_AA21917	STE_STE11	GOBAR_DD14229	STE_STE11	0	0.01106	0.0434685	0.254437
GOBAR_AA12716	CAMK_CAMKL-CHK1	GOBAR_DD22634	CAMK_CAMKL-CHK1	0	0.00498807	0.0434761	0.114731
GOBAR_AA02674	RLK-Pelle_LRR-XIV	GOBAR_DD19141	RLK-Pelle_LRR-XIV	0	0.0129489	0.0435019	0.297662
GOBAR_AA07141	RLK-Pelle_LRR-Xb-1	GOBAR_DD25777	RLK-Pelle_LRR-Xb-1	0	0.0198046	0.0435889	0.45435
GOBAR_AA23779	RLK-Pelle_CR4L	GOBAR_DD07660	RLK-Pelle_CR4L	0	0.0101676	0.043628	0.233053
GOBAR_AA22715	TKL-Pl-4	GOBAR_DD12371	TKL-Pl-4	0	0.0111676	0.0437065	0.255514
GOBAR_AA10223	AGC_RSK-2	GOBAR_DD02345	AGC_RSK-2	0	0.0166017	0.0439644	0.377616
GOBAR_AA23528	RLK-Pelle_PERK-1	GOBAR_DD37355	RLK-Pelle_PERK-1	0	0.00937744	0.0441026	0.212628
GOBAR_AA05264	STE_STE-Pl	GOBAR_DD24292	STE_STE-Pl	0	0.0787256	0.0441501	1.78314
GOBAR_AA35918	RLK-Pelle_RLCK-XIII	GOBAR_DD18689	RLK-Pelle_RLCK-XIII	0	0.00995131	0.0441846	0.225222
GOBAR_AA26965	TKL-Pl-4	GOBAR_DD26645	TKL-Pl-4	0	0.0127057	0.0443493	0.286492
GOBAR_AA17728	RLK-Pelle_LRR-VI-1	GOBAR_DD36971	RLK-Pelle_LRR-VI-1	0	0.0113012	0.0443821	0.254635
GOBAR_AA10921	TKL-Pl-4	GOBAR_DD36761	TKL-Pl-4	0	0.0093234	0.0443987	0.209993
GOBAR_AA02092	RLK-Pelle_WAK	GOBAR_DD11618	RLK-Pelle_WAK	0	0.0543814	0.0444721	1.22282
GOBAR_AA30162	AGC_RSK-2	GOBAR_DD31587	AGC_RSK-2	0	0.00853494	0.0445991	0.19137
GOBAR_AA00064	RLK-Pelle_LRR-III	GOBAR_DD12763	RLK-Pelle_LRR-III	0	0.0130767	0.0446624	0.292791
GOBAR_AA33222	RLK-Pelle_LRR-III	GOBAR_DD34456	RLK-Pelle_LRR-III	0	0.0201818	0.0446753	0.451745
GOBAR_AA30196	RLK-Pelle_RLCK-VIIa-2	GOBAR_DD34819	RLK-Pelle_RLCK-VIIa-2	0	0.000935527	0.0447298	0.0209151
GOBAR_AA00491	RLK-Pelle_DLSV	GOBAR_DD05732	RLK-Pelle_DLSV	0	0.0169322	0.0447616	0.378275
GOBAR_AA32045	RLK-Pelle_PERK-2	GOBAR_DD08891	RLK-Pelle_PERK-2	0	0.0176624	0.044941	0.393013
GOBAR_AA27656	Group-Pl-3	GOBAR_DD03531	Group-Pl-3	0	0.010008	0.0449991	0.222404
GOBAR_AA04163	CAMK_CDPK	GOBAR_DD07489	CAMK_CDPK	0	0.0172967	0.0450887	0.383614
GOBAR_AA03016	CMGC_CDK-CRK7-CDK9	GOBAR_DD34206	CMGC_CDK-CRK7-CDK9	0	0.0153106	0.0450887	0.339565
GOBAR_AA33954	TKL_CTR1-DRK-2	GOBAR_DD32216	TKL_CTR1-DRK-2	0	0.0293862	0.0450894	0.651732
GOBAR_AA17358	RLK-Pelle_LRR-XIV	GOBAR_DD24411	RLK-Pelle_LRR-XIV	0	0.00831711	0.0450913	0.18445
GOBAR_AA18088	RLK-Pelle_RLCK-VIIa-2	GOBAR_DD25856	RLK-Pelle_RLCK-VIIa-2	0	0.00933461	0.0452836	0.206136
GOBAR_AA02776	CK1_CK1	GOBAR_DD16997	CK1_CK1	0	0.0271363	0.0454889	0.596547
GOBAR_AA20123	RLK-Pelle_DLSV	GOBAR_DD32830	RLK-Pelle_DLSV	0	0.0168766	0.0455608	0.37042
GOBAR_AA18701	CAMK_CAMKL-CHK1	GOBAR_DD13378	CAMK_CAMKL-CHK1	3e-177	0.041381	0.0457481	0.90454
GOBAR_AA29177	RLK-Pelle_LRR-XIIIa	GOBAR_DD09192	RLK-Pelle_LRR-XIIIa	0	0.00871786	0.0458158	0.190281
GOBAR_AA14705	RLK-Pelle_CrRLK1L-1	GOBAR_DD03848	RLK-Pelle_CrRLK1L-1	0	0.016052	0.0458578	0.350038
GOBAR_AA16174	CAMK_CDPK	GOBAR_DD28087	CAMK_CDPK	0	0.018843	0.0459707	0.409892
GOBAR_AA27368	RLK-Pelle_LRR-Xb-1	GOBAR_DD33160	RLK-Pelle_LRR-Xb-1	0	0.0251785	0.0462352	0.544574
GOBAR_AA18746	RLK-Pelle_L-LEC	GOBAR_DD21968	RLK-Pelle_L-LEC	0	0.0246956	0.0464501	0.531658
GOBAR_AA15587	RLK-Pelle_RLCK-IXa	GOBAR_DD17576	RLK-Pelle_RLCK-IXa	0	0.0275311	0.0464875	0.592226
GOBAR_AA04997	RLK-Pelle_RLCK-IXb	GOBAR_DD12791	RLK-Pelle_RLCK-IXb	0	0.0672361	0.0465543	1.44425
GOBAR_AA19559	RLK-Pelle_LRR-XI-1	GOBAR_DD38159	RLK-Pelle_LRR-XI-1	0	0.0346164	0.0466591	0.741901
GOBAR_AA02368	RLK-Pelle_LRR-XIV	GOBAR_DD00263	RLK-Pelle_LRR-XIV	0	0.0277002	0.046662	0.593634
GOBAR_AA07734	CAMK_CDPK	GOBAR_DD32777	CAMK_CDPK	0	0.0334937	0.0467642	0.716225
GOBAR_AA37572	RLK-Pelle_LRR-XI-1	GOBAR_DD01733	RLK-Pelle_LRR-XI-1	0	0.0232484	0.0467732	0.497046
GOBAR_AA37898	RLK-Pelle_LRR-I-2	GOBAR_DD23419	RLK-Pelle_LRR-I-2	0	0.0125833	0.0468339	0.268679
GOBAR_AA23907	STE_STE7	GOBAR_DD37597	STE_STE7	0	0.00612387	0.0468554	0.130697
GOBAR_AA23695	CAMK_CDPK	GOBAR_DD38318	CAMK_CDPK	0	0.0130441	0.0469009	0.27812
GOBAR_AA33587	RLK-Pelle_LRR-III	GOBAR_DD05719	RLK-Pelle_LRR-III	0	0.0104577	0.0469637	0.222676
GOBAR_AA24285	RLK-Pelle_RLCK-X	GOBAR_DD13466	RLK-Pelle_RLCK-X	0	0.00707433	0.047062	0.15032
GOBAR_AA08540	WNK_NRBP	GOBAR_DD18389	WNK_NRBP	0	0.0065271	0.0472816	0.138047
GOBAR_AA22524	RLK-Pelle_LRR-II	GOBAR_DD00372	RLK-Pelle_LRR-II	0	0.00209254	0.047297	0.0442425
GOBAR_AA23893	Group-Pl-3	GOBAR_DD02687	Group-Pl-3	0	0.0178901	0.0473165	0.378095
GOBAR_AA38420	CMGC_MAPK	GOBAR_DD13102	CMGC_MAPK	0	0.0363592	0.0475019	0.765425
GOBAR_AA06125	NEK	GOBAR_DD13644	NEK	0	0.0562986	0.047596	1.18284
GOBAR_AA02375	RLK-Pelle_RKF3	GOBAR_DD00254	RLK-Pelle_RKF3	0	0.01078	0.047626	0.226348
GOBAR_AA11141	RLK-Pelle_LRR-XI-1	GOBAR_DD17870	RLK-Pelle_LRR-XI-1	0	0.0217062	0.0476695	0.455349
GOBAR_AA18887	RLK-Pelle_LRR-VII-1	GOBAR_DD22294	RLK-Pelle_LRR-VII-1	0	0.00855544	0.0477655	0.179114
GOBAR_AA02092	RLK-Pelle_WAK	GOBAR_DD06437	RLK-Pelle_WAK	0	0.0318563	0.0477837	0.666676
GOBAR_AA02609	RLK-Pelle_DLSV	GOBAR_DD28829	RLK-Pelle_DLSV	0	0.00644403	0.0480164	0.134205
GOBAR_AA21769	RLK-Pelle_L-LEC	GOBAR_DD15726	RLK-Pelle_L-LEC	0	0.0126053	0.0480714	0.262221
GOBAR_AA11239	CMGC_MAPK	GOBAR_DD18408	CMGC_MAPK	0	0.0284592	0.0484649	0.587213
GOBAR_AA14423	RLK-Pelle_LRR-III	GOBAR_DD30362	RLK-Pelle_LRR-III	0	0.0108058	0.0486343	0.222186
GOBAR_AA37645	RLK-Pelle_CrRLK1L-1	GOBAR_DD20092	RLK-Pelle_CrRLK1L-1	0	0.0363626	0.0486698	0.747129
GOBAR_AA15268	RLK-Pelle_DLSV	GOBAR_DD04145	RLK-Pelle_DLSV	0	0.0100458	0.0487234	0.206181
GOBAR_AA31846	RLK-Pelle_LRR-III	GOBAR_DD17143	RLK-Pelle_LRR-III	0	0.0139305	0.0487599	0.285696
GOBAR_AA15263	CMGC_CDK-PITSLRE	GOBAR_DD03788	CMGC_CDK-PITSLRE	0	0.0172	0.0492822	0.349011
GOBAR_AA11265	RLK-Pelle_SD-2b	GOBAR_DD32461	RLK-Pelle_SD-2b	0	0.00668184	0.0492991	0.135537
GOBAR_AA25693	RLK-Pelle_LRR-XIV	GOBAR_DD03868	RLK-Pelle_LRR-XIV	0	0.030155	0.0494585	0.609704
GOBAR_AA13206	NEK	GOBAR_DD37981	NEK	0	0.0257693	0.0494709	0.520898
GOBAR_AA18512	RLK-Pelle_LRR-Xb-1	GOBAR_DD14819	RLK-Pelle_LRR-Xb-1	0	0.00970887	0.0495388	0.195985
GOBAR_AA18091	RLK-Pelle_LRR-XIIIb	GOBAR_DD25858	RLK-Pelle_LRR-XIIIb	0	0.0088881	0.0496846	0.17889
GOBAR_AA34124	RLK-Pelle_WAK_LRK10L-1	GOBAR_DD02647	RLK-Pelle_WAK_LRK10L-1	0	0.0162197	0.0497749	0.325861
GOBAR_AA35323	RLK-Pelle_RLCK-VIIa-1	GOBAR_DD24251	RLK-Pelle_RLCK-VIIa-1	0	0.00523258	0.0498717	0.104921
GOBAR_AA28742	RLK-Pelle_LRK10L-2	GOBAR_DD07179	RLK-Pelle_LRK10L-2	4e-121	0.0165638	0.0502017	0.329945
GOBAR_AA21175	ULK_ULK4	GOBAR_DD20894	ULK_ULK4	0	0.00782442	0.0502664	0.155659
GOBAR_AA08248	CMGC_MAPK	GOBAR_DD23949	CMGC_MAPK	0	0.0123842	0.0504891	0.245284
GOBAR_AA32525	RLK-Pelle_LRR-XII-1	GOBAR_DD06552	RLK-Pelle_LRR-XII-1	0	0.021853	0.0505085	0.43266
GOBAR_AA34555	RLK-Pelle_DLSV	GOBAR_DD05003	RLK-Pelle_DLSV	0	0.0153411	0.0505454	0.303512
GOBAR_AA32581	CAMK_CAMKL-CHK1	GOBAR_DD33006	CAMK_CAMKL-CHK1	0	0.0121472	0.0506064	0.240034
GOBAR_AA32884	RLK-Pelle_RLCK-IXb	GOBAR_DD24970	RLK-Pelle_RLCK-IXb	0	0.0124608	0.0506997	0.245776
GOBAR_AA03361	RLK-Pelle_DLSV	GOBAR_DD18279	RLK-Pelle_DLSV	0	0.0135063	0.0508208	0.265763
GOBAR_AA36018	RLK-Pelle_SD-2b	GOBAR_DD02641	RLK-Pelle_SD-2b	0	0.0257457	0.0508278	0.506529
GOBAR_AA27216	RLK-Pelle_LRR-III	GOBAR_DD10419	RLK-Pelle_LRR-III	0	0.0130737	0.0508669	0.257018
GOBAR_AA24237	RLK-Pelle_LRR-III	GOBAR_DD09415	RLK-Pelle_LRR-III	0	0.010908	0.050975	0.213986
GOBAR_AA31879	CMGC_DYRK-PRP4	GOBAR_DD27028	CMGC_DYRK-PRP4	0	0.0198473	0.0509764	0.389343
GOBAR_AA02514	WNK_NRBP	GOBAR_DD03270	WNK_NRBP	0	0.032734	0.0509825	0.642063
GOBAR_AA16459	RLK-Pelle_LRR-VII-2	GOBAR_DD38060	RLK-Pelle_LRR-VII-2	0	0.0252112	0.0515463	0.489098
GOBAR_AA22610	RLK-Pelle_LRR-VI-2	GOBAR_DD20921	RLK-Pelle_LRR-VI-2	0	0.014911	0.0517	0.288414
GOBAR_AA25610	AGC_RSK-2	GOBAR_DD14598	AGC_RSK-2	0	0.0152639	0.0517176	0.29514
GOBAR_AA05425	RLK-Pelle_RLCK-XII-1	GOBAR_DD20830	RLK-Pelle_RLCK-XII-1	0	0.043785	0.0517975	0.845312
GOBAR_AA31242	RLK-Pelle_LRR-XI-1	GOBAR_DD27855	RLK-Pelle_LRR-XI-1	0	0.0482254	0.0519225	0.928795
GOBAR_AA21770	CMGC_CDK-CRK7-CDK9	GOBAR_DD15725	CMGC_CDK-CRK7-CDK9	0	0.024807	0.0520095	0.476971
GOBAR_AA35362	RLK-Pelle_DLSV	GOBAR_DD28470	RLK-Pelle_DLSV	0	0.0249192	0.0520594	0.478669
GOBAR_AA12339	PEK_PEK	GOBAR_DD26878	PEK_PEK	0	0.0065638	0.0522546	0.125612
GOBAR_AA38054	AGC_RSK-2	GOBAR_DD33422	AGC_RSK-2	0	0.0121898	0.0522832	0.23315
GOBAR_AA26463	RLK-Pelle_RLCK-XII-1	GOBAR_DD32141	RLK-Pelle_RLCK-XII-1	0	0.0202392	0.0523659	0.386496
GOBAR_AA33225	RLK-Pelle_LRR-II	GOBAR_DD34459	RLK-Pelle_LRR-II	0	0.00282303	0.0524335	0.0538403
GOBAR_AA36260	CAMK_CDPK	GOBAR_DD02562	CAMK_CDPK	0	0.0389445	0.0524679	0.742253
GOBAR_AA27149	RLK-Pelle_RLCK-V	GOBAR_DD29826	RLK-Pelle_RLCK-V	0	0.0153384	0.0525176	0.292063
GOBAR_AA36907	RLK-Pelle_CrRLK1L-1	GOBAR_DD27061	RLK-Pelle_CrRLK1L-1	0	0.0131999	0.0525302	0.251282
GOBAR_AA16015	TKL-Pl-4	GOBAR_DD36128	TKL-Pl-4	0	0.0102878	0.0525467	0.195784
GOBAR_AA22200	RLK-Pelle_LRR-XI-1	GOBAR_DD16325	RLK-Pelle_LRR-XI-1	0	0.015071	0.0526236	0.286392
GOBAR_AA21968	RLK-Pelle_RLCK-VIIa-2	GOBAR_DD03697	RLK-Pelle_RLCK-VIIa-2	0	0.00267579	0.0528336	0.0506456
GOBAR_AA12568	CMGC_CLK	GOBAR_DD05217	CMGC_CLK	0	0.0304519	0.0530152	0.5744
GOBAR_AA21482	RLK-Pelle_RLCK-IV	GOBAR_DD16548	RLK-Pelle_RLCK-IV	0	0.0202074	0.0531714	0.380043
GOBAR_AA03974	RLK-Pelle_LRR-IV	GOBAR_DD26203	RLK-Pelle_LRR-IV	0	0.022059	0.0532203	0.414486
GOBAR_AA06430	RLK-Pelle_RLCK-IV	GOBAR_DD06080	RLK-Pelle_RLCK-IV	0	0.0222851	0.0534516	0.41692
GOBAR_AA20954	RLK-Pelle_LRR-XII-1	GOBAR_DD34040	RLK-Pelle_LRR-XII-1	0	0.0220144	0.0534612	0.411783
GOBAR_AA07545	RLK-Pelle_RLCK-VIIa-2	GOBAR_DD08571	RLK-Pelle_RLCK-VIIa-2	0	0.00311123	0.0536992	0.0579381
GOBAR_AA06767	RLK-Pelle_DLSV	GOBAR_DD17611	RLK-Pelle_DLSV	0	0.0153336	0.0537443	0.285306
GOBAR_AA09450	RLK-Pelle_RLCK-VIIa-2	GOBAR_DD34640	RLK-Pelle_RLCK-VIIa-2	0	0.0242918	0.0537485	0.451952
GOBAR_AA03196	STE_STE11	GOBAR_DD23907	STE_STE11	0	0.0107559	0.0537595	0.200075
GOBAR_AA23138	RLK-Pelle_SD-2b	GOBAR_DD14808	RLK-Pelle_SD-2b	0	0.0154355	0.0541031	0.285298
GOBAR_AA19650	RLK-Pelle_URK-1	GOBAR_DD16260	RLK-Pelle_URK-1	0	0.0322352	0.0541472	0.595325
GOBAR_AA08397	RLK-Pelle_RLCK-XII-1	GOBAR_DD24912	RLK-Pelle_RLCK-XII-1	0	0.0182429	0.0541981	0.336597
GOBAR_AA08060	RLK-Pelle_RLCK-VI	GOBAR_DD21450	RLK-Pelle_RLCK-VI	0	0.0238722	0.0542889	0.439726
GOBAR_AA21085	RLK-Pelle_CrRLK1L-1	GOBAR_DD23235	RLK-Pelle_CrRLK1L-1	0	0.0538427	0.0543262	0.991101
GOBAR_AA32504	STE_STE11	GOBAR_DD13675	STE_STE11	0	0.0176555	0.054421	0.324425
GOBAR_AA37571	RLK-Pelle_LRR-XI-1	GOBAR_DD01734	RLK-Pelle_LRR-XI-1	0	0.0158013	0.0544881	0.289995
GOBAR_AA01825	TTK	GOBAR_DD09503	TTK	0	0.0356274	0.0545456	0.653167
GOBAR_AA10342	CMGC_GSK	GOBAR_DD21824	CMGC_GSK	5e-142	0	0.0546939	0
GOBAR_AA05981	RLK-Pelle_RLCK-VIIa-2	GOBAR_DD26493	RLK-Pelle_RLCK-VIIa-2	0	0.0126053	0.0547453	0.230254
GOBAR_AA01940	RLK-Pelle_LRR-XII-1	GOBAR_DD32616	RLK-Pelle_LRR-XII-1	0	0.0417683	0.0549265	0.760441
GOBAR_AA12131	RLK-Pelle_RLCK-II	GOBAR_DD12915	RLK-Pelle_RLCK-II	0	0.0137526	0.0549265	0.250381
GOBAR_AA20713	RLK-Pelle_RLCK-II	GOBAR_DD18845	RLK-Pelle_RLCK-II	0	0.0477745	0.0549522	0.869383
GOBAR_AA20033	RLK-Pelle_LRR-III	GOBAR_DD38225	RLK-Pelle_LRR-III	0	0.0102892	0.0550037	0.187065
GOBAR_AA27774	RLK-Pelle_Extensin	GOBAR_DD04944	RLK-Pelle_Extensin	0	0.0145544	0.055051	0.264381
GOBAR_AA26873	RLK-Pelle_RLCK-IXb	GOBAR_DD24970	RLK-Pelle_RLCK-IXb	0	0.0305345	0.0554716	0.550453
GOBAR_AA16453	RLK-Pelle_L-LEC	GOBAR_DD37400	RLK-Pelle_L-LEC	0	0.0331659	0.0555377	0.597178
GOBAR_AA26396	STE_STE20-Fray	GOBAR_DD29295	STE_STE20-Fray	0	0.0382633	0.055581	0.688425
GOBAR_AA20233	RLK-Pelle_LRR-XII-1	GOBAR_DD16061	RLK-Pelle_LRR-XII-1	0	0.0134816	0.0558657	0.241322
GOBAR_AA08522	CAMK_CDPK	GOBAR_DD21099	CAMK_CDPK	0	0.00681952	0.0559226	0.121946
GOBAR_AA06122	TLK	GOBAR_DD30036	TLK	0	0.00354035	0.05597	0.0632544
GOBAR_AA32242	CMGC_CDK-CRK7-CDK9	GOBAR_DD05906	CMGC_CDK-CRK7-CDK9	0	0.0363545	0.056193	0.646957
GOBAR_AA32084	RLK-Pelle_PERK-2	GOBAR_DD24113	RLK-Pelle_PERK-2	0	0.0253074	0.0562368	0.450015
GOBAR_AA35019	RLK-Pelle_LRR-XI-1	GOBAR_DD32099	RLK-Pelle_LRR-XI-1	0	0.0499578	0.056296	0.887413
GOBAR_AA34862	CAMK_CDPK	GOBAR_DD21283	CAMK_CDPK	0	0.00476003	0.0564343	0.0843464
GOBAR_AA10189	RLK-Pelle_CrRLK1L-1	GOBAR_DD06588	RLK-Pelle_CrRLK1L-1	0	0.0276036	0.056457	0.488932
GOBAR_AA31950	RLK-Pelle_RLCK-VIIa-2	GOBAR_DD26067	RLK-Pelle_RLCK-VIIa-2	0	0.0101068	0.0564738	0.178965
GOBAR_AA35875	CMGC_MAPK	GOBAR_DD24960	CMGC_MAPK	0	0.0126484	0.056493	0.223893
GOBAR_AA33194	RLK-Pelle_Extensin	GOBAR_DD17762	RLK-Pelle_Extensin	0	0.0299476	0.0564982	0.530062
GOBAR_AA06765	RLK-Pelle_DLSV	GOBAR_DD17613	RLK-Pelle_DLSV	0	0.0443092	0.0565586	0.783422
GOBAR_AA30593	CK1_CK1	GOBAR_DD35230	CK1_CK1	0	0.00382654	0.0568095	0.0673574
GOBAR_AA30036	RLK-Pelle_LRR-IV	GOBAR_DD02908	RLK-Pelle_LRR-IV	0	0.0117042	0.0569101	0.205661
GOBAR_AA22194	Aur	GOBAR_DD16317	Aur	0	0.0320252	0.0572095	0.559788
GOBAR_AA06341	RLK-Pelle_RLCK-VIIb	GOBAR_DD25415	RLK-Pelle_RLCK-VIIb	0	0.00608461	0.0577406	0.105378
GOBAR_AA35657	RLK-Pelle_LRR-VII-1	GOBAR_DD29491	RLK-Pelle_LRR-VII-1	0	0.0257652	0.057758	0.446088
GOBAR_AA19339	RLK-Pelle_RLCK-XV	GOBAR_DD21447	RLK-Pelle_RLCK-XV	4e-162	0.0313652	0.0579066	0.541652
GOBAR_AA29112	NEK	GOBAR_DD11926	NEK	0	0.0267972	0.0579306	0.462574
GOBAR_AA35416	RLK-Pelle_LRR-II	GOBAR_DD28384	RLK-Pelle_LRR-II	0	0.0392898	0.0583657	0.673167
GOBAR_AA13186	RLK-Pelle_CrRLK1L-1	GOBAR_DD13846	RLK-Pelle_CrRLK1L-1	0	0.0184281	0.0588182	0.313306
GOBAR_AA24198	CAMK_AMPK	GOBAR_DD20763	CAMK_AMPK	0	0.085821	0.0588262	1.45889
GOBAR_AA00077	RLK-Pelle_SD-2b	GOBAR_DD33567	RLK-Pelle_SD-2b	0	0.00585036	0.0589662	0.0992154
GOBAR_AA31172	RLK-Pelle_LRR-XI-1	GOBAR_DD23834	RLK-Pelle_LRR-XI-1	0	0.0556308	0.05904	0.942255
GOBAR_AA01501	RLK-Pelle_WAK_LRK10L-1	GOBAR_DD12278	RLK-Pelle_WAK_LRK10L-1	0	0.0409733	0.0591068	0.693208
GOBAR_AA30083	RLK-Pelle_LRR-III	GOBAR_DD01901	RLK-Pelle_LRR-III	2e-157	0.0461449	0.0595969	0.774284
GOBAR_AA11429	RLK-Pelle_LRR-V	GOBAR_DD17332	RLK-Pelle_LRR-V	0	0.065915	0.0597211	1.10371
GOBAR_AA28454	AGC_NDR	GOBAR_DD14036	AGC_NDR	0	0.0527858	0.059746	0.883503
GOBAR_AA10611	RLK-Pelle_URK-1	GOBAR_DD33768	RLK-Pelle_URK-1	0	0.0171303	0.0597772	0.28657
GOBAR_AA01989	AGC_RSK-2	GOBAR_DD20618	AGC_RSK-2	0	0.00611884	0.0602983	0.101476
GOBAR_AA30683	CMGC_DYRK-PRP4	GOBAR_DD27459	CMGC_DYRK-PRP4	0	0.0296138	0.0603986	0.490306
GOBAR_AA06362	CMGC_CDK-CRK7-CDK9	GOBAR_DD27678	CMGC_CDK-CRK7-CDK9	0	0.0239251	0.0605031	0.395436
GOBAR_AA23483	CAMK_CDPK	GOBAR_DD24920	CAMK_CDPK	0	0.0304952	0.060929	0.500504
GOBAR_AA15790	CAMK_CAMKL-CHK1	GOBAR_DD29024	CAMK_CAMKL-CHK1	8e-136	0.0558702	0.0611506	0.913651
GOBAR_AA22359	RLK-Pelle_LRK10L-2	GOBAR_DD05485	RLK-Pelle_LRK10L-2	0	0.0236276	0.0612421	0.385806
GOBAR_AA11638	RLK-Pelle_LRR-II	GOBAR_DD01769	RLK-Pelle_LRR-II	0	0.0398241	0.0612585	0.650099
GOBAR_AA27006	CAMK_CDPK	GOBAR_DD38330	CAMK_CDPK	0	0.0134457	0.0615318	0.218517
GOBAR_AA24480	CAMK_CAMKL-CHK1	GOBAR_DD19234	CAMK_CAMKL-CHK1	0	0.0135728	0.0618553	0.219429
GOBAR_AA07659	RLK-Pelle_CrRLK1L-1	GOBAR_DD05774	RLK-Pelle_CrRLK1L-1	0	0.0368221	0.0621126	0.592828
GOBAR_AA35935	RLK-Pelle_SD-2b	GOBAR_DD26810	RLK-Pelle_SD-2b	0	0.0333469	0.0621267	0.536756
GOBAR_AA21283	Aur	GOBAR_DD04290	Aur	0	0.00300075	0.0622412	0.0482117
GOBAR_AA10678	RLK-Pelle_RLCK-VIIa-2	GOBAR_DD25097	RLK-Pelle_RLCK-VIIa-2	0	0.0474121	0.0629924	0.752664
GOBAR_AA04904	RLK-Pelle_RLCK-VIIa-2	GOBAR_DD07556	RLK-Pelle_RLCK-VIIa-2	0	0.0204518	0.0630276	0.324489
GOBAR_AA32332	RLK-Pelle_RLCK-IXb	GOBAR_DD15523	RLK-Pelle_RLCK-IXb	0	0.0242678	0.0631609	0.384222
GOBAR_AA28756	RLK-Pelle_SD-2b	GOBAR_DD13322	RLK-Pelle_SD-2b	0	0.040012	0.0632937	0.632164
GOBAR_AA06591	RLK-Pelle_RLCK-VI	GOBAR_DD26444	RLK-Pelle_RLCK-VI	0	0.0258499	0.0633077	0.408321
GOBAR_AA31785	RLK-Pelle_RLCK-V	GOBAR_DD24233	RLK-Pelle_RLCK-V	0	0.0284513	0.0633802	0.448898
GOBAR_AA27147	CMGC_MAPK	GOBAR_DD29824	CMGC_MAPK	0	0.0187941	0.063488	0.296025
GOBAR_AA30133	WNK_NRBP	GOBAR_DD26411	WNK_NRBP	0	0.0307398	0.0636438	0.482997
GOBAR_AA16083	RLK-Pelle_RLCK-VIIa-2	GOBAR_DD16104	RLK-Pelle_RLCK-VIIa-2	0	0.00333612	0.0638484	0.0522507
GOBAR_AA04771	RLK-Pelle_LRR-III	GOBAR_DD35479	RLK-Pelle_LRR-III	0	0.0242713	0.064134	0.378446
GOBAR_AA14234	RLK-Pelle_L-LEC	GOBAR_DD08272	RLK-Pelle_L-LEC	0	0.0262833	0.0641467	0.409737
GOBAR_AA11065	RLK-Pelle_PERK-1	GOBAR_DD12132	RLK-Pelle_PERK-1	0	0.0531957	0.0643231	0.827008
GOBAR_AA10622	RLK-Pelle_CrRLK1L-1	GOBAR_DD03748	RLK-Pelle_CrRLK1L-1	0	0.0571937	0.064556	0.885956
GOBAR_AA14007	AGC_RSK-2	GOBAR_DD16668	AGC_RSK-2	0	0.0144509	0.0646673	0.223466
GOBAR_AA06328	CMGC_CDK-CRK7-CDK9	GOBAR_DD33857	CMGC_CDK-CRK7-CDK9	0	0.0442881	0.0647476	0.684011
GOBAR_AA16261	CAMK_CAMKL-CHK1	GOBAR_DD00845	CAMK_CAMKL-CHK1	0	0.0496905	0.0648948	0.765709
GOBAR_AA36304	RLK-Pelle_LRR-XIIIb	GOBAR_DD20603	RLK-Pelle_LRR-XIIIb	0	0.0154554	0.0652918	0.236713
GOBAR_AA17502	RLK-Pelle_LRR-VI-1	GOBAR_DD33655	RLK-Pelle_LRR-VI-1	0	0.0160931	0.0654366	0.245934
GOBAR_AA14284	RLK-Pelle_RLCK-VIIa-1	GOBAR_DD00687	RLK-Pelle_RLCK-VIIa-1	0	0.00653548	0.0656156	0.0996026
GOBAR_AA28359	RLK-Pelle_LRR-IX	GOBAR_DD22359	RLK-Pelle_LRR-IX	0	0.0162427	0.0662076	0.24533
GOBAR_AA06778	CAMK_CDPK	GOBAR_DD17599	CAMK_CDPK	0	0.0227765	0.0664795	0.342609
GOBAR_AA10350	RLK-Pelle_RLCK-V	GOBAR_DD21828	RLK-Pelle_RLCK-V	0	0.0197053	0.0664971	0.296334
GOBAR_AA03820	RLK-Pelle_DLSV	GOBAR_DD04084	RLK-Pelle_DLSV	0	0.0782276	0.0667614	1.17175
GOBAR_AA27881	RLK-Pelle_DLSV	GOBAR_DD11343	RLK-Pelle_DLSV	0	0.0208815	0.0669941	0.311692
GOBAR_AA38380	RLK-Pelle_DLSV	GOBAR_DD33840	RLK-Pelle_DLSV	0	0.0159675	0.0669973	0.23833
GOBAR_AA33565	RLK-Pelle_LRR-Xa	GOBAR_DD04884	RLK-Pelle_LRR-Xa	0	0.0735212	0.0671866	1.09428
GOBAR_AA34905	RLK-Pelle_LRR-XI-1	GOBAR_DD06185	RLK-Pelle_LRR-XI-1	0	0.0302332	0.0672291	0.449704
GOBAR_AA13093	RLK-Pelle_SD-2b	GOBAR_DD15475	RLK-Pelle_SD-2b	0	0.0448041	0.067398	0.664769
GOBAR_AA29197	CMGC_MAPK	GOBAR_DD25621	CMGC_MAPK	0	0.0166255	0.0674491	0.24649
GOBAR_AA17902	RLK-Pelle_CR4L	GOBAR_DD04513	RLK-Pelle_CR4L	0	0.0439348	0.067502	0.650866
GOBAR_AA20318	RLK-Pelle_RLCK-VIIa-2	GOBAR_DD32559	RLK-Pelle_RLCK-VIIa-2	0	0.0450577	0.0675673	0.666858
GOBAR_AA38585	RLK-Pelle_RLCK-VIIa-2	GOBAR_DD35207	RLK-Pelle_RLCK-VIIa-2	0	0.0269624	0.0682596	0.394997
GOBAR_AA31673	RLK-Pelle_RLCK-VI	GOBAR_DD16692	RLK-Pelle_RLCK-VI	0	0.0410514	0.0684649	0.599598
GOBAR_AA26228	STE_STE7	GOBAR_DD22324	STE_STE7	0	0.00274098	0.0685408	0.0399905
GOBAR_AA31571	RLK-Pelle_LRR-III	GOBAR_DD10653	RLK-Pelle_LRR-III	0	0.0310075	0.0685974	0.452022
GOBAR_AA02189	RLK-Pelle_DLSV	GOBAR_DD03238	RLK-Pelle_DLSV	0	0.0396514	0.06876	0.576664
GOBAR_AA19039	CMGC_GSK	GOBAR_DD07304	CMGC_GSK	0	0.0294888	0.068915	0.427901
GOBAR_AA30886	AGC_RSK-2	GOBAR_DD06179	AGC_RSK-2	0	0.010111	0.0689684	0.146603
GOBAR_AA29858	RLK-Pelle_RKF3	GOBAR_DD26180	RLK-Pelle_RKF3	0	0.0364303	0.0690453	0.527629
GOBAR_AA35515	RLK-Pelle_SD-2b	GOBAR_DD31579	RLK-Pelle_SD-2b	0	0.032647	0.0690833	0.472574
GOBAR_AA39259	TKL-Pl-6	GOBAR_DD15035	TKL-Pl-6	0	0.0836184	0.0691043	1.21003
GOBAR_AA36721	RLK-Pelle_LRR-III	GOBAR_DD05964	RLK-Pelle_LRR-III	0	0.0431526	0.0691631	0.623925
GOBAR_AA03942	RLK-Pelle_RLCK-VI	GOBAR_DD22951	RLK-Pelle_RLCK-VI	0	0.0474555	0.0696597	0.681247
GOBAR_AA19608	TKL-Pl-5	GOBAR_DD14081	TKL-Pl-5	0	0.0395025	0.0697988	0.565948
GOBAR_AA35929	RLK-Pelle_PERK-1	GOBAR_DD07520	RLK-Pelle_PERK-1	0	0.0379537	0.069997	0.542219
GOBAR_AA31100	RLK-Pelle_LRR-XII-1	GOBAR_DD24596	RLK-Pelle_LRR-XII-1	0	0.0472536	0.070199	0.673138
GOBAR_AA22361	RLK-Pelle_LRK10L-2	GOBAR_DD05486	RLK-Pelle_LRK10L-2	0	0.029278	0.0703376	0.416249
GOBAR_AA10938	RLK-Pelle_LRR-XI-1	GOBAR_DD27998	RLK-Pelle_LRR-XI-1	0	0.0277383	0.0708895	0.39129
GOBAR_AA30589	RLK-Pelle_LRR-IX	GOBAR_DD34146	RLK-Pelle_LRR-IX	0	0.0155892	0.0711369	0.219144
GOBAR_AA33850	RLK-Pelle_LRR-VI-2	GOBAR_DD13685	RLK-Pelle_LRR-VI-2	0	0.0654632	0.0714241	0.916542
GOBAR_AA21025	RLK-Pelle_LRR-XI-1	GOBAR_DD15105	RLK-Pelle_LRR-XI-1	0	0.0203876	0.0728136	0.279998
GOBAR_AA40878	RLK-Pelle_LRK10L-2	GOBAR_DD07359	RLK-Pelle_LRK10L-2	0	0.0430813	0.0728326	0.591511
GOBAR_AA19459	RLK-Pelle_SD-2b	GOBAR_DD27784	RLK-Pelle_SD-2b	4e-180	0.0686576	0.0729781	0.940796
GOBAR_AA02378	CAMK_OST1L	GOBAR_DD00250	CAMK_OST1L	0	0.0227469	0.0735581	0.309237
GOBAR_AA02699	RLK-Pelle_PERK-2	GOBAR_DD20206	RLK-Pelle_PERK-2	0	0.00798492	0.0736013	0.108489
GOBAR_AA09728	RLK-Pelle_RLCK-VIIa-1	GOBAR_DD08241	RLK-Pelle_RLCK-VIIa-1	0	0.00723395	0.0737695	0.0980616
GOBAR_AA09779	RLK-Pelle_DLSV	GOBAR_DD34350	RLK-Pelle_DLSV	0	0.0424656	0.0739141	0.574526
GOBAR_AA27114	RLK-Pelle_RLCK-VIIa-2	GOBAR_DD22662	RLK-Pelle_RLCK-VIIa-2	0	0.048102	0.0740096	0.649942
GOBAR_AA30878	CAMK_OST1L	GOBAR_DD33537	CAMK_OST1L	0	0.0071778	0.0743778	0.0965046
GOBAR_AA02690	RLK-Pelle_SD-2b	GOBAR_DD12694	RLK-Pelle_SD-2b	0	0.070428	0.0744599	0.945851
GOBAR_AA27626	RLK-Pelle_CrRLK1L-1	GOBAR_DD03342	RLK-Pelle_CrRLK1L-1	0	0.0295031	0.0745661	0.395664
GOBAR_AA19037	RLK-Pelle_LRR-VI-2	GOBAR_DD07302	RLK-Pelle_LRR-VI-2	0	0.0399593	0.0748395	0.533934
GOBAR_AA19038	CAMK_CAMKL-CHK1	GOBAR_DD07303	CAMK_CAMKL-CHK1	0	0.00398077	0.0749286	0.0531275
GOBAR_AA13780	CMGC_DYRK-PRP4	GOBAR_DD19375	CMGC_DYRK-PRP4	0	0.035782	0.0751508	0.476136
GOBAR_AA35234	RLK-Pelle_RLCK-VIIa-2	GOBAR_DD18437	RLK-Pelle_RLCK-VIIa-2	0	0.0274536	0.0755319	0.36347
GOBAR_AA17499	CAMK_CAMK1-DCAMKL	GOBAR_DD33658	CAMK_CAMK1-DCAMKL	0	0.00167073	0.0755904	0.0221024
GOBAR_AA26394	STE_STE20-Fray	GOBAR_DD26475	STE_STE20-Fray	0	0.0412592	0.0765102	0.539264
GOBAR_AA39075	RLK-Pelle_LRR-V	GOBAR_DD25124	RLK-Pelle_LRR-V	0	0.0269469	0.0766928	0.351362
GOBAR_AA30982	STE_STE11	GOBAR_DD25222	STE_STE11	0	0.0323707	0.0767502	0.421766
GOBAR_AA31998	RLK-Pelle_LRR-XII-1	GOBAR_DD24040	RLK-Pelle_LRR-XII-1	0	0.0675283	0.077921	0.866624
GOBAR_AA39745	RLK-Pelle_SD-2b	GOBAR_DD09152	RLK-Pelle_SD-2b	0	0.0375764	0.0780519	0.481428
GOBAR_AA32338	RLK-Pelle_LRR-XI-1	GOBAR_DD00003	RLK-Pelle_LRR-XI-1	0	0.0201663	0.0794287	0.253891
GOBAR_AA21775	RLK-Pelle_CR4L	GOBAR_DD22898	RLK-Pelle_CR4L	0	0.0174343	0.0794601	0.21941
GOBAR_AA33667	TKL-Pl-5	GOBAR_DD07185	TKL-Pl-5	0	0.0984149	0.0796167	1.23611
GOBAR_AA02096	RLK-Pelle_WAK	GOBAR_DD06441	RLK-Pelle_WAK	3e-180	0.062766	0.0797271	0.787261
GOBAR_AA25007	TKL-Pl-5	GOBAR_DD06476	TKL-Pl-5	0	0.034469	0.0806787	0.427238
GOBAR_AA35687	RLK-Pelle_RLCK-II	GOBAR_DD15113	RLK-Pelle_RLCK-II	0	0.0431882	0.0809703	0.533384
GOBAR_AA21277	CMGC_DYRK-PRP4	GOBAR_DD38092	CMGC_DYRK-PRP4	0	0.0881989	0.0815976	1.0809
GOBAR_AA00579	RLK-Pelle_LRR-IX	GOBAR_DD26741	RLK-Pelle_LRR-IX	0	0.0488649	0.0827872	0.590248
GOBAR_AA06144	RLK-Pelle_CrRLK1L-1	GOBAR_DD00397	RLK-Pelle_CrRLK1L-1	0	0.0643876	0.084322	0.763593
GOBAR_AA18226	CAMK_CDPK	GOBAR_DD28847	CAMK_CDPK	0	0.0223855	0.0845575	0.264737
GOBAR_AA38023	RLK-Pelle_RLCK-VIIa-2	GOBAR_DD32848	RLK-Pelle_RLCK-VIIa-2	0	0.0453798	0.0846489	0.536095
GOBAR_AA26245	TLK	GOBAR_DD34016	TLK	0	0.0564243	0.0846756	0.666358
GOBAR_AA19743	ULK_Fused	GOBAR_DD16910	ULK_Fused	0	0.0475747	0.085607	0.555734
GOBAR_AA12139	CAMK_CAMKL-CHK1	GOBAR_DD12925	CAMK_CAMKL-CHK1	7e-175	0.0348017	0.0857507	0.405847
GOBAR_AA30969	RLK-Pelle_LRR-I-1	GOBAR_DD14451	RLK-Pelle_LRR-I-1	0	0.042687	0.0858793	0.497058
GOBAR_AA23795	STE_STE20-Fray	GOBAR_DD06143	STE_STE20-Fray	0	0.0409316	0.086081	0.475501
GOBAR_AA26178	RLK-Pelle_RLCK-XI	GOBAR_DD08721	RLK-Pelle_RLCK-XI	0	0.0563972	0.0867588	0.650046
GOBAR_AA15645	RLK-Pelle_WAK	GOBAR_DD29659	RLK-Pelle_WAK	2e-139	0.0686047	0.086802	0.790359
GOBAR_AA13429	RLK-Pelle_LRR-VI-2	GOBAR_DD05285	RLK-Pelle_LRR-VI-2	0	0.0192546	0.0869531	0.221436
GOBAR_AA08283	RLK-Pelle_CrRLK1L-1	GOBAR_DD27434	RLK-Pelle_CrRLK1L-1	0	0.0552849	0.0871083	0.634668
GOBAR_AA38346	TKL_CTR1-DRK-2	GOBAR_DD16124	TKL_CTR1-DRK-2	0	0.0591543	0.0880237	0.672026
GOBAR_AA06768	RLK-Pelle_DLSV	GOBAR_DD17610	RLK-Pelle_DLSV	0	0.0640967	0.0891312	0.719128
GOBAR_AA13873	RLK-Pelle_RLCK-VI	GOBAR_DD09827	RLK-Pelle_RLCK-VI	0	0.0531683	0.0896666	0.592955
GOBAR_AA27623	TKL_CTR1-DRK-2	GOBAR_DD03343	TKL_CTR1-DRK-2	0	0.068945	0.0912122	0.755875
GOBAR_AA35891	RLK-Pelle_SD-2b	GOBAR_DD01917	RLK-Pelle_SD-2b	0	0.0632552	0.0913251	0.692637
GOBAR_AA16484	CAMK_CAMKL-LKB	GOBAR_DD31209	CAMK_CAMKL-LKB	0	0.0617028	0.0917602	0.672435
GOBAR_AA16884	RLK-Pelle_LRR-I-1	GOBAR_DD21123	RLK-Pelle_LRR-I-1	0	0.055586	0.0921215	0.603399
GOBAR_AA08526	RLK-Pelle_LRR-III	GOBAR_DD21104	RLK-Pelle_LRR-III	0	0.0297334	0.0925781	0.321171
GOBAR_AA32147	STE_STE20-YSK	GOBAR_DD19995	STE_STE20-YSK	0	0.0691776	0.0937945	0.737544
GOBAR_AA09707	RLK-Pelle_RLCK-IXb	GOBAR_DD08260	RLK-Pelle_RLCK-IXb	0	0.0209691	0.0941674	0.222679
GOBAR_AA07010	RLK-Pelle_LRK10L-2	GOBAR_DD07361	RLK-Pelle_LRK10L-2	1e-160	0.0728305	0.094882	0.767591
GOBAR_AA04744	RLK-Pelle_LRR-XII-1	GOBAR_DD23406	RLK-Pelle_LRR-XII-1	0	0.0437754	0.0949277	0.461145
GOBAR_AA14618	RLK-Pelle_DLSV	GOBAR_DD20361	RLK-Pelle_DLSV	0	0.0405386	0.0956961	0.423618
GOBAR_AA10846	RLK-Pelle_DLSV	GOBAR_DD31635	RLK-Pelle_DLSV	0	0.0312346	0.0965325	0.323566
GOBAR_AA32171	RLK-Pelle_LRR-XI-1	GOBAR_DD06849	RLK-Pelle_LRR-XI-1	3e-127	0.128491	0.0972181	1.32167
GOBAR_AA20865	CAMK_CDPK	GOBAR_DD26903	CAMK_CDPK	0	0.0446739	0.0977306	0.457113
GOBAR_AA13618	RLK-Pelle_LRR-II	GOBAR_DD14343	RLK-Pelle_LRR-II	0	0.0793979	0.0977319	0.812405
GOBAR_AA31949	RLK-Pelle_RLCK-VIIa-2	GOBAR_DD26068	RLK-Pelle_RLCK-VIIa-2	0	0.059104	0.0978973	0.603735
GOBAR_AA07434	RLK-Pelle_LRR-VIII-1	GOBAR_DD34553	RLK-Pelle_LRR-VIII-1	0	0.0598862	0.0986405	0.607116
GOBAR_AA07213	RLK-Pelle_RLCK-V	GOBAR_DD09665	RLK-Pelle_RLCK-V	0	0.0727721	0.0989257	0.735624
GOBAR_AA14629	CMGC_CDK-CRK7-CDK9	GOBAR_DD02076	CMGC_CDK-CRK7-CDK9	0	0.106911	0.0991387	1.0784
GOBAR_AA15541	TKL-Pl-4	GOBAR_DD32888	TKL-Pl-4	0	0.0527835	0.0997604	0.529102
GOBAR_AA28961	IRE1	GOBAR_DD13767	IRE1	0	0.128366	0.100547	1.27667
GOBAR_AA28949	RLK-Pelle_LRR-II	GOBAR_DD24671	RLK-Pelle_LRR-II	4e-174	0.106526	0.100595	1.05895
GOBAR_AA25825	CAMK_CAMKL-CHK1	GOBAR_DD27110	CAMK_CAMKL-CHK1	0	0.0733218	0.100758	0.727704
GOBAR_AA27700	TKL-Pl-8	GOBAR_DD12846	TKL-Pl-8	0	0.0487367	0.100948	0.482791
GOBAR_AA20611	STE_STE11	GOBAR_DD25307	STE_STE11	0	0.0670421	0.102381	0.65483
GOBAR_AA07952	RLK-Pelle_LRR-XI-1	GOBAR_DD15434	RLK-Pelle_LRR-XI-1	0	0.0774237	0.103389	0.748861
GOBAR_AA18471	WNK_NRBP	GOBAR_DD27996	WNK_NRBP	0	0.0475976	0.103685	0.459061
GOBAR_AA38379	RLK-Pelle_DLSV	GOBAR_DD33839	RLK-Pelle_DLSV	0	0.062712	0.104058	0.602662
GOBAR_AA10679	CAMK_CAMKL-CHK1	GOBAR_DD25101	CAMK_CAMKL-CHK1	0	0.0699426	0.104714	0.667941
GOBAR_AA01818	RLK-Pelle_SD-2b	GOBAR_DD09507	RLK-Pelle_SD-2b	0	0.0456076	0.10514	0.433778
GOBAR_AA02450	RLK-Pelle_DLSV	GOBAR_DD11817	RLK-Pelle_DLSV	0	0.0965456	0.108763	0.887667
GOBAR_AA02884	RLK-Pelle_L-LEC	GOBAR_DD07753	RLK-Pelle_L-LEC	0	0.0602285	0.109361	0.550733
GOBAR_AA12855	RLK-Pelle_SD-2b	GOBAR_DD00037	RLK-Pelle_SD-2b	0	0.108129	0.110025	0.982767
GOBAR_AA25969	SCY1_SCYL2	GOBAR_DD19395	SCY1_SCYL2	0	0.241793	0.111639	2.16585
GOBAR_AA01855	RLK-Pelle_LRR-XV	GOBAR_DD11376	RLK-Pelle_LRR-XV	0	0.0817301	0.111643	0.732066
GOBAR_AA32063	CAMK_CDPK	GOBAR_DD26669	CAMK_CDPK	0	0.0798729	0.113769	0.702065
GOBAR_AA25909	RLK-Pelle_DLSV	GOBAR_DD21199	RLK-Pelle_DLSV	0	0.0565651	0.116821	0.484204
GOBAR_AA07315	RLK-Pelle_WAK	GOBAR_DD31873	RLK-Pelle_WAK	6e-123	0.0920863	0.118382	0.777877
GOBAR_AA10050	RLK-Pelle_LRR-XII-1	GOBAR_DD29328	RLK-Pelle_LRR-XII-1	0	0.0719717	0.120501	0.597273
GOBAR_AA01944	RLK-Pelle_LRR-XII-1	GOBAR_DD32621	RLK-Pelle_LRR-XII-1	0	0.0619145	0.120882	0.512189
GOBAR_AA10971	CAMK_CDPK	GOBAR_DD20269	CAMK_CDPK	0	0.0545247	0.121852	0.447468
GOBAR_AA27911	RLK-Pelle_DLSV	GOBAR_DD23071	RLK-Pelle_DLSV	0	0.0582496	0.121869	0.47797
GOBAR_AA04072	RLK-Pelle_LRR-I-1	GOBAR_DD09002	RLK-Pelle_LRR-I-1	0	0.0882767	0.121896	0.724199
GOBAR_AA22435	RLK-Pelle_LRR-XI-1	GOBAR_DD06693	RLK-Pelle_LRR-XI-1	0	0.0626483	0.123179	0.508594
GOBAR_AA13271	RLK-Pelle_SD-2b	GOBAR_DD23166	RLK-Pelle_SD-2b	2e-104	0.198148	0.123367	1.60617
GOBAR_AA24882	CMGC_MAPK	GOBAR_DD07175	CMGC_MAPK	0	0.0857371	0.126403	0.678284
GOBAR_AA01206	STE_STE7	GOBAR_DD14123	STE_STE7	0	0.0954572	0.128465	0.74306
GOBAR_AA33112	CMGC_RCK	GOBAR_DD00988	CMGC_RCK	0	0.073347	0.129743	0.565326
GOBAR_AA26841	TKL-Pl-5	GOBAR_DD21856	TKL-Pl-5	0	0.0748933	0.129837	0.576825
GOBAR_AA00917	RLK-Pelle_PERK-1	GOBAR_DD18950	RLK-Pelle_PERK-1	0	0.0921062	0.12994	0.708836
GOBAR_AA29859	RLK-Pelle_RKF3	GOBAR_DD26181	RLK-Pelle_RKF3	0	0.0675057	0.1311	0.514918
GOBAR_AA24239	WNK_NRBP	GOBAR_DD02519	WNK_NRBP	0	0.0650295	0.131605	0.494128
GOBAR_AA18385	CK1_CK1	GOBAR_DD25264	CK1_CK1	0	0.132286	0.131965	1.00243
GOBAR_AA31641	RLK-Pelle_RLCK-V	GOBAR_DD00631	RLK-Pelle_RLCK-V	0	0.0757168	0.132602	0.571008
GOBAR_AA04387	RLK-Pelle_WAK	GOBAR_DD18978	RLK-Pelle_WAK	0	0.0857334	0.137146	0.625127
GOBAR_AA10839	CAMK_CAMKL-CHK1	GOBAR_DD31250	CAMK_CAMKL-CHK1	0	0.132919	0.141949	0.936388
GOBAR_AA24839	RLK-Pelle_LRR-XI-1	GOBAR_DD22853	RLK-Pelle_LRR-XI-1	0	0.159025	0.144005	1.1043
GOBAR_AA07445	STE_STE11	GOBAR_DD00544	STE_STE11	0	0.105089	0.145633	0.721603
GOBAR_AA40973	RLK-Pelle_SD-2b	GOBAR_DD28220	RLK-Pelle_SD-2b	1e-152	0.140429	0.149113	0.941764
GOBAR_AA17244	RLK-Pelle_RLCK-VI	GOBAR_DD30934	RLK-Pelle_RLCK-VI	0	0.121774	0.152666	0.79765
GOBAR_AA15898	RLK-Pelle_RLCK-VIIa-1	GOBAR_DD18849	RLK-Pelle_RLCK-VIIa-1	0	0.133142	0.153978	0.864684
GOBAR_AA13123	RLK-Pelle_PERK-1	GOBAR_DD28083	RLK-Pelle_PERK-1	0	0.241021	0.161272	1.4945
GOBAR_AA07948	RLK-Pelle_LRR-XI-1	GOBAR_DD23263	RLK-Pelle_LRR-XI-1	3e-176	0.20232	0.169471	1.19383
GOBAR_AA33552	RLK-Pelle_SD-2b	GOBAR_DD36269	RLK-Pelle_SD-2b	0	0.139916	0.169495	0.825485
GOBAR_AA25956	RLK-Pelle_CrRLK1L-1	GOBAR_DD35319	RLK-Pelle_CrRLK1L-1	0	0.119055	0.17294	0.688417
GOBAR_AA25907	RLK-Pelle_DLSV	GOBAR_DD31481	RLK-Pelle_DLSV	0	0.0866082	0.174553	0.496172
GOBAR_AA34926	RLK-Pelle_LysM	GOBAR_DD14244	RLK-Pelle_LysM	0	0.0680084	0.177095	0.384023
GOBAR_AA07313	RLK-Pelle_WAK	GOBAR_DD25353	RLK-Pelle_WAK	0	0.140656	0.182318	0.771489
GOBAR_AA22534	RLK-Pelle_DLSV	GOBAR_DD13487	RLK-Pelle_DLSV	6e-160	0.18454	0.183937	1.00328
GOBAR_AA12429	RLK-Pelle_LRK10L-2	GOBAR_DD04376	RLK-Pelle_LRK10L-2	0	0.209079	0.186926	1.11851
GOBAR_DD30036	TLK	GOBAR_DD34016	TLK	0	0.045791	0.190648	0.240186
GOBAR_AA04825	RLK-Pelle_CrRLK1L-1	GOBAR_DD35316	RLK-Pelle_CrRLK1L-1	0	0.142275	0.193909	0.733723
GOBAR_AA25956	RLK-Pelle_CrRLK1L-1	GOBAR_DD13750	RLK-Pelle_CrRLK1L-1	2e-163	0.254877	0.200215	1.27302
GOBAR_DD00945	CMGC_CK2	GOBAR_DD12619	CMGC_CK2	1e-175	0.0331241	0.208745	0.158682
GOBAR_AA24012	RLK-Pelle_RLCK-Os	GOBAR_DD15014	RLK-Pelle_RLCK-Os	0	0.118443	0.211845	0.559104
GOBAR_AA25204	STE_STE20-Fray	GOBAR_AA08533	STE_STE20-Fray	0	0.0801064	0.214182	0.374011
GOBAR_AA10207	RLK-Pelle_WAK_LRK10L-1	GOBAR_DD26422	RLK-Pelle_WAK_LRK10L-1	0	0.161444	0.214849	0.751429
GOBAR_AA17236	RLK-Pelle_WAK	GOBAR_DD15326	RLK-Pelle_WAK	0	0.132765	0.215974	0.614729
GOBAR_AA34940	RLK-Pelle_LRR-XII-1	GOBAR_DD13217	RLK-Pelle_LRR-XII-1	0	0.0935472	0.216239	0.43261
GOBAR_AA25585	RLK-Pelle_DLSV	GOBAR_DD36086	RLK-Pelle_DLSV	0	0.0961514	0.222158	0.432806
GOBAR_AA04819	RLK-Pelle_CrRLK1L-1	GOBAR_DD13751	RLK-Pelle_CrRLK1L-1	1e-124	0.387653	0.222256	1.74417
GOBAR_AA02089	RLK-Pelle_WAK	GOBAR_DD11619	RLK-Pelle_WAK	0	0.215872	0.22388	0.964234
GOBAR_AA09541	RLK-Pelle_DLSV	GOBAR_DD35293	RLK-Pelle_DLSV	0	0.113514	0.228014	0.49784
GOBAR_AA03350	RLK-Pelle_LRR-XII-1	GOBAR_DD25388	RLK-Pelle_LRR-XII-1	0	0.131375	0.228941	0.573836
GOBAR_AA07942	RLK-Pelle_WAK	GOBAR_DD37790	RLK-Pelle_WAK	0	0.10206	0.229022	0.445636
GOBAR_AA33667	TKL-Pl-5	GOBAR_AA27743	TKL-Pl-5	0	0.213423	0.230125	0.927425
GOBAR_AA24578	RLK-Pelle_LRK10L-2	GOBAR_DD21472	RLK-Pelle_LRK10L-2	0	0.0770436	0.237122	0.324912
GOBAR_AA36259	RLK-Pelle_LRR-XII-1	GOBAR_DD10689	RLK-Pelle_LRR-XII-1	0	0.157846	0.239697	0.658523
GOBAR_AA26463	RLK-Pelle_RLCK-XII-1	GOBAR_DD11518	RLK-Pelle_RLCK-XII-1	0	0.0645241	0.243604	0.264873
GOBAR_AA01830	STE_STE11	GOBAR_DD00544	STE_STE11	0	0.149018	0.246314	0.604992
GOBAR_AA13838	RLK-Pelle_DLSV	GOBAR_DD21042	RLK-Pelle_DLSV	0	0.188695	0.252577	0.747082
GOBAR_AA16459	RLK-Pelle_LRR-VII-2	GOBAR_DD37876	RLK-Pelle_LRR-VII-2	0	0.0785196	0.257321	0.305142
GOBAR_AA31984	CAMK_CDPK	GOBAR_DD02333	CAMK_CDPK	0	0.0951237	0.25992	0.365974
GOBAR_AA02190	RLK-Pelle_DLSV	GOBAR_DD37638	RLK-Pelle_DLSV	0	0.160775	0.266969	0.602222
GOBAR_AA20439	RLK-Pelle_RLCK-IV	GOBAR_DD25362	RLK-Pelle_RLCK-IV	0	0.153007	0.267282	0.572454
GOBAR_AA28870	TKL_CTR1-DRK-2	GOBAR_DD16124	TKL_CTR1-DRK-2	0	0.120043	0.273141	0.439491
GOBAR_AA05659	CMGC_CLK	GOBAR_DD23466	CMGC_CLK	0	0.127691	0.274498	0.46518
GOBAR_AA32530	CK1_CK1-Pl	GOBAR_DD16329	CK1_CK1-Pl	0	0.0375463	0.274886	0.136588
GOBAR_AA31899	RLK-Pelle_LRR-V	GOBAR_AA20178	RLK-Pelle_LRR-V	0	0.175111	0.275671	0.635216
GOBAR_AA29765	RLK-Pelle_SD-2b	GOBAR_DD11904	RLK-Pelle_SD-2b	0	0.284541	0.27675	1.02815
GOBAR_AA08533	STE_STE20-Fray	GOBAR_DD16867	STE_STE20-Fray	0	0.07238	0.28167	0.256967
GOBAR_AA02573	CK1_CK1	GOBAR_AA33203	CK1_CK1	2e-105	0.098202	0.284384	0.345315
GOBAR_DD16867	STE_STE20-Fray	GOBAR_DD18396	STE_STE20-Fray	0	0.0731649	0.286623	0.255265
GOBAR_AA14622	RLK-Pelle_DLSV	GOBAR_DD21201	RLK-Pelle_DLSV	4e-175	0.265366	0.286657	0.925729
GOBAR_AA23654	CMGC_RCK	GOBAR_DD00988	CMGC_RCK	2e-120	0.162822	0.286757	0.567803
GOBAR_DD07318	CK1_CK1	GOBAR_DD23595	CK1_CK1	0	0.0651233	0.286842	0.227035
GOBAR_AA14866	CMGC_CLK	GOBAR_AA05659	CMGC_CLK	0	0.119146	0.292363	0.407527
GOBAR_DD18845	RLK-Pelle_RLCK-II	GOBAR_DD15113	RLK-Pelle_RLCK-II	4e-169	0.122454	0.294331	0.416042
GOBAR_DD18215	NAK	GOBAR_DD34195	NAK	0	0.0697163	0.294379	0.236825
GOBAR_AA08874	AGC_NDR	GOBAR_DD23925	AGC_NDR	0	0.0547465	0.296176	0.184845
GOBAR_AA02401	RLK-Pelle_DLSV	GOBAR_AA09781	RLK-Pelle_DLSV	0	0.149823	0.29681	0.504779
GOBAR_DD16124	TKL_CTR1-DRK-2	GOBAR_DD12044	TKL_CTR1-DRK-2	0	0.136258	0.299132	0.455513
GOBAR_DD23235	RLK-Pelle_CrRLK1L-1	GOBAR_DD07379	RLK-Pelle_CrRLK1L-1	0	0.14363	0.301454	0.476457
GOBAR_DD37423	CMGC_MAPK	GOBAR_DD18778	CMGC_MAPK	0	0.0890159	0.302745	0.294029
GOBAR_AA20508	TKL-Pl-6	GOBAR_DD24762	TKL-Pl-6	0	0.248305	0.304185	0.816296
GOBAR_DD03326	RLK-Pelle_LRR-V	GOBAR_DD02568	RLK-Pelle_LRR-V	0	0.110248	0.30495	0.36153
GOBAR_AA01938	RLK-Pelle_LRR-XII-1	GOBAR_DD13224	RLK-Pelle_LRR-XII-1	0	0.170658	0.305993	0.557718
GOBAR_AA05049	RLK-Pelle_Extensin	GOBAR_AA05611	RLK-Pelle_Extensin	0	0.0783705	0.307591	0.254788
GOBAR_AA20944	CMGC_MAPK	GOBAR_DD37423	CMGC_MAPK	0	0.0820531	0.310876	0.263942
GOBAR_AA29605	RLK-Pelle_LRR-XI-1	GOBAR_DD01733	RLK-Pelle_LRR-XI-1	0	0.159212	0.311938	0.510396
GOBAR_DD11263	RLK-Pelle_LysM	GOBAR_DD33581	RLK-Pelle_LysM	0	0.218893	0.31705	0.690407
GOBAR_AA38725	CMGC_MAPK	GOBAR_AA20944	CMGC_MAPK	0	0.0837105	0.32132	0.260521
GOBAR_AA16891	RLK-Pelle_DLSV	GOBAR_DD03308	RLK-Pelle_DLSV	0	0.121562	0.322207	0.377279
GOBAR_AA15353	TKL_CTR1-DRK-2	GOBAR_DD16124	TKL_CTR1-DRK-2	0	0.14295	0.322508	0.443245
GOBAR_AA29605	RLK-Pelle_LRR-XI-1	GOBAR_DD00003	RLK-Pelle_LRR-XI-1	0	0.144662	0.322727	0.448248
GOBAR_AA38346	TKL_CTR1-DRK-2	GOBAR_AA28870	TKL_CTR1-DRK-2	0	0.11629	0.322844	0.360205
GOBAR_DD23557	TKL-Pl-6	GOBAR_DD04704	TKL-Pl-6	0	0.169859	0.323066	0.525771
GOBAR_AA27728	TKL-Pl-6	GOBAR_DD04704	TKL-Pl-6	0	0.166985	0.323912	0.515526
GOBAR_AA22203	CK1_CK1-Pl	GOBAR_DD22733	CK1_CK1-Pl	0	0.0453032	0.327234	0.138443
GOBAR_AA13070	RLK-Pelle_LRR-XI-1	GOBAR_DD06852	RLK-Pelle_LRR-XI-1	0	0.192242	0.327894	0.586294
GOBAR_DD29865	NEK	GOBAR_DD02530	NEK	0	0.156274	0.3283	0.47601
GOBAR_AA25825	CAMK_CAMKL-CHK1	GOBAR_DD04318	CAMK_CAMKL-CHK1	0	0.139831	0.329469	0.424413
GOBAR_AA14595	NAK	GOBAR_DD18215	NAK	0	0.0700332	0.330679	0.211786
GOBAR_DD37525	RLK-Pelle_RLCK-X	GOBAR_DD18709	RLK-Pelle_RLCK-X	0	0.113667	0.330978	0.343428
GOBAR_AA38346	TKL_CTR1-DRK-2	GOBAR_DD12044	TKL_CTR1-DRK-2	0	0.113565	0.331095	0.342999
GOBAR_AA19446	CK1_CK1	GOBAR_DD37825	CK1_CK1	0	0.0587184	0.331396	0.177185
GOBAR_AA28870	TKL_CTR1-DRK-2	GOBAR_DD12044	TKL_CTR1-DRK-2	0	0.100125	0.331516	0.302023
GOBAR_AA14140	RLK-Pelle_SD-2b	GOBAR_DD28221	RLK-Pelle_SD-2b	0	0.228699	0.33297	0.686845
GOBAR_AA00789	RLK-Pelle_LRR-VII-2	GOBAR_DD38060	RLK-Pelle_LRR-VII-2	0	0.0770785	0.333772	0.230931
GOBAR_AA25914	Group-Pl-4	GOBAR_DD22406	Group-Pl-4	0	0.243183	0.334299	0.727443
GOBAR_AA18540	AGC-Pl	GOBAR_DD11356	AGC-Pl	0	0.0863349	0.336812	0.25633
GOBAR_AA09612	CMGC_MAPK	GOBAR_DD08671	CMGC_MAPK	0	0.0816306	0.337275	0.24203
GOBAR_AA02575	AGC_PKA-PKG	GOBAR_AA33201	AGC_PKA-PKG	0	0.125212	0.339848	0.368435
GOBAR_AA01825	TTK	GOBAR_DD09158	TTK	0	0.105371	0.342122	0.307993
GOBAR_DD03147	CK1_CK1	GOBAR_DD10263	CK1_CK1	0	0.105758	0.342659	0.308639
GOBAR_DD15355	CAMK_CDPK	GOBAR_DD29634	CAMK_CDPK	0	0.147882	0.343656	0.430321
GOBAR_AA15353	TKL_CTR1-DRK-2	GOBAR_AA28870	TKL_CTR1-DRK-2	0	0.094807	0.343867	0.275708
GOBAR_AA21013	RLK-Pelle_LRR-II	GOBAR_DD24671	RLK-Pelle_LRR-II	0	0.144768	0.344537	0.420181
GOBAR_AA30245	RLK-Pelle_RLCK-X	GOBAR_DD37525	RLK-Pelle_RLCK-X	0	0.114963	0.345221	0.333012
GOBAR_AA01897	RLK-Pelle_LRR-III	GOBAR_AA12283	RLK-Pelle_LRR-III	0	0.120529	0.349819	0.344547
GOBAR_DD02743	CMGC_MAPK	GOBAR_DD38135	CMGC_MAPK	0	0.0395264	0.353279	0.111884
GOBAR_AA27668	RLK-Pelle_RLCK-X	GOBAR_AA30245	RLK-Pelle_RLCK-X	0	0.091292	0.355689	0.256663
GOBAR_DD03748	RLK-Pelle_CrRLK1L-1	GOBAR_DD32025	RLK-Pelle_CrRLK1L-1	0	0.216241	0.355884	0.607616
GOBAR_AA03974	RLK-Pelle_LRR-IV	GOBAR_DD03499	RLK-Pelle_LRR-IV	0	0.133318	0.356009	0.374479
GOBAR_AA30593	CK1_CK1	GOBAR_DD16997	CK1_CK1	0	0.0696829	0.35601	0.195733
GOBAR_AA20455	STE_STE11	GOBAR_DD14229	STE_STE11	0	0.166641	0.356802	0.467042
GOBAR_AA09158	RLK-Pelle_Extensin	GOBAR_DD10255	RLK-Pelle_Extensin	0	0.0605545	0.356869	0.169683
GOBAR_AA04387	RLK-Pelle_WAK	GOBAR_DD06436	RLK-Pelle_WAK	0	0.215644	0.357107	0.603862
GOBAR_DD24671	RLK-Pelle_LRR-II	GOBAR_DD17956	RLK-Pelle_LRR-II	0	0.130218	0.358516	0.363214
GOBAR_AA09614	CMGC_MAPK	GOBAR_AA15886	CMGC_MAPK	0	0.0529045	0.35926	0.14726
GOBAR_DD16997	CK1_CK1	GOBAR_DD35230	CK1_CK1	0	0.065971	0.359333	0.183593
GOBAR_AA02575	AGC_PKA-PKG	GOBAR_DD33806	AGC_PKA-PKG	0	0.149048	0.359358	0.414762
GOBAR_DD03146	AGC_NDR	GOBAR_DD10265	AGC_NDR	0	0.106698	0.360383	0.29607
GOBAR_AA01931	RLK-Pelle_LRR-XII-1	GOBAR_DD32622	RLK-Pelle_LRR-XII-1	0	0.150312	0.361614	0.41567
GOBAR_DD09503	TTK	GOBAR_DD09158	TTK	0	0.119707	0.361747	0.330913
GOBAR_AA02860	RLK-Pelle_CrRLK1L-1	GOBAR_DD04267	RLK-Pelle_CrRLK1L-1	0	0.136877	0.362058	0.378052
GOBAR_AA39510	AGC_NDR	GOBAR_DD15058	AGC_NDR	0	0.0410529	0.362652	0.113202
GOBAR_AA33208	TKL-Pl-6	GOBAR_DD23557	TKL-Pl-6	0	0.153201	0.364746	0.420022
GOBAR_AA27668	RLK-Pelle_RLCK-X	GOBAR_DD18709	RLK-Pelle_RLCK-X	0	0.106037	0.366411	0.289394
GOBAR_DD14033	STE_STE7	GOBAR_DD14123	STE_STE7	0	0.0557903	0.366624	0.152173
GOBAR_AA29844	CAMK_CAMKL-CHK1	GOBAR_DD25198	CAMK_CAMKL-CHK1	0	0.0815025	0.368665	0.221075
GOBAR_AA21451	NEK	GOBAR_DD13644	NEK	0	0.188883	0.369491	0.511199
GOBAR_AA27728	TKL-Pl-6	GOBAR_AA33208	TKL-Pl-6	0	0.15037	0.37009	0.406307
GOBAR_AA19446	CK1_CK1	GOBAR_DD10263	CK1_CK1	0	0.105585	0.370701	0.284826
GOBAR_AA15284	CAMK_CDPK	GOBAR_AA08522	CAMK_CDPK	0	0.0492102	0.371022	0.132634
GOBAR_DD06436	RLK-Pelle_WAK	GOBAR_DD02183	RLK-Pelle_WAK	4e-149	0.282872	0.371174	0.762102
GOBAR_DD27110	CAMK_CAMKL-CHK1	GOBAR_DD04318	CAMK_CAMKL-CHK1	0	0.165372	0.374186	0.44195
GOBAR_AA13350	CAMK_CDPK	GOBAR_DD18586	CAMK_CDPK	0	0.0471721	0.374755	0.125875
GOBAR_DD23925	AGC_NDR	GOBAR_DD17218	AGC_NDR	0	0.048947	0.374808	0.130592
GOBAR_AA30886	AGC_RSK-2	GOBAR_DD38171	AGC_RSK-2	0	0.062351	0.375105	0.166223
GOBAR_DD15058	AGC_NDR	GOBAR_DD07807	AGC_NDR	0	0.0353359	0.375294	0.0941554
GOBAR_AA04301	CMGC_MAPK	GOBAR_DD33322	CMGC_MAPK	0	0.056908	0.375655	0.15149
GOBAR_AA18638	STE_STE-Pl	GOBAR_DD24292	STE_STE-Pl	0	0.168629	0.375761	0.448766
GOBAR_AA21451	NEK	GOBAR_DD02530	NEK	0	0.166998	0.376425	0.443642
GOBAR_AA15284	CAMK_CDPK	GOBAR_DD21099	CAMK_CDPK	0	0.0445731	0.376781	0.1183
GOBAR_DD13644	NEK	GOBAR_DD02530	NEK	0	0.207617	0.377284	0.550293
GOBAR_AA28445	CK1_CK1	GOBAR_DD35230	CK1_CK1	0	0.0675073	0.377444	0.178854
GOBAR_AA19446	CK1_CK1	GOBAR_AA33216	CK1_CK1	0	0.10871	0.377491	0.287981
GOBAR_AA20192	CAMK_CDPK	GOBAR_AA36663	CAMK_CDPK	0	0.0870326	0.3782	0.230123
GOBAR_DD11518	RLK-Pelle_RLCK-XII-1	GOBAR_DD32141	RLK-Pelle_RLCK-XII-1	0	0.0420142	0.378617	0.110968
GOBAR_DD10547	RLK-Pelle_LRR-VII-2	GOBAR_DD06389	RLK-Pelle_LRR-VII-2	0	0.0881942	0.379185	0.232589
GOBAR_DD38060	RLK-Pelle_LRR-VII-2	GOBAR_DD37876	RLK-Pelle_LRR-VII-2	0	0.0756671	0.380163	0.199038
GOBAR_AA03743	NAK	GOBAR_AA10275	NAK	0	0.0570679	0.380333	0.150047
GOBAR_DD30032	NEK	GOBAR_DD29865	NEK	0	0.151823	0.380542	0.398965
GOBAR_AA00421	CAMK_CDPK	GOBAR_AA07734	CAMK_CDPK	0	0.195277	0.381456	0.511925
GOBAR_AA05849	RLK-Pelle_CrRLK1L-1	GOBAR_DD03748	RLK-Pelle_CrRLK1L-1	0	0.217341	0.382382	0.568385
GOBAR_AA39510	AGC_NDR	GOBAR_DD07807	AGC_NDR	0	0.037913	0.3825	0.0991189
GOBAR_DD03326	RLK-Pelle_LRR-V	GOBAR_DD16752	RLK-Pelle_LRR-V	0	0.109884	0.383119	0.286814
GOBAR_AA31917	CMGC_MAPK	GOBAR_DD02743	CMGC_MAPK	0	0.0382084	0.383669	0.0995868
GOBAR_DD21774	ULK_ULK4	GOBAR_DD20894	ULK_ULK4	0	0.0808364	0.383902	0.210565
GOBAR_DD34311	TKL-Pl-5	GOBAR_DD14604	TKL-Pl-5	0	0.0696303	0.384078	0.181292
GOBAR_DD11484	CMGC_MAPK	GOBAR_DD13102	CMGC_MAPK	0	0.0831185	0.384945	0.215923
GOBAR_AA25007	TKL-Pl-5	GOBAR_DD23516	TKL-Pl-5	0	0.0778131	0.385105	0.202057
GOBAR_AA28445	CK1_CK1	GOBAR_AA30593	CK1_CK1	0	0.0696461	0.386577	0.180161
GOBAR_AA03669	AGC_RSK-2	GOBAR_AA30886	AGC_RSK-2	0	0.0611314	0.387979	0.157564
GOBAR_DD25198	CAMK_CAMKL-CHK1	GOBAR_DD13596	CAMK_CAMKL-CHK1	0	0.0839316	0.388717	0.21592
GOBAR_AA23269	RLK-Pelle_LRR-III	GOBAR_DD14211	RLK-Pelle_LRR-III	3e-117	0.13272	0.389187	0.341019
GOBAR_AA30837	RLK-Pelle_RLCK-VIII	GOBAR_AA24264	RLK-Pelle_RLCK-VIII	0	0.0582909	0.391227	0.148995
GOBAR_AA28441	STE_STE7	GOBAR_DD14123	STE_STE7	0	0.0572149	0.392516	0.145765
GOBAR_AA32659	CK1_CK1	GOBAR_DD23595	CK1_CK1	0	0.0552998	0.392879	0.140755
GOBAR_AA38346	TKL_CTR1-DRK-2	GOBAR_AA15353	TKL_CTR1-DRK-2	0	0.140523	0.393403	0.357198
GOBAR_AA36346	RLK-Pelle_RLCK-VIIa-2	GOBAR_DD31322	RLK-Pelle_RLCK-VIIa-2	0	0.0600136	0.394731	0.152037
GOBAR_AA32896	RLK-Pelle_RLCK-IXb	GOBAR_DD04772	RLK-Pelle_RLCK-IXb	0	0.128119	0.395437	0.323994
GOBAR_AA16143	CAMK_CAMKL-CHK1	GOBAR_DD27110	CAMK_CAMKL-CHK1	0	0.153639	0.395952	0.388024
GOBAR_AA06767	RLK-Pelle_DLSV	GOBAR_DD12467	RLK-Pelle_DLSV	8e-169	0.658705	0.396982	1.65928
GOBAR_AA19459	RLK-Pelle_SD-2b	GOBAR_DD01917	RLK-Pelle_SD-2b	9e-161	0.205659	0.398859	0.515619
GOBAR_DD14044	CK1_CK1	GOBAR_DD35230	CK1_CK1	0	0.077979	0.398996	0.195438
GOBAR_AA21175	ULK_ULK4	GOBAR_DD21774	ULK_ULK4	0	0.082167	0.399593	0.205627
GOBAR_AA39510	AGC_NDR	GOBAR_AA32661	AGC_NDR	0	0.0375762	0.402772	0.0932939
GOBAR_AA30593	CK1_CK1	GOBAR_DD14044	CK1_CK1	0	0.0670611	0.402993	0.166407
GOBAR_AA40366	RLK-Pelle_LRR-XI-1	GOBAR_DD02282	RLK-Pelle_LRR-XI-1	0	0.061256	0.404922	0.151279
GOBAR_AA16459	RLK-Pelle_LRR-VII-2	GOBAR_AA00789	RLK-Pelle_LRR-VII-2	0	0.0744209	0.40769	0.182543
GOBAR_AA03957	RLK-Pelle_LRR-VII-1	GOBAR_DD11047	RLK-Pelle_LRR-VII-1	0	0.0877439	0.407796	0.215166
GOBAR_AA32661	AGC_NDR	GOBAR_DD23594	AGC_NDR	0	0.0316273	0.407942	0.0775289
GOBAR_AA09328	RLK-Pelle_SD-2b	GOBAR_DD23166	RLK-Pelle_SD-2b	0	0.156503	0.408314	0.383291
GOBAR_AA22250	TKL-Pl-5	GOBAR_DD34311	TKL-Pl-5	0	0.0715866	0.408999	0.175029
GOBAR_AA25825	CAMK_CAMKL-CHK1	GOBAR_AA10839	CAMK_CAMKL-CHK1	0	0.109903	0.409835	0.268164
GOBAR_AA24264	RLK-Pelle_RLCK-VIII	GOBAR_DD14434	RLK-Pelle_RLCK-VIII	0	0.0284424	0.411489	0.0691205
GOBAR_DD32629	RLK-Pelle_RLCK-IXb	GOBAR_DD04772	RLK-Pelle_RLCK-IXb	0	0.136841	0.412028	0.332115
GOBAR_DD07932	AGC_RSK-2	GOBAR_DD06179	AGC_RSK-2	0	0.0602737	0.412068	0.146271
GOBAR_AA31899	RLK-Pelle_LRR-V	GOBAR_DD13117	RLK-Pelle_LRR-V	0	0.198626	0.417013	0.476305
GOBAR_AA25628	CAMK_CDPK	GOBAR_DD14135	CAMK_CDPK	0	0.149825	0.417761	0.358637
GOBAR_AA36876	RLK-Pelle_WAK	GOBAR_DD02187	RLK-Pelle_WAK	2e-162	0.362182	0.418032	0.866398
GOBAR_AA39509	CK1_CK1	GOBAR_AA32659	CK1_CK1	0	0.0497569	0.418155	0.118992
GOBAR_AA02514	WNK_NRBP	GOBAR_DD18389	WNK_NRBP	0	0.101927	0.418561	0.243517
GOBAR_AA31997	RLK-Pelle_LRR-XII-1	GOBAR_DD33183	RLK-Pelle_LRR-XII-1	0	0.167044	0.419425	0.398268
GOBAR_DD36049	RLK-Pelle_LRR-XI-1	GOBAR_DD02711	RLK-Pelle_LRR-XI-1	0	0.153255	0.421383	0.363696
GOBAR_AA04110	CMGC_GSK	GOBAR_DD07304	CMGC_GSK	0	0.0193481	0.422701	0.0457725
GOBAR_AA25683	RLK-Pelle_LRR-V	GOBAR_DD16752	RLK-Pelle_LRR-V	0	0.0942251	0.423188	0.222655
GOBAR_DD07185	TKL-Pl-5	GOBAR_DD37470	TKL-Pl-5	0	0.190884	0.423952	0.45025
GOBAR_DD16051	RLK-Pelle_LRR-III	GOBAR_DD33021	RLK-Pelle_LRR-III	0	0.0896261	0.424126	0.211319
GOBAR_AA32896	RLK-Pelle_RLCK-IXb	GOBAR_AA12955	RLK-Pelle_RLCK-IXb	0	0.147859	0.429258	0.344452
GOBAR_AA39509	CK1_CK1	GOBAR_DD17400	CK1_CK1	0	0.0482655	0.43008	0.112224
GOBAR_AA04496	TKL-Pl-5	GOBAR_DD06476	TKL-Pl-5	0	0.0650752	0.431305	0.15088
GOBAR_AA04072	RLK-Pelle_LRR-I-1	GOBAR_AA06016	RLK-Pelle_LRR-I-1	0	0.182193	0.431538	0.422194
GOBAR_AA28445	CK1_CK1	GOBAR_DD16997	CK1_CK1	0	0.0807967	0.431649	0.187181
GOBAR_AA24264	RLK-Pelle_RLCK-VIII	GOBAR_AA08763	RLK-Pelle_RLCK-VIII	0	0.0284424	0.431818	0.0658665
GOBAR_AA20543	RLK-Pelle_CrRLK1L-1	GOBAR_DD13846	RLK-Pelle_CrRLK1L-1	0	0.104166	0.433423	0.240333
GOBAR_AA32172	RLK-Pelle_LRR-XI-1	GOBAR_DD06854	RLK-Pelle_LRR-XI-1	0	0.247095	0.433826	0.569573
GOBAR_DD25371	RLK-Pelle_RLCK-V	GOBAR_DD22028	RLK-Pelle_RLCK-V	0	0.0906218	0.435238	0.208212
GOBAR_AA28756	RLK-Pelle_SD-2b	GOBAR_DD19032	RLK-Pelle_SD-2b	4e-152	0.186295	0.435752	0.427526
GOBAR_AA07944	RLK-Pelle_LRR-XI-1	GOBAR_DD15432	RLK-Pelle_LRR-XI-1	0	0.251291	0.435797	0.576624
GOBAR_AA27317	CMGC_MAPK	GOBAR_AA38420	CMGC_MAPK	0	0.112983	0.436763	0.258683
GOBAR_AA40875	RLK-Pelle_LRK10L-2	GOBAR_DD31550	RLK-Pelle_LRK10L-2	0	0.308363	0.438783	0.70277
GOBAR_AA00789	RLK-Pelle_LRR-VII-2	GOBAR_AA23177	RLK-Pelle_LRR-VII-2	0	0.21583	0.439779	0.490769
GOBAR_AA38420	CMGC_MAPK	GOBAR_DD11484	CMGC_MAPK	0	0.111305	0.445227	0.249995
GOBAR_AA13186	RLK-Pelle_CrRLK1L-1	GOBAR_AA20543	RLK-Pelle_CrRLK1L-1	0	0.124727	0.445436	0.280011
GOBAR_AA27368	RLK-Pelle_LRR-Xb-1	GOBAR_DD14819	RLK-Pelle_LRR-Xb-1	0	0.179421	0.446453	0.401881
GOBAR_AA22498	RLK-Pelle_LRR-VII-2	GOBAR_AA16459	RLK-Pelle_LRR-VII-2	0	0.125986	0.447007	0.281845
GOBAR_AA12131	RLK-Pelle_RLCK-II	GOBAR_DD18845	RLK-Pelle_RLCK-II	2e-166	0.158555	0.447557	0.354269
GOBAR_AA12135	TKL-Pl-4	GOBAR_AA38462	TKL-Pl-4	0	0.0384215	0.447821	0.0857966
GOBAR_AA07609	RLK-Pelle_LRR-V	GOBAR_DD25124	RLK-Pelle_LRR-V	0	0.118414	0.450396	0.26291
GOBAR_AA13463	RLK-Pelle_CrRLK1L-1	GOBAR_DD07720	RLK-Pelle_CrRLK1L-1	5e-116	0.275232	0.452957	0.607633
GOBAR_AA06125	NEK	GOBAR_AA21451	NEK	0	0.165437	0.452964	0.365233
GOBAR_AA12955	RLK-Pelle_RLCK-IXb	GOBAR_DD32629	RLK-Pelle_RLCK-IXb	0	0.154699	0.453396	0.341201
GOBAR_AA04977	RLK-Pelle_RLCK-V	GOBAR_DD22028	RLK-Pelle_RLCK-V	0	0.0900554	0.454283	0.198236
GOBAR_DD20857	Aur	GOBAR_DD16317	Aur	0	0.0443038	0.454644	0.0974473
GOBAR_AA38462	TKL-Pl-4	GOBAR_DD12919	TKL-Pl-4	0	0.0384215	0.455283	0.0843903
GOBAR_AA16459	RLK-Pelle_LRR-VII-2	GOBAR_DD32798	RLK-Pelle_LRR-VII-2	0	0.129976	0.45591	0.28509
GOBAR_AA07184	CAMK_CDPK	GOBAR_DD08040	CAMK_CDPK	0	0.118302	0.455948	0.259464
GOBAR_AA29473	TKL-Pl-4	GOBAR_DD12371	TKL-Pl-4	0	0.0760144	0.458951	0.165626
GOBAR_AA08897	SCY1_SCYL2	GOBAR_DD15267	SCY1_SCYL2	0	0.103858	0.460377	0.225594
GOBAR_AA25022	CAMK_CDPK	GOBAR_AA02498	CAMK_CDPK	0	0.115354	0.461714	0.249838
GOBAR_AA33720	Aur	GOBAR_DD16317	Aur	0	0.0476092	0.463775	0.102656
GOBAR_DD34456	RLK-Pelle_LRR-III	GOBAR_DD35235	RLK-Pelle_LRR-III	0	0.144937	0.464732	0.311872
GOBAR_AA12670	WNK_NRBP	GOBAR_DD12922	WNK_NRBP	6e-117	0.26699	0.465158	0.573978
GOBAR_DD25124	RLK-Pelle_LRR-V	GOBAR_DD06574	RLK-Pelle_LRR-V	0	0.114658	0.465673	0.246221
GOBAR_AA14046	RLK-Pelle_WAK_LRK10L-1	GOBAR_DD19801	RLK-Pelle_WAK_LRK10L-1	0	0.345203	0.46647	0.740033
GOBAR_AA23045	STE_STE7	GOBAR_DD17022	STE_STE7	9e-144	0.195066	0.469517	0.415462
GOBAR_DD02282	RLK-Pelle_LRR-XI-1	GOBAR_DD09695	RLK-Pelle_LRR-XI-1	0	0.0652485	0.470028	0.138818
GOBAR_AA04496	TKL-Pl-5	GOBAR_DD14081	TKL-Pl-5	0	0.127714	0.470205	0.271615
GOBAR_DD18845	RLK-Pelle_RLCK-II	GOBAR_DD12915	RLK-Pelle_RLCK-II	1e-170	0.155266	0.473157	0.328149
GOBAR_AA04072	RLK-Pelle_LRR-I-1	GOBAR_DD35797	RLK-Pelle_LRR-I-1	0	0.197919	0.473407	0.418074
GOBAR_DD05896	RLK-Pelle_RLCK-XIII	GOBAR_DD18689	RLK-Pelle_RLCK-XIII	2e-173	0.187124	0.473569	0.395136
GOBAR_AA00191	RLK-Pelle_DLSV	GOBAR_DD06001	RLK-Pelle_DLSV	0	0.113249	0.474033	0.238904
GOBAR_AA04828	RLK-Pelle_CrRLK1L-1	GOBAR_DD07379	RLK-Pelle_CrRLK1L-1	0	0.172163	0.47424	0.363029
GOBAR_AA30706	RLK-Pelle_WAK_LRK10L-1	GOBAR_DD25475	RLK-Pelle_WAK_LRK10L-1	0	0.183216	0.474752	0.385919
GOBAR_AA01206	STE_STE7	GOBAR_DD14033	STE_STE7	0	0.109596	0.475221	0.230621
GOBAR_AA25765	RLK-Pelle_RLCK-VIIa-2	GOBAR_AA10678	RLK-Pelle_RLCK-VIIa-2	2e-114	0.143876	0.475329	0.302688
GOBAR_AA28711	CAMK_CDPK	GOBAR_DD02333	CAMK_CDPK	0	0.0585231	0.476627	0.122786
GOBAR_DD14819	RLK-Pelle_LRR-Xb-1	GOBAR_DD33160	RLK-Pelle_LRR-Xb-1	0	0.108137	0.477887	0.226281
GOBAR_DD24266	STE_STE11	GOBAR_DD25307	STE_STE11	0	0.192607	0.478508	0.402516
GOBAR_AA09894	CAMK_CAMKL-CHK1	GOBAR_DD11261	CAMK_CAMKL-CHK1	0	0.133349	0.481188	0.277125
GOBAR_DD10237	CAMK_CAMKL-CHK1	GOBAR_DD27594	CAMK_CAMKL-CHK1	0	0.101397	0.482636	0.21009
GOBAR_AA33954	TKL_CTR1-DRK-2	GOBAR_DD34251	TKL_CTR1-DRK-2	0	0.101598	0.482855	0.210411
GOBAR_DD03314	STE_STE20-Fray	GOBAR_DD16771	STE_STE20-Fray	0	0.141376	0.483927	0.292144
GOBAR_AA04989	RLK-Pelle_RLCK-IV	GOBAR_AA20439	RLK-Pelle_RLCK-IV	0	0.117404	0.486338	0.241405
GOBAR_AA33222	RLK-Pelle_LRR-III	GOBAR_DD35235	RLK-Pelle_LRR-III	0	0.127018	0.487511	0.260544
GOBAR_AA02854	CAMK_CAMKL-CHK1	GOBAR_AA37997	CAMK_CAMKL-CHK1	0	0.104853	0.487934	0.214892
GOBAR_AA26965	TKL-Pl-4	GOBAR_DD26160	TKL-Pl-4	0	0.022175	0.489024	0.0453453
GOBAR_AA12135	TKL-Pl-4	GOBAR_DD15117	TKL-Pl-4	0	0.0377755	0.489816	0.0771218
GOBAR_AA33303	RLK-Pelle_LRR-III	GOBAR_DD06970	RLK-Pelle_LRR-III	2e-150	0.389556	0.490881	0.793585
GOBAR_AA09781	RLK-Pelle_DLSV	GOBAR_DD33224	RLK-Pelle_DLSV	9e-172	0.298319	0.492429	0.605811
GOBAR_DD18437	RLK-Pelle_RLCK-VIIa-2	GOBAR_DD05571	RLK-Pelle_RLCK-VIIa-2	1e-177	0.114838	0.495614	0.231709
GOBAR_DD12791	RLK-Pelle_RLCK-IXb	GOBAR_DD16450	RLK-Pelle_RLCK-IXb	5e-144	0.389155	0.495931	0.784696
GOBAR_DD08265	RLK-Pelle_RLCK-VIIa-2	GOBAR_DD26068	RLK-Pelle_RLCK-VIIa-2	0	0.0839503	0.496054	0.169236
GOBAR_AA08484	CMGC_CDK-CRK7-CDK9	GOBAR_DD03476	CMGC_CDK-CRK7-CDK9	5e-165	0.305994	0.496341	0.616498
GOBAR_DD24411	RLK-Pelle_LRR-XIV	GOBAR_DD03868	RLK-Pelle_LRR-XIV	0	0.150016	0.497215	0.301713
GOBAR_AA03787	TKL_CTR1-DRK-2	GOBAR_DD03344	TKL_CTR1-DRK-2	0	0.193222	0.497272	0.388564
GOBAR_DD34251	TKL_CTR1-DRK-2	GOBAR_DD32216	TKL_CTR1-DRK-2	0	0.131332	0.497744	0.263854
GOBAR_DD28630	CAMK_CAMKL-CHK1	GOBAR_DD13378	CAMK_CAMKL-CHK1	1e-157	0.104403	0.498344	0.2095
GOBAR_AA30590	STE_STE7	GOBAR_DD14123	STE_STE7	0	0.0749443	0.498549	0.150325
GOBAR_AA17653	CAMK_CAMKL-CHK1	GOBAR_DD13378	CAMK_CAMKL-CHK1	6e-157	0.101215	0.50407	0.200796
GOBAR_AA10985	RLK-Pelle_LRR-XI-1	GOBAR_DD20854	RLK-Pelle_LRR-XI-1	0	0.154061	0.504425	0.305419
GOBAR_DD14123	STE_STE7	GOBAR_DD37767	STE_STE7	0	0.0749758	0.505522	0.148314
GOBAR_DD20854	RLK-Pelle_LRR-XI-1	GOBAR_DD10329	RLK-Pelle_LRR-XI-1	0	0.156835	0.505591	0.310201
GOBAR_AA33717	RLK-Pelle_LRR-XI-1	GOBAR_AA10985	RLK-Pelle_LRR-XI-1	0	0.138393	0.506713	0.273119
GOBAR_DD21471	CAMK_CDPK	GOBAR_DD27412	CAMK_CDPK	0	0.0495208	0.507931	0.0974951
GOBAR_DD11631	RLK-Pelle_PERK-2	GOBAR_DD02177	RLK-Pelle_PERK-2	0	0.146328	0.509077	0.287439
GOBAR_DD18689	RLK-Pelle_RLCK-XIII	GOBAR_DD09905	RLK-Pelle_RLCK-XIII	0	0.146482	0.509886	0.287283
GOBAR_AA13410	CAMK_OST1L	GOBAR_DD21549	CAMK_OST1L	2e-171	0.0620354	0.510476	0.121525
GOBAR_DD01540	CAMK_CAMKL-CHK1	GOBAR_DD15120	CAMK_CAMKL-CHK1	0	0.102874	0.51048	0.201524
GOBAR_AA35918	RLK-Pelle_RLCK-XIII	GOBAR_DD09905	RLK-Pelle_RLCK-XIII	1e-165	0.15167	0.51177	0.296363
GOBAR_AA29835	RLK-Pelle_LRR-XI-1	GOBAR_DD20631	RLK-Pelle_LRR-XI-1	0	0.105234	0.512845	0.205196
GOBAR_AA08995	CAMK_CDPK	GOBAR_DD21471	CAMK_CDPK	0	0.0539817	0.51594	0.104628
GOBAR_AA20066	CAMK_OST1L	GOBAR_DD28529	CAMK_OST1L	0	0.0439256	0.517059	0.0849528
GOBAR_AA31949	RLK-Pelle_RLCK-VIIa-2	GOBAR_DD08265	RLK-Pelle_RLCK-VIIa-2	0	0.085782	0.51887	0.165325
GOBAR_AA28441	STE_STE7	GOBAR_AA01206	STE_STE7	0	0.108325	0.520284	0.208204
GOBAR_AA10163	RLK-Pelle_PERK-2	GOBAR_DD02177	RLK-Pelle_PERK-2	0	0.142839	0.521092	0.274115
GOBAR_DD13744	RLK-Pelle_CrRLK1L-1	GOBAR_DD07379	RLK-Pelle_CrRLK1L-1	0	0.182843	0.521334	0.350721
GOBAR_AA25534	CAMK_CAMKL-CHK1	GOBAR_DD10237	CAMK_CAMKL-CHK1	0	0.0807673	0.524592	0.153962
GOBAR_AA30121	RLK-Pelle_RLCK-VIII	GOBAR_DD32132	RLK-Pelle_RLCK-VIII	0	0.0967072	0.524902	0.184238
GOBAR_AA07415	STE_STE11	GOBAR_AA20611	STE_STE11	0	0.233323	0.525143	0.444303
GOBAR_AA17358	RLK-Pelle_LRR-XIV	GOBAR_DD03868	RLK-Pelle_LRR-XIV	0	0.176696	0.526563	0.335565
GOBAR_DD15237	RLK-Pelle_LRR-Xa	GOBAR_DD07422	RLK-Pelle_LRR-Xa	0	0.122837	0.526988	0.233092
GOBAR_DD28529	CAMK_OST1L	GOBAR_DD02428	CAMK_OST1L	0	0.0410681	0.527037	0.0779225
GOBAR_AA33717	RLK-Pelle_LRR-XI-1	GOBAR_DD10329	RLK-Pelle_LRR-XI-1	0	0.154853	0.527958	0.293306
GOBAR_AA23965	RLK-Pelle_LRR-XII-1	GOBAR_DD16061	RLK-Pelle_LRR-XII-1	0	0.189626	0.528318	0.358924
GOBAR_AA35234	RLK-Pelle_RLCK-VIIa-2	GOBAR_DD05571	RLK-Pelle_RLCK-VIIa-2	1e-160	0.153787	0.530912	0.289666
GOBAR_AA03461	RLK-Pelle_LRR-Xa	GOBAR_DD15237	RLK-Pelle_LRR-Xa	0	0.123854	0.532444	0.232614
GOBAR_AA36842	RLK-Pelle_LRR-XI-1	GOBAR_DD18730	RLK-Pelle_LRR-XI-1	0	0.129487	0.533301	0.242804
GOBAR_AA28441	STE_STE7	GOBAR_AA30590	STE_STE7	0	0.0756529	0.534427	0.141559
GOBAR_AA27006	CAMK_CDPK	GOBAR_AA23695	CAMK_CDPK	0	0.121308	0.53732	0.225766
GOBAR_AA28441	STE_STE7	GOBAR_DD37767	STE_STE7	0	0.0721505	0.537524	0.134227
GOBAR_AA25693	RLK-Pelle_LRR-XIV	GOBAR_DD24411	RLK-Pelle_LRR-XIV	0	0.139326	0.538295	0.258828
GOBAR_DD11261	CAMK_CAMKL-CHK1	GOBAR_DD33585	CAMK_CAMKL-CHK1	0	0.13148	0.541058	0.243005
GOBAR_AA14802	RLK-Pelle_RLCK-VIII	GOBAR_DD32132	RLK-Pelle_RLCK-VIII	0	0.109501	0.544332	0.201166
GOBAR_AA10839	CAMK_CAMKL-CHK1	GOBAR_DD04318	CAMK_CAMKL-CHK1	0	0.227854	0.544397	0.418543
GOBAR_AA23269	RLK-Pelle_LRR-III	GOBAR_DD34456	RLK-Pelle_LRR-III	0	0.140739	0.545481	0.25801
GOBAR_AA26649	RLK-Pelle_RLCK-XIII	GOBAR_AA35918	RLK-Pelle_RLCK-XIII	6e-155	0.188432	0.545628	0.345348
GOBAR_AA16884	RLK-Pelle_LRR-I-1	GOBAR_DD28310	RLK-Pelle_LRR-I-1	5e-117	0.555137	0.5457	1.01729
GOBAR_AA02332	RLK-Pelle_CrRLK1L-1	GOBAR_AA23079	RLK-Pelle_CrRLK1L-1	0	0.0980813	0.545961	0.179649
GOBAR_AA01818	RLK-Pelle_SD-2b	GOBAR_DD09152	RLK-Pelle_SD-2b	0	0.170657	0.546487	0.312281
GOBAR_AA27147	CMGC_MAPK	GOBAR_AA09612	CMGC_MAPK	0	0.0841887	0.553541	0.152091
GOBAR_DD14033	STE_STE7	GOBAR_DD37767	STE_STE7	0	0.0720939	0.556326	0.129589
GOBAR_DD24960	CMGC_MAPK	GOBAR_DD22182	CMGC_MAPK	0	0.0666315	0.558031	0.119405
GOBAR_DD01621	STE_STE11	GOBAR_DD12936	STE_STE11	0	0.141153	0.558152	0.252893
GOBAR_AA17358	RLK-Pelle_LRR-XIV	GOBAR_AA25693	RLK-Pelle_LRR-XIV	0	0.148174	0.558246	0.265427
GOBAR_DD28083	RLK-Pelle_PERK-1	GOBAR_DD07520	RLK-Pelle_PERK-1	0	0.353131	0.559109	0.631597
GOBAR_AA20133	CMGC_CK2	GOBAR_DD34667	CMGC_CK2	3e-168	0.214473	0.559704	0.38319
GOBAR_AA25767	CAMK_CAMKL-CHK1	GOBAR_AA10679	CAMK_CAMKL-CHK1	0	0.127572	0.55976	0.227905
GOBAR_AA00432	RLK-Pelle_RLCK-VI	GOBAR_DD27532	RLK-Pelle_RLCK-VI	0	0.200193	0.561251	0.356691
GOBAR_AA33222	RLK-Pelle_LRR-III	GOBAR_AA23269	RLK-Pelle_LRR-III	0	0.125541	0.563933	0.222617
GOBAR_DD02092	RLK-Pelle_LRR-XI-1	GOBAR_DD18730	RLK-Pelle_LRR-XI-1	0	0.124339	0.564588	0.220229
GOBAR_AA35918	RLK-Pelle_RLCK-XIII	GOBAR_DD05896	RLK-Pelle_RLCK-XIII	4e-151	0.191967	0.564865	0.339846
GOBAR_AA22194	Aur	GOBAR_DD20857	Aur	0	0.0152039	0.565218	0.0268991
GOBAR_AA36291	CAMK_CAMKL-CHK1	GOBAR_DD11261	CAMK_CAMKL-CHK1	0	0.131739	0.56568	0.232887
GOBAR_AA22715	TKL-Pl-4	GOBAR_DD33357	TKL-Pl-4	0	0.127715	0.566256	0.225544
GOBAR_AA30141	RLK-Pelle_LRR-XI-1	GOBAR_DD07118	RLK-Pelle_LRR-XI-1	0	0.106913	0.570187	0.187506
GOBAR_DD36086	RLK-Pelle_DLSV	GOBAR_DD03239	RLK-Pelle_DLSV	1e-105	0.289422	0.570638	0.50719
GOBAR_DD09103	RLK-Pelle_LysM	GOBAR_DD28861	RLK-Pelle_LysM	0	0.311422	0.57192	0.544521
GOBAR_AA02221	RLK-Pelle_RLCK-IXb	GOBAR_DD12791	RLK-Pelle_RLCK-IXb	5e-164	0.404505	0.577101	0.700926
GOBAR_AA35519	RLK-Pelle_LRR-Xb-1	GOBAR_AA37869	RLK-Pelle_LRR-Xb-1	0	0.106242	0.578633	0.183608
GOBAR_AA01382	RLK-Pelle_L-LEC	GOBAR_DD08127	RLK-Pelle_L-LEC	0	0.118209	0.583392	0.202625
GOBAR_AA17621	RLK-Pelle_LRR-Xa	GOBAR_DD07422	RLK-Pelle_LRR-Xa	0	0.118049	0.584752	0.201878
GOBAR_DD09507	RLK-Pelle_SD-2b	GOBAR_DD09152	RLK-Pelle_SD-2b	0	0.217499	0.584765	0.371942
GOBAR_AA22110	STE_STE11	GOBAR_DD01621	STE_STE11	3e-180	0.136647	0.588656	0.232134
GOBAR_AA17621	RLK-Pelle_LRR-Xa	GOBAR_AA03461	RLK-Pelle_LRR-Xa	0	0.118312	0.58911	0.200831
GOBAR_AA02332	RLK-Pelle_CrRLK1L-1	GOBAR_DD10960	RLK-Pelle_CrRLK1L-1	0	0.0925401	0.589667	0.156936
GOBAR_AA33667	TKL-Pl-5	GOBAR_DD37470	TKL-Pl-5	0	0.154097	0.590322	0.26104
GOBAR_AA35311	RLK-Pelle_LRR-XII-1	GOBAR_DD20171	RLK-Pelle_LRR-XII-1	0	0.351248	0.593254	0.59207
GOBAR_AA12131	RLK-Pelle_RLCK-II	GOBAR_DD15113	RLK-Pelle_RLCK-II	0	0.123582	0.593451	0.208244
GOBAR_AA18512	RLK-Pelle_LRR-Xb-1	GOBAR_AA27368	RLK-Pelle_LRR-Xb-1	0	0.164544	0.593652	0.277173
GOBAR_DD26790	RLK-Pelle_LRR-XII-1	GOBAR_DD14277	RLK-Pelle_LRR-XII-1	0	0.17764	0.594619	0.298746
GOBAR_AA22404	RLK-Pelle_LRR-XII-1	GOBAR_DD26790	RLK-Pelle_LRR-XII-1	0	0.180144	0.595997	0.302256
GOBAR_DD14405	RLK-Pelle_WAK_LRK10L-1	GOBAR_DD12103	RLK-Pelle_URK-3	0	0.143545	0.596255	0.240745
GOBAR_DD21369	RLK-Pelle_RLCK-VIIa-2	GOBAR_DD28121	RLK-Pelle_RLCK-VIIa-2	0	0.142845	0.600489	0.23788
GOBAR_AA35687	RLK-Pelle_RLCK-II	GOBAR_DD12915	RLK-Pelle_RLCK-II	0	0.171182	0.603605	0.2836
GOBAR_DD36474	RLK-Pelle_LysM	GOBAR_DD34485	RLK-Pelle_LysM	5e-159	0.166298	0.604396	0.275148
GOBAR_DD12371	TKL-Pl-4	GOBAR_DD33357	TKL-Pl-4	0	0.111788	0.604642	0.184883
GOBAR_DD28087	CAMK_CDPK	GOBAR_DD26903	CAMK_CDPK	0	0.0668973	0.604904	0.110592
GOBAR_AA11772	RLK-Pelle_LRR-XIIIb	GOBAR_AA18091	RLK-Pelle_LRR-XIIIb	0	0.0995174	0.605445	0.164371
GOBAR_AA03820	RLK-Pelle_DLSV	GOBAR_DD33713	RLK-Pelle_DLSV	0	0.178801	0.606962	0.294583
GOBAR_AA16174	CAMK_CDPK	GOBAR_DD26903	CAMK_CDPK	0	0.0571289	0.608282	0.0939185
GOBAR_AA24882	CMGC_MAPK	GOBAR_DD36399	CMGC_MAPK	0	0.133511	0.608795	0.219303
GOBAR_AA35929	RLK-Pelle_PERK-1	GOBAR_DD28083	RLK-Pelle_PERK-1	0	0.352403	0.609406	0.578274
GOBAR_AA29765	RLK-Pelle_SD-2b	GOBAR_DD28344	RLK-Pelle_SD-2b	0	0.368266	0.610298	0.603421
GOBAR_AA23528	RLK-Pelle_PERK-1	GOBAR_DD18950	RLK-Pelle_PERK-1	0	0.11624	0.610451	0.190416
GOBAR_AA12618	RLK-Pelle_RLCK-V	GOBAR_DD24233	RLK-Pelle_RLCK-V	0	0.0882867	0.612943	0.144037
GOBAR_AA01206	STE_STE7	GOBAR_DD37767	STE_STE7	0	0.151768	0.616795	0.246059
GOBAR_DD02282	RLK-Pelle_LRR-XI-1	GOBAR_DD21847	RLK-Pelle_LRR-XI-1	0	0.0646344	0.617649	0.104646
GOBAR_AA18130	TKL-Pl-4	GOBAR_DD36128	TKL-Pl-4	0	0.0551447	0.619676	0.0889896
GOBAR_AA35519	RLK-Pelle_LRR-Xb-1	GOBAR_DD22119	RLK-Pelle_LRR-Xb-1	0	0.0961814	0.620696	0.154957
GOBAR_AA12131	RLK-Pelle_RLCK-II	GOBAR_AA35687	RLK-Pelle_RLCK-II	0	0.165075	0.621737	0.265507
GOBAR_AA04114	RLK-Pelle_LRR-VI-2	GOBAR_DD07302	RLK-Pelle_LRR-VI-2	2e-140	0.299022	0.624158	0.47908
GOBAR_DD24311	RLK-Pelle_RKF3	GOBAR_DD26181	RLK-Pelle_RKF3	0	0.183357	0.626278	0.292773
GOBAR_AA29459	RLK-Pelle_URK-3	GOBAR_DD14405	RLK-Pelle_WAK_LRK10L-1	0	0.151867	0.628484	0.241639
GOBAR_DD08264	RLK-Pelle_RLCK-VIIa-2	GOBAR_DD26067	RLK-Pelle_RLCK-VIIa-2	0	0.0757045	0.633341	0.119532
GOBAR_DD09695	RLK-Pelle_LRR-XI-1	GOBAR_DD21847	RLK-Pelle_LRR-XI-1	0	0.0679068	0.637491	0.106522
GOBAR_AA18130	TKL-Pl-4	GOBAR_AA16015	TKL-Pl-4	0	0.0516172	0.637494	0.0809689
GOBAR_AA32079	RLK-Pelle_LysM	GOBAR_DD09103	RLK-Pelle_LysM	0	0.325188	0.638697	0.509143
GOBAR_AA20865	CAMK_CDPK	GOBAR_DD28087	CAMK_CDPK	0	0.11696	0.639798	0.182808
GOBAR_DD15227	TKL-Pl-4	GOBAR_DD36128	TKL-Pl-4	0	0.0559259	0.641216	0.0872185
GOBAR_AA37753	RLK-Pelle_RLCK-VIIa-2	GOBAR_DD20058	RLK-Pelle_RLCK-VIIa-2	0	0.108045	0.641326	0.168471
GOBAR_AA33717	RLK-Pelle_LRR-XI-1	GOBAR_AA22200	RLK-Pelle_LRR-XI-1	0	0.24516	0.643	0.381275
GOBAR_AA16174	CAMK_CDPK	GOBAR_AA20865	CAMK_CDPK	0	0.108288	0.643449	0.168292
GOBAR_DD07175	CMGC_MAPK	GOBAR_DD36399	CMGC_MAPK	9e-177	0.215546	0.648173	0.332544
GOBAR_DD27998	RLK-Pelle_LRR-XI-1	GOBAR_DD25778	RLK-Pelle_LRR-XI-1	0	0.0719019	0.649716	0.110667
GOBAR_AA12618	RLK-Pelle_RLCK-V	GOBAR_AA31785	RLK-Pelle_RLCK-V	0	0.0835557	0.65001	0.128545
GOBAR_AA01818	RLK-Pelle_SD-2b	GOBAR_AA39745	RLK-Pelle_SD-2b	0	0.185805	0.650731	0.285532
GOBAR_AA29473	TKL-Pl-4	GOBAR_DD33357	TKL-Pl-4	0	0.111142	0.651527	0.170587
GOBAR_AA01897	RLK-Pelle_LRR-III	GOBAR_DD23035	RLK-Pelle_LRR-III	0	0.117364	0.653384	0.179624
GOBAR_AA12938	RLK-Pelle_LRR-XI-1	GOBAR_AA22434	RLK-Pelle_LRR-XI-1	0	0.275806	0.656554	0.420081
GOBAR_DD05380	RLK-Pelle_LRR-Xb-1	GOBAR_DD22119	RLK-Pelle_LRR-Xb-1	0	0.0933353	0.656932	0.142078
GOBAR_AA16015	TKL-Pl-4	GOBAR_DD15227	TKL-Pl-4	0	0.052688	0.657179	0.0801729
GOBAR_AA12037	RLK-Pelle_LRR-XI-2	GOBAR_DD06732	RLK-Pelle_LRR-XI-2	0	0.124592	0.658077	0.189327
GOBAR_AA15587	RLK-Pelle_RLCK-IXa	GOBAR_AA28414	RLK-Pelle_RLCK-IXa	0	0.16212	0.658688	0.246126
GOBAR_AA31785	RLK-Pelle_RLCK-V	GOBAR_DD05123	RLK-Pelle_RLCK-V	0	0.0840693	0.659437	0.127486
GOBAR_AA03820	RLK-Pelle_DLSV	GOBAR_DD17613	RLK-Pelle_DLSV	0	0.178439	0.662932	0.269167
GOBAR_AA20713	RLK-Pelle_RLCK-II	GOBAR_DD12915	RLK-Pelle_RLCK-II	0	0.111775	0.66297	0.168597
GOBAR_AA14870	RLK-Pelle_LRR-XI-1	GOBAR_DD02711	RLK-Pelle_LRR-XI-1	0	0.137415	0.665915	0.206355
GOBAR_DD35479	RLK-Pelle_LRR-III	GOBAR_DD20067	RLK-Pelle_LRR-III	0	0.252995	0.669347	0.377972
GOBAR_AA39745	RLK-Pelle_SD-2b	GOBAR_DD09507	RLK-Pelle_SD-2b	0	0.221441	0.671449	0.329796
GOBAR_AA23177	RLK-Pelle_LRR-VII-2	GOBAR_DD38060	RLK-Pelle_LRR-VII-2	0	0.226607	0.672429	0.336998
GOBAR_AA22768	TKL-Pl-4	GOBAR_AA29473	TKL-Pl-4	0	0.111027	0.672945	0.164986
GOBAR_AA39999	CAMK_CDPK	GOBAR_AA27617	CAMK_CDPK	0	0.091505	0.673855	0.135793
GOBAR_AA33978	RLK-Pelle_CR4L	GOBAR_DD04513	RLK-Pelle_CR4L	0	0.159134	0.676296	0.235303
GOBAR_DD31238	RLK-Pelle_RLCK-VIIa-1	GOBAR_DD14060	RLK-Pelle_RLCK-VIIa-1	0	0.131637	0.678655	0.193967
GOBAR_DD25133	RLK-Pelle_RLCK-VIIa-2	GOBAR_DD20058	RLK-Pelle_RLCK-VIIa-2	0	0.114798	0.681088	0.168551
GOBAR_AA04801	RLK-Pelle_LRR-XII-1	GOBAR_DD20172	RLK-Pelle_LRR-XII-1	0	0.246539	0.686693	0.359024
GOBAR_DD17848	TKL-Pl-4	GOBAR_DD04039	TKL-Pl-4	0	0.0368864	0.688021	0.0536124
GOBAR_AA06662	RLK-Pelle_WAK_LRK10L-1	GOBAR_DD33789	RLK-Pelle_WAK_LRK10L-1	0	0.177136	0.688364	0.25733
GOBAR_AA29564	RLK-Pelle_LRR-Xb-1	GOBAR_DD16632	RLK-Pelle_LRR-Xb-1	0	0.102663	0.688602	0.149089
GOBAR_DD29454	RLK-Pelle_RLCK-VIIa-2	GOBAR_DD35538	RLK-Pelle_RLCK-VIIa-2	0	0.143603	0.689014	0.208418
GOBAR_AA13123	RLK-Pelle_PERK-1	GOBAR_DD07520	RLK-Pelle_PERK-1	3e-122	0.415859	0.689134	0.603451
GOBAR_AA17723	RLK-Pelle_L-LEC	GOBAR_DD08466	RLK-Pelle_L-LEC	0	0.110905	0.689712	0.160799
GOBAR_AA09082	TKL-Pl-4	GOBAR_DD17848	TKL-Pl-4	0	0.0366707	0.690245	0.0531271
GOBAR_DD08466	RLK-Pelle_L-LEC	GOBAR_DD33974	RLK-Pelle_L-LEC	0	0.11803	0.693714	0.170142
GOBAR_AA06662	RLK-Pelle_WAK_LRK10L-1	GOBAR_AA24566	RLK-Pelle_WAK_LRK10L-1	0	0.178947	0.69575	0.2572
GOBAR_DD28630	CAMK_CAMKL-CHK1	GOBAR_DD25339	CAMK_CAMKL-CHK1	0	0.0976519	0.696842	0.140135
GOBAR_AA28359	RLK-Pelle_LRR-IX	GOBAR_DD26741	RLK-Pelle_LRR-IX	0	0.113028	0.699093	0.161678
GOBAR_AA04671	RLK-Pelle_LRR-Xb-1	GOBAR_AA29564	RLK-Pelle_LRR-Xb-1	0	0.0996015	0.699133	0.142464
GOBAR_DD16632	RLK-Pelle_LRR-Xb-1	GOBAR_DD19192	RLK-Pelle_LRR-Xb-1	0	0.113862	0.700666	0.162505
GOBAR_AA22207	RLK-Pelle_Singleton	GOBAR_DD20844	RLK-Pelle_Singleton	0	0.16594	0.701367	0.236596
GOBAR_AA04671	RLK-Pelle_LRR-Xb-1	GOBAR_DD19192	RLK-Pelle_LRR-Xb-1	0	0.113155	0.705948	0.160289
GOBAR_AA10919	RLK-Pelle_L-LEC	GOBAR_DD33974	RLK-Pelle_L-LEC	0	0.119954	0.706189	0.169861
GOBAR_DD20844	RLK-Pelle_Singleton	GOBAR_DD16333	RLK-Pelle_Singleton	0	0.160402	0.70863	0.226355
GOBAR_AA10921	TKL-Pl-4	GOBAR_DD23733	TKL-Pl-4	0	0.0912844	0.71211	0.128189
GOBAR_AA39999	CAMK_CDPK	GOBAR_AA15143	CAMK_CDPK	0	0.106236	0.712867	0.149027
GOBAR_AA33754	RLK-Pelle_SD-2b	GOBAR_DD13322	RLK-Pelle_SD-2b	0	0.278053	0.713398	0.389759
GOBAR_AA22343	RLK-Pelle_LysM	GOBAR_DD36474	RLK-Pelle_LysM	0	0.164815	0.714108	0.230799
GOBAR_AA13123	RLK-Pelle_PERK-1	GOBAR_AA35929	RLK-Pelle_PERK-1	5e-121	0.409136	0.720211	0.568079
GOBAR_AA24976	RLK-Pelle_PERK-1	GOBAR_DD37355	RLK-Pelle_PERK-1	0	0.180665	0.727552	0.248319
GOBAR_AA00064	RLK-Pelle_LRR-III	GOBAR_DD27089	RLK-Pelle_LRR-III	0	0.0942065	0.730538	0.128955
GOBAR_AA18808	RLK-Pelle_LRR-III	GOBAR_AA00064	RLK-Pelle_LRR-III	0	0.0815566	0.731943	0.111425
GOBAR_DD00005	RLK-Pelle_LRR-XI-1	GOBAR_DD16434	RLK-Pelle_LRR-XI-1	0	0.147167	0.73285	0.200814
GOBAR_AA04771	RLK-Pelle_LRR-III	GOBAR_DD20067	RLK-Pelle_LRR-III	0	0.265266	0.732907	0.361937
GOBAR_DD26741	RLK-Pelle_LRR-IX	GOBAR_DD22359	RLK-Pelle_LRR-IX	0	0.11756	0.733896	0.160186
GOBAR_AA22470	CAMK_CAMKL-CHK1	GOBAR_DD28630	CAMK_CAMKL-CHK1	0	0.105979	0.734577	0.144271
GOBAR_AA12938	RLK-Pelle_LRR-XI-1	GOBAR_DD06691	RLK-Pelle_LRR-XI-1	0	0.277091	0.734951	0.377019
GOBAR_DD36761	TKL-Pl-4	GOBAR_DD23733	TKL-Pl-4	0	0.0912082	0.735251	0.12405
GOBAR_DD25115	STE_STE11	GOBAR_DD18132	STE_STE11	7e-176	0.242905	0.73567	0.330183
GOBAR_AA17653	CAMK_CAMKL-CHK1	GOBAR_DD25339	CAMK_CAMKL-CHK1	0	0.100059	0.740454	0.135132
GOBAR_AA23032	CAMK_CAMKL-CHK1	GOBAR_DD10237	CAMK_CAMKL-CHK1	0	0.166034	0.741935	0.223785
GOBAR_AA17903	RLK-Pelle_LRR-XI-1	GOBAR_DD14531	RLK-Pelle_LRR-XI-1	0	0.175378	0.747272	0.234692
GOBAR_AA19174	RLK-Pelle_LRR-XI-1	GOBAR_DD16434	RLK-Pelle_LRR-XI-1	0	0.152747	0.747531	0.204336
GOBAR_AA11881	RLK-Pelle_LRR-XI-1	GOBAR_DD16434	RLK-Pelle_LRR-XI-1	0	0.131926	0.749365	0.17605
GOBAR_AA00579	RLK-Pelle_LRR-IX	GOBAR_DD22359	RLK-Pelle_LRR-IX	0	0.113393	0.749402	0.151311
GOBAR_DD27089	RLK-Pelle_LRR-III	GOBAR_DD12763	RLK-Pelle_LRR-III	0	0.0971988	0.749456	0.129692
GOBAR_AA18808	RLK-Pelle_LRR-III	GOBAR_DD12763	RLK-Pelle_LRR-III	0	0.0846324	0.750149	0.112821
GOBAR_AA17902	RLK-Pelle_CR4L	GOBAR_DD14532	RLK-Pelle_CR4L	0	0.199971	0.751185	0.266207
GOBAR_AA20123	RLK-Pelle_DLSV	GOBAR_DD11817	RLK-Pelle_DLSV	0	0.233716	0.754089	0.309932
GOBAR_AA29606	RLK-Pelle_LRR-XI-1	GOBAR_AA37572	RLK-Pelle_LRR-XI-1	0	0.160662	0.75727	0.21216
GOBAR_DD20128	CMGC_CDK-CRK7-CDK9	GOBAR_DD27210	CMGC_CDK-CRK7-CDK9	0	0.253553	0.758676	0.334204
GOBAR_AA09894	CAMK_CAMKL-CHK1	GOBAR_DD33585	CAMK_CAMKL-CHK1	0	0.247743	0.758867	0.326464
GOBAR_AA00574	RLK-Pelle_RLCK-VIIa-1	GOBAR_DD31238	RLK-Pelle_RLCK-VIIa-1	0	0.132657	0.761461	0.174213
GOBAR_DD07594	CMGC_MAPK	GOBAR_DD07547	CMGC_MAPK	0	0.0781294	0.762326	0.102488
GOBAR_AA23176	CAMK_CAMKL-CHK1	GOBAR_DD27510	CAMK_CAMKL-CHK1	0	0.0747559	0.762913	0.0979875
GOBAR_AA16555	RLK-Pelle_WAK	GOBAR_DD24570	RLK-Pelle_WAK	0	0.294399	0.763689	0.385497
GOBAR_AA10938	RLK-Pelle_LRR-XI-1	GOBAR_DD25778	RLK-Pelle_LRR-XI-1	0	0.0569056	0.768185	0.074078
GOBAR_AA32595	CMGC_MAPK	GOBAR_DD07594	CMGC_MAPK	0	0.0781375	0.772803	0.101109
GOBAR_AA17653	CAMK_CAMKL-CHK1	GOBAR_AA22470	CAMK_CAMKL-CHK1	0	0.107316	0.773001	0.138831
GOBAR_AA18808	RLK-Pelle_LRR-III	GOBAR_DD22450	RLK-Pelle_LRR-III	0	0.155325	0.773769	0.200739
GOBAR_AA23032	CAMK_CAMKL-CHK1	GOBAR_AA25534	CAMK_CAMKL-CHK1	0	0.181698	0.774734	0.234529
GOBAR_AA26476	RLK-Pelle_WAK_LRK10L-1	GOBAR_DD33096	RLK-Pelle_WAK_LRK10L-1	0	0.119616	0.776377	0.154069
GOBAR_AA38380	RLK-Pelle_DLSV	GOBAR_DD05621	RLK-Pelle_DLSV	2e-160	0.344643	0.780434	0.441604
GOBAR_DD33567	RLK-Pelle_SD-2b	GOBAR_DD34853	RLK-Pelle_SD-2b	0	0.102248	0.785908	0.130102
GOBAR_DD08127	RLK-Pelle_L-LEC	GOBAR_DD20307	RLK-Pelle_L-LEC	0	0.108125	0.786805	0.137422
GOBAR_DD27386	CAMK_CAMKL-CHK1	GOBAR_DD06387	CAMK_CAMKL-CHK1	0	0.06308	0.787262	0.0801257
GOBAR_DD10766	RLK-Pelle_DLSV	GOBAR_DD17613	RLK-Pelle_DLSV	0	0.185359	0.799476	0.231851
GOBAR_DD29533	CAMK_CAMKL-CHK1	GOBAR_DD00845	CAMK_CAMKL-CHK1	0	0.101782	0.799801	0.12726
GOBAR_DD01621	STE_STE11	GOBAR_DD11032	STE_STE11	0	0.14819	0.80167	0.184852
GOBAR_AA09894	CAMK_CAMKL-CHK1	GOBAR_AA36291	CAMK_CAMKL-CHK1	0	0.228864	0.803652	0.28478
GOBAR_AA18808	RLK-Pelle_LRR-III	GOBAR_DD17143	RLK-Pelle_LRR-III	0	0.118253	0.805539	0.146799
GOBAR_DD20013	RLK-Pelle_LRR-III	GOBAR_DD13965	RLK-Pelle_LRR-III	0	0.268021	0.808028	0.331698
GOBAR_AA04295	RLK-Pelle_LRR-III	GOBAR_DD20013	RLK-Pelle_LRR-III	0	0.271159	0.808717	0.335296
GOBAR_AA16464	CAMK_CAMKL-CHK1	GOBAR_DD06387	CAMK_CAMKL-CHK1	0	0.0656353	0.813638	0.080669
GOBAR_AA34502	RLK-Pelle_DLSV	GOBAR_AA03820	RLK-Pelle_DLSV	0	0.14446	0.814002	0.177469
GOBAR_DD27510	CAMK_CAMKL-CHK1	GOBAR_DD27386	CAMK_CAMKL-CHK1	0	0.0581497	0.814299	0.0714108
GOBAR_DD10766	RLK-Pelle_DLSV	GOBAR_DD33713	RLK-Pelle_DLSV	0	0.19977	0.815604	0.244936
GOBAR_AA37572	RLK-Pelle_LRR-XI-1	GOBAR_DD16433	RLK-Pelle_LRR-XI-1	0	0.160062	0.818748	0.195497
GOBAR_AA16464	CAMK_CAMKL-CHK1	GOBAR_AA23176	CAMK_CAMKL-CHK1	0	0.0667729	0.823526	0.0810816
GOBAR_AA17653	CAMK_CAMKL-CHK1	GOBAR_AA18701	CAMK_CAMKL-CHK1	0	0.112	0.823959	0.135929
GOBAR_DD16433	RLK-Pelle_LRR-XI-1	GOBAR_DD01733	RLK-Pelle_LRR-XI-1	0	0.159684	0.832018	0.191924
GOBAR_AA40938	CAMK_CAMKL-CHK1	GOBAR_DD13379	CAMK_CAMKL-CHK1	0	0.10448	0.833281	0.125384
GOBAR_AA09257	TKL-Pl-6	GOBAR_AA34622	TKL-Pl-6	1e-163	0.605504	0.835401	0.724807
GOBAR_DD12936	STE_STE11	GOBAR_DD11032	STE_STE11	2e-180	0.147559	0.83583	0.176542
GOBAR_AA34502	RLK-Pelle_DLSV	GOBAR_DD33713	RLK-Pelle_DLSV	0	0.191943	0.837489	0.229189
GOBAR_AA14705	RLK-Pelle_CrRLK1L-1	GOBAR_DD28217	RLK-Pelle_CrRLK1L-1	0	0.200565	0.840632	0.238588
GOBAR_DD10329	RLK-Pelle_LRR-XI-1	GOBAR_DD16325	RLK-Pelle_LRR-XI-1	0	0.182971	0.84295	0.217061
GOBAR_AA24976	RLK-Pelle_PERK-1	GOBAR_DD18950	RLK-Pelle_PERK-1	0	0.214556	0.846065	0.253592
GOBAR_AA00077	RLK-Pelle_SD-2b	GOBAR_DD34853	RLK-Pelle_SD-2b	0	0.101676	0.847007	0.120041
GOBAR_AA23528	RLK-Pelle_PERK-1	GOBAR_AA24976	RLK-Pelle_PERK-1	0	0.183667	0.851959	0.215581
GOBAR_AA15327	CAMK_CAMKL-CHK1	GOBAR_DD00845	CAMK_CAMKL-CHK1	0	0.103529	0.852204	0.121484
GOBAR_AA18701	CAMK_CAMKL-CHK1	GOBAR_DD28630	CAMK_CAMKL-CHK1	0	0.108156	0.856089	0.126338
GOBAR_AA16261	CAMK_CAMKL-CHK1	GOBAR_DD29533	CAMK_CAMKL-CHK1	0	0.0994053	0.856623	0.116043
GOBAR_AA14146	RLK-Pelle_CrRLK1L-1	GOBAR_AA14705	RLK-Pelle_CrRLK1L-1	0	0.200542	0.858036	0.233722
GOBAR_AA14485	RLK-Pelle_RLCK-VI	GOBAR_DD24310	RLK-Pelle_RLCK-VI	0	0.117678	0.861851	0.13654
GOBAR_AA01501	RLK-Pelle_WAK_LRK10L-1	GOBAR_DD38122	RLK-Pelle_WAK_LRK10L-1	4e-132	0.56037	0.862662	0.649582
GOBAR_AA29177	RLK-Pelle_LRR-XIIIa	GOBAR_DD24687	RLK-Pelle_LRR-XIIIa	1e-103	0.599441	0.864188	0.693646
GOBAR_AA10985	RLK-Pelle_LRR-XI-1	GOBAR_DD16325	RLK-Pelle_LRR-XI-1	0	0.182308	0.870261	0.209487
GOBAR_AA16464	CAMK_CAMKL-CHK1	GOBAR_DD27510	CAMK_CAMKL-CHK1	0	0.058506	0.874642	0.0668914
GOBAR_AA27617	CAMK_CDPK	GOBAR_DD21283	CAMK_CDPK	0	0.100905	0.88387	0.114163
GOBAR_DD20854	RLK-Pelle_LRR-XI-1	GOBAR_DD16325	RLK-Pelle_LRR-XI-1	0	0.16323	0.884642	0.184515
GOBAR_AA04977	RLK-Pelle_RLCK-V	GOBAR_AA27149	RLK-Pelle_RLCK-V	0	0.103042	0.885791	0.116327
GOBAR_AA21536	STE_STE11	GOBAR_DD18132	STE_STE11	2e-179	0.300069	0.886569	0.338461
GOBAR_DD30716	CAMK_CDPK	GOBAR_DD17599	CAMK_CDPK	0	0.159775	0.887588	0.18001
GOBAR_AA27149	RLK-Pelle_RLCK-V	GOBAR_DD25371	RLK-Pelle_RLCK-V	0	0.102204	0.892188	0.114554
GOBAR_DD24960	CMGC_MAPK	GOBAR_DD08671	CMGC_MAPK	0	0.119967	0.897676	0.133642
GOBAR_AA34905	RLK-Pelle_LRR-XI-1	GOBAR_DD35462	RLK-Pelle_LRR-XI-1	0	0.119134	0.898953	0.132525
GOBAR_DD28217	RLK-Pelle_CrRLK1L-1	GOBAR_DD03848	RLK-Pelle_CrRLK1L-1	0	0.199168	0.904665	0.220156
GOBAR_AA27617	CAMK_CDPK	GOBAR_AA34862	CAMK_CDPK	0	0.100951	0.910252	0.110904
GOBAR_AA02860	RLK-Pelle_CrRLK1L-1	GOBAR_DD13745	RLK-Pelle_CrRLK1L-1	0	0.308217	0.914965	0.336862
GOBAR_AA01378	RLK-Pelle_RLCK-VI	GOBAR_DD27532	RLK-Pelle_RLCK-VI	0	0.20939	0.918449	0.227983
GOBAR_AA14146	RLK-Pelle_CrRLK1L-1	GOBAR_DD03848	RLK-Pelle_CrRLK1L-1	0	0.197544	0.918898	0.214979
GOBAR_AA12272	RLK-Pelle_LRR-III	GOBAR_DD04489	RLK-Pelle_LRR-III	0	0.162492	0.924042	0.175849
GOBAR_AA22200	RLK-Pelle_LRR-XI-1	GOBAR_DD10329	RLK-Pelle_LRR-XI-1	0	0.456683	0.92798	0.492126
GOBAR_AA03653	RLK-Pelle_LRR-XI-1	GOBAR_AA34905	RLK-Pelle_LRR-XI-1	0	0.117715	0.928342	0.126801
GOBAR_AA04904	RLK-Pelle_RLCK-VIIa-2	GOBAR_AA18088	RLK-Pelle_RLCK-VIIa-2	0	0.0974521	0.92991	0.104797
GOBAR_AA26476	RLK-Pelle_WAK_LRK10L-1	GOBAR_AA02702	RLK-Pelle_WAK_LRK10L-1	0	0.13407	0.932084	0.143839
GOBAR_AA04997	RLK-Pelle_RLCK-IXb	GOBAR_AA02219	RLK-Pelle_RLCK-IXb	0	0.382724	0.933072	0.410176
GOBAR_AA10985	RLK-Pelle_LRR-XI-1	GOBAR_AA22200	RLK-Pelle_LRR-XI-1	0	0.423875	0.93582	0.452945
GOBAR_DD35462	RLK-Pelle_LRR-XI-1	GOBAR_DD06185	RLK-Pelle_LRR-XI-1	0	0.134116	0.936546	0.143202
GOBAR_AA04997	RLK-Pelle_RLCK-IXb	GOBAR_DD16450	RLK-Pelle_RLCK-IXb	0	0.385112	0.945122	0.407473
GOBAR_AA10145	STE_STE11	GOBAR_DD23916	STE_STE11	2e-172	0.34418	0.947998	0.36306
GOBAR_AA35715	RLK-Pelle_RLCK-VIIa-2	GOBAR_DD32559	RLK-Pelle_RLCK-VIIa-2	4e-116	0.46179	0.950744	0.485714
GOBAR_AA14878	RLK-Pelle_DLSV	GOBAR_DD27515	RLK-Pelle_DLSV	0	0.345727	0.969576	0.356576
GOBAR_AA02401	RLK-Pelle_DLSV	GOBAR_DD33224	RLK-Pelle_DLSV	0	0.338032	0.980692	0.344687
GOBAR_AA21070	AGC_RSK-2	GOBAR_AA07713	AGC_RSK-2	0	0.443439	0.987649	0.448984
GOBAR_DD27532	RLK-Pelle_RLCK-VI	GOBAR_DD29443	RLK-Pelle_RLCK-VI	0	0.208016	1.00651	0.206672
GOBAR_DD38122	RLK-Pelle_WAK_LRK10L-1	GOBAR_DD12278	RLK-Pelle_WAK_LRK10L-1	0	0.414462	1.00683	0.411651
GOBAR_AA04421	AGC_RSK-2	GOBAR_DD14112	AGC_RSK-2	0	0.535112	1.0085	0.530601
GOBAR_AA23346	RLK-Pelle_LRR-VII-3	GOBAR_DD05180	RLK-Pelle_LRR-VII-3	0	0.249152	1.01536	0.245382
GOBAR_AA05718	RLK-Pelle_LRR-VII-3	GOBAR_AA23346	RLK-Pelle_LRR-VII-3	0	0.247471	1.01578	0.243627
GOBAR_DD36086	RLK-Pelle_DLSV	GOBAR_DD17610	RLK-Pelle_DLSV	0	0.191395	1.0188	0.187864
GOBAR_AA35208	RLK-Pelle_L-LEC	GOBAR_DD00764	RLK-Pelle_L-LEC	0	0.347574	1.02493	0.33912
GOBAR_DD21385	RLK-Pelle_LRR-XV	GOBAR_DD28441	RLK-Pelle_LRR-XV	0	0.329272	1.0369	0.317554
GOBAR_AA28151	STE_STE20-Fray	GOBAR_DD29295	STE_STE20-Fray	7e-119	0.398649	1.03743	0.384265
GOBAR_AA00052	CAMK_CAMKL-CHK1	GOBAR_DD06387	CAMK_CAMKL-CHK1	0	0.0713947	1.04375	0.0684024
GOBAR_AA19274	RLK-Pelle_RLCK-VI	GOBAR_DD29443	RLK-Pelle_RLCK-VI	0	0.201255	1.0465	0.192313
GOBAR_AA01179	RLK-Pelle_LRR-III	GOBAR_DD23078	RLK-Pelle_LRR-III	2e-133	0.422493	1.04861	0.402908
GOBAR_AA30261	RLK-Pelle_DLSV	GOBAR_DD27515	RLK-Pelle_DLSV	0	0.424641	1.05332	0.403146
GOBAR_DD27386	CAMK_CAMKL-CHK1	GOBAR_DD02701	CAMK_CAMKL-CHK1	0	0.0512264	1.06024	0.048316
GOBAR_AA00052	CAMK_CAMKL-CHK1	GOBAR_DD27386	CAMK_CAMKL-CHK1	0	0.0530848	1.06143	0.0500125
GOBAR_AA36876	RLK-Pelle_WAK	GOBAR_DD06437	RLK-Pelle_WAK	0	0.290889	1.06549	0.27301
GOBAR_AA19756	AGC_RSK-2	GOBAR_AA15229	AGC_RSK-2	0	0.170013	1.06622	0.159454
GOBAR_AA10620	RLK-Pelle_CrRLK1L-1	GOBAR_DD03746	RLK-Pelle_CrRLK1L-1	0	0.384198	1.07321	0.357989
GOBAR_DD35479	RLK-Pelle_LRR-III	GOBAR_DD28760	RLK-Pelle_LRR-III	0	0.324355	1.07449	0.301868
GOBAR_AA28104	RLK-Pelle_L-LEC	GOBAR_DD07757	RLK-Pelle_L-LEC	0	0.271432	1.07631	0.252187
GOBAR_AA16464	CAMK_CAMKL-CHK1	GOBAR_DD02701	CAMK_CAMKL-CHK1	0	0.0549935	1.08052	0.0508953
GOBAR_AA16464	CAMK_CAMKL-CHK1	GOBAR_AA00052	CAMK_CAMKL-CHK1	0	0.0569678	1.082	0.0526502
GOBAR_AA35240	RLK-Pelle_LRR-III	GOBAR_AA36721	RLK-Pelle_LRR-III	1e-177	0.292869	1.08432	0.270095
GOBAR_DD02701	CAMK_CAMKL-CHK1	GOBAR_DD06387	CAMK_CAMKL-CHK1	0	0.0689862	1.08571	0.06354
GOBAR_AA20166	RLK-Pelle_LRR-XV	GOBAR_DD21385	RLK-Pelle_LRR-XV	0	0.321758	1.0859	0.296305
GOBAR_AA29546	RLK-Pelle_LRR-III	GOBAR_DD35479	RLK-Pelle_LRR-III	0	0.389319	1.08769	0.357933
GOBAR_AA23176	CAMK_CAMKL-CHK1	GOBAR_DD02701	CAMK_CAMKL-CHK1	0	0.0739231	1.10738	0.0667549
GOBAR_AA03547	RLK-Pelle_PERK-2	GOBAR_DD18235	RLK-Pelle_PERK-2	0	0.264727	1.10792	0.238941
GOBAR_AA33498	RLK-Pelle_RLCK-VIIa-2	GOBAR_DD05386	RLK-Pelle_RLCK-VIIa-2	4e-149	0.234756	1.10865	0.211749
GOBAR_AA21451	NEK	GOBAR_AA08627	NEK	5e-144	0.60139	1.11153	0.541045
GOBAR_AA05850	RLK-Pelle_CrRLK1L-1	GOBAR_DD03746	RLK-Pelle_CrRLK1L-1	0	0.41815	1.11979	0.373417
GOBAR_DD25371	RLK-Pelle_RLCK-V	GOBAR_DD30182	RLK-Pelle_RLCK-V	2e-108	0.467002	1.12069	0.416709
GOBAR_AA12579	CMGC_CDK-CRK7-CDK9	GOBAR_DD05705	CMGC_CDK-CRK7-CDK9	0	0.308279	1.12769	0.273372
GOBAR_AA36721	RLK-Pelle_LRR-III	GOBAR_DD18442	RLK-Pelle_LRR-III	0	0.280005	1.1345	0.24681
GOBAR_AA16721	RLK-Pelle_SD-2b	GOBAR_DD21018	RLK-Pelle_SD-2b	1e-160	0.364698	1.1387	0.320276
GOBAR_DD03612	RLK-Pelle_DLSV	GOBAR_DD33224	RLK-Pelle_DLSV	0	0.339506	1.14116	0.297509
GOBAR_AA37193	RLK-Pelle_CrRLK1L-1	GOBAR_DD04267	RLK-Pelle_CrRLK1L-1	0	0.335313	1.14694	0.292354
GOBAR_AA35234	RLK-Pelle_RLCK-VIIa-2	GOBAR_DD16945	RLK-Pelle_RLCK-VIIa-2	0	0.172523	1.15075	0.149922
GOBAR_AA35875	CMGC_MAPK	GOBAR_DD08671	CMGC_MAPK	0	0.139843	1.17601	0.118914
GOBAR_AA12270	RLK-Pelle_CrRLK1L-1	GOBAR_DD03746	RLK-Pelle_CrRLK1L-1	0	0.199771	1.18468	0.168629
GOBAR_AA22726	CAMK_CDPK	GOBAR_AA39999	CAMK_CDPK	0	0.150567	1.19162	0.126355
GOBAR_AA05849	RLK-Pelle_CrRLK1L-1	GOBAR_DD35498	RLK-Pelle_CrRLK1L-1	0	0.381555	1.19356	0.319677
GOBAR_AA38380	RLK-Pelle_DLSV	GOBAR_DD16157	RLK-Pelle_DLSV	5e-119	0.470401	1.20183	0.391402
GOBAR_AA16721	RLK-Pelle_SD-2b	GOBAR_AA30579	RLK-Pelle_SD-2b	7e-157	0.363776	1.20526	0.301824
GOBAR_AA35240	RLK-Pelle_LRR-III	GOBAR_DD05964	RLK-Pelle_LRR-III	0	0.304825	1.21878	0.250106
GOBAR_AA24535	RLK-Pelle_DLSV	GOBAR_DD03241	RLK-Pelle_DLSV	5e-132	0.577663	1.22227	0.472616
GOBAR_AA36903	RLK-Pelle_DLSV	GOBAR_AA28971	RLK-Pelle_DLSV	0	0.432079	1.22399	0.353008
GOBAR_DD33839	RLK-Pelle_DLSV	GOBAR_DD03241	RLK-Pelle_DLSV	3e-121	0.552043	1.23384	0.447419
GOBAR_AA36346	RLK-Pelle_RLCK-VIIa-2	GOBAR_DD07771	RLK-Pelle_RLCK-VIIa-2	9e-173	0.381916	1.23812	0.308464
GOBAR_AA03617	CMGC_GSK	GOBAR_DD21824	CMGC_GSK	3e-148	0.0643267	1.24571	0.0516387
GOBAR_AA37997	CAMK_CAMKL-CHK1	GOBAR_DD12925	CAMK_CAMKL-CHK1	6e-142	0.219529	1.26378	0.173708
GOBAR_AA13463	RLK-Pelle_CrRLK1L-1	GOBAR_DD15825	RLK-Pelle_CrRLK1L-1	0	0.285327	1.27019	0.224634
GOBAR_DD35498	RLK-Pelle_CrRLK1L-1	GOBAR_DD32025	RLK-Pelle_CrRLK1L-1	0	0.364366	1.27267	0.286301
GOBAR_AA02860	RLK-Pelle_CrRLK1L-1	GOBAR_DD02849	RLK-Pelle_CrRLK1L-1	0	0.362823	1.27599	0.284347
GOBAR_AA38346	TKL_CTR1-DRK-2	GOBAR_AA23607	TKL_CTR1-DRK-2	0	0.527292	1.29897	0.405932
GOBAR_DD36087	RLK-Pelle_DLSV	GOBAR_DD37638	RLK-Pelle_DLSV	0	0.413818	1.30356	0.317452
GOBAR_AA30709	RLK-Pelle_DLSV	GOBAR_DD17609	RLK-Pelle_DLSV	9e-115	0.554121	1.31148	0.422514
GOBAR_AA33552	RLK-Pelle_SD-2b	GOBAR_DD00193	RLK-Pelle_SD-2b	0	0.469102	1.31682	0.356237
GOBAR_DD31474	RLK-Pelle_DLSV	GOBAR_DD18279	RLK-Pelle_DLSV	5e-161	0.275071	1.32414	0.207736
GOBAR_AA07609	RLK-Pelle_LRR-V	GOBAR_DD13117	RLK-Pelle_LRR-V	5e-155	0.522824	1.32532	0.394488
GOBAR_AA23273	RLK-Pelle_LRK10L-2	GOBAR_DD07361	RLK-Pelle_LRK10L-2	3e-170	0.426924	1.32603	0.321956
GOBAR_AA10830	RLK-Pelle_L-LEC	GOBAR_AA14782	RLK-Pelle_L-LEC	3e-130	0.847529	1.32701	0.638677
GOBAR_DD10639	RLK-Pelle_SD-2b	GOBAR_DD21018	RLK-Pelle_SD-2b	0	0.416341	1.33722	0.311347
GOBAR_AA02190	RLK-Pelle_DLSV	GOBAR_DD33840	RLK-Pelle_DLSV	6e-156	0.492465	1.34541	0.366035
GOBAR_AA22880	RLK-Pelle_DLSV	GOBAR_AA00491	RLK-Pelle_DLSV	0	0.404693	1.34791	0.300237
GOBAR_AA15481	RLK-Pelle_LRR-VII-3	GOBAR_AA27574	RLK-Pelle_LRR-III	7e-118	0.895267	1.36503	0.65586
GOBAR_AA09779	RLK-Pelle_DLSV	GOBAR_DD03612	RLK-Pelle_DLSV	0	0.466985	1.39214	0.335443
GOBAR_AA14878	RLK-Pelle_DLSV	GOBAR_AA30261	RLK-Pelle_DLSV	0	0.339273	1.39328	0.243507
GOBAR_AA15481	RLK-Pelle_LRR-VII-3	GOBAR_DD18613	RLK-Pelle_LRR-III	1e-114	0.906983	1.40769	0.644307
GOBAR_AA13872	RLK-Pelle_RKF3	GOBAR_DD09826	RLK-Pelle_RKF3	0	0.392725	1.41234	0.278066
GOBAR_AA22880	RLK-Pelle_DLSV	GOBAR_DD05732	RLK-Pelle_DLSV	0	0.401611	1.41276	0.284274
GOBAR_AA31950	RLK-Pelle_RLCK-VIIa-2	GOBAR_AA29030	RLK-Pelle_RLCK-VIIa-2	0	0.180006	1.43536	0.125408
GOBAR_DD16945	RLK-Pelle_RLCK-VIIa-2	GOBAR_DD25856	RLK-Pelle_RLCK-VIIa-2	0	0.233854	1.45901	0.160282
GOBAR_DD00413	RLK-Pelle_LRR-VII-1	GOBAR_DD11366	RLK-Pelle_LRR-VII-1	0	0.251686	1.46849	0.171392
GOBAR_AA34845	RLK-Pelle_L-LEC	GOBAR_DD08272	RLK-Pelle_L-LEC	0	0.368284	1.48695	0.247678
GOBAR_AA03354	RLK-Pelle_LRR-XII-1	GOBAR_DD17816	RLK-Pelle_LRR-XII-1	0	0.419025	1.50722	0.278012
GOBAR_AA12938	RLK-Pelle_LRR-XI-1	GOBAR_AA15904	RLK-Pelle_LRR-XII-1	1e-157	0.81615	1.50795	0.541233
GOBAR_AA12139	CAMK_CAMKL-CHK1	GOBAR_DD01540	CAMK_CAMKL-CHK1	0	0.178236	1.50885	0.118127
GOBAR_DD15472	RLK-Pelle_LRR-XI-1	GOBAR_DD04499	RLK-Pelle_LRR-XI-1	0	0.553802	1.51489	0.365572
GOBAR_DD16581	RLK-Pelle_Extensin	GOBAR_DD10255	RLK-Pelle_Extensin	8e-132	0.728356	1.51811	0.479778
GOBAR_AA29216	CMGC_GSK	GOBAR_AA03617	CMGC_GSK	0	0.186669	1.52069	0.122753
GOBAR_AA30969	RLK-Pelle_LRR-I-1	GOBAR_DD21123	RLK-Pelle_LRR-I-1	0	0.537255	1.55243	0.346073
GOBAR_AA02772	RLK-Pelle_LRR-VIII-1	GOBAR_DD23744	RLK-Pelle_LRR-VIII-1	0	0.452829	1.5588	0.290498
GOBAR_AA10189	RLK-Pelle_CrRLK1L-1	GOBAR_AA17266	RLK-Pelle_CrRLK1L-1	0	0.503593	1.56686	0.321404
GOBAR_AA25534	CAMK_CAMKL-CHK1	GOBAR_DD06270	CAMK_CAMKL-CHK1	6e-175	0.230422	1.57389	0.146403
GOBAR_AA28018	RLK-Pelle_RLCK-IXb	GOBAR_DD24970	RLK-Pelle_RLCK-IXb	0	0.322174	1.58771	0.202917
GOBAR_AA30579	RLK-Pelle_SD-2b	GOBAR_DD10636	RLK-Pelle_SD-2b	0	0.332691	1.59686	0.208341
GOBAR_AA07599	RLK-Pelle_LysM	GOBAR_DD14243	RLK-Pelle_LysM	3e-129	0.585486	1.59761	0.366476
GOBAR_AA36903	RLK-Pelle_DLSV	GOBAR_DD37382	RLK-Pelle_DLSV	0	0.566901	1.6051	0.353187
GOBAR_AA08522	CAMK_CDPK	GOBAR_DD16730	CAMK_CDPK	0	0.134	1.60977	0.0832416
GOBAR_AA14234	RLK-Pelle_L-LEC	GOBAR_AA34845	RLK-Pelle_L-LEC	0	0.371733	1.61759	0.229806
GOBAR_AA32332	RLK-Pelle_RLCK-IXb	GOBAR_DD16456	RLK-Pelle_RLCK-IXb	2e-127	0.817101	1.67399	0.488117
GOBAR_AA12139	CAMK_CAMKL-CHK1	GOBAR_DD15120	CAMK_CAMKL-CHK1	0	0.189921	1.68099	0.112982
GOBAR_DD00037	RLK-Pelle_SD-2b	GOBAR_DD10636	RLK-Pelle_SD-2b	0	0.336153	1.6862	0.199355
GOBAR_AA05049	RLK-Pelle_Extensin	GOBAR_DD10255	RLK-Pelle_Extensin	3e-132	0.642223	1.69562	0.378753
GOBAR_AA13019	RLK-Pelle_CrRLK1L-1	GOBAR_DD10960	RLK-Pelle_CrRLK1L-1	0	0.572718	1.70673	0.335564
GOBAR_AA33642	RLK-Pelle_LRR-VI-1	GOBAR_DD15827	RLK-Pelle_LRR-VI-1	0	0.332358	1.7093	0.194441
GOBAR_DD17106	RLK-Pelle_LRR-XI-1	GOBAR_DD25778	RLK-Pelle_LRR-XI-1	0	0.30938	1.73037	0.178794
GOBAR_DD34553	RLK-Pelle_LRR-VIII-1	GOBAR_DD08744	RLK-Pelle_LRR-VIII-1	0	0.329162	1.73929	0.189251
GOBAR_AA15904	RLK-Pelle_LRR-XII-1	GOBAR_DD25564	RLK-Pelle_LRR-XII-1	0	0.795345	1.74182	0.456619
GOBAR_AA20123	RLK-Pelle_DLSV	GOBAR_AA02449	RLK-Pelle_DLSV	0	0.367294	1.74648	0.210305
GOBAR_AA16884	RLK-Pelle_LRR-I-1	GOBAR_DD14451	RLK-Pelle_LRR-I-1	0	0.461559	1.7468	0.264232
GOBAR_AA07152	RLK-Pelle_LRR-VIII-1	GOBAR_DD30671	RLK-Pelle_LRR-VIII-1	0	0.398483	1.75432	0.227143
GOBAR_AA12139	CAMK_CAMKL-CHK1	GOBAR_AA37997	CAMK_CAMKL-CHK1	0	0.191088	1.76193	0.108453
GOBAR_AA20133	CMGC_CK2	GOBAR_DD00945	CMGC_CK2	7e-157	0.250786	1.76749	0.141888
GOBAR_AA08743	RLK-Pelle_RLCK-VIIa-2	GOBAR_DD34819	RLK-Pelle_RLCK-VIIa-2	0	0.211271	1.7725	0.119194
GOBAR_AA02498	CAMK_CDPK	GOBAR_AA20304	CAMK_CDPK	0	0.210446	1.78112	0.118154
GOBAR_AA18044	RLK-Pelle_LRR-XI-1	GOBAR_DD17106	RLK-Pelle_LRR-XI-1	0	0.57274	1.7823	0.321349
GOBAR_AA26590	CMGC_MAPK	GOBAR_DD32329	CMGC_MAPK	0	0.160112	1.79387	0.0892548
GOBAR_AA17266	RLK-Pelle_CrRLK1L-1	GOBAR_DD06588	RLK-Pelle_CrRLK1L-1	0	0.501778	1.7939	0.279713
GOBAR_DD30671	RLK-Pelle_LRR-VIII-1	GOBAR_DD23744	RLK-Pelle_LRR-VIII-1	0	0.400981	1.80214	0.222503
GOBAR_AA25765	RLK-Pelle_RLCK-VIIa-2	GOBAR_DD22662	RLK-Pelle_RLCK-VIIa-2	6e-165	0.325332	1.80645	0.180095
GOBAR_AA04382	RLK-Pelle_RLCK-VI	GOBAR_DD30934	RLK-Pelle_RLCK-VI	2e-174	0.523126	1.8179	0.287764
GOBAR_DD00399	AGC-Pl	GOBAR_DD11356	AGC-Pl	0	0.229233	1.82231	0.125792
GOBAR_AA35234	RLK-Pelle_RLCK-VIIa-2	GOBAR_DD25856	RLK-Pelle_RLCK-VIIa-2	0	0.277055	1.82338	0.151946
GOBAR_DD18389	WNK_NRBP	GOBAR_DD18621	WNK_NRBP	0	0.339193	1.82379	0.185983
GOBAR_DD30934	RLK-Pelle_RLCK-VI	GOBAR_DD08526	RLK-Pelle_RLCK-VI	2e-174	0.511275	1.82623	0.279962
GOBAR_AA18471	WNK_NRBP	GOBAR_DD27763	WNK_NRBP	0	0.25822	1.83303	0.14087
GOBAR_DD19195	CMGC_CDK-CRK7-CDK9	GOBAR_DD30843	CMGC_CDK-CRK7-CDK9	2e-150	0.586536	1.83539	0.319571
GOBAR_AA33395	CK1_CK1-Pl	GOBAR_AA23539	CK1_CK1-Pl	0	0.215413	1.86648	0.115411
GOBAR_AA04904	RLK-Pelle_RLCK-VIIa-2	GOBAR_DD18437	RLK-Pelle_RLCK-VIIa-2	0	0.24435	1.86847	0.130775
GOBAR_AA28970	RLK-Pelle_DLSV	GOBAR_DD37382	RLK-Pelle_DLSV	0	0.621557	1.87531	0.331441
GOBAR_AA23607	TKL_CTR1-DRK-2	GOBAR_DD12044	TKL_CTR1-DRK-2	0	0.5838	1.88102	0.310363
GOBAR_AA23539	CK1_CK1-Pl	GOBAR_DD24727	CK1_CK1-Pl	0	0.214114	1.8897	0.113306
GOBAR_AA24372	CMGC_MAPK	GOBAR_DD18778	CMGC_MAPK	0	0.256912	1.89087	0.135869
GOBAR_AA17902	RLK-Pelle_CR4L	GOBAR_AA27940	RLK-Pelle_CR4L	2e-135	0.647894	1.89236	0.342374
GOBAR_AA02514	WNK_NRBP	GOBAR_DD16285	WNK_NRBP	0	0.441772	1.89656	0.232933
GOBAR_AA18689	RLK-Pelle_RLCK-VIIa-2	GOBAR_AA36346	RLK-Pelle_RLCK-VIIa-2	4e-172	0.360877	1.90719	0.189219
GOBAR_AA16327	RLK-Pelle_DLSV	GOBAR_DD25876	RLK-Pelle_DLSV	0	0.510669	1.90878	0.267536
GOBAR_AA01855	RLK-Pelle_LRR-XV	GOBAR_DD01583	RLK-Pelle_LRR-XV	0	0.532531	1.94304	0.274071
GOBAR_DD08132	RLK-Pelle_LRR-I-1	GOBAR_DD35797	RLK-Pelle_LRR-I-1	2e-116	0.829256	1.94416	0.426537
GOBAR_DD24311	RLK-Pelle_RKF3	GOBAR_DD00254	RLK-Pelle_RKF3	3e-122	0.679819	1.98964	0.341679
GOBAR_AA02854	CAMK_CAMKL-CHK1	GOBAR_DD12925	CAMK_CAMKL-CHK1	1e-145	0.308427	1.99615	0.154511
GOBAR_AA33112	CMGC_RCK	GOBAR_DD12546	CMGC_RCK	1e-123	0.473374	2.00277	0.23636
GOBAR_AA38420	CMGC_MAPK	GOBAR_DD09672	CMGC_MAPK	0	0.223998	2.00949	0.11147
GOBAR_AA12579	CMGC_CDK-CRK7-CDK9	GOBAR_AA10753	CMGC_CDK-CRK7-CDK9	0	0.538795	2.03129	0.265247
GOBAR_AA12723	RLK-Pelle_LRR-III	GOBAR_DD08747	RLK-Pelle_LRR-III	0	0.247058	2.03188	0.121591
GOBAR_DD01540	CAMK_CAMKL-CHK1	GOBAR_DD12925	CAMK_CAMKL-CHK1	6e-147	0.306415	2.05275	0.149271
GOBAR_AA08305	RLK-Pelle_L-LEC	GOBAR_DD24717	RLK-Pelle_L-LEC	0	0.417759	2.08039	0.200808
GOBAR_DD30998	RLK-Pelle_DLSV	GOBAR_DD05613	RLK-Pelle_DLSV	0	0.552759	2.08949	0.264542
GOBAR_AA07545	RLK-Pelle_RLCK-VIIa-2	GOBAR_DD16945	RLK-Pelle_RLCK-VIIa-2	2e-152	0.394271	2.09454	0.188238
GOBAR_DD24727	CK1_CK1-Pl	GOBAR_DD29152	CK1_CK1-Pl	0	0.23287	2.11007	0.110361
GOBAR_AA20954	RLK-Pelle_LRR-XII-1	GOBAR_DD16061	RLK-Pelle_LRR-XII-1	0	0.543841	2.11401	0.257256
GOBAR_AA07659	RLK-Pelle_CrRLK1L-1	GOBAR_DD13744	RLK-Pelle_CrRLK1L-1	0	0.504756	2.11438	0.238725
GOBAR_AA29195	AGC_RSK-2	GOBAR_DD02345	AGC_RSK-2	0	0.362122	2.12084	0.170745
GOBAR_AA18088	RLK-Pelle_RLCK-VIIa-2	GOBAR_DD05571	RLK-Pelle_RLCK-VIIa-2	2e-146	0.488915	2.12463	0.230118
GOBAR_DD08260	RLK-Pelle_RLCK-IXb	GOBAR_DD16456	RLK-Pelle_RLCK-IXb	3e-158	0.672857	2.12832	0.316145
GOBAR_AA12139	CAMK_CAMKL-CHK1	GOBAR_DD22634	CAMK_CAMKL-CHK1	1e-138	0.335424	2.15078	0.155954
GOBAR_AA37068	CMGC_MAPK	GOBAR_DD32329	CMGC_MAPK	0	0.162718	2.15661	0.0754508
GOBAR_DD30998	RLK-Pelle_DLSV	GOBAR_DD25876	RLK-Pelle_DLSV	0	0.503695	2.1629	0.23288
GOBAR_AA18088	RLK-Pelle_RLCK-VIIa-2	GOBAR_DD18437	RLK-Pelle_RLCK-VIIa-2	0	0.24055	2.16634	0.11104
GOBAR_AA11352	RLK-Pelle_DLSV	GOBAR_DD14938	RLK-Pelle_DLSV	0	0.403435	2.16998	0.185916
GOBAR_AA25683	RLK-Pelle_LRR-V	GOBAR_DD06574	RLK-Pelle_LRR-V	0	0.463282	2.2089	0.209734
GOBAR_AA22372	RLK-Pelle_LRR-III	GOBAR_DD08747	RLK-Pelle_LRR-III	0	0.44104	2.2294	0.197829
GOBAR_AA34127	RLK-Pelle_L-LEC	GOBAR_DD23254	RLK-Pelle_L-LEC	0	0.389391	2.2994	0.169345
GOBAR_AA18031	RLK-Pelle_CrRLK1L-1	GOBAR_DD08749	RLK-Pelle_CrRLK1L-1	0	0.462135	2.32716	0.198584
GOBAR_DD29533	CAMK_CAMKL-CHK1	GOBAR_DD07303	CAMK_CAMKL-CHK1	0	0.35921	2.34969	0.152876
GOBAR_DD13744	RLK-Pelle_CrRLK1L-1	GOBAR_DD05774	RLK-Pelle_CrRLK1L-1	0	0.535602	2.40801	0.222425
GOBAR_AA02804	RLK-Pelle_RLCK-VIIa-2	GOBAR_AA07545	RLK-Pelle_RLCK-VIIa-2	5e-153	0.381416	2.43321	0.156754
GOBAR_DD22450	RLK-Pelle_LRR-III	GOBAR_DD19798	RLK-Pelle_LRR-III	2e-154	0.573502	2.48266	0.231003
GOBAR_AA24535	RLK-Pelle_DLSV	GOBAR_DD33839	RLK-Pelle_DLSV	6e-157	0.586172	2.48566	0.235821
GOBAR_AA33754	RLK-Pelle_SD-2b	GOBAR_DD32461	RLK-Pelle_SD-2b	4e-142	0.760512	2.55535	0.297616
GOBAR_AA04112	CAMK_CAMKL-CHK1	GOBAR_DD07303	CAMK_CAMKL-CHK1	0	0.166246	2.56378	0.0648444
GOBAR_AA18044	RLK-Pelle_LRR-XI-1	GOBAR_DD25778	RLK-Pelle_LRR-XI-1	0	0.55027	2.60152	0.211519
GOBAR_DD00413	RLK-Pelle_LRR-VII-1	GOBAR_DD29491	RLK-Pelle_LRR-VII-1	0	0.573677	2.70976	0.211707
GOBAR_AA13899	RLK-Pelle_LRR-XI-1	GOBAR_DD15472	RLK-Pelle_LRR-XI-1	0	0.526309	2.72254	0.193316
GOBAR_AA31899	RLK-Pelle_LRR-V	GOBAR_DD16752	RLK-Pelle_LRR-V	0	0.465596	2.75204	0.169182
GOBAR_AA30707	RLK-Pelle_LRK10L-2	GOBAR_DD08399	RLK-Pelle_LRK10L-2	4e-113	0.445405	2.7634	0.16118
GOBAR_DD37091	TKL_Gdt	GOBAR_DD02414	TKL_Gdt	0	0.375694	2.76398	0.135925
GOBAR_AA02883	RLK-Pelle_L-LEC	GOBAR_AA01382	RLK-Pelle_L-LEC	0	0.461173	2.83902	0.162441
GOBAR_DD26203	RLK-Pelle_LRR-IV	GOBAR_DD11217	RLK-Pelle_LRR-IV	0	0.362741	2.88242	0.125846
GOBAR_DD25564	RLK-Pelle_LRR-XII-1	GOBAR_DD21228	RLK-Pelle_LRR-XII-1	1e-177	0.803865	2.96378	0.27123
GOBAR_AA33622	Group-Pl-2	GOBAR_DD36833	Group-Pl-2	5e-125	1.53847	3.06242	0.502372
GOBAR_AA34845	RLK-Pelle_L-LEC	GOBAR_AA34127	RLK-Pelle_L-LEC	0	0.390219	3.07486	0.126906
GOBAR_DD32113	RLK-Pelle_LRR-Xb-1	GOBAR_DD32438	RLK-Pelle_LRR-Xb-1	0	0.551213	3.08065	0.178928
GOBAR_AA29046	RLK-Pelle_LRR-Xb-1	GOBAR_DD32113	RLK-Pelle_LRR-Xb-1	0	0.560313	3.09721	0.180909
GOBAR_DD34040	RLK-Pelle_LRR-XII-1	GOBAR_DD16061	RLK-Pelle_LRR-XII-1	0	0.532277	3.10908	0.171201
GOBAR_AA26005	RLK-Pelle_LRR-V	GOBAR_DD06574	RLK-Pelle_LRR-V	2e-158	0.608831	3.178	0.191577
GOBAR_AA15268	RLK-Pelle_DLSV	GOBAR_DD30702	RLK-Pelle_DLSV	0	0.383025	3.23625	0.118355
GOBAR_AA27335	RLK-Pelle_LRR-XV	GOBAR_AA20166	RLK-Pelle_LRR-XV	0	0.553373	3.23861	0.170868
GOBAR_AA11783	RLK-Pelle_LRR-VII-2	GOBAR_DD06389	RLK-Pelle_LRR-VII-2	1e-115	0.720943	3.28807	0.21926
GOBAR_AA28018	RLK-Pelle_RLCK-IXb	GOBAR_DD15523	RLK-Pelle_RLCK-IXb	5e-146	0.754611	3.43841	0.219465
GOBAR_DD17022	STE_STE7	GOBAR_DD37767	STE_STE7	3e-162	0.310175	4.25705	0.0728616
