# Supplementary material for: Genome-wide classification, evolutionary analysis and gene expression patterns of the kinome in Gossypium
Source: PLoS One. 2018 May 16;13(5):e0197392. doi: 10.1371/journal.pone.0197392 (PMC5955557; doi:10.1371/journal.pone.0197392)
Supplement: S7 Table — G. raimondii, G. arboretum, G. hirsutum and G. barbadense tandemly arrayed PKs are provided in sheets 1–4, respectively. (XLS) [file pone.0197392.s023.xls]

## Sheet: G. raimondii
S7 Table: Lists of tandemly arrayed cotton PKs in G. raimondii, G. arboretum, G. hirsutum and G. barbadense.
Gene ID	Subfamily	Chromosome number	Position on chromosome
Gorai.001G030100.1	RLK-Pelle_DLSV	1	5.04853
Gorai.001G030200.1	RLK-Pelle_DLSV	1	5.06967
Gorai.001G158800.6	CMGC_MAPK	1	40.973
Gorai.001G159000.2	CMGC_MAPK	1	41.0361
Gorai.001G169200.1	RLK-Pelle_RLCK-IXb	1	43.2595
Gorai.001G169300.1	RLK-Pelle_RLCK-IXb	1	43.379
Gorai.001G210100.1	RLK-Pelle_CrRLK1L-1	1	74.9375
Gorai.001G210300.1	RLK-Pelle_CrRLK1L-1	1	75.0305
Gorai.001G210700.1	RLK-Pelle_CrRLK1L-1	1	75.248
Gorai.002G022800.1	RLK-Pelle_RLCK-VIIa-1	2	2.56498
Gorai.002G022700.1	RLK-Pelle_RLCK-VIIa-1	2	2.87917
Gorai.002G033400.1	RLK-Pelle_DLSV	2	4.00199
Gorai.002G034100.1	RLK-Pelle_DLSV	2	4.08164
Gorai.002G034200.1	RLK-Pelle_DLSV	2	4.0943
Gorai.002G034400.1	RLK-Pelle_DLSV	2	4.14774
Gorai.002G034500.1	RLK-Pelle_DLSV	2	4.19541
Gorai.002G034700.1	RLK-Pelle_DLSV	2	4.22558
Gorai.002G034900.1	RLK-Pelle_DLSV	2	4.29648
Gorai.002G035100.1	RLK-Pelle_DLSV	2	4.32068
Gorai.002G035300.1	RLK-Pelle_DLSV	2	4.36171
Gorai.002G035600.1	RLK-Pelle_DLSV	2	4.42889
Gorai.002G039900.1	RLK-Pelle_LRK10L-2	2	5.19988
Gorai.002G040100.1	RLK-Pelle_LRK10L-2	2	5.23785
Gorai.002G041100.1	RLK-Pelle_LRK10L-2	2	5.39509
Gorai.002G041500.1	RLK-Pelle_LRK10L-2	2	5.46667
Gorai.002G041800.1	RLK-Pelle_LRK10L-2	2	5.50166
Gorai.002G042000.1	RLK-Pelle_LRK10L-2	2	5.51135
Gorai.002G042100.1	RLK-Pelle_LRK10L-2	2	5.54821
Gorai.002G042300.1	RLK-Pelle_LRK10L-2	2	5.57283
Gorai.002G042600.1	RLK-Pelle_LRK10L-2	2	5.61208
Gorai.002G047500.1	RLK-Pelle_LRK10L-2	2	6.39649
Gorai.002G047800.1	RLK-Pelle_LRK10L-2	2	6.43856
Gorai.002G047900.1	RLK-Pelle_LRK10L-2	2	6.44875
Gorai.002G048300.1	RLK-Pelle_DLSV	2	6.54281
Gorai.002G048600.1	RLK-Pelle_DLSV	2	6.5804
Gorai.002G048800.1	RLK-Pelle_DLSV	2	6.6054
Gorai.002G048900.1	RLK-Pelle_DLSV	2	6.62733
Gorai.002G049000.1	RLK-Pelle_DLSV	2	6.66465
Gorai.002G049400.1	RLK-Pelle_LRR-XII-1	2	6.76152
Gorai.002G051100.1	RLK-Pelle_LRR-XII-1	2	7.05923
Gorai.002G051300.1	RLK-Pelle_LRR-XII-1	2	7.08496
Gorai.002G051700.1	RLK-Pelle_LRR-XII-1	2	7.15909
Gorai.002G051800.1	RLK-Pelle_LRR-XII-1	2	7.21119
Gorai.002G051900.1	RLK-Pelle_LRR-XII-1	2	7.23881
Gorai.002G052200.1	RLK-Pelle_LRK10L-2	2	7.30966
Gorai.002G052300.1	RLK-Pelle_LRK10L-2	2	7.31984
Gorai.002G078200.1	RLK-Pelle_DLSV	2	14.8035
Gorai.002G078400.1	RLK-Pelle_DLSV	2	14.8242
Gorai.002G078500.1	RLK-Pelle_DLSV	2	14.8686
Gorai.002G078600.1	RLK-Pelle_DLSV	2	14.9201
Gorai.002G131000.1	RLK-Pelle_LRR-XII-1	2	32.7145
Gorai.002G133000.1	RLK-Pelle_LRR-XII-1	2	33.3092
Gorai.002G224000.1	RLK-Pelle_L-LEC	2	92.3441
Gorai.002G224100.1	RLK-Pelle_L-LEC	2	92.3641
Gorai.003G029200.1	CMGC_CK2	3	4.19583
Gorai.003G029300.1	CMGC_CK2	3	5.78032
Gorai.003G034400.1	RLK-Pelle_LRR-XI-1	3	7.49959
Gorai.003G034500.1	RLK-Pelle_LRR-XI-1	3	7.56165
Gorai.004G018100.1	CK1_CK1-Pl	4	2.07728
Gorai.004G018000.1	CK1_CK1-Pl	4	2.80589
Gorai.004G214700.1	RLK-Pelle_RKF3	4	88.0911
Gorai.004G214800.1	RLK-Pelle_RKF3	4	88.098
Gorai.005G021700.1	RLK-Pelle_WAK	5	2.81971
Gorai.005G021900.1	RLK-Pelle_WAK	5	2.86206
Gorai.005G022000.1	RLK-Pelle_WAK	5	2.87336
Gorai.005G021600.1	RLK-Pelle_WAK	5	2.87689
Gorai.005G022100.1	RLK-Pelle_WAK	5	2.89515
Gorai.005G067300.1	TKL_CTR1-DRK-2	5	11.1967
Gorai.005G067400.1	TKL_CTR1-DRK-2	5	11.2289
Gorai.005G075600.1	RLK-Pelle_SD-2b	5	13.4219
Gorai.005G075700.1	RLK-Pelle_SD-2b	5	13.4696
Gorai.005G085600.1	RLK-Pelle_WAK	5	16.5543
Gorai.005G085800.1	RLK-Pelle_WAK	5	16.7289
Gorai.005G086000.1	RLK-Pelle_WAK	5	16.7618
Gorai.005G086200.1	RLK-Pelle_WAK	5	16.9192
Gorai.005G086300.1	RLK-Pelle_WAK	5	17.0159
Gorai.005G086700.1	RLK-Pelle_WAK	5	17.3444
Gorai.005G086800.1	RLK-Pelle_WAK	5	17.3607
Gorai.005G097600.1	RLK-Pelle_LRR-XI-1	5	23.0097
Gorai.005G097700.1	RLK-Pelle_LRR-XI-1	5	23.1072
Gorai.005G155700.1	RLK-Pelle_DLSV	5	68.4207
Gorai.005G155800.1	RLK-Pelle_DLSV	5	68.5272
Gorai.005G207600.1	RLK-Pelle_DLSV	5	91.6497
Gorai.005G207800.1	RLK-Pelle_DLSV	5	91.6742
Gorai.005G207900.1	RLK-Pelle_DLSV	5	91.6919
Gorai.006G018100.1	RLK-Pelle_WAK	6	6.59389
Gorai.006G018200.1	RLK-Pelle_WAK	6	8.33082
Gorai.006G018300.1	RLK-Pelle_WAK	6	8.39827
Gorai.006G018500.1	RLK-Pelle_WAK	6	8.92132
Gorai.006G018600.1	RLK-Pelle_WAK	6	9.00125
Gorai.006G018800.1	RLK-Pelle_WAK	6	9.02029
Gorai.006G019200.1	RLK-Pelle_WAK	6	9.46526
Gorai.006G019300.1	RLK-Pelle_WAK	6	9.52174
Gorai.006G019500.1	RLK-Pelle_WAK	6	9.62986
Gorai.006G019800.1	RLK-Pelle_LRR-XI-1	6	9.76542
Gorai.006G020000.1	RLK-Pelle_LRR-XI-1	6	9.88304
Gorai.006G020100.1	RLK-Pelle_LRR-XI-1	6	9.98061
Gorai.006G020400.1	RLK-Pelle_LRR-XI-1	6	10.1546
Gorai.006G020800.1	RLK-Pelle_LRR-XI-1	6	10.2156
Gorai.006G021000.1	RLK-Pelle_LRR-XI-1	6	10.4219
Gorai.006G021100.1	RLK-Pelle_LRR-XI-1	6	10.4615
Gorai.006G022200.1	RLK-Pelle_LRR-XI-1	6	11.1171
Gorai.006G022400.1	RLK-Pelle_LRR-XI-1	6	11.5996
Gorai.006G022800.1	RLK-Pelle_LRR-XI-1	6	11.7192
Gorai.006G059500.1	RLK-Pelle_LRK10L-2	6	42.6495
Gorai.006G059700.1	RLK-Pelle_LRK10L-2	6	42.8735
Gorai.006G082700.1	RLK-Pelle_DLSV	6	61.5519
Gorai.006G083900.1	RLK-Pelle_DLSV	6	62.0547
Gorai.006G084000.1	RLK-Pelle_DLSV	6	62.0751
Gorai.006G084100.1	RLK-Pelle_DLSV	6	62.1422
Gorai.006G084300.1	RLK-Pelle_DLSV	6	62.2055
Gorai.006G084500.1	RLK-Pelle_DLSV	6	62.3347
Gorai.006G089300.1	CMGC_GSK	6	63.6939
Gorai.006G089400.1	CMGC_GSK	6	63.7252
Gorai.006G131800.1	RLK-Pelle_LRR-XI-1	6	75.6138
Gorai.006G137100.1	RLK-Pelle_LRR-XI-1	6	77.077
Gorai.006G169900.1	RLK-Pelle_SD-2b	6	84.1161
Gorai.006G170000.1	RLK-Pelle_SD-2b	6	84.1325
Gorai.006G194000.1	RLK-Pelle_WAK_LRK10L-1	6	88.2473
Gorai.006G194100.1	RLK-Pelle_LRK10L-2	6	88.2626
Gorai.007G051700.1	RLK-Pelle_LysM	7	5.97209
Gorai.007G051600.1	RLK-Pelle_LysM	7	7.11959
Gorai.007G117300.1	RLK-Pelle_CrRLK1L-1	7	15.0726
Gorai.007G117400.1	RLK-Pelle_CrRLK1L-1	7	15.0864
Gorai.007G173600.1	RLK-Pelle_CrRLK1L-1	7	26.267
Gorai.007G174500.1	RLK-Pelle_CrRLK1L-1	7	26.464
Gorai.007G182500.1	RLK-Pelle_LRK10L-2	7	28.5361
Gorai.007G182700.1	RLK-Pelle_LRK10L-2	7	28.579
Gorai.007G182900.1	RLK-Pelle_LRK10L-2	7	28.6085
Gorai.007G183100.1	RLK-Pelle_LRK10L-2	7	28.6603
Gorai.007G183200.1	RLK-Pelle_LRK10L-2	7	28.6845
Gorai.007G183300.1	RLK-Pelle_LRK10L-2	7	28.7145
Gorai.007G183600.1	RLK-Pelle_WAK_LRK10L-1	7	28.8884
Gorai.007G183900.1	RLK-Pelle_LRK10L-2	7	28.948
Gorai.007G218600.1	RLK-Pelle_CrRLK1L-1	7	40.9931
Gorai.007G218700.1	RLK-Pelle_CrRLK1L-1	7	41.016
Gorai.007G218900.1	RLK-Pelle_CrRLK1L-1	7	41.0866
Gorai.007G219000.1	RLK-Pelle_CrRLK1L-1	7	41.0916
Gorai.007G231000.1	RLK-Pelle_L-LEC	7	47.4873
Gorai.007G231100.1	RLK-Pelle_L-LEC	7	47.5373
Gorai.007G231200.1	RLK-Pelle_L-LEC	7	47.5452
Gorai.007G231300.1	RLK-Pelle_L-LEC	7	47.5521
Gorai.007G231400.1	RLK-Pelle_L-LEC	7	47.6702
Gorai.007G231500.1	RLK-Pelle_L-LEC	7	47.711
Gorai.007G292000.1	RLK-Pelle_RKF3	7	82.0674
Gorai.007G292100.1	RLK-Pelle_RKF3	7	82.0881
Gorai.007G312800.1	RLK-Pelle_SD-2b	7	86.3784
Gorai.007G313000.1	RLK-Pelle_SD-2b	7	86.3996
Gorai.007G313100.1	RLK-Pelle_SD-2b	7	86.4057
Gorai.007G313200.1	RLK-Pelle_SD-2b	7	86.4167
Gorai.007G317800.1	RLK-Pelle_DLSV	7	87.3495
Gorai.007G318100.1	RLK-Pelle_DLSV	7	87.3946
Gorai.007G329800.1	RLK-Pelle_L-LEC	7	90.5283
Gorai.007G330000.1	RLK-Pelle_L-LEC	7	90.5585
Gorai.007G330100.1	RLK-Pelle_L-LEC	7	90.5736
Gorai.007G330300.1	RLK-Pelle_DLSV	7	90.5886
Gorai.007G330500.1	RLK-Pelle_DLSV	7	90.6097
Gorai.007G330600.1	RLK-Pelle_DLSV	7	90.6321
Gorai.007G330700.1	RLK-Pelle_DLSV	7	90.6724
Gorai.007G334900.1	RLK-Pelle_LRK10L-2	7	91.716
Gorai.007G335000.1	RLK-Pelle_LRK10L-2	7	91.7282
Gorai.007G335100.1	RLK-Pelle_LRK10L-2	7	91.7641
Gorai.008G078800.1	RLK-Pelle_CrRLK1L-1	8	24.8609
Gorai.008G078900.1	RLK-Pelle_CrRLK1L-1	8	26.5485
Gorai.008G160000.3	RLK-Pelle_DLSV	8	74.5035
Gorai.008G160100.2	RLK-Pelle_DLSV	8	74.517
Gorai.008G291700.1	STE_STE7	8	99.0699
Gorai.008G291800.1	STE_STE7	8	99.0812
Gorai.009G004600.1	RLK-Pelle_RLCK-Os	9	0.5937
Gorai.009G004700.1	RLK-Pelle_RLCK-Os	9	0.597012
Gorai.009G004500.1	RLK-Pelle_RLCK-Os	9	0.727952
Gorai.009G060300.1	RLK-Pelle_RLCK-X	9	6.12091
Gorai.009G060400.1	RLK-Pelle_RLCK-X	9	6.12756
Gorai.009G070900.1	RLK-Pelle_SD-2b	9	7.10147
Gorai.009G071000.1	RLK-Pelle_SD-2b	9	7.11528
Gorai.009G096700.1	RLK-Pelle_L-LEC	9	9.9217
Gorai.009G096800.1	RLK-Pelle_L-LEC	9	9.94643
Gorai.009G159400.1	RLK-Pelle_DLSV	9	17.2586
Gorai.009G159500.1	RLK-Pelle_DLSV	9	17.2754
Gorai.009G159600.1	RLK-Pelle_DLSV	9	17.2917
Gorai.009G216000.1	RLK-Pelle_SD-2b	9	23.7569
Gorai.009G216200.1	RLK-Pelle_SD-2b	9	23.7658
Gorai.009G225100.1	RLK-Pelle_LRR-XI-1	9	24.8519
Gorai.009G225300.1	RLK-Pelle_LRR-XI-1	9	24.8713
Gorai.009G250200.1	RLK-Pelle_WAK	9	28.7351
Gorai.009G250400.1	RLK-Pelle_WAK	9	28.784
Gorai.009G305400.1	RLK-Pelle_LRK10L-2	9	39.1621
Gorai.009G305500.1	RLK-Pelle_LRK10L-2	9	39.1859
Gorai.009G306900.1	RLK-Pelle_LRR-XII-1	9	39.5766
Gorai.009G307100.1	RLK-Pelle_LRR-XII-1	9	39.6779
Gorai.009G336500.1	RLK-Pelle_DLSV	9	51.5539
Gorai.009G336700.1	RLK-Pelle_DLSV	9	51.6032
Gorai.009G365300.1	RLK-Pelle_LRR-XII-1	9	69.0601
Gorai.009G365700.1	RLK-Pelle_LRR-XII-1	9	69.188
Gorai.009G369800.1	RLK-Pelle_LRR-XII-1	9	70.3164
Gorai.009G370000.1	RLK-Pelle_LRR-XII-1	9	70.3723
Gorai.009G370700.1	RLK-Pelle_LRR-XII-1	9	70.5544
Gorai.009G370900.1	RLK-Pelle_LRR-XII-1	9	70.6582
Gorai.009G371100.1	RLK-Pelle_LRR-XII-1	9	70.7444
Gorai.009G371300.1	RLK-Pelle_LRR-XII-1	9	70.8138
Gorai.009G371600.1	RLK-Pelle_LRR-XII-1	9	70.9288
Gorai.009G371900.1	RLK-Pelle_LRR-XII-1	9	71.184
Gorai.009G394700.1	CAMK_CDPK	9	77.0563
Gorai.009G395400.5	CAMK_CDPK	9	77.34
Gorai.009G429400.1	RLK-Pelle_DLSV	9	95.3543
Gorai.009G429500.1	RLK-Pelle_DLSV	9	95.3656
Gorai.009G429800.1	RLK-Pelle_DLSV	9	95.3932
Gorai.009G435400.1	RLK-Pelle_LRR-XII-1	9	96.8163
Gorai.009G436200.1	RLK-Pelle_LRR-XII-1	9	97.0028
Gorai.009G436300.1	RLK-Pelle_LRR-XII-1	9	97.0251
Gorai.010G011300.1	RLK-Pelle_SD-2b	10	1.20296
Gorai.010G011400.1	RLK-Pelle_SD-2b	10	1.37861
Gorai.010G040500.1	RLK-Pelle_LRR-XI-1	10	6.1275
Gorai.010G040600.1	RLK-Pelle_LRR-XI-1	10	6.15531
Gorai.010G040900.1	RLK-Pelle_LRR-XI-1	10	6.17972
Gorai.010G041800.1	RLK-Pelle_LRR-XI-1	10	6.28641
Gorai.010G144600.1	RLK-Pelle_DLSV	10	61.2096
Gorai.010G144800.1	RLK-Pelle_DLSV	10	61.3038
Gorai.010G145300.1	RLK-Pelle_DLSV	10	61.482
Gorai.010G145500.1	RLK-Pelle_DLSV	10	61.5868
Gorai.011G017700.1	RLK-Pelle_DLSV	11	1.95591
Gorai.011G017600.1	RLK-Pelle_DLSV	11	1.95838
Gorai.011G017800.1	RLK-Pelle_DLSV	11	1.97854
Gorai.011G017900.1	RLK-Pelle_DLSV	11	1.98465
Gorai.011G018100.1	RLK-Pelle_DLSV	11	1.99969
Gorai.011G018400.1	RLK-Pelle_DLSV	11	2.04213
Gorai.011G052000.1	RLK-Pelle_DLSV	11	6.46942
Gorai.011G052100.1	RLK-Pelle_DLSV	11	6.49478
Gorai.011G052300.1	RLK-Pelle_DLSV	11	6.51531
Gorai.011G052400.1	RLK-Pelle_DLSV	11	6.53913
Gorai.011G052600.1	RLK-Pelle_DLSV	11	6.5669
Gorai.011G148400.1	RLK-Pelle_WAK	11	38.6007
Gorai.011G148800.1	RLK-Pelle_WAK	11	38.7069
Gorai.011G154300.1	STE_STE20-Fray	11	42.5645
Gorai.011G154500.1	STE_STE20-Fray	11	42.6812
Gorai.011G155200.1	STE_STE20-Fray	11	42.9872
Gorai.011G155300.1	STE_STE20-Fray	11	43.065
Gorai.011G204000.1	RLK-Pelle_SD-2b	11	78.796
Gorai.011G204100.1	RLK-Pelle_SD-2b	11	78.8726
Gorai.011G217500.1	RLK-Pelle_LRR-XI-1	11	83.5411
Gorai.011G217600.1	RLK-Pelle_LRR-XI-1	11	83.5935
Gorai.011G217700.1	RLK-Pelle_LRR-XI-1	11	83.6105
Gorai.011G217800.1	RLK-Pelle_LRR-XI-1	11	83.6411
Gorai.011G217900.1	RLK-Pelle_WAK	11	83.7239
Gorai.011G218000.1	RLK-Pelle_WAK	11	83.7386
Gorai.011G218100.1	RLK-Pelle_WAK	11	83.7617
Gorai.011G218900.1	RLK-Pelle_LRR-XI-1	11	84.0468
Gorai.011G219300.1	RLK-Pelle_LRR-XI-1	11	84.0898
Gorai.011G258500.1	RLK-Pelle_LRR-XII-1	11	93.8956
Gorai.011G258600.1	RLK-Pelle_LRR-XII-1	11	93.9143
Gorai.011G259200.1	RLK-Pelle_LRR-XII-1	11	94.0693
Gorai.011G259300.1	RLK-Pelle_LRR-XII-1	11	94.0954
Gorai.011G259700.1	RLK-Pelle_LRR-XII-1	11	94.2148
Gorai.011G259800.1	RLK-Pelle_LRR-XII-1	11	94.2977
Gorai.011G260200.1	RLK-Pelle_LRR-XII-1	11	94.3497
Gorai.011G260300.1	RLK-Pelle_LRR-XII-1	11	94.3768
Gorai.011G284400.1	RLK-Pelle_LRR-XII-1	11	98.4503
Gorai.011G284700.1	RLK-Pelle_LRR-XII-1	11	98.5075
Gorai.011G284900.1	RLK-Pelle_LRR-XII-1	11	98.5321
Gorai.011G285100.1	RLK-Pelle_LRR-XII-1	11	98.5584
Gorai.011G285300.1	RLK-Pelle_LRR-XII-1	11	98.5729
Gorai.012G031500.1	RLK-Pelle_SD-2b	12	6.23611
Gorai.012G031700.1	RLK-Pelle_SD-2b	12	11.1184
Gorai.012G032700.1	RLK-Pelle_SD-2b	12	11.4358
Gorai.012G032900.1	RLK-Pelle_SD-2b	12	11.4722
Gorai.012G033000.1	RLK-Pelle_SD-2b	12	11.5095
Gorai.012G140900.1	RLK-Pelle_LRR-II	12	88.6832
Gorai.012G141000.1	RLK-Pelle_LRR-II	12	88.7317
Gorai.012G144100.1	RLK-Pelle_L-LEC	12	89.6649
Gorai.012G144200.1	RLK-Pelle_L-LEC	12	89.7958
Gorai.012G144500.1	RLK-Pelle_L-LEC	12	89.9158
Gorai.012G144600.1	RLK-Pelle_L-LEC	12	89.9556
Gorai.012G144800.1	RLK-Pelle_L-LEC	12	89.9929
Gorai.012G144900.1	RLK-Pelle_L-LEC	12	90.0381
Gorai.012G145000.1	RLK-Pelle_L-LEC	12	90.0556
Gorai.012G145100.1	RLK-Pelle_L-LEC	12	90.0935
Gorai.012G145200.1	RLK-Pelle_L-LEC	12	90.1462
Gorai.013G034400.1	RLK-Pelle_SD-2b	13	4.51668
Gorai.013G034500.1	RLK-Pelle_SD-2b	13	4.52808
Gorai.013G034300.1	RLK-Pelle_SD-2b	13	7.42468
Gorai.013G054300.1	RLK-Pelle_L-LEC	13	8.98393
Gorai.013G054400.1	RLK-Pelle_L-LEC	13	9.0333
Gorai.013G063000.1	RLK-Pelle_LRR-II	13	11.9188
Gorai.013G063100.1	RLK-Pelle_LRR-II	13	11.9474
Gorai.013G063200.1	RLK-Pelle_LRR-II	13	11.9973
Gorai.013G064400.4	CAMK_CDPK	13	12.3688
Gorai.013G064500.2	CAMK_CDPK	13	12.3993
Gorai.013G147000.1	AGC_RSK-2	13	69.2665
Gorai.013G151400.2	AGC_RSK-2	13	70.8647
Gorai.013G217500.1	RLK-Pelle_DLSV	13	92.1731
Gorai.013G217600.1	RLK-Pelle_DLSV	13	92.215

## Sheet: G. arboretum
Gene ID	Subfamily	Chromosome number	Position on chromosome
Cotton_A_33237	RLK-Pelle_CrRLK1L-1	1	8.39336
Cotton_A_33235	RLK-Pelle_CrRLK1L-1	1	8.45213
Cotton_A_31671	RLK-Pelle_CrRLK1L-1	1	11.0415
Cotton_A_37478	RLK-Pelle_CrRLK1L-1	1	11.2555
Cotton_A_37479	RLK-Pelle_CrRLK1L-1	1	11.2887
Cotton_A_37480	RLK-Pelle_CrRLK1L-1	1	11.2948
Cotton_A_29930	RLK-Pelle_CrRLK1L-1	1	23.7861
Cotton_A_29931	RLK-Pelle_CrRLK1L-1	1	23.7874
Cotton_A_29935	RLK-Pelle_CrRLK1L-1	1	23.8497
Cotton_A_37182	RLK-Pelle_CrRLK1L-1	1	52.7775
Cotton_A_37187	RLK-Pelle_CrRLK1L-1	1	52.8982
Cotton_A_32728	RLK-Pelle_RLCK-IXb	1	94.3026
Cotton_A_32730	RLK-Pelle_RLCK-IXb	1	94.4184
Cotton_A_31151	RLK-Pelle_WAK	2	2.02323
Cotton_A_31154	RLK-Pelle_WAK	2	2.07101
Cotton_A_33166	RLK-Pelle_WAK	2	18.7738
Cotton_A_33167	RLK-Pelle_WAK	2	18.7798
Cotton_A_23559	RLK-Pelle_CrRLK1L-1	2	47.7437
Cotton_A_23558	RLK-Pelle_CrRLK1L-1	2	47.76
Cotton_A_22898	RLK-Pelle_L-LEC	2	65.2075
Cotton_A_22897	RLK-Pelle_L-LEC	2	65.3057
Cotton_A_22896	RLK-Pelle_L-LEC	2	65.3229
Cotton_A_22895	RLK-Pelle_L-LEC	2	65.3381
Cotton_A_23002	CMGC_GSK	3	4.07402
Cotton_A_29514	CMGC_GSK	3	4.35556
Cotton_A_28899	RLK-Pelle_RLCK-IV	3	23.1343
Cotton_A_20187	RLK-Pelle_RLCK-IV	3	23.8668
Cotton_A_09812	RLK-Pelle_LRR-XI-1	3	36.1492
Cotton_A_09813	RLK-Pelle_LRR-XI-1	3	36.184
Cotton_A_19537	RLK-Pelle_RKF3	3	44.4997
Cotton_A_19535	RLK-Pelle_RKF3	3	44.5029
Cotton_A_05054	RLK-Pelle_LRR-XI-1	3	88.1708
Cotton_A_05053	RLK-Pelle_LRR-XI-1	3	88.1797
Cotton_A_05052	RLK-Pelle_LRR-XI-1	3	88.2237
Cotton_A_12306	RLK-Pelle_CrRLK1L-1	4	16.5348
Cotton_A_12315	RLK-Pelle_CrRLK1L-1	4	16.6658
Cotton_A_12326	RLK-Pelle_CrRLK1L-1	4	16.7978
Cotton_A_12327	RLK-Pelle_CrRLK1L-1	4	16.8189
Cotton_A_12330	RLK-Pelle_CrRLK1L-1	4	16.8473
Cotton_A_12332	RLK-Pelle_CrRLK1L-1	4	16.8632
Cotton_A_12333	RLK-Pelle_CrRLK1L-1	4	16.8984
Cotton_A_01193	RLK-Pelle_RLCK-X	4	24.1798
Cotton_A_01192	RLK-Pelle_RLCK-X	4	24.1849
Cotton_A_21289	RLK-Pelle_RKF3	4	47.1238
Cotton_A_21288	RLK-Pelle_RKF3	4	47.1296
Cotton_A_12552	RLK-Pelle_LRK10L-2	4	49.0201
Cotton_A_12554	RLK-Pelle_LRK10L-2	4	49.0399
Cotton_A_12555	RLK-Pelle_LRK10L-2	4	49.0616
Cotton_A_12560	RLK-Pelle_LRK10L-2	4	49.1355
Cotton_A_12561	RLK-Pelle_LRK10L-2	4	49.1399
Cotton_A_12563	RLK-Pelle_LRK10L-2	4	49.1611
Cotton_A_12564	RLK-Pelle_LRK10L-2	4	49.1692
Cotton_A_19136	RLK-Pelle_LRR-XII-1	4	56.4101
Cotton_A_19137	RLK-Pelle_LRR-XII-1	4	56.4631
Cotton_A_19164	RLK-Pelle_L-LEC	4	56.7961
Cotton_A_19173	RLK-Pelle_L-LEC	4	56.8688
Cotton_A_06659	RLK-Pelle_L-LEC	4	58.9029
Cotton_A_06661	RLK-Pelle_L-LEC	4	59.0165
Cotton_A_06662	RLK-Pelle_L-LEC	4	59.0196
Cotton_A_06663	RLK-Pelle_L-LEC	4	59.0956
Cotton_A_32792	RLK-Pelle_CrRLK1L-1	4	64.2989
Cotton_A_32789	RLK-Pelle_CrRLK1L-1	4	64.3198
Cotton_A_35509	RLK-Pelle_L-LEC	4	95.496
Cotton_A_35503	RLK-Pelle_L-LEC	4	95.5497
Cotton_A_24862	RLK-Pelle_DLSV	4	96.3368
Cotton_A_24864	RLK-Pelle_DLSV	4	96.3719
Cotton_A_08933	RLK-Pelle_DLSV	5	15.8072
Cotton_A_08934	RLK-Pelle_DLSV	5	15.8383
Cotton_A_19574	RLK-Pelle_WAK	5	25.6617
Cotton_A_19579	RLK-Pelle_WAK	5	25.9144
Cotton_A_08720	TKL_CTR1-DRK-2	5	84.3999
Cotton_A_08722	TKL_CTR1-DRK-2	5	84.4655
Cotton_A_08811	RLK-Pelle_SD-2b	5	88.0747
Cotton_A_08812	RLK-Pelle_SD-2b	5	88.1705
Cotton_A_08386	TKL-Pl-6	5	96.0261
Cotton_A_08382	TKL-Pl-6	5	96.0504
Cotton_A_23928	RLK-Pelle_WAK	5	99.9181
Cotton_A_23929	RLK-Pelle_WAK	5	99.9927
Cotton_A_23056	RLK-Pelle_DLSV	6	17.5192
Cotton_A_23058	RLK-Pelle_DLSV	6	17.5288
Cotton_A_17757	RLK-Pelle_LRR-III	6	17.719
Cotton_A_17755	RLK-Pelle_LRR-III	6	17.7334
Cotton_A_02026	RLK-Pelle_LysM	6	24.4251
Cotton_A_02027	RLK-Pelle_LysM	6	24.4278
Cotton_A_37106	RLK-Pelle_CrRLK1L-1	6	60.5281
Cotton_A_37105	RLK-Pelle_CrRLK1L-1	6	60.5842
Cotton_A_01455	STE_STE7	6	98.7981
Cotton_A_01454	STE_STE7	6	98.8052
Cotton_A_14230	RLK-Pelle_DLSV	7	14.1018
Cotton_A_14231	RLK-Pelle_DLSV	7	14.12
Cotton_A_14232	RLK-Pelle_LRR-XII-1	7	14.1306
Cotton_A_14237	RLK-Pelle_LRR-XII-1	7	14.2064
Cotton_A_33817	RLK-Pelle_LRR-XII-1	7	16.0859
Cotton_A_33814	RLK-Pelle_LRR-XII-1	7	16.1298
Cotton_A_14160	RLK-Pelle_LRK10L-2	7	23.7975
Cotton_A_14159	RLK-Pelle_LRK10L-2	7	23.8059
Cotton_A_14156	RLK-Pelle_LRR-XII-1	7	23.8504
Cotton_A_14155	RLK-Pelle_LRR-XII-1	7	23.9236
Cotton_A_14154	RLK-Pelle_LRR-XII-1	7	24.0068
Cotton_A_14152	RLK-Pelle_LRR-XII-1	7	24.063
Cotton_A_00040	RLK-Pelle_RLCK-VIIa-1	7	29.3578
Cotton_A_00041	RLK-Pelle_RLCK-VIIa-1	7	29.3629
Cotton_A_12774	RLK-Pelle_WAK	7	31.7733
Cotton_A_12773	RLK-Pelle_WAK	7	31.7928
Cotton_A_12772	RLK-Pelle_WAK	7	31.8062
Cotton_A_22609	RLK-Pelle_L-LEC	7	53.4719
Cotton_A_22607	RLK-Pelle_L-LEC	7	53.5093
Cotton_A_22606	RLK-Pelle_L-LEC	7	53.5597
Cotton_A_06871	RLK-Pelle_SD-2b	7	90.4181
Cotton_A_06868	RLK-Pelle_SD-2b	7	90.4216
Cotton_A_20115	RLK-Pelle_LRR-XII-1	7	90.8442
Cotton_A_20114	RLK-Pelle_LRR-XII-1	7	90.846
Cotton_A_21651	RLK-Pelle_DLSV	7	98.6553
Cotton_A_21656	RLK-Pelle_DLSV	7	98.7353
Cotton_A_21659	RLK-Pelle_DLSV	7	98.8015
Cotton_A_21663	RLK-Pelle_DLSV	7	99.0061
Cotton_A_21664	RLK-Pelle_DLSV	7	99.0217
Cotton_A_38216	RLK-Pelle_DLSV	8	8.4688
Cotton_A_38218	RLK-Pelle_DLSV	8	8.49012
Cotton_A_34835	RLK-Pelle_WAK_LRK10L-1	8	10.904
Cotton_A_13715	RLK-Pelle_WAK_LRK10L-1	8	11.9753
Cotton_A_34743	RLK-Pelle_DLSV	8	14.3809
Cotton_A_34744	RLK-Pelle_DLSV	8	14.3854
Cotton_A_39041	RLK-Pelle_DLSV	8	15.7308
Cotton_A_39042	RLK-Pelle_DLSV	8	15.7384
Cotton_A_14864	RLK-Pelle_SD-2b	8	24.5818
Cotton_A_14865	RLK-Pelle_SD-2b	8	24.6018
Cotton_A_30881	RLK-Pelle_DLSV	8	39.9628
Cotton_A_30882	RLK-Pelle_DLSV	8	39.9704
Cotton_A_30883	RLK-Pelle_DLSV	8	39.9744
Cotton_A_38153	CAMK_CAMKL-CHK1	8	41.5327
Cotton_A_39763	CAMK_CAMKL-CHK1	8	41.6154
Cotton_A_40475	RLK-Pelle_LRR-XI-1	8	65.7728
Cotton_A_16435	RLK-Pelle_LRR-XI-1	8	65.9533
Cotton_A_02842	RLK-Pelle_LRR-XI-1	8	77.7529
Cotton_A_02843	RLK-Pelle_LRR-XI-1	8	77.7751
Cotton_A_02844	RLK-Pelle_LRR-XI-1	8	77.7872
Cotton_A_16918	RLK-Pelle_RLCK-Os	8	82.5814
Cotton_A_16917	RLK-Pelle_RLCK-Os	8	82.5834
Cotton_A_34735	RLK-Pelle_DLSV	8	92.2424
Cotton_A_34733	RLK-Pelle_DLSV	8	92.3267
Cotton_A_21224	RLK-Pelle_SD-2b	9	2.72456
Cotton_A_21225	RLK-Pelle_SD-2b	9	2.74285
Cotton_A_26522	RLK-Pelle_LRR-XI-1	9	5.68753
Cotton_A_26524	RLK-Pelle_LRR-XI-1	9	5.85307
Cotton_A_26525	RLK-Pelle_LRR-XI-1	9	5.87559
Cotton_A_26528	RLK-Pelle_LRR-XI-1	9	6.05739
Cotton_A_26530	RLK-Pelle_LRR-XI-1	9	6.09012
Cotton_A_26532	RLK-Pelle_LRR-XI-1	9	6.1527
Cotton_A_26535	RLK-Pelle_WAK	9	6.23221
Cotton_A_26538	RLK-Pelle_WAK	9	6.34681
Cotton_A_26541	RLK-Pelle_WAK	9	6.40721
Cotton_A_26544	RLK-Pelle_WAK	9	6.64588
Cotton_A_26545	RLK-Pelle_WAK	9	6.84537
Cotton_A_26550	RLK-Pelle_WAK	9	6.93388
Cotton_A_22141	RLK-Pelle_LRR-XII-1	9	11.2501
Cotton_A_22142	RLK-Pelle_LRR-XII-1	9	11.2552
Cotton_A_22143	RLK-Pelle_LRR-XII-1	9	11.2617
Cotton_A_22145	RLK-Pelle_LRR-XII-1	9	11.3133
Cotton_A_35075	STE_STE20-Fray	9	29.8638
Cotton_A_35074	STE_STE20-Fray	9	29.9111
Cotton_A_35073	STE_STE20-Fray	9	29.9222
Cotton_A_24488	TKL-Pl-1	9	39.8048
Cotton_A_24489	TKL-Pl-1	9	39.8135
Cotton_A_08593	RLK-Pelle_DLSV	9	66.3569
Cotton_A_08591	RLK-Pelle_DLSV	9	66.3871
Cotton_A_08590	RLK-Pelle_DLSV	9	66.4007
Cotton_A_08588	RLK-Pelle_DLSV	9	66.4549
Cotton_A_08692	RLK-Pelle_SD-2b	10	15.1828
Cotton_A_08694	RLK-Pelle_SD-2b	10	15.1896
Cotton_A_27833	RLK-Pelle_LRR-XI-1	10	15.3838
Cotton_A_27832	RLK-Pelle_LRR-XI-1	10	15.3965
Cotton_A_12386	RLK-Pelle_DLSV	10	45.6616
Cotton_A_12389	RLK-Pelle_DLSV	10	45.6866
Cotton_A_12390	RLK-Pelle_DLSV	10	45.6978
Cotton_A_27540	RLK-Pelle_LRK10L-2	10	55.5684
Cotton_A_27539	RLK-Pelle_LRK10L-2	10	55.5852
Cotton_A_38228	RLK-Pelle_LRR-XII-1	10	65.8119
Cotton_A_38225	RLK-Pelle_LRR-XII-1	10	65.9338
Cotton_A_04060	RLK-Pelle_RLCK-Os	10	70.9551
Cotton_A_04062	RLK-Pelle_RLCK-Os	10	70.9612
Cotton_A_28924	RLK-Pelle_LRR-XII-1	10	80.5266
Cotton_A_28923	RLK-Pelle_LRR-XII-1	10	80.5609
Cotton_A_33668	RLK-Pelle_DLSV	10	85.4277
Cotton_A_33667	RLK-Pelle_DLSV	10	85.4571
Cotton_A_17847	RLK-Pelle_LRK10L-2	10	87.3857
Cotton_A_17849	RLK-Pelle_WAK_LRK10L-1	10	87.4258
Cotton_A_31946	RLK-Pelle_DLSV	10	89.7182
Cotton_A_31945	RLK-Pelle_DLSV	10	89.7281
Cotton_A_31944	RLK-Pelle_DLSV	10	89.7341
Cotton_A_31942	RLK-Pelle_DLSV	10	89.7473
Cotton_A_31941	RLK-Pelle_DLSV	10	89.7534
Cotton_A_13655	RLK-Pelle_CrRLK1L-1	10	96.2146
Cotton_A_13658	RLK-Pelle_CrRLK1L-1	10	96.2248
Cotton_A_26841	RLK-Pelle_WAK	11	9.19283
Cotton_A_26844	RLK-Pelle_WAK	11	9.20709
Cotton_A_26845	RLK-Pelle_WAK	11	9.23628
Cotton_A_26861	RLK-Pelle_WAK	11	9.56964
Cotton_A_26862	RLK-Pelle_WAK	11	9.61468
Cotton_A_17628	RLK-Pelle_DLSV	11	18.6937
Cotton_A_17629	RLK-Pelle_DLSV	11	18.9947
Cotton_A_17633	RLK-Pelle_DLSV	11	19.1264
Cotton_A_17636	RLK-Pelle_DLSV	11	19.2246
Cotton_A_18004	RLK-Pelle_RLCK-IXa	11	31.8367
Cotton_A_18006	RLK-Pelle_RLCK-IXa	11	31.8464
Cotton_A_27877	RLK-Pelle_LRR-XI-1	11	35.364
Cotton_A_27878	RLK-Pelle_LRR-XI-1	11	35.3716
Cotton_A_13057	AGC_MAST	11	59.1166
Cotton_A_13056	AGC_MAST	11	59.1281
Cotton_A_13039	CMGC_CDK-CDK7	11	59.343
Cotton_A_13038	CMGC_CDK-CDK7	11	59.3475
Cotton_A_27082	RLK-Pelle_LRR-XI-1	11	81.3893
Cotton_A_27081	RLK-Pelle_LRR-XI-1	11	81.4004
Cotton_A_27080	RLK-Pelle_LRR-XI-1	11	81.4944
Cotton_A_27078	RLK-Pelle_LRR-XI-1	11	81.5857
Cotton_A_27075	RLK-Pelle_LRR-XI-1	11	81.6342
Cotton_A_27074	RLK-Pelle_LRR-XI-1	11	81.6713
Cotton_A_30064	CMGC_GSK	12	7.13574
Cotton_A_30067	CMGC_GSK	12	7.14754
Cotton_A_19047	RLK-Pelle_SD-2b	12	34.0687
Cotton_A_19046	RLK-Pelle_SD-2b	12	34.0725
Cotton_A_15972	AGC_PDK1	12	94.9476
Cotton_A_15969	AGC_PDK1	12	94.972
Cotton_A_18192	RLK-Pelle_LRR-XI-1	12	98.9312
Cotton_A_18191	RLK-Pelle_LRR-XI-1	12	98.9612
Cotton_A_18171	RLK-Pelle_L-LEC	12	99.6451
Cotton_A_18169	RLK-Pelle_L-LEC	12	99.6858
Cotton_A_18168	RLK-Pelle_L-LEC	12	99.688
Cotton_A_32881	RLK-Pelle_LRR-XV	13	26.4679
Cotton_A_32879	RLK-Pelle_LRR-XV	13	26.4788
Cotton_A_09153	RLK-Pelle_RLCK-VIIa-2	13	30.7423
Cotton_A_09155	RLK-Pelle_RLCK-VIIa-2	13	30.7469
Cotton_A_23383	RLK-Pelle_LRR-XII-1	13	47.1133
Cotton_A_23387	RLK-Pelle_LRR-XII-1	13	47.2353
Cotton_A_23391	RLK-Pelle_LRR-XII-1	13	47.4323
Cotton_A_17208	RLK-Pelle_L-LEC	13	48.6086
Cotton_A_17205	RLK-Pelle_L-LEC	13	48.6761
Cotton_A_17203	RLK-Pelle_L-LEC	13	48.7324
Cotton_A_17201	RLK-Pelle_L-LEC	13	48.7374
Cotton_A_00824	RLK-Pelle_LRR-II	13	50.307
Cotton_A_00825	RLK-Pelle_LRR-II	13	50.3258
Cotton_A_00828	RLK-Pelle_LRR-II	13	50.3727
Cotton_A_00840	CAMK_CDPK	13	50.5053
Cotton_A_00844	CAMK_CDPK	13	50.677
Cotton_A_02138	AGC_RSK-2	13	88.154
Cotton_A_02184	AGC_RSK-2	13	89.007

## Sheet: G. hirsutum
Gene ID	Subfamily	Chromosome number	Position on chromosome
CotAD_19601	RLK-Pelle_CrRLK1L-1	At_chr1	81.2202
CotAD_19597	RLK-Pelle_CrRLK1L-1	At_chr1	81.2316
CotAD_19595	RLK-Pelle_CrRLK1L-1	At_chr1	81.2488
CotAD_74042	RLK-Pelle_L-LEC	At_chr1	91.8828
CotAD_74043	RLK-Pelle_L-LEC	At_chr1	91.8927
CotAD_67405	RLK-Pelle_RLCK-IXb	Dt_chr1	5.70317
CotAD_67406	RLK-Pelle_RLCK-IXb	Dt_chr1	5.86476
CotAD_68606	RLK-Pelle_CrRLK1L-1	Dt_chr1	38.1432
CotAD_68608	RLK-Pelle_CrRLK1L-1	Dt_chr1	38.214
CotAD_16449	CAMK_CDPK	Dt_chr1	54.6939
CotAD_16448	CAMK_CDPK	Dt_chr1	54.6985
CotAD_41031	RLK-Pelle_LRR-XII-1	Dt_chr1	78.2679
CotAD_41028	RLK-Pelle_LRR-XII-1	Dt_chr1	78.3855
CotAD_47526	RLK-Pelle_CrRLK1L-1	Dt_chr1	80.6579
CotAD_47525	RLK-Pelle_CrRLK1L-1	Dt_chr1	80.6856
CotAD_47524	RLK-Pelle_CrRLK1L-1	Dt_chr1	80.7033
CotAD_54107	RLK-Pelle_LRK10L-2	Dt_chr1	89.4121
CotAD_54111	RLK-Pelle_LRK10L-2	Dt_chr1	89.43
CotAD_60579	RLK-Pelle_CrRLK1L-1	Dt_chr1	94.8985
CotAD_60580	RLK-Pelle_CrRLK1L-1	Dt_chr1	94.9333
CotAD_54362	RLK-Pelle_CrRLK1L-1	Dt_chr1	96.9868
CotAD_54361	RLK-Pelle_CrRLK1L-1	Dt_chr1	97.0341
CotAD_54358	RLK-Pelle_CrRLK1L-1	Dt_chr1	97.0493
CotAD_48457	RLK-Pelle_LRK10L-2	At_chr2	10.4316
CotAD_48458	RLK-Pelle_LRK10L-2	At_chr2	10.4467
CotAD_43555	RLK-Pelle_LRR-XII-1	At_chr2	11.2597
CotAD_43554	RLK-Pelle_LRR-XII-1	At_chr2	11.2635
CotAD_16846	RLK-Pelle_LRR-XII-1	At_chr2	11.8464
CotAD_16847	RLK-Pelle_LRR-XII-1	At_chr2	11.8503
CotAD_07149	RLK-Pelle_DLSV	At_chr2	15.1245
CotAD_07148	RLK-Pelle_DLSV	At_chr2	15.1318
CotAD_07146	RLK-Pelle_DLSV	At_chr2	15.1481
CotAD_07144	RLK-Pelle_DLSV	At_chr2	15.2878
CotAD_07133	RLK-Pelle_DLSV	At_chr2	15.7666
CotAD_07131	RLK-Pelle_DLSV	At_chr2	15.7999
CotAD_23307	RLK-Pelle_LRK10L-2	At_chr2	91.2536
CotAD_23309	RLK-Pelle_LRK10L-2	At_chr2	91.2861
CotAD_23311	RLK-Pelle_LRK10L-2	At_chr2	91.3186
CotAD_23312	RLK-Pelle_LRK10L-2	At_chr2	91.3371
CotAD_23314	RLK-Pelle_LRK10L-2	At_chr2	91.3579
CotAD_23315	RLK-Pelle_LRK10L-2	At_chr2	91.3908
CotAD_62160	RLK-Pelle_WAK	At_chr3	37.8393
CotAD_62159	RLK-Pelle_WAK	At_chr3	37.8983
CotAD_62156	RLK-Pelle_WAK	At_chr3	38.0558
CotAD_62154	RLK-Pelle_WAK	At_chr3	38.2101
CotAD_49442	RLK-Pelle_DLSV	At_chr3	49.3294
CotAD_49446	RLK-Pelle_DLSV	At_chr3	49.402
CotAD_49449	RLK-Pelle_DLSV	At_chr3	49.481
CotAD_49451	RLK-Pelle_DLSV	At_chr3	49.4929
CotAD_49452	RLK-Pelle_DLSV	At_chr3	49.4995
CotAD_49454	RLK-Pelle_DLSV	At_chr3	49.5217
CotAD_49455	RLK-Pelle_DLSV	At_chr3	49.5261
CotAD_62543	RLK-Pelle_WAK	At_chr3	88.9291
CotAD_62545	RLK-Pelle_WAK	At_chr3	88.9698
CotAD_62550	RLK-Pelle_WAK	At_chr3	89.0612
CotAD_01889	RLK-Pelle_LRR-XI-2	Dt_chr3	29.4397
CotAD_01890	RLK-Pelle_LRR-XI-2	Dt_chr3	29.4427
CotAD_08453	RLK-Pelle_LRR-XI-1	Dt_chr3	61.4302
CotAD_08452	RLK-Pelle_LRR-XI-1	Dt_chr3	61.4648
CotAD_21507	RLK-Pelle_DLSV	Dt_chr4	84.1174
CotAD_21506	RLK-Pelle_DLSV	Dt_chr4	84.1301
CotAD_63312	RLK-Pelle_LRR-XII-1	At_chr5	60.6576
CotAD_63311	RLK-Pelle_LRR-XII-1	At_chr5	60.6969
CotAD_52923	RLK-Pelle_DLSV	At_chr5	89.611
CotAD_52922	RLK-Pelle_DLSV	At_chr5	89.6357
CotAD_34070	RLK-Pelle_DLSV	At_chr5	92.6627
CotAD_34071	RLK-Pelle_DLSV	At_chr5	92.6865
CotAD_62168	RLK-Pelle_DLSV	Dt_chr5	45.1901
CotAD_62169	RLK-Pelle_DLSV	Dt_chr5	45.2942
CotAD_36425	RLK-Pelle_WAK	Dt_chr5	72.5249
CotAD_36424	RLK-Pelle_WAK	Dt_chr5	72.5464
CotAD_36423	RLK-Pelle_WAK	Dt_chr5	72.6177
CotAD_36417	RLK-Pelle_WAK	Dt_chr5	72.7286
CotAD_05914	RLK-Pelle_SD-2b	Dt_chr5	77.8846
CotAD_05916	RLK-Pelle_SD-2b	Dt_chr5	77.9221
CotAD_06022	TKL_CTR1-DRK-2	Dt_chr5	80.2419
CotAD_06023	TKL_CTR1-DRK-2	Dt_chr5	80.2733
CotAD_59850	RLK-Pelle_WAK	At_chr6	15.1173
CotAD_59851	RLK-Pelle_WAK	At_chr6	15.1724
CotAD_32002	CMGC_GSK	At_chr6	75.247
CotAD_32003	CMGC_GSK	At_chr6	75.2774
CotAD_19963	RLK-Pelle_LRR-XI-1	At_chr6	89.4543
CotAD_19961	RLK-Pelle_LRR-XI-1	At_chr6	89.4789
CotAD_51829	RLK-Pelle_WAK	Dt_chr6	0.337866
CotAD_51828	RLK-Pelle_WAK	Dt_chr6	0.428372
CotAD_52223	RLK-Pelle_LRR-XI-1	Dt_chr6	1.67224
CotAD_52224	RLK-Pelle_LRR-XI-1	Dt_chr6	1.71694
CotAD_52232	RLK-Pelle_LRR-XI-1	Dt_chr6	2.0283
CotAD_52233	RLK-Pelle_LRR-XI-1	Dt_chr6	2.03548
CotAD_52244	RLK-Pelle_LRR-XI-1	Dt_chr6	2.31924
CotAD_52246	RLK-Pelle_LRR-XI-1	Dt_chr6	2.35072
CotAD_03400	RLK-Pelle_SD-2b	Dt_chr6	18.6363
CotAD_03402	RLK-Pelle_SD-2b	Dt_chr6	18.6695
CotAD_20545	RLK-Pelle_LRR-XI-1	Dt_chr6	25.5346
CotAD_20548	RLK-Pelle_LRR-XI-1	Dt_chr6	25.5601
CotAD_20243	CMGC_GSK	Dt_chr6	40.254
CotAD_20244	CMGC_GSK	Dt_chr6	40.2835
CotAD_20296	RLK-Pelle_DLSV	Dt_chr6	41.8367
CotAD_20298	RLK-Pelle_DLSV	Dt_chr6	41.8907
CotAD_20301	RLK-Pelle_DLSV	Dt_chr6	42.0418
CotAD_20303	RLK-Pelle_DLSV	Dt_chr6	42.1301
CotAD_20304	RLK-Pelle_DLSV	Dt_chr6	42.2099
CotAD_20305	RLK-Pelle_DLSV	Dt_chr6	42.2308
CotAD_18043	RLK-Pelle_L-LEC	Dt_chr6	43.8331
CotAD_18045	RLK-Pelle_L-LEC	Dt_chr6	43.8783
CotAD_39415	RLK-Pelle_CrRLK1L-1	Dt_chr6	57.6954
CotAD_39418	RLK-Pelle_CrRLK1L-1	Dt_chr6	57.7678
CotAD_54145	TKL-Pl-4	Dt_chr6	77.3346
CotAD_13230	TKL-Pl-4	Dt_chr6	88.2124
CotAD_71506	RLK-Pelle_LRR-XI-1	Dt_chr6	98.7501
CotAD_71507	RLK-Pelle_LRR-XI-1	Dt_chr6	98.773
CotAD_71509	RLK-Pelle_LRR-XI-1	Dt_chr6	98.8342
CotAD_71510	RLK-Pelle_LRR-XI-1	Dt_chr6	98.8789
CotAD_71511	RLK-Pelle_LRR-XI-1	Dt_chr6	98.9279
CotAD_17373	RLK-Pelle_CrRLK1L-1	At_chr7	44.4963
CotAD_17372	RLK-Pelle_CrRLK1L-1	At_chr7	44.6603
CotAD_56362	CMGC_MAPK	At_chr7	61.4181
CotAD_56364	CMGC_MAPK	At_chr7	61.5527
CotAD_03749	RLK-Pelle_LysM	Dt_chr7	13.0022
CotAD_03750	RLK-Pelle_LysM	Dt_chr7	13.0089
CotAD_05154	RLK-Pelle_CrRLK1L-1	Dt_chr7	29.8107
CotAD_05162	RLK-Pelle_CrRLK1L-1	Dt_chr7	30.0784
CotAD_05175	RLK-Pelle_CrRLK1L-1	Dt_chr7	30.4555
CotAD_05176	RLK-Pelle_CrRLK1L-1	Dt_chr7	30.4658
CotAD_05180	RLK-Pelle_CrRLK1L-1	Dt_chr7	30.5275
CotAD_05183	RLK-Pelle_CrRLK1L-1	Dt_chr7	30.5738
CotAD_05184	RLK-Pelle_CrRLK1L-1	Dt_chr7	30.5818
CotAD_05185	RLK-Pelle_CrRLK1L-1	Dt_chr7	30.631
CotAD_05247	RLK-Pelle_LRK10L-2	Dt_chr7	33.018
CotAD_05250	RLK-Pelle_LRK10L-2	Dt_chr7	33.258
CotAD_05256	RLK-Pelle_LRK10L-2	Dt_chr7	33.4339
CotAD_05261	RLK-Pelle_LRK10L-2	Dt_chr7	33.6307
CotAD_24255	RLK-Pelle_SD-2b	Dt_chr7	77.7756
CotAD_24256	RLK-Pelle_SD-2b	Dt_chr7	77.7943
CotAD_24258	RLK-Pelle_SD-2b	Dt_chr7	77.8711
CotAD_23522	RLK-Pelle_DLSV	At_chr8	49.93
CotAD_23520	RLK-Pelle_DLSV	At_chr8	49.953
CotAD_34973	CAMK_CDPK	At_chr8	53.0592
CotAD_34966	CAMK_CDPK	At_chr8	53.1129
CotAD_14290	RLK-Pelle_L-LEC	Dt_chr8	4.86439
CotAD_14288	RLK-Pelle_L-LEC	Dt_chr8	4.87597
CotAD_14286	RLK-Pelle_L-LEC	Dt_chr8	4.96058
CotAD_14284	RLK-Pelle_L-LEC	Dt_chr8	4.97724
CotAD_14282	RLK-Pelle_L-LEC	Dt_chr8	5.0117
CotAD_35584	RLK-Pelle_L-LEC	Dt_chr8	95.6641
CotAD_35583	RLK-Pelle_L-LEC	Dt_chr8	95.6977
CotAD_72429	RLK-Pelle_DLSV	At_chr9	15.3268
CotAD_72431	RLK-Pelle_DLSV	At_chr9	15.3475
CotAD_34158	RLK-Pelle_LRR-XII-1	At_chr9	33.2584
CotAD_34157	RLK-Pelle_LRR-XII-1	At_chr9	33.3847
CotAD_63666	RLK-Pelle_WAK	At_chr9	41.6314
CotAD_63665	RLK-Pelle_WAK	At_chr9	41.6446
CotAD_07407	RLK-Pelle_LRR-XI-1	At_chr9	42.1796
CotAD_07408	RLK-Pelle_LRR-XI-1	At_chr9	42.2259
CotAD_07409	RLK-Pelle_LRR-XI-1	At_chr9	42.2498
CotAD_45286	CAMK_CAMKL-CHK1	At_chr9	57.0618
CotAD_45285	CAMK_CAMKL-CHK1	At_chr9	57.0641
CotAD_12506	RLK-Pelle_SD-2b	At_chr9	60.5977
CotAD_12507	RLK-Pelle_SD-2b	At_chr9	60.6036
CotAD_49858	RLK-Pelle_SD-2b	At_chr9	62.2155
CotAD_49859	RLK-Pelle_SD-2b	At_chr9	62.2911
CotAD_28570	RLK-Pelle_SD-2b	At_chr9	64.5955
CotAD_28566	RLK-Pelle_SD-2b	At_chr9	64.6639
CotAD_28561	RLK-Pelle_SD-2b	At_chr9	64.7636
CotAD_28560	RLK-Pelle_SD-2b	At_chr9	64.7698
CotAD_66213	TKL-Pl-5	At_chr9	67.5265
CotAD_27586	TKL-Pl-5	At_chr9	68.0772
CotAD_24307	RLK-Pelle_DLSV	Dt_chr9	5.30392
CotAD_24309	RLK-Pelle_DLSV	Dt_chr9	5.34333
CotAD_24311	RLK-Pelle_DLSV	Dt_chr9	5.35878
CotAD_24312	RLK-Pelle_DLSV	Dt_chr9	5.38853
CotAD_41207	RLK-Pelle_LRR-XII-1	Dt_chr9	11.678
CotAD_41212	RLK-Pelle_LRR-XII-1	Dt_chr9	11.9034
CotAD_41214	RLK-Pelle_LRR-XII-1	Dt_chr9	11.945
CotAD_54762	RLK-Pelle_DLSV	Dt_chr9	27.7126
CotAD_54763	RLK-Pelle_DLSV	Dt_chr9	27.7578
CotAD_22086	RLK-Pelle_LRR-XII-1	Dt_chr9	44.9005
CotAD_22088	RLK-Pelle_LRR-XII-1	Dt_chr9	44.9293
CotAD_08159	RLK-Pelle_LRR-XII-1	Dt_chr9	52.8925
CotAD_08161	RLK-Pelle_LRR-XII-1	Dt_chr9	53.0211
CotAD_08177	RLK-Pelle_LRK10L-2	Dt_chr9	53.6456
CotAD_08178	RLK-Pelle_LRK10L-2	Dt_chr9	53.6524
CotAD_02540	RLK-Pelle_RLCK-Os	Dt_chr9	56.705
CotAD_02541	RLK-Pelle_RLCK-Os	Dt_chr9	56.7092
CotAD_36059	RLK-Pelle_LRR-XI-1	Dt_chr9	69.489
CotAD_55700	RLK-Pelle_LRR-XI-1	Dt_chr9	69.8439
CotAD_49588	RLK-Pelle_RLCK-VIIa-1	Dt_chr9	70.7011
CotAD_49587	RLK-Pelle_RLCK-VIIa-1	Dt_chr9	70.7105
CotAD_31314	RLK-Pelle_SD-2b	Dt_chr9	75.6575
CotAD_31312	RLK-Pelle_SD-2b	Dt_chr9	75.6665
CotAD_25705	RLK-Pelle_DLSV	Dt_chr9	78.3263
CotAD_25703	RLK-Pelle_DLSV	Dt_chr9	78.3736
CotAD_25702	RLK-Pelle_DLSV	Dt_chr9	78.3833
CotAD_01546	RLK-Pelle_DLSV	Dt_chr9	85.153
CotAD_01545	RLK-Pelle_DLSV	Dt_chr9	85.1718
CotAD_00148	RLK-Pelle_LRR-XI-1	Dt_chr9	91.5612
CotAD_00150	RLK-Pelle_LRR-XI-1	Dt_chr9	91.5745
CotAD_23400	RLK-Pelle_RLCK-Os	Dt_chr9	99.2346
CotAD_23398	RLK-Pelle_RLCK-Os	Dt_chr9	99.2431
CotAD_52354	TKL-Pl-4	At_chr10	29.9237
CotAD_52355	TKL-Pl-4	At_chr10	29.9268
CotAD_19219	RLK-Pelle_DLSV	At_chr10	30.6192
CotAD_19220	RLK-Pelle_DLSV	At_chr10	30.6294
CotAD_24446	RLK-Pelle_DLSV	At_chr10	67.0194
CotAD_24448	RLK-Pelle_DLSV	At_chr10	67.0696
CotAD_54436	RLK-Pelle_LRR-XI-1	At_chr10	68.3071
CotAD_54435	RLK-Pelle_LRR-XI-1	At_chr10	68.325
CotAD_54434	RLK-Pelle_LRR-XI-1	At_chr10	68.336
CotAD_47800	RLK-Pelle_DLSV	Dt_chr10	64.7087
CotAD_47801	RLK-Pelle_DLSV	Dt_chr10	64.7222
CotAD_62986	RLK-Pelle_DLSV	Dt_chr10	67.258
CotAD_62987	RLK-Pelle_DLSV	Dt_chr10	67.3831
CotAD_59287	RLK-Pelle_DLSV	Dt_chr10	74.2333
CotAD_59286	RLK-Pelle_DLSV	Dt_chr10	74.249
CotAD_35524	RLK-Pelle_DLSV	Dt_chr10	85.248
CotAD_35523	RLK-Pelle_DLSV	Dt_chr10	85.3005
CotAD_58421	RLK-Pelle_SD-2b	At_chr11	8.44156
CotAD_61114	RLK-Pelle_SD-2b	At_chr11	8.69525
CotAD_61116	RLK-Pelle_SD-2b	At_chr11	8.70965
CotAD_58619	CAMK_OST1L	At_chr11	24.9238
CotAD_58620	CAMK_OST1L	At_chr11	24.9289
CotAD_52020	STE_STE20-Fray	At_chr11	33.8505
CotAD_52021	STE_STE20-Fray	At_chr11	33.8807
CotAD_52023	STE_STE20-Fray	At_chr11	33.9095
CotAD_43635	RLK-Pelle_SD-2b	At_chr11	53.9036
CotAD_33463	RLK-Pelle_SD-2b	At_chr11	56.1261
CotAD_72038	RLK-Pelle_DLSV	Dt_chr11	1.50173
CotAD_72040	RLK-Pelle_DLSV	Dt_chr11	1.52622
CotAD_72041	RLK-Pelle_DLSV	Dt_chr11	1.53117
CotAD_26015	STE_STE20-Fray	Dt_chr11	42.2326
CotAD_26003	STE_STE20-Fray	Dt_chr11	42.6187
CotAD_26001	STE_STE20-Fray	Dt_chr11	42.6873
CotAD_30977	RLK-Pelle_LRR-XI-1	Dt_chr11	75.0627
CotAD_30976	RLK-Pelle_LRR-XI-1	Dt_chr11	75.1407
CotAD_30974	RLK-Pelle_WAK	Dt_chr11	75.2402
CotAD_30972	RLK-Pelle_WAK	Dt_chr11	75.2542
CotAD_30970	RLK-Pelle_WAK	Dt_chr11	75.3045
CotAD_30958	RLK-Pelle_WAK	Dt_chr11	75.6893
CotAD_30957	RLK-Pelle_WAK	Dt_chr11	75.7053
CotAD_30952	RLK-Pelle_LRR-XI-1	Dt_chr11	75.8431
CotAD_53463	RLK-Pelle_LRR-XI-1	Dt_chr11	77.4275
CotAD_20150	RLK-Pelle_LRR-III	Dt_chr11	93.6945
CotAD_20152	RLK-Pelle_LRR-III	Dt_chr11	93.7008
CotAD_55399	RLK-Pelle_DLSV	At_chr12	4.02466
CotAD_55401	RLK-Pelle_DLSV	At_chr12	4.0736
CotAD_34684	RLK-Pelle_LRR-II	At_chr12	52.6448
CotAD_34685	RLK-Pelle_LRR-II	At_chr12	52.6597
CotAD_45517	RLK-Pelle_L-LEC	Dt_chr12	11.8678
CotAD_45516	RLK-Pelle_L-LEC	Dt_chr12	11.945
CotAD_45514	RLK-Pelle_L-LEC	Dt_chr12	11.9862
CotAD_45513	RLK-Pelle_L-LEC	Dt_chr12	12.0079
CotAD_66287	RLK-Pelle_LRR-XI-1	At_chr13	50.4526
CotAD_66289	RLK-Pelle_LRR-XI-1	At_chr13	50.5128
CotAD_33376	RLK-Pelle_LRR-II	At_chr13	83.887
CotAD_33377	RLK-Pelle_LRR-II	At_chr13	83.9179
CotAD_33390	CAMK_CDPK	At_chr13	84.1583
CotAD_33393	CAMK_CDPK	At_chr13	84.3969
CotAD_52077	AGC_RSK-2	Dt_chr13	24.0162
CotAD_39779	AGC_RSK-2	Dt_chr13	26.3557
CotAD_12138	RLK-Pelle_LRR-II	Dt_chr13	90.1828
CotAD_12136	RLK-Pelle_LRR-II	Dt_chr13	90.2284
CotAD_12135	RLK-Pelle_LRR-II	Dt_chr13	90.2794
CotAD_30678	RLK-Pelle_SD-2b	Dt_chr13	96.4863
CotAD_30679	RLK-Pelle_SD-2b	Dt_chr13	96.5057

## Sheet: G. barbadense
Gene ID	Subfamily	Chromosome number	Position on chromosome
GOBAR_AA14284	RLK-Pelle_RLCK-VIIa-1	At1	3.11013
GOBAR_AA14285	RLK-Pelle_RLCK-VIIa-1	At1	3.12399
GOBAR_AA25908	RLK-Pelle_DLSV	At1	4.49947
GOBAR_AA25909	RLK-Pelle_DLSV	At1	4.52251
GOBAR_AA14627	RLK-Pelle_DLSV	At1	4.60449
GOBAR_AA14618	RLK-Pelle_DLSV	At1	4.73501
GOBAR_AA14617	RLK-Pelle_DLSV	At1	4.76666
GOBAR_AA27489	RLK-Pelle_LRK10L-2	At1	6.0447
GOBAR_AA21699	RLK-Pelle_LRK10L-2	At1	6.36272
GOBAR_AA21702	RLK-Pelle_LRK10L-2	At1	6.37794
GOBAR_AA21703	RLK-Pelle_LRK10L-2	At1	6.38903
GOBAR_AA21704	RLK-Pelle_LRK10L-2	At1	6.4334
GOBAR_AA21707	RLK-Pelle_LRK10L-2	At1	6.56616
GOBAR_AA24578	RLK-Pelle_LRK10L-2	At1	8.53591
GOBAR_AA24579	RLK-Pelle_LRK10L-2	At1	8.55489
GOBAR_AA26494	RLK-Pelle_DLSV	At1	14.174
GOBAR_AA26489	RLK-Pelle_DLSV	At1	14.3041
GOBAR_AA28961	IRE1	At1	30.0437
GOBAR_AA28959	IRE1	At1	30.0582
GOBAR_DD00687	RLK-Pelle_RLCK-VIIa-1	Dt1	3.05632
GOBAR_DD00686	RLK-Pelle_RLCK-VIIa-1	Dt1	3.06686
GOBAR_DD17260	RLK-Pelle_LRK10L-2	Dt1	5.77888
GOBAR_DD17263	RLK-Pelle_LRK10L-2	Dt1	5.83645
GOBAR_DD31481	RLK-Pelle_DLSV	Dt1	6.64822
GOBAR_DD31480	RLK-Pelle_DLSV	Dt1	6.66529
GOBAR_DD20361	RLK-Pelle_DLSV	Dt1	7.18765
GOBAR_DD20362	RLK-Pelle_DLSV	Dt1	7.19853
GOBAR_DD20363	RLK-Pelle_DLSV	Dt1	7.21221
GOBAR_DD20366	RLK-Pelle_DLSV	Dt1	7.35416
GOBAR_DD20368	RLK-Pelle_DLSV	Dt1	7.37816
GOBAR_DD20369	RLK-Pelle_DLSV	Dt1	7.42932
GOBAR_DD29213	RLK-Pelle_LRK10L-2	Dt1	7.6941
GOBAR_DD29215	RLK-Pelle_LRK10L-2	Dt1	7.71216
GOBAR_DD29216	RLK-Pelle_LRK10L-2	Dt1	7.76083
GOBAR_DD30699	RLK-Pelle_DLSV	Dt1	8.09172
GOBAR_DD30700	RLK-Pelle_DLSV	Dt1	8.13647
GOBAR_DD30702	RLK-Pelle_DLSV	Dt1	8.19672
GOBAR_DD33182	RLK-Pelle_DLSV	Dt1	8.23912
GOBAR_DD24037	RLK-Pelle_LRR-XII-1	Dt1	8.64146
GOBAR_DD24038	RLK-Pelle_LRR-XII-1	Dt1	8.67126
GOBAR_DD24040	RLK-Pelle_LRR-XII-1	Dt1	8.71039
GOBAR_DD24044	RLK-Pelle_LRR-XII-1	Dt1	8.84833
GOBAR_DD21472	RLK-Pelle_LRK10L-2	Dt1	8.88752
GOBAR_DD21474	RLK-Pelle_LRK10L-2	Dt1	8.90924
GOBAR_DD37382	RLK-Pelle_DLSV	Dt1	13.1506
GOBAR_DD37383	RLK-Pelle_DLSV	Dt1	13.1801
GOBAR_DD15062	RLK-Pelle_DLSV	Dt1	13.933
GOBAR_DD15063	RLK-Pelle_DLSV	Dt1	13.9678
GOBAR_DD15065	RLK-Pelle_DLSV	Dt1	14.0456
GOBAR_DD07932	AGC_RSK-2	Dt1	22.1874
GOBAR_DD38171	AGC_RSK-2	Dt1	22.2951
GOBAR_DD14484	RLK-Pelle_L-LEC	Dt1	31.431
GOBAR_DD14483	RLK-Pelle_L-LEC	Dt1	31.4459
GOBAR_DD01159	RLK-Pelle_LRR-XII-1	Dt1	36.5232
GOBAR_DD01141	RLK-Pelle_LRR-XII-1	Dt1	36.9989
GOBAR_DD02384	CAMK_CDPK	Dt1	50.8863
GOBAR_DD02385	CAMK_CDPK	Dt1	50.8901
GOBAR_AA33754	RLK-Pelle_SD-2b	At2	9.45808
GOBAR_AA17506	RLK-Pelle_SD-2b	At2	9.69279
GOBAR_AA01382	RLK-Pelle_L-LEC	At2	95.8734
GOBAR_AA01383	RLK-Pelle_L-LEC	At2	95.8784
GOBAR_AA12270	RLK-Pelle_CrRLK1L-1	At2	97.412
GOBAR_AA12271	RLK-Pelle_CrRLK1L-1	At2	97.419
GOBAR_DD37414	RLK-Pelle_RLCK-VIIa-2	Dt2	0.082908
GOBAR_DD30643	RLK-Pelle_RLCK-VIIa-2	Dt2	0.261759
GOBAR_DD37470	TKL-Pl-5	Dt2	1.00624
GOBAR_DD24841	TKL-Pl-5	Dt2	1.09688
GOBAR_DD24570	RLK-Pelle_WAK	Dt2	4.18327
GOBAR_DD24571	RLK-Pelle_WAK	Dt2	4.20305
GOBAR_DD24578	RLK-Pelle_WAK	Dt2	4.34938
GOBAR_DD24579	RLK-Pelle_WAK	Dt2	4.36974
GOBAR_DD35659	RLK-Pelle_WAK	Dt2	4.38708
GOBAR_DD35660	RLK-Pelle_WAK	Dt2	4.39901
GOBAR_DD35661	RLK-Pelle_WAK	Dt2	4.43287
GOBAR_DD03343	TKL_CTR1-DRK-2	Dt2	12.2807
GOBAR_DD03344	TKL_CTR1-DRK-2	Dt2	12.3118
GOBAR_DD06427	RLK-Pelle_WAK	Dt2	18.6741
GOBAR_DD06430	RLK-Pelle_WAK	Dt2	18.7358
GOBAR_DD06432	RLK-Pelle_WAK	Dt2	18.806
GOBAR_DD06433	RLK-Pelle_WAK	Dt2	18.8208
GOBAR_DD06436	RLK-Pelle_WAK	Dt2	18.9503
GOBAR_DD06437	RLK-Pelle_WAK	Dt2	18.9696
GOBAR_DD06438	RLK-Pelle_WAK	Dt2	19.0586
GOBAR_DD06441	RLK-Pelle_WAK	Dt2	19.1568
GOBAR_DD34350	RLK-Pelle_DLSV	Dt2	92.7132
GOBAR_DD33224	RLK-Pelle_DLSV	Dt2	92.8227
GOBAR_DD33223	RLK-Pelle_DLSV	Dt2	92.8426
GOBAR_AA30982	STE_STE11	At3	4.86864
GOBAR_AA30983	STE_STE11	At3	4.87407
GOBAR_AA09328	RLK-Pelle_SD-2b	At3	94.4781
GOBAR_AA09329	RLK-Pelle_SD-2b	At3	94.4922
GOBAR_DD12619	CMGC_CK2	Dt3	5.24775
GOBAR_DD12620	CMGC_CK2	Dt3	5.26963
GOBAR_DD21847	RLK-Pelle_LRR-XI-1	Dt3	7.52042
GOBAR_DD21848	RLK-Pelle_LRR-XI-1	Dt3	7.54947
GOBAR_AA28972	RLK-Pelle_DLSV	At4	6.03482
GOBAR_AA28970	RLK-Pelle_DLSV	At4	6.04254
GOBAR_AA40648	RLK-Pelle_LRR-XII-1	At4	12.1483
GOBAR_AA40652	RLK-Pelle_LRR-XII-1	At4	12.3009
GOBAR_AA17831	RLK-Pelle_LRR-II	At4	95.3
GOBAR_AA17832	RLK-Pelle_LRR-II	At4	95.3205
GOBAR_AA19226	RLK-Pelle_LRK10L-2	At4	99.3947
GOBAR_AA19227	RLK-Pelle_LRK10L-2	At4	99.396
GOBAR_DD25150	RLK-Pelle_L-LEC	Dt4	92.3907
GOBAR_DD25151	RLK-Pelle_L-LEC	Dt4	92.4898
GOBAR_DD29931	RLK-Pelle_L-LEC	Dt4	92.7042
GOBAR_DD30784	RLK-Pelle_L-LEC	Dt4	92.7586
GOBAR_DD30782	RLK-Pelle_L-LEC	Dt4	92.7871
GOBAR_DD30781	RLK-Pelle_L-LEC	Dt4	92.8231
GOBAR_DD30779	RLK-Pelle_L-LEC	Dt4	92.8621
GOBAR_AA24012	RLK-Pelle_RLCK-Os	At5	0.629022
GOBAR_AA24014	RLK-Pelle_RLCK-Os	At5	0.650074
GOBAR_AA35239	RLK-Pelle_LRR-III	At5	3.7974
GOBAR_AA35240	RLK-Pelle_LRR-III	At5	3.79914
GOBAR_AA31172	RLK-Pelle_LRR-XI-1	At5	5.61945
GOBAR_AA31173	RLK-Pelle_LRR-XI-1	At5	5.62504
GOBAR_AA17653	CAMK_CAMKL-CHK1	At5	6.01196
GOBAR_AA40938	CAMK_CAMKL-CHK1	At5	6.13152
GOBAR_AA33552	RLK-Pelle_SD-2b	At5	6.6611
GOBAR_AA33553	RLK-Pelle_SD-2b	At5	6.66861
GOBAR_AA20099	RLK-Pelle_DLSV	At5	13.6382
GOBAR_AA20122	RLK-Pelle_DLSV	At5	13.796
GOBAR_AA29605	RLK-Pelle_LRR-XI-1	At5	18.1007
GOBAR_AA29606	RLK-Pelle_LRR-XI-1	At5	18.1032
GOBAR_AA12938	RLK-Pelle_LRR-XI-1	At5	19.5977
GOBAR_AA12939	RLK-Pelle_LRR-XI-1	At5	19.6072
GOBAR_AA12940	RLK-Pelle_LRR-XI-1	At5	19.6553
GOBAR_AA31412	RLK-Pelle_LRR-VII-3	At5	25.3438
GOBAR_AA15481	RLK-Pelle_LRR-VII-3	At5	25.3616
GOBAR_AA11881	RLK-Pelle_LRR-XI-1	At5	26.1358
GOBAR_AA32387	RLK-Pelle_LRK10L-2	At5	33.1189
GOBAR_AA32386	RLK-Pelle_LRK10L-2	At5	33.1228
GOBAR_AA35311	RLK-Pelle_LRR-XII-1	At5	33.6825
GOBAR_AA04801	RLK-Pelle_LRR-XII-1	At5	33.812
GOBAR_AA04744	RLK-Pelle_LRR-XII-1	At5	36.303
GOBAR_AA21772	RLK-Pelle_LRR-XII-1	At5	36.3903
GOBAR_AA00191	RLK-Pelle_DLSV	At5	52.4697
GOBAR_AA00192	RLK-Pelle_DLSV	At5	52.4894
GOBAR_AA40598	RLK-Pelle_CrRLK1L-1	At5	87.9942
GOBAR_AA07054	RLK-Pelle_CrRLK1L-1	At5	88.3527
GOBAR_AA33565	RLK-Pelle_LRR-Xa	At5	91.3583
GOBAR_AA33566	RLK-Pelle_LRR-Xa	At5	91.3601
GOBAR_AA07213	RLK-Pelle_RLCK-V	At5	94.9318
GOBAR_AA07214	RLK-Pelle_RLCK-V	At5	94.9392
GOBAR_AA18610	RLK-Pelle_SD-2b	At5	96.2055
GOBAR_AA18614	RLK-Pelle_SD-2b	At5	96.2645
GOBAR_AA18617	RLK-Pelle_SD-2b	At5	96.3045
GOBAR_AA35938	RLK-Pelle_SD-2b	At5	96.3732
GOBAR_AA35935	RLK-Pelle_SD-2b	At5	96.4002
GOBAR_DD15014	RLK-Pelle_RLCK-Os	Dt5	0.556914
GOBAR_DD15015	RLK-Pelle_RLCK-Os	Dt5	0.563134
GOBAR_DD15016	RLK-Pelle_RLCK-Os	Dt5	0.567156
GOBAR_DD32629	RLK-Pelle_RLCK-IXb	Dt5	6.27207
GOBAR_DD32628	RLK-Pelle_RLCK-IXb	Dt5	6.27788
GOBAR_DD37525	RLK-Pelle_RLCK-X	Dt5	8.97678
GOBAR_DD37526	RLK-Pelle_RLCK-X	Dt5	8.98831
GOBAR_DD26133	RLK-Pelle_DLSV	Dt5	17.9164
GOBAR_DD26134	RLK-Pelle_DLSV	Dt5	17.9309
GOBAR_DD32829	RLK-Pelle_DLSV	Dt5	23.9357
GOBAR_DD28249	RLK-Pelle_DLSV	Dt5	24.0023
GOBAR_DD38135	CMGC_MAPK	Dt5	29.8542
GOBAR_DD21216	CMGC_MAPK	Dt5	30.1296
GOBAR_DD17535	AGC_MAST	Dt5	30.652
GOBAR_DD38082	AGC_MAST	Dt5	30.6967
GOBAR_DD20171	RLK-Pelle_LRR-XII-1	Dt5	50.0524
GOBAR_DD20172	RLK-Pelle_LRR-XII-1	Dt5	50.136
GOBAR_DD06001	RLK-Pelle_DLSV	Dt5	67.0689
GOBAR_DD06004	RLK-Pelle_DLSV	Dt5	67.3879
GOBAR_DD30211	RLK-Pelle_LRR-XII-1	Dt5	85.703
GOBAR_DD18273	RLK-Pelle_LRR-XII-1	Dt5	86.1299
GOBAR_DD23064	RLK-Pelle_LRR-XII-1	Dt5	86.7133
GOBAR_DD23061	RLK-Pelle_LRR-XII-1	Dt5	86.793
GOBAR_DD25388	RLK-Pelle_LRR-XII-1	Dt5	87.1722
GOBAR_DD21612	RLK-Pelle_LRR-XII-1	Dt5	93.6113
GOBAR_DD21606	RLK-Pelle_LRR-XII-1	Dt5	93.7988
GOBAR_DD13785	RLK-Pelle_LRR-XII-1	Dt5	95.7523
GOBAR_DD13788	RLK-Pelle_LRR-XII-1	Dt5	95.8501
GOBAR_DD13790	RLK-Pelle_LRR-XII-1	Dt5	95.9191
GOBAR_AA02690	RLK-Pelle_SD-2b	At6	0.725094
GOBAR_AA02691	RLK-Pelle_SD-2b	At6	0.730466
GOBAR_AA30578	RLK-Pelle_SD-2b	At6	1.90153
GOBAR_AA30579	RLK-Pelle_SD-2b	At6	1.90246
GOBAR_AA39574	RLK-Pelle_SD-2b	At6	1.92725
GOBAR_AA22436	RLK-Pelle_LRR-XI-1	At6	3.9615
GOBAR_AA22435	RLK-Pelle_LRR-XI-1	At6	3.99258
GOBAR_AA22434	RLK-Pelle_LRR-XI-1	At6	4.00171
GOBAR_AA24536	RLK-Pelle_DLSV	At6	61.4312
GOBAR_AA24535	RLK-Pelle_DLSV	At6	61.4395
GOBAR_AA02449	RLK-Pelle_DLSV	At6	73.9231
GOBAR_AA02450	RLK-Pelle_DLSV	At6	73.9406
GOBAR_AA22602	RLK-Pelle_RLCK-VIIa-2	At6	93.9811
GOBAR_AA22603	RLK-Pelle_RLCK-VIIa-2	At6	93.9837
GOBAR_DD12694	RLK-Pelle_SD-2b	Dt6	1.31306
GOBAR_DD12703	RLK-Pelle_SD-2b	Dt6	1.50516
GOBAR_DD06693	RLK-Pelle_LRR-XI-1	Dt6	7.14816
GOBAR_DD06691	RLK-Pelle_LRR-XI-1	Dt6	7.21733
GOBAR_DD06690	RLK-Pelle_LRR-XI-1	Dt6	7.27146
GOBAR_DD13378	CAMK_CAMKL-CHK1	Dt6	37.6553
GOBAR_DD13379	CAMK_CAMKL-CHK1	Dt6	37.6586
GOBAR_DD05613	RLK-Pelle_DLSV	Dt6	61.9889
GOBAR_DD05614	RLK-Pelle_DLSV	Dt6	61.9976
GOBAR_DD25876	RLK-Pelle_DLSV	Dt6	86.0883
GOBAR_DD25869	RLK-Pelle_DLSV	Dt6	86.1741
GOBAR_DD11354	RLK-Pelle_LRR-III	Dt6	94.4036
GOBAR_DD11353	RLK-Pelle_LRR-III	Dt6	94.4106
GOBAR_DD17610	RLK-Pelle_DLSV	Dt6	99.2092
GOBAR_DD17609	RLK-Pelle_DLSV	Dt6	99.2336
GOBAR_AA02860	RLK-Pelle_CrRLK1L-1	At7	12.5804
GOBAR_AA02861	RLK-Pelle_CrRLK1L-1	At7	12.6605
GOBAR_AA09612	CMGC_MAPK	At7	32.5189
GOBAR_AA09614	CMGC_MAPK	At7	32.5536
GOBAR_AA02219	RLK-Pelle_RLCK-IXb	At7	35.5
GOBAR_AA02221	RLK-Pelle_RLCK-IXb	At7	35.6565
GOBAR_AA20508	TKL-Pl-6	At7	48.608
GOBAR_AA34622	TKL-Pl-6	At7	48.8058
GOBAR_AA08667	RLK-Pelle_CrRLK1L-1	At7	82.7726
GOBAR_AA08664	RLK-Pelle_CrRLK1L-1	At7	82.834
GOBAR_AA08663	RLK-Pelle_CrRLK1L-1	At7	82.8406
GOBAR_AA21824	RLK-Pelle_CrRLK1L-1	At7	83.2194
GOBAR_AA32608	RLK-Pelle_CrRLK1L-1	At7	83.5733
GOBAR_AA08281	RLK-Pelle_CrRLK1L-1	At7	83.7525
GOBAR_AA08280	RLK-Pelle_CrRLK1L-1	At7	83.8007
GOBAR_AA13464	RLK-Pelle_CrRLK1L-1	At7	84.4484
GOBAR_AA13463	RLK-Pelle_CrRLK1L-1	At7	84.4867
GOBAR_AA13462	RLK-Pelle_CrRLK1L-1	At7	84.512
GOBAR_DD33806	AGC_PKA-PKG	Dt7	3.47774
GOBAR_DD29504	AGC_PKA-PKG	Dt7	3.60756
GOBAR_DD02534	RLK-Pelle_LRR-IX	Dt7	31.2658
GOBAR_DD02535	RLK-Pelle_LRR-IX	Dt7	31.2695
GOBAR_DD16450	RLK-Pelle_RLCK-IXb	Dt7	46.1132
GOBAR_DD16456	RLK-Pelle_RLCK-IXb	Dt7	46.3962
GOBAR_DD13422	RLK-Pelle_LRR-XI-1	Dt7	52.7968
GOBAR_DD13423	RLK-Pelle_LRR-XI-1	Dt7	52.7989
GOBAR_DD09002	RLK-Pelle_LRR-I-1	Dt7	56.2829
GOBAR_DD37501	RLK-Pelle_LRR-I-1	Dt7	57.533
GOBAR_DD27434	RLK-Pelle_CrRLK1L-1	Dt7	81.7975
GOBAR_DD27432	RLK-Pelle_CrRLK1L-1	Dt7	81.8923
GOBAR_AA35515	RLK-Pelle_SD-2b	At8	1.57852
GOBAR_AA35514	RLK-Pelle_SD-2b	At8	1.58106
GOBAR_AA16474	RLK-Pelle_RLCK-VIIa-2	At8	88.5489
GOBAR_AA40818	RLK-Pelle_RLCK-VIIa-2	At8	88.6631
GOBAR_AA29859	RLK-Pelle_RKF3	At8	93.7064
GOBAR_AA29858	RLK-Pelle_RKF3	At8	93.7093
GOBAR_DD16061	RLK-Pelle_LRR-XII-1	Dt8	3.69721
GOBAR_DD37202	RLK-Pelle_LRR-XII-1	Dt8	4.54071
GOBAR_DD26310	RLK-Pelle_DLSV	Dt8	6.65116
GOBAR_DD26311	RLK-Pelle_DLSV	Dt8	6.65912
GOBAR_DD30182	RLK-Pelle_RLCK-V	Dt8	19.0526
GOBAR_DD30183	RLK-Pelle_RLCK-V	Dt8	19.0551
GOBAR_DD37476	STE_STE11	Dt8	86.4416
GOBAR_DD09046	STE_STE11	Dt8	86.742
GOBAR_DD26181	RLK-Pelle_RKF3	Dt8	88.0924
GOBAR_DD26180	RLK-Pelle_RKF3	Dt8	88.0992
GOBAR_DD37252	CMGC_CDK-CRK7-CDK9	Dt8	93.5756
GOBAR_DD24789	CMGC_CDK-CRK7-CDK9	Dt8	93.8766
GOBAR_DD25962	RLK-Pelle_LRR-XI-1	Dt8	94.4651
GOBAR_DD38304	RLK-Pelle_LRR-XI-1	Dt8	94.7184
GOBAR_AA07324	RLK-Pelle_WAK	At9	5.93853
GOBAR_AA07322	RLK-Pelle_WAK	At9	5.95244
GOBAR_AA07313	RLK-Pelle_WAK	At9	6.32078
GOBAR_AA40136	RLK-Pelle_WAK	At9	6.39953
GOBAR_AA17236	RLK-Pelle_WAK	At9	6.58698
GOBAR_AA32172	RLK-Pelle_LRR-XI-1	At9	7.55325
GOBAR_AA37429	RLK-Pelle_LRR-XI-1	At9	7.62727
GOBAR_AA13072	RLK-Pelle_LRR-XI-1	At9	7.75998
GOBAR_AA13073	RLK-Pelle_LRR-XI-1	At9	7.79394
GOBAR_AA04110	CMGC_GSK	At9	70.1171
GOBAR_AA04109	CMGC_GSK	At9	70.146
GOBAR_AA36018	RLK-Pelle_SD-2b	At9	88.1014
GOBAR_AA36017	RLK-Pelle_SD-2b	At9	88.1051
GOBAR_DD06254	RLK-Pelle_LRR-XV	Dt9	4.39978
GOBAR_DD06253	RLK-Pelle_LRR-XV	Dt9	4.40992
GOBAR_DD25354	RLK-Pelle_WAK	Dt9	8.92433
GOBAR_DD15326	RLK-Pelle_WAK	Dt9	9.45318
GOBAR_DD31872	RLK-Pelle_WAK	Dt9	9.67381
GOBAR_DD31873	RLK-Pelle_WAK	Dt9	9.67743
GOBAR_DD32099	RLK-Pelle_LRR-XI-1	Dt9	9.93657
GOBAR_DD32097	RLK-Pelle_LRR-XI-1	Dt9	10.0405
GOBAR_DD32096	RLK-Pelle_LRR-XI-1	Dt9	10.0886
GOBAR_DD30027	RLK-Pelle_LRR-XI-1	Dt9	10.3985
GOBAR_DD06848	RLK-Pelle_LRR-XI-1	Dt9	10.6002
GOBAR_DD06849	RLK-Pelle_LRR-XI-1	Dt9	10.6102
GOBAR_DD06852	RLK-Pelle_LRR-XI-1	Dt9	10.7048
GOBAR_DD06854	RLK-Pelle_LRR-XI-1	Dt9	10.8711
GOBAR_DD06855	RLK-Pelle_LRR-XI-1	Dt9	10.9092
GOBAR_DD06857	RLK-Pelle_LRR-XI-1	Dt9	10.9881
GOBAR_DD06858	RLK-Pelle_LRR-XI-1	Dt9	10.9883
GOBAR_DD27421	RLK-Pelle_LRR-XI-1	Dt9	11.6582
GOBAR_DD27423	RLK-Pelle_LRR-XI-1	Dt9	11.7377
GOBAR_DD21042	RLK-Pelle_DLSV	Dt9	60.8822
GOBAR_DD04096	RLK-Pelle_DLSV	Dt9	61.651
GOBAR_DD04095	RLK-Pelle_DLSV	Dt9	61.6801
GOBAR_DD27064	RLK-Pelle_RLCK-XII-1	Dt9	85.359
GOBAR_DD14725	RLK-Pelle_RLCK-XII-1	Dt9	85.7677
GOBAR_AA25585	RLK-Pelle_DLSV	At10	1.23897
GOBAR_AA38379	RLK-Pelle_DLSV	At10	1.38535
GOBAR_AA38380	RLK-Pelle_DLSV	At10	1.40001
GOBAR_AA16891	RLK-Pelle_DLSV	At10	4.25854
GOBAR_AA16892	RLK-Pelle_DLSV	At10	4.27444
GOBAR_AA16893	RLK-Pelle_DLSV	At10	4.29958
GOBAR_AA26394	STE_STE20-Fray	At10	59.3111
GOBAR_AA26395	STE_STE20-Fray	At10	59.321
GOBAR_AA26396	STE_STE20-Fray	At10	59.351
GOBAR_AA08340	RLK-Pelle_WAK	At10	62.8274
GOBAR_AA08334	RLK-Pelle_WAK	At10	62.8748
GOBAR_AA07823	RLK-Pelle_SD-2b	At10	85.6456
GOBAR_AA07824	RLK-Pelle_SD-2b	At10	85.6624
GOBAR_AA07946	RLK-Pelle_LRR-XI-1	At10	89.4746
GOBAR_AA07948	RLK-Pelle_LRR-XI-1	At10	89.5059
GOBAR_AA07952	RLK-Pelle_LRR-XI-1	At10	89.5994
GOBAR_AA08311	RLK-Pelle_LRR-XI-1	At10	89.6466
GOBAR_AA08312	RLK-Pelle_LRR-XI-1	At10	89.661
GOBAR_AA31546	RLK-Pelle_WAK	At10	89.8013
GOBAR_AA21409	RLK-Pelle_WAK	At10	89.8856
GOBAR_AA26023	RLK-Pelle_WAK	At10	90.0508
GOBAR_AA01932	RLK-Pelle_LRR-XII-1	At10	98.7866
GOBAR_AA01938	RLK-Pelle_LRR-XII-1	At10	98.8469
GOBAR_AA01940	RLK-Pelle_LRR-XII-1	At10	98.859
GOBAR_AA01944	RLK-Pelle_LRR-XII-1	At10	98.8924
GOBAR_AA01945	RLK-Pelle_LRR-XII-1	At10	98.8999
GOBAR_AA40708	RLK-Pelle_LRR-XII-1	At10	99.1721
GOBAR_AA40710	RLK-Pelle_LRR-XII-1	At10	99.2601
GOBAR_AA40711	RLK-Pelle_LRR-XII-1	At10	99.2636
GOBAR_DD38225	RLK-Pelle_LRR-III	Dt10	0.711385
GOBAR_DD34844	RLK-Pelle_LRR-III	Dt10	0.835232
GOBAR_DD36086	RLK-Pelle_DLSV	Dt10	2.26606
GOBAR_DD36087	RLK-Pelle_DLSV	Dt10	2.27875
GOBAR_DD03308	RLK-Pelle_DLSV	Dt10	7.72571
GOBAR_DD03306	RLK-Pelle_DLSV	Dt10	7.77642
GOBAR_DD03304	RLK-Pelle_DLSV	Dt10	7.79967
GOBAR_DD03303	RLK-Pelle_DLSV	Dt10	7.82691
GOBAR_DD25133	RLK-Pelle_RLCK-VIIa-2	Dt10	8.74454
GOBAR_DD25136	RLK-Pelle_RLCK-VIIa-2	Dt10	8.841
GOBAR_DD07175	CMGC_MAPK	Dt10	34.4543
GOBAR_DD07173	CMGC_MAPK	Dt10	34.4667
GOBAR_DD26475	STE_STE20-Fray	Dt10	43.4615
GOBAR_DD29295	STE_STE20-Fray	Dt10	43.559
GOBAR_DD29297	STE_STE20-Fray	Dt10	43.6276
GOBAR_DD15432	RLK-Pelle_LRR-XI-1	Dt10	83.3133
GOBAR_DD15433	RLK-Pelle_LRR-XI-1	Dt10	83.374
GOBAR_DD15434	RLK-Pelle_LRR-XI-1	Dt10	83.3914
GOBAR_DD15435	RLK-Pelle_LRR-XI-1	Dt10	83.4623
GOBAR_DD15437	RLK-Pelle_WAK	Dt10	83.5611
GOBAR_DD15438	RLK-Pelle_WAK	Dt10	83.5744
GOBAR_DD13217	RLK-Pelle_LRR-XII-1	Dt10	93.9818
GOBAR_DD13219	RLK-Pelle_LRR-XII-1	Dt10	94.007
GOBAR_DD13225	RLK-Pelle_LRR-XII-1	Dt10	94.1522
GOBAR_DD13226	RLK-Pelle_LRR-XII-1	Dt10	94.172
GOBAR_DD24596	RLK-Pelle_LRR-XII-1	Dt10	94.457
GOBAR_DD24595	RLK-Pelle_LRR-XII-1	Dt10	94.4817
GOBAR_DD32620	RLK-Pelle_LRR-XII-1	Dt10	98.6457
GOBAR_DD32619	RLK-Pelle_LRR-XII-1	Dt10	98.6584
GOBAR_AA18134	STE_STE20-Fray	At11	5.31457
GOBAR_AA18135	STE_STE20-Fray	At11	5.31578
GOBAR_AA04819	RLK-Pelle_CrRLK1L-1	At11	17.6739
GOBAR_AA04818	RLK-Pelle_CrRLK1L-1	At11	17.6965
GOBAR_AA25956	RLK-Pelle_CrRLK1L-1	At11	17.8319
GOBAR_AA07010	RLK-Pelle_LRK10L-2	At11	18.852
GOBAR_AA40875	RLK-Pelle_LRK10L-2	At11	19.2668
GOBAR_AA02884	RLK-Pelle_L-LEC	At11	46.9457
GOBAR_AA28104	RLK-Pelle_L-LEC	At11	47.0732
GOBAR_AA28105	RLK-Pelle_L-LEC	At11	47.0803
GOBAR_AA33629	RLK-Pelle_L-LEC	At11	47.1637
GOBAR_AA33630	RLK-Pelle_L-LEC	At11	47.1637
GOBAR_AA13872	RLK-Pelle_RKF3	At11	88.3502
GOBAR_AA13871	RLK-Pelle_RKF3	At11	88.3608
GOBAR_AA26856	RLK-Pelle_L-LEC	At11	95.0316
GOBAR_AA27519	RLK-Pelle_L-LEC	At11	96.1321
GOBAR_DD38330	CAMK_CDPK	Dt11	2.14735
GOBAR_DD15355	CAMK_CDPK	Dt11	2.45893
GOBAR_DD14244	RLK-Pelle_LysM	Dt11	6.11956
GOBAR_DD14243	RLK-Pelle_LysM	Dt11	6.12451
GOBAR_DD14938	RLK-Pelle_DLSV	Dt11	8.16929
GOBAR_DD14941	RLK-Pelle_DLSV	Dt11	8.21127
GOBAR_DD21369	RLK-Pelle_RLCK-VIIa-2	Dt11	9.92931
GOBAR_DD37591	RLK-Pelle_RLCK-VIIa-2	Dt11	10.1438
GOBAR_DD35498	RLK-Pelle_CrRLK1L-1	Dt11	15.7356
GOBAR_DD35499	RLK-Pelle_CrRLK1L-1	Dt11	15.7482
GOBAR_DD32807	RLK-Pelle_RLCK-VIIa-1	Dt11	20.1001
GOBAR_DD38234	RLK-Pelle_RLCK-VIIa-1	Dt11	20.2079
GOBAR_DD13751	RLK-Pelle_CrRLK1L-1	Dt11	23.7567
GOBAR_DD13750	RLK-Pelle_CrRLK1L-1	Dt11	23.7886
GOBAR_DD13749	RLK-Pelle_CrRLK1L-1	Dt11	23.8218
GOBAR_DD13745	RLK-Pelle_CrRLK1L-1	Dt11	23.9054
GOBAR_DD13744	RLK-Pelle_CrRLK1L-1	Dt11	23.9564
GOBAR_DD35316	RLK-Pelle_CrRLK1L-1	Dt11	24.5234
GOBAR_DD35317	RLK-Pelle_CrRLK1L-1	Dt11	24.5267
GOBAR_DD07361	RLK-Pelle_LRK10L-2	Dt11	25.1911
GOBAR_DD07359	RLK-Pelle_LRK10L-2	Dt11	25.2219
GOBAR_DD07358	RLK-Pelle_LRK10L-2	Dt11	25.2311
GOBAR_DD07357	RLK-Pelle_LRK10L-2	Dt11	25.2496
GOBAR_DD07356	RLK-Pelle_LRK10L-2	Dt11	25.2792
GOBAR_DD07355	RLK-Pelle_LRK10L-2	Dt11	25.3314
GOBAR_DD38255	RLK-Pelle_LRK10L-2	Dt11	25.5169
GOBAR_DD38122	RLK-Pelle_WAK_LRK10L-1	Dt11	25.5808
GOBAR_DD31548	RLK-Pelle_WAK_LRK10L-1	Dt11	25.6224
GOBAR_DD03746	RLK-Pelle_CrRLK1L-1	Dt11	37.4136
GOBAR_DD03745	RLK-Pelle_CrRLK1L-1	Dt11	37.4305
GOBAR_DD07757	RLK-Pelle_L-LEC	Dt11	44.2887
GOBAR_DD07756	RLK-Pelle_L-LEC	Dt11	44.3127
GOBAR_DD07753	RLK-Pelle_L-LEC	Dt11	44.6392
GOBAR_DD07752	RLK-Pelle_L-LEC	Dt11	44.6711
GOBAR_DD27821	RLK-Pelle_LRR-XI-1	Dt11	76.7239
GOBAR_DD17201	RLK-Pelle_LRR-XI-1	Dt11	77.3074
GOBAR_DD27891	CAMK_CDPK	Dt11	79.4835
GOBAR_DD27892	CAMK_CDPK	Dt11	79.4854
GOBAR_DD37041	RLK-Pelle_SD-2b	Dt11	88.9813
GOBAR_DD37042	RLK-Pelle_SD-2b	Dt11	88.9937
GOBAR_DD26878	PEK_PEK	Dt11	90.765
GOBAR_DD26879	PEK_PEK	Dt11	90.7652
GOBAR_DD35294	RLK-Pelle_DLSV	Dt11	92.0747
GOBAR_DD35293	RLK-Pelle_DLSV	Dt11	92.101
GOBAR_DD29676	RLK-Pelle_L-LEC	Dt11	92.1268
GOBAR_DD29678	RLK-Pelle_L-LEC	Dt11	92.16
GOBAR_DD26299	RLK-Pelle_L-LEC	Dt11	92.3163
GOBAR_DD31161	RLK-Pelle_LRK10L-2	Dt11	93.0986
GOBAR_DD31163	RLK-Pelle_LRK10L-2	Dt11	93.1062
GOBAR_AA04301	CMGC_MAPK	At12	14.4247
GOBAR_AA04302	CMGC_MAPK	At12	14.4273
GOBAR_AA01790	RLK-Pelle_DLSV	At12	82.3285
GOBAR_AA38920	RLK-Pelle_DLSV	At12	82.4979
GOBAR_DD37597	STE_STE7	Dt12	98.5565
GOBAR_DD37598	STE_STE7	Dt12	98.5676
GOBAR_DD19508	STE_STE7	Dt12	99.6899
GOBAR_DD19509	STE_STE7	Dt12	99.701
GOBAR_AA29765	RLK-Pelle_SD-2b	At13	3.0793
GOBAR_AA14140	RLK-Pelle_SD-2b	At13	3.20531
GOBAR_AA14142	RLK-Pelle_SD-2b	At13	3.24015
GOBAR_AA31984	CAMK_CDPK	At13	12.9877
GOBAR_AA03886	CAMK_CDPK	At13	13.0252
GOBAR_AA03888	CAMK_CDPK	At13	13.2061
GOBAR_AA28949	RLK-Pelle_LRR-II	At13	13.4354
GOBAR_AA28948	RLK-Pelle_LRR-II	At13	13.4679
GOBAR_AA02198	RLK-Pelle_L-LEC	At13	83.1049
GOBAR_AA02199	RLK-Pelle_L-LEC	At13	83.1105
GOBAR_DD11904	RLK-Pelle_SD-2b	Dt13	5.19406
GOBAR_DD28221	RLK-Pelle_SD-2b	Dt13	5.42824
GOBAR_DD28220	RLK-Pelle_SD-2b	Dt13	5.44082
GOBAR_DD37236	CAMK_OST1L	Dt13	6.10696
GOBAR_DD13199	CAMK_OST1L	Dt13	6.3706
GOBAR_DD24671	RLK-Pelle_LRR-II	Dt13	12.0132
GOBAR_DD24670	RLK-Pelle_LRR-II	Dt13	12.0376
GOBAR_DD28293	RLK-Pelle_LRR-II	Dt13	12.278
GOBAR_DD02333	CAMK_CDPK	Dt13	12.6856
GOBAR_DD02334	CAMK_CDPK	Dt13	12.7255
GOBAR_DD27515	RLK-Pelle_DLSV	Dt13	92.0376
GOBAR_DD22750	RLK-Pelle_DLSV	Dt13	92.0984
GOBAR_DD22749	RLK-Pelle_DLSV	Dt13	92.1182
GOBAR_DD13644	NEK	Dt13	97.6656
GOBAR_DD30032	NEK	Dt13	98.4307
