# Supplementary material for: Genome-wide classification, evolutionary analysis and gene expression patterns of the kinome in Gossypium
Source: PLoS One. 2018 May 16;13(5):e0197392. doi: 10.1371/journal.pone.0197392 (PMC5955557; doi:10.1371/journal.pone.0197392)
Supplement: S8 Table — Synteny analyses of PK genes bewteen G. arboretum A-genome and G. raimondii D-genome; bewteen G. hirsutum At-subgenome and G. barbadense At-subgenome; bewteen G. hirsutum Dt-subgenome and G. barbadense Dt-subgenome; bewteen G. hirsutum At-subgenome and G. arboretum A-genome; bwtween G. hirsutum Dt-subgenome and G. raimondii D-genome; between G. barbadense At-subgenome and G. arboretum A-genome; and between G. barbadense Dt-subgenome and G. raimondii D-genome are provided in sheets 1–7, respectively. (XLS) [file pone.0197392.s024.xls]

## Sheet: G. arboretum and G. raimondii 
S8 Table: Synteny analysis of PK genes in G. raimondii, G. arboretum, G. hirsutum and G. barbadense.
Gene ID	Subfamily	Chromosome	Chromosome location	Gene ID	Subfamily	Chromosome	Chromosome location
Cotton_A_10355	RLK-Pelle_PERK-1	A1	695597-698647	Gorai.001G005700.1	RLK-Pelle_PERK-1	D1	520474-523900
Cotton_A_10347	CMGC_CDK-CCRK	A1	768502-771645	Gorai.001G006600.1	CMGC_CDK-CCRK	D1	593026-596558
Cotton_A_10341	CK1_CK1	A1	859884-863174	Gorai.001G007400.1	CK1_CK1	D1	668673-673606
Cotton_A_10339	AGC_PKA-PKG	A1	888668-895546	Gorai.001G007600.1	AGC_PKA-PKG	D1	690719-697998
Cotton_A_10314	STE_STE7	A1	1252699-1254796	Gorai.001G009700.1	STE_STE7	D1	914217-916448
Cotton_A_10290	RLK-Pelle_Extensin	A1	1502998-1508967	Gorai.001G012000.1	RLK-Pelle_Extensin	D1	1133509-1140195
Cotton_A_05716	CK1_CK1	A1	1895279-1899825	Gorai.001G013300.1	CK1_CK1	D1	1255925-1261467
Cotton_A_05713	STE_STE7	A1	1943486-1947067	Gorai.001G013600.1	STE_STE7	D1	1294637-1299579
Cotton_A_05651	RLK-Pelle_RLCK-VIIa-2	A1	2525987-2527777	Gorai.001G019500.1	RLK-Pelle_RLCK-VIIa-2	D1	1807810-1809939
Cotton_A_05648	RLK-Pelle_LRR-XIIIb	A1	2559648-2565955	Gorai.001G019800.1	RLK-Pelle_LRR-XIIIb	D1	1836580-1843580
Cotton_A_05596	Aur	A1	3118133-3120414	Gorai.001G024900.1	Aur	D1	2351519-2354768
Cotton_A_05590	RLK-Pelle_LRR-XI-1	A1	3156099-3159218	Gorai.001G026000.1	RLK-Pelle_LRR-XI-1	D1	2407722-2411350
Cotton_A_07230	RLK-Pelle_DLSV	A1	48613251-48615251	Gorai.001G030100.1	RLK-Pelle_DLSV	D1	2810936-2814029
Cotton_A_19197	RLK-Pelle_RLCK-X	A1	49534801-49537613	Gorai.001G036400.1	RLK-Pelle_RLCK-X	D1	3346332-3349934
Cotton_A_03534	RLK-Pelle_RLCK-VIIa-2	A1	66077708-66080623	Gorai.001G044200.1	RLK-Pelle_RLCK-VIIa-2	D1	4194075-4197861
Cotton_A_03588	RLK-Pelle_LRR-XI-1	A1	66609868-66612838	Gorai.001G049500.1	RLK-Pelle_LRR-XI-1	D1	4687692-4691869
Cotton_A_03596	RLK-Pelle_RLCK-IXb	A1	66702308-66706135	Gorai.001G050300.1	RLK-Pelle_RLCK-IXb	D1	4782750-4786815
Cotton_A_03598	RLK-Pelle_L-LEC	A1	66710601-66712580	Gorai.001G050500.1	RLK-Pelle_L-LEC	D1	4791007-4793034
Cotton_A_03656	CMGC_CDK-CRK7-CDK9	A1	67350050-67353769	Gorai.001G055300.1	CMGC_CDK-CRK7-CDK9	D1	5354228-5358534
Cotton_A_19085	RLK-Pelle_CrRLK1L-1	A1	82694607-82697225	Gorai.001G079200.1	RLK-Pelle_CrRLK1L-1	D1	8259177-8261801
Cotton_A_12184	RLK-Pelle_LRR-III	A1	84696786-84698783	Gorai.001G081900.1	RLK-Pelle_LRR-III	D1	8693549-8696034
Cotton_A_19643	RLK-Pelle_RLCK-XII-1	A1	85924265-85927247	Gorai.001G114400.1	RLK-Pelle_RLCK-XII-1	D1	13404777-13408188
Cotton_A_09571	AGC_RSK-2	A1	105381965-105385538	Gorai.001G120600.1	AGC_RSK-2	D1	14700291-14704610
Cotton_A_23725	CAMK_CDPK	A1	108758538-108760883	Gorai.001G135000.1	CAMK_CDPK	D1	17623836-17626200
Cotton_A_28584	RLK-Pelle_LRR-XI-1	A1	116555121-116558302	Gorai.001G181900.1	RLK-Pelle_LRR-XI-1	D1	27818307-27821715
Cotton_A_28599	RLK-Pelle_Extensin	A1	116965590-116972539	Gorai.001G182900.1	RLK-Pelle_Extensin	D1	28076415-28084869
Cotton_A_27640	RLK-Pelle_CrRLK1L-1	A1	118443811-118446215	Gorai.001G207900.1	RLK-Pelle_CrRLK1L-1	D1	40968102-40970486
Cotton_A_15230	RLK-Pelle_LRR-Xa	A1	128035540-128036508	Gorai.001G226700.2	RLK-Pelle_LRR-Xa	D1	46242143-46245077
Cotton_A_15202	AGC_RSK-2	A1	128462043-128463475	Gorai.001G229700.1	AGC_RSK-2	D1	46612553-46614161
Cotton_A_15191	CMGC_RCK	A1	128601838-128606177	Gorai.001G230900.1	CMGC_RCK	D1	46769603-46777929
Cotton_A_05954	RLK-Pelle_LRR-II	A1	140262498-140266749	Gorai.001G241500.1	RLK-Pelle_LRR-II	D1	48144644-48153508
Cotton_A_07248	CAMK_CAMKL-CHK1	A1	48472757-48473995	Gorai.001G032000.1	CAMK_CAMKL-CHK1	D1	2959380-2960872
Cotton_A_19207	CAMK_CAMKL-CHK1	A1	49319158-49320498	Gorai.001G037600.1	CAMK_CAMKL-CHK1	D1	3486163-3488409
Cotton_A_34325	RLK-Pelle_RLCK-IV	A1	53457131-53459402	Gorai.001G114800.1	RLK-Pelle_RLCK-IV	D1	13439982-13443931
Cotton_A_20505	TLK	A1	58712827-58721601	Gorai.001G127300.1	TLK	D1	16118253-16127607
Cotton_A_13292	RLK-Pelle_DLSV	A1	71291814-71296311	Gorai.001G131900.1	RLK-Pelle_DLSV	D1	16891094-16897508
Cotton_A_13291	CAMK_CAMKL-LKB	A1	71312803-71316874	Gorai.001G132000.1	CAMK_CAMKL-LKB	D1	16926508-16931378
Cotton_A_13289	CAMK_CAMKL-CHK1	A1	71334991-71341238	Gorai.001G132200.1	CAMK_CAMKL-CHK1	D1	16952208-16958390
Cotton_A_31042	TKL-Pl-6	A1	81810399-81816730	Gorai.001G185100.1	TKL-Pl-6	D1	29557896-29565405
Cotton_A_12184	RLK-Pelle_LRR-III	A1	84696786-84698783	Gorai.001G203900.1	RLK-Pelle_LRR-III	D1	39675827-39678742
Cotton_A_24319	AGC_RSK-2	A1	102813540-102814900	Gorai.001G229700.1	AGC_RSK-2	D1	46612553-46614161
Cotton_A_28584	RLK-Pelle_LRR-XI-1	A1	116555121-116558302	Gorai.001G237400.1	RLK-Pelle_LRR-XI-1	D1	47531406-47534835
Cotton_A_19473	RLK-Pelle_LRR-III	A1	124658335-124659908	Gorai.001G260600.1	RLK-Pelle_LRR-III	D1	53592380-53594388
Cotton_A_07192	CK1_CK1-Pl	A1	49018372-49024125	Gorai.001G026300.2	CK1_CK1-Pl	D1	2443813-2452106
Cotton_A_20472	RLK-Pelle_Singleton	A1	59147042-59150376	Gorai.001G026700.1	RLK-Pelle_Singleton	D1	2472136-2475716
Cotton_A_18611	CMGC_CLK	A1	64677333-64680435	Gorai.001G063800.1	CMGC_CLK	D1	6358298-6361734
Cotton_A_12182	RLK-Pelle_LRK10L-2	A1	84733136-84735128	Gorai.001G081700.1	RLK-Pelle_LRK10L-2	D1	8655311-8658298
Cotton_A_27640	RLK-Pelle_CrRLK1L-1	A1	118443811-118446215	Gorai.001G090400.1	RLK-Pelle_CrRLK1L-1	D1	9883534-9885835
Cotton_A_24662	RLK-Pelle_CrRLK1L-1	A1	119215422-119217917	Gorai.001G107000.2	RLK-Pelle_CrRLK1L-1	D1	12097929-12101600
Cotton_A_32728	RLK-Pelle_RLCK-IXb	A1	138726033-138729499	Gorai.001G169200.1	RLK-Pelle_RLCK-IXb	D1	24086147-24089980
Cotton_A_32730	RLK-Pelle_RLCK-IXb	A1	138896356-138902132	Gorai.001G169300.1	RLK-Pelle_RLCK-IXb	D1	24152714-24158834
Cotton_A_05912	RLK-Pelle_LRR-XI-1	A1	140970258-140973408	Gorai.001G181900.1	RLK-Pelle_LRR-XI-1	D1	27818307-27821715
Cotton_A_33921	RLK-Pelle_CrRLK1L-1	A1	10679661-10682045	Gorai.001G207900.1	RLK-Pelle_CrRLK1L-1	D1	40968102-40970486
Cotton_A_33237	RLK-Pelle_CrRLK1L-1	A1	12347250-12348125	Gorai.001G208600.1	RLK-Pelle_CrRLK1L-1	D1	41220127-41232029
Cotton_A_31671	RLK-Pelle_CrRLK1L-1	A1	16242786-16245359	Gorai.001G210100.1	RLK-Pelle_CrRLK1L-1	D1	41723953-41726686
Cotton_A_37480	RLK-Pelle_CrRLK1L-1	A1	16615516-16617514	Gorai.001G210300.1	RLK-Pelle_CrRLK1L-1	D1	41775714-41778749
Cotton_A_29930	RLK-Pelle_CrRLK1L-1	A1	34991143-34991940	Gorai.001G211900.1	RLK-Pelle_CrRLK1L-1	D1	42257155-42259708
Cotton_A_28872	TKL-Pl-4	A1	51295796-51298784	Gorai.001G261300.1	TKL-Pl-4	D1	53667645-53671250
Cotton_A_37182	RLK-Pelle_CrRLK1L-1	A1	77639538-77642261	Gorai.001G269100.1	RLK-Pelle_CrRLK1L-1	D1	54584883-54587612
Cotton_A_11592	RLK-Pelle_LRR-VI-1	A1	110521016-110524497	Gorai.001G269200.1	RLK-Pelle_LRR-VI-1	D1	54606209-54610914
Cotton_A_33921	RLK-Pelle_CrRLK1L-1	A1	10679661-10682045	Gorai.001G090400.1	RLK-Pelle_CrRLK1L-1	D1	9883534-9885835
Cotton_A_26375	RLK-Pelle_Extensin	A1	18800609-18804588	Gorai.001G144700.1	RLK-Pelle_Extensin	D1	19625547-19630285
Cotton_A_32301	CAMK_CDPK	A1	18919294-18925492	Gorai.001G152000.1	CAMK_CDPK	D1	21201619-21208823
Cotton_A_28330	CK1_CK1	A1	30974202-30979056	Gorai.001G179300.1	CK1_CK1	D1	27397541-27403368
Cotton_A_03588	RLK-Pelle_LRR-XI-1	A1	66609868-66612838	Gorai.001G181900.1	RLK-Pelle_LRR-XI-1	D1	27818307-27821715
Cotton_A_32012	RLK-Pelle_LRR-I-1	A1	88787168-88791661	Gorai.001G186800.1	RLK-Pelle_LRR-I-1	D1	29829300-29834348
Cotton_A_11591	RLK-Pelle_CrRLK1L-1	A1	110531771-110534443	Gorai.001G209200.1	RLK-Pelle_CrRLK1L-1	D1	41513651-41516380
Cotton_A_19444	RLK-Pelle_LRR-Xa	A1	125065138-125066958	Gorai.001G257700.1	RLK-Pelle_LRR-Xa	D1	53162695-53164683
Cotton_A_28330	CK1_CK1	A1	30974202-30979056	Gorai.001G254700.1	CK1_CK1	D1	52629131-52634091
Cotton_A_29931	RLK-Pelle_CrRLK1L-1	A1	34993069-34995228	Gorai.001G209200.1	RLK-Pelle_CrRLK1L-1	D1	41513651-41516380
Cotton_A_39416	RLK-Pelle_LRR-XI-1	A1	62099397-62103023	Gorai.001G184400.1	RLK-Pelle_LRR-XI-1	D1	29233447-29237351
Cotton_A_33213	RLK-Pelle_RLCK-V	A1	68547888-68550362	Gorai.001G158500.2	RLK-Pelle_RLCK-V	D1	22744569-22747554
Cotton_A_19639	RLK-Pelle_RLCK-IV	A1	85886413-85889823	Gorai.001G114800.1	RLK-Pelle_RLCK-IV	D1	13439982-13443931
Cotton_A_19907	CMGC_CDK-PITSLRE	A1	90376726-90378745	Gorai.001G060800.2	CMGC_CDK-PITSLRE	D1	6021347-6025975
Cotton_A_19920	RLK-Pelle_LRR-VI-1	A1	90485574-90490557	Gorai.001G060100.1	RLK-Pelle_LRR-VI-1	D1	5953626-5959459
Cotton_A_07249	RLK-Pelle_LRR-VII-2	A1	48453847-48456273	Gorai.001G032100.1	RLK-Pelle_LRR-VII-2	D1	2976914-2979659
Cotton_A_07196	RLK-Pelle_Singleton	A1	48995719-48998732	Gorai.001G026700.1	RLK-Pelle_Singleton	D1	2472136-2475716
Cotton_A_20470	CK1_CK1-Pl	A1	59178639-59183395	Gorai.001G026300.2	CK1_CK1-Pl	D1	2443813-2452106
Cotton_A_28183	RLK-Pelle_SD-2b	A1	78809606-78810976	Gorai.001G002500.1	RLK-Pelle_SD-2b	D1	217091-218461
Cotton_A_28171	TKL-Pl-4	A1	78908925-78913591	Gorai.001G001200.1	TKL-Pl-4	D1	134802-141246
Cotton_A_28167	CMGC_CDK-Pl	A1	78976636-78984373	Gorai.001G000900.2	CMGC_CDK-Pl	D1	78527-87053
Cotton_A_01519	TKL-Pl-4	A1	134863651-134869706	Gorai.003G005100.1	TKL-Pl-4	D3	273341-280230
Cotton_A_01529	RLK-Pelle_WAK_LRK10L-1	A1	134932253-134934417	Gorai.003G006200.1	RLK-Pelle_LRR-I-1	D3	338724-340896
Cotton_A_01559	CAMK_CDPK	A1	135155239-135160029	Gorai.003G009500.1	CAMK_CDPK	D3	578105-583466
Cotton_A_01572	RLK-Pelle_LRR-VII-3	A1	135254949-135258161	Gorai.003G011000.1	RLK-Pelle_LRR-VII-3	D3	677438-680725
Cotton_A_01592	CMGC_MAPK	A1	135403485-135406146	Gorai.003G012800.1	CMGC_MAPK	D3	820961-823966
Cotton_A_01622	RLK-Pelle_PERK-1	A1	135658417-135666566	Gorai.003G015600.1	RLK-Pelle_PERK-1	D3	1055979-1063751
Cotton_A_01663	RLK-Pelle_WAK_LRK10L-1	A1	136236591-136239763	Gorai.003G019500.1	RLK-Pelle_WAK_LRK10L-1	D3	1484152-1488116
Cotton_A_10341	CK1_CK1	A1	859884-863174	Gorai.004G290000.2	CK1_CK1	D4	61921416-61926286
Cotton_A_10290	RLK-Pelle_Extensin	A1	1502998-1508967	Gorai.004G222800.1	RLK-Pelle_Extensin	D4	55710777-55716832
Cotton_A_05596	Aur	A1	3118133-3120414	Gorai.004G155300.1	Aur	D4	44005851-44008201
Cotton_A_32301	CAMK_CDPK	A1	18919294-18925492	Gorai.004G123900.1	CAMK_CDPK	D4	32182896-32187486
Cotton_A_18724	RLK-Pelle_SD-2b	A1	27426798-27429215	Gorai.004G092300.1	RLK-Pelle_SD-2b	D4	12918142-12921025
Cotton_A_23592	AGC_RSK-2	A1	55874265-55875497	Gorai.004G018700.1	AGC_RSK-2	D4	1361471-1362780
Cotton_A_20470	CK1_CK1-Pl	A1	59178639-59183395	Gorai.004G018000.1	CK1_CK1-Pl	D4	1283927-1290915
Cotton_A_23640	RLK-Pelle_CR4L	A1	117208599-117210056	Gorai.007G083800.1	RLK-Pelle_CR4L	D7	5997773-5999092
Cotton_A_15191	CMGC_RCK	A1	128601838-128606177	Gorai.007G157300.1	CMGC_RCK	D7	13686625-13694974
Cotton_A_34796	RLK-Pelle_LysM	A1	129402973-129407022	Gorai.007G171300.1	RLK-Pelle_LysM	D7	15553613-15562638
Cotton_A_01519	TKL-Pl-4	A1	134863651-134869706	Gorai.007G190200.1	TKL-Pl-4	D7	18542277-18548704
Cotton_A_01529	RLK-Pelle_WAK_LRK10L-1	A1	134932253-134934417	Gorai.007G190800.1	RLK-Pelle_LRR-I-1	D7	18694554-18696509
Cotton_A_01559	CAMK_CDPK	A1	135155239-135160029	Gorai.007G194500.1	CAMK_CDPK	D7	19220289-19225229
Cotton_A_01572	RLK-Pelle_LRR-VII-3	A1	135254949-135258161	Gorai.007G196700.2	RLK-Pelle_LRR-VII-3	D7	19709672-19714278
Cotton_A_01622	RLK-Pelle_PERK-1	A1	135658417-135666566	Gorai.007G204000.1	RLK-Pelle_PERK-1	D7	21000804-21004513
Cotton_A_01663	RLK-Pelle_WAK_LRK10L-1	A1	136236591-136239763	Gorai.007G208300.1	RLK-Pelle_WAK_LRK10L-1	D7	21862681-21866101
Cotton_A_05954	RLK-Pelle_LRR-II	A1	140262498-140266749	Gorai.007G236500.2	RLK-Pelle_LRR-II	D7	31913672-31920789
Cotton_A_05912	RLK-Pelle_LRR-XI-1	A1	140970258-140973408	Gorai.007G273700.1	RLK-Pelle_LRR-XI-1	D7	46688065-46691302
Cotton_A_03534	RLK-Pelle_RLCK-VIIa-2	A1	66077708-66080623	Gorai.007G078700.1	RLK-Pelle_RLCK-VIIa-2	D7	5586481-5590585
Cotton_A_33213	RLK-Pelle_RLCK-V	A1	68547888-68550362	Gorai.007G102400.1	RLK-Pelle_RLCK-V	D7	7620492-7623013
Cotton_A_13289	CAMK_CAMKL-CHK1	A1	71334991-71341238	Gorai.007G112100.1	CAMK_CAMKL-CHK1	D7	8667694-8672992
Cotton_A_29198	CK1_CK1	A1	73323269-73327461	Gorai.007G147800.1	CK1_CK1	D7	12504471-12510942
Cotton_A_37182	RLK-Pelle_CrRLK1L-1	A1	77639538-77642261	Gorai.007G175500.1	RLK-Pelle_CrRLK1L-1	D7	16303115-16306114
Cotton_A_12184	RLK-Pelle_LRR-III	A1	84696786-84698783	Gorai.007G186000.1	RLK-Pelle_LRR-III	D7	17822828-17825924
Cotton_A_37697	RLK-Pelle_LRR-III	A1	115929979-115932083	Gorai.007G186000.1	RLK-Pelle_LRR-III	D7	17822828-17825924
Cotton_A_27640	RLK-Pelle_CrRLK1L-1	A1	118443811-118446215	Gorai.007G175600.1	RLK-Pelle_CrRLK1L-1	D7	16336106-16339124
Cotton_A_15230	RLK-Pelle_LRR-Xa	A1	128035540-128036508	Gorai.007G161400.3	RLK-Pelle_LRR-Xa	D7	14116959-14120120
Cotton_A_15191	CMGC_RCK	A1	128601838-128606177	Gorai.007G157300.1	CMGC_RCK	D7	13686625-13694974
Cotton_A_33876	RLK-Pelle_RLCK-VIIa-1	A1	133990813-133994783	Gorai.007G153700.1	RLK-Pelle_RLCK-VIIa-1	D7	13135316-13137013
Cotton_A_32728	RLK-Pelle_RLCK-IXb	A1	138726033-138729499	Gorai.007G099600.1	RLK-Pelle_RLCK-IXb	D7	7360448-7364400
Cotton_A_05944	CAMK_AMPK	A1	140391226-140395457	Gorai.007G080200.1	CAMK_AMPK	D7	5718666-5723480
Cotton_A_13289	CAMK_CAMKL-CHK1	A1	71334991-71341238	Gorai.007G112100.1	CAMK_CAMKL-CHK1	D7	8667694-8672992
Cotton_A_19639	RLK-Pelle_RLCK-IV	A1	85886413-85889823	Gorai.007G101300.1	RLK-Pelle_RLCK-IV	D7	7519240-7525152
Cotton_A_23640	RLK-Pelle_CR4L	A1	117208599-117210056	Gorai.007G083800.1	RLK-Pelle_CR4L	D7	5997773-5999092
Cotton_A_19444	RLK-Pelle_LRR-Xa	A1	125065138-125066958	Gorai.007G077900.1	RLK-Pelle_LRR-Xa	D7	5527303-5529670
Cotton_A_33876	RLK-Pelle_RLCK-VIIa-1	A1	133990813-133994783	Gorai.007G071900.1	RLK-Pelle_RLCK-VIIa-1	D7	5067365-5069370
Cotton_A_01592	CMGC_MAPK	A1	135403485-135406146	Gorai.007G050000.2	CMGC_MAPK	D7	3517042-3520205
Cotton_A_05944	CAMK_AMPK	A1	140391226-140395457	Gorai.007G011900.1	CAMK_AMPK	D7	947644-949731
Cotton_A_10355	RLK-Pelle_PERK-1	A1	695597-698647	Gorai.009G025100.2	RLK-Pelle_PERK-1	D9	1948698-1952564
Cotton_A_10347	CMGC_CDK-CCRK	A1	768502-771645	Gorai.009G026100.1	CMGC_CDK-CCRK	D9	1996952-1999805
Cotton_A_05716	CK1_CK1	A1	1895279-1899825	Gorai.009G032600.1	CK1_CK1	D9	2449625-2455008
Cotton_A_05713	STE_STE7	A1	1943486-1947067	Gorai.009G033800.2	STE_STE7	D9	2527402-2530754
Cotton_A_05651	RLK-Pelle_RLCK-VIIa-2	A1	2525987-2527777	Gorai.009G036100.1	RLK-Pelle_RLCK-VIIa-2	D9	2669250-2671639
Cotton_A_05596	Aur	A1	3118133-3120414	Gorai.009G047900.1	Aur	D9	3477360-3479959
Cotton_A_05590	RLK-Pelle_LRR-XI-1	A1	3156099-3159218	Gorai.009G048200.1	RLK-Pelle_LRR-XI-1	D9	3491430-3495023
Cotton_A_07248	CAMK_CAMKL-CHK1	A1	48472757-48473995	Gorai.009G055400.1	CAMK_CAMKL-CHK1	D9	4028418-4029980
Cotton_A_19197	RLK-Pelle_RLCK-X	A1	49534801-49537613	Gorai.009G060300.1	RLK-Pelle_RLCK-X	D9	4327825-4331774
Cotton_A_23607	RLK-Pelle_SD-2b	A1	56280831-56282026	Gorai.009G071000.1	RLK-Pelle_SD-2b	D9	5030905-5033772
Cotton_A_13289	CAMK_CAMKL-CHK1	A1	71334991-71341238	Gorai.009G076400.1	CAMK_CAMKL-CHK1	D9	5504451-5510625
Cotton_A_19643	RLK-Pelle_RLCK-XII-1	A1	85924265-85927247	Gorai.009G094800.1	RLK-Pelle_RLCK-XII-1	D9	6906198-6909799
Cotton_A_18724	RLK-Pelle_SD-2b	A1	27426798-27429215	Gorai.009G070900.1	RLK-Pelle_SD-2b	D9	5021139-5023445
Cotton_A_07249	RLK-Pelle_LRR-VII-2	A1	48453847-48456273	Gorai.009G055800.1	RLK-Pelle_LRR-VII-2	D9	4065687-4069415
Cotton_A_07230	RLK-Pelle_DLSV	A1	48613251-48615251	Gorai.009G053900.1	RLK-Pelle_DLSV	D9	3903516-3907174
Cotton_A_20472	RLK-Pelle_Singleton	A1	59147042-59150376	Gorai.009G049000.1	RLK-Pelle_Singleton	D9	3562544-3566591
Cotton_A_03596	RLK-Pelle_RLCK-IXb	A1	66702308-66706135	Gorai.009G042800.1	RLK-Pelle_RLCK-IXb	D9	3130026-3133276
Cotton_A_31015	RLK-Pelle_LRR-III	A1	86569119-86571921	Gorai.009G022300.1	RLK-Pelle_LRR-III	D9	1691732-1695162
Cotton_A_10355	RLK-Pelle_PERK-1	A1	695597-698647	Gorai.010G072000.1	RLK-Pelle_PERK-1	D1	10112190-10117400
Cotton_A_10341	CK1_CK1	A1	859884-863174	Gorai.010G074400.1	CK1_CK1	D1	10564892-10571779
Cotton_A_10339	AGC_PKA-PKG	A1	888668-895546	Gorai.010G074600.1	AGC_PKA-PKG	D1	10616511-10623751
Cotton_A_05713	STE_STE7	A1	1943486-1947067	Gorai.010G085300.1	STE_STE7	D1	12849768-12851958
Cotton_A_05651	RLK-Pelle_RLCK-VIIa-2	A1	2525987-2527777	Gorai.010G093000.1	RLK-Pelle_RLCK-VIIa-2	D1	15076528-15078507
Cotton_A_05648	RLK-Pelle_LRR-XIIIb	A1	2559648-2565955	Gorai.010G096300.1	RLK-Pelle_LRR-XIIIb	D1	16009189-16016064
Cotton_A_05590	RLK-Pelle_LRR-XI-1	A1	3156099-3159218	Gorai.010G104300.2	RLK-Pelle_LRR-XI-1	D1	18991788-18995241
Cotton_A_07248	CAMK_CAMKL-CHK1	A1	48472757-48473995	Gorai.010G112400.1	CAMK_CAMKL-CHK1	D1	21475098-21477053
Cotton_A_19207	CAMK_CAMKL-CHK1	A1	49319158-49320498	Gorai.010G118500.1	CAMK_CAMKL-CHK1	D1	23518622-23519971
Cotton_A_11267	RLK-Pelle_LRR-Xb-1	A2	5030728-5032275	Gorai.002G149600.1	RLK-Pelle_LRR-Xb-1	D2	28972597-28976252
Cotton_A_39976	CAMK_CDPK	A2	13237593-13241304	Gorai.002G153600.2	CAMK_CDPK	D2	31402692-31405600
Cotton_A_37089	CMGC_MAPK	A2	37626058-37628710	Gorai.002G178700.1	CMGC_MAPK	D2	46384459-46388145
Cotton_A_39824	STE_STE7	A2	38614621-38615451	Gorai.002G188500.1	STE_STE7	D2	50724443-50725348
Cotton_A_31561	RLK-Pelle_RLCK-XII-1	A2	42546706-42550725	Gorai.002G205100.1	RLK-Pelle_RLCK-XII-1	D2	54794626-54799334
Cotton_A_27062	RLK-Pelle_CR4L	A2	54876317-54877393	Gorai.002G214800.1	RLK-Pelle_CR4L	D2	56388953-56389990
Cotton_A_27038	RLK-Pelle_LRR-XI-1	A2	55533424-55536522	Gorai.002G217000.1	RLK-Pelle_LRR-XI-1	D2	56739581-56743380
Cotton_A_22898	RLK-Pelle_L-LEC	A2	65697641-65699587	Gorai.002G224000.1	RLK-Pelle_L-LEC	D2	57953895-57955832
Cotton_A_22895	RLK-Pelle_L-LEC	A2	65829134-65831107	Gorai.002G224100.1	RLK-Pelle_L-LEC	D2	57966443-57968783
Cotton_A_00511	RLK-Pelle_LRR-III	A2	68389173-68391283	Gorai.002G243600.1	RLK-Pelle_LRR-III	D2	60775425-60777957
Cotton_A_00503	CMGC_SRPK	A2	68487614-68491649	Gorai.002G244400.1	CMGC_SRPK	D2	60856168-60863202
Cotton_A_00449	RLK-Pelle_L-LEC	A2	69045586-69047682	Gorai.002G249200.1	RLK-Pelle_L-LEC	D2	61327152-61329678
Cotton_A_00429	RLK-Pelle_RLCK-VIIa-1	A2	69200132-69203804	Gorai.002G251800.2	RLK-Pelle_RLCK-VIIa-1	D2	61530861-61535210
Cotton_A_00381	RLK-Pelle_L-LEC	A2	69571416-69573437	Gorai.002G256700.1	RLK-Pelle_L-LEC	D2	61871757-61874150
Cotton_A_00373	RLK-Pelle_RLCK-VIIa-2	A2	69641929-69644472	Gorai.002G257500.1	RLK-Pelle_RLCK-VIIa-2	D2	61938743-61942098
Cotton_A_00358	RLK-Pelle_RLCK-XII-1	A2	69765393-69768913	Gorai.002G259200.1	RLK-Pelle_RLCK-XII-1	D2	62071587-62076353
Cotton_A_11267	RLK-Pelle_LRR-Xb-1	A2	5030728-5032275	Gorai.003G048200.1	RLK-Pelle_LRR-Xb-1	D3	6580742-6584974
Cotton_A_11243	RLK-Pelle_LRR-III	A2	5607321-5613021	Gorai.003G046400.1	RLK-Pelle_LRR-III	D3	6242826-6248961
Cotton_A_23559	RLK-Pelle_CrRLK1L-1	A2	48102498-48113613	Gorai.003G027400.1	RLK-Pelle_CrRLK1L-1	D3	2479778-2482204
Cotton_A_23557	RLK-Pelle_LRR-III	A2	48136555-48139478	Gorai.003G027300.1	RLK-Pelle_LRR-III	D3	2464494-2467770
Cotton_A_23546	RLK-Pelle_LRR-III	A2	48219591-48222544	Gorai.003G026300.1	RLK-Pelle_LRR-III	D3	2374285-2377716
Cotton_A_23536	STE_STE11	A2	48373905-48374921	Gorai.003G025400.1	STE_STE11	D3	2260091-2261563
Cotton_A_09759	CMGC_CK2	A3	36183216-36187127	Gorai.003G029200.1	CMGC_CK2	D3	2633245-2637668
Cotton_A_09810	RLK-Pelle_LRR-XI-1	A3	37045714-37048862	Gorai.003G034200.1	RLK-Pelle_LRR-XI-1	D3	3394441-3398081
Cotton_A_09812	RLK-Pelle_LRR-XI-1	A3	37078910-37082300	Gorai.003G034400.1	RLK-Pelle_LRR-XI-1	D3	3431677-3435559
Cotton_A_37284	RLK-Pelle_LRR-II	A3	61992061-61998082	Gorai.003G039900.1	RLK-Pelle_LRR-II	D3	4374963-4382857
Cotton_A_13019	CMGC_CDK-CRK7-CDK9	A3	85375450-85379809	Gorai.003G118400.1	CMGC_CDK-CRK7-CDK9	D3	35760371-35765330
Cotton_A_05162	STE_STE11	A3	88578878-88580365	Gorai.003G146500.1	STE_STE11	D3	41354970-41356919
Cotton_A_21403	RLK-Pelle_CR4L	A3	42202771-42205080	Gorai.004G007200.1	RLK-Pelle_CR4L	D4	430159-432795
Cotton_A_11958	CAMK_CAMKL-LKB	A3	54593776-54597690	Gorai.004G013200.1	CAMK_CAMKL-LKB	D4	960926-968056
Cotton_A_11979	CAMK_CDPK	A3	54739355-54742498	Gorai.004G015100.1	CAMK_CDPK	D4	1083972-1087141
Cotton_A_12002	CK1_CK1-Pl	A3	54944891-54953168	Gorai.004G018000.1	CK1_CK1-Pl	D4	1283927-1290915
Cotton_A_12009	AGC_RSK-2	A3	55028675-55029913	Gorai.004G018700.1	AGC_RSK-2	D4	1361471-1362780
Cotton_A_39183	RLK-Pelle_LRR-XII-1	A3	68003104-68006316	Gorai.004G027800.1	RLK-Pelle_LRR-XII-1	D4	2185520-2188996
Cotton_A_40118	RLK-Pelle_RLCK-VI	A3	81899965-81902362	Gorai.004G102100.1	RLK-Pelle_RLCK-VI	D4	19001224-19003595
Cotton_A_40117	RLK-Pelle_RLCK-XV	A3	82171494-82173044	Gorai.004G102300.1	RLK-Pelle_RLCK-XV	D4	19037941-19039746
Cotton_A_13017	RLK-Pelle_LRR-XIIIa	A3	85167916-85173796	Gorai.004G175500.1	RLK-Pelle_LRR-XIIIa	D4	47843304-47851662
Cotton_A_13019	CMGC_CDK-CRK7-CDK9	A3	85375450-85379809	Gorai.004G175700.1	CMGC_CDK-CRK7-CDK9	D4	47893134-47898215
Cotton_A_05074	TKL-Pl-6	A3	89735056-89743108	Gorai.004G225000.1	TKL-Pl-6	D4	55961518-55968882
Cotton_A_26634	RLK-Pelle_DLSV	A3	761136-765428	Gorai.004G022600.1	RLK-Pelle_DLSV	D4	1709622-1714069
Cotton_A_23002	CMGC_GSK	A3	4178796-4184278	Gorai.004G042400.1	CMGC_GSK	D4	3659148-3665477
Cotton_A_29514	CMGC_GSK	A3	4467580-4472012	Gorai.004G156700.1	CMGC_GSK	D4	44447827-44453846
Cotton_A_13169	RLK-Pelle_RLCK-VIIa-2	A3	13380374-13382235	Gorai.004G190600.1	RLK-Pelle_RLCK-VIIa-2	D4	50725726-50728633
Cotton_A_13180	CAMK_OST1L	A3	13605627-13607955	Gorai.004G191500.1	CAMK_OST1L	D4	50880036-50883029
Cotton_A_09938	RLK-Pelle_LRR-VII-1	A3	15154547-15157292	Gorai.004G204100.1	RLK-Pelle_LRR-VII-1	D4	53362432-53365686
Cotton_A_14496	RLK-Pelle_LRR-III	A3	23094876-23098456	Gorai.004G278900.1	RLK-Pelle_LRR-III	D4	61137361-61141699
Cotton_A_14502	CK1_CK1-Pl	A3	23144048-23149472	Gorai.004G279600.2	CK1_CK1-Pl	D4	61192881-61199402
Cotton_A_14509	RLK-Pelle_PERK-1	A3	23179527-23183818	Gorai.004G280200.1	RLK-Pelle_PERK-1	D4	61228902-61233230
Cotton_A_26623	RLK-Pelle_SD-2b	A3	538557-541070	Gorai.004G024400.1	RLK-Pelle_SD-2b	D4	1872858-1875450
Cotton_A_13169	RLK-Pelle_RLCK-VIIa-2	A3	13380374-13382235	Gorai.004G038000.3	RLK-Pelle_RLCK-VIIa-2	D4	3138799-3142048
Cotton_A_03216	CMGC_GSKL	A3	26781814-26800470	Gorai.004G056100.1	CMGC_GSKL	D4	5349226-5365963
Cotton_A_03306	NAK	A3	28341970-28344901	Gorai.004G065000.1	NAK	D4	6560049-6564059
Cotton_A_32261	RLK-Pelle_LRR-III	A3	42792513-42794102	Gorai.004G134300.1	RLK-Pelle_LRR-III	D4	36802681-36804531
Cotton_A_38879	WNK_NRBP	A3	64733406-64736035	Gorai.004G150400.1	WNK_NRBP	D4	42661119-42664816
Cotton_A_24394	RLK-Pelle_LRR-IV	A3	69699139-69701501	Gorai.004G162200.1	RLK-Pelle_LRR-IV	D4	45324694-45327507
Cotton_A_05085	RLK-Pelle_LRR-I-1	A3	89619298-89623824	Gorai.004G225900.1	RLK-Pelle_LRR-I-1	D4	56030498-56035402
Cotton_A_11903	CK1_CK1	A3	22104950-22109677	Gorai.004G290000.2	CK1_CK1	D4	61921416-61926286
Cotton_A_11861	RLK-Pelle_LRR-III	A3	22386162-22393466	Gorai.004G285000.1	RLK-Pelle_LRR-III	D4	61603052-61607249
Cotton_A_28899	RLK-Pelle_RLCK-IV	A3	23729259-23731362	Gorai.004G275500.3	RLK-Pelle_RLCK-IV	D4	60930033-60933032
Cotton_A_05837	SCY1_SCYL2	A3	39968669-39979848	Gorai.004G267700.1	SCY1_SCYL2	D4	60280360-60291698
Cotton_A_05825	CMGC_CDK-CRK7-CDK9	A3	40073500-40076944	Gorai.004G266500.1	CMGC_CDK-CRK7-CDK9	D4	60181566-60185629
Cotton_A_05730	RLK-Pelle_DLSV	A3	41050322-41053325	Gorai.004G256800.1	RLK-Pelle_DLSV	D4	59319535-59322795
Cotton_A_33452	RLK-Pelle_Extensin	A3	45191812-45197384	Gorai.004G222800.1	RLK-Pelle_Extensin	D4	55710777-55716832
Cotton_A_19537	RLK-Pelle_RKF3	A3	45644136-45645817	Gorai.004G214700.1	RLK-Pelle_RKF3	D4	54769387-54771273
Cotton_A_21222	RLK-Pelle_CR4L	A3	59369059-59370450	Gorai.004G168600.1	RLK-Pelle_CR4L	D4	46640660-46642736
Cotton_A_21190	AGC_RSK-2	A3	59876867-59880079	Gorai.004G166000.2	AGC_RSK-2	D4	46202455-46207008
Cotton_A_31255	CMGC_MAPK	A3	93286495-93289273	Gorai.004G159400.4	CMGC_MAPK	D4	44906816-44912171
Cotton_A_22936	Aur	A3	94386677-94388679	Gorai.004G155300.1	Aur	D4	44005851-44008201
Cotton_A_20651	RLK-Pelle_LRR-XI-1	A3	1516831-1520548	Gorai.004G222100.1	RLK-Pelle_LRR-XI-1	D4	55671136-55674903
Cotton_A_20655	CK1_CK1	A3	1597991-1602856	Gorai.004G221700.1	CK1_CK1	D4	55629916-55636160
Cotton_A_20656	AGC_NDR	A3	1614659-1620850	Gorai.004G221500.1	AGC_NDR	D4	55615833-55622559
Cotton_A_10002	RLK-Pelle_LRR-VI-2	A3	13843623-13847455	Gorai.004G210200.1	RLK-Pelle_LRR-VI-2	D4	54265497-54270104
Cotton_A_09921	RLK-Pelle_LRR-IV	A3	15510979-15513136	Gorai.004G162200.1	RLK-Pelle_LRR-IV	D4	45324694-45327507
Cotton_A_16981	TKL-Pl-4	A3	19924081-19926671	Gorai.004G077900.1	TKL-Pl-4	D4	9137574-9140935
Cotton_A_16984	NEK	A3	20000111-20005301	Gorai.004G077600.1	NEK	D4	9066680-9073753
Cotton_A_12617	RLK-Pelle_RLCK-VIII	A3	38001753-38004013	Gorai.004G047300.5	RLK-Pelle_RLCK-VIII	D4	4210665-4214241
Cotton_A_06833	RLK-Pelle_RLCK-VIIa-2	A3	53134679-53137116	Gorai.004G038000.3	RLK-Pelle_RLCK-VIIa-2	D4	3138799-3142048
Cotton_A_01265	RLK-Pelle_DLSV	A4	32704595-32707696	Gorai.001G030100.1	RLK-Pelle_DLSV	D1	2810936-2814029
Cotton_A_01243	RLK-Pelle_LRR-VII-2	A4	32907865-32910423	Gorai.001G032100.1	RLK-Pelle_LRR-VII-2	D1	2976914-2979659
Cotton_A_01193	RLK-Pelle_RLCK-X	A4	33279810-33282689	Gorai.001G036400.1	RLK-Pelle_RLCK-X	D1	3346332-3349934
Cotton_A_01175	CAMK_CAMKL-CHK1	A4	33406607-33407959	Gorai.001G037600.1	CAMK_CAMKL-CHK1	D1	3486163-3488409
Cotton_A_35215	NAK	A4	40865427-40871610	Gorai.001G066000.1	NAK	D1	6595648-6599071
Cotton_A_34908	RLK-Pelle_Extensin	A4	59760736-59763982	Gorai.001G144700.1	RLK-Pelle_Extensin	D1	19625547-19630285
Cotton_A_35259	NEK	A4	16798799-16804564	Gorai.001G124800.1	NEK	D1	15561079-15567959
Cotton_A_35261	RLK-Pelle_LRR-IX	A4	16878341-16881367	Gorai.001G125200.1	RLK-Pelle_LRR-IX	D1	15642725-15646785
Cotton_A_21454	RLK-Pelle_RLCK-IXb	A4	24691035-24694542	Gorai.001G169200.1	RLK-Pelle_RLCK-IXb	D1	24086147-24089980
Cotton_A_03795	CMGC_RCK	A4	51454280-51464479	Gorai.001G230900.1	CMGC_RCK	D1	46769603-46777929
Cotton_A_20611	RLK-Pelle_LRR-Xa	A4	56185800-56187617	Gorai.001G257700.1	RLK-Pelle_LRR-Xa	D1	53162695-53164683
Cotton_A_20623	TKL-Pl-4	A4	56257652-56262056	Gorai.001G261300.1	TKL-Pl-4	D1	53667645-53671250
Cotton_A_33797	RLK-Pelle_RLCK-VI	A4	249081-251523	Gorai.007G058300.1	RLK-Pelle_RLCK-VI	D7	4160476-4163364
Cotton_A_21454	RLK-Pelle_RLCK-IXb	A4	24691035-24694542	Gorai.007G099600.1	RLK-Pelle_RLCK-IXb	D7	7360448-7364400
Cotton_A_08259	RLK-Pelle_RLCK-VI	A4	25589952-25591740	Gorai.007G133000.1	RLK-Pelle_RLCK-VI	D7	10799153-10801720
Cotton_A_08258	RLK-Pelle_RKF3	A4	25600304-25602058	Gorai.007G133100.1	RLK-Pelle_RKF3	D7	10815000-10816907
Cotton_A_08199	TKL-Pl-4	A4	26503161-26505675	Gorai.007G139200.1	TKL-Pl-4	D7	11411254-11414081
Cotton_A_03795	CMGC_RCK	A4	51454280-51464479	Gorai.007G157300.1	CMGC_RCK	D7	13686625-13694974
Cotton_A_03753	RLK-Pelle_LRR-Xa	A4	52052339-52053325	Gorai.007G161400.3	RLK-Pelle_LRR-Xa	D7	14116959-14120120
Cotton_A_03691	WNK_NRBP	A4	53166495-53168005	Gorai.007G167300.1	WNK_NRBP	D7	14879318-14881897
Cotton_A_12492	RLK-Pelle_CrRLK1L-1	A4	66193396-66194493	Gorai.007G176000.1	RLK-Pelle_CrRLK1L-1	D7	16379370-16383183
Cotton_A_12535	RLK-Pelle_LRR-XII-1	A4	67065514-67070409	Gorai.007G181000.1	RLK-Pelle_LRR-XII-1	D7	17089595-17094350
Cotton_A_12552	RLK-Pelle_LRK10L-2	A4	67468692-67469597	Gorai.007G182500.1	RLK-Pelle_LRK10L-2	D7	17399830-17405494
Cotton_A_12560	RLK-Pelle_LRK10L-2	A4	67627573-67631509	Gorai.007G182900.1	RLK-Pelle_LRK10L-2	D7	17443979-17448294
Cotton_A_12563	RLK-Pelle_LRK10L-2	A4	67662790-67668417	Gorai.007G183100.1	RLK-Pelle_LRK10L-2	D7	17475550-17481593
Cotton_A_19365	CAMK_CDPK	A4	84873921-84878214	Gorai.007G194500.1	CAMK_CDPK	D7	19220289-19225229
Cotton_A_19333	RLK-Pelle_LRR-VII-3	A4	85394977-85398363	Gorai.007G196700.2	RLK-Pelle_LRR-VII-3	D7	19709672-19714278
Cotton_A_14638	RLK-Pelle_PERK-1	A4	87234797-87237140	Gorai.007G204000.1	RLK-Pelle_PERK-1	D7	21000804-21004513
Cotton_A_32789	RLK-Pelle_CrRLK1L-1	A4	88526414-88528903	Gorai.007G218500.1	RLK-Pelle_CrRLK1L-1	D7	24986678-24988196
Cotton_A_34226	RLK-Pelle_LysM	A4	92955376-92957388	Gorai.007G248700.1	RLK-Pelle_LysM	D7	38852031-38854043
Cotton_A_14978	NEK	A4	109808594-109812949	Gorai.007G283900.3	NEK	D7	48627870-48634062
Cotton_A_14994	WNK_NRBP	A4	110217999-110220988	Gorai.007G285300.1	WNK_NRBP	D7	48893102-48896688
Cotton_A_15004	TKL_CTR1-DRK-2	A4	110582964-110589225	Gorai.007G286200.1	TKL_CTR1-DRK-2	D7	49131968-49138664
Cotton_A_15017	CMGC_CDK-CRK7-CDK9	A4	111119792-111123533	Gorai.007G287200.1	CMGC_CDK-CRK7-CDK9	D7	49385367-49390005
Cotton_A_24862	RLK-Pelle_DLSV	A4	132592931-132595901	Gorai.007G317800.1	RLK-Pelle_DLSV	D7	53261223-53264377
Cotton_A_17244	PEK_PEK	A4	134748533-134752558	Gorai.007G322900.1	PEK_PEK	D7	54084668-54089631
Cotton_A_01223	RLK-Pelle_L-LEC	A4	33046516-33052578	Gorai.007G231300.1	RLK-Pelle_L-LEC	D7	28994813-28996759
Cotton_A_26510	CAMK_OST1L	A4	34849993-34852181	Gorai.007G234800.1	CAMK_OST1L	D7	30718959-30721308
Cotton_A_29534	CMGC_DYRK-YAK	A4	44970645-44982296	Gorai.007G247600.1	CMGC_DYRK-YAK	D7	38401226-38413535
Cotton_A_18116	RLK-Pelle_WAK_LRK10L-1	A4	48114913-48116712	Gorai.007G267100.1	RLK-Pelle_WAK_LRK10L-1	D7	44637289-44639245
Cotton_A_21287	RLK-Pelle_RLCK-VI	A4	64886120-64890926	Gorai.007G291900.1	RLK-Pelle_RLCK-VI	D7	50010074-50015706
Cotton_A_10648	CMGC_GSK	A4	73551419-73554229	Gorai.007G308500.3	CMGC_GSK	D7	52192786-52196322
Cotton_A_10984	RLK-Pelle_RLCK-VI	A4	104592931-104597256	Gorai.007G343100.1	RLK-Pelle_RLCK-VI	D7	56844409-56849234
Cotton_A_10987	CK1_CK1-Pl	A4	104614582-104619551	Gorai.007G343500.1	CK1_CK1-Pl	D7	56865710-56871515
Cotton_A_14285	RLK-Pelle_RLCK-VIIa-1	A4	116752385-116756313	Gorai.007G349400.1	RLK-Pelle_RLCK-VIIa-1	D7	57951540-57955486
Cotton_A_05579	RLK-Pelle_DLSV	A4	129053344-129055459	Gorai.007G378900.1	RLK-Pelle_DLSV	D7	60905645-60908880
Cotton_A_14378	TKL_Gdt	A4	8286498-8288664	Gorai.007G106200.1	TKL_Gdt	D7	7967990-7970448
Cotton_A_12282	RLK-Pelle_LysM	A4	22124751-22132248	Gorai.007G171300.1	RLK-Pelle_LysM	D7	15553613-15562638
Cotton_A_12306	RLK-Pelle_CrRLK1L-1	A4	22757571-22758620	Gorai.007G173600.1	RLK-Pelle_CrRLK1L-1	D7	16016226-16018260
Cotton_A_12326	RLK-Pelle_CrRLK1L-1	A4	23119679-23122369	Gorai.007G175500.1	RLK-Pelle_CrRLK1L-1	D7	16303115-16306114
Cotton_A_12327	RLK-Pelle_CrRLK1L-1	A4	23148615-23151287	Gorai.007G175600.1	RLK-Pelle_CrRLK1L-1	D7	16336106-16339124
Cotton_A_12328	RLK-Pelle_CrRLK1L-1	A4	23176345-23177806	Gorai.007G175700.1	RLK-Pelle_CrRLK1L-1	D7	16342882-16344684
Cotton_A_12330	RLK-Pelle_CrRLK1L-1	A4	23187723-23188868	Gorai.007G175900.1	RLK-Pelle_CrRLK1L-1	D7	16362145-16363354
Cotton_A_12332	RLK-Pelle_CrRLK1L-1	A4	23209598-23210761	Gorai.007G176000.1	RLK-Pelle_CrRLK1L-1	D7	16379370-16383183
Cotton_A_20611	RLK-Pelle_LRR-Xa	A4	56185800-56187617	Gorai.007G161400.3	RLK-Pelle_LRR-Xa	D7	14116959-14120120
Cotton_A_12552	RLK-Pelle_LRK10L-2	A4	67468692-67469597	Gorai.007G183900.1	RLK-Pelle_LRK10L-2	D7	17650992-17658254
Cotton_A_06662	RLK-Pelle_L-LEC	A4	81231435-81264695	Gorai.007G231000.1	RLK-Pelle_L-LEC	D7	28955320-28957284
Cotton_A_39639	RLK-Pelle_LRR-III	A4	84333634-84339834	Gorai.007G244000.1	RLK-Pelle_LRR-III	D7	36234187-36240974
Cotton_A_09275	RLK-Pelle_LRR-XI-1	A4	126524841-126528001	Gorai.007G273700.1	RLK-Pelle_LRR-XI-1	D7	46688065-46691302
Cotton_A_09283	RLK-Pelle_CrRLK1L-1	A4	126673134-126675680	Gorai.007G274500.1	RLK-Pelle_CrRLK1L-1	D7	46811592-46814191
Cotton_A_09294	CK1_CK1	A4	126901205-126906342	Gorai.007G275800.1	CK1_CK1	D7	47080026-47086069
Cotton_A_09302	CAMK_CDPK	A4	127130974-127131923	Gorai.007G276600.1	CAMK_CDPK	D7	47308354-47309996
Cotton_A_17243	CMGC_CDK-CRK7-CDK9	A4	134756528-134761181	Gorai.007G322800.1	CMGC_CDK-CRK7-CDK9	D7	54075982-54081941
Cotton_A_26510	CAMK_OST1L	A4	34849993-34852181	Gorai.007G059900.1	CAMK_OST1L	D7	4234152-4237088
Cotton_A_09434	RLK-Pelle_RLCK-IXa	A4	54463895-54466455	Gorai.007G073300.1	RLK-Pelle_RLCK-IXa	D7	5194735-5199041
Cotton_A_20623	TKL-Pl-4	A4	56257652-56262056	Gorai.007G076700.1	TKL-Pl-4	D7	5426675-5431589
Cotton_A_15508	RLK-Pelle_LRR-XV	A4	57596457-57599879	Gorai.007G083000.1	RLK-Pelle_LRR-XV	D7	5935108-5939060
Cotton_A_21289	RLK-Pelle_RKF3	A4	64858676-64860475	Gorai.007G133100.1	RLK-Pelle_RKF3	D7	10815000-10816907
Cotton_A_19137	RLK-Pelle_LRR-XII-1	A4	77712913-77718291	Gorai.007G181000.1	RLK-Pelle_LRR-XII-1	D7	17089595-17094350
Cotton_A_22156	TKL-Pl-4	A4	99929444-99935307	Gorai.007G190200.1	TKL-Pl-4	D7	18542277-18548704
Cotton_A_33112	CAMK_CDPK	A4	119391065-119395326	Gorai.007G210700.1	CAMK_CDPK	D7	22680299-22685337
Cotton_A_20602	RLK-Pelle_RLCK-VIIa-2	A4	56126595-56129729	Gorai.007G078700.1	RLK-Pelle_RLCK-VIIa-2	D7	5586481-5590585
Cotton_A_20611	RLK-Pelle_LRR-Xa	A4	56185800-56187617	Gorai.007G077900.1	RLK-Pelle_LRR-Xa	D7	5527303-5529670
Cotton_A_20627	STE_STE20-Fray	A4	56291769-56297694	Gorai.007G076300.1	STE_STE20-Fray	D7	5390561-5398335
Cotton_A_20635	STE_STE7	A4	56358586-56361865	Gorai.007G075600.3	STE_STE7	D7	5328475-5333553
Cotton_A_20637	AGC_RSK-2	A4	56374595-56377866	Gorai.007G075400.2	AGC_RSK-2	D7	5313435-5317750
Cotton_A_15508	RLK-Pelle_LRR-XV	A4	57596457-57599879	Gorai.007G073100.1	RLK-Pelle_LRR-XV	D7	5179623-5183267
Cotton_A_36161	CAMK_OST1L	A4	74082305-74084364	Gorai.007G059900.1	CAMK_OST1L	D7	4234152-4237088
Cotton_A_34226	RLK-Pelle_LysM	A4	92955376-92957388	Gorai.007G051600.1	RLK-Pelle_LysM	D7	3636223-3640219
Cotton_A_05577	CAMK_CDPK	A4	129060495-129064638	Gorai.007G035100.3	CAMK_CDPK	D7	2415302-2419085
Cotton_A_31463	STE_STE11	A4	42298867-42303220	Gorai.007G296700.1	STE_STE11	D7	50709067-50713892
Cotton_A_21289	RLK-Pelle_RKF3	A4	64858676-64860475	Gorai.007G292100.1	RLK-Pelle_RKF3	D7	50053047-50054849
Cotton_A_21288	RLK-Pelle_RKF3	A4	64866709-64868559	Gorai.007G292000.1	RLK-Pelle_RKF3	D7	50040462-50042503
Cotton_A_36161	CAMK_OST1L	A4	74082305-74084364	Gorai.007G234800.1	CAMK_OST1L	D7	30718959-30721308
Cotton_A_06659	RLK-Pelle_L-LEC	A4	81070894-81072840	Gorai.007G231200.1	RLK-Pelle_L-LEC	D7	28990583-28992597
Cotton_A_06661	RLK-Pelle_L-LEC	A4	81227227-81229173	Gorai.007G231100.1	RLK-Pelle_L-LEC	D7	28985811-28987760
Cotton_A_32792	RLK-Pelle_CrRLK1L-1	A4	88497696-88500200	Gorai.007G218600.1	RLK-Pelle_CrRLK1L-1	D7	24995471-24997975
Cotton_A_22161	RLK-Pelle_LRR-I-1	A4	99775657-99777305	Gorai.007G190800.1	RLK-Pelle_LRR-I-1	D7	18694554-18696509
Cotton_A_21454	RLK-Pelle_RLCK-IXb	A4	24691035-24694542	Gorai.008G275700.1	RLK-Pelle_RLCK-IXb	D8	55367748-55373283
Cotton_A_01216	RLK-Pelle_SD-2b	A4	33084812-33087286	Gorai.008G272500.1	RLK-Pelle_SD-2b	D8	55149828-55152821
Cotton_A_35215	NAK	A4	40865427-40871610	Gorai.008G201200.2	NAK	D8	48694935-48698589
Cotton_A_34908	RLK-Pelle_Extensin	A4	59760736-59763982	Gorai.008G138500.1	RLK-Pelle_Extensin	D8	38896886-38901504
Cotton_A_10648	CMGC_GSK	A4	73551419-73554229	Gorai.008G136600.1	CMGC_GSK	D8	38585110-38589107
Cotton_A_32789	RLK-Pelle_CrRLK1L-1	A4	88526414-88528903	Gorai.008G078800.1	RLK-Pelle_CrRLK1L-1	D8	15158892-15161360
Cotton_A_33112	CAMK_CDPK	A4	119391065-119395326	Gorai.008G074300.1	CAMK_CDPK	D8	13408218-13413448
Cotton_A_01276	CMGC_CLK	A4	32545412-32548053	Gorai.009G052800.1	CMGC_CLK	D9	3798322-3801745
Cotton_A_01272	RLK-Pelle_LRR-XI-1	A4	32625618-32628491	Gorai.009G053200.1	RLK-Pelle_LRR-XI-1	D9	3859923-3863289
Cotton_A_01265	RLK-Pelle_DLSV	A4	32704595-32707696	Gorai.009G053900.1	RLK-Pelle_DLSV	D9	3903516-3907174
Cotton_A_01247	CAMK_CAMKL-CHK1	A4	32871827-32873122	Gorai.009G055400.1	CAMK_CAMKL-CHK1	D9	4028418-4029980
Cotton_A_01243	RLK-Pelle_LRR-VII-2	A4	32907865-32910423	Gorai.009G055800.1	RLK-Pelle_LRR-VII-2	D9	4065687-4069415
Cotton_A_01223	RLK-Pelle_L-LEC	A4	33046516-33052578	Gorai.009G057500.1	RLK-Pelle_L-LEC	D9	4142576-4144972
Cotton_A_01216	RLK-Pelle_SD-2b	A4	33084812-33087286	Gorai.009G058300.3	RLK-Pelle_SD-2b	D9	4179852-4183414
Cotton_A_01193	RLK-Pelle_RLCK-X	A4	33279810-33282689	Gorai.009G060300.1	RLK-Pelle_RLCK-X	D9	4327825-4331774
Cotton_A_01175	CAMK_CAMKL-CHK1	A4	33406607-33407959	Gorai.009G062200.1	CAMK_CAMKL-CHK1	D9	4467909-4470015
Cotton_A_01101	TKL-Pl-4	A4	33926912-33930865	Gorai.009G069900.2	TKL-Pl-4	D9	4949210-4954871
Cotton_A_01089	RLK-Pelle_SD-2b	A4	34022805-34025222	Gorai.009G070900.1	RLK-Pelle_SD-2b	D9	5021139-5023445
Cotton_A_01075	AGC_RSK-2	A4	34139115-34140359	Gorai.009G072200.1	AGC_RSK-2	D9	5138994-5141056
Cotton_A_35259	NEK	A4	16798799-16804564	Gorai.013G256900.3	NEK	D13	57293863-57300145
Cotton_A_12326	RLK-Pelle_CrRLK1L-1	A4	23119679-23122369	Gorai.013G235600.1	RLK-Pelle_CrRLK1L-1	D13	55359418-55362142
Cotton_A_01265	RLK-Pelle_DLSV	A4	32704595-32707696	Gorai.013G217500.1	RLK-Pelle_DLSV	D13	53756436-53760689
Cotton_A_01243	RLK-Pelle_LRR-VII-2	A4	32907865-32910423	Gorai.013G216200.1	RLK-Pelle_LRR-VII-2	D13	53610858-53613766
Cotton_A_29534	CMGC_DYRK-YAK	A4	44970645-44982296	Gorai.013G185200.1	CMGC_DYRK-YAK	D13	48406903-48419794
Cotton_A_03691	WNK_NRBP	A4	53166495-53168005	Gorai.013G156000.1	WNK_NRBP	D13	43088420-43089618
Cotton_A_20602	RLK-Pelle_RLCK-VIIa-2	A4	56126595-56129729	Gorai.013G077800.1	RLK-Pelle_RLCK-VIIa-2	D13	9971374-9975960
Cotton_A_34609	RLK-Pelle_LRR-XI-1	A5	14888970-14892026	Gorai.005G081200.1	RLK-Pelle_LRR-XI-1	D5	9750584-9754235
Cotton_A_19574	RLK-Pelle_WAK	A5	15317205-15319851	Gorai.005G085600.1	RLK-Pelle_WAK	D5	10617527-10620992
Cotton_A_19581	RLK-Pelle_WAK	A5	15659975-15661705	Gorai.005G085900.1	RLK-Pelle_WAK	D5	10744390-10747928
Cotton_A_27341	RLK-Pelle_RLCK-VIIa-2	A5	19038788-19044891	Gorai.005G114200.1	RLK-Pelle_RLCK-VIIa-2	D5	21880642-21884624
Cotton_A_33424	CMGC_DYRK-PRP4	A5	20730947-20737182	Gorai.005G135000.1	CMGC_DYRK-PRP4	D5	34301440-34309417
Cotton_A_33363	RLK-Pelle_RLCK-VIIb	A5	21137302-21139437	Gorai.005G184800.1	RLK-Pelle_RLCK-VIIb	D5	54258583-54261522
Cotton_A_19306	RLK-Pelle_LRR-Xa	A5	29726070-29727905	Gorai.005G188100.1	RLK-Pelle_LRR-Xa	D5	54817969-54821689
Cotton_A_19295	RLK-Pelle_WAK_LRK10L-1	A5	29934644-29936551	Gorai.005G189300.1	RLK-Pelle_WAK_LRK10L-1	D5	55043683-55045590
Cotton_A_19693	RLK-Pelle_LRR-XI-1	A5	42265706-42270509	Gorai.005G265400.1	RLK-Pelle_LRR-XI-1	D5	63876424-63881070
Cotton_A_22446	AGC_NDR	A5	24781387-24785307	Gorai.005G050600.1	AGC_NDR	D5	4989699-4994732
Cotton_A_08717	RLK-Pelle_CrRLK1L-1	A5	50349151-50351694	Gorai.005G067100.1	RLK-Pelle_CrRLK1L-1	D5	7148352-7150898
Cotton_A_08720	TKL_CTR1-DRK-2	A5	50377368-50382496	Gorai.005G067300.1	TKL_CTR1-DRK-2	D5	7181288-7186387
Cotton_A_08762	RLK-Pelle_RLCK-VIII	A5	51328701-51330732	Gorai.005G071500.2	RLK-Pelle_RLCK-VIII	D5	7786926-7791587
Cotton_A_08763	RLK-Pelle_RLCK-V	A5	51331799-51334063	Gorai.005G071600.4	RLK-Pelle_RLCK-V	D5	7791642-7794631
Cotton_A_08792	CAMK_CDPK	A5	52002688-52005412	Gorai.005G074300.1	CAMK_CDPK	D5	8240260-8243421
Cotton_A_08811	RLK-Pelle_SD-2b	A5	52570790-52573345	Gorai.005G075600.1	RLK-Pelle_SD-2b	D5	8608503-8611061
Cotton_A_32611	RLK-Pelle_URK-2	A5	2121633-2124238	Gorai.005G183100.1	RLK-Pelle_URK-2	D5	53500256-53502826
Cotton_A_00787	RLK-Pelle_LRR-III	A5	7384486-7386201	Gorai.005G239500.1	RLK-Pelle_LRR-III	D5	62080730-62082565
Cotton_A_00784	CAMK_OST1L	A5	7412295-7415877	Gorai.005G239800.1	CAMK_OST1L	D5	62117268-62121647
Cotton_A_00755	RLK-Pelle_RKF3	A5	7619973-7621919	Gorai.005G242300.1	RLK-Pelle_RKF3	D5	62316676-62318622
Cotton_A_00743	RLK-Pelle_RLCK-V	A5	7704876-7708007	Gorai.005G243300.1	RLK-Pelle_RLCK-V	D5	62398990-62403180
Cotton_A_00740	RLK-Pelle_LRR-XIV	A5	7729358-7732361	Gorai.005G243800.1	RLK-Pelle_LRR-XIV	D5	62421676-62425720
Cotton_A_00717	RLK-Pelle_CrRLK1L-1	A5	7923478-7926069	Gorai.005G246200.1	RLK-Pelle_CrRLK1L-1	D5	62624574-62627365
Cotton_A_00755	RLK-Pelle_RKF3	A5	7619973-7621919	Gorai.005G088300.1	RLK-Pelle_RKF3	D5	11619104-11621301
Cotton_A_38327	RLK-Pelle_LRR-VI-1	A5	11846122-11848815	Gorai.005G139400.1	RLK-Pelle_LRR-VI-1	D5	36405143-36408360
Cotton_A_34181	STE_STE20-Pl	A5	12535915-12540689	Gorai.005G146100.1	STE_STE20-Pl	D5	39616482-39624305
Cotton_A_34822	RLK-Pelle_LRR-XI-1	A5	17298788-17302284	Gorai.005G199100.1	RLK-Pelle_LRR-XI-1	D5	57413234-57417426
Cotton_A_17971	RLK-Pelle_LRR-V	A5	17622896-17629569	Gorai.005G204500.2	RLK-Pelle_LRR-V	D5	58382212-58389756
Cotton_A_27334	CAMK_CDPK	A5	19134554-19137586	Gorai.005G216500.2	CAMK_CDPK	D5	59941527-59945973
Cotton_A_19675	AGC_RSK-2	A5	42167301-42169160	Gorai.005G267200.1	AGC_RSK-2	D5	63976457-63979229
Cotton_A_19587	RLK-Pelle_PERK-2	A5	15754670-15758395	Gorai.005G084800.1	RLK-Pelle_PERK-2	D5	10448508-10452168
Cotton_A_19602	STE_STE11	A5	16067103-16069783	Gorai.005G083400.1	STE_STE11	D5	10286817-10289865
Cotton_A_22445	CK1_CK1	A5	24775137-24779053	Gorai.005G050700.1	CK1_CK1	D5	4996071-5000960
Cotton_A_04377	CMGC_MAPK	A5	25675272-25679141	Gorai.005G011100.1	CMGC_MAPK	D5	764244-768637
Cotton_A_04353	TKL-Pl-5	A5	25873536-25877013	Gorai.005G007700.1	TKL-Pl-5	D5	538517-543042
Cotton_A_04333	CAMK_CAMKL-CHK1	A5	26073704-26075352	Gorai.005G005600.1	CAMK_CAMKL-CHK1	D5	356522-359311
Cotton_A_04331	CAMK_CAMKL-CHK1	A5	26085614-26086906	Gorai.005G005400.1	CAMK_CAMKL-CHK1	D5	345045-346723
Cotton_A_04325	TKL-Pl-4	A5	26145106-26148002	Gorai.005G004900.1	TKL-Pl-4	D5	273244-277403
Cotton_A_04321	RLK-Pelle_RLCK-II	A5	26164370-26170523	Gorai.005G004400.1	RLK-Pelle_RLCK-II	D5	252552-255664
Cotton_A_04311	Group-Pl-4	A5	26234827-26237400	Gorai.005G003400.1	Group-Pl-4	D5	181439-184140
Cotton_A_04292	RLK-Pelle_RLCK-VIIa-2	A5	26324378-26328110	Gorai.005G001500.1	RLK-Pelle_RLCK-VIIa-2	D5	89115-93142
Cotton_A_08366	CAMK_CAMKL-CHK1	A5	57548677-57550053	Gorai.005G046300.1	CAMK_CAMKL-CHK1	D5	4396943-4399422
Cotton_A_08349	TKL-Pl-4	A5	57710501-57712152	Gorai.005G044700.1	TKL-Pl-4	D5	4254453-4256536
Cotton_A_08325	WNK_NRBP	A5	57937926-57940679	Gorai.005G042400.1	WNK_NRBP	D5	4050153-4053108
Cotton_A_08296	RLK-Pelle_LRR-XI-1	A5	58282759-58285883	Gorai.005G039600.1	RLK-Pelle_LRR-XI-1	D5	3734505-3741042
Cotton_A_25305	RLK-Pelle_LRR-IX	A5	59068450-59071703	Gorai.005G026700.1	RLK-Pelle_LRR-IX	D5	2361518-2365096
Cotton_A_23929	RLK-Pelle_WAK	A5	59684500-59687757	Gorai.005G021700.1	RLK-Pelle_WAK	D5	1808495-1812530
Cotton_A_27351	RLK-Pelle_LRR-II	A5	18793267-18799849	Gorai.005G218200.1	RLK-Pelle_LRR-II	D5	60135781-60143685
Cotton_A_27344	RLK-Pelle_L-LEC	A5	18901994-18904011	Gorai.005G217600.1	RLK-Pelle_L-LEC	D5	60061316-60063623
Cotton_A_27341	RLK-Pelle_RLCK-VIIa-2	A5	19038788-19044891	Gorai.005G217300.1	RLK-Pelle_RLCK-VIIa-2	D5	60035993-60039318
Cotton_A_33907	CMGC_CDK-PITSLRE	A5	39823265-39826549	Gorai.005G170300.1	CMGC_CDK-PITSLRE	D5	49845864-49852364
Cotton_A_22824	RLK-Pelle_LRR-Xb-1	A5	46890020-46893058	Gorai.005G151100.1	RLK-Pelle_LRR-Xb-1	D5	41966281-41969875
Cotton_A_08717	RLK-Pelle_CrRLK1L-1	A5	50349151-50351694	Gorai.005G120700.1	RLK-Pelle_CrRLK1L-1	D5	25347394-25350777
Cotton_A_19581	RLK-Pelle_WAK	A5	15659975-15661705	Gorai.011G217900.1	RLK-Pelle_WAK	D11	52461093-52464103
Cotton_A_22445	CK1_CK1	A5	24775137-24779053	Gorai.011G175500.1	CK1_CK1	D11	40431578-40438102
Cotton_A_04377	CMGC_MAPK	A5	25675272-25679141	Gorai.011G132800.1	CMGC_MAPK	D11	20168774-20172658
Cotton_A_04353	TKL-Pl-5	A5	25873536-25877013	Gorai.011G131000.1	TKL-Pl-5	D11	19792154-19802769
Cotton_A_04331	CAMK_CAMKL-CHK1	A5	26085614-26086906	Gorai.011G129300.1	CAMK_CAMKL-CHK1	D11	19019159-19021032
Cotton_A_04321	RLK-Pelle_RLCK-II	A5	26164370-26170523	Gorai.011G127600.1	RLK-Pelle_RLCK-II	D11	18267662-18271474
Cotton_A_33482	RLK-Pelle_Extensin	A5	34917953-34920849	Gorai.011G123200.1	RLK-Pelle_Extensin	D11	17361867-17365471
Cotton_A_31071	RLK-Pelle_LRR-III	A6	58798465-58801894	Gorai.003G026300.1	RLK-Pelle_LRR-III	D3	2374285-2377716
Cotton_A_28487	RLK-Pelle_CrRLK1L-1	A6	81143419-81144561	Gorai.003G027400.1	RLK-Pelle_CrRLK1L-1	D3	2479778-2482204
Cotton_A_13376	RLK-Pelle_LRR-Xb-2	A6	99387546-99391160	Gorai.003G048200.1	RLK-Pelle_LRR-Xb-1	D3	6580742-6584974
Cotton_A_25788	RLK-Pelle_PERK-1	A6	100390773-100397084	Gorai.003G065300.1	RLK-Pelle_PERK-1	D3	13089837-13094932
Cotton_A_04442	WNK_NRBP	A6	107991102-107994473	Gorai.003G075600.1	WNK_NRBP	D3	18231263-18234134
Cotton_A_08075	RLK-Pelle_LRR-XI-2	A6	114534421-114535941	Gorai.003G108000.1	RLK-Pelle_LRR-XI-2	D3	33060668-33063039
Cotton_A_07964	CMGC_RCK	A6	49941928-49944975	Gorai.003G187100.1	CMGC_RCK	D3	45739175-45742291
Cotton_A_07922	STE_STE7	A6	50322700-50323659	Gorai.003G184000.1	STE_STE7	D3	45513899-45515349
Cotton_A_30874	AGC_RSK-2	A6	53740314-53746401	Gorai.003G139300.1	AGC_RSK-2	D3	40166740-40176617
Cotton_A_10894	RLK-Pelle_LRR-Xb-1	A6	56715782-56719366	Gorai.003G048200.1	RLK-Pelle_LRR-Xb-1	D3	6580742-6584974
Cotton_A_10870	RLK-Pelle_LRR-II	A6	56839854-56843541	Gorai.003G039900.1	RLK-Pelle_LRR-II	D3	4374963-4382857
Cotton_A_31071	RLK-Pelle_LRR-III	A6	58798465-58801894	Gorai.003G026300.1	RLK-Pelle_LRR-III	D3	2374285-2377716
Cotton_A_17766	RLK-Pelle_SD-2b	A6	21406318-21409216	Gorai.005G075600.1	RLK-Pelle_SD-2b	D5	8608503-8611061
Cotton_A_27152	STE_STE11	A6	25354542-25359097	Gorai.005G083400.1	STE_STE11	D5	10286817-10289865
Cotton_A_37258	RLK-Pelle_WAK	A6	25570576-25573017	Gorai.005G086500.1	RLK-Pelle_WAK	D5	11019964-11022357
Cotton_A_02104	RLK-Pelle_RLCK-XII-1	A6	31074694-31078333	Gorai.005G113100.1	RLK-Pelle_RLCK-XII-1	D5	21470777-21475262
Cotton_A_21032	RLK-Pelle_LRR-III	A6	34658794-34661938	Gorai.005G169100.1	RLK-Pelle_LRR-III	D5	49534248-49538596
Cotton_A_10813	RLK-Pelle_RKF3	A6	66373231-66375183	Gorai.005G242300.1	RLK-Pelle_RKF3	D5	62316676-62318622
Cotton_A_10817	RLK-Pelle_RLCK-V	A6	66432919-66435698	Gorai.005G243300.1	RLK-Pelle_RLCK-V	D5	62398990-62403180
Cotton_A_10821	RLK-Pelle_LRR-XIV	A6	66509646-66513628	Gorai.005G243800.1	RLK-Pelle_LRR-XIV	D5	62421676-62425720
Cotton_A_13215	STE_STE20-Fray	A6	15906182-15912881	Gorai.007G020100.1	STE_STE20-Fray	D7	1481037-1488778
Cotton_A_01964	RLK-Pelle_LRR-XII-1	A6	29157766-29163069	Gorai.007G045900.1	RLK-Pelle_LRR-XII-1	D7	3200697-3206689
Cotton_A_01978	RLK-Pelle_LRR-III	A6	29233352-29236109	Gorai.007G047200.1	RLK-Pelle_LRR-III	D7	3278280-3281318
Cotton_A_02026	RLK-Pelle_LysM	A6	29625083-29627020	Gorai.007G051600.1	RLK-Pelle_LysM	D7	3636223-3640219
Cotton_A_02041	CAMK_OST1L	A6	29700182-29703118	Gorai.007G053000.1	CAMK_OST1L	D7	3688310-3692097
Cotton_A_02043	STE_STE11	A6	29726342-29729870	Gorai.007G053300.1	STE_STE11	D7	3712725-3716994
Cotton_A_10908	Group-Pl-3	A6	56614225-56616754	Gorai.007G063800.1	Group-Pl-3	D7	4465944-4469022
Cotton_A_10817	RLK-Pelle_RLCK-V	A6	66432919-66435698	Gorai.007G102400.1	RLK-Pelle_RLCK-V	D7	7620492-7623013
Cotton_A_37106	RLK-Pelle_CrRLK1L-1	A6	73414113-73416647	Gorai.007G117300.1	RLK-Pelle_CrRLK1L-1	D7	9190462-9193683
Cotton_A_37105	RLK-Pelle_CrRLK1L-1	A6	73482167-73484638	Gorai.007G117400.1	RLK-Pelle_CrRLK1L-1	D7	9198913-9201761
Cotton_A_23678	RLK-Pelle_RKF3	A6	31979663-31981549	Gorai.007G133100.1	RLK-Pelle_RKF3	D7	10815000-10816907
Cotton_A_23677	RLK-Pelle_RLCK-VI	A6	31996002-31997767	Gorai.007G133000.1	RLK-Pelle_RLCK-VI	D7	10799153-10801720
Cotton_A_25899	CAMK_CAMKL-CHK1	A6	46195676-46202875	Gorai.007G112100.1	CAMK_CAMKL-CHK1	D7	8667694-8672992
Cotton_A_10894	RLK-Pelle_LRR-Xb-1	A6	56715782-56719366	Gorai.007G062800.1	RLK-Pelle_LRR-Xb-1	D7	4395340-4398924
Cotton_A_10870	RLK-Pelle_LRR-II	A6	56839854-56843541	Gorai.007G060500.1	RLK-Pelle_LRR-II	D7	4275081-4279942
Cotton_A_10863	CAMK_OST1L	A6	56884848-56886967	Gorai.007G059900.1	CAMK_OST1L	D7	4234152-4237088
Cotton_A_10850	RLK-Pelle_RLCK-VI	A6	56959133-56961476	Gorai.007G058300.1	RLK-Pelle_RLCK-VI	D7	4160476-4163364
Cotton_A_34331	CMGC_CK2	A6	85670131-85673340	Gorai.007G056100.1	CMGC_CK2	D7	3958708-3962645
Cotton_A_13376	RLK-Pelle_LRR-Xb-2	A6	99387546-99391160	Gorai.007G038800.1	RLK-Pelle_LRR-Xb-2	D7	2697746-2701528
Cotton_A_01430	CMGC_MAPK	A6	120081644-120086919	Gorai.007G004400.1	CMGC_MAPK	D7	353489-360189
Cotton_A_23678	RLK-Pelle_RKF3	A6	31979663-31981549	Gorai.007G292000.1	RLK-Pelle_RKF3	D7	50040462-50042503
Cotton_A_23677	RLK-Pelle_RLCK-VI	A6	31996002-31997767	Gorai.007G291900.1	RLK-Pelle_RLCK-VI	D7	50010074-50015706
Cotton_A_10870	RLK-Pelle_LRR-II	A6	56839854-56843541	Gorai.007G236500.2	RLK-Pelle_LRR-II	D7	31913672-31920789
Cotton_A_10863	CAMK_OST1L	A6	56884848-56886967	Gorai.007G234800.1	CAMK_OST1L	D7	30718959-30721308
Cotton_A_10850	RLK-Pelle_RLCK-VI	A6	56959133-56961476	Gorai.007G232200.1	RLK-Pelle_RLCK-VI	D7	29456757-29459860
Cotton_A_37106	RLK-Pelle_CrRLK1L-1	A6	73414113-73416647	Gorai.007G218600.1	RLK-Pelle_CrRLK1L-1	D7	24995471-24997975
Cotton_A_37105	RLK-Pelle_CrRLK1L-1	A6	73482167-73484638	Gorai.007G218500.1	RLK-Pelle_CrRLK1L-1	D7	24986678-24988196
Cotton_A_31082	STE_STE11	A6	76175053-76176105	Gorai.007G213900.1	STE_STE11	D7	23451650-23453490
Cotton_A_27152	STE_STE11	A6	25354542-25359097	Gorai.008G000500.1	STE_STE11	D8	110748-115944
Cotton_A_23678	RLK-Pelle_RKF3	A6	31979663-31981549	Gorai.008G006500.1	RLK-Pelle_RKF3	D8	781516-784065
Cotton_A_23677	RLK-Pelle_RLCK-VI	A6	31996002-31997767	Gorai.008G006600.1	RLK-Pelle_RLCK-VI	D8	795796-798406
Cotton_A_30874	AGC_RSK-2	A6	53740314-53746401	Gorai.008G012600.1	AGC_RSK-2	D8	1395519-1403250
Cotton_A_30877	RLK-Pelle_L-LEC	A6	53751987-53752757	Gorai.008G012800.1	RLK-Pelle_L-LEC	D8	1407668-1411166
Cotton_A_10754	RLK-Pelle_LRR-III	A6	65511196-65514456	Gorai.008G023200.2	RLK-Pelle_LRR-III	D8	2646119-2649895
Cotton_A_10765	RLK-Pelle_URK-1	A6	65675491-65679835	Gorai.008G024300.1	RLK-Pelle_URK-1	D8	2814941-2820007
Cotton_A_10809	CAMK_OST1L	A6	66291768-66294520	Gorai.008G027800.1	CAMK_OST1L	D8	3272577-3276235
Cotton_A_10813	RLK-Pelle_RKF3	A6	66373231-66375183	Gorai.008G028100.1	RLK-Pelle_RKF3	D8	3320169-3322158
Cotton_A_10817	RLK-Pelle_RLCK-V	A6	66432919-66435698	Gorai.008G028600.1	RLK-Pelle_RLCK-V	D8	3357023-3360392
Cotton_A_10821	RLK-Pelle_LRR-XIV	A6	66509646-66513628	Gorai.008G029000.1	RLK-Pelle_LRR-XIV	D8	3405222-3410245
Cotton_A_11401	RLK-Pelle_LRR-I-2	A6	77753244-77756030	Gorai.008G060300.4	RLK-Pelle_LRR-I-2	D8	9604815-9608645
Cotton_A_34331	CMGC_CK2	A6	85670131-85673340	Gorai.008G080500.1	CMGC_CK2	D8	15649492-15653352
Cotton_A_37358	CMGC_CDK-CRK7-CDK9	A6	90780812-90786391	Gorai.008G101200.1	CMGC_CDK-CRK7-CDK9	D8	30126477-30131292
Cotton_A_14578	STE_STE-Pl	A6	108828110-108841456	Gorai.008G149400.1	STE_STE-Pl	D8	40470833-40484910
Cotton_A_08075	RLK-Pelle_LRR-XI-2	A6	114534421-114535941	Gorai.008G203300.1	RLK-Pelle_LRR-XI-2	D8	48906439-48908929
Cotton_A_08058	CMGC_CDK-PITSLRE	A6	114700563-114702777	Gorai.008G205000.1	CMGC_CDK-PITSLRE	D8	49026157-49029075
Cotton_A_08056	RLK-Pelle_LRR-VI-1	A6	114735683-114739044	Gorai.008G205300.3	RLK-Pelle_LRR-VI-1	D8	49043598-49053545
Cotton_A_01289	RLK-Pelle_CrRLK1L-1	A6	121229613-121232153	Gorai.008G275200.1	RLK-Pelle_CrRLK1L-1	D8	55327198-55330296
Cotton_A_36295	RLK-Pelle_LRR-III	A6	18096067-18098523	Gorai.008G023200.2	RLK-Pelle_LRR-III	D8	2646119-2649895
Cotton_A_17685	TKL-Pl-6	A6	27311412-27317309	Gorai.008G049200.1	TKL-Pl-6	D8	6849456-6857874
Cotton_A_02041	CAMK_OST1L	A6	29700182-29703118	Gorai.008G073200.1	CAMK_OST1L	D8	12770650-12774479
Cotton_A_02043	STE_STE11	A6	29726342-29729870	Gorai.008G073600.1	STE_STE11	D8	13189159-13193982
Cotton_A_38637	RLK-Pelle_LRR-I-1	A6	41432785-41437180	Gorai.008G088500.1	RLK-Pelle_LRR-I-1	D8	20129003-20134302
Cotton_A_35294	RLK-Pelle_RLCK-VI	A6	46451894-46454990	Gorai.008G094600.1	RLK-Pelle_RLCK-VI	D8	25258612-25262393
Cotton_A_22631	RLK-Pelle_RLCK-VIII	A6	51912077-51914216	Gorai.008G135600.1	RLK-Pelle_RLCK-VIII	D8	38381303-38384894
Cotton_A_31071	RLK-Pelle_LRR-III	A6	58798465-58801894	Gorai.008G171200.1	RLK-Pelle_LRR-III	D8	44616321-44621133
Cotton_A_06139	RLK-Pelle_RLCK-VIIa-2	A6	67875882-67879690	Gorai.008G182000.1	RLK-Pelle_RLCK-VIIa-2	D8	45996731-46001282
Cotton_A_07183	RLK-Pelle_RLCK-VIIa-2	A6	73772969-73774827	Gorai.008G230200.1	RLK-Pelle_RLCK-VIIa-2	D8	51644865-51647478
Cotton_A_07095	RLK-Pelle_LRR-IV	A6	74851751-74854332	Gorai.008G239500.1	RLK-Pelle_LRR-IV	D8	52617480-52621207
Cotton_A_07077	RLK-Pelle_LRR-VII-1	A6	74993065-74995813	Gorai.008G241300.1	RLK-Pelle_LRR-VII-1	D8	52748051-52751593
Cotton_A_04442	WNK_NRBP	A6	107991102-107994473	Gorai.008G257300.1	WNK_NRBP	D8	53908072-53911893
Cotton_A_01431	TKL_CTR1-DRK-2	A6	120065069-120073613	Gorai.008G289300.1	TKL_CTR1-DRK-2	D8	56413620-56422901
Cotton_A_28389	CMGC_MAPK	A6	8515064-8516258	Gorai.008G065400.3	CMGC_MAPK	D8	10488803-10490233
Cotton_A_40870	STE_STE11	A6	13983076-13987166	Gorai.008G073600.1	STE_STE11	D8	13189159-13193982
Cotton_A_36295	RLK-Pelle_LRR-III	A6	18096067-18098523	Gorai.008G078600.1	RLK-Pelle_LRR-III	D8	14965641-14968594
Cotton_A_20950	TKL-Pl-5	A6	19048730-19052012	Gorai.008G121800.1	TKL-Pl-5	D8	36021052-36024939
Cotton_A_20938	RLK-Pelle_SD-2b	A6	19407848-19410436	Gorai.008G151000.1	RLK-Pelle_SD-2b	D8	40676871-40679298
Cotton_A_23056	RLK-Pelle_DLSV	A6	21248890-21251650	Gorai.008G160000.3	RLK-Pelle_DLSV	D8	42562753-42566746
Cotton_A_35609	RLK-Pelle_DLSV	A6	23973234-23975815	Gorai.008G160100.2	RLK-Pelle_DLSV	D8	42570462-42573494
Cotton_A_13584	RLK-Pelle_L-LEC	A6	9868499-9870508	Gorai.008G217500.1	RLK-Pelle_L-LEC	D8	50412195-50414793
Cotton_A_13605	RLK-Pelle_LRR-XI-1	A6	10051159-10055398	Gorai.008G215400.1	RLK-Pelle_LRR-XI-1	D8	50240062-50244884
Cotton_A_13614	RLK-Pelle_LRR-III	A6	10113023-10114808	Gorai.008G214600.1	RLK-Pelle_LRR-III	D8	50139357-50141978
Cotton_A_20951	RLK-Pelle_RLCK-XII-1	A6	19044326-19047250	Gorai.008G122000.1	RLK-Pelle_RLCK-XII-1	D8	36035019-36039050
Cotton_A_20950	TKL-Pl-5	A6	19048730-19052012	Gorai.008G121800.1	TKL-Pl-5	D8	36021052-36024939
Cotton_A_20938	RLK-Pelle_SD-2b	A6	19407848-19410436	Gorai.008G120700.1	RLK-Pelle_SD-2b	D8	35717889-35720857
Cotton_A_20928	CMGC_MAPK	A6	19600828-19604565	Gorai.008G120100.1	CMGC_MAPK	D8	35648851-35653601
Cotton_A_20926	RLK-Pelle_RLCK-V	A6	19648709-19651000	Gorai.008G119900.1	RLK-Pelle_RLCK-V	D8	35618274-35621028
Cotton_A_17707	AGC_RSK-2	A6	28040064-28042133	Gorai.008G047700.1	AGC_RSK-2	D8	6575507-6578349
Cotton_A_17722	CMGC_CDK-CRK7-CDK9	A6	28502461-28507314	Gorai.008G046600.1	CMGC_CDK-CRK7-CDK9	D8	6293575-6298658
Cotton_A_17728	CMGC_GSK	A6	28645044-28648476	Gorai.008G045800.1	CMGC_GSK	D8	6198704-6203731
Cotton_A_02046	RLK-Pelle_LRR-XI-1	A6	29791402-29794561	Gorai.008G045400.1	RLK-Pelle_LRR-XI-1	D8	6116098-6119264
Cotton_A_02104	RLK-Pelle_RLCK-XII-1	A6	31074694-31078333	Gorai.008G040100.1	RLK-Pelle_RLCK-XII-1	D8	5162205-5166605
Cotton_A_15811	CAMK_CDPK	A6	32917955-32920347	Gorai.008G016700.2	CAMK_CDPK	D8	1906221-1910240
Cotton_A_15781	RLK-Pelle_RLCK-VIIa-2	A6	33259445-33261481	Gorai.008G014200.1	RLK-Pelle_RLCK-VIIa-2	D8	1644631-1647388
Cotton_A_15775	CAMK_CDPK	A6	33327939-33330675	Gorai.008G013700.1	CAMK_CDPK	D8	1576504-1579473
Cotton_A_13215	STE_STE20-Fray	A6	15906182-15912881	Gorai.008G258000.1	STE_STE20-Fray	D8	53934444-53942369
Cotton_A_13222	WNK_NRBP	A6	15935162-15938482	Gorai.008G257300.1	WNK_NRBP	D8	53908072-53911893
Cotton_A_20951	RLK-Pelle_RLCK-XII-1	A6	19044326-19047250	Gorai.008G246800.4	RLK-Pelle_RLCK-XII-1	D8	53105106-53110603
Cotton_A_35609	RLK-Pelle_DLSV	A6	23973234-23975815	Gorai.008G160100.2	RLK-Pelle_DLSV	D8	42570462-42573494
Cotton_A_25899	CAMK_CAMKL-CHK1	A6	46195676-46202875	Gorai.008G129500.1	CAMK_CAMKL-CHK1	D8	37210448-37214045
Cotton_A_10850	RLK-Pelle_RLCK-VI	A6	56959133-56961476	Gorai.008G092900.1	RLK-Pelle_RLCK-VI	D8	23345070-23347920
Cotton_A_37106	RLK-Pelle_CrRLK1L-1	A6	73414113-73416647	Gorai.008G078900.1	RLK-Pelle_CrRLK1L-1	D8	15166772-15169903
Cotton_A_37105	RLK-Pelle_CrRLK1L-1	A6	73482167-73484638	Gorai.008G078800.1	RLK-Pelle_CrRLK1L-1	D8	15158892-15161360
Cotton_A_31082	STE_STE11	A6	76175053-76176105	Gorai.008G077000.1	STE_STE11	D8	14367834-14369263
Cotton_A_11421	RLK-Pelle_RLCK-VI	A6	78215173-78217669	Gorai.008G058700.1	RLK-Pelle_RLCK-VI	D8	9230029-9233009
Cotton_A_21317	RLK-Pelle_CrRLK1L-1	A6	94536196-94538751	Gorai.008G053200.1	RLK-Pelle_CrRLK1L-1	D8	7596657-7599218
Cotton_A_01481	TKL-Pl-4	A6	119603141-119606995	Gorai.008G294700.1	TKL-Pl-4	D8	56813357-56817413
Cotton_A_01455	STE_STE7	A6	119831645-119832604	Gorai.008G291700.1	STE_STE7	D8	56597189-56598160
Cotton_A_01441	RLK-Pelle_LRR-XII-1	A6	119951542-119955165	Gorai.008G290200.1	RLK-Pelle_LRR-XII-1	D8	56501952-56505640
Cotton_A_01430	CMGC_MAPK	A6	120081644-120086919	Gorai.008G289200.1	CMGC_MAPK	D8	56399946-56406216
Cotton_A_01379	RLK-Pelle_LRR-IV	A6	120532450-120534632	Gorai.008G284000.1	RLK-Pelle_LRR-IV	D8	55985842-55988712
Cotton_A_01364	RLK-Pelle_RLCK-XI	A6	120645334-120647274	Gorai.008G282500.1	RLK-Pelle_RLCK-XI	D8	55879506-55882086
Cotton_A_01345	CAMK_CDPK	A6	120777208-120779419	Gorai.008G280900.1	CAMK_CDPK	D8	55759214-55762989
Cotton_A_01294	RLK-Pelle_RLCK-IXb	A6	121183176-121188263	Gorai.008G275700.1	RLK-Pelle_RLCK-IXb	D8	55367748-55373283
Cotton_A_07922	STE_STE7	A6	50322700-50323659	Gorai.008G225100.1	STE_STE7	D8	51168116-51169144
Cotton_A_06167	TKL-Pl-5	A6	68503833-68508227	Gorai.008G179300.3	TKL-Pl-5	D8	45574634-45579790
Cotton_A_06197	RLK-Pelle_LRR-XV	A6	68860489-68863887	Gorai.008G176800.1	RLK-Pelle_LRR-XV	D8	45312729-45316112
Cotton_A_06202	STE_STE20-Pl	A6	68935013-68943698	Gorai.008G176300.1	STE_STE20-Pl	D8	45256454-45265255
Cotton_A_22056	RLK-Pelle_Extensin	A6	88624241-88628056	Gorai.008G138500.1	RLK-Pelle_Extensin	D8	38896886-38901504
Cotton_A_26407	RLK-Pelle_URK-3	A6	90158764-90161550	Gorai.008G132100.1	RLK-Pelle_URK-3	D8	37810739-37813761
Cotton_A_36964	RLK-Pelle_L-LEC	A6	110729433-110731490	Gorai.008G088900.1	RLK-Pelle_L-LEC	D8	20316633-20318690
Cotton_A_30794	CAMK_CDPK	A6	55600924-55605249	Gorai.013G042100.1	CAMK_CDPK	D13	3571963-3577689
Cotton_A_10754	RLK-Pelle_LRR-III	A6	65511196-65514456	Gorai.013G047000.1	RLK-Pelle_LRR-III	D13	4158785-4162710
Cotton_A_06139	RLK-Pelle_RLCK-VIIa-2	A6	67875882-67879690	Gorai.013G083100.1	RLK-Pelle_RLCK-VIIa-2	D13	11584839-11588588
Cotton_A_06167	TKL-Pl-5	A6	68503833-68508227	Gorai.013G089100.2	TKL-Pl-5	D13	13953492-13958608
Cotton_A_06197	RLK-Pelle_LRR-XV	A6	68860489-68863887	Gorai.013G094500.1	RLK-Pelle_LRR-XV	D13	15506132-15509278
Cotton_A_04571	CMGC_CDK-CRK7-CDK9	A6	104437939-104440623	Gorai.013G134700.1	CMGC_CDK-CRK7-CDK9	D13	35720040-35722444
Cotton_A_31183	CK1_CK1-Pl	A6	118757106-118761932	Gorai.013G203000.1	CK1_CK1-Pl	D13	51409994-51415090
Cotton_A_35294	RLK-Pelle_RLCK-VI	A6	46451894-46454990	Gorai.013G108200.1	RLK-Pelle_RLCK-VI	D13	23632967-23637738
Cotton_A_30874	AGC_RSK-2	A6	53740314-53746401	Gorai.013G065600.2	AGC_RSK-2	D13	7393381-7401556
Cotton_A_10754	RLK-Pelle_LRR-III	A6	65511196-65514456	Gorai.013G047000.1	RLK-Pelle_LRR-III	D13	4158785-4162710
Cotton_A_10765	RLK-Pelle_URK-1	A6	65675491-65679835	Gorai.013G044800.1	RLK-Pelle_URK-1	D13	3913435-3917778
Cotton_A_10809	CAMK_OST1L	A6	66291768-66294520	Gorai.013G038800.1	CAMK_OST1L	D13	3093295-3096912
Cotton_A_10821	RLK-Pelle_LRR-XIV	A6	66509646-66513628	Gorai.013G036900.1	RLK-Pelle_LRR-XIV	D13	2926005-2931152
Cotton_A_13385	RLK-Pelle_CrRLK1L-1	A6	99477683-99480328	Gorai.013G034800.1	RLK-Pelle_CrRLK1L-1	D13	2695755-2698310
Cotton_A_04563	RLK-Pelle_CR4L	A6	104491459-104493789	Gorai.013G018100.1	RLK-Pelle_CR4L	D13	1245619-1248403
Cotton_A_14230	RLK-Pelle_DLSV	A7	18009882-18019817	Gorai.002G048800.1	RLK-Pelle_DLSV	D2	4145459-4152704
Cotton_A_14231	RLK-Pelle_DLSV	A7	18033097-18040726	Gorai.002G049000.1	RLK-Pelle_DLSV	D2	4182643-4190820
Cotton_A_14232	RLK-Pelle_LRR-XII-1	A7	18046614-18054222	Gorai.002G049400.1	RLK-Pelle_LRR-XII-1	D2	4243437-4246114
Cotton_A_33817	RLK-Pelle_LRR-XII-1	A7	20543812-20544989	Gorai.002G051300.1	RLK-Pelle_LRR-XII-1	D2	4446423-4452960
Cotton_A_06573	RLK-Pelle_LRR-III	A7	27901983-27903813	Gorai.002G096000.1	RLK-Pelle_LRR-III	D2	12121983-12123813
Cotton_A_06571	WNK_NRBP	A7	27905283-27906331	Gorai.002G096100.1	WNK_NRBP	D2	12125004-12126656
Cotton_A_06517	RLK-Pelle_L-LEC	A7	28916809-28927737	Gorai.002G100600.1	RLK-Pelle_L-LEC	D2	12756220-12758376
Cotton_A_06502	AGC_RSK-2	A7	29189263-29191158	Gorai.002G102000.2	AGC_RSK-2	D2	13031190-13034544
Cotton_A_06488	RLK-Pelle_LRR-XI-1	A7	29300259-29303661	Gorai.002G103300.1	RLK-Pelle_LRR-XI-1	D2	13133427-13137153
Cotton_A_18564	RLK-Pelle_RLCK-VIIa-2	A7	61968073-61969961	Gorai.002G257500.1	RLK-Pelle_RLCK-VIIa-2	D2	61938743-61942098
Cotton_A_04148	RLK-Pelle_LRR-III	A7	77662106-77664366	Gorai.002G243600.1	RLK-Pelle_LRR-III	D2	60775425-60777957
Cotton_A_38492	TKL_CTR1-DRK-2	A7	81895558-81902764	Gorai.002G159900.1	TKL_CTR1-DRK-2	D2	35598253-35607037
Cotton_A_12654	RLK-Pelle_RLCK-VIIa-1	A7	87373687-87376855	Gorai.002G115600.1	RLK-Pelle_RLCK-VIIa-1	D2	16377563-16382539
Cotton_A_12675	IRE1	A7	87725119-87728601	Gorai.002G114100.1	IRE1	D2	16113205-16117138
Cotton_A_12692	CMGC_CDK-Pl	A7	88233233-88234772	Gorai.002G112300.1	CMGC_CDK-Pl	D2	15840776-15842888
Cotton_A_12717	TKL-Pl-6	A7	89173954-89181877	Gorai.002G110000.1	TKL-Pl-6	D2	15142629-15153439
Cotton_A_06333	RLK-Pelle_CrRLK1L-1	A7	90640373-90642886	Gorai.002G074700.1	RLK-Pelle_CrRLK1L-1	D2	8781786-8784926
Cotton_A_06281	RLK-Pelle_SD-2b	A7	91514783-91517047	Gorai.002G069600.1	RLK-Pelle_SD-2b	D2	8081179-8083955
Cotton_A_06265	RLK-Pelle_LRR-Xb-1	A7	91710402-91713560	Gorai.002G068500.1	RLK-Pelle_LRR-Xb-1	D2	7919344-7923685
Cotton_A_06259	STE_STE20-YSK	A7	91744041-91752141	Gorai.002G067900.1	STE_STE20-YSK	D2	7883219-7892284
Cotton_A_25334	CMGC_MAPK	A7	93513607-93518588	Gorai.002G045300.1	CMGC_MAPK	D2	3780731-3786538
Cotton_A_25325	RLK-Pelle_LRR-XIIIa	A7	93616621-93618205	Gorai.002G044400.1	RLK-Pelle_LRR-XIIIa	D2	3662043-3664001
Cotton_A_25309	RLK-Pelle_LRK10L-2	A7	93808030-93816774	Gorai.002G039900.1	RLK-Pelle_LRK10L-2	D2	3263375-3266831
Cotton_A_30401	RLK-Pelle_DLSV	A7	106645154-106647657	Gorai.002G032800.2	RLK-Pelle_DLSV	D2	2455231-2459351
Cotton_A_17825	RLK-Pelle_RLCK-VIIa-1	A7	107521859-107524898	Gorai.002G026900.1	RLK-Pelle_RLCK-VIIa-1	D2	2027687-2031686
Cotton_A_28409	RLK-Pelle_SD-2b	A7	39790544-39791745	Gorai.003G163100.1	RLK-Pelle_SD-2b	D3	43234744-43236172
Cotton_A_11613	TKL_CTR1-DRK-2	A7	50412474-50418343	Gorai.003G162100.1	TKL_CTR1-DRK-2	D3	43080028-43086917
Cotton_A_04140	RLK-Pelle_RLCK-VIIa-2	A7	77464569-77471270	Gorai.003G154000.1	RLK-Pelle_RLCK-VIIa-2	D3	42278679-42286401
Cotton_A_04144	RLK-Pelle_RLCK-VI	A7	77551347-77553670	Gorai.003G153500.3	RLK-Pelle_RLCK-VI	D3	42208951-42211583
Cotton_A_04148	RLK-Pelle_LRR-III	A7	77662106-77664366	Gorai.003G153000.3	RLK-Pelle_LRR-III	D3	42124107-42128559
Cotton_A_04154	CAMK_CAMKL-CHK1	A7	77749197-77750420	Gorai.003G152300.1	CAMK_CAMKL-CHK1	D3	42049994-42052206
Cotton_A_04158	CAMK_CAMKL-CHK1	A7	77766565-77767890	Gorai.003G152000.1	CAMK_CAMKL-CHK1	D3	42010452-42013036
Cotton_A_04215	STE_STE11	A7	78516725-78518408	Gorai.003G146500.1	STE_STE11	D3	41354970-41356919
Cotton_A_04254	RLK-Pelle_RLCK-XVI	A7	79220294-79223760	Gorai.003G143400.4	RLK-Pelle_RLCK-XVI	D3	40848010-40853065
Cotton_A_38948	CMGC_CDK-CRK7-CDK9	A7	25469929-25473770	Gorai.006G267300.1	CMGC_CDK-CRK7-CDK9	D6	50559733-50566912
Cotton_A_00040	RLK-Pelle_RLCK-VIIa-1	A7	37493713-37498002	Gorai.006G264800.1	RLK-Pelle_RLCK-VIIa-1	D6	50375766-50379191
Cotton_A_11637	RLK-Pelle_LRR-VI-2	A7	50151356-50154500	Gorai.006G209800.1	RLK-Pelle_LRR-VI-2	D6	46479023-46483590
Cotton_A_18564	RLK-Pelle_RLCK-VIIa-2	A7	61968073-61969961	Gorai.006G172600.1	RLK-Pelle_RLCK-VIIa-2	D6	43164730-43167434
Cotton_A_38492	TKL_CTR1-DRK-2	A7	81895558-81902764	Gorai.006G158200.1	TKL_CTR1-DRK-2	D6	41745813-41753632
Cotton_A_25709	CAMK_CAMKL-CHK1	A7	86880138-86892742	Gorai.006G092100.1	CAMK_CAMKL-CHK1	D6	32874975-32882400
Cotton_A_12654	RLK-Pelle_RLCK-VIIa-1	A7	87373687-87376855	Gorai.006G075700.1	RLK-Pelle_RLCK-VIIa-1	D6	29813415-29819245
Cotton_A_17827	RLK-Pelle_RLCK-VI	A7	107509299-107513719	Gorai.006G074700.1	RLK-Pelle_RLCK-VI	D6	29627710-29635057
Cotton_A_05018	RLK-Pelle_LRR-VI-2	A7	14580093-14586431	Gorai.009G112500.1	RLK-Pelle_LRR-VI-2	D9	8188743-8193954
Cotton_A_14230	RLK-Pelle_DLSV	A7	18009882-18019817	Gorai.009G159800.1	RLK-Pelle_DLSV	D9	12240574-12246634
Cotton_A_36119	RLK-Pelle_LRR-III	A7	24835314-24837425	Gorai.009G214700.1	RLK-Pelle_LRR-III	D9	16687520-16690774
Cotton_A_12781	RLK-Pelle_WAK	A7	40442608-40445123	Gorai.009G250200.1	RLK-Pelle_WAK	D9	20317337-20319877
Cotton_A_12779	RLK-Pelle_WAK	A7	40451792-40452706	Gorai.009G250500.1	RLK-Pelle_WAK	D9	20373202-20375985
Cotton_A_12764	RLK-Pelle_PERK-2	A7	40771420-40775561	Gorai.009G251100.1	RLK-Pelle_PERK-2	D9	20445856-20449971
Cotton_A_12734	TKL-Pl-4	A7	41192821-41203751	Gorai.009G253200.1	TKL-Pl-4	D9	20712247-20724584
Cotton_A_24273	AGC-Pl	A7	46110247-46112842	Gorai.009G292400.3	AGC-Pl	D9	25268425-25271623
Cotton_A_37268	RLK-Pelle_LRR-Xb-1	A7	2020637-2024044	Gorai.009G455100.1	RLK-Pelle_LRR-Xb-1	D9	70622091-70627195
Cotton_A_06488	RLK-Pelle_LRR-XI-1	A7	29300259-29303661	Gorai.009G452000.2	RLK-Pelle_LRR-XI-1	D9	70291123-70295931
Cotton_A_04790	CAMK_CDPK	A7	43706758-43709822	Gorai.009G438300.1	CAMK_CDPK	D9	68877152-68880949
Cotton_A_24263	CMGC_CLK	A7	46455236-46458792	Gorai.009G423700.1	CMGC_CLK	D9	66182378-66186889
Cotton_A_38492	TKL_CTR1-DRK-2	A7	81895558-81902764	Gorai.009G408200.3	TKL_CTR1-DRK-2	D9	60729082-60742468
Cotton_A_06259	STE_STE20-YSK	A7	91744041-91752141	Gorai.009G376100.1	STE_STE20-YSK	D9	51088566-51099346
Cotton_A_25334	CMGC_MAPK	A7	93513607-93518588	Gorai.009G361300.1	CMGC_MAPK	D9	47602366-47607999
Cotton_A_30399	AGC_RSK-2	A7	106626114-106627421	Gorai.009G353100.1	AGC_RSK-2	D9	45645432-45647213
Cotton_A_27995	AGC_PDK1	A7	122808730-122816191	Gorai.009G307200.1	AGC_PDK1	D9	28063553-28070003
Cotton_A_22780	RLK-Pelle_DLSV	A7	70626677-70632934	Gorai.010G163000.1	RLK-Pelle_DLSV	D1	47033275-47043325
Cotton_A_31240	RLK-Pelle_RLCK-VIIa-2	A7	97107228-97108876	Gorai.010G093000.1	RLK-Pelle_RLCK-VIIa-2	D1	15076528-15078507
Cotton_A_06952	AGC_NDR	A7	114687173-114691355	Gorai.010G020100.1	AGC_NDR	D1	1515312-1520759
Cotton_A_06896	RLK-Pelle_WAK_LRK10L-1	A7	115269864-115273487	Gorai.010G013800.1	RLK-Pelle_WAK_LRK10L-1	D1	1026789-1031126
Cotton_A_06871	RLK-Pelle_SD-2b	A7	115475586-115476884	Gorai.010G011300.1	RLK-Pelle_SD-2b	D1	850560-852896
Cotton_A_06854	RLK-Pelle_LRR-XIV	A7	115566236-115569816	Gorai.010G010100.2	RLK-Pelle_LRR-XIV	D1	752100-757065
Cotton_A_13775	CMGC_CDK-Pl	A8	15876470-15881332	Gorai.001G000900.2	CMGC_CDK-Pl	D1	78527-87053
Cotton_A_17449	RLK-Pelle_SD-2b	A8	27411493-27412842	Gorai.001G002500.1	RLK-Pelle_SD-2b	D1	217091-218461
Cotton_A_30899	RLK-Pelle_LRR-III	A8	38122686-38125397	Gorai.001G003200.1	RLK-Pelle_LRR-III	D1	273321-276669
Cotton_A_09342	STE_STE7	A8	59154517-59157260	Gorai.001G009700.1	STE_STE7	D1	914217-916448
Cotton_A_32822	RLK-Pelle_LRR-XI-1	A8	77584272-77587066	Gorai.001G049500.1	RLK-Pelle_LRR-XI-1	D1	4687692-4691869
Cotton_A_02688	RLK-Pelle_LRR-XIIIa	A8	96508246-96511642	Gorai.001G074000.1	RLK-Pelle_LRR-XIIIa	D1	7563500-7567301
Cotton_A_36065	CAMK_CAMKL-CHK1	A8	101423979-101427399	Gorai.001G151000.1	CAMK_CAMKL-CHK1	D1	20973604-20977691
Cotton_A_10551	RLK-Pelle_RLCK-IXb	A8	103599353-103603434	Gorai.001G169300.1	RLK-Pelle_RLCK-IXb	D1	24152714-24158834
Cotton_A_39358	RLK-Pelle_LRR-III	A8	109183982-109186524	Gorai.001G203900.1	RLK-Pelle_LRR-III	D1	39675827-39678742
Cotton_A_22249	RLK-Pelle_LRR-XI-1	A8	26498012-26501174	Gorai.009G027700.1	RLK-Pelle_LRR-XI-1	D9	2100271-2103537
Cotton_A_09342	STE_STE7	A8	59154517-59157260	Gorai.009G033800.2	STE_STE7	D9	2527402-2530754
Cotton_A_09405	RLK-Pelle_LRR-XI-1	A8	59771211-59774318	Gorai.009G048200.1	RLK-Pelle_LRR-XI-1	D9	3491430-3495023
Cotton_A_32822	RLK-Pelle_LRR-XI-1	A8	77584272-77587066	Gorai.009G053200.1	RLK-Pelle_LRR-XI-1	D9	3859923-3863289
Cotton_A_32831	CAMK_CAMKL-CHK1	A8	78122952-78124247	Gorai.009G055400.1	CAMK_CAMKL-CHK1	D9	4028418-4029980
Cotton_A_20039	RLK-Pelle_L-LEC	A8	81299779-81301807	Gorai.009G096800.1	RLK-Pelle_L-LEC	D9	7032689-7034732
Cotton_A_27419	RLK-Pelle_LysM	A8	81811312-81812619	Gorai.009G109600.1	RLK-Pelle_LysM	D9	8005387-8006685
Cotton_A_10495	STE_STE11	A8	103197379-103199825	Gorai.009G111600.1	STE_STE11	D9	8147828-8150089
Cotton_A_35685	RLK-Pelle_RLCK-X	A8	106984938-106987452	Gorai.009G125400.1	RLK-Pelle_RLCK-X	D9	9427592-9430953
Cotton_A_29238	RLK-Pelle_RLCK-XV	A8	55369735-55372478	Gorai.009G127800.1	RLK-Pelle_RLCK-XV	D9	9629423-9633132
Cotton_A_29459	RLK-Pelle_LRR-V	A8	66144618-66149118	Gorai.009G148500.1	RLK-Pelle_LRR-V	D9	11284134-11289549
Cotton_A_15575	RLK-Pelle_DLSV	A8	75072181-75079692	Gorai.009G175100.1	RLK-Pelle_DLSV	D9	13531864-13535410
Cotton_A_16435	RLK-Pelle_LRR-XI-1	A8	83980186-83983311	Gorai.009G193600.1	RLK-Pelle_LRR-XI-1	D9	14871047-14874603
Cotton_A_24848	RLK-Pelle_LysM	A8	95880510-95882363	Gorai.009G205500.1	RLK-Pelle_LysM	D9	15913235-15915182
Cotton_A_02771	TKL_CTR1-DRK-2	A8	98009212-98015836	Gorai.009G228800.2	TKL_CTR1-DRK-2	D9	17979184-17986151
Cotton_A_02797	RLK-Pelle_CR4L	A8	98325844-98327355	Gorai.009G279700.1	RLK-Pelle_CR4L	D9	23645793-23647797
Cotton_A_10530	RLK-Pelle_RLCK-VIIa-1	A8	103483163-103485589	Gorai.009G315900.1	RLK-Pelle_RLCK-VIIa-1	D9	29800140-29803783
Cotton_A_22950	RLK-Pelle_DLSV	A8	124803641-124813542	Gorai.009G363600.1	RLK-Pelle_DLSV	D9	48427225-48438555
Cotton_A_38216	RLK-Pelle_DLSV	A8	10783566-10788862	Gorai.009G159400.1	RLK-Pelle_DLSV	D9	12202779-12210110
Cotton_A_38218	RLK-Pelle_DLSV	A8	10810706-10813526	Gorai.009G159800.1	RLK-Pelle_DLSV	D9	12240574-12246634
Cotton_A_30308	TKL-Pl-4	A8	12904077-12906339	Gorai.009G169300.1	TKL-Pl-4	D9	13035004-13038780
Cotton_A_13739	AGC_MAST	A8	15434505-15441601	Gorai.009G203700.1	AGC_MAST	D9	15777077-15786624
Cotton_A_17423	CAMK_CAMKL-CHK1	A8	27887017-27895610	Gorai.009G226900.1	CAMK_CAMKL-CHK1	D9	17775117-17779266
Cotton_A_18464	TTK	A8	44458796-44463390	Gorai.009G243100.1	TTK	D9	19466675-19472601
Cotton_A_40804	RLK-Pelle_LRR-Xb-1	A8	69896262-69897365	Gorai.009G258100.1	RLK-Pelle_LRR-Xb-1	D9	21256279-21257905
Cotton_A_15592	AGC-Pl	A8	74856562-74858836	Gorai.009G292400.3	AGC-Pl	D9	25268425-25271623
Cotton_A_25751	RLK-Pelle_LRR-VII-2	A8	4814118-4816568	Gorai.009G055800.1	RLK-Pelle_LRR-VII-2	D9	4065687-4069415
Cotton_A_22249	RLK-Pelle_LRR-XI-1	A8	26498012-26501174	Gorai.009G048200.1	RLK-Pelle_LRR-XI-1	D9	3491430-3495023
Cotton_A_09345	AGC_NDR	A8	59224270-59230372	Gorai.009G033500.1	AGC_NDR	D9	2494744-2501454
Cotton_A_09354	CK1_CK1	A8	59278204-59282496	Gorai.009G032600.1	CK1_CK1	D9	2449625-2455008
Cotton_A_09402	CMGC_Pl-Tthe	A8	59733543-59746101	Gorai.009G028000.1	CMGC_Pl-Tthe	D9	2129959-2138196
Cotton_A_09405	RLK-Pelle_LRR-XI-1	A8	59771211-59774318	Gorai.009G027700.1	RLK-Pelle_LRR-XI-1	D9	2100271-2103537
Cotton_A_40064	TKL-Pl-6	A8	71684203-71691232	Gorai.009G006600.3	TKL-Pl-6	D9	560124-567335
Cotton_A_18870	CK1_CK1	A8	3613443-3617214	Gorai.010G074400.1	CK1_CK1	D1	10564892-10571779
Cotton_A_18867	AGC_PKA-PKG	A8	3708322-3714879	Gorai.010G074600.1	AGC_PKA-PKG	D1	10616511-10623751
Cotton_A_39203	RLK-Pelle_LRR-XIIIb	A8	12336982-12343477	Gorai.010G096300.1	RLK-Pelle_LRR-XIIIb	D1	16009189-16016064
Cotton_A_13775	CMGC_CDK-Pl	A8	15876470-15881332	Gorai.010G124800.5	CMGC_CDK-Pl	D1	25846502-25851071
Cotton_A_39152	RLK-Pelle_LRR-XII-1	A8	19530973-19534064	Gorai.010G136200.1	RLK-Pelle_LRR-XII-1	D1	31270870-31274312
Cotton_A_39041	RLK-Pelle_DLSV	A8	20030468-20039282	Gorai.010G146300.1	RLK-Pelle_DLSV	D1	38501594-38503644
Cotton_A_26883	RLK-Pelle_LRR-V	A8	34687847-34693975	Gorai.010G172500.1	RLK-Pelle_LRR-V	D1	50170196-50176765
Cotton_A_30882	RLK-Pelle_DLSV	A8	50895400-50897963	Gorai.010G175800.1	RLK-Pelle_DLSV	D1	51618505-51624088
Cotton_A_30885	RLK-Pelle_DLSV	A8	50918195-50920678	Gorai.010G176100.1	RLK-Pelle_DLSV	D1	51715844-51718581
Cotton_A_29459	RLK-Pelle_LRR-V	A8	66144618-66149118	Gorai.010G183400.1	RLK-Pelle_LRR-V	D1	53281059-53287438
Cotton_A_13787	RLK-Pelle_DLSV	A8	70463558-70466482	Gorai.010G192100.1	RLK-Pelle_DLSV	D1	54909370-54912510
Cotton_A_13837	RLK-Pelle_RLCK-VIIa-2	A8	71431878-71433345	Gorai.010G196400.1	RLK-Pelle_RLCK-VIIa-2	D1	55709529-55712295
Cotton_A_15608	CAMK_CAMKL-CHK1	A8	74655420-74656727	Gorai.010G218000.1	CAMK_CAMKL-CHK1	D1	58676377-58679214
Cotton_A_15603	RLK-Pelle_LRR-VII-1	A8	74727484-74730746	Gorai.010G218400.1	RLK-Pelle_LRR-VII-1	D1	58720017-58724035
Cotton_A_15596	SCY1_SCYL1	A8	74798633-74808502	Gorai.010G219100.1	SCY1_SCYL1	D1	58794876-58804985
Cotton_A_15592	AGC-Pl	A8	74856562-74858836	Gorai.010G219500.1	AGC-Pl	D1	58835089-58838557
Cotton_A_15585	CAMK_CAMKL-CHK1	A8	74943817-74949392	Gorai.010G220100.2	CAMK_CAMKL-CHK1	D1	58908543-58914866
Cotton_A_15575	RLK-Pelle_DLSV	A8	75072181-75079692	Gorai.010G220800.1	RLK-Pelle_DLSV	D1	58984223-58991255
Cotton_A_39401	RLK-Pelle_DLSV	A8	93563341-93566753	Gorai.010G253800.1	RLK-Pelle_DLSV	D1	61934535-61939550
Cotton_A_02771	TKL_CTR1-DRK-2	A8	98009212-98015836	Gorai.010G033900.1	TKL_CTR1-DRK-2	D1	3093477-3101524
Cotton_A_02803	CAMK_CDPK	A8	98423425-98425718	Gorai.010G036700.1	CAMK_CDPK	D1	3412485-3415804
Cotton_A_02842	RLK-Pelle_LRR-XI-1	A8	99004916-99008099	Gorai.010G040600.1	RLK-Pelle_LRR-XI-1	D1	3826646-3830058
Cotton_A_40954	CAMK_CAMKL-CHK1	A8	106557972-106559285	Gorai.010G118500.1	CAMK_CAMKL-CHK1	D1	23518622-23519971
Cotton_A_34736	RLK-Pelle_DLSV	A8	117452090-117454647	Gorai.010G144600.1	RLK-Pelle_DLSV	D1	38052901-38054193
Cotton_A_34735	RLK-Pelle_DLSV	A8	117454839-117457959	Gorai.010G145300.1	RLK-Pelle_DLSV	D1	38222245-38225667
Cotton_A_39625	RLK-Pelle_L-LEC	A8	119823737-119825812	Gorai.010G153900.1	RLK-Pelle_L-LEC	D1	42177033-42179715
Cotton_A_22950	RLK-Pelle_DLSV	A8	124803641-124813542	Gorai.010G163000.1	RLK-Pelle_DLSV	D1	47033275-47043325
Cotton_A_21959	RLK-Pelle_LRR-XII-1	A8	125565551-125569345	Gorai.010G165300.1	RLK-Pelle_LRR-XII-1	D1	47756768-47760689
Cotton_A_13715	RLK-Pelle_WAK_LRK10L-1	A8	15248546-15251785	Gorai.010G013800.1	RLK-Pelle_WAK_LRK10L-1	D1	1026789-1031126
Cotton_A_14864	RLK-Pelle_SD-2b	A8	31300648-31303269	Gorai.010G023600.1	RLK-Pelle_SD-2b	D1	1869607-1872361
Cotton_A_18065	RLK-Pelle_PERK-2	A8	58561131-58565091	Gorai.010G081600.1	RLK-Pelle_PERK-2	D1	11835724-11841071
Cotton_A_09342	STE_STE7	A8	59154517-59157260	Gorai.010G085300.1	STE_STE7	D1	12849768-12851958
Cotton_A_27496	RLK-Pelle_LRR-III	A8	72897773-72900643	Gorai.010G100000.1	RLK-Pelle_LRR-III	D1	17700061-17703666
Cotton_A_32822	RLK-Pelle_LRR-XI-1	A8	77584272-77587066	Gorai.010G110800.1	RLK-Pelle_LRR-XI-1	D1	20942728-20946889
Cotton_A_32831	CAMK_CAMKL-CHK1	A8	78122952-78124247	Gorai.010G112400.1	CAMK_CAMKL-CHK1	D1	21475098-21477053
Cotton_A_39401	RLK-Pelle_DLSV	A8	93563341-93566753	Gorai.010G147500.1	RLK-Pelle_DLSV	D1	38837602-38841775
Cotton_A_35685	RLK-Pelle_RLCK-X	A8	106984938-106987452	Gorai.010G223000.1	RLK-Pelle_RLCK-X	D1	59435571-59438627
Cotton_A_34735	RLK-Pelle_DLSV	A8	117454839-117457959	Gorai.010G253500.1	RLK-Pelle_DLSV	D1	61918588-61922570
Cotton_A_25751	RLK-Pelle_LRR-VII-2	A8	4814118-4816568	Gorai.010G112800.1	RLK-Pelle_LRR-VII-2	D1	21619503-21622941
Cotton_A_34743	RLK-Pelle_DLSV	A8	18311611-18314968	Gorai.010G147300.1	RLK-Pelle_DLSV	D1	38730546-38733941
Cotton_A_36434	RLK-Pelle_L-LEC	A8	48234105-48236180	Gorai.010G153900.1	RLK-Pelle_L-LEC	D1	42177033-42179715
Cotton_A_38153	CAMK_CAMKL-CHK1	A8	52884742-52886181	Gorai.010G159900.1	CAMK_CAMKL-CHK1	D1	45398622-45400166
Cotton_A_29239	TKL-Pl-1	A8	55363245-55365366	Gorai.010G225000.1	TKL-Pl-1	D1	59707640-59711551
Cotton_A_29238	RLK-Pelle_RLCK-XV	A8	55369735-55372478	Gorai.010G225100.1	RLK-Pelle_RLCK-XV	D1	59718300-59721917
Cotton_A_18081	RLK-Pelle_LRR-I-1	A8	58341930-58346150	Gorai.010G230800.1	RLK-Pelle_LRR-I-1	D1	60242728-60246459
Cotton_A_30308	TKL-Pl-4	A8	12904077-12906339	Gorai.010G185600.1	TKL-Pl-4	D1	53682922-53686271
Cotton_A_39042	RLK-Pelle_DLSV	A8	20040159-20042620	Gorai.010G176100.1	RLK-Pelle_DLSV	D1	51715844-51718581
Cotton_A_38153	CAMK_CAMKL-CHK1	A8	52884742-52886181	Gorai.010G159900.1	CAMK_CAMKL-CHK1	D1	45398622-45400166
Cotton_A_38977	RLK-Pelle_DLSV	A8	62449681-62450992	Gorai.010G146300.1	RLK-Pelle_DLSV	D1	38501594-38503644
Cotton_A_36218	CMGC_CDK-CRK7-CDK9	A8	62770989-62774953	Gorai.010G131900.1	CMGC_CDK-CRK7-CDK9	D1	28993368-28997457
Cotton_A_20434	RLK-Pelle_LRR-III	A8	78935428-78937334	Gorai.010G067400.1	RLK-Pelle_LRR-III	D1	8751115-8754367
Cotton_A_02843	RLK-Pelle_LRR-XI-1	A8	99033196-99036356	Gorai.010G040500.1	RLK-Pelle_LRR-XI-1	D1	3809357-3812786
Cotton_A_39152	RLK-Pelle_LRR-XII-1	A8	19530973-19534064	Gorai.011G000900.1	RLK-Pelle_LRR-XII-1	D11	73908-77201
Cotton_A_26883	RLK-Pelle_LRR-V	A8	34687847-34693975	Gorai.011G011800.1	RLK-Pelle_LRR-V	D11	833748-838234
Cotton_A_30881	RLK-Pelle_DLSV	A8	50885812-50888353	Gorai.011G017800.1	RLK-Pelle_DLSV	D11	1239743-1242834
Cotton_A_38153	CAMK_CAMKL-CHK1	A8	52884742-52886181	Gorai.011G038800.1	CAMK_CAMKL-CHK1	D11	2899242-2901198
Cotton_A_18065	RLK-Pelle_PERK-2	A8	58561131-58565091	Gorai.011G066500.2	RLK-Pelle_PERK-2	D11	5623883-5630004
Cotton_A_13787	RLK-Pelle_DLSV	A8	70463558-70466482	Gorai.011G075500.1	RLK-Pelle_DLSV	D11	7197362-7200924
Cotton_A_15592	AGC-Pl	A8	74856562-74858836	Gorai.011G124700.1	AGC-Pl	D11	17664505-17668385
Cotton_A_10470	WNK_NRBP	A8	103053230-103056250	Gorai.011G128900.1	WNK_NRBP	D11	18810676-18814845
Cotton_A_10470	WNK_NRBP	A8	103053230-103056250	Gorai.013G272100.1	WNK_NRBP	D13	58253387-58257230
Cotton_A_10476	RLK-Pelle_LRR-VIII-1	A8	103099541-103108317	Gorai.013G271600.2	RLK-Pelle_LRR-VIII-1	D13	58211090-58220651
Cotton_A_10495	STE_STE11	A8	103197379-103199825	Gorai.013G269600.1	STE_STE11	D13	58117295-58118879
Cotton_A_10511	RLK-Pelle_LysM	A8	103335970-103337313	Gorai.013G267800.1	RLK-Pelle_LysM	D13	58013494-58014837
Cotton_A_10530	RLK-Pelle_RLCK-VIIa-1	A8	103483163-103485589	Gorai.013G265900.1	RLK-Pelle_RLCK-VIIa-1	D13	57860416-57863530
Cotton_A_10551	RLK-Pelle_RLCK-IXb	A8	103599353-103603434	Gorai.013G264000.1	RLK-Pelle_RLCK-IXb	D13	57742532-57747382
Cotton_A_10555	RLK-Pelle_RLCK-VIIa-2	A8	103627048-103629460	Gorai.013G263600.1	RLK-Pelle_RLCK-VIIa-2	D13	57714657-57717777
Cotton_A_10556	RLK-Pelle_RLCK-VIIa-2	A8	103630488-103632646	Gorai.013G263500.1	RLK-Pelle_RLCK-VIIa-2	D13	57711487-57714125
Cotton_A_29627	TKL_CTR1-DRK-2	A9	43969288-43974380	Gorai.006G258400.1	TKL_CTR1-DRK-2	D6	49979551-49983912
Cotton_A_34510	AGC_NDR	A9	46282846-46286918	Gorai.006G253200.1	AGC_NDR	D6	49626658-49632113
Cotton_A_10199	STE_STE20-Fray	A9	63376097-63382979	Gorai.006G247600.1	STE_STE20-Fray	D6	49231217-49232981
Cotton_A_19953	RLK-Pelle_CrRLK1L-1	A9	66740191-66742872	Gorai.006G235700.1	RLK-Pelle_CrRLK1L-1	D6	48358602-48362165
Cotton_A_19985	RLK-Pelle_RLCK-II	A9	67682592-67684828	Gorai.006G235200.1	RLK-Pelle_RLCK-II	D6	48332589-48336383
Cotton_A_24421	RLK-Pelle_LRR-IX	A9	85257686-85260891	Gorai.006G224800.1	RLK-Pelle_LRR-IX	D6	47633445-47636584
Cotton_A_23411	RLK-Pelle_DLSV	A9	91326955-91331510	Gorai.006G167100.1	RLK-Pelle_DLSV	D6	42686798-42689095
Cotton_A_17375	RLK-Pelle_RLCK-XIII	A9	30653821-30655288	Gorai.007G017900.1	RLK-Pelle_RLCK-XIII	D7	1344601-1346859
Cotton_A_17049	CMGC_MAPK	A9	56418040-56420238	Gorai.007G050000.2	CMGC_MAPK	D7	3517042-3520205
Cotton_A_10199	STE_STE20-Fray	A9	63376097-63382979	Gorai.007G076300.1	STE_STE20-Fray	D7	5390561-5398335
Cotton_A_03010	AGC_NDR	A9	72369993-72374573	Gorai.007G147700.1	AGC_NDR	D7	12496792-12502613
Cotton_A_03009	CK1_CK1	A9	72378104-72383419	Gorai.007G147800.1	CK1_CK1	D7	12504471-12510942
Cotton_A_02967	RLK-Pelle_LRR-III	A9	72946058-72948242	Gorai.007G152400.1	RLK-Pelle_LRR-III	D7	13034847-13037453
Cotton_A_02955	RLK-Pelle_RLCK-VIIa-1	A9	73067447-73069113	Gorai.007G153700.1	RLK-Pelle_RLCK-VIIa-1	D7	13135316-13137013
Cotton_A_17525	RLK-Pelle_LRR-II	A9	89962093-89965273	Gorai.007G186300.1	RLK-Pelle_LRR-II	D7	17848150-17852093
Cotton_A_03905	TKL-Pl-4	A9	61731879-61733693	Gorai.009G169300.1	TKL-Pl-4	D9	13035004-13038780
Cotton_A_03926	RLK-Pelle_LRR-XI-1	A9	61914276-61917358	Gorai.009G166500.1	RLK-Pelle_LRR-XI-1	D9	12782284-12787173
Cotton_A_08581	STE_STE20-Fray	A9	64245954-64256356	Gorai.009G149600.1	STE_STE20-Fray	D9	11356315-11364533
Cotton_A_08573	RLK-Pelle_LRR-V	A9	64316348-64321931	Gorai.009G148500.1	RLK-Pelle_LRR-V	D9	11284134-11289549
Cotton_A_08521	RLK-Pelle_RLCK-VIIa-2	A9	65100848-65102524	Gorai.009G146200.1	RLK-Pelle_RLCK-VIIa-2	D9	11106313-11108354
Cotton_A_12888	RLK-Pelle_L-LEC	A9	65798765-65800858	Gorai.009G096700.1	RLK-Pelle_L-LEC	D9	7015198-7017291
Cotton_A_12907	RLK-Pelle_RLCK-XII-1	A9	65937558-65940566	Gorai.009G094800.1	RLK-Pelle_RLCK-XII-1	D9	6906198-6909799
Cotton_A_03868	RLK-Pelle_LRR-V	A9	61434064-61438826	Gorai.011G024500.1	RLK-Pelle_LRR-V	D11	1770324-1775846
Cotton_A_03903	RLK-Pelle_L-LEC	A9	61708394-61710505	Gorai.011G028100.1	RLK-Pelle_L-LEC	D11	2058257-2060311
Cotton_A_03905	TKL-Pl-4	A9	61731879-61733693	Gorai.011G028300.1	TKL-Pl-4	D11	2081810-2084675
Cotton_A_03926	RLK-Pelle_LRR-XI-1	A9	61914276-61917358	Gorai.011G030400.1	RLK-Pelle_LRR-XI-1	D11	2266474-2270335
Cotton_A_08593	RLK-Pelle_DLSV	A9	64071685-64082133	Gorai.011G052000.1	RLK-Pelle_DLSV	D11	4053715-4060864
Cotton_A_08590	RLK-Pelle_DLSV	A9	64114049-64121540	Gorai.011G052300.1	RLK-Pelle_DLSV	D11	4082466-4090580
Cotton_A_08581	STE_STE20-Fray	A9	64245954-64256356	Gorai.011G053300.2	STE_STE20-Fray	D11	4190848-4197455
Cotton_A_08573	RLK-Pelle_LRR-V	A9	64316348-64321931	Gorai.011G054100.1	RLK-Pelle_LRR-V	D11	4274519-4280101
Cotton_A_08521	RLK-Pelle_RLCK-VIIa-2	A9	65100848-65102524	Gorai.011G059600.1	RLK-Pelle_RLCK-VIIa-2	D11	4815955-4817820
Cotton_A_19953	RLK-Pelle_CrRLK1L-1	A9	66740191-66742872	Gorai.011G124900.1	RLK-Pelle_CrRLK1L-1	D11	17706942-17710486
Cotton_A_19956	RLK-Pelle_LRR-III	A9	66756288-66758263	Gorai.011G125200.1	RLK-Pelle_LRR-III	D11	17722339-17726337
Cotton_A_19959	RLK-Pelle_LRR-VIII-1	A9	66830557-66835252	Gorai.011G125500.1	RLK-Pelle_LRR-VIII-1	D11	17784723-17789721
Cotton_A_19980	RLK-Pelle_LRR-VII-1	A9	67528321-67531617	Gorai.011G127000.1	RLK-Pelle_LRR-VII-1	D11	18159036-18162999
Cotton_A_19985	RLK-Pelle_RLCK-II	A9	67682592-67684828	Gorai.011G127600.1	RLK-Pelle_RLCK-II	D11	18267662-18271474
Cotton_A_41065	STE_STE20-Fray	A9	71933492-71934916	Gorai.011G154300.1	STE_STE20-Fray	D11	26670748-26672172
Cotton_A_02955	RLK-Pelle_RLCK-VIIa-1	A9	73067447-73069113	Gorai.011G187100.1	RLK-Pelle_RLCK-VIIa-1	D11	44535162-44539807
Cotton_A_23832	RLK-Pelle_LRR-III	A9	82953853-82956412	Gorai.011G209000.1	RLK-Pelle_LRR-III	D11	50240784-50243460
Cotton_A_23842	RLK-Pelle_LRR-VII-1	A9	83337097-83340455	Gorai.011G209800.1	RLK-Pelle_LRR-VII-1	D11	50531011-50535159
Cotton_A_23852	CAMK_CAMKL-CHK1	A9	83509732-83511051	Gorai.011G210500.1	CAMK_CAMKL-CHK1	D11	50677428-50680182
Cotton_A_23407	RLK-Pelle_LRR-XII-1	A9	91153954-91160100	Gorai.011G239600.1	RLK-Pelle_LRR-XII-1	D11	56384545-56388154
Cotton_A_23411	RLK-Pelle_DLSV	A9	91326955-91331510	Gorai.011G240400.1	RLK-Pelle_DLSV	D11	56594871-56599097
Cotton_A_21224	RLK-Pelle_SD-2b	A9	2630734-2631903	Gorai.011G043600.1	RLK-Pelle_SD-2b	D11	3233370-3234353
Cotton_A_17464	RLK-Pelle_PERK-2	A9	11367706-11372597	Gorai.011G066500.2	RLK-Pelle_PERK-2	D11	5623883-5630004
Cotton_A_16206	RLK-Pelle_LysM	A9	16186285-16187532	Gorai.011G092200.1	RLK-Pelle_LysM	D11	10014352-10015963
Cotton_A_16176	RLK-Pelle_DLSV	A9	16529490-16532906	Gorai.011G095200.1	RLK-Pelle_DLSV	D11	10323585-10327803
Cotton_A_16175	RLK-Pelle_DLSV	A9	16580940-16583807	Gorai.011G095300.1	RLK-Pelle_DLSV	D11	10351560-10354393
Cotton_A_16170	STE_STE20-Fray	A9	16656618-16662811	Gorai.011G095700.3	STE_STE20-Fray	D11	10400760-10408705
Cotton_A_24177	CAMK_CDPK	A9	18561158-18564937	Gorai.011G098300.1	CAMK_CDPK	D11	10914490-10918887
Cotton_A_21159	RLK-Pelle_CR4L	A9	40996587-40999319	Gorai.011G142500.1	RLK-Pelle_CR4L	D11	22503344-22506959
Cotton_A_07457	RLK-Pelle_LRR-XI-1	A9	48552708-48556048	Gorai.011G162100.1	RLK-Pelle_LRR-XI-1	D11	30378807-30382872
Cotton_A_35175	ULK_ULK4	A9	50367414-50373556	Gorai.011G185300.1	ULK_ULK4	D11	44034963-44041694
Cotton_A_22212	RLK-Pelle_WAK	A9	59841105-59844072	Gorai.011G212600.1	RLK-Pelle_WAK	D11	51238496-51241670
Cotton_A_12888	RLK-Pelle_L-LEC	A9	65798765-65800858	Gorai.011G218300.1	RLK-Pelle_L-LEC	D11	52544619-52546712
Cotton_A_10433	CAMK_CDPK	A9	69746380-69750886	Gorai.011G228500.1	CAMK_CDPK	D11	54159715-54164809
Cotton_A_30917	RLK-Pelle_L-LEC	A9	80565621-80567828	Gorai.011G267500.1	RLK-Pelle_L-LEC	D11	59943069-59945643
Cotton_A_32350	WNK_NRBP	A9	6785203-6788022	Gorai.011G128900.1	WNK_NRBP	D11	18810676-18814845
Cotton_A_32356	CAMK_CAMKL-CHK1	A9	7269449-7270723	Gorai.011G129300.1	CAMK_CAMKL-CHK1	D11	19019159-19021032
Cotton_A_39478	TKL-Pl-5	A9	8553345-8561820	Gorai.011G131000.1	TKL-Pl-5	D11	19792154-19802769
Cotton_A_35074	STE_STE20-Fray	A9	28881060-28882460	Gorai.011G154300.1	STE_STE20-Fray	D11	26670748-26672172
Cotton_A_35073	STE_STE20-Fray	A9	28891704-28893104	Gorai.011G154500.1	STE_STE20-Fray	D11	26743854-26744435
Cotton_A_34510	AGC_NDR	A9	46282846-46286918	Gorai.011G175100.1	AGC_NDR	D11	40309441-40315145
Cotton_A_30094	ULK_ULK4	A9	63702146-63708040	Gorai.011G185300.1	ULK_ULK4	D11	44034963-44041694
Cotton_A_19980	RLK-Pelle_LRR-VII-1	A9	67528321-67531617	Gorai.011G209800.1	RLK-Pelle_LRR-VII-1	D11	50531011-50535159
Cotton_A_21224	RLK-Pelle_SD-2b	A9	2630734-2631903	Gorai.011G204000.1	RLK-Pelle_SD-2b	D11	49373261-49374985
Cotton_A_26522	RLK-Pelle_LRR-XI-1	A9	5491661-5495112	Gorai.011G217500.1	RLK-Pelle_LRR-XI-1	D11	52346514-52350105
Cotton_A_26525	RLK-Pelle_LRR-XI-1	A9	5673246-5674033	Gorai.011G217600.1	RLK-Pelle_LRR-XI-1	D11	52379336-52383137
Cotton_A_26544	RLK-Pelle_WAK	A9	6417014-6420153	Gorai.011G217900.1	RLK-Pelle_WAK	D11	52461093-52464103
Cotton_A_26550	RLK-Pelle_WAK	A9	6695091-6697564	Gorai.011G218100.1	RLK-Pelle_WAK	D11	52484780-52488645
Cotton_A_22145	RLK-Pelle_LRR-XII-1	A9	10923655-10927044	Gorai.011G259200.1	RLK-Pelle_LRR-XII-1	D11	58943432-58946990
Cotton_A_10278	RLK-Pelle_LRR-XII-1	A9	62442623-62445564	Gorai.011G000900.1	RLK-Pelle_LRR-XII-1	D11	73908-77201
Cotton_A_10274	RLK-Pelle_LRR-Xb-1	A9	62492210-62494462	Gorai.011G001200.1	RLK-Pelle_LRR-Xb-1	D11	126134-129394
Cotton_A_10268	RLK-Pelle_RLCK-IXb	A9	62534925-62538693	Gorai.011G001800.1	RLK-Pelle_RLCK-IXb	D11	169167-172939
Cotton_A_10267	RLK-Pelle_LRR-III	A9	62541406-62543901	Gorai.011G001900.1	RLK-Pelle_LRR-III	D11	175662-178144
Cotton_A_10236	RLK-Pelle_LRR-III	A9	62777106-62780616	Gorai.011G004900.1	RLK-Pelle_LRR-III	D11	403069-407599
Cotton_A_26532	RLK-Pelle_LRR-XI-1	A9	5940815-5943807	Gorai.011G219300.1	RLK-Pelle_LRR-XI-1	D11	52690341-52693064
Cotton_A_26534	RLK-Pelle_WAK	A9	6003246-6011452	Gorai.011G218100.1	RLK-Pelle_WAK	D11	52484780-52488645
Cotton_A_26535	RLK-Pelle_WAK	A9	6017585-6018682	Gorai.011G218000.1	RLK-Pelle_WAK	D11	52470252-52475472
Cotton_A_26544	RLK-Pelle_WAK	A9	6417014-6420153	Gorai.011G212600.1	RLK-Pelle_WAK	D11	51238496-51241670
Cotton_A_35075	STE_STE20-Fray	A9	28835397-28836794	Gorai.011G155200.1	STE_STE20-Fray	D11	26935614-26937014
Cotton_A_21160	PEK_GCN2	A9	40980578-40995251	Gorai.011G142600.1	PEK_GCN2	D11	22507944-22525343
Cotton_A_17006	RLK-Pelle_WAK_LRK10L-1	A9	55271378-55275874	Gorai.011G103300.1	RLK-Pelle_WAK_LRK10L-1	D11	11904152-11908570
Cotton_A_17027	RLK-Pelle_PERK-1	A9	55839640-55842318	Gorai.011G101800.1	RLK-Pelle_PERK-1	D11	11574288-11577012
Cotton_A_17049	CMGC_MAPK	A9	56418040-56420238	Gorai.011G100600.2	CMGC_MAPK	D11	11218571-11221552
Cotton_A_10199	STE_STE20-Fray	A9	63376097-63382979	Gorai.011G095700.3	STE_STE20-Fray	D11	10400760-10408705
Cotton_A_08588	RLK-Pelle_DLSV	A9	64166298-64171965	Gorai.011G052100.1	RLK-Pelle_DLSV	D11	4069601-4076867
Cotton_A_02928	CAMK_CAMKL-CHK1	A9	73347090-73351616	Gorai.011G047700.1	CAMK_CAMKL-CHK1	D11	3681674-3687260
Cotton_A_17529	CAMK_CAMKL-CHK1	A9	89934783-89936219	Gorai.011G038800.1	CAMK_CAMKL-CHK1	D11	2899242-2901198
Cotton_A_17525	RLK-Pelle_LRR-II	A9	89962093-89965273	Gorai.011G038400.1	RLK-Pelle_LRR-II	D11	2871464-2875311
Cotton_A_32112	RLK-Pelle_RLCK-VI	A9	70882543-70884430	Gorai.011G182700.1	RLK-Pelle_RLCK-VI	D11	43504080-43506751
Cotton_A_23077	RLK-Pelle_RLCK-VIII	A9	78512971-78520545	Gorai.011G145700.1	RLK-Pelle_RLCK-VIII	D11	23531096-23535348
Cotton_A_23784	CMGC_MAPK	A9	80155632-80158932	Gorai.011G132800.1	CMGC_MAPK	D11	20168774-20172658
Cotton_A_23842	RLK-Pelle_LRR-VII-1	A9	83337097-83340455	Gorai.011G127000.1	RLK-Pelle_LRR-VII-1	D11	18159036-18162999
Cotton_A_30154	CMGC_CK2	A9	84462748-84466443	Gorai.011G107500.1	CMGC_CK2	D11	12572130-12576365
Cotton_A_35704	STE_STE11	A9	91943269-91946541	Gorai.011G104700.2	STE_STE11	D11	12088320-12092638
Cotton_A_11776	RLK-Pelle_SD-2b	A9	95127594-95130032	Gorai.011G083700.2	RLK-Pelle_SD-2b	D11	8470882-8474698
Cotton_A_17847	RLK-Pelle_LRK10L-2	A10	100180350-100186499	Gorai.007G182500.1	RLK-Pelle_LRK10L-2	D7	17399830-17405494
Cotton_A_17849	RLK-Pelle_WAK_LRK10L-1	A10	100226374-100231624	Gorai.007G183600.1	RLK-Pelle_WAK_LRK10L-1	D7	17614652-17623454
Cotton_A_17856	RLK-Pelle_LRR-III	A10	100398756-100400909	Gorai.007G184800.1	RLK-Pelle_LRR-III	D7	17733546-17735967
Cotton_A_17867	RLK-Pelle_LRR-III	A10	100525423-100527714	Gorai.007G186000.1	RLK-Pelle_LRR-III	D7	17822828-17825924
Cotton_A_17871	RLK-Pelle_LRR-II	A10	100574158-100577288	Gorai.007G186300.1	RLK-Pelle_LRR-II	D7	17848150-17852093
Cotton_A_17881	RLK-Pelle_PERK-1	A10	100763055-100767028	Gorai.007G187200.1	RLK-Pelle_PERK-1	D7	17991890-17996980
Cotton_A_18976	STE_STE20-Fray	A10	15293883-15307519	Gorai.009G149600.1	STE_STE20-Fray	D9	11356315-11364533
Cotton_A_29705	TKL-Pl-4	A10	16360189-16366411	Gorai.009G190600.1	TKL-Pl-4	D9	14650200-14657227
Cotton_A_08616	STE_STE11	A10	16613592-16618176	Gorai.009G208800.1	STE_STE11	D9	16192354-16198222
Cotton_A_08652	AGC_NDR	A10	17008129-17012478	Gorai.009G212400.1	AGC_NDR	D9	16471556-16477215
Cotton_A_08668	RLK-Pelle_RLCK-V	A10	17151834-17154636	Gorai.009G213700.2	RLK-Pelle_RLCK-V	D9	16584693-16588237
Cotton_A_08679	RLK-Pelle_LRR-III	A10	17265450-17268069	Gorai.009G214700.1	RLK-Pelle_LRR-III	D9	16687520-16690774
Cotton_A_08692	RLK-Pelle_SD-2b	A10	17405820-17407256	Gorai.009G216000.1	RLK-Pelle_SD-2b	D9	16797445-16800337
Cotton_A_08694	RLK-Pelle_SD-2b	A10	17413627-17414316	Gorai.009G216200.1	RLK-Pelle_SD-2b	D9	16803741-16807725
Cotton_A_27832	RLK-Pelle_LRR-XI-1	A10	17650775-17653746	Gorai.009G225100.1	RLK-Pelle_LRR-XI-1	D9	17571668-17575143
Cotton_A_19508	CAMK_CAMKL-CHK1	A10	22252008-22255601	Gorai.009G226900.1	CAMK_CAMKL-CHK1	D9	17775117-17779266
Cotton_A_19487	TKL_CTR1-DRK-2	A10	22521838-22527469	Gorai.009G228800.2	TKL_CTR1-DRK-2	D9	17979184-17986151
Cotton_A_16130	STE_STE11	A10	24057806-24062900	Gorai.009G242600.1	STE_STE11	D9	19397212-19403010
Cotton_A_18748	RLK-Pelle_LRR-VII-3	A10	46211726-46215151	Gorai.009G271000.1	RLK-Pelle_LRR-VII-3	D9	22655684-22659188
Cotton_A_18994	RLK-Pelle_RLCK-VIIa-2	A10	56624515-56626692	Gorai.009G312200.1	RLK-Pelle_RLCK-VIIa-2	D9	29134347-29137639
Cotton_A_25002	RLK-Pelle_LRR-II	A10	61954450-61957687	Gorai.009G327400.1	RLK-Pelle_LRR-II	D9	32838700-32842695
Cotton_A_38228	RLK-Pelle_LRR-XII-1	A10	75447815-75450106	Gorai.009G365300.1	RLK-Pelle_LRR-XII-1	D9	48829364-48831716
Cotton_A_22299	RLK-Pelle_LRR-XII-1	A10	79185409-79192833	Gorai.009G366000.1	RLK-Pelle_LRR-XII-1	D9	48984879-48992626
Cotton_A_22300	RLK-Pelle_LRR-XII-1	A10	79269458-79270259	Gorai.009G366200.1	RLK-Pelle_LRR-XII-1	D9	49025624-49027362
Cotton_A_03983	RLK-Pelle_LRR-XI-1	A10	79680550-79683581	Gorai.009G287800.2	RLK-Pelle_LRR-XI-1	D9	24616648-24620210
Cotton_A_03984	RLK-Pelle_CR4L	A10	79688009-79690315	Gorai.009G287900.1	RLK-Pelle_CR4L	D9	24630839-24632851
Cotton_A_04013	CAMK_CDPK	A10	80298599-80303477	Gorai.009G290200.1	CAMK_CDPK	D9	24957004-24962720
Cotton_A_04017	SCY1_SCYL2	A10	80418287-80431056	Gorai.009G290500.1	SCY1_SCYL2	D9	25014877-25028349
Cotton_A_04041	AGC-Pl	A10	80866155-80868644	Gorai.009G292400.3	AGC-Pl	D9	25268425-25271623
Cotton_A_04045	SCY1_SCYL1	A10	80948844-80957874	Gorai.009G292700.2	SCY1_SCYL1	D9	25333861-25343799
Cotton_A_04060	RLK-Pelle_RLCK-Os	A10	81344010-81345113	Gorai.009G294100.1	RLK-Pelle_RLCK-Os	D9	25577255-25578360
Cotton_A_04065	CAMK_CAMKL-CHK1	A10	81414609-81415934	Gorai.009G294400.1	CAMK_CAMKL-CHK1	D9	25647455-25650252
Cotton_A_31956	RLK-Pelle_LRR-XII-1	A10	89669129-89672359	Gorai.009G314000.1	RLK-Pelle_LRR-XII-1	D9	29471057-29474299
Cotton_A_33668	RLK-Pelle_DLSV	A10	97935661-97938221	Gorai.009G336500.1	RLK-Pelle_DLSV	D9	36451476-36454270
Cotton_A_17839	AGC_RSK-2	A10	99597686-99599158	Gorai.009G353100.1	AGC_RSK-2	D9	45645432-45647213
Cotton_A_24057	RLK-Pelle_RLCK-VIIa-2	A10	109544981-109547323	Gorai.009G415600.1	RLK-Pelle_RLCK-VIIa-2	D9	63995591-63998573
Cotton_A_13655	RLK-Pelle_CrRLK1L-1	A10	110301938-110302913	Gorai.009G432100.1	RLK-Pelle_CrRLK1L-1	D9	67757001-67759502
Cotton_A_11020	RLK-Pelle_RLCK-VIIa-2	A10	21412965-21415476	Gorai.009G076200.1	RLK-Pelle_RLCK-VIIa-2	D9	5489508-5492589
Cotton_A_11022	CAMK_CAMKL-CHK1	A10	21428329-21432941	Gorai.009G076400.1	CAMK_CAMKL-CHK1	D9	5504451-5510625
Cotton_A_11040	CAMK_CDPK	A10	21547626-21549851	Gorai.009G078000.1	CAMK_CDPK	D9	5620081-5622436
Cotton_A_11042	CAMK_CAMKL-LKB	A10	21554052-21557171	Gorai.009G078200.1	CAMK_CAMKL-LKB	D9	5625499-5630091
Cotton_A_11088	NEK	A10	21993327-21999334	Gorai.009G082900.1	NEK	D9	6049345-6056134
Cotton_A_05399	CK1_CK1-Pl	A10	49064265-49071278	Gorai.009G137100.1	CK1_CK1-Pl	D9	10325527-10333570
Cotton_A_05433	RLK-Pelle_PERK-2	A10	49386390-49390845	Gorai.009G140500.1	RLK-Pelle_PERK-2	D9	10612779-10617745
Cotton_A_05445	RLK-Pelle_Extensin	A10	49510766-49515533	Gorai.009G141900.1	RLK-Pelle_Extensin	D9	10737826-10743618
Cotton_A_02684	CK1_CK1	A10	49655150-49659441	Gorai.009G142600.1	CK1_CK1	D9	10815881-10820991
Cotton_A_02645	RLK-Pelle_RLCK-VIIa-2	A10	49918141-49919869	Gorai.009G146200.1	RLK-Pelle_RLCK-VIIa-2	D9	11106313-11108354
Cotton_A_12386	RLK-Pelle_DLSV	A10	52347190-52354245	Gorai.009G159400.1	RLK-Pelle_DLSV	D9	12202779-12210110
Cotton_A_12390	RLK-Pelle_DLSV	A10	52388688-52394431	Gorai.009G159800.1	RLK-Pelle_DLSV	D9	12240574-12246634
Cotton_A_16656	RLK-Pelle_RLCK-V	A10	7929427-7931991	Gorai.009G213700.2	RLK-Pelle_RLCK-V	D9	16584693-16588237
Cotton_A_16665	RLK-Pelle_SD-2b	A10	8124279-8126666	Gorai.009G216000.1	RLK-Pelle_SD-2b	D9	16797445-16800337
Cotton_A_16684	RLK-Pelle_LRR-XI-1	A10	8398057-8401363	Gorai.009G225100.1	RLK-Pelle_LRR-XI-1	D9	17571668-17575143
Cotton_A_16685	RLK-Pelle_LRR-XI-1	A10	8408147-8412366	Gorai.009G225300.1	RLK-Pelle_LRR-XI-1	D9	17585381-17589076
Cotton_A_08668	RLK-Pelle_RLCK-V	A10	17151834-17154636	Gorai.009G276000.2	RLK-Pelle_RLCK-V	D9	23125893-23129527
Cotton_A_08692	RLK-Pelle_SD-2b	A10	17405820-17407256	Gorai.009G276500.1	RLK-Pelle_SD-2b	D9	23192748-23195138
Cotton_A_27833	RLK-Pelle_LRR-XI-1	A10	17636221-17639172	Gorai.009G278300.1	RLK-Pelle_LRR-XI-1	D9	23413841-23416430
Cotton_A_16656	RLK-Pelle_RLCK-V	A10	7929427-7931991	Gorai.009G276000.2	RLK-Pelle_RLCK-V	D9	23125893-23129527
Cotton_A_16665	RLK-Pelle_SD-2b	A10	8124279-8126666	Gorai.009G276500.1	RLK-Pelle_SD-2b	D9	23192748-23195138
Cotton_A_16685	RLK-Pelle_LRR-XI-1	A10	8408147-8412366	Gorai.009G278300.1	RLK-Pelle_LRR-XI-1	D9	23413841-23416430
Cotton_A_20746	RLK-Pelle_LRR-XI-1	A10	10348994-10352348	Gorai.009G286600.1	RLK-Pelle_LRR-XI-1	D9	24406325-24409837
Cotton_A_36073	RLK-Pelle_DLSV	A10	11522222-11525655	Gorai.009G330600.1	RLK-Pelle_DLSV	D9	34154869-34158922
Cotton_A_22570	CMGC_MAPK	A10	12316910-12320944	Gorai.009G361300.1	CMGC_MAPK	D9	47602366-47607999
Cotton_A_02586	CAMK_CDPK	A10	50620990-50625656	Gorai.009G078000.1	CAMK_CDPK	D9	5620081-5622436
Cotton_A_13898	AGC_RSK-2	A10	70456893-70459923	Gorai.009G087400.1	AGC_RSK-2	D9	6367892-6373255
Cotton_A_15047	RLK-Pelle_CrRLK1L-1	A10	87857940-87860486	Gorai.009G115900.1	RLK-Pelle_CrRLK1L-1	D9	8493732-8497164
Cotton_A_17093	RLK-Pelle_RLCK-XI	A10	89053858-89056014	Gorai.009G123100.1	RLK-Pelle_RLCK-XI	D9	9186636-9188792
Cotton_A_17083	CAMK_CAMKL-CHK1	A10	89163430-89164776	Gorai.009G124100.1	CAMK_CAMKL-CHK1	D9	9289884-9292473
Cotton_A_17069	RLK-Pelle_RLCK-X	A10	89312687-89315363	Gorai.009G125400.1	RLK-Pelle_RLCK-X	D9	9427592-9430953
Cotton_A_31597	CAMK_CDPK	A10	85763212-85766327	Gorai.009G191500.1	CAMK_CDPK	D9	14745290-14751345
Cotton_A_15099	RLK-Pelle_LRR-V	A10	87366540-87370372	Gorai.009G120500.1	RLK-Pelle_LRR-V	D9	8923205-8927263
Cotton_A_15093	RLK-Pelle_LRR-III	A10	87428879-87431088	Gorai.009G120000.1	RLK-Pelle_LRR-III	D9	8877037-8879545
Cotton_A_15085	RLK-Pelle_DLSV	A10	87504382-87507009	Gorai.009G119100.1	RLK-Pelle_DLSV	D9	8808149-8810905
Cotton_A_15047	RLK-Pelle_CrRLK1L-1	A10	87857940-87860486	Gorai.009G115900.1	RLK-Pelle_CrRLK1L-1	D9	8493732-8497164
Cotton_A_07054	RLK-Pelle_RLCK-IXa	A10	88074899-88077666	Gorai.009G106900.1	RLK-Pelle_RLCK-IXa	D9	7754926-7759278
Cotton_A_07034	RLK-Pelle_LRR-III	A10	88205032-88209308	Gorai.009G105200.1	RLK-Pelle_LRR-III	D9	7628839-7633545
Cotton_A_07028	CMGC_MAPK	A10	88242482-88244562	Gorai.009G104600.1	CMGC_MAPK	D9	7578096-7580847
Cotton_A_07020	CMGC_MAPK	A10	88321932-88324110	Gorai.009G103800.1	CMGC_MAPK	D9	7508675-7511720
Cotton_A_06973	RLK-Pelle_RLCK-VIIa-2	A10	88748842-88751202	Gorai.009G099000.2	RLK-Pelle_RLCK-VIIa-2	D9	7169311-7173169
Cotton_A_06972	RLK-Pelle_RLCK-VIIa-2	A10	88752312-88754249	Gorai.009G098900.1	RLK-Pelle_RLCK-VIIa-2	D9	7166646-7169119
Cotton_A_17069	RLK-Pelle_RLCK-X	A10	89312687-89315363	Gorai.009G060300.1	RLK-Pelle_RLCK-X	D9	4327825-4331774
Cotton_A_17881	RLK-Pelle_PERK-1	A10	100763055-100767028	Gorai.009G025100.2	RLK-Pelle_PERK-1	D9	1948698-1952564
Cotton_A_31216	CAMK_CDPK	A10	38909458-38911654	Gorai.009G351200.1	CAMK_CDPK	D9	44818826-44821159
Cotton_A_26384	RLK-Pelle_L-LEC	A10	55035388-55036689	Gorai.009G319800.1	RLK-Pelle_L-LEC	D9	30672772-30675518
Cotton_A_18993	RLK-Pelle_LysM	A10	56616827-56618098	Gorai.009G312300.1	RLK-Pelle_LysM	D9	29144551-29146843
Cotton_A_27540	RLK-Pelle_LRK10L-2	A10	63704545-63721603	Gorai.009G305400.1	RLK-Pelle_LRK10L-2	D9	27689816-27693297
Cotton_A_32684	TKL_CTR1-DRK-2	A10	78017989-78023975	Gorai.009G304300.1	TKL_CTR1-DRK-2	D9	27411760-27418422
Cotton_A_03984	RLK-Pelle_CR4L	A10	79688009-79690315	Gorai.009G265400.1	RLK-Pelle_CR4L	D9	22004014-22006653
Cotton_A_04017	SCY1_SCYL2	A10	80418287-80431056	Gorai.009G262900.1	SCY1_SCYL2	D9	21721801-21735488
Cotton_A_16656	RLK-Pelle_RLCK-V	A10	7929427-7931991	Gorai.009G276000.2	RLK-Pelle_RLCK-V	D9	23125893-23129527
Cotton_A_27833	RLK-Pelle_LRR-XI-1	A10	17636221-17639172	Gorai.009G225300.1	RLK-Pelle_LRR-XI-1	D9	17585381-17589076
Cotton_A_11345	TKL-Pl-4	A10	18693028-18695214	Gorai.009G169300.1	TKL-Pl-4	D9	13035004-13038780
Cotton_A_11332	RLK-Pelle_LRR-VIII-1	A10	18861007-18868134	Gorai.009G167900.1	RLK-Pelle_LRR-VIII-1	D9	12915268-12922997
Cotton_A_11315	RLK-Pelle_LRR-XI-1	A10	19084586-19087944	Gorai.009G166500.1	RLK-Pelle_LRR-XI-1	D9	12782284-12787173
Cotton_A_11314	RLK-Pelle_LRR-Xb-1	A10	19098610-19099623	Gorai.009G166400.1	RLK-Pelle_LRR-Xb-1	D9	12777918-12778931
Cotton_A_08652	AGC_NDR	A10	17008129-17012478	Gorai.010G020100.1	AGC_NDR	D1	1515312-1520759
Cotton_A_19508	CAMK_CAMKL-CHK1	A10	22252008-22255601	Gorai.010G032200.1	CAMK_CAMKL-CHK1	D1	2865372-2869594
Cotton_A_19487	TKL_CTR1-DRK-2	A10	22521838-22527469	Gorai.010G033900.1	TKL_CTR1-DRK-2	D1	3093477-3101524
Cotton_A_40250	RLK-Pelle_PERK-1	A10	47482631-47487407	Gorai.010G072000.1	RLK-Pelle_PERK-1	D1	10112190-10117400
Cotton_A_05433	RLK-Pelle_PERK-2	A10	49386390-49390845	Gorai.010G081600.1	RLK-Pelle_PERK-2	D1	11835724-11841071
Cotton_A_20811	RLK-Pelle_DLSV	A10	64747990-64767386	Gorai.010G146000.1	RLK-Pelle_DLSV	D1	38452440-38455591
Cotton_A_04065	CAMK_CAMKL-CHK1	A10	81414609-81415934	Gorai.010G218000.1	CAMK_CAMKL-CHK1	D1	58676377-58679214
Cotton_A_15069	STE_STE7	A10	87603905-87604957	Gorai.010G221800.1	STE_STE7	D1	59219186-59220235
Cotton_A_17069	RLK-Pelle_RLCK-X	A10	89312687-89315363	Gorai.010G223000.1	RLK-Pelle_RLCK-X	D1	59435571-59438627
Cotton_A_04065	CAMK_CAMKL-CHK1	A10	81414609-81415934	Gorai.011G210500.1	CAMK_CAMKL-CHK1	D11	50677428-50680182
Cotton_A_06972	RLK-Pelle_RLCK-VIIa-2	A10	88752312-88754249	Gorai.011G238100.1	RLK-Pelle_RLCK-VIIa-2	D11	56042788-56046663
Cotton_A_31956	RLK-Pelle_LRR-XII-1	A10	89669129-89672359	Gorai.011G239600.1	RLK-Pelle_LRR-XII-1	D11	56384545-56388154
Cotton_A_28911	RLK-Pelle_DLSV	A10	92551593-92553723	Gorai.011G240400.1	RLK-Pelle_DLSV	D11	56594871-56599097
Cotton_A_21069	RLK-Pelle_RLCK-VIIa-1	A10	108025198-108028528	Gorai.011G242000.1	RLK-Pelle_RLCK-VIIa-1	D11	56889169-56892989
Cotton_A_13658	RLK-Pelle_CrRLK1L-1	A10	110313679-110316180	Gorai.011G253000.1	RLK-Pelle_CrRLK1L-1	D11	58162013-58164923
Cotton_A_26933	CMGC_CK2	A10	45849773-45853023	Gorai.011G107500.1	CMGC_CK2	D11	12572130-12576365
Cotton_A_05365	RLK-Pelle_DLSV	A10	48797640-48801271	Gorai.011G075500.1	RLK-Pelle_DLSV	D11	7197362-7200924
Cotton_A_05399	CK1_CK1-Pl	A10	49064265-49071278	Gorai.011G072100.1	CK1_CK1-Pl	D11	6693012-6699774
Cotton_A_05433	RLK-Pelle_PERK-2	A10	49386390-49390845	Gorai.011G066500.2	RLK-Pelle_PERK-2	D11	5623883-5630004
Cotton_A_02653	RLK-Pelle_LRR-III	A10	49863784-49865768	Gorai.011G061900.1	RLK-Pelle_LRR-III	D11	5106820-5108835
Cotton_A_02645	RLK-Pelle_RLCK-VIIa-2	A10	49918141-49919869	Gorai.011G059600.1	RLK-Pelle_RLCK-VIIa-2	D11	4815955-4817820
Cotton_A_20795	RLK-Pelle_LRR-I-2	A10	64913329-64915432	Gorai.011G019100.1	RLK-Pelle_LRR-I-2	D11	1310845-1313037
Cotton_A_15093	RLK-Pelle_LRR-III	A10	87428879-87431088	Gorai.011G001900.1	RLK-Pelle_LRR-III	D11	175662-178144
Cotton_A_29972	AGC_RSK-2	A11	15707487-15710669	Gorai.001G120600.1	AGC_RSK-2	D1	14700291-14704610
Cotton_A_09664	WNK_NRBP	A11	32996099-32999615	Gorai.001G064400.1	WNK_NRBP	D1	6436527-6440281
Cotton_A_09698	CMGC_CDK-CRK7-CDK9	A11	33211588-33215525	Gorai.001G055300.1	CMGC_CDK-CRK7-CDK9	D1	5354228-5358534
Cotton_A_07558	RLK-Pelle_LRR-XIIIb	A11	53966487-53972001	Gorai.001G019800.1	RLK-Pelle_LRR-XIIIb	D1	1836580-1843580
Cotton_A_11170	CMGC_CDK-CCRK	A11	56386909-56389193	Gorai.001G006600.1	CMGC_CDK-CCRK	D1	593026-596558
Cotton_A_11160	RLK-Pelle_PERK-1	A11	56434024-56436814	Gorai.001G005700.1	RLK-Pelle_PERK-1	D1	520474-523900
Cotton_A_11130	RLK-Pelle_LRR-III	A11	56738602-56741229	Gorai.001G003200.1	RLK-Pelle_LRR-III	D1	273321-276669
Cotton_A_26841	RLK-Pelle_WAK	A11	9658449-9659450	Gorai.006G018100.1	RLK-Pelle_WAK	D6	4229168-4231689
Cotton_A_26859	RLK-Pelle_LRR-XI-1	A11	9984972-9987683	Gorai.006G019000.1	RLK-Pelle_LRR-XI-1	D6	4720293-4721607
Cotton_A_26865	RLK-Pelle_LRR-XI-1	A11	10178492-10181356	Gorai.006G020000.1	RLK-Pelle_LRR-XI-1	D6	5047612-5050442
Cotton_A_26866	RLK-Pelle_WAK	A11	10258488-10264280	Gorai.006G020900.1	RLK-Pelle_WAK	D6	5292798-5298759
Cotton_A_25031	RLK-Pelle_RLCK-VIIa-2	A11	27282593-27285621	Gorai.006G024600.1	RLK-Pelle_RLCK-VIIa-2	D6	6313178-6317697
Cotton_A_24728	STE_STE20-Fray	A11	34837124-34838677	Gorai.006G030400.4	STE_STE20-Fray	D6	7766563-7775315
Cotton_A_37624	TKL_CTR1-DRK-2	A11	43337836-43353394	Gorai.006G056600.1	TKL_CTR1-DRK-2	D6	20681725-20698700
Cotton_A_20582	RLK-Pelle_LRK10L-2	A11	49203632-49204687	Gorai.006G059500.1	RLK-Pelle_LRK10L-2	D6	21782571-21783623
Cotton_A_07615	AGC_MAST	A11	53448447-53458070	Gorai.006G064300.1	AGC_MAST	D6	23929691-23940207
Cotton_A_23680	RLK-Pelle_DLSV	A11	70846814-70857883	Gorai.006G091400.1	RLK-Pelle_DLSV	D6	32779107-32789539
Cotton_A_23687	CAMK_CAMKL-CHK1	A11	70943900-70954883	Gorai.006G092100.1	CAMK_CAMKL-CHK1	D6	32874975-32882400
Cotton_A_07814	CAMK_CDPK	A11	73352467-73355357	Gorai.006G128200.1	CAMK_CDPK	D6	38135027-38139699
Cotton_A_07798	NEK	A11	73579412-73583979	Gorai.006G139000.3	NEK	D6	39588806-39594646
Cotton_A_07796	RLK-Pelle_LRR-XI-1	A11	73620387-73623146	Gorai.006G139200.1	RLK-Pelle_LRR-XI-1	D6	39616186-39619613
Cotton_A_07774	RLK-Pelle_LRR-V	A11	74037305-74042570	Gorai.006G141800.1	RLK-Pelle_LRR-V	D6	39941813-39947044
Cotton_A_07758	RLK-Pelle_L-LEC	A11	74212134-74222588	Gorai.006G143200.1	RLK-Pelle_L-LEC	D6	40111250-40113407
Cotton_A_15383	CAMK_CDPK	A11	74322112-74325425	Gorai.006G147600.1	CAMK_CDPK	D6	40605660-40609219
Cotton_A_13438	AGC_RSK-2	A11	76014157-76017276	Gorai.006G156900.1	AGC_RSK-2	D6	41564504-41568877
Cotton_A_13447	TKL_CTR1-DRK-2	A11	76230132-76236567	Gorai.006G158200.1	TKL_CTR1-DRK-2	D6	41745813-41753632
Cotton_A_12076	RLK-Pelle_LRR-I-1	A11	77154678-77161549	Gorai.006G169000.1	RLK-Pelle_LRR-I-1	D6	42862583-42870270
Cotton_A_12068	RLK-Pelle_SD-2b	A11	77261623-77264055	Gorai.006G169900.1	RLK-Pelle_SD-2b	D6	42960990-42965369
Cotton_A_12062	RLK-Pelle_WAK_LRK10L-1	A11	77338882-77341046	Gorai.006G170700.1	RLK-Pelle_WAK_LRK10L-1	D6	43011048-43013566
Cotton_A_12059	RLK-Pelle_L-LEC	A11	77365135-77367144	Gorai.006G171000.1	RLK-Pelle_L-LEC	D6	43039236-43041706
Cotton_A_12044	RLK-Pelle_RLCK-VIIa-2	A11	77483009-77484798	Gorai.006G172600.1	RLK-Pelle_RLCK-VIIa-2	D6	43164730-43167434
Cotton_A_07344	RLK-Pelle_LRR-XI-1	A11	7421474-7425031	Gorai.006G219400.2	RLK-Pelle_LRR-XI-1	D6	47199223-47203791
Cotton_A_07400	RLK-Pelle_LRR-IX	A11	7919315-7922474	Gorai.006G224800.1	RLK-Pelle_LRR-IX	D6	47633445-47636584
Cotton_A_12483	TKL-Pl-5	A11	8292734-8298115	Gorai.006G233100.1	TKL-Pl-5	D6	48193586-48200132
Cotton_A_12475	CAMK_CAMKL-CHK1	A11	8346950-8348257	Gorai.006G234300.1	CAMK_CAMKL-CHK1	D6	48259558-48261150
Cotton_A_12470	TKL-Pl-4	A11	8396191-8398495	Gorai.006G234800.1	TKL-Pl-4	D6	48309483-48312926
Cotton_A_12466	RLK-Pelle_RLCK-II	A11	8420552-8422919	Gorai.006G235200.1	RLK-Pelle_RLCK-II	D6	48332589-48336383
Cotton_A_12460	RLK-Pelle_CrRLK1L-1	A11	8446584-8448689	Gorai.006G235700.1	RLK-Pelle_CrRLK1L-1	D6	48358602-48362165
Cotton_A_16533	TKL_CTR1-DRK-2	A11	16563482-16567826	Gorai.006G258400.1	TKL_CTR1-DRK-2	D6	49979551-49983912
Cotton_A_09620	RLK-Pelle_RLCK-VIIa-1	A11	32640102-32642629	Gorai.006G264800.1	RLK-Pelle_RLCK-VIIa-1	D6	50375766-50379191
Cotton_A_09636	RLK-Pelle_RLCK-V	A11	32793112-32795966	Gorai.006G266500.1	RLK-Pelle_RLCK-V	D6	50513902-50517861
Cotton_A_09643	CMGC_CDK-CRK7-CDK9	A11	32840689-32846050	Gorai.006G267300.1	CMGC_CDK-CRK7-CDK9	D6	50559733-50566912
Cotton_A_09664	WNK_NRBP	A11	32996099-32999615	Gorai.006G269500.1	WNK_NRBP	D6	50730410-50734815
Cotton_A_09698	CMGC_CDK-CRK7-CDK9	A11	33211588-33215525	Gorai.006G272600.1	CMGC_CDK-CRK7-CDK9	D6	50895320-50899698
Cotton_A_30270	RLK-Pelle_LRR-IX	A11	42217644-42221229	Gorai.006G149500.1	RLK-Pelle_LRR-IX	D6	40833509-40837232
Cotton_A_13091	RLK-Pelle_LRR-III	A11	61689553-61691500	Gorai.006G188100.1	RLK-Pelle_LRR-III	D6	44490543-44492493
Cotton_A_13085	RLK-Pelle_DLSV	A11	61732871-61735144	Gorai.006G188600.1	RLK-Pelle_DLSV	D6	44517503-44520093
Cotton_A_13057	AGC_MAST	A11	62110846-62119049	Gorai.006G191300.1	AGC_MAST	D6	44836238-44849436
Cotton_A_13039	CMGC_CDK-CDK7	A11	62348669-62353166	Gorai.006G193300.1	CMGC_CDK-CDK7	D6	45020096-45028617
Cotton_A_08146	CMGC_CDK-CDK8	A11	63483760-63485202	Gorai.006G206400.3	CMGC_CDK-CDK8	D6	46208437-46210796
Cotton_A_08180	RLK-Pelle_RLCK-XII-1	A11	63745835-63750748	Gorai.006G209500.1	RLK-Pelle_RLCK-XII-1	D6	46460274-46466749
Cotton_A_08184	RLK-Pelle_LRR-VI-2	A11	63769975-63773741	Gorai.006G209800.1	RLK-Pelle_LRR-VI-2	D6	46479023-46483590
Cotton_A_16634	CAMK_CDPK	A11	64291684-64293474	Gorai.006G210300.2	CAMK_CDPK	D6	46533539-46536426
Cotton_A_07821	RLK-Pelle_LRR-XI-1	A11	73306246-73308992	Gorai.006G219400.2	RLK-Pelle_LRR-XI-1	D6	47199223-47203791
Cotton_A_26845	RLK-Pelle_WAK	A11	9704095-9704784	Gorai.006G019100.1	RLK-Pelle_WAK	D6	4771772-4772716
Cotton_A_26859	RLK-Pelle_LRR-XI-1	A11	9984972-9987683	Gorai.006G021300.1	RLK-Pelle_LRR-XI-1	D6	5389054-5392318
Cotton_A_25950	STE_STE11	A11	11961793-11975822	Gorai.006G052900.1	STE_STE11	D6	19043153-19047930
Cotton_A_16573	RLK-Pelle_RLCK-VIIa-1	A11	17850659-17855640	Gorai.006G075700.1	RLK-Pelle_RLCK-VIIa-1	D6	29813415-29819245
Cotton_A_17629	RLK-Pelle_DLSV	A11	19956781-19961244	Gorai.006G082700.1	RLK-Pelle_DLSV	D6	31436696-31439326
Cotton_A_17633	RLK-Pelle_DLSV	A11	20095174-20096816	Gorai.006G084500.1	RLK-Pelle_DLSV	D6	31836515-31845027
Cotton_A_17641	RLK-Pelle_DLSV	A11	20256834-20259985	Gorai.006G085100.1	RLK-Pelle_DLSV	D6	31913239-31916518
Cotton_A_01746	RLK-Pelle_RLCK-VIIa-2	A11	78757387-78761268	Gorai.006G119600.1	RLK-Pelle_RLCK-VIIa-2	D6	36986393-36990720
Cotton_A_01750	CAMK_CAMKL-CHK1	A11	78816091-78819665	Gorai.006G121600.1	CAMK_CAMKL-CHK1	D6	37238020-37242979
Cotton_A_01782	CAMK_CDPK	A11	79303961-79306299	Gorai.006G124800.1	CAMK_CDPK	D6	37646865-37649247
Cotton_A_01819	CAMK_CDPK	A11	80056028-80059439	Gorai.006G128200.1	CAMK_CDPK	D6	38135027-38139699
Cotton_A_01837	CAMK_CDPK	A11	80344621-80350106	Gorai.006G129900.1	CAMK_CDPK	D6	38368609-38375478
Cotton_A_01863	RLK-Pelle_LRR-XI-1	A11	80747703-80750549	Gorai.006G131800.1	RLK-Pelle_LRR-XI-1	D6	38618612-38622419
Cotton_A_22071	CMGC_CDK-CRK7-CDK9	A11	25260490-25263591	Gorai.006G267300.1	CMGC_CDK-CRK7-CDK9	D6	50559733-50566912
Cotton_A_18004	RLK-Pelle_RLCK-IXa	A11	33449170-33450715	Gorai.006G264400.1	RLK-Pelle_RLCK-IXa	D6	50348594-50350772
Cotton_A_10571	TKL_CTR1-DRK-2	A11	33941298-33945137	Gorai.006G258400.1	TKL_CTR1-DRK-2	D6	49979551-49983912
Cotton_A_10628	AGC_NDR	A11	34330341-34335747	Gorai.006G253200.1	AGC_NDR	D6	49626658-49632113
Cotton_A_10630	CK1_CK1	A11	34344493-34348729	Gorai.006G253000.1	CK1_CK1	D6	49613641-49619104
Cotton_A_24728	STE_STE20-Fray	A11	34837124-34838677	Gorai.006G247600.1	STE_STE20-Fray	D6	49231217-49232981
Cotton_A_19810	RLK-Pelle_RLCK-VIII	A11	35118327-35121188	Gorai.006G227500.1	RLK-Pelle_RLCK-VIII	D6	47851737-47855535
Cotton_A_20582	RLK-Pelle_LRK10L-2	A11	49203632-49204687	Gorai.006G194100.1	RLK-Pelle_LRK10L-2	D6	45078785-45085329
Cotton_A_27600	RLK-Pelle_WAK_LRK10L-1	A11	67833982-67844969	Gorai.006G194000.1	RLK-Pelle_WAK_LRK10L-1	D6	45070970-45078671
Cotton_A_27620	CMGC_CDK-CDK7	A11	68780589-68784007	Gorai.006G193300.1	CMGC_CDK-CDK7	D6	45020096-45028617
Cotton_A_13477	RLK-Pelle_LRR-IX	A11	76687064-76690239	Gorai.006G149500.1	RLK-Pelle_LRR-IX	D6	40833509-40837232
Cotton_A_37797	CMGC_SRPK	A11	82209649-82213384	Gorai.006G102900.1	CMGC_SRPK	D6	34320109-34324421
Cotton_A_07344	RLK-Pelle_LRR-XI-1	A11	7421474-7425031	Gorai.006G137100.1	RLK-Pelle_LRR-XI-1	D6	39365894-39369455
Cotton_A_29972	AGC_RSK-2	A11	15707487-15710669	Gorai.006G110800.1	AGC_RSK-2	D6	35718062-35721716
Cotton_A_16517	CAMK_CAMKL-CHK1	A11	16173772-16179808	Gorai.006G081600.1	CAMK_CAMKL-CHK1	D6	30932845-30939528
Cotton_A_16533	TKL_CTR1-DRK-2	A11	16563482-16567826	Gorai.006G080100.1	TKL_CTR1-DRK-2	D6	30697854-30702606
Cotton_A_09620	RLK-Pelle_RLCK-VIIa-1	A11	32640102-32642629	Gorai.006G075700.1	RLK-Pelle_RLCK-VIIa-1	D6	29813415-29819245
Cotton_A_33061	RLK-Pelle_RLCK-VI	A11	45749557-45760786	Gorai.006G074700.1	RLK-Pelle_RLCK-VI	D6	29627710-29635057
Cotton_A_13056	AGC_MAST	A11	62122889-62135568	Gorai.006G064300.1	AGC_MAST	D6	23929691-23940207
Cotton_A_27600	RLK-Pelle_WAK_LRK10L-1	A11	67833982-67844969	Gorai.006G059400.1	RLK-Pelle_WAK_LRK10L-1	D6	21700582-21705562
Cotton_A_27605	RLK-Pelle_LRK10L-2	A11	67935256-67936239	Gorai.006G058800.1	RLK-Pelle_LRK10L-2	D6	21646944-21650499
Cotton_A_27620	CMGC_CDK-CDK7	A11	68780589-68784007	Gorai.006G057400.1	CMGC_CDK-CDK7	D6	21087092-21092990
Cotton_A_07641	RLK-Pelle_DLSV	A11	53286218-53288888	Gorai.007G001400.1	RLK-Pelle_DLSV	D7	147305-151111
Cotton_A_07624	CMGC_DYRK-PRP4	A11	53412630-53419355	Gorai.007G002400.1	CMGC_DYRK-PRP4	D7	234918-242758
Cotton_A_07615	AGC_MAST	A11	53448447-53458070	Gorai.007G003300.2	AGC_MAST	D7	271915-282444
Cotton_A_07558	RLK-Pelle_LRR-XIIIb	A11	53966487-53972001	Gorai.007G009000.2	RLK-Pelle_LRR-XIIIb	D7	705535-711714
Cotton_A_11130	RLK-Pelle_LRR-III	A11	56738602-56741229	Gorai.007G047200.1	RLK-Pelle_LRR-III	D7	3278280-3281318
Cotton_A_29841	RLK-Pelle_RLCK-VIIa-1	A11	66305623-66307615	Gorai.007G071900.1	RLK-Pelle_RLCK-VIIa-1	D7	5067365-5069370
Cotton_A_30266	NEK	A11	42265155-42272558	Gorai.009G082900.1	NEK	D9	6049345-6056134
Cotton_A_38684	RLK-Pelle_LRR-XI-1	A11	56274678-56277804	Gorai.009G048200.1	RLK-Pelle_LRR-XI-1	D9	3491430-3495023
Cotton_A_11170	CMGC_CDK-CCRK	A11	56386909-56389193	Gorai.009G026100.1	CMGC_CDK-CCRK	D9	1996952-1999805
Cotton_A_11160	RLK-Pelle_PERK-1	A11	56434024-56436814	Gorai.009G025100.2	RLK-Pelle_PERK-1	D9	1948698-1952564
Cotton_A_11148	CK1_CK1-Pl	A11	56551019-56555333	Gorai.009G024100.1	CK1_CK1-Pl	D9	1861659-1867227
Cotton_A_11130	RLK-Pelle_LRR-III	A11	56738602-56741229	Gorai.009G022300.1	RLK-Pelle_LRR-III	D9	1691732-1695162
Cotton_A_11104	AGC_RSK-2	A11	56958081-56959656	Gorai.009G019600.1	AGC_RSK-2	D9	1512582-1514505
Cotton_A_10628	AGC_NDR	A11	34330341-34335747	Gorai.010G020100.1	AGC_NDR	D1	1515312-1520759
Cotton_A_27878	RLK-Pelle_LRR-XI-1	A11	37163108-37166011	Gorai.010G030500.1	RLK-Pelle_LRR-XI-1	D1	2603052-2606105
Cotton_A_34885	CAMK_CAMKL-CHK1	A11	37399705-37403440	Gorai.010G032200.1	CAMK_CAMKL-CHK1	D1	2865372-2869594
Cotton_A_20582	RLK-Pelle_LRK10L-2	A11	49203632-49204687	Gorai.010G091900.1	RLK-Pelle_LRK10L-2	D1	14542402-14543923
Cotton_A_07558	RLK-Pelle_LRR-XIIIb	A11	53966487-53972001	Gorai.010G096300.1	RLK-Pelle_LRR-XIIIb	D1	16009189-16016064
Cotton_A_38684	RLK-Pelle_LRR-XI-1	A11	56274678-56277804	Gorai.010G104300.2	RLK-Pelle_LRR-XI-1	D1	18991788-18995241
Cotton_A_23687	CAMK_CAMKL-CHK1	A11	70943900-70954883	Gorai.010G168100.1	CAMK_CAMKL-CHK1	D1	48747401-48753729
Cotton_A_07774	RLK-Pelle_LRR-V	A11	74037305-74042570	Gorai.010G183400.1	RLK-Pelle_LRR-V	D1	53281059-53287438
Cotton_A_34517	CMGC_SRPK	A12	83094442-83097989	Gorai.002G244400.1	CMGC_SRPK	D2	60856168-60863202
Cotton_A_08871	TKL-Pl-4	A12	90431573-90440080	Gorai.002G201200.1	TKL-Pl-4	D2	54184266-54192267
Cotton_A_18659	RLK-Pelle_PERK-1	A12	121577909-121584385	Gorai.002G166600.1	RLK-Pelle_PERK-1	D2	41261400-41264396
Cotton_A_14068	RLK-Pelle_RLCK-VIII	A12	124037355-124039704	Gorai.002G155700.1	RLK-Pelle_RLCK-VIII	D2	32309358-32311572
Cotton_A_15972	AGC_PDK1	A12	138525707-138541213	Gorai.002G144800.1	AGC_PDK1	D2	26316690-26326573
Cotton_A_18166	RLK-Pelle_LRR-XII-1	A12	145600513-145603575	Gorai.002G131000.1	RLK-Pelle_LRR-XII-1	D2	20531139-20534323
Cotton_A_17593	CAMK_CDPK	A12	46263906-46268929	Gorai.005G074300.1	CAMK_CDPK	D5	8240260-8243421
Cotton_A_19047	RLK-Pelle_SD-2b	A12	49705253-49707619	Gorai.005G080200.1	RLK-Pelle_SD-2b	D5	9463840-9466173
Cotton_A_25487	STE_STE11	A12	74261287-74266659	Gorai.005G091700.1	STE_STE11	D5	12386928-12393168
Cotton_A_36293	RLK-Pelle_LRR-VIII-1	A12	102545499-102550256	Gorai.005G116800.1	RLK-Pelle_LRR-VIII-1	D5	23337756-23343121
Cotton_A_14138	CMGC_CDK-PITSLRE	A12	122143663-122147697	Gorai.005G170300.1	CMGC_CDK-PITSLRE	D5	49845864-49852364
Cotton_A_28267	CAMK_CDPK	A12	129849897-129852298	Gorai.005G216500.2	CAMK_CDPK	D5	59941527-59945973
Cotton_A_18169	RLK-Pelle_L-LEC	A12	145438604-145440643	Gorai.005G217600.1	RLK-Pelle_L-LEC	D5	60061316-60063623
Cotton_A_08467	RLK-Pelle_LRR-V	A12	1544316-1548048	Gorai.005G204500.2	RLK-Pelle_LRR-V	D5	58382212-58389756
Cotton_A_16222	CMGC_CDK-CRK7-CDK9	A12	17747897-17752175	Gorai.005G158600.2	CMGC_CDK-CRK7-CDK9	D5	45647530-45650180
Cotton_A_05180	RLK-Pelle_CrRLK1L-1	A12	47416935-47418260	Gorai.005G123600.1	RLK-Pelle_CrRLK1L-1	D5	27579251-27580636
Cotton_A_19078	CMGC_MAPK	A12	48945467-48947499	Gorai.005G109500.1	CMGC_MAPK	D5	19785322-19788502
Cotton_A_19047	RLK-Pelle_SD-2b	A12	49705253-49707619	Gorai.005G080200.1	RLK-Pelle_SD-2b	D5	9463840-9466173
Cotton_A_29869	RLK-Pelle_RLCK-V	A12	80516550-80519503	Gorai.005G071600.4	RLK-Pelle_RLCK-V	D5	7791642-7794631
Cotton_A_14068	RLK-Pelle_RLCK-VIII	A12	124037355-124039704	Gorai.005G071500.2	RLK-Pelle_RLCK-VIII	D5	7786926-7791587
Cotton_A_19057	RLK-Pelle_SD-2b	A12	49513380-49515740	Gorai.012G031500.1	RLK-Pelle_SD-2b	D12	3907525-3909888
Cotton_A_19056	RLK-Pelle_SD-2b	A12	49548832-49551252	Gorai.012G031800.1	RLK-Pelle_SD-2b	D12	3942368-3945004
Cotton_A_19047	RLK-Pelle_SD-2b	A12	49705253-49707619	Gorai.012G032900.1	RLK-Pelle_SD-2b	D12	4064326-4066680
Cotton_A_19041	WNK_NRBP	A12	49768982-49771690	Gorai.012G033500.1	WNK_NRBP	D12	4113089-4117017
Cotton_A_19031	STE_STE11	A12	49882106-49885256	Gorai.012G034500.1	STE_STE11	D12	4208711-4213686
Cotton_A_29855	RLK-Pelle_CrRLK1L-1	A12	80298265-80300829	Gorai.012G038800.1	RLK-Pelle_CrRLK1L-1	D12	4840401-4843151
Cotton_A_29869	RLK-Pelle_RLCK-V	A12	80516550-80519503	Gorai.012G040400.2	RLK-Pelle_RLCK-V	D12	5006728-5010476
Cotton_A_23440	TKL-Pl-4	A12	81179101-81181886	Gorai.012G061300.2	TKL-Pl-4	D12	8587637-8590958
Cotton_A_22653	RLK-Pelle_WAK_LRK10L-1	A12	87440029-87442757	Gorai.012G106700.1	RLK-Pelle_WAK_LRK10L-1	D12	23944675-23947425
Cotton_A_14916	CMGC_CDK-CRK7-CDK9	A12	106769709-106773371	Gorai.012G128100.1	CMGC_CDK-CRK7-CDK9	D12	29601244-29605837
Cotton_A_18677	CMGC_CDK-CRK7-CDK9	A12	121431881-121436275	Gorai.012G170000.1	CMGC_CDK-CRK7-CDK9	D12	33994546-33999092
Cotton_A_18659	RLK-Pelle_PERK-1	A12	121577909-121584385	Gorai.012G171700.1	RLK-Pelle_PERK-1	D12	34149028-34155624
Cotton_A_14138	CMGC_CDK-PITSLRE	A12	122143663-122147697	Gorai.012G174900.2	CMGC_CDK-PITSLRE	D12	34446565-34450903
Cotton_A_08429	AGC_RSK-2	A12	680477-682806	Gorai.012G064400.2	AGC_RSK-2	D12	9160151-9163346
Cotton_A_15906	RLK-Pelle_CrRLK1L-1	A12	9647006-9649501	Gorai.012G067400.1	RLK-Pelle_CrRLK1L-1	D12	9777770-9780934
Cotton_A_37332	RLK-Pelle_LRR-VI-2	A12	34620090-34623485	Gorai.012G078500.2	RLK-Pelle_LRR-VI-2	D12	12693934-12697949
Cotton_A_36190	RLK-Pelle_RLCK-IXb	A12	40702608-40705967	Gorai.012G095300.1	RLK-Pelle_RLCK-IXb	D12	17303278-17306531
Cotton_A_38028	RLK-Pelle_RLCK-VIII	A12	56809243-56810949	Gorai.012G099200.1	RLK-Pelle_RLCK-VIII	D12	21044869-21047871
Cotton_A_22675	Group-Pl-3	A12	86808020-86813601	Gorai.012G108100.1	Group-Pl-3	D12	24241336-24247467
Cotton_A_14915	RLK-Pelle_L-LEC	A12	106775609-106777651	Gorai.012G128000.1	RLK-Pelle_L-LEC	D12	29597216-29599476
Cotton_A_28267	CAMK_CDPK	A12	129849897-129852298	Gorai.012G138900.1	CAMK_CDPK	D12	31259337-31263004
Cotton_A_06417	RLK-Pelle_L-LEC	A12	5255191-5257359	Gorai.012G144200.1	RLK-Pelle_L-LEC	D12	31812381-31814549
Cotton_A_03470	RLK-Pelle_L-LEC	A12	27309305-27311326	Gorai.012G116100.1	RLK-Pelle_L-LEC	D12	26832862-26834874
Cotton_A_03493	CAMK_CDPK	A12	28069972-28074742	Gorai.012G114600.1	CAMK_CDPK	D12	26404347-26409940
Cotton_A_29011	RLK-Pelle_RLCK-VIIa-2	A12	54345266-54348562	Gorai.012G055500.1	RLK-Pelle_RLCK-VIIa-2	D12	7438797-7443360
Cotton_A_27238	CMGC_CDK-Pl	A12	56396847-56398893	Gorai.012G047600.1	CMGC_CDK-Pl	D12	5984971-5987585
Cotton_A_27246	TKL_CTR1-DRK-1	A12	56549701-56562676	Gorai.012G046800.2	TKL_CTR1-DRK-1	D12	5857111-5871617
Cotton_A_20280	AGC_RSK-2	A12	67634323-67638253	Gorai.012G023400.1	AGC_RSK-2	D12	2875885-2879885
Cotton_A_06053	RLK-Pelle_RLCK-IXb	A12	94129467-94134279	Gorai.012G010600.1	RLK-Pelle_RLCK-IXb	D12	1172873-1177608
Cotton_A_06062	RLK-Pelle_RLCK-VIIa-2	A12	94253406-94258190	Gorai.012G009800.1	RLK-Pelle_RLCK-VIIa-2	D12	1069170-1074963
Cotton_A_06082	ULK_Fused	A12	94473421-94483228	Gorai.012G007600.2	ULK_Fused	D12	854755-862185
Cotton_A_06104	RLK-Pelle_LysM	A12	94698303-94699574	Gorai.012G005200.1	RLK-Pelle_LysM	D12	615085-616353
Cotton_A_20341	RLK-Pelle_L-LEC	A12	137116861-137118927	Gorai.012G001800.1	RLK-Pelle_L-LEC	D12	198323-201051
Cotton_A_19735	RLK-Pelle_CrRLK1L-1	A13	63253012-63255513	Gorai.005G246200.1	RLK-Pelle_CrRLK1L-1	D5	62624574-62627365
Cotton_A_00828	RLK-Pelle_LRR-II	A13	72596425-72601518	Gorai.005G218200.1	RLK-Pelle_LRR-II	D5	60135781-60143685
Cotton_A_00834	RLK-Pelle_RLCK-VIIa-2	A13	72675565-72678562	Gorai.005G217300.1	RLK-Pelle_RLCK-VIIa-2	D5	60035993-60039318
Cotton_A_00840	CAMK_CDPK	A13	72787562-72790485	Gorai.005G216500.2	CAMK_CDPK	D5	59941527-59945973
Cotton_A_21848	RLK-Pelle_DLSV	A13	84479959-84483709	Gorai.005G207800.1	RLK-Pelle_DLSV	D5	58797703-58802096
Cotton_A_16793	CMGC_CDK-CRK7-CDK9	A13	111993548-111998081	Gorai.005G200800.1	CMGC_CDK-CRK7-CDK9	D5	57674133-57679132
Cotton_A_25664	RLK-Pelle_LRR-I-1	A13	113529358-113534861	Gorai.005G173400.1	RLK-Pelle_LRR-I-1	D5	50371056-50377123
Cotton_A_25849	CMGC_MAPK	A13	119412084-119415010	Gorai.005G161300.1	CMGC_MAPK	D5	46634314-46639125
Cotton_A_02201	CMGC_MAPK	A13	128862654-128865177	Gorai.005G123100.1	CMGC_MAPK	D5	26853885-26858213
Cotton_A_38689	RLK-Pelle_RLCK-VIIa-1	A13	47176995-47178629	Gorai.007G349400.1	RLK-Pelle_RLCK-VIIa-1	D7	57951540-57955486
Cotton_A_22410	CK1_CK1-Pl	A13	47803758-47808650	Gorai.007G343500.1	CK1_CK1-Pl	D7	56865710-56871515
Cotton_A_22392	RLK-Pelle_Extensin	A13	48011136-48013015	Gorai.007G295100.1	RLK-Pelle_Extensin	D7	50572788-50575468
Cotton_A_34347	RLK-Pelle_LRR-VI-1	A13	57474345-57478589	Gorai.007G256600.1	RLK-Pelle_LRR-VI-1	D7	41660648-41665390
Cotton_A_17208	RLK-Pelle_L-LEC	A13	70054047-70056005	Gorai.007G231300.1	RLK-Pelle_L-LEC	D7	28994813-28996759
Cotton_A_00858	RLK-Pelle_LRR-IX	A13	73239843-73242752	Gorai.007G187900.1	RLK-Pelle_LRR-IX	D7	18089853-18093554
Cotton_A_32848	RLK-Pelle_LRR-II	A13	85613281-85616277	Gorai.007G186300.1	RLK-Pelle_LRR-II	D7	17848150-17852093
Cotton_A_15523	WNK_NRBP	A13	89755909-89756892	Gorai.007G167300.1	WNK_NRBP	D7	14879318-14881897
Cotton_A_19387	RLK-Pelle_PERK-1	A13	62701791-62705314	Gorai.013G037700.1	RLK-Pelle_PERK-1	D13	2993505-2997099
Cotton_A_35187	CAMK_CDPK	A13	62804255-62809184	Gorai.013G042100.1	CAMK_CDPK	D13	3571963-3577689
Cotton_A_17203	RLK-Pelle_L-LEC	A13	70232476-70234461	Gorai.013G054200.1	RLK-Pelle_L-LEC	D13	5219031-5221076
Cotton_A_00815	RLK-Pelle_LRR-III	A13	72380628-72383063	Gorai.013G062400.1	RLK-Pelle_LRR-III	D13	6856850-6859281
Cotton_A_00824	RLK-Pelle_LRR-II	A13	72501782-72507863	Gorai.013G063000.1	RLK-Pelle_LRR-II	D13	6951190-6962040
Cotton_A_00828	RLK-Pelle_LRR-II	A13	72596425-72601518	Gorai.013G063100.1	RLK-Pelle_LRR-II	D13	6967858-6976847
Cotton_A_00834	RLK-Pelle_RLCK-VIIa-2	A13	72675565-72678562	Gorai.013G063800.1	RLK-Pelle_RLCK-VIIa-2	D13	7105256-7108955
Cotton_A_00840	CAMK_CDPK	A13	72787562-72790485	Gorai.013G064400.4	CAMK_CDPK	D13	7213611-7217438
Cotton_A_00844	CAMK_CDPK	A13	73035019-73038256	Gorai.013G064500.2	CAMK_CDPK	D13	7231436-7235084
Cotton_A_39385	RLK-Pelle_RLCK-VIIa-2	A13	81351456-81355446	Gorai.013G077800.1	RLK-Pelle_RLCK-VIIa-2	D13	9971374-9975960
Cotton_A_32848	RLK-Pelle_LRR-II	A13	85613281-85616277	Gorai.013G102600.1	RLK-Pelle_LRR-II	D13	19083931-19087634
Cotton_A_15523	WNK_NRBP	A13	89755909-89756892	Gorai.013G156000.1	WNK_NRBP	D13	43088420-43089618
Cotton_A_15524	RLK-Pelle_LRR-III	A13	89874141-89876059	Gorai.013G156100.1	RLK-Pelle_LRR-III	D13	43118346-43121103
Cotton_A_15551	CAMK_CDPK	A13	90459939-90463822	Gorai.013G159300.1	CAMK_CDPK	D13	43588966-43593714
Cotton_A_23140	STE_STE20-Fray	A13	94658175-94659368	Gorai.013G174600.1	STE_STE20-Fray	D13	46321932-46323098
Cotton_A_12869	NEK	A13	100988937-100992676	Gorai.013G201300.1	NEK	D13	51227871-51233218
Cotton_A_20548	TKL-Pl-3	A13	70810470-70819966	Gorai.013G001000.1	TKL-Pl-3	D13	54513-64416
Cotton_A_20526	CAMK_CDPK	A13	70992577-70995867	Gorai.013G003100.2	CAMK_CDPK	D13	223969-228346
Cotton_A_00858	RLK-Pelle_LRR-IX	A13	73239843-73242752	Gorai.013G030200.1	RLK-Pelle_LRR-IX	D13	2278855-2282354
Cotton_A_21848	RLK-Pelle_DLSV	A13	84479959-84483709	Gorai.013G072500.1	RLK-Pelle_DLSV	D13	8636497-8640397
Cotton_A_35391	TKL-Pl-5	A13	108379571-108388253	Gorai.013G089100.2	TKL-Pl-5	D13	13953492-13958608
Cotton_A_39814	RLK-Pelle_CrRLK1L-1	A13	121788514-121791012	Gorai.013G096600.1	RLK-Pelle_CrRLK1L-1	D13	16462277-16465474
Cotton_A_02184	AGC_RSK-2	A13	128275672-128277349	Gorai.013G147000.1	AGC_RSK-2	D13	40397027-40399134
Cotton_A_23503	CMGC_DYRK-YAK	A13	132526128-132537586	Gorai.013G185200.1	CMGC_DYRK-YAK	D13	48406903-48419794
Cotton_A_32881	RLK-Pelle_LRR-XV	A13	38145116-38148259	Gorai.013G094500.1	RLK-Pelle_LRR-XV	D13	15506132-15509278
Cotton_A_09204	RLK-Pelle_LRR-XIIIa	A13	44670696-44673900	Gorai.013G175900.1	RLK-Pelle_LRR-XIIIa	D13	46523710-46525830
Cotton_A_22416	CMGC_CDK-CRK7-CDK9	A13	47746048-47749686	Gorai.013G202600.1	CMGC_CDK-CRK7-CDK9	D13	51351668-51356372
Cotton_A_22410	CK1_CK1-Pl	A13	47803758-47808650	Gorai.013G203000.1	CK1_CK1-Pl	D13	51409994-51415090
Cotton_A_22392	RLK-Pelle_Extensin	A13	48011136-48013015	Gorai.013G204600.1	RLK-Pelle_Extensin	D13	51563071-51565381
Cotton_A_09058	RLK-Pelle_DLSV	A13	48517673-48521230	Gorai.013G217500.1	RLK-Pelle_DLSV	D13	53756436-53760689
Cotton_A_23361	RLK-Pelle_RLCK-VIIa-2	A13	67686234-67688742	Gorai.013G263600.1	RLK-Pelle_RLCK-VIIa-2	D13	57714657-57717777
Cotton_A_03099	RLK-Pelle_LRR-III	A13	82730003-82732586	Gorai.013G231800.1	RLK-Pelle_LRR-III	D13	55027454-55030242
Cotton_A_03119	STE_STE7	A13	82877359-82880312	Gorai.013G229600.1	STE_STE7	D13	54835568-54839071
Cotton_A_03143	CK1_CK1	A13	83065667-83070648	Gorai.013G227100.1	CK1_CK1	D13	54634033-54640067
Cotton_A_03170	RLK-Pelle_RLCK-VIIa-2	A13	83313007-83314613	Gorai.013G224000.1	RLK-Pelle_RLCK-VIIa-2	D13	54379681-54381829
Cotton_A_16780	STE_STE20-YSK	A13	111566857-111573921	Gorai.013G169600.1	STE_STE20-YSK	D13	45568971-45575996
Cotton_A_16793	CMGC_CDK-CRK7-CDK9	A13	111993548-111998081	Gorai.013G168700.1	CMGC_CDK-CRK7-CDK9	D13	45444529-45450678
Cotton_A_17925	RLK-Pelle_LRR-I-2	A13	116500765-116504030	Gorai.013G164600.1	RLK-Pelle_LRR-I-2	D13	44553576-44557975
Cotton_A_02127	RLK-Pelle_L-LEC	A13	126564376-126566379	Gorai.013G152300.1	RLK-Pelle_L-LEC	D13	41671711-41673714
Cotton_A_02138	AGC_RSK-2	A13	127046311-127048750	Gorai.013G151400.2	AGC_RSK-2	D13	41329117-41332533
Cotton_A_30202	RLK-Pelle_CrRLK1L-1	A13	141532067-141534415	Gorai.013G096500.1	RLK-Pelle_CrRLK1L-1	D13	16368680-16371267
Cotton_A_37512	RLK-Pelle_Extensin	A13	7796546-7798643	Gorai.013G204600.1	RLK-Pelle_Extensin	D13	51563071-51565381
Cotton_A_22410	CK1_CK1-Pl	A13	47803758-47808650	Gorai.013G123300.1	CK1_CK1-Pl	D13	31795069-31801170
Cotton_A_23255	CMGC_DYRK-PRP4	A13	52962203-52967828	Gorai.013G081700.3	CMGC_DYRK-PRP4	D13	11151269-11156853
Cotton_A_19398	CAMK_OST1L	A13	62557117-62560032	Gorai.013G038800.1	CAMK_OST1L	D13	3093295-3096912
Cotton_A_19735	RLK-Pelle_CrRLK1L-1	A13	63253012-63255513	Gorai.013G034800.1	RLK-Pelle_CrRLK1L-1	D13	2695755-2698310
Cotton_A_00925	RLK-Pelle_CrRLK1L-1	A13	73920317-73922740	Gorai.013G023800.1	RLK-Pelle_CrRLK1L-1	D13	1734408-1736961
Cotton_A_00985	RLK-Pelle_CR4L	A13	74597223-74599637	Gorai.013G018100.1	RLK-Pelle_CR4L	D13	1245619-1248403
Cotton_A_01035	CMGC_CDK-CDK8	A13	75011650-75013077	Gorai.013G013100.1	CMGC_CDK-CDK8	D13	885517-888039
Cotton_A_37244	RLK-Pelle_SD-2b	A13	106065439-106066422	Gorai.013G009700.1	RLK-Pelle_SD-2b	D13	647366-649798

## Sheet: G. hirsutum and G. barbadense 
Gene ID	Subfamily	Chromosome	Chromosome location	Gene ID	Subfamily	Chromosome	Chromosome location
gnl|CHGC|GOBAR_AA31997	RLK-Pelle_LRR-XII-1	Gba_At1	4999591-5009938	CotAD_68508	RLK-Pelle_LRR-XII-1	Ghi_At2	6546370-6550548
gnl|CHGC|GOBAR_AA18512	RLK-Pelle_LRR-Xb-1	Gba_At1	7203423-7206566	CotAD_16886	RLK-Pelle_LRR-Xb-1	Ghi_At2	7856283-7859441
gnl|CHGC|GOBAR_AA23138	RLK-Pelle_SD-2b	Gba_At1	7457665-7460013	CotAD_16906	RLK-Pelle_SD-2b	Ghi_At2	8061463-8063811
gnl|CHGC|GOBAR_AA13186	RLK-Pelle_CrRLK1L-1	Gba_At1	8381902-8389006	CotAD_66675	RLK-Pelle_CrRLK1L-1	Ghi_At2	8773977-8776490
gnl|CHGC|GOBAR_AA26494	RLK-Pelle_DLSV	Gba_At1	9045561-9049848	CotAD_07149	RLK-Pelle_DLSV	Ghi_At2	9321632-9324623
gnl|CHGC|GOBAR_AA00318	RLK-Pelle_LRR-I-2	Gba_At1	9939417-9942894	CotAD_07112	RLK-Pelle_LRR-I-2	Ghi_At2	10467394-10470871
gnl|CHGC|GOBAR_AA17389	RLK-Pelle_RLCK-VIIa-1	Gba_At1	10941159-10943340	CotAD_07043	RLK-Pelle_RLCK-VIIa-1	Ghi_At2	11621404-11623315
gnl|CHGC|GOBAR_AA20064	STE_STE11	Gba_At1	11770975-11772288	CotAD_07003	STE_STE11	Ghi_At2	12111172-12112554
gnl|CHGC|GOBAR_AA14561	RLK-Pelle_LRR-III	Gba_At1	12445838-12447695	CotAD_06952	RLK-Pelle_LRR-III	Ghi_At2	12855052-12856882
gnl|CHGC|GOBAR_AA14562	WNK_NRBP	Gba_At1	12452007-12453053	CotAD_06951	WNK_NRBP	Ghi_At2	12858336-12859384
gnl|CHGC|GOBAR_AA03669	AGC_RSK-2	Gba_At1	13866038-13867935	CotAD_71439	AGC_RSK-2	Ghi_At2	13976246-13977849
gnl|CHGC|GOBAR_AA09245	RLK-Pelle_DLSV	Gba_At1	15882656-15956461	CotAD_75181	RLK-Pelle_DLSV	Ghi_At2	14680351-14693340
gnl|CHGC|GOBAR_AA36424	RLK-Pelle_SD-2b	Gba_At1	17912115-17914556	CotAD_63711	RLK-Pelle_SD-2b	Ghi_At2	15922716-15924503
gnl|CHGC|GOBAR_AA18596	CMGC_CDK-Pl	Gba_At1	18678140-18679683	CotAD_56453	CMGC_CDK-Pl	Ghi_At2	16716409-16717951
gnl|CHGC|GOBAR_AA28961	IRE1	Gba_At1	19173325-19177967	CotAD_56438	IRE1	Ghi_At2	17185887-17189362
gnl|CHGC|GOBAR_AA29303	RLK-Pelle_LRR-XIV	Gba_At1	25271280-25275888	CotAD_69381	RLK-Pelle_LRR-XIV	Ghi_At2	18517317-18521106
gnl|CHGC|GOBAR_AA25756	RLK-Pelle_RLCK-VIIa-1	Gba_At1	19552441-19555619	CotAD_51218	RLK-Pelle_RLCK-VIIa-1	Ghi_At9	27621017-27624061
gnl|CHGC|GOBAR_AA28169	CMGC_SRPK	Gba_At1	61645656-61649688	CotAD_34839	CMGC_SRPK	Ghi_At9	34230357-34234092
gnl|CHGC|GOBAR_AA29165	RLK-Pelle_RLCK-VIIa-1	Gba_At1	62427115-62432007	CotAD_03436	RLK-Pelle_RLCK-VIIa-1	Ghi_At9	41049057-41052647
gnl|CHGC|GOBAR_AA35836	RLK-Pelle_L-LEC	Gba_At1	62902215-62905520	CotAD_03487	RLK-Pelle_L-LEC	Ghi_At9	41464107-41466324
gnl|CHGC|GOBAR_AA34167	RLK-Pelle_RLCK-VIIa-2	Gba_At1	62967324-62970075	CotAD_03495	RLK-Pelle_RLCK-VIIa-2	Ghi_At9	41538288-41541039
gnl|CHGC|GOBAR_AA22395	RLK-Pelle_RLCK-XII-1	Gba_At1	63127666-63131177	CotAD_03511	RLK-Pelle_RLCK-XII-1	Ghi_At9	41673631-41677141
gnl|CHGC|GOBAR_AA22384	RLK-Pelle_LRR-XII-1	Gba_At1	63218641-63221939	CotAD_03524	RLK-Pelle_LRR-XII-1	Ghi_At9	41760901-41763731
gnl|CHGC|GOBAR_AA25487	RLK-Pelle_LRR-Xa	Gba_At1	63360800-63362651	CotAD_03536	RLK-Pelle_LRR-Xa	Ghi_At9	41842363-41844175
gnl|CHGC|GOBAR_AA35912	RLK-Pelle_DLSV	Gba_At1	63588015-63594783	CotAD_03568	RLK-Pelle_DLSV	Ghi_At9	42172717-42179479
gnl|CHGC|GOBAR_AA16327	RLK-Pelle_DLSV	Gba_At10	14053500-14057381	CotAD_53161	RLK-Pelle_DLSV	Ghi_At1	9004260-9007167
gnl|CHGC|GOBAR_AA07504	RLK-Pelle_PERK-1	Gba_At10	20246311-20249911	CotAD_51974	RLK-Pelle_PERK-1	Ghi_At1	55401420-55403765
gnl|CHGC|GOBAR_AA15563	CAMK_CDPK	Gba_At10	21496998-21500906	CotAD_74085	CAMK_CDPK	Ghi_At1	66215596-66219857
gnl|CHGC|GOBAR_AA30121	RLK-Pelle_RLCK-VIII	Gba_At10	70135052-70137979	CotAD_71566	RLK-Pelle_RLCK-VIII	Ghi_At1	89786397-89788094
gnl|CHGC|GOBAR_AA24882	CMGC_MAPK	Gba_At10	76949871-76954505	CotAD_14537	CMGC_MAPK	Ghi_At1	106150440-106154348
gnl|CHGC|GOBAR_AA33667	TKL-Pl-5	Gba_At10	77754038-77763594	CotAD_14574	TKL-Pl-5	Ghi_At1	106416607-106420445
gnl|CHGC|GOBAR_AA02854	CAMK_CAMKL-CHK1	Gba_At10	79704140-79705423	CotAD_14597	CAMK_CAMKL-CHK1	Ghi_At1	106632183-106633475
gnl|CHGC|GOBAR_AA20713	RLK-Pelle_RLCK-II	Gba_At10	80815035-80818335	CotAD_14609	RLK-Pelle_RLCK-II	Ghi_At1	106709558-106710633
gnl|CHGC|GOBAR_AA11141	RLK-Pelle_LRR-XI-1	Gba_At10	618640-622545	CotAD_76248	RLK-Pelle_LRR-XI-1	Ghi_At11	36596247-36599756
gnl|CHGC|GOBAR_AA25683	RLK-Pelle_LRR-V	Gba_At10	5114127-5119712	CotAD_68332	RLK-Pelle_LRR-V	Ghi_At11	63677177-63682763
gnl|CHGC|GOBAR_AA12755	RLK-Pelle_WAK_LRK10L-1	Gba_At10	19865067-19869181	CotAD_54976	RLK-Pelle_WAK_LRK10L-1	Ghi_At11	66076722-66081174
gnl|CHGC|GOBAR_AA02599	AGC_RSK-2	Gba_At10	22767617-22771934	CotAD_21254	AGC_RSK-2	Ghi_At11	67749236-67751782
gnl|CHGC|GOBAR_AA02607	RLK-Pelle_DLSV	Gba_At10	22853368-22856799	CotAD_21249	RLK-Pelle_DLSV	Ghi_At11	67829458-67832888
gnl|CHGC|GOBAR_AA02609	RLK-Pelle_DLSV	Gba_At10	22894082-22897001	CotAD_21248	RLK-Pelle_DLSV	Ghi_At11	67873278-67876146
gnl|CHGC|GOBAR_AA02613	STE_STE20-Fray	Gba_At10	22968830-22975239	CotAD_21244	STE_STE20-Fray	Ghi_At11	67943808-67951593
gnl|CHGC|GOBAR_AA00603	RLK-Pelle_RLCK-VI	Gba_At10	25261535-25268419	CotAD_54420	RLK-Pelle_RLCK-VI	Ghi_At11	70986547-70989127
gnl|CHGC|GOBAR_AA34716	CAMK_CDPK	Gba_At10	34059830-34061047	CotAD_71229	CAMK_CDPK	Ghi_At11	96463582-96464478
gnl|CHGC|GOBAR_AA23016	TKL-Pl-2	Gba_At10	50077376-50084211	CotAD_72203	TKL-Pl-2	Ghi_At11	101062315-101068497
gnl|CHGC|GOBAR_AA16891	RLK-Pelle_DLSV	Gba_At10	4690627-4700818	CotAD_55119	RLK-Pelle_DLSV	Ghi_At11	63930843-63934349
gnl|CHGC|GOBAR_AA28091	STE_STE20-Fray	Gba_At10	4907524-4920247	CotAD_68338	STE_STE20-Fray	Ghi_At11	63744911-63755411
gnl|CHGC|GOBAR_AA25683	RLK-Pelle_LRR-V	Gba_At10	5114127-5119712	CotAD_68332	RLK-Pelle_LRR-V	Ghi_At11	63677177-63682763
gnl|CHGC|GOBAR_AA04771	RLK-Pelle_LRR-III	Gba_At10	7124821-7126827	CotAD_62297	RLK-Pelle_LRR-III	Ghi_At11	62693631-62695637
gnl|CHGC|GOBAR_AA22624	CK1_CK1-Pl	Gba_At10	9314601-9320213	CotAD_65468	CK1_CK1-Pl	Ghi_At11	60734921-60740562
gnl|CHGC|GOBAR_AA34228	RLK-Pelle_LRR-XI-1	Gba_At10	58536944-58541137	CotAD_76248	RLK-Pelle_LRR-XI-1	Ghi_At11	36596247-36599756
gnl|CHGC|GOBAR_AA26394	STE_STE20-Fray	Gba_At10	65329000-65330400	CotAD_52018	STE_STE20-Fray	Ghi_At11	34515453-34516853
gnl|CHGC|GOBAR_AA24882	CMGC_MAPK	Gba_At10	76949871-76954505	CotAD_53237	CMGC_MAPK	Ghi_At11	20813640-20816942
gnl|CHGC|GOBAR_AA02854	CAMK_CAMKL-CHK1	Gba_At10	79704140-79705423	CotAD_63221	CAMK_CAMKL-CHK1	Ghi_At11	20224764-20226047
gnl|CHGC|GOBAR_AA12670	WNK_NRBP	Gba_At10	79992649-79996010	CotAD_63226	WNK_NRBP	Ghi_At11	19945074-19947847
gnl|CHGC|GOBAR_AA23302	RLK-Pelle_LysM	Gba_At10	85323863-85325110	CotAD_54464	RLK-Pelle_LysM	Ghi_At11	18276018-18277265
gnl|CHGC|GOBAR_AA15587	RLK-Pelle_RLCK-IXa	Gba_At10	87396468-87399324	CotAD_71923	RLK-Pelle_RLCK-IXa	Ghi_At11	17841163-17843525
gnl|CHGC|GOBAR_AA04963	TKL_CTR1-DRK-2	Gba_At10	92834608-92839718	CotAD_58654	TKL_CTR1-DRK-2	Ghi_At11	9523215-9528322
gnl|CHGC|GOBAR_AA07823	RLK-Pelle_SD-2b	Gba_At10	94335608-94336674	CotAD_58421	RLK-Pelle_SD-2b	Ghi_At11	8610337-8610924
gnl|CHGC|GOBAR_AA18883	RLK-Pelle_WAK	Gba_At10	95832813-95833415	CotAD_50528	RLK-Pelle_WAK	Ghi_At11	6984154-6987123
gnl|CHGC|GOBAR_AA36632	CAMK_CAMKL-CHK1	Gba_At10	96643572-96644891	CotAD_50508	CAMK_CAMKL-CHK1	Ghi_At11	6397754-6399072
gnl|CHGC|GOBAR_AA08311	RLK-Pelle_LRR-XI-1	Gba_At10	98742520-98745190	CotAD_64227	RLK-Pelle_LRR-XI-1	Ghi_At11	4431316-4433986
gnl|CHGC|GOBAR_AA31546	RLK-Pelle_WAK	Gba_At10	98912928-98917063	CotAD_64235	RLK-Pelle_WAK	Ghi_At11	4261048-4265121
gnl|CHGC|GOBAR_AA10971	CAMK_CDPK	Gba_At10	101081916-101087189	CotAD_21360	CAMK_CDPK	Ghi_At11	1349996-1354509
gnl|CHGC|GOBAR_AA06142	AGC-Pl	Gba_At10	81845093-81847756	CotAD_57669	AGC-Pl	Ghi_At11	25032812-25035716
gnl|CHGC|GOBAR_AA06144	RLK-Pelle_CrRLK1L-1	Gba_At10	81980635-81984044	CotAD_57667	RLK-Pelle_CrRLK1L-1	Ghi_At11	24898202-24900883
gnl|CHGC|GOBAR_AA29016	RLK-Pelle_RLCK-VIIa-1	Gba_At10	85609063-85613068	CotAD_54482	RLK-Pelle_RLCK-VIIa-1	Ghi_At11	18570647-18574653
gnl|CHGC|GOBAR_AA18887	RLK-Pelle_LRR-VII-1	Gba_At10	96620441-96623799	CotAD_19718	RLK-Pelle_LRR-VII-1	Ghi_At11	7985297-7988655
gnl|CHGC|GOBAR_AA07942	RLK-Pelle_WAK	Gba_At10	98400562-98403693	CotAD_64235	RLK-Pelle_WAK	Ghi_At11	4261048-4265121
gnl|CHGC|GOBAR_AA07944	RLK-Pelle_LRR-XI-1	Gba_At10	98465805-98477938	CotAD_76123	RLK-Pelle_LRR-XI-1	Ghi_At11	3581726-3585176
gnl|CHGC|GOBAR_AA32084	RLK-Pelle_PERK-2	Gba_At10	100196334-100201559	CotAD_21296	RLK-Pelle_PERK-2	Ghi_At11	345465-350445
gnl|CHGC|GOBAR_AA21536	STE_STE11	Gba_At10	1143636-1145176	CotAD_32249	STE_STE11	Ghi_At9	44285988-44288649
gnl|CHGC|GOBAR_AA28091	STE_STE20-Fray	Gba_At10	4907524-4920247	CotAD_27006	STE_STE20-Fray	Ghi_At9	44697351-44704394
gnl|CHGC|GOBAR_AA25683	RLK-Pelle_LRR-V	Gba_At10	5114127-5119712	CotAD_26995	RLK-Pelle_LRR-V	Ghi_At9	44777486-44782419
gnl|CHGC|GOBAR_AA37753	RLK-Pelle_RLCK-VIIa-2	Gba_At10	6789100-6790775	CotAD_26971	RLK-Pelle_RLCK-VIIa-2	Ghi_At9	44985506-44987234
gnl|CHGC|GOBAR_AA04771	RLK-Pelle_LRR-III	Gba_At10	7124821-7126827	CotAD_26963	RLK-Pelle_LRR-III	Ghi_At9	45035171-45037153
gnl|CHGC|GOBAR_AA22624	CK1_CK1-Pl	Gba_At10	9314601-9320213	CotAD_70814	CK1_CK1-Pl	Ghi_At9	45656965-45663988
gnl|CHGC|GOBAR_AA07504	RLK-Pelle_PERK-1	Gba_At10	20246311-20249911	CotAD_51210	RLK-Pelle_PERK-1	Ghi_At9	49992093-49994364
gnl|CHGC|GOBAR_AA02609	RLK-Pelle_DLSV	Gba_At10	22894082-22897001	CotAD_72429	RLK-Pelle_DLSV	Ghi_At9	13965934-13968486
gnl|CHGC|GOBAR_AA30121	RLK-Pelle_RLCK-VIII	Gba_At10	70135052-70137979	CotAD_75096	RLK-Pelle_RLCK-VIII	Ghi_At9	24450834-24453324
gnl|CHGC|GOBAR_AA06142	AGC-Pl	Gba_At10	81845093-81847756	CotAD_57170	AGC-Pl	Ghi_At9	32637730-32640470
gnl|CHGC|GOBAR_AA21409	RLK-Pelle_WAK	Gba_At10	99005765-99008905	CotAD_63666	RLK-Pelle_WAK	Ghi_At9	37934969-37938101
gnl|CHGC|GOBAR_AA09113	RLK-Pelle_RLCK-VIIa-1	Gba_At10	104679780-104682559	CotAD_03436	RLK-Pelle_RLCK-VIIa-1	Ghi_At9	41049057-41052647
gnl|CHGC|GOBAR_AA08950	RLK-Pelle_L-LEC	Gba_At10	107615426-107617366	CotAD_03487	RLK-Pelle_L-LEC	Ghi_At9	41464107-41466324
gnl|CHGC|GOBAR_AA01931	RLK-Pelle_LRR-XII-1	Gba_At10	108798858-108802027	CotAD_03524	RLK-Pelle_LRR-XII-1	Ghi_At9	41760901-41763731
gnl|CHGC|GOBAR_AA38188	RLK-Pelle_RLCK-VI	Gba_At11	12411114-12412904	CotAD_53175	RLK-Pelle_RLCK-VI	Ghi_At1	9204057-9208864
gnl|CHGC|GOBAR_AA11653	RLK-Pelle_PERK-1	Gba_At11	22651072-22656493	CotAD_51974	RLK-Pelle_PERK-1	Ghi_At1	55401420-55403765
gnl|CHGC|GOBAR_AA05718	RLK-Pelle_LRR-VII-3	Gba_At11	25105672-25109058	CotAD_66533	RLK-Pelle_LRR-VII-3	Ghi_At1	56450809-56454195
gnl|CHGC|GOBAR_AA06662	RLK-Pelle_WAK_LRK10L-1	Gba_At11	28683553-28686648	CotAD_48815	RLK-Pelle_WAK_LRK10L-1	Ghi_At1	57674711-57677805
gnl|CHGC|GOBAR_AA14311	CAMK_OST1L	Gba_At11	29458541-29462408	CotAD_68500	CAMK_OST1L	Ghi_At1	58553961-58556763
gnl|CHGC|GOBAR_AA09804	CAMK_CDPK	Gba_At11	29787203-29791462	CotAD_74085	CAMK_CDPK	Ghi_At1	66215596-66219857
gnl|CHGC|GOBAR_AA23641	RLK-Pelle_RLCK-V	Gba_At11	32723419-32725896	CotAD_62992	RLK-Pelle_RLCK-V	Ghi_At1	66594865-66597341
gnl|CHGC|GOBAR_AA06979	RLK-Pelle_LRR-II	Gba_At11	47352316-47359578	CotAD_19668	RLK-Pelle_LRR-II	Ghi_At1	85420923-85424605
gnl|CHGC|GOBAR_AA19274	RLK-Pelle_RLCK-VI	Gba_At11	53308090-53310532	CotAD_19644	RLK-Pelle_RLCK-VI	Ghi_At1	85531895-85534236
gnl|CHGC|GOBAR_AA02883	RLK-Pelle_L-LEC	Gba_At11	54032037-54034987	CotAD_74042	RLK-Pelle_L-LEC	Ghi_At1	98299563-98301287
gnl|CHGC|GOBAR_AA28105	RLK-Pelle_L-LEC	Gba_At11	54199199-54201151	CotAD_74043	RLK-Pelle_L-LEC	Ghi_At1	98310135-98312081
gnl|CHGC|GOBAR_AA35519	RLK-Pelle_LRR-Xb-1	Gba_At11	70879391-70883626	CotAD_71049	RLK-Pelle_LRR-Xb-1	Ghi_At1	29244598-29248182
gnl|CHGC|GOBAR_AA19563	CMGC_DYRK-YAK	Gba_At11	79765791-79780568	CotAD_60890	CMGC_DYRK-YAK	Ghi_At1	35246015-35257124
gnl|CHGC|GOBAR_AA21815	RLK-Pelle_LRR-VI-1	Gba_At11	85212119-85216143	CotAD_75884	RLK-Pelle_LRR-VI-1	Ghi_At1	39770830-39774877
gnl|CHGC|GOBAR_AA18892	RLK-Pelle_WAK_LRK10L-1	Gba_At11	91558409-91561652	CotAD_56153	RLK-Pelle_WAK_LRK10L-1	Ghi_At1	44682784-44684583
gnl|CHGC|GOBAR_AA19407	RLK-Pelle_CrRLK1L-1	Gba_At11	96663989-96670613	CotAD_55380	RLK-Pelle_CrRLK1L-1	Ghi_At1	47836878-47837975
gnl|CHGC|GOBAR_AA00836	CK1_CK1	Gba_At11	96889017-96896629	CotAD_55365	CK1_CK1	Ghi_At1	48063961-48069086
gnl|CHGC|GOBAR_AA35729	TKL_CTR1-DRK-2	Gba_At11	100284624-100291281	CotAD_08780	TKL_CTR1-DRK-2	Ghi_At1	52841416-52847905
gnl|CHGC|GOBAR_AA40607	RLK-Pelle_LRR-II	Gba_At11	105905584-105909214	CotAD_62468	RLK-Pelle_LRR-II	Ghi_At1	60793916-60799931
gnl|CHGC|GOBAR_AA13123	RLK-Pelle_PERK-1	Gba_At11	27033283-27035174	CotAD_51974	RLK-Pelle_PERK-1	Ghi_At1	55401420-55403765
gnl|CHGC|GOBAR_AA06174	TKL-Pl-4	Gba_At11	27280833-27284664	CotAD_51960	TKL-Pl-4	Ghi_At1	55678211-55682041
gnl|CHGC|GOBAR_AA06979	RLK-Pelle_LRR-II	Gba_At11	47352316-47359578	CotAD_62468	RLK-Pelle_LRR-II	Ghi_At1	60793916-60799931
gnl|CHGC|GOBAR_AA19274	RLK-Pelle_RLCK-VI	Gba_At11	53308090-53310532	CotAD_64733	RLK-Pelle_RLCK-VI	Ghi_At1	64166327-64168769
gnl|CHGC|GOBAR_AA19802	CMGC_CK2	Gba_At11	60225371-60231999	CotAD_73334	CMGC_CK2	Ghi_At1	84359878-84364844
gnl|CHGC|GOBAR_AA35519	RLK-Pelle_LRR-Xb-1	Gba_At11	70879391-70883626	CotAD_19693	RLK-Pelle_LRR-Xb-1	Ghi_At1	85286289-85287092
gnl|CHGC|GOBAR_AA10620	RLK-Pelle_CrRLK1L-1	Gba_At11	97555567-97558098	CotAD_19604	RLK-Pelle_CrRLK1L-1	Ghi_At1	86815304-86817835
gnl|CHGC|GOBAR_AA10622	RLK-Pelle_CrRLK1L-1	Gba_At11	97632965-97635454	CotAD_19597	RLK-Pelle_CrRLK1L-1	Ghi_At1	86904559-86907063
gnl|CHGC|GOBAR_AA14974	RLK-Pelle_LRR-III	Gba_At11	39064947-39074413	CotAD_68390	RLK-Pelle_LRR-III	Ghi_At1	65448671-65454859
gnl|CHGC|GOBAR_AA00845	CAMK_CDPK	Gba_At11	97112070-97113019	CotAD_12192	CAMK_CDPK	Ghi_At1	13294353-13295302
gnl|CHGC|GOBAR_AA29112	NEK	Gba_At11	99423126-99427475	CotAD_12274	NEK	Ghi_At1	11233551-11237900
gnl|CHGC|GOBAR_AA39463	WNK_NRBP	Gba_At11	99932766-99936669	CotAD_12291	WNK_NRBP	Ghi_At1	10873206-10876211
gnl|CHGC|GOBAR_AA35729	TKL_CTR1-DRK-2	Gba_At11	100284624-100291281	CotAD_12299	TKL_CTR1-DRK-2	Ghi_At1	10528324-10534214
gnl|CHGC|GOBAR_AA03016	CMGC_CDK-CRK7-CDK9	Gba_At11	100780129-100785752	CotAD_12312	CMGC_CDK-CRK7-CDK9	Ghi_At1	10015304-10019041
gnl|CHGC|GOBAR_AA13873	RLK-Pelle_RLCK-VI	Gba_At11	101687060-101691866	CotAD_53175	RLK-Pelle_RLCK-VI	Ghi_At1	9204057-9208864
gnl|CHGC|GOBAR_AA10350	RLK-Pelle_RLCK-V	Gba_At11	104778988-104782718	CotAD_53338	RLK-Pelle_RLCK-V	Ghi_At1	6444306-6446637
gnl|CHGC|GOBAR_AA13696	CK1_CK1-Pl	Gba_At11	109261569-109273068	CotAD_47584	CK1_CK1-Pl	Ghi_At1	2671230-2676233
gnl|CHGC|GOBAR_AA36304	RLK-Pelle_LRR-XIIIb	Gba_At11	726294-734532	CotAD_41227	RLK-Pelle_LRR-XIIIb	Ghi_At7	4931671-4937841
gnl|CHGC|GOBAR_AA10050	RLK-Pelle_LRR-XII-1	Gba_At11	3413919-3419812	CotAD_37222	RLK-Pelle_LRR-XII-1	Ghi_At7	5424009-5429116
gnl|CHGC|GOBAR_AA10037	RLK-Pelle_LRR-III	Gba_At11	3501176-3503922	CotAD_37236	RLK-Pelle_LRR-III	Ghi_At7	5495686-5498401
gnl|CHGC|GOBAR_AA29866	CMGC_MAPK	Gba_At11	3738378-3740472	CotAD_37265	CMGC_MAPK	Ghi_At7	5807692-5810766
gnl|CHGC|GOBAR_AA20514	RLK-Pelle_RLCK-VIIa-1	Gba_At11	5780255-5782636	CotAD_10069	RLK-Pelle_RLCK-VIIa-1	Ghi_At7	6804009-6806390
gnl|CHGC|GOBAR_AA27335	RLK-Pelle_LRR-XV	Gba_At11	5992509-5995547	CotAD_10082	RLK-Pelle_LRR-XV	Ghi_At7	6944704-6947742
gnl|CHGC|GOBAR_AA18140	STE_STE7	Gba_At11	6200397-6205256	CotAD_10106	STE_STE7	Ghi_At7	7074655-7077935
gnl|CHGC|GOBAR_AA17621	RLK-Pelle_LRR-Xa	Gba_At11	6355844-6357661	CotAD_10129	RLK-Pelle_LRR-Xa	Ghi_At7	7257634-7259902
gnl|CHGC|GOBAR_AA17612	RLK-Pelle_RLCK-VIIa-2	Gba_At11	6414224-6418347	CotAD_10138	RLK-Pelle_RLCK-VIIa-2	Ghi_At7	7316623-7320558
gnl|CHGC|GOBAR_AA04997	RLK-Pelle_RLCK-IXb	Gba_At11	8604407-8607914	CotAD_17003	RLK-Pelle_RLCK-IXb	Ghi_At7	8448871-8452369
gnl|CHGC|GOBAR_AA04977	RLK-Pelle_RLCK-V	Gba_At11	8802197-8804300	CotAD_17030	RLK-Pelle_RLCK-V	Ghi_At7	8756891-8759311
gnl|CHGC|GOBAR_AA38188	RLK-Pelle_RLCK-VI	Gba_At11	12411114-12412904	CotAD_26330	RLK-Pelle_RLCK-VI	Ghi_At7	10249099-10250889
gnl|CHGC|GOBAR_AA35421	RLK-Pelle_LRR-Xa	Gba_At11	16933250-16936978	CotAD_57532	RLK-Pelle_LRR-Xa	Ghi_At7	29565197-29569054
gnl|CHGC|GOBAR_AA27335	RLK-Pelle_LRR-XV	Gba_At11	5992509-5995547	CotAD_10180	RLK-Pelle_LRR-XV	Ghi_At7	7726812-7730671
gnl|CHGC|GOBAR_AA18130	TKL-Pl-4	Gba_At11	6075887-6081486	CotAD_10117	TKL-Pl-4	Ghi_At7	7177312-7181708
gnl|CHGC|GOBAR_AA18134	STE_STE20-Fray	Gba_At11	6118182-6119277	CotAD_10113	STE_STE20-Fray	Ghi_At7	7139720-7147313
gnl|CHGC|GOBAR_AA18142	AGC_RSK-2	Gba_At11	6217872-6221145	CotAD_10104	AGC_RSK-2	Ghi_At7	7058690-7062639
gnl|CHGC|GOBAR_AA17136	RLK-Pelle_CR4L	Gba_At11	7070091-7071425	CotAD_34129	RLK-Pelle_CR4L	Ghi_At7	4222373-4223692
gnl|CHGC|GOBAR_AA35421	RLK-Pelle_LRR-Xa	Gba_At11	16933250-16936978	CotAD_25005	RLK-Pelle_LRR-Xa	Ghi_At7	2588458-2590428
gnl|CHGC|GOBAR_AA09689	WNK_NRBP	Gba_At11	17974925-17976435	CotAD_07640	WNK_NRBP	Ghi_At7	881806-883316
gnl|CHGC|GOBAR_AA02368	RLK-Pelle_LRR-XIV	Gba_At12	3711972-3717342	CotAD_69974	RLK-Pelle_LRR-XIV	Ghi_At3	97633169-97637383
gnl|CHGC|GOBAR_AA05425	RLK-Pelle_RLCK-XII-1	Gba_At12	5476367-5480828	CotAD_74742	RLK-Pelle_RLCK-XII-1	Ghi_At3	87521551-87525266
gnl|CHGC|GOBAR_AA40366	RLK-Pelle_LRR-XI-1	Gba_At12	55216181-55221192	CotAD_76325	RLK-Pelle_LRR-XI-1	Ghi_At3	56733620-56736934
gnl|CHGC|GOBAR_AA30837	RLK-Pelle_RLCK-VIII	Gba_At12	77717640-77719778	CotAD_36592	RLK-Pelle_RLCK-VIII	Ghi_At3	39441412-39444349
gnl|CHGC|GOBAR_AA25396	RLK-Pelle_LRR-Xb-2	Gba_At12	92515949-92519434	CotAD_25896	RLK-Pelle_LRR-Xb-2	Ghi_At3	19999657-20003242
gnl|CHGC|GOBAR_AA03743	NAK	Gba_At12	93248277-93251191	CotAD_25842	NAK	Ghi_At3	19302392-19305320
gnl|CHGC|GOBAR_AA08540	WNK_NRBP	Gba_At12	99806110-99810985	CotAD_70077	WNK_NRBP	Ghi_At3	17484031-17486311
gnl|CHGC|GOBAR_AA38054	AGC_RSK-2	Gba_At12	1709438-1723174	CotAD_70826	AGC_RSK-2	Ghi_At8	4304942-4306879
gnl|CHGC|GOBAR_AA13314	RLK-Pelle_RLCK-VI	Gba_At12	6369558-6374139	CotAD_75746	RLK-Pelle_RLCK-VI	Ghi_At8	20274239-20277333
gnl|CHGC|GOBAR_AA03081	RLK-Pelle_DLSV	Gba_At12	8002261-8010662	CotAD_23522	RLK-Pelle_DLSV	Ghi_At8	39313627-39321197
gnl|CHGC|GOBAR_AA25862	RLK-Pelle_LRR-XI-1	Gba_At12	8776527-8779693	CotAD_23502	RLK-Pelle_LRR-XI-1	Ghi_At8	39788164-39791331
gnl|CHGC|GOBAR_AA29339	CMGC_CDK-CRK7-CDK9	Gba_At12	8896738-8901961	CotAD_23487	CMGC_CDK-CRK7-CDK9	Ghi_At8	40068813-40073629
gnl|CHGC|GOBAR_AA12503	AGC_RSK-2	Gba_At12	9278061-9280050	CotAD_23469	AGC_RSK-2	Ghi_At8	40495179-40496687
gnl|CHGC|GOBAR_AA20066	CAMK_OST1L	Gba_At12	19342343-19345439	CotAD_48708	CAMK_OST1L	Ghi_At8	50491131-50493275
gnl|CHGC|GOBAR_AA20455	STE_STE11	Gba_At12	21501737-21506171	CotAD_66807	STE_STE11	Ghi_At8	54247443-54251647
gnl|CHGC|GOBAR_AA13350	CAMK_CDPK	Gba_At12	21776192-21780564	CotAD_74347	CAMK_CDPK	Ghi_At8	64409104-64413469
gnl|CHGC|GOBAR_AA05850	RLK-Pelle_CrRLK1L-1	Gba_At12	47224328-47227958	CotAD_75497	RLK-Pelle_CrRLK1L-1	Ghi_At8	70860931-70863465
gnl|CHGC|GOBAR_AA38054	AGC_RSK-2	Gba_At12	1709438-1723174	CotAD_13007	AGC_RSK-2	Ghi_At8	42452395-42463691
gnl|CHGC|GOBAR_AA02375	RLK-Pelle_RKF3	Gba_At12	3580496-3582448	CotAD_12945	RLK-Pelle_RKF3	Ghi_At8	43210295-43212181
gnl|CHGC|GOBAR_AA02371	RLK-Pelle_RLCK-V	Gba_At12	3653372-3656182	CotAD_46790	RLK-Pelle_RLCK-V	Ghi_At8	44544510-44547320
gnl|CHGC|GOBAR_AA05425	RLK-Pelle_RLCK-XII-1	Gba_At12	5476367-5480828	CotAD_38302	RLK-Pelle_RLCK-XII-1	Ghi_At8	45152774-45156414
gnl|CHGC|GOBAR_AA04301	CMGC_MAPK	Gba_At12	14905126-14906320	CotAD_65813	CMGC_MAPK	Ghi_At8	71497008-71497908
gnl|CHGC|GOBAR_AA14407	RLK-Pelle_LRR-III	Gba_At12	43896798-43899254	CotAD_04320	RLK-Pelle_LRR-III	Ghi_At8	78263905-78267102
gnl|CHGC|GOBAR_AA12907	TKL-Pl-4	Gba_At12	620901-625016	CotAD_12913	TKL-Pl-4	Ghi_At8	43504795-43507689
gnl|CHGC|GOBAR_AA14486	RLK-Pelle_RKF3	Gba_At12	828173-830059	CotAD_12945	RLK-Pelle_RKF3	Ghi_At8	43210295-43212181
gnl|CHGC|GOBAR_AA14485	RLK-Pelle_RLCK-VI	Gba_At12	844585-846360	CotAD_12946	RLK-Pelle_RLCK-VI	Ghi_At8	43188865-43190480
gnl|CHGC|GOBAR_AA38054	AGC_RSK-2	Gba_At12	1709438-1723174	CotAD_13007	AGC_RSK-2	Ghi_At8	42452395-42463691
gnl|CHGC|GOBAR_AA38023	RLK-Pelle_RLCK-VIIa-2	Gba_At12	2064762-2067043	CotAD_34978	RLK-Pelle_RLCK-VIIa-2	Ghi_At8	41703817-41705856
gnl|CHGC|GOBAR_AA02368	RLK-Pelle_LRR-XIV	Gba_At12	3711972-3717342	CotAD_70224	RLK-Pelle_LRR-XIV	Ghi_At8	40937943-40941923
gnl|CHGC|GOBAR_AA06933	CMGC_GSK	Gba_At12	8467252-8471880	CotAD_23495	CMGC_GSK	Ghi_At8	39927351-39930782
gnl|CHGC|GOBAR_AA07659	RLK-Pelle_CrRLK1L-1	Gba_At12	10739747-10742265	CotAD_39949	RLK-Pelle_CrRLK1L-1	Ghi_At8	37738131-37740116
gnl|CHGC|GOBAR_AA01501	RLK-Pelle_WAK_LRK10L-1	Gba_At12	12438827-12446376	CotAD_59510	RLK-Pelle_WAK_LRK10L-1	Ghi_At8	36848296-36849090
gnl|CHGC|GOBAR_AA07599	RLK-Pelle_LysM	Gba_At12	16941027-16942769	CotAD_46377	RLK-Pelle_LysM	Ghi_At8	33616097-33617905
gnl|CHGC|GOBAR_AA14407	RLK-Pelle_LRR-III	Gba_At12	43896798-43899254	CotAD_72615	RLK-Pelle_LRR-III	Ghi_At8	32905311-32907767
gnl|CHGC|GOBAR_AA36852	CMGC_CDK-CRK7-CDK9	Gba_At12	45802521-45806161	CotAD_75626	CMGC_CDK-CRK7-CDK9	Ghi_At8	29442328-29447566
gnl|CHGC|GOBAR_AA20133	CMGC_CK2	Gba_At12	47504398-47507782	CotAD_63792	CMGC_CK2	Ghi_At8	19397450-19400834
gnl|CHGC|GOBAR_AA00432	RLK-Pelle_RLCK-VI	Gba_At12	62391532-62395568	CotAD_64267	RLK-Pelle_RLCK-VI	Ghi_At8	5784415-5786919
gnl|CHGC|GOBAR_AA27149	RLK-Pelle_RLCK-V	Gba_At12	74148489-74150780	CotAD_51145	RLK-Pelle_RLCK-V	Ghi_At8	2924466-2926757
gnl|CHGC|GOBAR_AA18504	TKL-Pl-5	Gba_At12	74810507-74818425	CotAD_64526	TKL-Pl-5	Ghi_At8	2414154-2417394
gnl|CHGC|GOBAR_AA23032	CAMK_CAMKL-CHK1	Gba_At12	76278760-76285942	CotAD_60912	CAMK_CAMKL-CHK1	Ghi_At8	1609596-1616116
gnl|CHGC|GOBAR_AA29459	RLK-Pelle_URK-3	Gba_At12	77007337-77011789	CotAD_33119	RLK-Pelle_URK-3	Ghi_At8	1104663-1107379
gnl|CHGC|GOBAR_AA30837	RLK-Pelle_RLCK-VIII	Gba_At12	77717640-77719778	CotAD_33080	RLK-Pelle_RLCK-VIII	Ghi_At8	287422-289561
gnl|CHGC|GOBAR_AA03617	CMGC_GSK	Gba_At12	77948198-77950961	CotAD_33066	CMGC_GSK	Ghi_At8	96155-98918
gnl|CHGC|GOBAR_AA24778	CMGC_CDK-CRK7-CDK9	Gba_At13	80538972-80546099	CotAD_70771	CMGC_CDK-CRK7-CDK9	Ghi_At13	7814897-7816618
gnl|CHGC|GOBAR_AA24237	RLK-Pelle_LRR-III	Gba_At13	91744194-91746112	CotAD_57023	RLK-Pelle_LRR-III	Ghi_At13	15833093-15835011
gnl|CHGC|GOBAR_AA12579	CMGC_CDK-CRK7-CDK9	Gba_At13	93822329-93828113	CotAD_28117	CMGC_CDK-CRK7-CDK9	Ghi_At13	17002044-17006602
gnl|CHGC|GOBAR_AA14174	STE_STE20-Fray	Gba_At13	95104858-95106051	CotAD_46993	STE_STE20-Fray	Ghi_At13	18459796-18460983
gnl|CHGC|GOBAR_AA17728	RLK-Pelle_LRR-VI-1	Gba_At13	98634240-98638438	CotAD_64199	RLK-Pelle_LRR-VI-1	Ghi_At13	21090356-21094555
gnl|CHGC|GOBAR_AA13206	NEK	Gba_At13	100829198-100831908	CotAD_68138	NEK	Ghi_At13	22970107-22972814
gnl|CHGC|GOBAR_AA23002	CMGC_CDK-CRK7-CDK9	Gba_At13	101062774-101066412	CotAD_41125	CMGC_CDK-CRK7-CDK9	Ghi_At13	23275966-23281663
gnl|CHGC|GOBAR_AA02776	CK1_CK1	Gba_At13	103665499-103669709	CotAD_06760	CK1_CK1	Ghi_At13	24414155-24418741
gnl|CHGC|GOBAR_AA10611	RLK-Pelle_URK-1	Gba_At13	4661621-4665190	CotAD_33048	RLK-Pelle_URK-1	Ghi_At13	90893480-90897053
gnl|CHGC|GOBAR_AA08305	RLK-Pelle_L-LEC	Gba_At13	6370105-6372112	CotAD_65642	RLK-Pelle_L-LEC	Ghi_At13	85540253-85542259
gnl|CHGC|GOBAR_AA10425	BUB	Gba_At13	11111427-11117020	CotAD_67683	BUB	Ghi_At13	82974720-82979210
gnl|CHGC|GOBAR_AA10223	AGC_RSK-2	Gba_At13	13860990-13867956	CotAD_33403	AGC_RSK-2	Ghi_At13	77385950-77392912
gnl|CHGC|GOBAR_AA31984	CAMK_CDPK	Gba_At13	14089846-14095004	CotAD_33393	CAMK_CDPK	Ghi_At13	77236379-77239003
gnl|CHGC|GOBAR_AA03886	CAMK_CDPK	Gba_At13	14130449-14133371	CotAD_33390	CAMK_CDPK	Ghi_At13	77018035-77020835
gnl|CHGC|GOBAR_AA03896	RLK-Pelle_RLCK-VIIa-2	Gba_At13	14449783-14452780	CotAD_33383	RLK-Pelle_RLCK-VIIa-2	Ghi_At13	76895692-76898688
gnl|CHGC|GOBAR_AA28949	RLK-Pelle_LRR-II	Gba_At13	14575445-14588525	CotAD_33376	RLK-Pelle_LRR-II	Ghi_At13	76769709-76775717
gnl|CHGC|GOBAR_AA27114	RLK-Pelle_RLCK-VIIa-2	Gba_At13	18265486-18267592	CotAD_61305	RLK-Pelle_RLCK-VIIa-2	Ghi_At13	74391046-74393972
gnl|CHGC|GOBAR_AA23893	Group-Pl-3	Gba_At13	36771477-36778035	CotAD_60745	Group-Pl-3	Ghi_At13	65549985-65556592
gnl|CHGC|GOBAR_AA22524	RLK-Pelle_LRR-II	Gba_At13	59777900-59780891	CotAD_70108	RLK-Pelle_LRR-II	Ghi_At13	57974370-57977360
gnl|CHGC|GOBAR_AA14174	STE_STE20-Fray	Gba_At13	95104858-95106051	CotAD_67520	STE_STE20-Fray	Ghi_At13	44155074-44156240
gnl|CHGC|GOBAR_AA22498	RLK-Pelle_LRR-VII-2	Gba_At13	102864182-102866386	CotAD_06868	RLK-Pelle_LRR-VII-2	Ghi_At13	25417871-25420075
gnl|CHGC|GOBAR_AA02804	RLK-Pelle_RLCK-VIIa-2	Gba_At13	103433065-103434807	CotAD_06790	RLK-Pelle_RLCK-VIIa-2	Ghi_At13	24635428-24637107
gnl|CHGC|GOBAR_AA14107	STE_STE7	Gba_At13	103888320-103891288	CotAD_06737	STE_STE7	Ghi_At13	24231716-24234683
gnl|CHGC|GOBAR_AA28465	RLK-Pelle_LRR-III	Gba_At13	5001425-5005657	CotAD_33020	RLK-Pelle_LRR-III	Ghi_At13	91210990-91214061
gnl|CHGC|GOBAR_AA18689	RLK-Pelle_RLCK-VIIa-2	Gba_At13	9193482-9198180	CotAD_74063	RLK-Pelle_RLCK-VIIa-2	Ghi_At13	81770165-81774165
gnl|CHGC|GOBAR_AA27113	RLK-Pelle_RLCK-VIIa-2	Gba_At13	18263059-18265066	CotAD_61304	RLK-Pelle_RLCK-VIIa-2	Ghi_At13	74388624-74390626
gnl|CHGC|GOBAR_AA25007	TKL-Pl-5	Gba_At13	25987220-25997682	CotAD_71555	TKL-Pl-5	Ghi_At13	52011365-52014863
gnl|CHGC|GOBAR_AA33395	CK1_CK1-Pl	Gba_At13	72289303-72294136	CotAD_41130	CK1_CK1-Pl	Ghi_At13	23340632-23345445
gnl|CHGC|GOBAR_AA29311	RLK-Pelle_LRR-I-2	Gba_At13	92464663-92469499	CotAD_47309	RLK-Pelle_LRR-I-2	Ghi_At13	15208441-15211707
gnl|CHGC|GOBAR_AA12579	CMGC_CDK-CRK7-CDK9	Gba_At13	93822329-93828113	CotAD_70771	CMGC_CDK-CRK7-CDK9	Ghi_At13	7814897-7816618
gnl|CHGC|GOBAR_AA34201	RLK-Pelle_LRR-XI-1	Gba_At2	2694515-2705070	CotAD_71264	RLK-Pelle_LRR-XI-1	Ghi_At1	43535236-43537644
gnl|CHGC|GOBAR_AA39509	CK1_CK1	Gba_At2	4574873-4578792	CotAD_55365	CK1_CK1	Ghi_At1	48063961-48069086
gnl|CHGC|GOBAR_AA36842	RLK-Pelle_LRR-XI-1	Gba_At2	27397642-27400675	CotAD_68241	RLK-Pelle_LRR-XI-1	Ghi_At1	80497278-80500757
gnl|CHGC|GOBAR_AA37869	RLK-Pelle_LRR-Xb-1	Gba_At2	91842946-91846199	CotAD_19693	RLK-Pelle_LRR-Xb-1	Ghi_At1	85286289-85287092
gnl|CHGC|GOBAR_AA01378	RLK-Pelle_RLCK-VI	Gba_At2	94516558-94518450	CotAD_19644	RLK-Pelle_RLCK-VI	Ghi_At1	85531895-85534236
gnl|CHGC|GOBAR_AA12270	RLK-Pelle_CrRLK1L-1	Gba_At2	96202047-96204482	CotAD_19601	RLK-Pelle_CrRLK1L-1	Ghi_At1	86892352-86893494
gnl|CHGC|GOBAR_AA01222	RLK-Pelle_LRR-VIII-1	Gba_At2	23388614-23398089	CotAD_14628	RLK-Pelle_LRR-VIII-1	Ghi_At1	106824381-106827313
gnl|CHGC|GOBAR_AA36842	RLK-Pelle_LRR-XI-1	Gba_At2	27397642-27400675	CotAD_68241	RLK-Pelle_LRR-XI-1	Ghi_At1	80497278-80500757
gnl|CHGC|GOBAR_AA19571	RLK-Pelle_LRR-III	Gba_At2	91257541-91279747	CotAD_68390	RLK-Pelle_LRR-III	Ghi_At1	65448671-65454859
gnl|CHGC|GOBAR_AA01378	RLK-Pelle_RLCK-VI	Gba_At2	94516558-94518450	CotAD_64733	RLK-Pelle_RLCK-VI	Ghi_At1	64166327-64168769
gnl|CHGC|GOBAR_AA24566	RLK-Pelle_WAK_LRK10L-1	Gba_At2	97335026-97338197	CotAD_48815	RLK-Pelle_WAK_LRK10L-1	Ghi_At1	57674711-57677805
gnl|CHGC|GOBAR_AA35929	RLK-Pelle_PERK-1	Gba_At2	97662444-97670616	CotAD_51974	RLK-Pelle_PERK-1	Ghi_At1	55401420-55403765
gnl|CHGC|GOBAR_AA12855	RLK-Pelle_SD-2b	Gba_At2	20808671-20812982	CotAD_60403	RLK-Pelle_SD-2b	Ghi_At3	3476336-3478742
gnl|CHGC|GOBAR_AA01222	RLK-Pelle_LRR-VIII-1	Gba_At2	23388614-23398089	CotAD_62571	RLK-Pelle_LRR-VIII-1	Ghi_At3	6668779-6676680
gnl|CHGC|GOBAR_AA02772	RLK-Pelle_LRR-VIII-1	Gba_At2	33532644-33541922	CotAD_61336	RLK-Pelle_LRR-VIII-1	Ghi_At3	9987412-9991875
gnl|CHGC|GOBAR_AA22372	RLK-Pelle_LRR-III	Gba_At2	43884570-43886518	CotAD_57276	RLK-Pelle_LRR-III	Ghi_At3	15082183-15084131
gnl|CHGC|GOBAR_AA12087	RLK-Pelle_SD-2b	Gba_At2	44121681-44123975	CotAD_36542	RLK-Pelle_SD-2b	Ghi_At3	40550555-40553110
gnl|CHGC|GOBAR_AA04387	RLK-Pelle_WAK	Gba_At2	69457635-69458750	CotAD_69770	RLK-Pelle_WAK	Ghi_At3	58069617-58070657
gnl|CHGC|GOBAR_AA04389	RLK-Pelle_WAK	Gba_At2	69478003-69480497	CotAD_69772	RLK-Pelle_WAK	Ghi_At3	58088892-58091394
gnl|CHGC|GOBAR_AA27189	RLK-Pelle_PERK-1	Gba_At2	79854215-79859328	CotAD_76313	RLK-Pelle_PERK-1	Ghi_At3	71837160-71842037
gnl|CHGC|GOBAR_AA39510	AGC_NDR	Gba_At2	4581087-4584493	CotAD_71296	AGC_NDR	Ghi_At3	5618193-5624729
gnl|CHGC|GOBAR_AA12619	RLK-Pelle_RLCK-VIII	Gba_At2	8189776-8195792	CotAD_36592	RLK-Pelle_RLCK-VIII	Ghi_At3	39441412-39444349
gnl|CHGC|GOBAR_AA33754	RLK-Pelle_SD-2b	Gba_At2	9340597-9343151	CotAD_36542	RLK-Pelle_SD-2b	Ghi_At3	40550555-40553110
gnl|CHGC|GOBAR_AA21989	TKL-Pl-4	Gba_At2	10140479-10145921	CotAD_64776	TKL-Pl-4	Ghi_At3	41569056-41585991
gnl|CHGC|GOBAR_AA36842	RLK-Pelle_LRR-XI-1	Gba_At2	27397642-27400675	CotAD_76325	RLK-Pelle_LRR-XI-1	Ghi_At3	56733620-56736934
gnl|CHGC|GOBAR_AA35715	RLK-Pelle_RLCK-VIIa-2	Gba_At2	62054331-62057301	CotAD_65955	RLK-Pelle_RLCK-VIIa-2	Ghi_At3	76608937-76611909
gnl|CHGC|GOBAR_AA04387	RLK-Pelle_WAK	Gba_At2	69457635-69458750	CotAD_62545	RLK-Pelle_WAK	Ghi_At3	89269919-89273369
gnl|CHGC|GOBAR_AA12618	RLK-Pelle_RLCK-V	Gba_At2	8186956-8189220	CotAD_36591	RLK-Pelle_RLCK-V	Ghi_At3	39445416-39447680
gnl|CHGC|GOBAR_AA13097	RLK-Pelle_L-LEC	Gba_At2	11055819-11057871	CotAD_57779	RLK-Pelle_L-LEC	Ghi_At3	39249498-39251549
gnl|CHGC|GOBAR_AA02092	RLK-Pelle_WAK	Gba_At2	11853248-11858148	CotAD_62159	RLK-Pelle_WAK	Ghi_At3	38026101-38028747
gnl|CHGC|GOBAR_AA02096	RLK-Pelle_WAK	Gba_At2	11983391-11985546	CotAD_62160	RLK-Pelle_WAK	Ghi_At3	37966937-37968624
gnl|CHGC|GOBAR_AA12190	RLK-Pelle_RKF3	Gba_At2	12655068-12656720	CotAD_67060	RLK-Pelle_RKF3	Ghi_At3	37310004-37311851
gnl|CHGC|GOBAR_AA07445	STE_STE11	Gba_At2	13879312-13887961	CotAD_58332	STE_STE11	Ghi_At3	36044487-36049839
gnl|CHGC|GOBAR_AA36842	RLK-Pelle_LRR-XI-1	Gba_At2	27397642-27400675	CotAD_59386	RLK-Pelle_LRR-XI-1	Ghi_At3	29094330-29097361
gnl|CHGC|GOBAR_AA02514	WNK_NRBP	Gba_At2	41484689-41487537	CotAD_70077	WNK_NRBP	Ghi_At3	17484031-17486311
gnl|CHGC|GOBAR_AA16555	RLK-Pelle_WAK	Gba_At2	935063-938132	CotAD_30476	RLK-Pelle_WAK	Ghi_At9	4249020-4251953
gnl|CHGC|GOBAR_AA09505	RLK-Pelle_LRR-XI-1	Gba_At2	10756556-10760020	CotAD_34828	RLK-Pelle_LRR-XI-1	Ghi_At9	34041435-34044695
gnl|CHGC|GOBAR_AA10163	RLK-Pelle_PERK-2	Gba_At2	11612389-11617406	CotAD_63672	RLK-Pelle_PERK-2	Ghi_At9	37785550-37790610
gnl|CHGC|GOBAR_AA02092	RLK-Pelle_WAK	Gba_At2	11853248-11858148	CotAD_63666	RLK-Pelle_WAK	Ghi_At9	37934969-37938101
gnl|CHGC|GOBAR_AA13410	CAMK_OST1L	Gba_At2	14939131-14940756	CotAD_07440	CAMK_OST1L	Ghi_At9	38869408-38871599
gnl|CHGC|GOBAR_AA32338	RLK-Pelle_LRR-XI-1	Gba_At2	19069753-19072752	CotAD_07539	RLK-Pelle_LRR-XI-1	Ghi_At9	39945070-39948123
gnl|CHGC|GOBAR_AA19174	RLK-Pelle_LRR-XI-1	Gba_At2	19147854-19150814	CotAD_07540	RLK-Pelle_LRR-XI-1	Ghi_At9	39959532-39962503
gnl|CHGC|GOBAR_AA36842	RLK-Pelle_LRR-XI-1	Gba_At2	27397642-27400675	CotAD_44505	RLK-Pelle_LRR-XI-1	Ghi_At9	43558917-43568758
gnl|CHGC|GOBAR_AA12618	RLK-Pelle_RLCK-V	Gba_At2	8186956-8189220	CotAD_27616	RLK-Pelle_RLCK-V	Ghi_At9	62453562-62456510
gnl|CHGC|GOBAR_AA13093	RLK-Pelle_SD-2b	Gba_At2	10922371-10925231	CotAD_28561	RLK-Pelle_SD-2b	Ghi_At9	59013275-59015641
gnl|CHGC|GOBAR_AA10145	STE_STE11	Gba_At2	11378064-11380940	CotAD_49868	STE_STE11	Ghi_At9	57073108-57077728
gnl|CHGC|GOBAR_AA02514	WNK_NRBP	Gba_At2	41484689-41487537	CotAD_49863	WNK_NRBP	Ghi_At9	56983601-56986313
gnl|CHGC|GOBAR_AA35716	CAMK_CDPK	Gba_At2	62101816-62105506	CotAD_12430	CAMK_CDPK	Ghi_At9	54590838-54593156
gnl|CHGC|GOBAR_AA19571	RLK-Pelle_LRR-III	Gba_At2	91257541-91279747	CotAD_09577	RLK-Pelle_LRR-III	Ghi_At9	52812011-52816813
gnl|CHGC|GOBAR_AA35929	RLK-Pelle_PERK-1	Gba_At2	97662444-97670616	CotAD_51210	RLK-Pelle_PERK-1	Ghi_At9	49992093-49994364
gnl|CHGC|GOBAR_AA13429	RLK-Pelle_LRR-VI-2	Gba_At3	3337734-3340878	CotAD_19795	RLK-Pelle_LRR-VI-2	Ghi_At11	7384482-7388217
gnl|CHGC|GOBAR_AA12716	CAMK_CAMKL-CHK1	Gba_At3	4271953-4273176	CotAD_63221	CAMK_CAMKL-CHK1	Ghi_At11	20224764-20226047
gnl|CHGC|GOBAR_AA26590	CMGC_MAPK	Gba_At3	5963709-5966229	CotAD_53237	CMGC_MAPK	Ghi_At11	20813640-20816942
gnl|CHGC|GOBAR_AA17265	RLK-Pelle_LRR-III	Gba_At3	35962340-35964535	CotAD_57664	RLK-Pelle_LRR-III	Ghi_At11	24882860-24884835
gnl|CHGC|GOBAR_AA17266	RLK-Pelle_CrRLK1L-1	Gba_At3	35968721-35971390	CotAD_57667	RLK-Pelle_CrRLK1L-1	Ghi_At11	24898202-24900883
gnl|CHGC|GOBAR_AA19559	RLK-Pelle_LRR-XI-1	Gba_At3	40181975-40186631	CotAD_62456	RLK-Pelle_LRR-XI-1	Ghi_At11	28251085-28255074
gnl|CHGC|GOBAR_AA26590	CMGC_MAPK	Gba_At3	5963709-5966229	CotAD_67488	CMGC_MAPK	Ghi_At12	58441306-58444796
gnl|CHGC|GOBAR_AA14595	NAK	Gba_At3	22572581-22579987	CotAD_68448	NAK	Ghi_At12	59014596-59021179
gnl|CHGC|GOBAR_AA12568	CMGC_CLK	Gba_At3	24836224-24840537	CotAD_65705	CMGC_CLK	Ghi_At12	88479140-88482684
gnl|CHGC|GOBAR_AA17722	CMGC_MAPK	Gba_At3	31424659-31427772	CotAD_62956	CMGC_MAPK	Ghi_At12	90068687-90071638
gnl|CHGC|GOBAR_AA17266	RLK-Pelle_CrRLK1L-1	Gba_At3	35968721-35971390	CotAD_65912	RLK-Pelle_CrRLK1L-1	Ghi_At12	91628759-91631962
gnl|CHGC|GOBAR_AA04496	TKL-Pl-5	Gba_At3	61737997-61742175	CotAD_50058	TKL-Pl-5	Ghi_At12	94919137-94923315
gnl|CHGC|GOBAR_AA02237	STE_STE20-Pl	Gba_At3	63213398-63219751	CotAD_65874	STE_STE20-Pl	Ghi_At12	99099626-99104400
gnl|CHGC|GOBAR_AA17265	RLK-Pelle_LRR-III	Gba_At3	35962340-35964535	CotAD_65914	RLK-Pelle_LRR-III	Ghi_At12	91634918-91638371
gnl|CHGC|GOBAR_AA17266	RLK-Pelle_CrRLK1L-1	Gba_At3	35968721-35971390	CotAD_65912	RLK-Pelle_CrRLK1L-1	Ghi_At12	91628759-91631962
gnl|CHGC|GOBAR_AA25302	RLK-Pelle_LRR-III	Gba_At3	43049504-43052047	CotAD_70286	RLK-Pelle_LRR-III	Ghi_At12	76811218-76814463
gnl|CHGC|GOBAR_AA35109	TKL-Pl-4	Gba_At3	49530034-49532477	CotAD_54555	TKL-Pl-4	Ghi_At12	55415480-55419882
gnl|CHGC|GOBAR_AA30183	RLK-Pelle_LRR-VI-1	Gba_At3	56915789-56920659	CotAD_69140	RLK-Pelle_LRR-VI-1	Ghi_At12	46126518-46129160
gnl|CHGC|GOBAR_AA12384	RLK-Pelle_LRR-III	Gba_At3	93929905-93932667	CotAD_62520	RLK-Pelle_LRR-III	Ghi_At12	7271661-7274326
gnl|CHGC|GOBAR_AA14046	RLK-Pelle_WAK_LRK10L-1	Gba_At3	94239975-94242948	CotAD_62516	RLK-Pelle_WAK_LRK10L-1	Ghi_At12	7219199-7222238
gnl|CHGC|GOBAR_AA11531	RLK-Pelle_SD-2b	Gba_At3	2627159-2629569	CotAD_45185	RLK-Pelle_SD-2b	Ghi_At5	655959-658184
gnl|CHGC|GOBAR_AA13429	RLK-Pelle_LRR-VI-2	Gba_At3	3337734-3340878	CotAD_53665	RLK-Pelle_LRR-VI-2	Ghi_At5	1723282-1726692
gnl|CHGC|GOBAR_AA12716	CAMK_CAMKL-CHK1	Gba_At3	4271953-4273176	CotAD_60421	CAMK_CAMKL-CHK1	Ghi_At5	2429710-2431813
gnl|CHGC|GOBAR_AA30982	STE_STE11	Gba_At3	5072459-5074152	CotAD_44892	STE_STE11	Ghi_At5	2681228-2682679
gnl|CHGC|GOBAR_AA34765	RLK-Pelle_RLCK-VIIa-2	Gba_At3	7489764-7492705	CotAD_40205	RLK-Pelle_RLCK-VIIa-2	Ghi_At5	6741219-6743124
gnl|CHGC|GOBAR_AA28756	RLK-Pelle_SD-2b	Gba_At3	8840901-8843238	CotAD_67435	RLK-Pelle_SD-2b	Ghi_At5	7284018-7287020
gnl|CHGC|GOBAR_AA12037	RLK-Pelle_LRR-XI-2	Gba_At3	14804348-14806267	CotAD_70689	RLK-Pelle_LRR-XI-2	Ghi_At5	8155403-8157410
gnl|CHGC|GOBAR_AA10753	CMGC_CDK-CRK7-CDK9	Gba_At3	17245613-17250560	CotAD_34259	CMGC_CDK-CRK7-CDK9	Ghi_At5	8793114-8797357
gnl|CHGC|GOBAR_AA08248	CMGC_MAPK	Gba_At3	81372303-81375229	CotAD_61841	CMGC_MAPK	Ghi_At5	19650715-19653641
gnl|CHGC|GOBAR_AA22997	RLK-Pelle_LRR-III	Gba_At3	86295071-86300235	CotAD_69284	RLK-Pelle_LRR-III	Ghi_At5	34309816-34313634
gnl|CHGC|GOBAR_AA15263	CMGC_CDK-PITSLRE	Gba_At3	86494899-86498315	CotAD_55993	CMGC_CDK-PITSLRE	Ghi_At5	38816155-38820688
gnl|CHGC|GOBAR_AA11974	RLK-Pelle_RLCK-VIIb	Gba_At3	93026548-93028683	CotAD_61535	RLK-Pelle_RLCK-VIIb	Ghi_At5	42107338-42118635
gnl|CHGC|GOBAR_AA31116	RLK-Pelle_LRR-Xa	Gba_At3	94759893-94761728	CotAD_55480	RLK-Pelle_LRR-Xa	Ghi_At5	43824002-43826582
gnl|CHGC|GOBAR_AA11429	RLK-Pelle_LRR-V	Gba_At3	98381674-98387388	CotAD_28859	RLK-Pelle_LRR-V	Ghi_At5	47948018-47955228
gnl|CHGC|GOBAR_AA09779	RLK-Pelle_DLSV	Gba_At3	98580233-98584055	CotAD_52923	RLK-Pelle_DLSV	Ghi_At5	49527894-49531560
gnl|CHGC|GOBAR_AA18638	STE_STE-Pl	Gba_At3	99039706-99049699	CotAD_64436	STE_STE-Pl	Ghi_At5	49741766-49764894
gnl|CHGC|GOBAR_AA27728	TKL-Pl-6	Gba_At5	1321264-1327638	CotAD_61991	TKL-Pl-6	Ghi_At1	67911369-67916326
gnl|CHGC|GOBAR_AA18808	RLK-Pelle_LRR-III	Gba_At5	2149691-2152360	CotAD_17672	RLK-Pelle_LRR-III	Ghi_At1	71100922-71103502
gnl|CHGC|GOBAR_AA23528	RLK-Pelle_PERK-1	Gba_At5	2315554-2319517	CotAD_76343	RLK-Pelle_PERK-1	Ghi_At1	72878661-72883503
gnl|CHGC|GOBAR_AA32896	RLK-Pelle_RLCK-IXb	Gba_At5	4361772-4366020	CotAD_61925	RLK-Pelle_RLCK-IXb	Ghi_At1	78485331-78489184
gnl|CHGC|GOBAR_AA38346	TKL_CTR1-DRK-2	Gba_At5	4615811-4622399	CotAD_75767	TKL_CTR1-DRK-2	Ghi_At1	81951588-81957921
gnl|CHGC|GOBAR_AA16459	RLK-Pelle_LRR-VII-2	Gba_At5	5510780-5513338	CotAD_74115	RLK-Pelle_LRR-VII-2	Ghi_At1	82772488-82774938
gnl|CHGC|GOBAR_AA36346	RLK-Pelle_RLCK-VIIa-2	Gba_At5	1544952-1546631	CotAD_73699	RLK-Pelle_RLCK-VIIa-2	Ghi_At1	5452150-5455562
gnl|CHGC|GOBAR_AA18808	RLK-Pelle_LRR-III	Gba_At5	2149691-2152360	CotAD_55539	RLK-Pelle_LRR-III	Ghi_At1	34862013-34864658
gnl|CHGC|GOBAR_AA23539	CK1_CK1-Pl	Gba_At5	2411884-2416192	CotAD_73473	CK1_CK1-Pl	Ghi_At1	41523405-41528239
gnl|CHGC|GOBAR_AA14878	RLK-Pelle_DLSV	Gba_At5	5187895-5190997	CotAD_24446	RLK-Pelle_DLSV	Ghi_At1	63843193-63846382
gnl|CHGC|GOBAR_AA27668	RLK-Pelle_RLCK-X	Gba_At5	5852257-5855185	CotAD_24469	RLK-Pelle_RLCK-X	Ghi_At1	64339954-64342040
gnl|CHGC|GOBAR_AA25767	CAMK_CAMKL-CHK1	Gba_At5	7275571-7280205	CotAD_17719	CAMK_CAMKL-CHK1	Ghi_At1	69904545-69912885
gnl|CHGC|GOBAR_AA28017	RLK-Pelle_LRR-III	Gba_At5	121150-123607	CotAD_74021	RLK-Pelle_LRR-III	Ghi_At1	89440550-89442782
gnl|CHGC|GOBAR_AA18808	RLK-Pelle_LRR-III	Gba_At5	2149691-2152360	CotAD_60775	RLK-Pelle_LRR-III	Ghi_At1	79832521-79835391
gnl|CHGC|GOBAR_AA32896	RLK-Pelle_RLCK-IXb	Gba_At5	4361772-4366020	CotAD_61925	RLK-Pelle_RLCK-IXb	Ghi_At1	78485331-78489184
gnl|CHGC|GOBAR_AA16449	RLK-Pelle_SD-2b	Gba_At5	5424526-5427000	CotAD_32906	RLK-Pelle_SD-2b	Ghi_At1	66535127-66539865
gnl|CHGC|GOBAR_AA27668	RLK-Pelle_RLCK-X	Gba_At5	5852257-5855185	CotAD_24469	RLK-Pelle_RLCK-X	Ghi_At1	64339954-64342040
gnl|CHGC|GOBAR_AA26906	STE_STE7	Gba_At5	10741048-10742100	CotAD_24455	STE_STE7	Ghi_At1	64114282-64116322
gnl|CHGC|GOBAR_AA31899	RLK-Pelle_LRR-V	Gba_At5	10877697-10882283	CotAD_62836	RLK-Pelle_LRR-V	Ghi_At1	60505477-60510765
gnl|CHGC|GOBAR_AA37211	RLK-Pelle_DLSV	Gba_At5	11792071-11795703	CotAD_47277	RLK-Pelle_DLSV	Ghi_At1	33702189-33705113
gnl|CHGC|GOBAR_AA12938	RLK-Pelle_LRR-XI-1	Gba_At5	19719641-19723450	CotAD_52268	RLK-Pelle_LRR-XII-1	Ghi_At1	20916118-20919912
gnl|CHGC|GOBAR_AA23539	CK1_CK1-Pl	Gba_At5	2411884-2416192	CotAD_41130	CK1_CK1-Pl	Ghi_At13	23340632-23345445
gnl|CHGC|GOBAR_AA28441	STE_STE7	Gba_At5	3615901-3618608	CotAD_06737	STE_STE7	Ghi_At13	24231716-24234683
gnl|CHGC|GOBAR_AA28445	CK1_CK1	Gba_At5	3673450-3679110	CotAD_06760	CK1_CK1	Ghi_At13	24414155-24418741
gnl|CHGC|GOBAR_AA35234	RLK-Pelle_RLCK-VIIa-2	Gba_At5	3789860-3792657	CotAD_06790	RLK-Pelle_RLCK-VIIa-2	Ghi_At13	24635428-24637107
gnl|CHGC|GOBAR_AA14878	RLK-Pelle_DLSV	Gba_At5	5187895-5190997	CotAD_06854	RLK-Pelle_DLSV	Ghi_At13	25219235-25227445
gnl|CHGC|GOBAR_AA16464	CAMK_CAMKL-CHK1	Gba_At5	5551415-5552711	CotAD_06862	CAMK_CAMKL-CHK1	Ghi_At13	25362685-25363980
gnl|CHGC|GOBAR_AA25765	RLK-Pelle_RLCK-VIIa-2	Gba_At5	7259089-7261601	CotAD_61305	RLK-Pelle_RLCK-VIIa-2	Ghi_At13	74391046-74393972
gnl|CHGC|GOBAR_AA29195	AGC_RSK-2	Gba_At5	9450927-9459419	CotAD_33403	AGC_RSK-2	Ghi_At13	77385950-77392912
gnl|CHGC|GOBAR_AA20099	RLK-Pelle_DLSV	Gba_At5	13723064-13730505	CotAD_52283	RLK-Pelle_DLSV	Ghi_At3	2482906-2490348
gnl|CHGC|GOBAR_AA07152	RLK-Pelle_LRR-VIII-1	Gba_At5	14178397-14189474	CotAD_61336	RLK-Pelle_LRR-VIII-1	Ghi_At3	9987412-9991875
gnl|CHGC|GOBAR_AA29606	RLK-Pelle_LRR-XI-1	Gba_At5	18215806-18218721	CotAD_53087	RLK-Pelle_LRR-XI-1	Ghi_At3	12210583-12213537
gnl|CHGC|GOBAR_AA01830	STE_STE11	Gba_At5	20592134-20597162	CotAD_58332	STE_STE11	Ghi_At3	36044487-36049839
gnl|CHGC|GOBAR_AA36876	RLK-Pelle_WAK	Gba_At5	21732703-21736801	CotAD_62160	RLK-Pelle_WAK	Ghi_At3	37966937-37968624
gnl|CHGC|GOBAR_AA13899	RLK-Pelle_LRR-XI-1	Gba_At5	28053035-28056395	CotAD_57775	RLK-Pelle_LRR-XI-1	Ghi_At3	39109426-39112890
gnl|CHGC|GOBAR_AA25628	CAMK_CDPK	Gba_At5	29507987-29510088	CotAD_36560	CAMK_CDPK	Ghi_At3	40048038-40050765
gnl|CHGC|GOBAR_AA28017	RLK-Pelle_LRR-III	Gba_At5	121150-123607	CotAD_50484	RLK-Pelle_LRR-III	Ghi_At9	46218972-46221182
gnl|CHGC|GOBAR_AA28018	RLK-Pelle_RLCK-IXb	Gba_At5	124794-127814	CotAD_50485	RLK-Pelle_RLCK-IXb	Ghi_At9	46223771-46228049
gnl|CHGC|GOBAR_AA11017	CMGC_Pl-Tthe	Gba_At5	2460071-2472459	CotAD_52759	CMGC_Pl-Tthe	Ghi_At9	49462592-49470296
gnl|CHGC|GOBAR_AA35234	RLK-Pelle_RLCK-VIIa-2	Gba_At5	3789860-3792657	CotAD_63567	RLK-Pelle_RLCK-VIIa-2	Ghi_At9	50898864-50900572
gnl|CHGC|GOBAR_AA35239	RLK-Pelle_LRR-III	Gba_At5	3821030-3822393	CotAD_63572	RLK-Pelle_LRR-III	Ghi_At9	50917350-50919239
gnl|CHGC|GOBAR_AA27700	TKL-Pl-8	Gba_At5	4406313-4407922	CotAD_39691	TKL-Pl-8	Ghi_At9	50968201-50970139
gnl|CHGC|GOBAR_AA14866	CMGC_CLK	Gba_At5	5040239-5043507	CotAD_58070	CMGC_CLK	Ghi_At9	51466841-51469736
gnl|CHGC|GOBAR_AA31170	TKL-Pl-1	Gba_At5	5645991-5648235	CotAD_60727	TKL-Pl-1	Ghi_At9	51840813-51843057
gnl|CHGC|GOBAR_AA31172	RLK-Pelle_LRR-XI-1	Gba_At5	5654415-5659149	CotAD_60729	RLK-Pelle_LRR-XI-1	Ghi_At9	51848873-51851870
gnl|CHGC|GOBAR_AA17653	CAMK_CAMKL-CHK1	Gba_At5	6049367-6050719	CotAD_41000	CAMK_CAMKL-CHK1	Ghi_At9	52353889-52355241
gnl|CHGC|GOBAR_AA31950	RLK-Pelle_RLCK-VIIa-2	Gba_At5	9060290-9063674	CotAD_09513	RLK-Pelle_RLCK-VIIa-2	Ghi_At9	53323186-53325546
gnl|CHGC|GOBAR_AA31949	RLK-Pelle_RLCK-VIIa-2	Gba_At5	9064784-9066720	CotAD_09512	RLK-Pelle_RLCK-VIIa-2	Ghi_At9	53326655-53328592
gnl|CHGC|GOBAR_AA23965	RLK-Pelle_LRR-XII-1	Gba_At5	8718878-8722084	CotAD_73467	RLK-Pelle_LRR-XII-1	Ghi_At9	25836371-25839586
gnl|CHGC|GOBAR_AA31949	RLK-Pelle_RLCK-VIIa-2	Gba_At5	9064784-9066720	CotAD_34194	RLK-Pelle_RLCK-VIIa-2	Ghi_At9	29540085-29542172
gnl|CHGC|GOBAR_AA22343	RLK-Pelle_LysM	Gba_At5	9590985-9592301	CotAD_34193	RLK-Pelle_LysM	Ghi_At9	29549074-29549949
gnl|CHGC|GOBAR_AA20611	STE_STE11	Gba_At5	10310692-10313535	CotAD_25132	STE_STE11	Ghi_At9	36568093-36570628
gnl|CHGC|GOBAR_AA07152	RLK-Pelle_LRR-VIII-1	Gba_At5	14178397-14189474	CotAD_25154	RLK-Pelle_LRR-VIII-1	Ghi_At9	36673629-36682365
gnl|CHGC|GOBAR_AA24839	RLK-Pelle_LRR-XI-1	Gba_At5	14324879-14328205	CotAD_07407	RLK-Pelle_LRR-XI-1	Ghi_At9	38434512-38437668
gnl|CHGC|GOBAR_AA29605	RLK-Pelle_LRR-XI-1	Gba_At5	18213327-18214577	CotAD_07539	RLK-Pelle_LRR-XI-1	Ghi_At9	39945070-39948123
gnl|CHGC|GOBAR_AA11881	RLK-Pelle_LRR-XI-1	Gba_At5	26298384-26301785	CotAD_07540	RLK-Pelle_LRR-XI-1	Ghi_At9	39959532-39962503
gnl|CHGC|GOBAR_AA28249	RLK-Pelle_RLCK-V	Gba_At5	26815268-26817833	CotAD_03654	RLK-Pelle_RLCK-V	Ghi_At9	42843039-42845834
gnl|CHGC|GOBAR_AA33499	RLK-Pelle_LysM	Gba_At5	35687880-35689152	CotAD_30029	RLK-Pelle_LysM	Ghi_At9	47114133-47115440
gnl|CHGC|GOBAR_AA18258	TKL-Pl-4	Gba_At5	90996104-90998885	CotAD_20697	TKL-Pl-4	Ghi_At9	47396749-47399677
gnl|CHGC|GOBAR_AA33565	RLK-Pelle_LRR-Xa	Gba_At5	91926720-91927634	CotAD_20733	RLK-Pelle_LRR-Xa	Ghi_At9	47958866-47960686
gnl|CHGC|GOBAR_AA23528	RLK-Pelle_PERK-1	Gba_At5	2315554-2319517	CotAD_51210	RLK-Pelle_PERK-1	Ghi_At9	49992093-49994364
gnl|CHGC|GOBAR_AA28454	AGC_NDR	Gba_At5	3724644-3731502	CotAD_39702	AGC_NDR	Ghi_At9	51051150-51057525
gnl|CHGC|GOBAR_AA32896	RLK-Pelle_RLCK-IXb	Gba_At5	4361772-4366020	CotAD_39703	RLK-Pelle_RLCK-IXb	Ghi_At9	51070791-51073724
gnl|CHGC|GOBAR_AA16449	RLK-Pelle_SD-2b	Gba_At5	5424526-5427000	CotAD_45268	RLK-Pelle_SD-2b	Ghi_At9	52097801-52100275
gnl|CHGC|GOBAR_AA16453	RLK-Pelle_L-LEC	Gba_At5	5457136-5463916	CotAD_45262	RLK-Pelle_L-LEC	Ghi_At9	52129926-52135939
gnl|CHGC|GOBAR_AA27668	RLK-Pelle_RLCK-X	Gba_At5	5852257-5855185	CotAD_40982	RLK-Pelle_RLCK-X	Ghi_At9	52483197-52486136
gnl|CHGC|GOBAR_AA21451	NEK	Gba_At5	7924064-7930057	CotAD_12382	NEK	Ghi_At9	54130135-54136141
gnl|CHGC|GOBAR_AA21070	AGC_RSK-2	Gba_At5	8310023-8315113	CotAD_37798	AGC_RSK-2	Ghi_At9	55742628-55745655
gnl|CHGC|GOBAR_AA33498	RLK-Pelle_RLCK-VIIa-2	Gba_At5	35696622-35698799	CotAD_09512	RLK-Pelle_RLCK-VIIa-2	Ghi_At9	53326655-53328592
gnl|CHGC|GOBAR_AA18116	RLK-Pelle_LRR-XII-1	Gba_At5	70013377-70016593	CotAD_09444	RLK-Pelle_LRR-XII-1	Ghi_At9	53758132-53761327
gnl|CHGC|GOBAR_AA25124	STE_STE11	Gba_At5	96660181-96664778	CotAD_49868	STE_STE11	Ghi_At9	57073108-57077728
gnl|CHGC|GOBAR_AA18610	RLK-Pelle_SD-2b	Gba_At5	96804099-96806459	CotAD_28575	RLK-Pelle_SD-2b	Ghi_At9	58745860-58747167
gnl|CHGC|GOBAR_AA18614	RLK-Pelle_SD-2b	Gba_At5	96863505-96866878	CotAD_28570	RLK-Pelle_SD-2b	Ghi_At9	58860165-58864228
gnl|CHGC|GOBAR_AA18618	RLK-Pelle_SD-2b	Gba_At5	96908418-96910603	CotAD_28565	RLK-Pelle_SD-2b	Ghi_At9	58927263-58929707
gnl|CHGC|GOBAR_AA35935	RLK-Pelle_SD-2b	Gba_At5	97000047-97002458	CotAD_28561	RLK-Pelle_SD-2b	Ghi_At9	59013275-59015641
gnl|CHGC|GOBAR_AA08897	SCY1_SCYL2	Gba_At5	24326316-24339358	CotAD_34782	SCY1_SCYL2	Ghi_At9	32986354-32999107
gnl|CHGC|GOBAR_AA33978	RLK-Pelle_CR4L	Gba_At5	24636497-24638521	CotAD_34812	RLK-Pelle_CR4L	Ghi_At9	33658008-33659978
gnl|CHGC|GOBAR_AA11881	RLK-Pelle_LRR-XI-1	Gba_At5	26298384-26301785	CotAD_68701	RLK-Pelle_LRR-XI-1	Ghi_At9	34666749-34670103
gnl|CHGC|GOBAR_AA28249	RLK-Pelle_RLCK-V	Gba_At5	26815268-26817833	CotAD_38254	RLK-Pelle_RLCK-V	Ghi_At9	34842331-34844895
gnl|CHGC|GOBAR_AA17903	RLK-Pelle_LRR-XI-1	Gba_At5	28904198-28907413	CotAD_07539	RLK-Pelle_LRR-XI-1	Ghi_At9	39945070-39948123
gnl|CHGC|GOBAR_AA31668	RLK-Pelle_RLCK-VIIa-1	Gba_At5	36933370-36936414	CotAD_03436	RLK-Pelle_RLCK-VIIa-1	Ghi_At9	41049057-41052647
gnl|CHGC|GOBAR_AA16459	RLK-Pelle_LRR-VII-2	Gba_At5	5510780-5513338	CotAD_45281	RLK-Pelle_LRR-VII-2	Ghi_At9	52033087-52035645
gnl|CHGC|GOBAR_AA16464	CAMK_CAMKL-CHK1	Gba_At5	5551415-5552711	CotAD_45286	CAMK_CAMKL-CHK1	Ghi_At9	51995378-51996673
gnl|CHGC|GOBAR_AA22343	RLK-Pelle_LysM	Gba_At5	9590985-9592301	CotAD_30029	RLK-Pelle_LysM	Ghi_At9	47114133-47115440
gnl|CHGC|GOBAR_AA20620	RLK-Pelle_LRR-VI-2	Gba_At5	10375423-10378927	CotAD_30002	RLK-Pelle_LRR-VI-2	Ghi_At9	46859092-46862735
gnl|CHGC|GOBAR_AA26906	STE_STE7	Gba_At5	10741048-10742100	CotAD_71378	STE_STE7	Ghi_At9	46396397-46397047
gnl|CHGC|GOBAR_AA31907	RLK-Pelle_RLCK-IXb	Gba_At5	10955804-10960424	CotAD_50485	RLK-Pelle_RLCK-IXb	Ghi_At9	46223771-46228049
gnl|CHGC|GOBAR_AA37291	RLK-Pelle_RLCK-XI	Gba_At5	11172866-11175022	CotAD_44530	RLK-Pelle_RLCK-XI	Ghi_At9	46042908-46045064
gnl|CHGC|GOBAR_AA24480	CAMK_CAMKL-CHK1	Gba_At5	11247848-11249194	CotAD_44543	CAMK_CAMKL-CHK1	Ghi_At9	45907797-45909143
gnl|CHGC|GOBAR_AA24285	RLK-Pelle_RLCK-X	Gba_At5	11408324-11411023	CotAD_44559	RLK-Pelle_RLCK-X	Ghi_At9	45778385-45781083
gnl|CHGC|GOBAR_AA25722	CK1_CK1-Pl	Gba_At5	12666432-12673115	CotAD_70814	CK1_CK1-Pl	Ghi_At9	45656965-45663988
gnl|CHGC|GOBAR_AA33194	RLK-Pelle_Extensin	Gba_At5	12915791-12922134	CotAD_53982	RLK-Pelle_Extensin	Ghi_At9	45212336-45217110
gnl|CHGC|GOBAR_AA31917	CMGC_MAPK	Gba_At5	16252498-16254478	CotAD_55518	CMGC_MAPK	Ghi_At9	40822697-40824677
gnl|CHGC|GOBAR_AA12938	RLK-Pelle_LRR-XI-1	Gba_At5	19719641-19723450	CotAD_07407	RLK-Pelle_LRR-XI-1	Ghi_At9	38434512-38437668
gnl|CHGC|GOBAR_AA36876	RLK-Pelle_WAK	Gba_At5	21732703-21736801	CotAD_63666	RLK-Pelle_WAK	Ghi_At9	37934969-37938101
gnl|CHGC|GOBAR_AA04671	RLK-Pelle_LRR-Xb-1	Gba_At5	23452538-23453638	CotAD_69129	RLK-Pelle_LRR-Xb-1	Ghi_At9	36754966-36756066
gnl|CHGC|GOBAR_AA31412	RLK-Pelle_LRR-VII-3	Gba_At5	25501488-25503374	CotAD_59559	RLK-Pelle_LRR-VII-3	Ghi_At9	35583473-35586898
gnl|CHGC|GOBAR_AA28249	RLK-Pelle_RLCK-V	Gba_At5	26815268-26817833	CotAD_38254	RLK-Pelle_RLCK-V	Ghi_At9	34842331-34844895
gnl|CHGC|GOBAR_AA10706	RLK-Pelle_CR4L	Gba_At5	27315844-27317301	CotAD_63020	RLK-Pelle_CR4L	Ghi_At9	34414834-34416267
gnl|CHGC|GOBAR_AA13899	RLK-Pelle_LRR-XI-1	Gba_At5	28053035-28056395	CotAD_34828	RLK-Pelle_LRR-XI-1	Ghi_At9	34041435-34044695
gnl|CHGC|GOBAR_AA17903	RLK-Pelle_LRR-XI-1	Gba_At5	28904198-28907413	CotAD_34813	RLK-Pelle_LRR-XI-1	Ghi_At9	33664763-33667813
gnl|CHGC|GOBAR_AA17902	RLK-Pelle_CR4L	Gba_At5	28909972-28917713	CotAD_34812	RLK-Pelle_CR4L	Ghi_At9	33658008-33659978
gnl|CHGC|GOBAR_AA25628	CAMK_CDPK	Gba_At5	29507987-29510088	CotAD_34786	CAMK_CDPK	Ghi_At9	33093296-33098204
gnl|CHGC|GOBAR_AA25748	SCY1_SCYL2	Gba_At5	29621410-29634126	CotAD_34782	SCY1_SCYL2	Ghi_At9	32986354-32999107
gnl|CHGC|GOBAR_AA18540	AGC-Pl	Gba_At5	29777024-29780138	CotAD_57170	AGC-Pl	Ghi_At9	32637730-32640470
gnl|CHGC|GOBAR_AA33499	RLK-Pelle_LysM	Gba_At5	35687880-35689152	CotAD_34193	RLK-Pelle_LysM	Ghi_At9	29549074-29549949
gnl|CHGC|GOBAR_AA33498	RLK-Pelle_RLCK-VIIa-2	Gba_At5	35696622-35698799	CotAD_34194	RLK-Pelle_RLCK-VIIa-2	Ghi_At9	29540085-29542172
gnl|CHGC|GOBAR_AA31668	RLK-Pelle_RLCK-VIIa-1	Gba_At5	36933370-36936414	CotAD_51218	RLK-Pelle_RLCK-VIIa-1	Ghi_At9	27621017-27624061
gnl|CHGC|GOBAR_AA14802	RLK-Pelle_RLCK-VIII	Gba_At5	51812478-51815476	CotAD_75096	RLK-Pelle_RLCK-VIII	Ghi_At9	24450834-24453324
gnl|CHGC|GOBAR_AA00191	RLK-Pelle_DLSV	Gba_At5	52796136-52799846	CotAD_72429	RLK-Pelle_DLSV	Ghi_At9	13965934-13968486
gnl|CHGC|GOBAR_AA12495	RLK-Pelle_LRR-VI-1	Gba_At5	75797781-75805944	CotAD_47824	RLK-Pelle_LRR-VI-1	Ghi_At9	1447998-1451087
gnl|CHGC|GOBAR_AA33552	RLK-Pelle_SD-2b	Gba_At5	6702544-6705563	CotAD_12506	RLK-Pelle_SD-2b	Ghi_At9	55217288-55219705
gnl|CHGC|GOBAR_AA23720	AGC_RSK-2	Gba_At5	6890694-6892036	CotAD_12492	AGC_RSK-2	Ghi_At9	55111834-55113078
gnl|CHGC|GOBAR_AA25765	RLK-Pelle_RLCK-VIIa-2	Gba_At5	7259089-7261601	CotAD_12449	RLK-Pelle_RLCK-VIIa-2	Ghi_At9	54728209-54730721
gnl|CHGC|GOBAR_AA25767	CAMK_CAMKL-CHK1	Gba_At5	7275571-7280205	CotAD_12447	CAMK_CAMKL-CHK1	Ghi_At9	54710824-54715458
gnl|CHGC|GOBAR_AA39999	CAMK_CDPK	Gba_At5	7411297-7413615	CotAD_12430	CAMK_CDPK	Ghi_At9	54590838-54593156
gnl|CHGC|GOBAR_AA23965	RLK-Pelle_LRR-XII-1	Gba_At5	8718878-8722084	CotAD_09444	RLK-Pelle_LRR-XII-1	Ghi_At9	53758132-53761327
gnl|CHGC|GOBAR_AA34845	RLK-Pelle_L-LEC	Gba_At5	8835801-8837894	CotAD_09490	RLK-Pelle_L-LEC	Ghi_At9	53473210-53475303
gnl|CHGC|GOBAR_AA29195	AGC_RSK-2	Gba_At5	9450927-9459419	CotAD_09562	AGC_RSK-2	Ghi_At9	52926527-52935015
gnl|CHGC|GOBAR_AA29197	CMGC_MAPK	Gba_At5	9471777-9473956	CotAD_09564	CMGC_MAPK	Ghi_At9	52915237-52917415
gnl|CHGC|GOBAR_AA37068	CMGC_MAPK	Gba_At5	9725034-9727127	CotAD_09571	CMGC_MAPK	Ghi_At9	52849269-52851362
gnl|CHGC|GOBAR_AA20692	RLK-Pelle_LRR-III	Gba_At5	9781199-9791634	CotAD_09577	RLK-Pelle_LRR-III	Ghi_At9	52812011-52816813
gnl|CHGC|GOBAR_AA24480	CAMK_CAMKL-CHK1	Gba_At5	11247848-11249194	CotAD_41000	CAMK_CAMKL-CHK1	Ghi_At9	52353889-52355241
gnl|CHGC|GOBAR_AA30384	RLK-Pelle_DLSV	Gba_At5	65795823-65804683	CotAD_51337	RLK-Pelle_DLSV	Ghi_At9	91091512-91097471
gnl|CHGC|GOBAR_AA25610	AGC_RSK-2	Gba_At5	67285908-67287266	CotAD_05776	AGC_RSK-2	Ghi_At9	83744302-83746112
gnl|CHGC|GOBAR_AA40598	RLK-Pelle_CrRLK1L-1	Gba_At5	88541661-88544141	CotAD_30872	RLK-Pelle_CrRLK1L-1	Ghi_At9	66709918-66712413
gnl|CHGC|GOBAR_AA18258	TKL-Pl-4	Gba_At5	90996104-90998885	CotAD_46812	TKL-Pl-4	Ghi_At9	65317595-65319966
gnl|CHGC|GOBAR_AA35332	AGC_RSK-2	Gba_At5	92053548-92055553	CotAD_47649	AGC_RSK-2	Ghi_At9	64211501-64213513
gnl|CHGC|GOBAR_AA06259	CMGC_CDK-Pl	Gba_At5	94141454-94143493	CotAD_51704	CMGC_CDK-Pl	Ghi_At9	63296213-63298254
gnl|CHGC|GOBAR_AA07213	RLK-Pelle_RLCK-V	Gba_At5	95522453-95525654	CotAD_27616	RLK-Pelle_RLCK-V	Ghi_At9	62453562-62456510
gnl|CHGC|GOBAR_AA25124	STE_STE11	Gba_At5	96660181-96664778	CotAD_28545	STE_STE11	Ghi_At9	59190746-59195340
gnl|CHGC|GOBAR_AA18618	RLK-Pelle_SD-2b	Gba_At5	96908418-96910603	CotAD_28565	RLK-Pelle_SD-2b	Ghi_At9	58927263-58929707
gnl|CHGC|GOBAR_AA35939	RLK-Pelle_SD-2b	Gba_At5	96970649-96971962	CotAD_28572	RLK-Pelle_SD-2b	Ghi_At9	58830634-58832994
gnl|CHGC|GOBAR_AA35938	RLK-Pelle_SD-2b	Gba_At5	96972833-96975250	CotAD_49859	RLK-Pelle_SD-2b	Ghi_At9	56760326-56762737
gnl|CHGC|GOBAR_AA21801	RLK-Pelle_RLCK-VIIa-2	Gba_At5	99972118-99976265	CotAD_09513	RLK-Pelle_RLCK-VIIa-2	Ghi_At9	53323186-53325546
gnl|CHGC|GOBAR_AA35310	AGC_PDK1	Gba_At5	33882720-33889946	CotAD_05560	AGC_PDK1	Ghi_At9	85690276-85696146
gnl|CHGC|GOBAR_AA22534	RLK-Pelle_DLSV	Gba_At5	43831109-43835966	CotAD_63757	RLK-Pelle_DLSV	Ghi_At9	69657802-69661301
gnl|CHGC|GOBAR_AA27084	RLK-Pelle_RLCK-VIIa-2	Gba_At5	87625029-87627503	CotAD_30837	RLK-Pelle_RLCK-VIIa-2	Ghi_At9	66010348-66012822
gnl|CHGC|GOBAR_AA33565	RLK-Pelle_LRR-Xa	Gba_At5	91926720-91927634	CotAD_47651	RLK-Pelle_LRR-Xa	Ghi_At9	64180895-64182679
gnl|CHGC|GOBAR_AA26841	TKL-Pl-5	Gba_At5	94973631-94980554	CotAD_66213	TKL-Pl-5	Ghi_At9	61530925-61537875
gnl|CHGC|GOBAR_AA18614	RLK-Pelle_SD-2b	Gba_At5	96863505-96866878	CotAD_28570	RLK-Pelle_SD-2b	Ghi_At9	58860165-58864228
gnl|CHGC|GOBAR_AA35938	RLK-Pelle_SD-2b	Gba_At5	96972833-96975250	CotAD_28574	RLK-Pelle_SD-2b	Ghi_At9	58764301-58766745
gnl|CHGC|GOBAR_AA22436	RLK-Pelle_LRR-XI-1	Gba_At6	4578292-4583803	CotAD_54436	RLK-Pelle_LRR-XI-1	Ghi_At1	65069851-65082864
gnl|CHGC|GOBAR_AA39745	RLK-Pelle_SD-2b	Gba_At6	8433139-8439173	CotAD_32906	RLK-Pelle_SD-2b	Ghi_At1	66535127-66539865
gnl|CHGC|GOBAR_AA33208	TKL-Pl-6	Gba_At6	9424484-9429419	CotAD_61991	TKL-Pl-6	Ghi_At1	67911369-67916326
gnl|CHGC|GOBAR_AA15790	CAMK_CAMKL-CHK1	Gba_At6	11653786-11663160	CotAD_17719	CAMK_CAMKL-CHK1	Ghi_At1	69904545-69912885
gnl|CHGC|GOBAR_AA00077	RLK-Pelle_SD-2b	Gba_At6	12163785-12165134	CotAD_17694	RLK-Pelle_SD-2b	Ghi_At1	70459580-70460929
gnl|CHGC|GOBAR_AA00064	RLK-Pelle_LRR-III	Gba_At6	12794441-12798583	CotAD_17672	RLK-Pelle_LRR-III	Ghi_At1	71100922-71103502
gnl|CHGC|GOBAR_AA16884	RLK-Pelle_LRR-I-1	Gba_At6	17324623-17328840	CotAD_31444	RLK-Pelle_LRR-I-1	Ghi_At1	74235165-74239381
gnl|CHGC|GOBAR_AA03547	RLK-Pelle_PERK-2	Gba_At6	17556404-17560770	CotAD_68235	RLK-Pelle_PERK-2	Ghi_At1	75929288-75933654
gnl|CHGC|GOBAR_AA12955	RLK-Pelle_RLCK-IXb	Gba_At6	25722094-25730041	CotAD_61925	RLK-Pelle_RLCK-IXb	Ghi_At1	78485331-78489184
gnl|CHGC|GOBAR_AA13424	RLK-Pelle_LRR-III	Gba_At6	27897715-27903104	CotAD_60775	RLK-Pelle_LRR-III	Ghi_At1	79832521-79835391
gnl|CHGC|GOBAR_AA15353	TKL_CTR1-DRK-2	Gba_At6	28513902-28520213	CotAD_75767	TKL_CTR1-DRK-2	Ghi_At1	81951588-81957921
gnl|CHGC|GOBAR_AA00789	RLK-Pelle_LRR-VII-2	Gba_At6	32971048-32973498	CotAD_74115	RLK-Pelle_LRR-VII-2	Ghi_At1	82772488-82774938
gnl|CHGC|GOBAR_AA04295	RLK-Pelle_LRR-III	Gba_At6	44423053-44425285	CotAD_74021	RLK-Pelle_LRR-III	Ghi_At1	89440550-89442782
gnl|CHGC|GOBAR_AA11772	RLK-Pelle_LRR-XIIIb	Gba_At6	24199627-24207657	CotAD_71119	RLK-Pelle_LRR-XIIIb	Ghi_At1	323724-330230
gnl|CHGC|GOBAR_AA24535	RLK-Pelle_DLSV	Gba_At6	71005538-71008007	CotAD_69234	RLK-Pelle_DLSV	Ghi_At1	7062061-7064526
gnl|CHGC|GOBAR_AA15904	RLK-Pelle_LRR-XII-1	Gba_At6	96395108-96400870	CotAD_52268	RLK-Pelle_LRR-XII-1	Ghi_At1	20916118-20919912
gnl|CHGC|GOBAR_AA02190	RLK-Pelle_DLSV	Gba_At6	100001197-100004772	CotAD_19212	RLK-Pelle_DLSV	Ghi_At1	28965548-28968287
gnl|CHGC|GOBAR_AA02189	RLK-Pelle_DLSV	Gba_At6	100007440-100010029	CotAD_19219	RLK-Pelle_DLSV	Ghi_At1	29168108-29170670
gnl|CHGC|GOBAR_AA02188	RLK-Pelle_DLSV	Gba_At6	100017411-100019952	CotAD_19220	RLK-Pelle_DLSV	Ghi_At1	29177850-29180112
gnl|CHGC|GOBAR_AA00574	RLK-Pelle_RLCK-VIIa-1	Gba_At6	101367337-101368953	CotAD_19248	RLK-Pelle_RLCK-VIIa-1	Ghi_At1	30395425-30397042
gnl|CHGC|GOBAR_AA27574	RLK-Pelle_LRR-III	Gba_At6	108216624-108219269	CotAD_55539	RLK-Pelle_LRR-III	Ghi_At1	34862013-34864658
gnl|CHGC|GOBAR_AA32581	CAMK_CAMKL-CHK1	Gba_At6	112369309-112370427	CotAD_24410	CAMK_CAMKL-CHK1	Ghi_At1	63475141-63476451
gnl|CHGC|GOBAR_AA33808	RLK-Pelle_LRR-VII-1	Gba_At6	112413460-112416941	CotAD_24413	RLK-Pelle_LRR-VII-1	Ghi_At1	63510594-63513843
gnl|CHGC|GOBAR_AA27881	RLK-Pelle_DLSV	Gba_At6	112652017-112659514	CotAD_24443	RLK-Pelle_DLSV	Ghi_At1	63773908-63780407
gnl|CHGC|GOBAR_AA34852	RLK-Pelle_RLCK-X	Gba_At6	112928131-112930598	CotAD_24469	RLK-Pelle_RLCK-X	Ghi_At1	64339954-64342040
gnl|CHGC|GOBAR_AA30969	RLK-Pelle_LRR-I-1	Gba_At6	113949455-113953160	CotAD_31444	RLK-Pelle_LRR-I-1	Ghi_At1	74235165-74239381
gnl|CHGC|GOBAR_AA04904	RLK-Pelle_RLCK-VIIa-2	Gba_At6	20577513-20579133	CotAD_63751	RLK-Pelle_RLCK-VIIa-2	Ghi_At1	1592122-1593742
gnl|CHGC|GOBAR_AA24535	RLK-Pelle_DLSV	Gba_At6	71005538-71008007	CotAD_19216	RLK-Pelle_DLSV	Ghi_At1	29145278-29147761
gnl|CHGC|GOBAR_AA04748	RLK-Pelle_DLSV	Gba_At6	76734247-76737606	CotAD_72338	RLK-Pelle_DLSV	Ghi_At1	39488154-39491510
gnl|CHGC|GOBAR_AA04516	RLK-Pelle_DLSV	Gba_At6	78747122-78750009	CotAD_73474	RLK-Pelle_DLSV	Ghi_At1	41948167-41951054
gnl|CHGC|GOBAR_AA11783	RLK-Pelle_LRR-VII-2	Gba_At6	83385587-83387895	CotAD_76570	RLK-Pelle_LRR-VII-2	Ghi_At1	51480457-51482765
gnl|CHGC|GOBAR_AA16261	CAMK_CAMKL-CHK1	Gba_At6	91145561-91149418	CotAD_74521	CAMK_CAMKL-CHK1	Ghi_At1	51647729-51649168
gnl|CHGC|GOBAR_AA19038	CAMK_CAMKL-CHK1	Gba_At6	114610712-114613048	CotAD_60975	CAMK_CAMKL-CHK1	Ghi_At1	61487634-61488956
gnl|CHGC|GOBAR_AA06768	RLK-Pelle_DLSV	Gba_At6	115077553-115081011	CotAD_24446	RLK-Pelle_DLSV	Ghi_At1	63843193-63846382
gnl|CHGC|GOBAR_AA02699	RLK-Pelle_PERK-2	Gba_At6	965192-968820	CotAD_68235	RLK-Pelle_PERK-2	Ghi_At1	75929288-75933654
gnl|CHGC|GOBAR_AA00917	RLK-Pelle_PERK-1	Gba_At6	6692424-6696579	CotAD_76343	RLK-Pelle_PERK-1	Ghi_At1	72878661-72883503
gnl|CHGC|GOBAR_AA20178	RLK-Pelle_LRR-V	Gba_At6	61092533-61094876	CotAD_62836	RLK-Pelle_LRR-V	Ghi_At1	60505477-60510765
gnl|CHGC|GOBAR_AA22404	RLK-Pelle_LRR-XII-1	Gba_At6	62204494-62207646	CotAD_73763	RLK-Pelle_LRR-XII-1	Ghi_At1	54097750-54100847
gnl|CHGC|GOBAR_AA22250	TKL-Pl-5	Gba_At6	76618539-76624165	CotAD_75512	TKL-Pl-5	Ghi_At1	40150658-40155701
gnl|CHGC|GOBAR_AA02193	RLK-Pelle_DLSV	Gba_At6	99983841-99986324	CotAD_19216	RLK-Pelle_DLSV	Ghi_At1	29145278-29147761
gnl|CHGC|GOBAR_AA09082	TKL-Pl-4	Gba_At6	106032727-106034990	CotAD_52354	TKL-Pl-4	Ghi_At1	28505555-28507818
gnl|CHGC|GOBAR_AA06767	RLK-Pelle_DLSV	Gba_At6	115065826-115075530	CotAD_69234	RLK-Pelle_DLSV	Ghi_At1	7062061-7064526
gnl|CHGC|GOBAR_AA17723	RLK-Pelle_L-LEC	Gba_At6	85660271-85662076	CotAD_52110	RLK-Pelle_L-LEC	Ghi_At6	54581212-54583221
gnl|CHGC|GOBAR_AA07609	RLK-Pelle_LRR-V	Gba_At6	105459219-105463714	CotAD_17196	RLK-Pelle_LRR-V	Ghi_At6	52684022-52689380
gnl|CHGC|GOBAR_AA19039	CMGC_GSK	Gba_At6	114603348-114606941	CotAD_32002	CMGC_GSK	Ghi_At6	42501123-42504419
gnl|CHGC|GOBAR_AA19038	CAMK_CAMKL-CHK1	Gba_At6	114610712-114613048	CotAD_32000	CAMK_CAMKL-CHK1	Ghi_At6	42490580-42492461
gnl|CHGC|GOBAR_AA19037	RLK-Pelle_LRR-VI-2	Gba_At6	114617979-114625700	CotAD_31999	RLK-Pelle_LRR-VI-2	Ghi_At6	42455965-42460097
gnl|CHGC|GOBAR_AA06765	RLK-Pelle_DLSV	Gba_At6	115055087-115058954	CotAD_31954	RLK-Pelle_DLSV	Ghi_At6	41703599-41706885
gnl|CHGC|GOBAR_AA08874	AGC_NDR	Gba_At6	1841154-1845339	CotAD_03638	AGC_NDR	Ghi_At9	42710133-42714483
gnl|CHGC|GOBAR_AA30579	RLK-Pelle_SD-2b	Gba_At6	2198666-2202088	CotAD_03678	RLK-Pelle_SD-2b	Ghi_At9	43063979-43067904
gnl|CHGC|GOBAR_AA02573	CK1_CK1	Gba_At6	15678881-15685414	CotAD_53991	CK1_CK1	Ghi_At9	45308059-45312346
gnl|CHGC|GOBAR_AA04904	RLK-Pelle_RLCK-VIIa-2	Gba_At6	20577513-20579133	CotAD_63567	RLK-Pelle_RLCK-VIIa-2	Ghi_At9	50898864-50900572
gnl|CHGC|GOBAR_AA12955	RLK-Pelle_RLCK-IXb	Gba_At6	25722094-25730041	CotAD_39703	RLK-Pelle_RLCK-IXb	Ghi_At9	51070791-51073724
gnl|CHGC|GOBAR_AA05659	CMGC_CLK	Gba_At6	31754827-31758326	CotAD_58070	CMGC_CLK	Ghi_At9	51466841-51469736
gnl|CHGC|GOBAR_AA00052	CAMK_CAMKL-CHK1	Gba_At6	46502578-46503874	CotAD_45286	CAMK_CAMKL-CHK1	Ghi_At9	51995378-51996673
gnl|CHGC|GOBAR_AA18701	CAMK_CAMKL-CHK1	Gba_At6	47658189-47659538	CotAD_41000	CAMK_CAMKL-CHK1	Ghi_At9	52353889-52355241
gnl|CHGC|GOBAR_AA16143	CAMK_CAMKL-CHK1	Gba_At6	98100201-98106034	CotAD_12447	CAMK_CAMKL-CHK1	Ghi_At9	54710824-54715458
gnl|CHGC|GOBAR_AA27940	RLK-Pelle_CR4L	Gba_At6	108796582-108799023	CotAD_31160	RLK-Pelle_CR4L	Ghi_At9	57689579-57691603
gnl|CHGC|GOBAR_AA21040	AGC_RSK-2	Gba_At6	115422789-115424599	CotAD_47649	AGC_RSK-2	Ghi_At9	64211501-64213513
gnl|CHGC|GOBAR_AA27911	RLK-Pelle_DLSV	Gba_At6	84988760-84995170	CotAD_51337	RLK-Pelle_DLSV	Ghi_At9	91091512-91097471
gnl|CHGC|GOBAR_AA16261	CAMK_CAMKL-CHK1	Gba_At6	91145561-91149418	CotAD_51357	CAMK_CAMKL-CHK1	Ghi_At9	90842134-90843570
gnl|CHGC|GOBAR_AA29546	RLK-Pelle_LRR-III	Gba_At6	114127272-114129126	CotAD_05597	RLK-Pelle_LRR-III	Ghi_At9	85039553-85040537
gnl|CHGC|GOBAR_AA19039	CMGC_GSK	Gba_At6	114603348-114606941	CotAD_05659	CMGC_GSK	Ghi_At9	84516050-84518944
gnl|CHGC|GOBAR_AA19038	CAMK_CAMKL-CHK1	Gba_At6	114610712-114613048	CotAD_05660	CAMK_CAMKL-CHK1	Ghi_At9	84510892-84512280
gnl|CHGC|GOBAR_AA19037	RLK-Pelle_LRR-VI-2	Gba_At6	114617979-114625700	CotAD_05661	RLK-Pelle_LRR-VI-2	Ghi_At9	84499280-84505673
gnl|CHGC|GOBAR_AA06765	RLK-Pelle_DLSV	Gba_At6	115055087-115058954	CotAD_05718	RLK-Pelle_DLSV	Ghi_At9	84104961-84109235
gnl|CHGC|GOBAR_AA06767	RLK-Pelle_DLSV	Gba_At6	115065826-115075530	CotAD_05721	RLK-Pelle_DLSV	Ghi_At9	84082252-84092166
gnl|CHGC|GOBAR_AA06768	RLK-Pelle_DLSV	Gba_At6	115077553-115081011	CotAD_05723	RLK-Pelle_DLSV	Ghi_At9	84067991-84071434
gnl|CHGC|GOBAR_AA06778	CAMK_CDPK	Gba_At6	115137150-115139296	CotAD_05731	CAMK_CDPK	Ghi_At9	83995028-83997183
gnl|CHGC|GOBAR_AA21040	AGC_RSK-2	Gba_At6	115422789-115424599	CotAD_05776	AGC_RSK-2	Ghi_At9	83744302-83746112
gnl|CHGC|GOBAR_AA08874	AGC_NDR	Gba_At6	1841154-1845339	CotAD_39702	AGC_NDR	Ghi_At9	51051150-51057525
gnl|CHGC|GOBAR_AA00917	RLK-Pelle_PERK-1	Gba_At6	6692424-6696579	CotAD_51210	RLK-Pelle_PERK-1	Ghi_At9	49992093-49994364
gnl|CHGC|GOBAR_AA10985	RLK-Pelle_LRR-XI-1	Gba_At6	29352004-29355522	CotAD_52756	RLK-Pelle_LRR-XI-1	Ghi_At9	49428516-49431623
gnl|CHGC|GOBAR_AA04295	RLK-Pelle_LRR-III	Gba_At6	44423053-44425285	CotAD_50484	RLK-Pelle_LRR-III	Ghi_At9	46218972-46221182
gnl|CHGC|GOBAR_AA07609	RLK-Pelle_LRR-V	Gba_At6	105459219-105463714	CotAD_50478	RLK-Pelle_LRR-V	Ghi_At9	46138755-46142571
gnl|CHGC|GOBAR_AA34852	RLK-Pelle_RLCK-X	Gba_At6	112928131-112930598	CotAD_44559	RLK-Pelle_RLCK-X	Ghi_At9	45778385-45781083
gnl|CHGC|GOBAR_AA29546	RLK-Pelle_LRR-III	Gba_At6	114127272-114129126	CotAD_26963	RLK-Pelle_LRR-III	Ghi_At9	45035171-45037153
gnl|CHGC|GOBAR_AA06768	RLK-Pelle_DLSV	Gba_At6	115077553-115081011	CotAD_32295	RLK-Pelle_DLSV	Ghi_At9	43980263-43984125
gnl|CHGC|GOBAR_AA02219	RLK-Pelle_RLCK-IXb	Gba_At7	33182555-33187642	CotAD_17003	RLK-Pelle_RLCK-IXb	Ghi_At7	8448871-8452369
gnl|CHGC|GOBAR_AA20508	TKL-Pl-6	Gba_At7	45434907-45440379	CotAD_51899	TKL-Pl-6	Ghi_At7	16659143-16665344
gnl|CHGC|GOBAR_AA04072	RLK-Pelle_LRR-I-1	Gba_At7	46035799-46044073	CotAD_51911	RLK-Pelle_LRR-I-1	Ghi_At7	17016668-17021160
gnl|CHGC|GOBAR_AA14527	TKL-Pl-7	Gba_At7	79646029-79651883	CotAD_73544	TKL-Pl-7	Ghi_At7	24222576-24227869
gnl|CHGC|GOBAR_AA30110	RLK-Pelle_LRR-Xa	Gba_At7	87116956-87118885	CotAD_57532	RLK-Pelle_LRR-Xa	Ghi_At7	29565197-29569054
gnl|CHGC|GOBAR_AA19704	RLK-Pelle_LRR-XI-1	Gba_At7	88481368-88484545	CotAD_57832	RLK-Pelle_LRR-XI-1	Ghi_At7	30311026-30314247
gnl|CHGC|GOBAR_AA24198	CAMK_AMPK	Gba_At7	89200876-89208861	CotAD_24954	CAMK_AMPK	Ghi_At7	31829001-31833232
gnl|CHGC|GOBAR_AA30141	RLK-Pelle_LRR-XI-1	Gba_At7	14408131-14411306	CotAD_57832	RLK-Pelle_LRR-XI-1	Ghi_At7	30311026-30314247
gnl|CHGC|GOBAR_AA09612	CMGC_MAPK	Gba_At7	30396099-30399467	CotAD_56362	CMGC_MAPK	Ghi_At7	19696534-19699854
gnl|CHGC|GOBAR_AA09615	RLK-Pelle_RLCK-V	Gba_At7	30471419-30474901	CotAD_56361	RLK-Pelle_RLCK-V	Ghi_At7	19655238-19657997
gnl|CHGC|GOBAR_AA08283	RLK-Pelle_CrRLK1L-1	Gba_At7	78270402-78272509	CotAD_17373	RLK-Pelle_CrRLK1L-1	Ghi_At7	14269787-14272393
gnl|CHGC|GOBAR_AA19704	RLK-Pelle_LRR-XI-1	Gba_At7	88481368-88484545	CotAD_17481	RLK-Pelle_LRR-XI-1	Ghi_At7	11408250-11412498
gnl|CHGC|GOBAR_AA03461	RLK-Pelle_LRR-Xa	Gba_At7	91051930-91053750	CotAD_10129	RLK-Pelle_LRR-Xa	Ghi_At7	7257634-7259902
gnl|CHGC|GOBAR_AA16015	TKL-Pl-4	Gba_At7	91413966-91416955	CotAD_10117	TKL-Pl-4	Ghi_At7	7177312-7181708
gnl|CHGC|GOBAR_AA27774	RLK-Pelle_Extensin	Gba_At7	1013202-1019168	CotAD_53982	RLK-Pelle_Extensin	Ghi_At9	45212336-45217110
gnl|CHGC|GOBAR_AA30593	CK1_CK1	Gba_At7	1159777-1163636	CotAD_53991	CK1_CK1	Ghi_At9	45308059-45312346
gnl|CHGC|GOBAR_AA18088	RLK-Pelle_RLCK-VIIa-2	Gba_At7	1864813-1866603	CotAD_63567	RLK-Pelle_RLCK-VIIa-2	Ghi_At9	50898864-50900572
gnl|CHGC|GOBAR_AA23176	CAMK_CAMKL-CHK1	Gba_At7	3062500-3063804	CotAD_45286	CAMK_CAMKL-CHK1	Ghi_At9	51995378-51996673
gnl|CHGC|GOBAR_AA23177	RLK-Pelle_LRR-VII-2	Gba_At7	3082835-3086183	CotAD_45281	RLK-Pelle_LRR-VII-2	Ghi_At9	52033087-52035645
gnl|CHGC|GOBAR_AA22470	CAMK_CAMKL-CHK1	Gba_At7	3668350-3669689	CotAD_41000	CAMK_CAMKL-CHK1	Ghi_At9	52353889-52355241
gnl|CHGC|GOBAR_AA27617	CAMK_CDPK	Gba_At7	23972186-23974535	CotAD_12430	CAMK_CDPK	Ghi_At9	54590838-54593156
gnl|CHGC|GOBAR_AA19756	AGC_RSK-2	Gba_At7	26079851-26081083	CotAD_12492	AGC_RSK-2	Ghi_At9	55111834-55113078
gnl|CHGC|GOBAR_AA19781	CMGC_GSK	Gba_At8	4089019-4096835	CotAD_53331	CMGC_GSK	Ghi_At1	6369620-6372434
gnl|CHGC|GOBAR_AA06243	NEK	Gba_At8	12385551-12390734	CotAD_12274	NEK	Ghi_At1	11233551-11237900
gnl|CHGC|GOBAR_AA27181	RLK-Pelle_LRR-XIIIa	Gba_At8	99202876-99213675	CotAD_39917	RLK-Pelle_LRR-II	Ghi_At1	14559543-14565499
gnl|CHGC|GOBAR_AA32504	STE_STE11	Gba_At8	111165672-111167005	CotAD_08639	STE_STE11	Ghi_At1	51373587-51375637
gnl|CHGC|GOBAR_AA33850	RLK-Pelle_LRR-VI-2	Gba_At8	111249835-111253495	CotAD_08656	RLK-Pelle_LRR-VI-2	Ghi_At1	51516239-51519916
gnl|CHGC|GOBAR_AA15839	TKL_CTR1-DRK-2	Gba_At8	112294065-112300544	CotAD_08780	TKL_CTR1-DRK-2	Ghi_At1	52841416-52847905
gnl|CHGC|GOBAR_AA07734	CAMK_CDPK	Gba_At9	64765472-64777621	CotAD_21360	CAMK_CDPK	Ghi_At11	1349996-1354509
gnl|CHGC|GOBAR_AA08414	TKL_Gdt	Gba_At9	71160412-71162672	CotAD_19814	TKL_Gdt	Ghi_At11	7228776-7231036
gnl|CHGC|GOBAR_AA08397	RLK-Pelle_RLCK-XII-1	Gba_At9	71305622-71312177	CotAD_19798	RLK-Pelle_RLCK-XII-1	Ghi_At11	7360662-7365575
gnl|CHGC|GOBAR_AA08392	RLK-Pelle_LRR-VI-2	Gba_At9	71336942-71341757	CotAD_19795	RLK-Pelle_LRR-VI-2	Ghi_At11	7384482-7388217
gnl|CHGC|GOBAR_AA23483	CAMK_CDPK	Gba_At9	71458162-71460086	CotAD_19789	CAMK_CDPK	Ghi_At11	7465543-7467336
gnl|CHGC|GOBAR_AA35657	RLK-Pelle_LRR-VII-1	Gba_At9	72844729-72849488	CotAD_19718	RLK-Pelle_LRR-VII-1	Ghi_At11	7985297-7988655
gnl|CHGC|GOBAR_AA03787	TKL_CTR1-DRK-2	Gba_At9	75422541-75427335	CotAD_58654	TKL_CTR1-DRK-2	Ghi_At11	9523215-9528322
gnl|CHGC|GOBAR_AA28414	RLK-Pelle_RLCK-IXa	Gba_At9	75895543-75897088	CotAD_71923	RLK-Pelle_RLCK-IXa	Ghi_At11	17841163-17843525
gnl|CHGC|GOBAR_AA35323	RLK-Pelle_RLCK-VIIa-1	Gba_At9	76026753-76029274	CotAD_54482	RLK-Pelle_RLCK-VIIa-1	Ghi_At11	18570647-18574653
gnl|CHGC|GOBAR_AA07713	AGC_RSK-2	Gba_At9	65537523-65541788	CotAD_72389	AGC_RSK-2	Ghi_At12	8320683-8325159
gnl|CHGC|GOBAR_AA08743	RLK-Pelle_RLCK-VIIa-2	Gba_At9	67072959-67075300	CotAD_62427	RLK-Pelle_RLCK-VIIa-2	Ghi_At12	15934932-15937531
gnl|CHGC|GOBAR_AA29751	RLK-Pelle_DLSV	Gba_At9	67260808-67262581	CotAD_62120	RLK-Pelle_DLSV	Ghi_At12	45024082-45027155
gnl|CHGC|GOBAR_AA34127	RLK-Pelle_L-LEC	Gba_At9	67740818-67742827	CotAD_71266	RLK-Pelle_L-LEC	Ghi_At12	48493288-48495303
gnl|CHGC|GOBAR_AA29030	RLK-Pelle_RLCK-VIIa-2	Gba_At9	67899367-67904615	CotAD_67582	RLK-Pelle_RLCK-VIIa-2	Ghi_At12	49938318-49939607
gnl|CHGC|GOBAR_AA08414	TKL_Gdt	Gba_At9	71160412-71162672	CotAD_62962	TKL_Gdt	Ghi_At12	90434038-90435852
gnl|CHGC|GOBAR_AA35692	RLK-Pelle_CrRLK1L-1	Gba_At9	73203454-73206141	CotAD_65912	RLK-Pelle_CrRLK1L-1	Ghi_At12	91628759-91631962
gnl|CHGC|GOBAR_AA00719	RLK-Pelle_LRK10L-2	Gba_At9	327888-329018	CotAD_10926	RLK-Pelle_LRK10L-2	Ghi_At6	3864744-3865673
gnl|CHGC|GOBAR_AA11239	CMGC_MAPK	Gba_At9	1530788-1537076	CotAD_26141	CMGC_MAPK	Ghi_At6	5252795-5260445
gnl|CHGC|GOBAR_AA36270	RLK-Pelle_LRR-XV	Gba_At9	2658479-2661875	CotAD_52152	RLK-Pelle_LRR-XV	Ghi_At6	6576484-6579879
gnl|CHGC|GOBAR_AA32242	CMGC_CDK-CRK7-CDK9	Gba_At9	3183660-3187159	CotAD_57324	CMGC_CDK-CRK7-CDK9	Ghi_At6	7040832-7043438
gnl|CHGC|GOBAR_AA29677	CAMK_AMPK	Gba_At9	3310773-3316112	CotAD_57320	CAMK_AMPK	Ghi_At6	7107887-7111879
gnl|CHGC|GOBAR_AA07322	RLK-Pelle_WAK	Gba_At9	4571233-4572330	CotAD_59850	RLK-Pelle_WAK	Ghi_At6	8538551-8539669
gnl|CHGC|GOBAR_AA07313	RLK-Pelle_WAK	Gba_At9	4854109-4860458	CotAD_59855	RLK-Pelle_WAK	Ghi_At6	8634495-8635801
gnl|CHGC|GOBAR_AA07314	RLK-Pelle_WAK	Gba_At9	4854109-4855221	CotAD_65507	RLK-Pelle_WAK	Ghi_At6	8704244-8705362
gnl|CHGC|GOBAR_AA17236	RLK-Pelle_WAK	Gba_At9	5058541-5063014	CotAD_65503	RLK-Pelle_WAK	Ghi_At6	8830132-8834023
gnl|CHGC|GOBAR_AA37640	RLK-Pelle_LRR-XI-1	Gba_At9	5379183-5382735	CotAD_65496	RLK-Pelle_LRR-XI-1	Ghi_At6	8982480-8985198
gnl|CHGC|GOBAR_AA32172	RLK-Pelle_LRR-XI-1	Gba_At9	5800598-5803045	CotAD_60782	RLK-Pelle_LRR-XI-1	Ghi_At6	9426354-9429014
gnl|CHGC|GOBAR_AA13073	RLK-Pelle_LRR-XI-1	Gba_At9	5985431-5988739	CotAD_60788	RLK-Pelle_LRR-XI-1	Ghi_At6	9525702-9528368
gnl|CHGC|GOBAR_AA23795	STE_STE20-Fray	Gba_At9	8710167-8716787	CotAD_37621	STE_STE20-Fray	Ghi_At6	11725989-11730171
gnl|CHGC|GOBAR_AA09942	RLK-Pelle_LRR-XII-1	Gba_At9	20136738-20138788	CotAD_71243	RLK-Pelle_LRR-XII-1	Ghi_At6	19236433-19237662
gnl|CHGC|GOBAR_AA30706	RLK-Pelle_WAK_LRK10L-1	Gba_At9	39867166-39868502	CotAD_52312	RLK-Pelle_WAK_LRK10L-1	Ghi_At6	21920753-21925145
gnl|CHGC|GOBAR_AA01127	CMGC_CDK-CDK7	Gba_At9	40405417-40409060	CotAD_60632	CMGC_CDK-CDK7	Ghi_At6	24180240-24184451
gnl|CHGC|GOBAR_AA03196	STE_STE11	Gba_At9	44714899-44718901	CotAD_56833	STE_STE11	Ghi_At6	36141648-36145706
gnl|CHGC|GOBAR_AA03942	RLK-Pelle_RLCK-VI	Gba_At9	50572447-50581602	CotAD_49634	RLK-Pelle_RLCK-VI	Ghi_At6	38514145-38518713
gnl|CHGC|GOBAR_AA03930	RLK-Pelle_RLCK-VIIa-1	Gba_At9	50810264-50815250	CotAD_49622	RLK-Pelle_RLCK-VIIa-1	Ghi_At6	38739639-38744635
gnl|CHGC|GOBAR_AA17432	TKL_CTR1-DRK-2	Gba_At9	51901938-51907554	CotAD_39355	TKL_CTR1-DRK-2	Ghi_At6	39692783-39697021
gnl|CHGC|GOBAR_AA03820	RLK-Pelle_DLSV	Gba_At9	52604490-52607776	CotAD_31954	RLK-Pelle_DLSV	Ghi_At6	41703599-41706885
gnl|CHGC|GOBAR_AA04114	RLK-Pelle_LRR-VI-2	Gba_At9	53792057-53796069	CotAD_31999	RLK-Pelle_LRR-VI-2	Ghi_At6	42455965-42460097
gnl|CHGC|GOBAR_AA04112	CAMK_CAMKL-CHK1	Gba_At9	53832562-53834443	CotAD_32000	CAMK_CAMKL-CHK1	Ghi_At6	42490580-42492461
gnl|CHGC|GOBAR_AA04110	CMGC_GSK	Gba_At9	53847103-53853038	CotAD_32002	CMGC_GSK	Ghi_At6	42501123-42504419
gnl|CHGC|GOBAR_AA11515	NEK	Gba_At9	59700347-59711879	CotAD_36322	NEK	Ghi_At6	46286136-46293547
gnl|CHGC|GOBAR_AA11520	RLK-Pelle_LRR-IX	Gba_At9	59758636-59761883	CotAD_36318	RLK-Pelle_LRR-IX	Ghi_At6	46335851-46338991
gnl|CHGC|GOBAR_AA10679	CAMK_CAMKL-CHK1	Gba_At9	60529139-60577264	CotAD_66223	CAMK_CAMKL-CHK1	Ghi_At6	48081180-48084472
gnl|CHGC|GOBAR_AA15143	CAMK_CDPK	Gba_At9	61287797-61290151	CotAD_49677	CAMK_CDPK	Ghi_At6	48445518-48447872
gnl|CHGC|GOBAR_AA08082	CAMK_CDPK	Gba_At9	61898387-61902399	CotAD_20042	CAMK_CDPK	Ghi_At6	49171806-49175215
gnl|CHGC|GOBAR_AA25730	CAMK_CDPK	Gba_At9	62203919-62209400	CotAD_20024	CAMK_CDPK	Ghi_At6	49467426-49472905
gnl|CHGC|GOBAR_AA08625	RLK-Pelle_LRR-XI-1	Gba_At9	63346670-63349429	CotAD_17222	RLK-Pelle_LRR-XI-1	Ghi_At6	53026281-53029040
gnl|CHGC|GOBAR_AA08627	NEK	Gba_At9	63394443-63399011	CotAD_17224	NEK	Ghi_At6	53066925-53071488
gnl|CHGC|GOBAR_AA07713	AGC_RSK-2	Gba_At9	65537523-65541788	CotAD_45682	AGC_RSK-2	Ghi_At6	53389627-53392746
gnl|CHGC|GOBAR_AA29749	RLK-Pelle_CR4L	Gba_At9	67238820-67240916	CotAD_52130	RLK-Pelle_CR4L	Ghi_At6	54167401-54169992
gnl|CHGC|GOBAR_AA34127	RLK-Pelle_L-LEC	Gba_At9	67740818-67742827	CotAD_52110	RLK-Pelle_L-LEC	Ghi_At6	54581212-54583221
gnl|CHGC|GOBAR_AA29030	RLK-Pelle_RLCK-VIIa-2	Gba_At9	67899367-67904615	CotAD_18840	RLK-Pelle_RLCK-VIIa-2	Ghi_At6	55176662-55178448
gnl|CHGC|GOBAR_AA06512	RLK-Pelle_RLCK-XII-1	Gba_At9	68520806-68523656	CotAD_18906	RLK-Pelle_RLCK-XII-1	Ghi_At6	55736368-55739218
gnl|CHGC|GOBAR_AA32430	RLK-Pelle_DLSV	Gba_At9	768013-777962	CotAD_26190	RLK-Pelle_DLSV	Ghi_At6	5965486-5980814
gnl|CHGC|GOBAR_AA07323	RLK-Pelle_WAK	Gba_At9	4560551-4565003	CotAD_59851	RLK-Pelle_WAK	Ghi_At6	8569710-8570819
gnl|CHGC|GOBAR_AA40063	RLK-Pelle_LRR-XI-1	Gba_At9	5293907-5296748	CotAD_70185	RLK-Pelle_LRR-XI-1	Ghi_At6	9240886-9241819
gnl|CHGC|GOBAR_AA10737	RLK-Pelle_LRR-XI-1	Gba_At9	5410828-5413749	CotAD_60786	RLK-Pelle_LRR-XI-1	Ghi_At6	9495371-9496376
gnl|CHGC|GOBAR_AA19551	RLK-Pelle_LRR-IV	Gba_At9	17391068-17396529	CotAD_71255	RLK-Pelle_LRR-IV	Ghi_At6	20675180-20677468
gnl|CHGC|GOBAR_AA22359	RLK-Pelle_LRK10L-2	Gba_At9	39610549-39611532	CotAD_52307	RLK-Pelle_LRK10L-2	Ghi_At6	22033655-22036084
gnl|CHGC|GOBAR_AA13838	RLK-Pelle_DLSV	Gba_At9	49556462-49561848	CotAD_68755	RLK-Pelle_DLSV	Ghi_At6	40806749-40809174
gnl|CHGC|GOBAR_AA11520	RLK-Pelle_LRR-IX	Gba_At9	59758636-59761883	CotAD_17108	RLK-Pelle_LRR-IX	Ghi_At6	51464481-51467655
gnl|CHGC|GOBAR_AA26005	RLK-Pelle_LRR-V	Gba_At9	63763973-63769226	CotAD_17196	RLK-Pelle_LRR-V	Ghi_At6	52684022-52689380
gnl|CHGC|GOBAR_AA36270	RLK-Pelle_LRR-XV	Gba_At9	2658479-2661875	CotAD_10180	RLK-Pelle_LRR-XV	Ghi_At7	7726812-7730671
gnl|CHGC|GOBAR_AA09450	RLK-Pelle_RLCK-VIIa-2	Gba_At9	6544418-6547451	CotAD_10138	RLK-Pelle_RLCK-VIIa-2	Ghi_At7	7316623-7320558
gnl|CHGC|GOBAR_AA23795	STE_STE20-Fray	Gba_At9	8710167-8716787	CotAD_10113	STE_STE20-Fray	Ghi_At7	7139720-7147313
gnl|CHGC|GOBAR_AA00098	AGC_RSK-2	Gba_At9	9888995-9891401	CotAD_10104	AGC_RSK-2	Ghi_At7	7058690-7062639
gnl|CHGC|GOBAR_AA12781	RLK-Pelle_RLCK-VIIa-1	Gba_At9	24953832-24955818	CotAD_10069	RLK-Pelle_RLCK-VIIa-1	Ghi_At7	6804009-6806390
gnl|CHGC|GOBAR_AA30707	RLK-Pelle_LRK10L-2	Gba_At9	39870813-39871880	CotAD_07630	RLK-Pelle_LRK10L-2	Ghi_At7	621668-622549
gnl|CHGC|GOBAR_AA17283	CMGC_SRPK	Gba_At9	56213929-56217679	CotAD_37784	CMGC_SRPK	Ghi_At9	55865580-55868576
gnl|CHGC|GOBAR_AA10678	RLK-Pelle_RLCK-VIIa-2	Gba_At9	60525225-60529663	CotAD_12449	RLK-Pelle_RLCK-VIIa-2	Ghi_At9	54728209-54730721
gnl|CHGC|GOBAR_AA10679	CAMK_CAMKL-CHK1	Gba_At9	60529139-60577264	CotAD_12447	CAMK_CAMKL-CHK1	Ghi_At9	54710824-54715458
gnl|CHGC|GOBAR_AA15143	CAMK_CDPK	Gba_At9	61287797-61290151	CotAD_12430	CAMK_CDPK	Ghi_At9	54590838-54593156
gnl|CHGC|GOBAR_AA08627	NEK	Gba_At9	63394443-63399011	CotAD_12382	NEK	Ghi_At9	54130135-54136141
gnl|CHGC|GOBAR_AA34127	RLK-Pelle_L-LEC	Gba_At9	67740818-67742827	CotAD_09490	RLK-Pelle_L-LEC	Ghi_At9	53473210-53475303
gnl|CHGC|GOBAR_AA32661	AGC_NDR	Gba_At9	75050390-75054113	CotAD_39702	AGC_NDR	Ghi_At9	51051150-51057525

## Sheet: G. hirsutum and G. barbadense -
Gene ID	Subfamily	Chromosome	Chromosome location	Gene ID	Subfamily	Chromosome	Chromosome location
gnl|CHGC|GOBAR_DD23995	RLK-Pelle_LRR-III	Gba_Dt1	11087059-11090044	CotAD_29800	RLK-Pelle_LRR-III	Ghi_Dt2	45006372-45008202
gnl|CHGC|GOBAR_DD23996	WNK_NRBP	Gba_Dt1	11092503-11093511	CotAD_29801	WNK_NRBP	Ghi_Dt2	45003933-45004942
gnl|CHGC|GOBAR_DD07932	AGC_RSK-2	Gba_Dt1	13332634-13334528	CotAD_46931	AGC_RSK-2	Ghi_Dt2	43818279-43820173
gnl|CHGC|GOBAR_DD35462	RLK-Pelle_LRR-XI-1	Gba_Dt1	13484800-13488203	CotAD_46914	RLK-Pelle_LRR-XI-1	Ghi_Dt2	43718782-43722184
gnl|CHGC|GOBAR_DD08706	RLK-Pelle_RLCK-VIIa-1	Gba_Dt1	16840476-16843733	CotAD_29148	RLK-Pelle_RLCK-VIIa-1	Ghi_Dt2	42998026-43001283
gnl|CHGC|GOBAR_DD01159	RLK-Pelle_LRR-XII-1	Gba_Dt1	21947125-21950067	CotAD_37359	RLK-Pelle_LRR-XII-1	Ghi_Dt2	38172766-38175874
gnl|CHGC|GOBAR_DD10298	AGC_PDK1	Gba_Dt1	28065364-28072405	CotAD_19462	AGC_PDK1	Ghi_Dt2	32668415-32674320
gnl|CHGC|GOBAR_DD02385	CAMK_CDPK	Gba_Dt1	30580343-30582802	CotAD_43738	CAMK_CDPK	Ghi_Dt2	29392930-29394886
gnl|CHGC|GOBAR_DD01863	TKL_CTR1-DRK-2	Gba_Dt1	34667287-34676169	CotAD_37330	TKL_CTR1-DRK-2	Ghi_Dt2	18201528-18203885
gnl|CHGC|GOBAR_DD04556	RLK-Pelle_RLCK-XII-1	Gba_Dt1	53703077-53707107	CotAD_39009	RLK-Pelle_RLCK-XII-1	Ghi_Dt2	11749435-11753466
gnl|CHGC|GOBAR_DD31049	RLK-Pelle_LRR-XI-1	Gba_Dt1	55477288-55480386	CotAD_49044	RLK-Pelle_LRR-XI-1	Ghi_Dt2	8281995-8285099
gnl|CHGC|GOBAR_DD29213	RLK-Pelle_LRK10L-2	Gba_Dt1	4623461-4629276	CotAD_08051	RLK-Pelle_LRK10L-2	Ghi_Dt9	36217617-36220012
gnl|CHGC|GOBAR_DD29215	RLK-Pelle_LRK10L-2	Gba_Dt1	4634314-4641495	CotAD_46547	RLK-Pelle_LRK10L-2	Ghi_Dt9	35434023-35436450
gnl|CHGC|GOBAR_DD30702	RLK-Pelle_DLSV	Gba_Dt1	4925490-4931071	CotAD_21607	RLK-Pelle_DLSV	Ghi_Dt9	29488246-29494474
gnl|CHGC|GOBAR_DD14819	RLK-Pelle_LRR-Xb-1	Gba_Dt1	6453528-6457775	CotAD_21149	RLK-Pelle_LRR-Xb-1	Ghi_Dt9	5983202-5986357
gnl|CHGC|GOBAR_DD13846	RLK-Pelle_CrRLK1L-1	Gba_Dt1	7648982-7651495	CotAD_24334	RLK-Pelle_CrRLK1L-1	Ghi_Dt9	4125968-4128469
gnl|CHGC|GOBAR_DD37382	RLK-Pelle_DLSV	Gba_Dt1	7902304-7907474	CotAD_24307	RLK-Pelle_DLSV	Ghi_Dt9	3760614-3763637
gnl|CHGC|GOBAR_DD21471	CAMK_CDPK	Gba_Dt1	10205872-10208902	CotAD_41076	CAMK_CDPK	Ghi_Dt9	26581-29693
gnl|CHGC|GOBAR_DD20013	RLK-Pelle_LRR-III	Gba_Dt10	4971-7205	CotAD_53451	RLK-Pelle_LRR-III	Ghi_Dt1	34822727-34824959
gnl|CHGC|GOBAR_DD26790	RLK-Pelle_LRR-XII-1	Gba_Dt10	369099-372045	CotAD_53449	RLK-Pelle_LRR-XII-1	Ghi_Dt1	35171523-35179497
gnl|CHGC|GOBAR_DD33840	RLK-Pelle_DLSV	Gba_Dt10	1392641-1397190	CotAD_62978	RLK-Pelle_DLSV	Ghi_Dt1	38679155-38684694
gnl|CHGC|GOBAR_DD10767	RLK-Pelle_DLSV	Gba_Dt10	1596555-1601914	CotAD_59286	RLK-Pelle_DLSV	Ghi_Dt1	42893103-42896460
gnl|CHGC|GOBAR_DD08466	RLK-Pelle_L-LEC	Gba_Dt10	2354286-2356339	CotAD_38452	RLK-Pelle_L-LEC	Ghi_Dt1	44985312-44987387
gnl|CHGC|GOBAR_DD25564	RLK-Pelle_LRR-XII-1	Gba_Dt10	3442261-3446395	CotAD_55631	RLK-Pelle_LRR-XII-1	Ghi_Dt1	45988488-45992254
gnl|CHGC|GOBAR_DD27110	CAMK_CAMKL-CHK1	Gba_Dt10	4240345-4245391	CotAD_41280	CAMK_CAMKL-CHK1	Ghi_Dt1	46676408-46682721
gnl|CHGC|GOBAR_DD27784	RLK-Pelle_SD-2b	Gba_Dt10	3679115-3680099	CotAD_26741	RLK-Pelle_SD-2b	Ghi_Dt11	177437-178420
gnl|CHGC|GOBAR_DD03308	RLK-Pelle_DLSV	Gba_Dt10	4815503-4822370	CotAD_72038	RLK-Pelle_DLSV	Ghi_Dt11	917796-925409
gnl|CHGC|GOBAR_DD03304	RLK-Pelle_DLSV	Gba_Dt10	4861606-4869779	CotAD_72041	RLK-Pelle_DLSV	Ghi_Dt11	935789-942113
gnl|CHGC|GOBAR_DD25133	RLK-Pelle_RLCK-VIIa-2	Gba_Dt10	5450550-5452226	CotAD_38189	RLK-Pelle_RLCK-VIIa-2	Ghi_Dt11	1626620-1628296
gnl|CHGC|GOBAR_DD18235	RLK-Pelle_PERK-2	Gba_Dt10	6193239-6197329	CotAD_06431	RLK-Pelle_PERK-2	Ghi_Dt11	6124794-6128993
gnl|CHGC|GOBAR_DD15307	RLK-Pelle_SD-2b	Gba_Dt10	9125510-9127813	CotAD_06469	RLK-Pelle_SD-2b	Ghi_Dt11	6743430-6745865
gnl|CHGC|GOBAR_DD33368	RLK-Pelle_LysM	Gba_Dt10	10573649-10574896	CotAD_15607	RLK-Pelle_LysM	Ghi_Dt11	8223912-8225159
gnl|CHGC|GOBAR_DD28452	CAMK_CDPK	Gba_Dt10	10896091-10899475	CotAD_15673	CAMK_CDPK	Ghi_Dt11	9126709-9130507
gnl|CHGC|GOBAR_DD12518	RLK-Pelle_WAK_LRK10L-1	Gba_Dt10	11862737-11867255	CotAD_19442	RLK-Pelle_WAK_LRK10L-1	Ghi_Dt11	10146711-10150651
gnl|CHGC|GOBAR_DD12508	STE_STE11	Gba_Dt10	12064132-12083453	CotAD_19427	STE_STE11	Ghi_Dt11	10357296-10361041
gnl|CHGC|GOBAR_DD10717	CAMK_OST1L	Gba_Dt10	18116155-18124399	CotAD_27990	CAMK_OST1L	Ghi_Dt11	16438002-16441941
gnl|CHGC|GOBAR_DD00399	AGC-Pl	Gba_Dt10	18799124-18801783	CotAD_27962	AGC-Pl	Ghi_Dt11	17077024-17079920
gnl|CHGC|GOBAR_DD00413	RLK-Pelle_LRR-VII-1	Gba_Dt10	19162313-19166207	CotAD_27936	RLK-Pelle_LRR-VII-1	Ghi_Dt11	17603329-17606672
gnl|CHGC|GOBAR_DD18845	RLK-Pelle_RLCK-II	Gba_Dt10	19265572-19266930	CotAD_27929	RLK-Pelle_RLCK-II	Ghi_Dt11	17712313-17714552
gnl|CHGC|GOBAR_DD01532	WNK_NRBP	Gba_Dt10	19969213-19972010	CotAD_27915	WNK_NRBP	Ghi_Dt11	18231404-18234201
gnl|CHGC|GOBAR_DD01540	CAMK_CAMKL-CHK1	Gba_Dt10	20243392-20244675	CotAD_27908	CAMK_CAMKL-CHK1	Ghi_Dt11	18468929-18470011
gnl|CHGC|GOBAR_DD07179	RLK-Pelle_LRK10L-2	Gba_Dt10	21404213-21405175	CotAD_29330	RLK-Pelle_LRK10L-2	Ghi_Dt11	19579357-19583801
gnl|CHGC|GOBAR_DD07175	CMGC_MAPK	Gba_Dt10	21475674-21479783	CotAD_29332	CMGC_MAPK	Ghi_Dt11	19656774-19660086
gnl|CHGC|GOBAR_DD30038	RLK-Pelle_CR4L	Gba_Dt10	23840442-23844924	CotAD_62636	RLK-Pelle_CR4L	Ghi_Dt11	21996643-21999375
gnl|CHGC|GOBAR_DD23694	RLK-Pelle_WAK	Gba_Dt10	25081228-25084641	CotAD_28668	RLK-Pelle_WAK	Ghi_Dt11	23667878-23671291
gnl|CHGC|GOBAR_DD26741	RLK-Pelle_LRR-IX	Gba_Dt10	26530564-26533769	CotAD_36211	RLK-Pelle_LRR-IX	Ghi_Dt11	24516246-24519433
gnl|CHGC|GOBAR_DD26475	STE_STE20-Fray	Gba_Dt10	27089926-27091349	CotAD_26015	STE_STE20-Fray	Ghi_Dt11	25810870-25812294
gnl|CHGC|GOBAR_DD03410	RLK-Pelle_L-LEC	Gba_Dt10	29035224-29037722	CotAD_25961	RLK-Pelle_L-LEC	Ghi_Dt11	27397351-27399849
gnl|CHGC|GOBAR_DD11261	CAMK_CAMKL-CHK1	Gba_Dt10	29670565-29671884	CotAD_57360	CAMK_CAMKL-CHK1	Ghi_Dt11	38596275-38597597
gnl|CHGC|GOBAR_DD19037	RLK-Pelle_LRR-XI-1	Gba_Dt10	30936864-30940703	CotAD_66780	RLK-Pelle_LRR-XI-1	Ghi_Dt11	42454409-42456879
gnl|CHGC|GOBAR_DD02611	RLK-Pelle_RLCK-VI	Gba_Dt10	43513450-43516013	CotAD_43147	RLK-Pelle_RLCK-VI	Ghi_Dt11	52146650-52148538
gnl|CHGC|GOBAR_DD21774	ULK_ULK4	Gba_Dt10	43807104-43813101	CotAD_43118	ULK_ULK4	Ghi_Dt11	52712112-52718244
gnl|CHGC|GOBAR_DD25705	RLK-Pelle_SD-2b	Gba_Dt10	48764825-48766490	CotAD_20092	RLK-Pelle_SD-2b	Ghi_Dt11	56356177-56357842
gnl|CHGC|GOBAR_DD01901	RLK-Pelle_LRR-III	Gba_Dt10	49177092-49180871	CotAD_20150	RLK-Pelle_LRR-III	Ghi_Dt11	57262343-57264891
gnl|CHGC|GOBAR_DD22294	RLK-Pelle_LRR-VII-1	Gba_Dt10	49964463-49967735	CotAD_20164	RLK-Pelle_LRR-VII-1	Ghi_Dt11	57574315-57577560
gnl|CHGC|GOBAR_DD22301	CAMK_CAMKL-CHK1	Gba_Dt10	50105756-50106994	CotAD_20170	CAMK_CAMKL-CHK1	Ghi_Dt11	57729931-57731250
gnl|CHGC|GOBAR_DD03364	RLK-Pelle_WAK	Gba_Dt10	50571176-50575424	CotAD_20194	RLK-Pelle_WAK	Ghi_Dt11	58190477-58193393
gnl|CHGC|GOBAR_DD03314	STE_STE20-Fray	Gba_Dt10	4743171-4748850	CotAD_52476	STE_STE20-Fray	Ghi_Dt11	973731-983249
gnl|CHGC|GOBAR_DD06812	CK1_CK1-Pl	Gba_Dt10	7392510-7398155	CotAD_50321	CK1_CK1-Pl	Ghi_Dt11	1830509-1836273
gnl|CHGC|GOBAR_DD28832	RLK-Pelle_DLSV	Gba_Dt10	12460010-12463448	CotAD_15641	RLK-Pelle_DLSV	Ghi_Dt11	8540768-8544208
gnl|CHGC|GOBAR_DD28829	RLK-Pelle_DLSV	Gba_Dt10	12496970-12499836	CotAD_15643	RLK-Pelle_DLSV	Ghi_Dt11	8570914-8573780
gnl|CHGC|GOBAR_DD28825	STE_STE20-Fray	Gba_Dt10	12549579-12556775	CotAD_15648	STE_STE20-Fray	Ghi_Dt11	8638923-8647104
gnl|CHGC|GOBAR_DD00397	RLK-Pelle_CrRLK1L-1	Gba_Dt10	18764985-18767647	CotAD_27959	RLK-Pelle_CrRLK1L-1	Ghi_Dt11	17111300-17113951
gnl|CHGC|GOBAR_DD30039	PEK_GCN2	Gba_Dt10	23847127-23869056	CotAD_62635	PEK_GCN2	Ghi_Dt11	21978154-21995328
gnl|CHGC|GOBAR_DD06214	TKL-Pl-2	Gba_Dt10	32733687-32739829	CotAD_75936	TKL-Pl-2	Ghi_Dt11	30836005-30842199
gnl|CHGC|GOBAR_DD07318	CK1_CK1	Gba_Dt10	39583731-39588192	CotAD_47085	CK1_CK1	Ghi_Dt11	33446205-33451569
gnl|CHGC|GOBAR_DD15432	RLK-Pelle_LRR-XI-1	Gba_Dt10	51929961-51932677	CotAD_30977	RLK-Pelle_LRR-XI-1	Ghi_Dt11	45875326-45878822
gnl|CHGC|GOBAR_DD23254	RLK-Pelle_L-LEC	Gba_Dt10	52262114-52265320	CotAD_30966	RLK-Pelle_L-LEC	Ghi_Dt11	46102165-46104258
gnl|CHGC|GOBAR_DD26345	RLK-Pelle_LRR-XI-1	Gba_Dt10	52523831-52526513	CotAD_30953	RLK-Pelle_LRR-XI-1	Ghi_Dt11	46330901-46333583
gnl|CHGC|GOBAR_DD20269	CAMK_CDPK	Gba_Dt10	53865956-53870298	CotAD_26791	CAMK_CDPK	Ghi_Dt11	47786066-47790398
gnl|CHGC|GOBAR_DD34819	RLK-Pelle_RLCK-VIIa-2	Gba_Dt10	55731776-55734275	CotAD_58846	RLK-Pelle_RLCK-VIIa-2	Ghi_Dt11	49779918-49782422
gnl|CHGC|GOBAR_DD03304	RLK-Pelle_DLSV	Gba_Dt10	4861606-4869779	CotAD_40381	RLK-Pelle_DLSV	Ghi_Dt11	60766382-60776587
gnl|CHGC|GOBAR_DD35479	RLK-Pelle_LRR-III	Gba_Dt10	5689778-5691793	CotAD_21953	RLK-Pelle_LRR-III	Ghi_Dt11	60581743-60583758
gnl|CHGC|GOBAR_DD13809	CK1_CK1-Pl	Gba_Dt10	5904592-5906426	CotAD_21938	CK1_CK1-Pl	Ghi_Dt11	60432700-60433652
gnl|CHGC|GOBAR_DD18235	RLK-Pelle_PERK-2	Gba_Dt10	6193239-6197329	CotAD_21902	RLK-Pelle_PERK-2	Ghi_Dt11	60022210-60028110
gnl|CHGC|GOBAR_DD28310	RLK-Pelle_LRR-I-1	Gba_Dt10	6690204-6691703	CotAD_21855	RLK-Pelle_LRR-I-1	Ghi_Dt11	59379654-59382865
gnl|CHGC|GOBAR_DD00413	RLK-Pelle_LRR-VII-1	Gba_Dt10	19162313-19166207	CotAD_20164	RLK-Pelle_LRR-VII-1	Ghi_Dt11	57574315-57577560
gnl|CHGC|GOBAR_DD25122	RLK-Pelle_LysM	Gba_Dt10	997646-999497	CotAD_05124	RLK-Pelle_LysM	Ghi_Dt7	13818406-13825617
gnl|CHGC|GOBAR_DD29529	RLK-Pelle_LRR-II	Gba_Dt10	3343524-3347458	CotAD_05290	RLK-Pelle_LRR-II	Ghi_Dt7	16574434-16577563
gnl|CHGC|GOBAR_DD13809	CK1_CK1-Pl	Gba_Dt10	5904592-5906426	CotAD_05294	CK1_CK1-Pl	Ghi_Dt7	16624539-16625372
gnl|CHGC|GOBAR_DD28452	CAMK_CDPK	Gba_Dt10	10896091-10899475	CotAD_25340	CAMK_CDPK	Ghi_Dt7	21296441-21300734
gnl|CHGC|GOBAR_DD12518	RLK-Pelle_WAK_LRK10L-1	Gba_Dt10	11862737-11867255	CotAD_42995	RLK-Pelle_WAK_LRK10L-1	Ghi_Dt7	23644951-23647531
gnl|CHGC|GOBAR_DD01540	CAMK_CAMKL-CHK1	Gba_Dt10	20243392-20244675	CotAD_22749	CAMK_CAMKL-CHK1	Ghi_Dt7	24730046-24731482
gnl|CHGC|GOBAR_DD06752	CMGC_CDK-CRK7-CDK9	Gba_Dt10	45201524-45205277	CotAD_52411	CMGC_CDK-CRK7-CDK9	Ghi_Dt7	41951543-41955296
gnl|CHGC|GOBAR_DD17848	TKL-Pl-4	Gba_Dt10	876248-878898	CotAD_46064	TKL-Pl-4	Ghi_Dt9	54988761-54991308
gnl|CHGC|GOBAR_DD25115	STE_STE11	Gba_Dt10	1060224-1061716	CotAD_27366	STE_STE11	Ghi_Dt9	56251343-56254192
gnl|CHGC|GOBAR_DD10767	RLK-Pelle_DLSV	Gba_Dt10	1596555-1601914	CotAD_27319	RLK-Pelle_DLSV	Ghi_Dt9	56596077-56599213
gnl|CHGC|GOBAR_DD03314	STE_STE20-Fray	Gba_Dt10	4743171-4748850	CotAD_09759	STE_STE20-Fray	Ghi_Dt9	57317670-57324637
gnl|CHGC|GOBAR_DD25133	RLK-Pelle_RLCK-VIIa-2	Gba_Dt10	5450550-5452226	CotAD_09722	RLK-Pelle_RLCK-VIIa-2	Ghi_Dt9	57579359-57581086
gnl|CHGC|GOBAR_DD35479	RLK-Pelle_LRR-III	Gba_Dt10	5689778-5691793	CotAD_09713	RLK-Pelle_LRR-III	Ghi_Dt9	57651858-57653851
gnl|CHGC|GOBAR_DD18235	RLK-Pelle_PERK-2	Gba_Dt10	6193239-6197329	CotAD_09675	RLK-Pelle_PERK-2	Ghi_Dt9	58123817-58128240
gnl|CHGC|GOBAR_DD06812	CK1_CK1-Pl	Gba_Dt10	7392510-7398155	CotAD_09637	CK1_CK1-Pl	Ghi_Dt9	58443669-58450449
gnl|CHGC|GOBAR_DD20013	RLK-Pelle_LRR-III	Gba_Dt10	4971-7205	CotAD_01535	RLK-Pelle_LRR-III	Ghi_Dt9	60456916-60459127
gnl|CHGC|GOBAR_DD20039	RLK-Pelle_RLCK-IXb	Gba_Dt10	190502-191930	CotAD_01536	RLK-Pelle_RLCK-IXb	Ghi_Dt9	60450412-60454362
gnl|CHGC|GOBAR_DD38225	RLK-Pelle_LRR-III	Gba_Dt10	443413-446935	CotAD_01701	RLK-Pelle_LRR-III	Ghi_Dt9	59084017-59088294
gnl|CHGC|GOBAR_DD25124	RLK-Pelle_LRR-V	Gba_Dt10	967671-972425	CotAD_09747	RLK-Pelle_LRR-V	Ghi_Dt9	57393001-57397852
gnl|CHGC|GOBAR_DD25115	STE_STE11	Gba_Dt10	1060224-1061716	CotAD_27366	STE_STE11	Ghi_Dt9	56251343-56254192
gnl|CHGC|GOBAR_DD36761	TKL-Pl-4	Gba_Dt10	2380253-2382052	CotAD_46064	TKL-Pl-4	Ghi_Dt9	54988761-54991308
gnl|CHGC|GOBAR_DD21385	RLK-Pelle_LRR-XV	Gba_Dt11	6353205-6355997	CotAD_25801	RLK-Pelle_LRR-XV	Ghi_Dt1	55050390-55053763
gnl|CHGC|GOBAR_DD10237	CAMK_CAMKL-CHK1	Gba_Dt11	9919800-9924523	CotAD_25826	CAMK_CAMKL-CHK1	Ghi_Dt1	55538634-55542071
gnl|CHGC|GOBAR_DD03147	CK1_CK1	Gba_Dt11	12378147-12386208	CotAD_50202	CK1_CK1	Ghi_Dt1	62004189-62009138
gnl|CHGC|GOBAR_DD12546	CMGC_RCK	Gba_Dt11	13794076-13798957	CotAD_69180	CMGC_RCK	Ghi_Dt1	80713080-80725041
gnl|CHGC|GOBAR_DD15423	RLK-Pelle_LRR-Xa	Gba_Dt11	13971573-13972706	CotAD_35776	RLK-Pelle_LRR-Xa	Ghi_Dt1	82093537-82096570
gnl|CHGC|GOBAR_DD13744	RLK-Pelle_CrRLK1L-1	Gba_Dt11	15586515-15589247	CotAD_60579	RLK-Pelle_CrRLK1L-1	Ghi_Dt1	91377682-91379580
gnl|CHGC|GOBAR_DD25637	RLK-Pelle_WAK_LRK10L-1	Gba_Dt11	49238921-49240831	CotAD_18978	RLK-Pelle_WAK_LRK10L-1	Ghi_Dt12	17242535-17245284
gnl|CHGC|GOBAR_DD27821	RLK-Pelle_LRR-XI-1	Gba_Dt11	49918062-49921463	CotAD_14939	RLK-Pelle_LRR-XI-1	Ghi_Dt12	11546347-11549752
gnl|CHGC|GOBAR_DD27561	TKL_CTR1-DRK-2	Gba_Dt11	54091060-54097054	CotAD_14893	TKL_CTR1-DRK-2	Ghi_Dt12	11039670-11046106
gnl|CHGC|GOBAR_DD34206	CMGC_CDK-CRK7-CDK9	Gba_Dt11	54600343-54604075	CotAD_14887	CMGC_CDK-CRK7-CDK9	Ghi_Dt12	10991021-10994530
gnl|CHGC|GOBAR_DD26877	CMGC_CDK-CRK7-CDK9	Gba_Dt11	59045119-59049761	CotAD_20875	CMGC_CDK-CRK7-CDK9	Ghi_Dt12	7459921-7463631
gnl|CHGC|GOBAR_DD35997	RLK-Pelle_DLSV	Gba_Dt11	65038434-65040510	CotAD_30591	RLK-Pelle_DLSV	Ghi_Dt12	5461579-5463486
gnl|CHGC|GOBAR_DD35999	CAMK_CDPK	Gba_Dt11	65045570-65052052	CotAD_30589	CAMK_CDPK	Ghi_Dt12	5449945-5456428
gnl|CHGC|GOBAR_DD33235	STE_STE20-Fray	Gba_Dt11	5788870-5796814	CotAD_13284	STE_STE20-Fray	Ghi_Dt6	41039002-41044995
gnl|CHGC|GOBAR_DD12568	AGC_MAST	Gba_Dt11	13537829-13549181	CotAD_67741	AGC_MAST	Ghi_Dt6	31988531-31998910
gnl|CHGC|GOBAR_DD13745	RLK-Pelle_CrRLK1L-1	Gba_Dt11	15553347-15555761	CotAD_39421	RLK-Pelle_CrRLK1L-1	Ghi_Dt6	25913571-25916237
gnl|CHGC|GOBAR_DD35316	RLK-Pelle_CrRLK1L-1	Gba_Dt11	15955377-15956838	CotAD_39420	RLK-Pelle_CrRLK1L-1	Ghi_Dt6	25889876-25891337
gnl|CHGC|GOBAR_DD35319	RLK-Pelle_CrRLK1L-1	Gba_Dt11	15972703-15974528	CotAD_39415	RLK-Pelle_CrRLK1L-1	Ghi_Dt6	25844978-25845781
gnl|CHGC|GOBAR_DD07361	RLK-Pelle_LRK10L-2	Gba_Dt11	16389808-16393165	CotAD_39394	RLK-Pelle_LRK10L-2	Ghi_Dt6	25527157-25531741
gnl|CHGC|GOBAR_DD38122	RLK-Pelle_WAK_LRK10L-1	Gba_Dt11	16643338-16650477	CotAD_18086	RLK-Pelle_WAK_LRK10L-1	Ghi_Dt6	20506254-20507126
gnl|CHGC|GOBAR_DD07757	RLK-Pelle_L-LEC	Gba_Dt11	28815089-28817052	CotAD_18045	RLK-Pelle_L-LEC	Ghi_Dt6	19655525-19657375
gnl|CHGC|GOBAR_DD07756	RLK-Pelle_L-LEC	Gba_Dt11	28830706-28835693	CotAD_18043	RLK-Pelle_L-LEC	Ghi_Dt6	19635306-19636583
gnl|CHGC|GOBAR_DD07753	RLK-Pelle_L-LEC	Gba_Dt11	29043126-29045093	CotAD_18042	RLK-Pelle_L-LEC	Ghi_Dt6	19631064-19633011
gnl|CHGC|GOBAR_DD21824	CMGC_GSK	Gba_Dt11	57002960-57005774	CotAD_20243	CMGC_GSK	Ghi_Dt6	18032037-18035208
gnl|CHGC|GOBAR_DD35997	RLK-Pelle_DLSV	Gba_Dt11	65038434-65040510	CotAD_38074	RLK-Pelle_DLSV	Ghi_Dt6	14687377-14693929
gnl|CHGC|GOBAR_DD18657	Group-Pl-3	Gba_Dt11	4707660-4710071	CotAD_05358	Group-Pl-3	Ghi_Dt7	3147984-3150523
gnl|CHGC|GOBAR_DD28204	RLK-Pelle_LRR-XV	Gba_Dt11	5594786-5597228	CotAD_05413	RLK-Pelle_LRR-XV	Ghi_Dt7	3901425-3902234
gnl|CHGC|GOBAR_DD33235	STE_STE20-Fray	Gba_Dt11	5788870-5796814	CotAD_05428	STE_STE20-Fray	Ghi_Dt7	4117981-4123996
gnl|CHGC|GOBAR_DD15227	TKL-Pl-4	Gba_Dt11	5833110-5837565	CotAD_05432	TKL-Pl-4	Ghi_Dt7	4154418-4158834
gnl|CHGC|GOBAR_DD15237	RLK-Pelle_LRR-Xa	Gba_Dt11	5922234-5924052	CotAD_05438	RLK-Pelle_LRR-Xa	Ghi_Dt7	4261728-4263545
gnl|CHGC|GOBAR_DD21385	RLK-Pelle_LRR-XV	Gba_Dt11	6353205-6355997	CotAD_05471	RLK-Pelle_LRR-XV	Ghi_Dt7	4661391-4664813
gnl|CHGC|GOBAR_DD21369	RLK-Pelle_RLCK-VIIa-2	Gba_Dt11	6460202-6462400	CotAD_05478	RLK-Pelle_RLCK-VIIa-2	Ghi_Dt7	4791155-4793353
gnl|CHGC|GOBAR_DD35498	RLK-Pelle_CrRLK1L-1	Gba_Dt11	10237907-10240414	CotAD_39108	RLK-Pelle_CrRLK1L-1	Ghi_Dt7	8395190-8396545
gnl|CHGC|GOBAR_DD24310	RLK-Pelle_RLCK-VI	Gba_Dt11	11152019-11153807	CotAD_37721	RLK-Pelle_RLCK-VI	Ghi_Dt7	10514304-10516092
gnl|CHGC|GOBAR_DD24311	RLK-Pelle_RKF3	Gba_Dt11	11161176-11162930	CotAD_37722	RLK-Pelle_RKF3	Ghi_Dt7	10523226-10525133
gnl|CHGC|GOBAR_DD12555	RLK-Pelle_WAK	Gba_Dt11	13695775-13698412	CotAD_10817	RLK-Pelle_WAK	Ghi_Dt7	12150473-12152895
gnl|CHGC|GOBAR_DD12546	CMGC_RCK	Gba_Dt11	13794076-13798957	CotAD_10809	CMGC_RCK	Ghi_Dt7	12246799-12253217
gnl|CHGC|GOBAR_DD28546	WNK_NRBP	Gba_Dt11	14409418-14410891	CotAD_05080	WNK_NRBP	Ghi_Dt7	13112827-13114337
gnl|CHGC|GOBAR_DD09103	RLK-Pelle_LysM	Gba_Dt11	14908608-14918149	CotAD_05124	RLK-Pelle_LysM	Ghi_Dt7	13818406-13825617
gnl|CHGC|GOBAR_DD13750	RLK-Pelle_CrRLK1L-1	Gba_Dt11	15477305-15480095	CotAD_05162	RLK-Pelle_CrRLK1L-1	Ghi_Dt7	14428641-14429660
gnl|CHGC|GOBAR_DD13745	RLK-Pelle_CrRLK1L-1	Gba_Dt11	15553347-15555761	CotAD_05175	RLK-Pelle_CrRLK1L-1	Ghi_Dt7	14609532-14612195
gnl|CHGC|GOBAR_DD35316	RLK-Pelle_CrRLK1L-1	Gba_Dt11	15955377-15956838	CotAD_05178	RLK-Pelle_CrRLK1L-1	Ghi_Dt7	14629574-14631035
gnl|CHGC|GOBAR_DD35319	RLK-Pelle_CrRLK1L-1	Gba_Dt11	15972703-15974528	CotAD_05180	RLK-Pelle_CrRLK1L-1	Ghi_Dt7	14644088-14645236
gnl|CHGC|GOBAR_DD06552	RLK-Pelle_LRR-XII-1	Gba_Dt11	16118355-16122898	CotAD_05231	RLK-Pelle_LRR-XII-1	Ghi_Dt7	15455849-15460720
gnl|CHGC|GOBAR_DD07361	RLK-Pelle_LRK10L-2	Gba_Dt11	16389808-16393165	CotAD_05247	RLK-Pelle_LRK10L-2	Ghi_Dt7	15838786-15839604
gnl|CHGC|GOBAR_DD07359	RLK-Pelle_LRK10L-2	Gba_Dt11	16409837-16413700	CotAD_05256	RLK-Pelle_LRK10L-2	Ghi_Dt7	16038294-16041946
gnl|CHGC|GOBAR_DD38122	RLK-Pelle_WAK_LRK10L-1	Gba_Dt11	16643338-16650477	CotAD_05268	RLK-Pelle_WAK_LRK10L-1	Ghi_Dt7	16292622-16296314
gnl|CHGC|GOBAR_DD30362	RLK-Pelle_LRR-III	Gba_Dt11	16802554-16804713	CotAD_05278	RLK-Pelle_LRR-III	Ghi_Dt7	16428289-16430448
gnl|CHGC|GOBAR_DD34456	RLK-Pelle_LRR-III	Gba_Dt11	16901805-16904519	CotAD_05288	RLK-Pelle_LRR-III	Ghi_Dt7	16524776-16527067
gnl|CHGC|GOBAR_DD34459	RLK-Pelle_LRR-II	Gba_Dt11	16926515-16929644	CotAD_05290	RLK-Pelle_LRR-II	Ghi_Dt7	16574434-16577563
gnl|CHGC|GOBAR_DD23687	RLK-Pelle_PERK-1	Gba_Dt11	17060052-17062641	CotAD_09325	RLK-Pelle_PERK-1	Ghi_Dt7	19116997-19120797
gnl|CHGC|GOBAR_DD28087	CAMK_CDPK	Gba_Dt11	18286649-18293365	CotAD_25340	CAMK_CDPK	Ghi_Dt7	21296441-21300734
gnl|CHGC|GOBAR_DD05180	RLK-Pelle_LRR-VII-3	Gba_Dt11	18837786-18841172	CotAD_25309	RLK-Pelle_LRR-VII-3	Ghi_Dt7	21828064-21831450
gnl|CHGC|GOBAR_DD28083	RLK-Pelle_PERK-1	Gba_Dt11	20119673-20125892	CotAD_45543	RLK-Pelle_PERK-1	Ghi_Dt7	22645414-22648236
gnl|CHGC|GOBAR_DD22076	TKL-Pl-4	Gba_Dt11	20857514-20861348	CotAD_65593	TKL-Pl-4	Ghi_Dt7	23279978-23283844
gnl|CHGC|GOBAR_DD28529	CAMK_OST1L	Gba_Dt11	21364113-21368445	CotAD_43021	CAMK_OST1L	Ghi_Dt7	24380475-24383304
gnl|CHGC|GOBAR_DD18586	CAMK_CDPK	Gba_Dt11	21947832-21952099	CotAD_22808	CAMK_CDPK	Ghi_Dt7	25464079-25468343
gnl|CHGC|GOBAR_DD00945	CMGC_CK2	Gba_Dt11	25708537-25713584	CotAD_37013	CMGC_CK2	Ghi_Dt7	28134484-28139527
gnl|CHGC|GOBAR_DD02282	RLK-Pelle_LRR-XI-1	Gba_Dt11	28166850-28170326	CotAD_54399	RLK-Pelle_LRR-XI-1	Ghi_Dt7	31069921-31073397
gnl|CHGC|GOBAR_DD27532	RLK-Pelle_RLCK-VI	Gba_Dt11	29597525-29599967	CotAD_49804	RLK-Pelle_RLCK-VI	Ghi_Dt7	32911630-32914071
gnl|CHGC|GOBAR_DD17792	RLK-Pelle_LysM	Gba_Dt11	44628312-44630324	CotAD_27561	RLK-Pelle_LysM	Ghi_Dt7	37750569-37752581
gnl|CHGC|GOBAR_DD34206	CMGC_CDK-CRK7-CDK9	Gba_Dt11	54600343-54604075	CotAD_52411	CMGC_CDK-CRK7-CDK9	Ghi_Dt7	41951543-41955296
gnl|CHGC|GOBAR_DD37045	RLK-Pelle_RLCK-VIIa-1	Gba_Dt11	57924303-57929513	CotAD_52393	RLK-Pelle_RLCK-VIIa-1	Ghi_Dt7	42235404-42239422
gnl|CHGC|GOBAR_DD14244	RLK-Pelle_LysM	Gba_Dt11	3981505-3983442	CotAD_03749	RLK-Pelle_LysM	Ghi_Dt7	6237198-6239099
gnl|CHGC|GOBAR_DD18646	RLK-Pelle_LRR-Xb-1	Gba_Dt11	4781037-4784621	CotAD_03886	RLK-Pelle_LRR-Xb-2	Ghi_Dt7	7299164-7302688
gnl|CHGC|GOBAR_DD14405	RLK-Pelle_WAK_LRK10L-1	Gba_Dt11	10088128-10090307	CotAD_39074	RLK-Pelle_WAK_LRK10L-1	Ghi_Dt7	8704076-8706355
gnl|CHGC|GOBAR_DD32807	RLK-Pelle_RLCK-VIIa-1	Gba_Dt11	13077528-13079194	CotAD_10755	RLK-Pelle_RLCK-VIIa-1	Ghi_Dt7	12767062-12768727
gnl|CHGC|GOBAR_DD13751	RLK-Pelle_CrRLK1L-1	Gba_Dt11	15456546-15463392	CotAD_05183	RLK-Pelle_CrRLK1L-1	Ghi_Dt7	14666309-14667481
gnl|CHGC|GOBAR_DD13749	RLK-Pelle_CrRLK1L-1	Gba_Dt11	15498932-15500732	CotAD_05184	RLK-Pelle_CrRLK1L-1	Ghi_Dt7	14670139-14672803
gnl|CHGC|GOBAR_DD38122	RLK-Pelle_WAK_LRK10L-1	Gba_Dt11	16643338-16650477	CotAD_09360	RLK-Pelle_WAK_LRK10L-1	Ghi_Dt7	19527878-19531770
gnl|CHGC|GOBAR_DD31550	RLK-Pelle_LRK10L-2	Gba_Dt11	16706971-16710077	CotAD_09361	RLK-Pelle_LRK10L-2	Ghi_Dt7	19564701-19567732
gnl|CHGC|GOBAR_DD34459	RLK-Pelle_LRR-II	Gba_Dt11	16926515-16929644	CotAD_22753	RLK-Pelle_LRR-II	Ghi_Dt7	24753674-24758706
gnl|CHGC|GOBAR_DD16285	WNK_NRBP	Gba_Dt11	36514264-36517134	CotAD_57084	WNK_NRBP	Ghi_Dt7	47506843-47509713
gnl|CHGC|GOBAR_DD35215	Group-Pl-2	Gba_Dt11	2191378-2195566	CotAD_03980	Group-Pl-2	Ghi_Dt7	7984716-7988919
gnl|CHGC|GOBAR_DD22799	RLK-Pelle_LRR-Xb-2	Gba_Dt11	2716430-2719955	CotAD_03886	RLK-Pelle_LRR-Xb-2	Ghi_Dt7	7299164-7302688
gnl|CHGC|GOBAR_DD29328	RLK-Pelle_LRR-XII-1	Gba_Dt11	3559746-3565409	CotAD_03811	RLK-Pelle_LRR-XII-1	Ghi_Dt7	6744674-6750293
gnl|CHGC|GOBAR_DD33322	CMGC_MAPK	Gba_Dt11	3838191-3840285	CotAD_03766	CMGC_MAPK	Ghi_Dt7	6381097-6383191
gnl|CHGC|GOBAR_DD14229	STE_STE11	Gba_Dt11	4107130-4110626	CotAD_03736	STE_STE11	Ghi_Dt7	6158105-6161592
gnl|CHGC|GOBAR_DD21385	RLK-Pelle_LRR-XV	Gba_Dt11	6353205-6355997	CotAD_05413	RLK-Pelle_LRR-XV	Ghi_Dt7	3901425-3902234
gnl|CHGC|GOBAR_DD12791	RLK-Pelle_RLCK-IXb	Gba_Dt11	8053210-8055168	CotAD_65319	RLK-Pelle_RLCK-IXb	Ghi_Dt7	1744653-1748162
gnl|CHGC|GOBAR_DD38092	CMGC_DYRK-PRP4	Gba_Dt11	5364-13613	CotAD_02809	CMGC_DYRK-PRP4	Ghi_Dt9	42291514-42298860
gnl|CHGC|GOBAR_DD37423	CMGC_MAPK	Gba_Dt11	92759-98459	CotAD_02790	CMGC_MAPK	Ghi_Dt9	42175453-42181428
gnl|CHGC|GOBAR_DD20603	RLK-Pelle_LRR-XIIIb	Gba_Dt11	284894-289946	CotAD_02741	RLK-Pelle_LRR-XIIIb	Ghi_Dt9	41774380-41779398
gnl|CHGC|GOBAR_DD38330	CAMK_CDPK	Gba_Dt11	1397109-1400029	CotAD_02579	CAMK_CDPK	Ghi_Dt9	40600315-40603235
gnl|CHGC|GOBAR_DD29328	RLK-Pelle_LRR-XII-1	Gba_Dt11	3559746-3565409	CotAD_57447	RLK-Pelle_LRR-XII-1	Ghi_Dt9	34947394-34958972
gnl|CHGC|GOBAR_DD29121	RLK-Pelle_DLSV	Gba_Dt11	4926376-4928660	CotAD_54208	RLK-Pelle_DLSV	Ghi_Dt9	30790441-30792025
gnl|CHGC|GOBAR_DD00254	RLK-Pelle_RKF3	Gba_Dt12	2926108-2928994	CotAD_31741	RLK-Pelle_RKF3	Ghi_Dt5	8981380-8983326
gnl|CHGC|GOBAR_DD00259	RLK-Pelle_RLCK-V	Gba_Dt12	2963719-2966524	CotAD_31754	RLK-Pelle_RLCK-V	Ghi_Dt5	9066366-9069544
gnl|CHGC|GOBAR_DD12936	STE_STE11	Gba_Dt12	15371618-15372670	CotAD_02476	STE_STE11	Ghi_Dt5	15460263-15461279
gnl|CHGC|GOBAR_DD04489	RLK-Pelle_LRR-III	Gba_Dt12	16145520-16147976	CotAD_21656	RLK-Pelle_LRR-III	Ghi_Dt5	25888139-25891959
gnl|CHGC|GOBAR_DD16581	RLK-Pelle_Extensin	Gba_Dt12	38799814-38803621	CotAD_33752	RLK-Pelle_Extensin	Ghi_Dt5	33221886-33225146
gnl|CHGC|GOBAR_DD14081	TKL-Pl-5	Gba_Dt12	45136956-45141703	CotAD_42334	TKL-Pl-5	Ghi_Dt5	36663631-36667828
gnl|CHGC|GOBAR_DD32461	RLK-Pelle_SD-2b	Gba_Dt12	55948078-55952279	CotAD_05916	RLK-Pelle_SD-2b	Ghi_Dt5	51091896-51094543
gnl|CHGC|GOBAR_DD15165	RLK-Pelle_RLCK-VI	Gba_Dt12	3782314-3784765	CotAD_27818	RLK-Pelle_RLCK-VI	Ghi_Dt8	733870-736321
gnl|CHGC|GOBAR_DD20830	RLK-Pelle_RLCK-XII-1	Gba_Dt12	4941469-4945118	CotAD_27777	RLK-Pelle_RLCK-XII-1	Ghi_Dt8	1431907-1435559
gnl|CHGC|GOBAR_DD20631	RLK-Pelle_LRR-XI-1	Gba_Dt12	5591234-5595760	CotAD_14259	RLK-Pelle_LRR-XI-1	Ghi_Dt8	3309048-3312214
gnl|CHGC|GOBAR_DD25081	CMGC_GSK	Gba_Dt12	5758447-5761969	CotAD_14255	CMGC_GSK	Ghi_Dt8	3402374-3405769
gnl|CHGC|GOBAR_DD10320	AGC_RSK-2	Gba_Dt12	6151094-6153078	CotAD_14233	AGC_RSK-2	Ghi_Dt8	3810236-3811942
gnl|CHGC|GOBAR_DD10301	TKL-Pl-6	Gba_Dt12	6423158-6429546	CotAD_14215	TKL-Pl-6	Ghi_Dt8	4091517-4097402
gnl|CHGC|GOBAR_DD05774	RLK-Pelle_CrRLK1L-1	Gba_Dt12	7367909-7370464	CotAD_40606	RLK-Pelle_CrRLK1L-1	Ghi_Dt8	4794278-4796086
gnl|CHGC|GOBAR_DD02428	CAMK_OST1L	Gba_Dt12	11445534-11448580	CotAD_54619	CAMK_OST1L	Ghi_Dt8	6311752-6313963
gnl|CHGC|GOBAR_DD04489	RLK-Pelle_LRR-III	Gba_Dt12	16145520-16147976	CotAD_53742	RLK-Pelle_LRR-III	Ghi_Dt8	8940347-8942809
gnl|CHGC|GOBAR_DD30934	RLK-Pelle_RLCK-VI	Gba_Dt12	23690376-23693219	CotAD_63846	RLK-Pelle_RLCK-VI	Ghi_Dt8	12068731-12071828
gnl|CHGC|GOBAR_DD16730	CAMK_CDPK	Gba_Dt12	26645428-26650208	CotAD_59452	CAMK_CDPK	Ghi_Dt8	12879269-12883606
gnl|CHGC|GOBAR_DD29824	CMGC_MAPK	Gba_Dt12	34782036-34786210	CotAD_35159	CMGC_MAPK	Ghi_Dt8	36285569-36289760
gnl|CHGC|GOBAR_DD29826	RLK-Pelle_RLCK-V	Gba_Dt12	34815004-34817298	CotAD_35157	RLK-Pelle_RLCK-V	Ghi_Dt8	36318242-36320536
gnl|CHGC|GOBAR_DD24292	STE_STE-Pl	Gba_Dt12	38349436-38357656	CotAD_16371	STE_STE-Pl	Ghi_Dt8	39215979-39230307
gnl|CHGC|GOBAR_DD23166	RLK-Pelle_SD-2b	Gba_Dt12	40088863-40091730	CotAD_12719	RLK-Pelle_SD-2b	Ghi_Dt8	39670199-39671242
gnl|CHGC|GOBAR_DD28469	RLK-Pelle_DLSV	Gba_Dt12	41979461-41982186	CotAD_12836	RLK-Pelle_DLSV	Ghi_Dt8	41687561-41690286
gnl|CHGC|GOBAR_DD28668	RLK-Pelle_LRR-IX	Gba_Dt12	43808876-43811822	CotAD_13091	RLK-Pelle_LRR-IX	Ghi_Dt8	43342948-43345788
gnl|CHGC|GOBAR_DD06970	RLK-Pelle_LRR-III	Gba_Dt12	44088142-44090720	CotAD_13103	RLK-Pelle_LRR-III	Ghi_Dt8	43565120-43568762
gnl|CHGC|GOBAR_DD28441	RLK-Pelle_LRR-XV	Gba_Dt12	44828768-44832152	CotAD_13173	RLK-Pelle_LRR-XV	Ghi_Dt8	44300501-44303884
gnl|CHGC|GOBAR_DD14081	TKL-Pl-5	Gba_Dt12	45136956-45141703	CotAD_13204	TKL-Pl-5	Ghi_Dt8	44566817-44571273
gnl|CHGC|GOBAR_DD32559	RLK-Pelle_RLCK-VIIa-2	Gba_Dt12	45582974-45587490	CotAD_22071	RLK-Pelle_RLCK-VIIa-2	Ghi_Dt8	44797745-44800981
gnl|CHGC|GOBAR_DD22406	Group-Pl-4	Gba_Dt12	45682303-45686491	CotAD_22059	Group-Pl-4	Ghi_Dt8	44919709-44924060
gnl|CHGC|GOBAR_DD12132	RLK-Pelle_PERK-1	Gba_Dt12	46900328-46906557	CotAD_21998	RLK-Pelle_PERK-1	Ghi_Dt8	45889720-45894332
gnl|CHGC|GOBAR_DD18215	NAK	Gba_Dt12	48538505-48541396	CotAD_31687	NAK	Ghi_Dt8	47470369-47473253
gnl|CHGC|GOBAR_DD06732	RLK-Pelle_LRR-XI-2	Gba_Dt12	48808969-48810900	CotAD_31665	RLK-Pelle_LRR-XI-2	Ghi_Dt8	47716179-47718110
gnl|CHGC|GOBAR_DD21506	STE_STE7	Gba_Dt12	51209081-51210041	CotAD_41828	STE_STE7	Ghi_Dt8	48871525-48871980
gnl|CHGC|GOBAR_DD29454	RLK-Pelle_RLCK-VIIa-2	Gba_Dt12	51731756-51733615	CotAD_17525	RLK-Pelle_RLCK-VIIa-2	Ghi_Dt8	49141951-49143809
gnl|CHGC|GOBAR_DD26203	RLK-Pelle_LRR-IV	Gba_Dt12	52722620-52725208	CotAD_28062	RLK-Pelle_LRR-IV	Ghi_Dt8	51999110-52001690
gnl|CHGC|GOBAR_DD30961	RLK-Pelle_LRR-VII-1	Gba_Dt12	52948311-52952093	CotAD_28043	RLK-Pelle_LRR-VII-1	Ghi_Dt8	52150384-52153132
gnl|CHGC|GOBAR_DD38162	RLK-Pelle_RLCK-XII-1	Gba_Dt12	53253436-53258759	CotAD_39876	RLK-Pelle_RLCK-XII-1	Ghi_Dt8	52608124-52612336
gnl|CHGC|GOBAR_DD24960	CMGC_MAPK	Gba_Dt12	53825136-53828264	CotAD_39838	CMGC_MAPK	Ghi_Dt8	52929766-52932258
gnl|CHGC|GOBAR_DD18389	WNK_NRBP	Gba_Dt12	54230443-54233369	CotAD_32507	WNK_NRBP	Ghi_Dt8	53799238-53802168
gnl|CHGC|GOBAR_DD18396	STE_STE20-Fray	Gba_Dt12	54262984-54269894	CotAD_53944	STE_STE20-Fray	Ghi_Dt8	53871658-53878544
gnl|CHGC|GOBAR_DD26669	CAMK_CDPK	Gba_Dt12	56435069-56443052	CotAD_60146	CAMK_CDPK	Ghi_Dt8	55279600-55281810
gnl|CHGC|GOBAR_DD10462	RLK-Pelle_LRR-XI-1	Gba_Dt12	6719784-6723663	CotAD_40621	RLK-Pelle_LRR-XI-1	Ghi_Dt8	5116168-5119608
gnl|CHGC|GOBAR_DD18806	RLK-Pelle_RLCK-VI	Gba_Dt12	8617634-8620133	CotAD_27121	RLK-Pelle_RLCK-VI	Ghi_Dt8	31532753-31535238
gnl|CHGC|GOBAR_DD23419	RLK-Pelle_LRR-I-2	Gba_Dt12	8947391-8950195	CotAD_27104	RLK-Pelle_LRR-I-2	Ghi_Dt8	31903530-31906331
gnl|CHGC|GOBAR_DD07594	CMGC_MAPK	Gba_Dt12	12798596-12799790	CotAD_27047	CMGC_MAPK	Ghi_Dt8	32822324-32823518
gnl|CHGC|GOBAR_DD27365	RLK-Pelle_SD-2b	Gba_Dt12	35137692-35140121	CotAD_35166	RLK-Pelle_SD-2b	Ghi_Dt8	36215452-36217881
gnl|CHGC|GOBAR_DD16581	RLK-Pelle_Extensin	Gba_Dt12	38799814-38803621	CotAD_43665	RLK-Pelle_Extensin	Ghi_Dt8	37349593-37353395
gnl|CHGC|GOBAR_DD28470	RLK-Pelle_DLSV	Gba_Dt12	41972020-41974462	CotAD_12837	RLK-Pelle_DLSV	Ghi_Dt8	41695289-41697887
gnl|CHGC|GOBAR_DD00988	CMGC_RCK	Gba_Dt12	50930867-50935606	CotAD_17624	CMGC_RCK	Ghi_Dt8	50033222-50038060
gnl|CHGC|GOBAR_DD38318	CAMK_CDPK	Gba_Dt12	53682858-53686502	CotAD_47701	CAMK_CDPK	Ghi_Dt8	53087098-53090714
gnl|CHGC|GOBAR_DD20097	RLK-Pelle_RLCK-IXb	Gba_Dt12	56167399-56172441	CotAD_57845	RLK-Pelle_RLCK-IXb	Ghi_Dt8	55585088-55589581
gnl|CHGC|GOBAR_DD28847	CAMK_CDPK	Gba_Dt13	185099-190530	CotAD_45432	CAMK_CDPK	Ghi_Dt1	56309145-56313479
gnl|CHGC|GOBAR_DD04225	RLK-Pelle_CrRLK1L-1	Gba_Dt13	1700020-1702446	CotAD_49930	RLK-Pelle_CrRLK1L-1	Ghi_Dt1	47261741-47264236
gnl|CHGC|GOBAR_DD28217	RLK-Pelle_CrRLK1L-1	Gba_Dt13	3299694-3302195	CotAD_09125	RLK-Pelle_CrRLK1L-1	Ghi_Dt1	38934742-38937348
gnl|CHGC|GOBAR_DD24411	RLK-Pelle_LRR-XIV	Gba_Dt13	3530056-3534300	CotAD_09151	RLK-Pelle_LRR-XIV	Ghi_Dt1	38517051-38521007
gnl|CHGC|GOBAR_DD33768	RLK-Pelle_URK-1	Gba_Dt13	4382982-4386602	CotAD_09204	RLK-Pelle_URK-1	Ghi_Dt1	37867032-37872120
gnl|CHGC|GOBAR_DD25022	RLK-Pelle_LRR-III	Gba_Dt13	4682737-4687923	CotAD_09217	RLK-Pelle_LRR-III	Ghi_Dt1	37701139-37704851
gnl|CHGC|GOBAR_DD01583	RLK-Pelle_LRR-XV	Gba_Dt13	16527837-16530983	CotAD_67300	RLK-Pelle_LRR-XV	Ghi_Dt1	27465240-27468600
gnl|CHGC|GOBAR_DD02687	Group-Pl-3	Gba_Dt13	23837402-23844018	CotAD_60267	Group-Pl-3	Ghi_Dt13	3346580-3353193
gnl|CHGC|GOBAR_DD14112	AGC_RSK-2	Gba_Dt13	44157609-44161053	CotAD_52077	AGC_RSK-2	Ghi_Dt13	13418078-13421520
gnl|CHGC|GOBAR_DD09415	RLK-Pelle_LRR-III	Gba_Dt13	45347179-45349092	CotAD_47120	RLK-Pelle_LRR-III	Ghi_Dt13	17858868-17860781
gnl|CHGC|GOBAR_DD29925	STE_STE20-Fray	Gba_Dt13	48583752-48584918	CotAD_13924	STE_STE20-Fray	Ghi_Dt13	20589744-20590910
gnl|CHGC|GOBAR_DD37981	NEK	Gba_Dt13	52781224-52784956	CotAD_58015	NEK	Ghi_Dt13	21778229-21781962
gnl|CHGC|GOBAR_DD22733	CK1_CK1-Pl	Gba_Dt13	55135652-55139662	CotAD_32629	CK1_CK1-Pl	Ghi_Dt13	32804579-32809394
gnl|CHGC|GOBAR_DD08264	RLK-Pelle_RLCK-VIIa-2	Gba_Dt13	58962608-58964786	CotAD_12128	RLK-Pelle_RLCK-VIIa-2	Ghi_Dt13	50575519-50578476
gnl|CHGC|GOBAR_DD24673	RLK-Pelle_LRR-III	Gba_Dt13	7139040-7141471	CotAD_12146	RLK-Pelle_LRR-III	Ghi_Dt13	50264514-50266919
gnl|CHGC|GOBAR_DD24671	RLK-Pelle_LRR-II	Gba_Dt13	7168919-7176500	CotAD_12138	RLK-Pelle_LRR-II	Ghi_Dt13	50385978-50392092
gnl|CHGC|GOBAR_DD28293	RLK-Pelle_LRR-II	Gba_Dt13	7326978-7332046	CotAD_12136	RLK-Pelle_LRR-II	Ghi_Dt13	50411454-50419039
gnl|CHGC|GOBAR_DD02333	CAMK_CDPK	Gba_Dt13	7570181-7573104	CotAD_12121	CAMK_CDPK	Ghi_Dt13	50639226-50641850
gnl|CHGC|GOBAR_DD02345	AGC_RSK-2	Gba_Dt13	7732818-7739776	CotAD_12100	AGC_RSK-2	Ghi_Dt13	50904791-50911748
gnl|CHGC|GOBAR_DD03612	RLK-Pelle_DLSV	Gba_Dt13	8892582-8896418	CotAD_12018	RLK-Pelle_DLSV	Ghi_Dt13	52041045-52044800
gnl|CHGC|GOBAR_DD04373	CMGC_CDK-CDK8	Gba_Dt13	811934-817845	CotAD_21007	CMGC_CDK-CDK8	Ghi_Dt13	55315034-55316473
gnl|CHGC|GOBAR_DD04419	RLK-Pelle_CR4L	Gba_Dt13	1168104-1170517	CotAD_64133	RLK-Pelle_CR4L	Ghi_Dt13	54834334-54836748
gnl|CHGC|GOBAR_DD04225	RLK-Pelle_CrRLK1L-1	Gba_Dt13	1700020-1702446	CotAD_65242	RLK-Pelle_CrRLK1L-1	Ghi_Dt13	54826425-54828851
gnl|CHGC|GOBAR_DD34146	RLK-Pelle_LRR-IX	Gba_Dt13	2697268-2700170	CotAD_30717	RLK-Pelle_LRR-IX	Ghi_Dt13	54345022-54347924
gnl|CHGC|GOBAR_DD11904	RLK-Pelle_SD-2b	Gba_Dt13	3099584-3103011	CotAD_30679	RLK-Pelle_SD-2b	Ghi_Dt13	53918649-53920943
gnl|CHGC|GOBAR_DD28220	RLK-Pelle_SD-2b	Gba_Dt13	3246839-3249291	CotAD_30678	RLK-Pelle_SD-2b	Ghi_Dt13	53907776-53910051
gnl|CHGC|GOBAR_DD28217	RLK-Pelle_CrRLK1L-1	Gba_Dt13	3299694-3302195	CotAD_30674	RLK-Pelle_CrRLK1L-1	Ghi_Dt13	53846494-53848974
gnl|CHGC|GOBAR_DD24411	RLK-Pelle_LRR-XIV	Gba_Dt13	3530056-3534300	CotAD_60304	RLK-Pelle_LRR-XIV	Ghi_Dt13	53596975-53601219
gnl|CHGC|GOBAR_DD24717	RLK-Pelle_L-LEC	Gba_Dt13	5685932-5687871	CotAD_47231	RLK-Pelle_L-LEC	Ghi_Dt13	52761886-52763946
gnl|CHGC|GOBAR_DD28293	RLK-Pelle_LRR-II	Gba_Dt13	7326978-7332046	CotAD_12136	RLK-Pelle_LRR-II	Ghi_Dt13	50411454-50419039
gnl|CHGC|GOBAR_DD01782	BUB	Gba_Dt13	9587948-9592332	CotAD_52565	BUB	Ghi_Dt13	48744879-48749284
gnl|CHGC|GOBAR_DD27459	CMGC_DYRK-PRP4	Gba_Dt13	11663391-11670604	CotAD_26468	CMGC_DYRK-PRP4	Ghi_Dt13	47648342-47653380
gnl|CHGC|GOBAR_DD22662	RLK-Pelle_RLCK-VIIa-2	Gba_Dt13	11869036-11871503	CotAD_16227	RLK-Pelle_RLCK-VIIa-2	Ghi_Dt13	43046955-43050598
gnl|CHGC|GOBAR_DD06476	TKL-Pl-5	Gba_Dt13	14479823-14484200	CotAD_16201	TKL-Pl-5	Ghi_Dt13	42444131-42448523
gnl|CHGC|GOBAR_DD01583	RLK-Pelle_LRR-XV	Gba_Dt13	16527837-16530983	CotAD_15772	RLK-Pelle_LRR-XV	Ghi_Dt13	38497224-38500370
gnl|CHGC|GOBAR_DD06588	RLK-Pelle_CrRLK1L-1	Gba_Dt13	17030824-17033179	CotAD_15741	RLK-Pelle_CrRLK1L-1	Ghi_Dt13	37617405-37619759
gnl|CHGC|GOBAR_DD24727	CK1_CK1-Pl	Gba_Dt13	33562034-33566855	CotAD_32629	CK1_CK1-Pl	Ghi_Dt13	32804579-32809394
gnl|CHGC|GOBAR_DD11140	RLK-Pelle_LRR-I-2	Gba_Dt13	46501694-46504959	CotAD_06049	RLK-Pelle_LRR-I-2	Ghi_Dt13	24436646-24439911
gnl|CHGC|GOBAR_DD29925	STE_STE20-Fray	Gba_Dt13	48583752-48584918	CotAD_13924	STE_STE20-Fray	Ghi_Dt13	20589744-20590910
gnl|CHGC|GOBAR_DD24687	RLK-Pelle_LRR-XIIIa	Gba_Dt13	48788264-48789669	CotAD_13934	RLK-Pelle_LRR-XIIIa	Ghi_Dt13	20375852-20377255
gnl|CHGC|GOBAR_DD04376	RLK-Pelle_LRK10L-2	Gba_Dt13	830731-834891	CotAD_21002	RLK-Pelle_LRK10L-2	Ghi_Dt13	55337507-55340753
gnl|CHGC|GOBAR_DD24671	RLK-Pelle_LRR-II	Gba_Dt13	7168919-7176500	CotAD_12138	RLK-Pelle_LRR-II	Ghi_Dt13	50385978-50392092
gnl|CHGC|GOBAR_DD07771	RLK-Pelle_RLCK-VIIa-2	Gba_Dt13	10255863-10261038	CotAD_26427	RLK-Pelle_RLCK-VIIa-2	Ghi_Dt13	46423998-46427976
gnl|CHGC|GOBAR_DD06586	RLK-Pelle_CrRLK1L-1	Gba_Dt13	16943590-16946037	CotAD_15740	RLK-Pelle_CrRLK1L-1	Ghi_Dt13	37510725-37513505
gnl|CHGC|GOBAR_DD05705	CMGC_CDK-CRK7-CDK9	Gba_Dt13	38096995-38100413	CotAD_06098	CMGC_CDK-CRK7-CDK9	Ghi_Dt13	23472710-23477350
gnl|CHGC|GOBAR_DD02519	WNK_NRBP	Gba_Dt13	45289336-45290630	CotAD_47121	WNK_NRBP	Ghi_Dt13	17889790-17890767
gnl|CHGC|GOBAR_DD09415	RLK-Pelle_LRR-III	Gba_Dt13	45347179-45349092	CotAD_47120	RLK-Pelle_LRR-III	Ghi_Dt13	17858868-17860781
gnl|CHGC|GOBAR_DD28344	RLK-Pelle_SD-2b	Gba_Dt13	673020-675452	CotAD_30679	RLK-Pelle_SD-2b	Ghi_Dt13	53918649-53920943
gnl|CHGC|GOBAR_DD24673	RLK-Pelle_LRR-III	Gba_Dt13	7139040-7141471	CotAD_12146	RLK-Pelle_LRR-III	Ghi_Dt13	50264514-50266919
gnl|CHGC|GOBAR_DD22661	RLK-Pelle_RLCK-VIIa-2	Gba_Dt13	11866616-11868616	CotAD_26481	RLK-Pelle_RLCK-VIIa-2	Ghi_Dt13	48097954-48099942
gnl|CHGC|GOBAR_DD00372	RLK-Pelle_LRR-II	Gba_Dt13	21033613-21036591	CotAD_16150	RLK-Pelle_LRR-II	Ghi_Dt13	41416492-41419477
gnl|CHGC|GOBAR_DD37981	NEK	Gba_Dt13	52781224-52784956	CotAD_58015	NEK	Ghi_Dt13	21778229-21781962
gnl|CHGC|GOBAR_DD32798	RLK-Pelle_LRR-VII-2	Gba_Dt13	54768211-54770537	CotAD_13891	RLK-Pelle_LRR-VII-2	Ghi_Dt13	21174607-21177032
gnl|CHGC|GOBAR_DD32798	RLK-Pelle_LRR-VII-2	Gba_Dt13	54768211-54770537	CotAD_00160	RLK-Pelle_LRR-VII-2	Ghi_Dt9	64979940-64982498
gnl|CHGC|GOBAR_DD27510	CAMK_CAMKL-CHK1	Gba_Dt13	54833019-54834314	CotAD_00165	CAMK_CAMKL-CHK1	Ghi_Dt9	65025881-65027176
gnl|CHGC|GOBAR_DD27515	RLK-Pelle_DLSV	Gba_Dt13	54923922-54930234	CotAD_00182	RLK-Pelle_DLSV	Ghi_Dt9	65167352-65170463
gnl|CHGC|GOBAR_DD22733	CK1_CK1-Pl	Gba_Dt13	55135652-55139662	CotAD_00231	CK1_CK1-Pl	Ghi_Dt9	65568405-65572715
gnl|CHGC|GOBAR_DD16945	RLK-Pelle_RLCK-VIIa-2	Gba_Dt13	55631091-55632807	CotAD_00358	RLK-Pelle_RLCK-VIIa-2	Ghi_Dt9	66482885-66484588
gnl|CHGC|GOBAR_DD17022	STE_STE7	Gba_Dt13	56090476-56093633	CotAD_00381	STE_STE7	Ghi_Dt9	66630251-66632966
gnl|CHGC|GOBAR_DD37404	RLK-Pelle_LRR-VIII-1	Gba_Dt2	79-4979	CotAD_27954	RLK-Pelle_LRR-VIII-1	Ghi_Dt11	17190346-17195038
gnl|CHGC|GOBAR_DD12915	RLK-Pelle_RLCK-II	Gba_Dt2	340850-342744	CotAD_27929	RLK-Pelle_RLCK-II	Ghi_Dt11	17712313-17714552
gnl|CHGC|GOBAR_DD36399	CMGC_MAPK	Gba_Dt2	1587328-1591260	CotAD_29332	CMGC_MAPK	Ghi_Dt11	19656774-19660086
gnl|CHGC|GOBAR_DD32134	CAMK_CDPK	Gba_Dt2	2643634-2647420	CotAD_28634	CAMK_CDPK	Ghi_Dt11	23041540-23046627
gnl|CHGC|GOBAR_DD24571	RLK-Pelle_WAK	Gba_Dt2	2779018-2783380	CotAD_28668	RLK-Pelle_WAK	Ghi_Dt11	23667878-23671291
gnl|CHGC|GOBAR_DD22359	RLK-Pelle_LRR-IX	Gba_Dt2	3239518-3242771	CotAD_36211	RLK-Pelle_LRR-IX	Ghi_Dt11	24516246-24519433
gnl|CHGC|GOBAR_DD23595	CK1_CK1	Gba_Dt2	5799569-5803484	CotAD_47085	CK1_CK1	Ghi_Dt11	33446205-33451569
gnl|CHGC|GOBAR_DD23594	AGC_NDR	Gba_Dt2	5806079-5809999	CotAD_51759	AGC_NDR	Ghi_Dt11	34106729-34110225
gnl|CHGC|GOBAR_DD15105	RLK-Pelle_LRR-XI-1	Gba_Dt2	6317703-6320380	CotAD_30977	RLK-Pelle_LRR-XI-1	Ghi_Dt11	45875326-45878822
gnl|CHGC|GOBAR_DD14135	CAMK_CDPK	Gba_Dt2	8919475-8923604	CotAD_26791	CAMK_CDPK	Ghi_Dt11	47786066-47790398
gnl|CHGC|GOBAR_DD11631	RLK-Pelle_PERK-2	Gba_Dt2	12218701-12222382	CotAD_26850	RLK-Pelle_PERK-2	Ghi_Dt11	48525909-48531110
gnl|CHGC|GOBAR_DD38222	RLK-Pelle_WAK	Gba_Dt2	11834821-11843564	CotAD_36425	RLK-Pelle_WAK	Ghi_Dt5	47553076-47556393
gnl|CHGC|GOBAR_DD37585	RLK-Pelle_WAK	Gba_Dt2	11875032-11877323	CotAD_36412	RLK-Pelle_WAK	Ghi_Dt5	47834524-47836964
gnl|CHGC|GOBAR_DD11618	RLK-Pelle_WAK	Gba_Dt2	12047866-12051425	CotAD_05798	RLK-Pelle_WAK	Ghi_Dt5	49017988-49022474
gnl|CHGC|GOBAR_DD11619	RLK-Pelle_WAK	Gba_Dt2	12075136-12079473	CotAD_05801	RLK-Pelle_WAK	Ghi_Dt5	49124875-49128062
gnl|CHGC|GOBAR_DD11631	RLK-Pelle_PERK-2	Gba_Dt2	12218701-12222382	CotAD_05813	RLK-Pelle_PERK-2	Ghi_Dt5	49304343-49307480
gnl|CHGC|GOBAR_DD30671	RLK-Pelle_LRR-VIII-1	Gba_Dt2	24093867-24098598	CotAD_37459	RLK-Pelle_LRR-VIII-1	Ghi_Dt5	56817056-56821634
gnl|CHGC|GOBAR_DD08747	RLK-Pelle_LRR-III	Gba_Dt2	26978290-26980587	CotAD_44246	RLK-Pelle_LRR-III	Ghi_Dt5	58565446-58567574
gnl|CHGC|GOBAR_DD08749	RLK-Pelle_CrRLK1L-1	Gba_Dt2	26985742-26988411	CotAD_44249	RLK-Pelle_CrRLK1L-1	Ghi_Dt5	58572558-58575227
gnl|CHGC|GOBAR_DD32329	CMGC_MAPK	Gba_Dt2	28147668-28151244	CotAD_63558	CMGC_MAPK	Ghi_Dt5	59527496-59531224
gnl|CHGC|GOBAR_DD38159	RLK-Pelle_LRR-XI-1	Gba_Dt2	35309567-35312995	CotAD_73307	RLK-Pelle_LRR-XI-1	Ghi_Dt5	62419774-62425329
gnl|CHGC|GOBAR_DD36399	CMGC_MAPK	Gba_Dt2	1587328-1591260	CotAD_63558	CMGC_MAPK	Ghi_Dt5	59527496-59531224
gnl|CHGC|GOBAR_DD23594	AGC_NDR	Gba_Dt2	5806079-5809999	CotAD_44274	AGC_NDR	Ghi_Dt5	59227872-59235437
gnl|CHGC|GOBAR_DD03342	RLK-Pelle_CrRLK1L-1	Gba_Dt2	8101041-8103337	CotAD_06025	RLK-Pelle_CrRLK1L-1	Ghi_Dt5	52654542-52657091
gnl|CHGC|GOBAR_DD03343	TKL_CTR1-DRK-2	Gba_Dt2	8119872-8124627	CotAD_06022	TKL_CTR1-DRK-2	Ghi_Dt5	52612961-52617590
gnl|CHGC|GOBAR_DD05123	RLK-Pelle_RLCK-V	Gba_Dt2	8589193-8591457	CotAD_05973	RLK-Pelle_RLCK-V	Ghi_Dt5	52015776-52018038
gnl|CHGC|GOBAR_DD14135	CAMK_CDPK	Gba_Dt2	8919475-8923604	CotAD_05939	CAMK_CDPK	Ghi_Dt5	51491946-51494663
gnl|CHGC|GOBAR_DD19032	RLK-Pelle_SD-2b	Gba_Dt2	10042684-10043686	CotAD_05914	RLK-Pelle_SD-2b	Ghi_Dt5	51067309-51069492
gnl|CHGC|GOBAR_DD08203	TKL-Pl-4	Gba_Dt2	10590603-10601443	CotAD_05871	TKL-Pl-4	Ghi_Dt5	50433132-50443981
gnl|CHGC|GOBAR_DD15475	RLK-Pelle_SD-2b	Gba_Dt2	11037219-11039552	CotAD_05866	RLK-Pelle_SD-2b	Ghi_Dt5	50208334-50210667
gnl|CHGC|GOBAR_DD06427	RLK-Pelle_WAK	Gba_Dt2	12347130-12352302	CotAD_36411	RLK-Pelle_WAK	Ghi_Dt5	47906556-47908845
gnl|CHGC|GOBAR_DD06432	RLK-Pelle_WAK	Gba_Dt2	12434383-12437925	CotAD_36412	RLK-Pelle_WAK	Ghi_Dt5	47834524-47836964
gnl|CHGC|GOBAR_DD06436	RLK-Pelle_WAK	Gba_Dt2	12529766-12536368	CotAD_36425	RLK-Pelle_WAK	Ghi_Dt5	47553076-47556393
gnl|CHGC|GOBAR_DD00003	RLK-Pelle_LRR-XI-1	Gba_Dt2	16312242-16315241	CotAD_32393	RLK-Pelle_LRR-XI-1	Ghi_Dt5	46586630-46589095
gnl|CHGC|GOBAR_DD00005	RLK-Pelle_LRR-XI-1	Gba_Dt2	16381055-16384006	CotAD_32395	RLK-Pelle_LRR-XI-1	Ghi_Dt5	46526386-46529337
gnl|CHGC|GOBAR_DD00037	RLK-Pelle_SD-2b	Gba_Dt2	17438917-17441320	CotAD_32437	RLK-Pelle_SD-2b	Ghi_Dt5	45372468-45374870
gnl|CHGC|GOBAR_DD02743	CMGC_MAPK	Gba_Dt2	20846375-20848417	CotAD_54105	CMGC_MAPK	Ghi_Dt5	39907312-39909353
gnl|CHGC|GOBAR_DD32949	RLK-Pelle_LRR-III	Gba_Dt2	38145540-38149728	CotAD_74134	RLK-Pelle_LRR-III	Ghi_Dt5	37753229-37755771
gnl|CHGC|GOBAR_DD23516	TKL-Pl-5	Gba_Dt2	41416286-41420593	CotAD_42334	TKL-Pl-5	Ghi_Dt5	36663631-36667828
gnl|CHGC|GOBAR_DD03950	RLK-Pelle_LRR-Xb-1	Gba_Dt2	44161888-44164768	CotAD_24661	RLK-Pelle_LRR-Xb-1	Ghi_Dt5	32869800-32872838
gnl|CHGC|GOBAR_DD23949	CMGC_MAPK	Gba_Dt2	49509319-49512212	CotAD_50152	CMGC_MAPK	Ghi_Dt5	29358679-29361581
gnl|CHGC|GOBAR_DD03788	CMGC_CDK-PITSLRE	Gba_Dt2	52275380-52278649	CotAD_21674	CMGC_CDK-PITSLRE	Ghi_Dt5	25575666-25578936
gnl|CHGC|GOBAR_DD16566	RLK-Pelle_LRR-I-1	Gba_Dt2	53793256-53798308	CotAD_57195	RLK-Pelle_LRR-I-1	Ghi_Dt5	24518889-24524481
gnl|CHGC|GOBAR_DD01260	RLK-Pelle_LysM	Gba_Dt2	55432018-55434705	CotAD_36725	RLK-Pelle_LysM	Ghi_Dt5	22178410-22181127
gnl|CHGC|GOBAR_DD10528	RLK-Pelle_RLCK-VIIb	Gba_Dt2	57107825-57109960	CotAD_51637	RLK-Pelle_RLCK-VIIb	Ghi_Dt5	21179822-21181897
gnl|CHGC|GOBAR_DD24540	RLK-Pelle_LRR-Xa	Gba_Dt2	57643971-57645807	CotAD_52364	RLK-Pelle_LRR-Xa	Ghi_Dt5	19929327-19930277
gnl|CHGC|GOBAR_DD26422	RLK-Pelle_WAK_LRK10L-1	Gba_Dt2	57924776-57926683	CotAD_02127	RLK-Pelle_WAK_LRK10L-1	Ghi_Dt5	19665463-19667370
gnl|CHGC|GOBAR_DD19798	RLK-Pelle_LRR-III	Gba_Dt2	59063488-59066243	CotAD_02161	RLK-Pelle_LRR-III	Ghi_Dt5	18645227-18647879
gnl|CHGC|GOBAR_DD33995	RLK-Pelle_LRR-III	Gba_Dt2	59247287-59251158	CotAD_02174	RLK-Pelle_LRR-III	Ghi_Dt5	18541144-18543166
gnl|CHGC|GOBAR_DD17106	RLK-Pelle_LRR-XI-1	Gba_Dt2	60156462-60159767	CotAD_02249	RLK-Pelle_LRR-XI-1	Ghi_Dt5	17463459-17465789
gnl|CHGC|GOBAR_DD27210	CMGC_CDK-CRK7-CDK9	Gba_Dt2	60547816-60551024	CotAD_44964	CMGC_CDK-CRK7-CDK9	Ghi_Dt5	14771129-14775780
gnl|CHGC|GOBAR_DD17332	RLK-Pelle_LRR-V	Gba_Dt2	61017695-61023885	CotAD_04269	RLK-Pelle_LRR-V	Ghi_Dt5	14289613-14296292
gnl|CHGC|GOBAR_DD03872	RLK-Pelle_RLCK-V	Gba_Dt2	64324711-64327896	CotAD_31754	RLK-Pelle_RLCK-V	Ghi_Dt5	9066366-9069544
gnl|CHGC|GOBAR_DD35710	RLK-Pelle_LRR-XI-1	Gba_Dt2	65909932-65913846	CotAD_03099	RLK-Pelle_LRR-XI-1	Ghi_Dt5	6661722-6665700
gnl|CHGC|GOBAR_DD27861	AGC_RSK-2	Gba_Dt2	66082730-66084586	CotAD_03114	AGC_RSK-2	Ghi_Dt5	6556916-6558770
gnl|CHGC|GOBAR_DD15472	RLK-Pelle_LRR-XI-1	Gba_Dt2	10995879-10999343	CotAD_05855	RLK-Pelle_LRR-XI-1	Ghi_Dt5	49964028-49967492
gnl|CHGC|GOBAR_DD37930	RLK-Pelle_WAK	Gba_Dt2	11782990-11789421	CotAD_36411	RLK-Pelle_WAK	Ghi_Dt5	47906556-47908845
gnl|CHGC|GOBAR_DD00544	STE_STE11	Gba_Dt2	14130040-14140561	CotAD_69876	STE_STE11	Ghi_Dt5	42461434-42466837
gnl|CHGC|GOBAR_DD24352	TKL-Pl-4	Gba_Dt2	34775512-34779875	CotAD_32342	TKL-Pl-4	Ghi_Dt5	35071633-35073888
gnl|CHGC|GOBAR_DD03791	RLK-Pelle_LRR-III	Gba_Dt2	52383779-52387597	CotAD_21656	RLK-Pelle_LRR-III	Ghi_Dt5	25888139-25891959
gnl|CHGC|GOBAR_DD19801	RLK-Pelle_WAK_LRK10L-1	Gba_Dt2	59032516-59039302	CotAD_02166	RLK-Pelle_WAK_LRK10L-1	Ghi_Dt5	18618095-18620415
gnl|CHGC|GOBAR_DD31651	RLK-Pelle_SD-2b	Gba_Dt2	61216009-61219682	CotAD_66339	RLK-Pelle_SD-2b	Ghi_Dt5	15346429-15350101
gnl|CHGC|GOBAR_DD03868	RLK-Pelle_LRR-XIV	Gba_Dt2	64347324-64350890	CotAD_31758	RLK-Pelle_LRR-XIV	Ghi_Dt5	9089478-9092527
gnl|CHGC|GOBAR_DD27855	RLK-Pelle_LRR-XI-1	Gba_Dt2	66042297-66045786	CotAD_03134	RLK-Pelle_LRR-XI-1	Ghi_Dt5	6482646-6486324
gnl|CHGC|GOBAR_DD37414	RLK-Pelle_RLCK-VIIa-2	Gba_Dt2	54818-58542	CotAD_08120	RLK-Pelle_RLCK-VIIa-2	Ghi_Dt9	36914667-36919462
gnl|CHGC|GOBAR_DD12927	CAMK_CAMKL-CHK1	Gba_Dt2	430721-432073	CotAD_02537	CAMK_CAMKL-CHK1	Ghi_Dt9	40132761-40134086
gnl|CHGC|GOBAR_DD04606	CMGC_MAPK	Gba_Dt2	4637818-4643023	CotAD_02790	CMGC_MAPK	Ghi_Dt9	42175453-42181428
gnl|CHGC|GOBAR_DD14135	CAMK_CDPK	Gba_Dt2	8919475-8923604	CotAD_16744	CAMK_CDPK	Ghi_Dt9	45325907-45330786
gnl|CHGC|GOBAR_DD00003	RLK-Pelle_LRR-XI-1	Gba_Dt2	16312242-16315241	CotAD_36059	RLK-Pelle_LRR-XI-1	Ghi_Dt9	49269447-49271537
gnl|CHGC|GOBAR_DD02743	CMGC_MAPK	Gba_Dt2	20846375-20848417	CotAD_13472	CMGC_MAPK	Ghi_Dt9	52292192-52294175
gnl|CHGC|GOBAR_DD02092	RLK-Pelle_LRR-XI-1	Gba_Dt2	22215349-22218379	CotAD_13406	RLK-Pelle_LRR-XI-1	Ghi_Dt9	52914735-52921968
gnl|CHGC|GOBAR_DD11518	RLK-Pelle_RLCK-XII-1	Gba_Dt2	22747367-22752300	CotAD_58349	RLK-Pelle_RLCK-XII-1	Ghi_Dt9	54108078-54111831
gnl|CHGC|GOBAR_DD30671	RLK-Pelle_LRR-VIII-1	Gba_Dt2	24093867-24098598	CotAD_46053	RLK-Pelle_LRR-VIII-1	Ghi_Dt9	55105495-55112641
gnl|CHGC|GOBAR_DD08526	RLK-Pelle_RLCK-VI	Gba_Dt3	13685386-13688849	CotAD_49094	RLK-Pelle_RLCK-VI	Ghi_Dt3	4353618-4357839
gnl|CHGC|GOBAR_DD14789	RLK-Pelle_SD-2b	Gba_Dt3	21667981-21670987	CotAD_30361	RLK-Pelle_SD-2b	Ghi_Dt3	6933929-6936223
gnl|CHGC|GOBAR_DD05211	RLK-Pelle_LRR-XI-2	Gba_Dt3	37783034-37784953	CotAD_01889	RLK-Pelle_LRR-XI-2	Ghi_Dt3	12436307-12437311
gnl|CHGC|GOBAR_DD05217	CMGC_CLK	Gba_Dt3	37874903-37879189	CotAD_01895	CMGC_CLK	Ghi_Dt3	12528405-12531947
gnl|CHGC|GOBAR_DD34195	NAK	Gba_Dt3	39819331-39823080	CotAD_01924	NAK	Ghi_Dt3	13252910-13256745
gnl|CHGC|GOBAR_DD13322	RLK-Pelle_SD-2b	Gba_Dt3	43747530-43751341	CotAD_37570	RLK-Pelle_SD-2b	Ghi_Dt3	20221262-20223790
gnl|CHGC|GOBAR_DD27083	RLK-Pelle_CrRLK1L-1	Gba_Dt3	45341507-45344741	CotAD_29547	RLK-Pelle_CrRLK1L-1	Ghi_Dt3	21321488-21323983
gnl|CHGC|GOBAR_DD35666	RLK-Pelle_LRR-III	Gba_Dt3	46676834-46679589	CotAD_27412	RLK-Pelle_LRR-III	Ghi_Dt3	39565639-39567735
gnl|CHGC|GOBAR_DD21847	RLK-Pelle_LRR-XI-1	Gba_Dt3	3811047-3814436	CotAD_08453	RLK-Pelle_LRR-XI-1	Ghi_Dt3	25950148-25953424
gnl|CHGC|GOBAR_DD29443	RLK-Pelle_RLCK-VI	Gba_Dt3	4278116-4280006	CotAD_08481	RLK-Pelle_RLCK-VI	Ghi_Dt3	25488916-25490806
gnl|CHGC|GOBAR_DD27391	RLK-Pelle_LRR-II	Gba_Dt3	4794112-4800278	CotAD_08520	RLK-Pelle_LRR-II	Ghi_Dt3	24995394-25001022
gnl|CHGC|GOBAR_DD33021	RLK-Pelle_LRR-III	Gba_Dt3	6775049-6781112	CotAD_08621	RLK-Pelle_LRR-III	Ghi_Dt3	23109371-23114958
gnl|CHGC|GOBAR_DD14789	RLK-Pelle_SD-2b	Gba_Dt3	21667981-21670987	CotAD_37570	RLK-Pelle_SD-2b	Ghi_Dt3	20221262-20223790
gnl|CHGC|GOBAR_DD05217	CMGC_CLK	Gba_Dt3	37874903-37879189	CotAD_01895	CMGC_CLK	Ghi_Dt3	12528405-12531947
gnl|CHGC|GOBAR_DD01415	RLK-Pelle_WAK	Gba_Dt3	40855844-40858967	CotAD_01820	RLK-Pelle_WAK	Ghi_Dt3	10897176-10900288
gnl|CHGC|GOBAR_DD02076	CMGC_CDK-CRK7-CDK9	Gba_Dt3	42052211-42056409	CotAD_01757	CMGC_CDK-CRK7-CDK9	Ghi_Dt3	9684496-9688753
gnl|CHGC|GOBAR_DD26903	CAMK_CDPK	Gba_Dt3	625310-631075	CotAD_02296	CAMK_CDPK	Ghi_Dt5	17149367-17154142
gnl|CHGC|GOBAR_DD21083	RLK-Pelle_WAK	Gba_Dt3	811479-813604	CotAD_02305	RLK-Pelle_WAK	Ghi_Dt5	17087694-17090182
gnl|CHGC|GOBAR_DD07547	CMGC_MAPK	Gba_Dt3	869969-872484	CotAD_02334	CMGC_MAPK	Ghi_Dt5	16869950-16873223
gnl|CHGC|GOBAR_DD07520	RLK-Pelle_PERK-1	Gba_Dt3	1105321-1113942	CotAD_02367	RLK-Pelle_PERK-1	Ghi_Dt5	16632709-16638093
gnl|CHGC|GOBAR_DD33789	RLK-Pelle_WAK_LRK10L-1	Gba_Dt3	1625411-1628885	CotAD_02413	RLK-Pelle_WAK_LRK10L-1	Ghi_Dt5	16170159-16173633
gnl|CHGC|GOBAR_DD11032	STE_STE11	Gba_Dt3	2277922-2278938	CotAD_02476	STE_STE11	Ghi_Dt5	15460263-15461279
gnl|CHGC|GOBAR_DD26903	CAMK_CDPK	Gba_Dt3	625310-631075	CotAD_25340	CAMK_CDPK	Ghi_Dt7	21296441-21300734
gnl|CHGC|GOBAR_DD07520	RLK-Pelle_PERK-1	Gba_Dt3	1105321-1113942	CotAD_45543	RLK-Pelle_PERK-1	Ghi_Dt7	22645414-22648236
gnl|CHGC|GOBAR_DD33789	RLK-Pelle_WAK_LRK10L-1	Gba_Dt3	1625411-1628885	CotAD_42995	RLK-Pelle_WAK_LRK10L-1	Ghi_Dt7	23644951-23647531
gnl|CHGC|GOBAR_DD12620	CMGC_CK2	Gba_Dt3	2670436-2674633	CotAD_37013	CMGC_CK2	Ghi_Dt7	28134484-28139527
gnl|CHGC|GOBAR_DD21847	RLK-Pelle_LRR-XI-1	Gba_Dt3	3811047-3814436	CotAD_54399	RLK-Pelle_LRR-XI-1	Ghi_Dt7	31069921-31073397
gnl|CHGC|GOBAR_DD29443	RLK-Pelle_RLCK-VI	Gba_Dt3	4278116-4280006	CotAD_49804	RLK-Pelle_RLCK-VI	Ghi_Dt7	32911630-32914071
gnl|CHGC|GOBAR_DD27391	RLK-Pelle_LRR-II	Gba_Dt3	4794112-4800278	CotAD_34384	RLK-Pelle_LRR-II	Ghi_Dt7	35225282-35231291
gnl|CHGC|GOBAR_DD01474	RLK-Pelle_LRR-VI-1	Gba_Dt4	14097150-14100233	CotAD_36271	RLK-Pelle_LRR-VI-1	Ghi_Dt12	34252061-34255144
gnl|CHGC|GOBAR_DD21447	RLK-Pelle_RLCK-XV	Gba_Dt4	16373394-16375356	CotAD_43891	RLK-Pelle_RLCK-XV	Ghi_Dt12	24794424-24796103
gnl|CHGC|GOBAR_DD21450	RLK-Pelle_RLCK-VI	Gba_Dt4	16538113-16541028	CotAD_43889	RLK-Pelle_RLCK-VI	Ghi_Dt12	24673050-24675965
gnl|CHGC|GOBAR_DD06238	RLK-Pelle_LRR-XII-1	Gba_Dt4	19811194-19817777	CotAD_38709	RLK-Pelle_LRR-XII-1	Ghi_Dt12	19547986-19551174
gnl|CHGC|GOBAR_DD10689	RLK-Pelle_LRR-XII-1	Gba_Dt4	37299066-37301217	CotAD_18985	RLK-Pelle_LRR-XII-1	Ghi_Dt12	17073154-17075125
gnl|CHGC|GOBAR_DD10690	RLK-Pelle_L-LEC	Gba_Dt4	37315329-37316504	CotAD_18990	RLK-Pelle_L-LEC	Ghi_Dt12	16984555-16986594
gnl|CHGC|GOBAR_DD10693	RLK-Pelle_L-LEC	Gba_Dt4	37385745-37387760	CotAD_18993	RLK-Pelle_L-LEC	Ghi_Dt12	16910714-16912729
gnl|CHGC|GOBAR_DD13292	RLK-Pelle_RLCK-VIIa-2	Gba_Dt4	37636029-37637888	CotAD_19007	RLK-Pelle_RLCK-VIIa-2	Ghi_Dt12	16663660-16666477
gnl|CHGC|GOBAR_DD08345	RLK-Pelle_LRR-XI-2	Gba_Dt4	42973251-42974863	CotAD_20833	RLK-Pelle_LRR-XI-2	Ghi_Dt12	8243854-8245475
gnl|CHGC|GOBAR_DD15726	RLK-Pelle_L-LEC	Gba_Dt4	43682256-43684301	CotAD_20874	RLK-Pelle_L-LEC	Ghi_Dt12	7465684-7467729
gnl|CHGC|GOBAR_DD15725	CMGC_CDK-CRK7-CDK9	Gba_Dt4	43686358-43690710	CotAD_20875	CMGC_CDK-CRK7-CDK9	Ghi_Dt12	7459921-7463631
gnl|CHGC|GOBAR_DD26559	CAMK_CDPK	Gba_Dt4	45204638-45206843	CotAD_28390	CAMK_CDPK	Ghi_Dt12	6213221-6215621
gnl|CHGC|GOBAR_DD25151	RLK-Pelle_L-LEC	Gba_Dt4	45597532-45599388	CotAD_45514	RLK-Pelle_L-LEC	Ghi_Dt12	4711678-4713837
gnl|CHGC|GOBAR_DD30782	RLK-Pelle_L-LEC	Gba_Dt4	45744079-45747440	CotAD_45517	RLK-Pelle_L-LEC	Ghi_Dt12	4665141-4667309
gnl|CHGC|GOBAR_DD30776	RLK-Pelle_L-LEC	Gba_Dt4	45814899-45816362	CotAD_45520	RLK-Pelle_L-LEC	Ghi_Dt12	4609729-4615784
gnl|CHGC|GOBAR_DD33857	CMGC_CDK-CRK7-CDK9	Gba_Dt4	47988471-47993012	CotAD_13793	CMGC_CDK-CRK7-CDK9	Ghi_Dt12	3453608-3458150
gnl|CHGC|GOBAR_DD25415	RLK-Pelle_RLCK-VIIb	Gba_Dt4	48040833-48045160	CotAD_13803	RLK-Pelle_RLCK-VIIb	Ghi_Dt12	3397638-3400988
gnl|CHGC|GOBAR_DD25421	RLK-Pelle_PERK-1	Gba_Dt4	48130888-48137009	CotAD_13812	RLK-Pelle_PERK-1	Ghi_Dt12	3302587-3309224
gnl|CHGC|GOBAR_DD30339	CMGC_CDK-PITSLRE	Gba_Dt4	48438467-48441828	CotAD_13842	CMGC_CDK-PITSLRE	Ghi_Dt12	3016038-3019399
gnl|CHGC|GOBAR_DD01482	RLK-Pelle_LysM	Gba_Dt4	14237935-14239950	CotAD_36278	RLK-Pelle_LysM	Ghi_Dt12	34383226-34385229
gnl|CHGC|GOBAR_DD21920	RLK-Pelle_RLCK-IXb	Gba_Dt4	16340828-16345124	CotAD_43887	RLK-Pelle_RLCK-IXb	Ghi_Dt12	24563625-24566494
gnl|CHGC|GOBAR_DD14343	RLK-Pelle_LRR-II	Gba_Dt4	19266754-19272585	CotAD_64544	RLK-Pelle_LRR-II	Ghi_Dt12	18512319-18515829
gnl|CHGC|GOBAR_DD29800	CMGC_CLK	Gba_Dt4	36099538-36102975	CotAD_19050	CMGC_CLK	Ghi_Dt12	15191892-15195367
gnl|CHGC|GOBAR_DD25150	RLK-Pelle_L-LEC	Gba_Dt4	45548669-45550828	CotAD_45516	RLK-Pelle_L-LEC	Ghi_Dt12	4695489-4697612
gnl|CHGC|GOBAR_DD18292	TKL-Pl-4	Gba_Dt4	46930808-46939128	CotAD_15901	TKL-Pl-4	Ghi_Dt12	1470344-1478664
gnl|CHGC|GOBAR_DD16712	RLK-Pelle_LRR-XI-1	Gba_Dt4	47210422-47213391	CotAD_15853	RLK-Pelle_LRR-XI-1	Ghi_Dt12	1154667-1157579
gnl|CHGC|GOBAR_DD23557	TKL-Pl-6	Gba_Dt5	881098-886591	CotAD_38892	TKL-Pl-6	Ghi_Dt1	24098324-24103256
gnl|CHGC|GOBAR_DD37355	RLK-Pelle_PERK-1	Gba_Dt5	1469421-1471693	CotAD_23802	RLK-Pelle_PERK-1	Ghi_Dt1	21572675-21577404
gnl|CHGC|GOBAR_DD27089	RLK-Pelle_LRR-III	Gba_Dt5	1970339-1973972	CotAD_23850	RLK-Pelle_LRR-III	Ghi_Dt1	20157665-20160225
gnl|CHGC|GOBAR_DD14033	STE_STE7	Gba_Dt5	2900818-2903535	CotAD_06599	STE_STE7	Ghi_Dt1	17626335-17628837
gnl|CHGC|GOBAR_DD18437	RLK-Pelle_RLCK-VIIa-2	Gba_Dt5	3279384-3281088	CotAD_06505	RLK-Pelle_RLCK-VIIa-2	Ghi_Dt1	15482801-15484687
gnl|CHGC|GOBAR_DD17891	RLK-Pelle_LRR-VI-2	Gba_Dt5	3950811-3954985	CotAD_56723	RLK-Pelle_LRR-VI-2	Ghi_Dt1	1334617-1336391
gnl|CHGC|GOBAR_DD20844	RLK-Pelle_Singleton	Gba_Dt5	4392836-4396191	CotAD_22931	RLK-Pelle_Singleton	Ghi_Dt1	1318455-1321464
gnl|CHGC|GOBAR_DD36055	RLK-Pelle_DLSV	Gba_Dt5	4829632-4831420	CotAD_22895	RLK-Pelle_DLSV	Ghi_Dt1	964188-966945
gnl|CHGC|GOBAR_DD16771	STE_STE20-Fray	Gba_Dt5	12776499-12783989	CotAD_52476	STE_STE20-Fray	Ghi_Dt11	973731-983249
gnl|CHGC|GOBAR_DD16752	RLK-Pelle_LRR-V	Gba_Dt5	12936154-12941418	CotAD_52484	RLK-Pelle_LRR-V	Ghi_Dt11	1047535-1053030
gnl|CHGC|GOBAR_DD23744	RLK-Pelle_LRR-VIII-1	Gba_Dt5	14934476-14941614	CotAD_22235	RLK-Pelle_LRR-VIII-1	Ghi_Dt11	3335523-3342682
gnl|CHGC|GOBAR_DD16433	RLK-Pelle_LRR-XI-1	Gba_Dt5	19671032-19674085	CotAD_06290	RLK-Pelle_LRR-XI-1	Ghi_Dt11	4455295-4458294
gnl|CHGC|GOBAR_DD02188	RLK-Pelle_WAK	Gba_Dt5	22941518-22944096	CotAD_06438	RLK-Pelle_WAK	Ghi_Dt11	6221165-6223441
gnl|CHGC|GOBAR_DD02187	RLK-Pelle_WAK	Gba_Dt5	22951116-22953301	CotAD_06441	RLK-Pelle_WAK	Ghi_Dt11	6245113-6247635
gnl|CHGC|GOBAR_DD34291	AGC-Pl	Gba_Dt5	27765022-27767738	CotAD_27962	AGC-Pl	Ghi_Dt11	17077024-17079920
gnl|CHGC|GOBAR_DD22898	RLK-Pelle_CR4L	Gba_Dt5	31086416-31088725	CotAD_62636	RLK-Pelle_CR4L	Ghi_Dt11	21996643-21999375
gnl|CHGC|GOBAR_DD35841	RLK-Pelle_RLCK-VIII	Gba_Dt5	47331574-47334603	CotAD_28630	RLK-Pelle_RLCK-VIII	Ghi_Dt11	22941329-22944264
gnl|CHGC|GOBAR_DD35840	CAMK_CDPK	Gba_Dt5	47343419-47345454	CotAD_28634	CAMK_CDPK	Ghi_Dt11	23041540-23046627
gnl|CHGC|GOBAR_DD02187	RLK-Pelle_WAK	Gba_Dt5	22951116-22953301	CotAD_06441	RLK-Pelle_WAK	Ghi_Dt11	6245113-6247635
gnl|CHGC|GOBAR_DD02183	RLK-Pelle_WAK	Gba_Dt5	22994081-22995152	CotAD_06437	RLK-Pelle_WAK	Ghi_Dt11	6198190-6200557
gnl|CHGC|GOBAR_DD02177	RLK-Pelle_PERK-2	Gba_Dt5	23077888-23081689	CotAD_06431	RLK-Pelle_PERK-2	Ghi_Dt11	6124794-6128993
gnl|CHGC|GOBAR_DD16632	RLK-Pelle_LRR-Xb-1	Gba_Dt5	23895677-23896777	CotAD_06360	RLK-Pelle_LRR-Xb-1	Ghi_Dt11	5247270-5248370
gnl|CHGC|GOBAR_DD34339	SCY1_SCYL2	Gba_Dt5	24579733-24592809	CotAD_06312	SCY1_SCYL2	Ghi_Dt11	4711912-4724728
gnl|CHGC|GOBAR_DD14531	RLK-Pelle_LRR-XI-1	Gba_Dt5	24845799-24848834	CotAD_06290	RLK-Pelle_LRR-XI-1	Ghi_Dt11	4455295-4458294
gnl|CHGC|GOBAR_DD14532	RLK-Pelle_CR4L	Gba_Dt5	24862804-24864828	CotAD_06288	RLK-Pelle_CR4L	Ghi_Dt11	4439295-4441319
gnl|CHGC|GOBAR_DD29340	CMGC_CDK-CRK7-CDK9	Gba_Dt5	24895905-24898507	CotAD_06281	CMGC_CDK-CRK7-CDK9	Ghi_Dt11	4369745-4372431
gnl|CHGC|GOBAR_DD38135	CMGC_MAPK	Gba_Dt5	17705877-17709999	CotAD_54105	CMGC_MAPK	Ghi_Dt5	39907312-39909353
gnl|CHGC|GOBAR_DD23925	AGC_NDR	Gba_Dt5	18557046-18560073	CotAD_41978	AGC_NDR	Ghi_Dt5	40979062-40983247
gnl|CHGC|GOBAR_DD10636	RLK-Pelle_SD-2b	Gba_Dt5	18915481-18917880	CotAD_32437	RLK-Pelle_SD-2b	Ghi_Dt5	45372468-45374870
gnl|CHGC|GOBAR_DD16434	RLK-Pelle_LRR-XI-1	Gba_Dt5	19684541-19688493	CotAD_32395	RLK-Pelle_LRR-XI-1	Ghi_Dt5	46526386-46529337
gnl|CHGC|GOBAR_DD02188	RLK-Pelle_WAK	Gba_Dt5	22941518-22944096	CotAD_36412	RLK-Pelle_WAK	Ghi_Dt5	47834524-47836964
gnl|CHGC|GOBAR_DD02185	RLK-Pelle_WAK	Gba_Dt5	22975109-22977706	CotAD_36411	RLK-Pelle_WAK	Ghi_Dt5	47906556-47908845
gnl|CHGC|GOBAR_DD02177	RLK-Pelle_PERK-2	Gba_Dt5	23077888-23081689	CotAD_05813	RLK-Pelle_PERK-2	Ghi_Dt5	49304343-49307480
gnl|CHGC|GOBAR_DD04499	RLK-Pelle_LRR-XI-1	Gba_Dt5	26970906-26975804	CotAD_05855	RLK-Pelle_LRR-XI-1	Ghi_Dt5	49964028-49967492
gnl|CHGC|GOBAR_DD25621	CMGC_MAPK	Gba_Dt5	8990950-8993114	CotAD_01714	CMGC_MAPK	Ghi_Dt9	58958319-58960428
gnl|CHGC|GOBAR_DD25628	CMGC_MAPK	Gba_Dt5	9054228-9056304	CotAD_01707	CMGC_MAPK	Ghi_Dt9	59019297-59021362
gnl|CHGC|GOBAR_DD35427	RLK-Pelle_LRR-III	Gba_Dt5	9150804-9155609	CotAD_01701	RLK-Pelle_LRR-III	Ghi_Dt9	59084017-59088294
gnl|CHGC|GOBAR_DD16228	RLK-Pelle_RLCK-IXa	Gba_Dt5	9302822-9305586	CotAD_01685	RLK-Pelle_RLCK-IXa	Ghi_Dt9	59231446-59235124
gnl|CHGC|GOBAR_DD33792	RLK-Pelle_RLCK-XVI	Gba_Dt5	9456818-9461976	CotAD_01663	RLK-Pelle_RLCK-XVI	Ghi_Dt9	59410292-59413743
gnl|CHGC|GOBAR_DD34485	RLK-Pelle_LysM	Gba_Dt5	9551890-9554358	CotAD_01649	RLK-Pelle_LysM	Ghi_Dt9	59537943-59539250
gnl|CHGC|GOBAR_DD25307	STE_STE11	Gba_Dt5	9632974-9634939	CotAD_01628	STE_STE11	Ghi_Dt9	59687672-59689231
gnl|CHGC|GOBAR_DD25530	RLK-Pelle_CrRLK1L-1	Gba_Dt5	10199795-10202332	CotAD_01581	RLK-Pelle_CrRLK1L-1	Ghi_Dt9	60055377-60057914
gnl|CHGC|GOBAR_DD27348	STE_STE7	Gba_Dt5	10433639-10435013	CotAD_01560	STE_STE7	Ghi_Dt9	60279461-60280513
gnl|CHGC|GOBAR_DD26123	RLK-Pelle_RLCK-IXb	Gba_Dt5	10490168-10495755	CotAD_01536	RLK-Pelle_RLCK-IXb	Ghi_Dt9	60450412-60454362
gnl|CHGC|GOBAR_DD19223	RLK-Pelle_RLCK-XI	Gba_Dt5	11143180-11145814	CotAD_01498	RLK-Pelle_RLCK-XI	Ghi_Dt9	60790395-60792551
gnl|CHGC|GOBAR_DD19234	CAMK_CAMKL-CHK1	Gba_Dt5	11261498-11262844	CotAD_01486	CAMK_CAMKL-CHK1	Ghi_Dt9	60896621-60897967
gnl|CHGC|GOBAR_DD13466	RLK-Pelle_RLCK-X	Gba_Dt5	11333239-11335956	CotAD_01473	RLK-Pelle_RLCK-X	Ghi_Dt9	61031498-61036492
gnl|CHGC|GOBAR_DD22853	RLK-Pelle_LRR-XI-1	Gba_Dt5	16091048-16098537	CotAD_00150	RLK-Pelle_LRR-XI-1	Ghi_Dt9	64928611-64935086
gnl|CHGC|GOBAR_DD20171	RLK-Pelle_LRR-XII-1	Gba_Dt5	29684995-29688468	CotAD_41205	RLK-Pelle_LRR-XII-1	Ghi_Dt9	8258004-8262769
gnl|CHGC|GOBAR_DD20172	RLK-Pelle_LRR-XII-1	Gba_Dt5	29734569-29736942	CotAD_41214	RLK-Pelle_LRR-XII-1	Ghi_Dt9	8469293-8475069
gnl|CHGC|GOBAR_DD05997	RLK-Pelle_LRR-II	Gba_Dt5	39555711-39557656	CotAD_75033	RLK-Pelle_LRR-II	Ghi_Dt9	10294687-10299259
gnl|CHGC|GOBAR_DD04536	RLK-Pelle_LRR-XII-1	Gba_Dt5	41767838-41772047	CotAD_31636	RLK-Pelle_LRR-XII-1	Ghi_Dt9	14511832-14515017
gnl|CHGC|GOBAR_DD35841	RLK-Pelle_RLCK-VIII	Gba_Dt5	47331574-47334603	CotAD_31611	RLK-Pelle_RLCK-VIII	Ghi_Dt9	15238758-15241665
gnl|CHGC|GOBAR_DD35840	CAMK_CDPK	Gba_Dt5	47343419-47345454	CotAD_31605	CAMK_CDPK	Ghi_Dt9	15362359-15367502
gnl|CHGC|GOBAR_DD14598	AGC_RSK-2	Gba_Dt5	48732864-48734336	CotAD_71302	AGC_RSK-2	Ghi_Dt9	16720587-16722059
gnl|CHGC|GOBAR_DD13102	CMGC_MAPK	Gba_Dt5	49501760-49506386	CotAD_21577	CMGC_MAPK	Ghi_Dt9	28614726-28619673
gnl|CHGC|GOBAR_DD04145	RLK-Pelle_DLSV	Gba_Dt5	50225525-50231745	CotAD_21607	RLK-Pelle_DLSV	Ghi_Dt9	29488246-29494474
gnl|CHGC|GOBAR_DD21612	RLK-Pelle_LRR-XII-1	Gba_Dt5	55518860-55522030	CotAD_22086	RLK-Pelle_LRR-XII-1	Ghi_Dt9	31835597-31838833
gnl|CHGC|GOBAR_DD21606	RLK-Pelle_LRR-XII-1	Gba_Dt5	55630064-55636931	CotAD_22088	RLK-Pelle_LRR-XII-1	Ghi_Dt9	31856017-31859259
gnl|CHGC|GOBAR_DD17535	AGC_MAST	Gba_Dt5	18179034-18183767	CotAD_02801	AGC_MAST	Ghi_Dt9	42251917-42261518
gnl|CHGC|GOBAR_DD34339	SCY1_SCYL2	Gba_Dt5	24579733-24592809	CotAD_16749	SCY1_SCYL2	Ghi_Dt9	45259936-45272754
gnl|CHGC|GOBAR_DD14532	RLK-Pelle_CR4L	Gba_Dt5	24862804-24864828	CotAD_16708	RLK-Pelle_CR4L	Ghi_Dt9	45722640-45724610
gnl|CHGC|GOBAR_DD14192	RLK-Pelle_LRR-VII-3	Gba_Dt5	25359013-25362438	CotAD_38523	RLK-Pelle_LRR-VII-3	Ghi_Dt9	46627865-46631029
gnl|CHGC|GOBAR_DD11685	RLK-Pelle_LRR-XI-1	Gba_Dt5	26052670-26056026	CotAD_36058	RLK-Pelle_LRR-XI-1	Ghi_Dt9	49256008-49258966
gnl|CHGC|GOBAR_DD11688	RLK-Pelle_LRR-XI-1	Gba_Dt5	26096207-26098813	CotAD_55700	RLK-Pelle_LRR-XI-1	Ghi_Dt9	49521093-49523597
gnl|CHGC|GOBAR_DD13051	RLK-Pelle_RLCK-VIIa-1	Gba_Dt5	30710211-30713222	CotAD_18326	RLK-Pelle_RLCK-VIIa-1	Ghi_Dt9	50455348-50458966
gnl|CHGC|GOBAR_DD12332	RLK-Pelle_RLCK-IXb	Gba_Dt5	244587-251980	CotAD_23362	RLK-Pelle_RLCK-IXb	Ghi_Dt9	70642135-70645151
gnl|CHGC|GOBAR_DD15014	RLK-Pelle_RLCK-Os	Gba_Dt5	330294-331373	CotAD_23400	RLK-Pelle_RLCK-Os	Ghi_Dt9	70359785-70361064
gnl|CHGC|GOBAR_DD28384	RLK-Pelle_LRR-II	Gba_Dt5	794735-797720	CotAD_23438	RLK-Pelle_LRR-II	Ghi_Dt9	70045173-70048084
gnl|CHGC|GOBAR_DD23557	TKL-Pl-6	Gba_Dt5	881098-886591	CotAD_50792	TKL-Pl-6	Ghi_Dt9	68326407-68331925
gnl|CHGC|GOBAR_DD30203	AGC_RSK-2	Gba_Dt5	1826268-1827835	CotAD_00531	AGC_RSK-2	Ghi_Dt9	67728379-67729954
gnl|CHGC|GOBAR_DD27089	RLK-Pelle_LRR-III	Gba_Dt5	1970339-1973972	CotAD_00504	RLK-Pelle_LRR-III	Ghi_Dt9	67526710-67528220
gnl|CHGC|GOBAR_DD29152	CK1_CK1-Pl	Gba_Dt5	2208254-2212593	CotAD_00483	CK1_CK1-Pl	Ghi_Dt9	67343413-67347703
gnl|CHGC|GOBAR_DD24609	RLK-Pelle_LRR-XI-1	Gba_Dt5	2512607-2515714	CotAD_00444	RLK-Pelle_LRR-XI-1	Ghi_Dt9	67099213-67102320
gnl|CHGC|GOBAR_DD14044	CK1_CK1	Gba_Dt5	2821860-2826230	CotAD_00393	CK1_CK1	Ghi_Dt9	66708437-66712811
gnl|CHGC|GOBAR_DD14033	STE_STE7	Gba_Dt5	2900818-2903535	CotAD_00381	STE_STE7	Ghi_Dt9	66630251-66632966
gnl|CHGC|GOBAR_DD18437	RLK-Pelle_RLCK-VIIa-2	Gba_Dt5	3279384-3281088	CotAD_00358	RLK-Pelle_RLCK-VIIa-2	Ghi_Dt9	66482885-66484588
gnl|CHGC|GOBAR_DD12846	TKL-Pl-8	Gba_Dt5	3630750-3632691	CotAD_00302	TKL-Pl-8	Ghi_Dt9	66107224-66109165
gnl|CHGC|GOBAR_DD32629	RLK-Pelle_RLCK-IXb	Gba_Dt5	3719831-3722976	CotAD_00291	RLK-Pelle_RLCK-IXb	Ghi_Dt9	66018118-66021051
gnl|CHGC|GOBAR_DD16124	TKL_CTR1-DRK-2	Gba_Dt5	4056466-4065843	CotAD_00270	TKL_CTR1-DRK-2	Ghi_Dt9	65866953-65873026
gnl|CHGC|GOBAR_DD20857	Aur	Gba_Dt5	4304218-4306294	CotAD_00240	Aur	Ghi_Dt9	65643529-65645599
gnl|CHGC|GOBAR_DD20854	RLK-Pelle_LRR-XI-1	Gba_Dt5	4319603-4322739	CotAD_00237	RLK-Pelle_LRR-XI-1	Ghi_Dt9	65627127-65630254
gnl|CHGC|GOBAR_DD20844	RLK-Pelle_Singleton	Gba_Dt5	4392836-4396191	CotAD_00229	RLK-Pelle_Singleton	Ghi_Dt9	65547044-65550398
gnl|CHGC|GOBAR_DD23466	CMGC_CLK	Gba_Dt5	4643991-4647193	CotAD_00193	CMGC_CLK	Ghi_Dt9	65283918-65286135
gnl|CHGC|GOBAR_DD36049	RLK-Pelle_LRR-XI-1	Gba_Dt5	4788712-4790649	CotAD_00188	RLK-Pelle_LRR-XI-1	Ghi_Dt9	65225179-65228097
gnl|CHGC|GOBAR_DD36055	RLK-Pelle_DLSV	Gba_Dt5	4829632-4831420	CotAD_00182	RLK-Pelle_DLSV	Ghi_Dt9	65167352-65170463
gnl|CHGC|GOBAR_DD38060	RLK-Pelle_LRR-VII-2	Gba_Dt5	4869018-4872778	CotAD_00160	RLK-Pelle_LRR-VII-2	Ghi_Dt9	64979940-64982498
gnl|CHGC|GOBAR_DD37400	RLK-Pelle_L-LEC	Gba_Dt5	5080108-5086844	CotAD_00141	RLK-Pelle_L-LEC	Ghi_Dt9	64877551-64884283
gnl|CHGC|GOBAR_DD23840	TKL-Pl-1	Gba_Dt5	5176803-5179047	CotAD_00130	TKL-Pl-1	Ghi_Dt9	64802375-64804619
gnl|CHGC|GOBAR_DD37525	RLK-Pelle_RLCK-X	Gba_Dt5	5323940-5329081	CotAD_00114	RLK-Pelle_RLCK-X	Ghi_Dt9	64654222-64660132
gnl|CHGC|GOBAR_DD28630	CAMK_CAMKL-CHK1	Gba_Dt5	5478763-5480115	CotAD_00097	CAMK_CAMKL-CHK1	Ghi_Dt9	64511336-64512688
gnl|CHGC|GOBAR_DD36269	RLK-Pelle_SD-2b	Gba_Dt5	6068765-6071195	CotAD_00004	RLK-Pelle_SD-2b	Ghi_Dt9	63888966-63891341
gnl|CHGC|GOBAR_DD27701	CAMK_CAMKL-CHK1	Gba_Dt5	6387838-6391418	CotAD_54331	CAMK_CAMKL-CHK1	Ghi_Dt9	63848042-63852695
gnl|CHGC|GOBAR_DD29865	NEK	Gba_Dt5	7437628-7443619	CotAD_42407	NEK	Ghi_Dt9	63101028-63107034
gnl|CHGC|GOBAR_DD15620	RLK-Pelle_RLCK-XII-1	Gba_Dt5	8389848-8392848	CotAD_18490	RLK-Pelle_RLCK-XII-1	Ghi_Dt9	62401054-62404057
gnl|CHGC|GOBAR_DD26068	RLK-Pelle_RLCK-VIIa-2	Gba_Dt5	8560080-8562010	CotAD_18455	RLK-Pelle_RLCK-VIIa-2	Ghi_Dt9	62124745-62126675
gnl|CHGC|GOBAR_DD26067	RLK-Pelle_RLCK-VIIa-2	Gba_Dt5	8562901-8566234	CotAD_18454	RLK-Pelle_RLCK-VIIa-2	Ghi_Dt9	62122082-62123852
gnl|CHGC|GOBAR_DD26133	RLK-Pelle_DLSV	Gba_Dt5	10625836-10627029	CotAD_01546	RLK-Pelle_DLSV	Ghi_Dt9	60375583-60377806
gnl|CHGC|GOBAR_DD17762	RLK-Pelle_Extensin	Gba_Dt5	12191294-12196112	CotAD_09686	RLK-Pelle_Extensin	Ghi_Dt9	57982418-57987344
gnl|CHGC|GOBAR_DD20067	RLK-Pelle_LRR-III	Gba_Dt5	12518060-12520053	CotAD_09713	RLK-Pelle_LRR-III	Ghi_Dt9	57651858-57653851
gnl|CHGC|GOBAR_DD20058	RLK-Pelle_RLCK-VIIa-2	Gba_Dt5	12579656-12581384	CotAD_09722	RLK-Pelle_RLCK-VIIa-2	Ghi_Dt9	57579359-57581086
gnl|CHGC|GOBAR_DD16771	STE_STE20-Fray	Gba_Dt5	12776499-12783989	CotAD_09759	STE_STE20-Fray	Ghi_Dt9	57317670-57324637
gnl|CHGC|GOBAR_DD18986	RLK-Pelle_DLSV	Gba_Dt5	13907152-13913834	CotAD_25705	RLK-Pelle_DLSV	Ghi_Dt9	55535316-55543341
gnl|CHGC|GOBAR_DD32830	RLK-Pelle_DLSV	Gba_Dt5	14187115-14192400	CotAD_25706	RLK-Pelle_DLSV	Ghi_Dt9	55526037-55531989
gnl|CHGC|GOBAR_DD28256	RLK-Pelle_SD-2b	Gba_Dt5	14322369-14336840	CotAD_25713	RLK-Pelle_SD-2b	Ghi_Dt9	55438589-55439530
gnl|CHGC|GOBAR_DD23744	RLK-Pelle_LRR-VIII-1	Gba_Dt5	14934476-14941614	CotAD_46053	RLK-Pelle_LRR-VIII-1	Ghi_Dt9	55105495-55112641
gnl|CHGC|GOBAR_DD22853	RLK-Pelle_LRR-XI-1	Gba_Dt5	16091048-16098537	CotAD_32175	RLK-Pelle_LRR-XI-1	Ghi_Dt9	54282519-54285548
gnl|CHGC|GOBAR_DD32141	RLK-Pelle_RLCK-XII-1	Gba_Dt5	16668707-16672464	CotAD_58349	RLK-Pelle_RLCK-XII-1	Ghi_Dt9	54108078-54111831
gnl|CHGC|GOBAR_DD18730	RLK-Pelle_LRR-XI-1	Gba_Dt5	17089167-17092293	CotAD_13406	RLK-Pelle_LRR-XI-1	Ghi_Dt9	52914735-52921968
gnl|CHGC|GOBAR_DD38135	CMGC_MAPK	Gba_Dt5	17705877-17709999	CotAD_13472	CMGC_MAPK	Ghi_Dt9	52292192-52294175
gnl|CHGC|GOBAR_DD17535	AGC_MAST	Gba_Dt5	18179034-18183767	CotAD_13517	AGC_MAST	Ghi_Dt9	51959076-51966950
gnl|CHGC|GOBAR_DD16433	RLK-Pelle_LRR-XI-1	Gba_Dt5	19671032-19674085	CotAD_36059	RLK-Pelle_LRR-XI-1	Ghi_Dt9	49269447-49271537
gnl|CHGC|GOBAR_DD16434	RLK-Pelle_LRR-XI-1	Gba_Dt5	19684541-19688493	CotAD_36058	RLK-Pelle_LRR-XI-1	Ghi_Dt9	49256008-49258966
gnl|CHGC|GOBAR_DD34251	TKL_CTR1-DRK-2	Gba_Dt5	20634959-20640556	CotAD_60248	TKL_CTR1-DRK-2	Ghi_Dt9	48704889-48711975
gnl|CHGC|GOBAR_DD08040	CAMK_CDPK	Gba_Dt5	20947491-20950011	CotAD_42747	CAMK_CDPK	Ghi_Dt9	47807158-47808758
gnl|CHGC|GOBAR_DD09507	RLK-Pelle_SD-2b	Gba_Dt5	22169263-22171776	CotAD_50251	RLK-Pelle_SD-2b	Ghi_Dt9	46913710-46916346
gnl|CHGC|GOBAR_DD04499	RLK-Pelle_LRR-XI-1	Gba_Dt5	26970906-26975804	CotAD_16694	RLK-Pelle_LRR-XI-1	Ghi_Dt9	45978556-45981757
gnl|CHGC|GOBAR_DD04512	RLK-Pelle_LRR-XI-1	Gba_Dt5	27204565-27207617	CotAD_16707	RLK-Pelle_LRR-XI-1	Ghi_Dt9	45734909-45737961
gnl|CHGC|GOBAR_DD04513	RLK-Pelle_CR4L	Gba_Dt5	27217470-27220128	CotAD_16708	RLK-Pelle_CR4L	Ghi_Dt9	45722640-45724610
gnl|CHGC|GOBAR_DD15267	SCY1_SCYL2	Gba_Dt5	27533589-27547416	CotAD_16749	SCY1_SCYL2	Ghi_Dt9	45259936-45272754
gnl|CHGC|GOBAR_DD34291	AGC-Pl	Gba_Dt5	27765022-27767738	CotAD_16768	AGC-Pl	Ghi_Dt9	45055089-45057831
gnl|CHGC|GOBAR_DD34998	SCY1_SCYL1	Gba_Dt5	27975322-27983768	CotAD_16773	SCY1_SCYL1	Ghi_Dt9	44979620-44988609
gnl|CHGC|GOBAR_DD04109	RLK-Pelle_LRK10L-2	Gba_Dt5	29290368-29292795	CotAD_08185	RLK-Pelle_LRK10L-2	Ghi_Dt9	38187227-38189688
gnl|CHGC|GOBAR_DD32218	TKL_CTR1-DRK-2	Gba_Dt5	29444131-29450888	CotAD_46540	TKL_CTR1-DRK-2	Ghi_Dt9	35244153-35250226
gnl|CHGC|GOBAR_DD20171	RLK-Pelle_LRR-XII-1	Gba_Dt5	29684995-29688468	CotAD_57447	RLK-Pelle_LRR-XII-1	Ghi_Dt9	34947394-34958972
gnl|CHGC|GOBAR_DD13051	RLK-Pelle_RLCK-VIIa-1	Gba_Dt5	30710211-30713222	CotAD_22112	RLK-Pelle_RLCK-VIIa-1	Ghi_Dt9	32209242-32212257
gnl|CHGC|GOBAR_DD23406	RLK-Pelle_LRR-XII-1	Gba_Dt5	31003496-31006732	CotAD_22086	RLK-Pelle_LRR-XII-1	Ghi_Dt9	31835597-31838833
gnl|CHGC|GOBAR_DD13487	RLK-Pelle_DLSV	Gba_Dt5	36166895-36170958	CotAD_41946	RLK-Pelle_DLSV	Ghi_Dt9	26142056-26145575
gnl|CHGC|GOBAR_DD06001	RLK-Pelle_DLSV	Gba_Dt5	39777115-39779682	CotAD_54762	RLK-Pelle_DLSV	Ghi_Dt9	19648936-19651498
gnl|CHGC|GOBAR_DD18273	RLK-Pelle_LRR-XII-1	Gba_Dt5	51081840-51086181	CotAD_41214	RLK-Pelle_LRR-XII-1	Ghi_Dt9	8469293-8475069
gnl|CHGC|GOBAR_DD23061	RLK-Pelle_LRR-XII-1	Gba_Dt5	51475099-51479680	CotAD_41207	RLK-Pelle_LRR-XII-1	Ghi_Dt9	8279963-8281080
gnl|CHGC|GOBAR_DD25391	RLK-Pelle_LRR-XII-1	Gba_Dt5	51816775-51820215	CotAD_41202	RLK-Pelle_LRR-XII-1	Ghi_Dt9	8221304-8225605
gnl|CHGC|GOBAR_DD33160	RLK-Pelle_LRR-Xb-1	Gba_Dt5	53661105-53664260	CotAD_21149	RLK-Pelle_LRR-Xb-1	Ghi_Dt9	5983202-5986357
gnl|CHGC|GOBAR_DD06185	RLK-Pelle_LRR-XI-1	Gba_Dt5	58939950-58943278	CotAD_47446	RLK-Pelle_LRR-XI-1	Ghi_Dt9	1575227-1578139
gnl|CHGC|GOBAR_DD32438	RLK-Pelle_LRR-Xb-1	Gba_Dt5	59267633-59271268	CotAD_47479	RLK-Pelle_LRR-Xb-1	Ghi_Dt9	1261323-1264958
gnl|CHGC|GOBAR_DD19234	CAMK_CAMKL-CHK1	Gba_Dt5	11261498-11262844	CotAD_00097	CAMK_CAMKL-CHK1	Ghi_Dt9	64511336-64512688
gnl|CHGC|GOBAR_DD16752	RLK-Pelle_LRR-V	Gba_Dt5	12936154-12941418	CotAD_01529	RLK-Pelle_LRR-V	Ghi_Dt9	60515421-60519646
gnl|CHGC|GOBAR_DD16173	RLK-Pelle_DLSV	Gba_Dt5	15628783-15634108	CotAD_27319	RLK-Pelle_DLSV	Ghi_Dt9	56596077-56599213
gnl|CHGC|GOBAR_DD18132	STE_STE11	Gba_Dt5	15931651-15933293	CotAD_27366	STE_STE11	Ghi_Dt9	56251343-56254192
gnl|CHGC|GOBAR_DD10639	RLK-Pelle_SD-2b	Gba_Dt5	18909149-18912040	CotAD_31314	RLK-Pelle_SD-2b	Ghi_Dt9	53643069-53645494
gnl|CHGC|GOBAR_DD14531	RLK-Pelle_LRR-XI-1	Gba_Dt5	24845799-24848834	CotAD_16707	RLK-Pelle_LRR-XI-1	Ghi_Dt9	45734909-45737961
gnl|CHGC|GOBAR_DD20171	RLK-Pelle_LRR-XII-1	Gba_Dt5	29684995-29688468	CotAD_08159	RLK-Pelle_LRR-XII-1	Ghi_Dt9	37502100-37502951
gnl|CHGC|GOBAR_DD00764	RLK-Pelle_L-LEC	Gba_Dt5	32264969-32268226	CotAD_22160	RLK-Pelle_L-LEC	Ghi_Dt9	33174777-33176858
gnl|CHGC|GOBAR_DD13487	RLK-Pelle_DLSV	Gba_Dt5	36166895-36170958	CotAD_56715	RLK-Pelle_DLSV	Ghi_Dt9	13089104-13093036
gnl|CHGC|GOBAR_DD30211	RLK-Pelle_LRR-XII-1	Gba_Dt5	50828620-50834823	CotAD_41207	RLK-Pelle_LRR-XII-1	Ghi_Dt9	8279963-8281080
gnl|CHGC|GOBAR_DD18286	RLK-Pelle_LRR-XII-1	Gba_Dt5	51301146-51305427	CotAD_41202	RLK-Pelle_LRR-XII-1	Ghi_Dt9	8221304-8225605
gnl|CHGC|GOBAR_DD13788	RLK-Pelle_LRR-XII-1	Gba_Dt5	56846632-56850533	CotAD_41090	RLK-Pelle_LRR-XII-1	Ghi_Dt9	217499-218160
gnl|CHGC|GOBAR_DD27412	CAMK_CDPK	Gba_Dt5	57176042-57179143	CotAD_41076	CAMK_CDPK	Ghi_Dt9	26581-29693
gnl|CHGC|GOBAR_DD12332	RLK-Pelle_RLCK-IXb	Gba_Dt5	244587-251980	CotAD_43407	RLK-Pelle_RLCK-IXb	Ghi_Dt9	69111292-69114286
gnl|CHGC|GOBAR_DD15014	RLK-Pelle_RLCK-Os	Gba_Dt5	330294-331373	CotAD_43375	RLK-Pelle_RLCK-Os	Ghi_Dt9	68747109-68748496
gnl|CHGC|GOBAR_DD37355	RLK-Pelle_PERK-1	Gba_Dt5	1469421-1471693	CotAD_00470	RLK-Pelle_PERK-1	Ghi_Dt9	67249690-67251962
gnl|CHGC|GOBAR_DD18442	RLK-Pelle_LRR-III	Gba_Dt5	3252666-3254555	CotAD_00353	RLK-Pelle_LRR-III	Ghi_Dt9	66460198-66462087
gnl|CHGC|GOBAR_DD27386	CAMK_CAMKL-CHK1	Gba_Dt5	4999165-5000460	CotAD_00165	CAMK_CAMKL-CHK1	Ghi_Dt9	65025881-65027176
gnl|CHGC|GOBAR_DD23834	RLK-Pelle_LRR-XI-1	Gba_Dt5	5118771-5125629	CotAD_00148	RLK-Pelle_LRR-XI-1	Ghi_Dt9	64919193-64921831
gnl|CHGC|GOBAR_DD20206	RLK-Pelle_PERK-2	Gba_Dt6	1228735-1232439	CotAD_06651	RLK-Pelle_PERK-2	Ghi_Dt1	18632001-18636367
gnl|CHGC|GOBAR_DD12763	RLK-Pelle_LRR-III	Gba_Dt6	9141709-9144468	CotAD_23850	RLK-Pelle_LRR-III	Ghi_Dt1	20157665-20160225
gnl|CHGC|GOBAR_DD18950	RLK-Pelle_PERK-1	Gba_Dt6	10757938-10762658	CotAD_23802	RLK-Pelle_PERK-1	Ghi_Dt1	21572675-21577404
gnl|CHGC|GOBAR_DD03649	RLK-Pelle_PERK-1	Gba_Dt6	20012944-20020030	CotAD_33233	RLK-Pelle_PERK-1	Ghi_Dt1	29111212-29128497
gnl|CHGC|GOBAR_DD02711	RLK-Pelle_LRR-XI-1	Gba_Dt6	20359106-20364364	CotAD_33226	RLK-Pelle_LRR-XI-1	Ghi_Dt1	29371555-29373894
gnl|CHGC|GOBAR_DD02701	CAMK_CAMKL-CHK1	Gba_Dt6	20853448-20854743	CotAD_33218	CAMK_CAMKL-CHK1	Ghi_Dt1	29874097-29875392
gnl|CHGC|GOBAR_DD10547	RLK-Pelle_LRR-VII-2	Gba_Dt6	21930914-21933364	CotAD_33215	RLK-Pelle_LRR-VII-2	Ghi_Dt1	30038770-30039465
gnl|CHGC|GOBAR_DD13378	CAMK_CAMKL-CHK1	Gba_Dt6	22628445-22629218	CotAD_62432	CAMK_CAMKL-CHK1	Ghi_Dt1	31397803-31399152
gnl|CHGC|GOBAR_DD13117	RLK-Pelle_LRR-V	Gba_Dt6	31221304-31225665	CotAD_53454	RLK-Pelle_LRR-V	Ghi_Dt1	34553337-34559157
gnl|CHGC|GOBAR_DD13965	RLK-Pelle_LRR-III	Gba_Dt6	31618497-31622615	CotAD_53451	RLK-Pelle_LRR-III	Ghi_Dt1	34822727-34824959
gnl|CHGC|GOBAR_DD14277	RLK-Pelle_LRR-XII-1	Gba_Dt6	31753662-31756814	CotAD_53449	RLK-Pelle_LRR-XII-1	Ghi_Dt1	35171523-35179497
gnl|CHGC|GOBAR_DD09713	RLK-Pelle_DLSV	Gba_Dt6	36871008-36873756	CotAD_62986	RLK-Pelle_DLSV	Ghi_Dt1	38854473-38856629
gnl|CHGC|GOBAR_DD05613	RLK-Pelle_DLSV	Gba_Dt6	37251376-37254740	CotAD_59287	RLK-Pelle_DLSV	Ghi_Dt1	42884077-42887248
gnl|CHGC|GOBAR_DD33713	RLK-Pelle_DLSV	Gba_Dt6	37631512-37634921	CotAD_59284	RLK-Pelle_DLSV	Ghi_Dt1	43035085-43038493
gnl|CHGC|GOBAR_DD21842	RLK-Pelle_DLSV	Gba_Dt6	37845125-37848763	CotAD_59281	RLK-Pelle_DLSV	Ghi_Dt1	43191117-43194682
gnl|CHGC|GOBAR_DD33974	RLK-Pelle_L-LEC	Gba_Dt6	41137684-41139490	CotAD_38452	RLK-Pelle_L-LEC	Ghi_Dt1	44985312-44987387
gnl|CHGC|GOBAR_DD21228	RLK-Pelle_LRR-XII-1	Gba_Dt6	46145852-46149619	CotAD_55631	RLK-Pelle_LRR-XII-1	Ghi_Dt1	45988488-45992254
gnl|CHGC|GOBAR_DD04318	CAMK_CAMKL-CHK1	Gba_Dt6	47468614-47474404	CotAD_41280	CAMK_CAMKL-CHK1	Ghi_Dt1	46676408-46682721
gnl|CHGC|GOBAR_DD03238	RLK-Pelle_DLSV	Gba_Dt6	49266206-49268793	CotAD_35522	RLK-Pelle_DLSV	Ghi_Dt1	49295539-49297151
gnl|CHGC|GOBAR_DD03239	RLK-Pelle_DLSV	Gba_Dt6	49270973-49271830	CotAD_35519	RLK-Pelle_DLSV	Ghi_Dt1	49304538-49307144
gnl|CHGC|GOBAR_DD03241	RLK-Pelle_DLSV	Gba_Dt6	49292280-49294111	CotAD_35517	RLK-Pelle_DLSV	Ghi_Dt1	49327304-49329789
gnl|CHGC|GOBAR_DD14060	RLK-Pelle_RLCK-VIIa-1	Gba_Dt6	50027952-50029569	CotAD_35485	RLK-Pelle_RLCK-VIIa-1	Ghi_Dt1	50090995-50092611
gnl|CHGC|GOBAR_DD00844	RLK-Pelle_LRR-VII-2	Gba_Dt6	43420772-43423080	CotAD_47770	RLK-Pelle_LRR-VII-2	Ghi_Dt1	35901258-35903565
gnl|CHGC|GOBAR_DD11817	RLK-Pelle_DLSV	Gba_Dt6	45237539-45242167	CotAD_47800	RLK-Pelle_DLSV	Ghi_Dt1	37381787-37387091
gnl|CHGC|GOBAR_DD23071	RLK-Pelle_DLSV	Gba_Dt6	45368350-45373859	CotAD_47804	RLK-Pelle_DLSV	Ghi_Dt1	37511808-37521478
gnl|CHGC|GOBAR_DD12872	RLK-Pelle_DLSV	Gba_Dt6	52651347-52654481	CotAD_59287	RLK-Pelle_DLSV	Ghi_Dt1	42884077-42887248
gnl|CHGC|GOBAR_DD17613	RLK-Pelle_DLSV	Gba_Dt6	59595724-59599993	CotAD_59284	RLK-Pelle_DLSV	Ghi_Dt1	43035085-43038493
gnl|CHGC|GOBAR_DD17609	RLK-Pelle_DLSV	Gba_Dt6	59633047-59636228	CotAD_35522	RLK-Pelle_DLSV	Ghi_Dt1	49295539-49297151
gnl|CHGC|GOBAR_DD06693	RLK-Pelle_LRR-XI-1	Gba_Dt6	4295586-4300347	CotAD_68281	RLK-Pelle_LRR-XI-1	Ghi_Dt1	25830391-25831774
gnl|CHGC|GOBAR_DD09152	RLK-Pelle_SD-2b	Gba_Dt6	5648421-5654549	CotAD_46416	RLK-Pelle_SD-2b	Ghi_Dt1	24663086-24669296
gnl|CHGC|GOBAR_DD04704	TKL-Pl-6	Gba_Dt6	6741859-6748253	CotAD_38892	TKL-Pl-6	Ghi_Dt1	24098324-24103256
gnl|CHGC|GOBAR_DD16548	RLK-Pelle_RLCK-IV	Gba_Dt6	7695383-7698538	CotAD_26234	RLK-Pelle_RLCK-IV	Ghi_Dt1	23615499-23618653
gnl|CHGC|GOBAR_DD29024	CAMK_CAMKL-CHK1	Gba_Dt6	8395950-8402754	CotAD_26269	CAMK_CAMKL-CHK1	Ghi_Dt1	22795762-22802577
gnl|CHGC|GOBAR_DD21123	RLK-Pelle_LRR-I-1	Gba_Dt6	12190697-12201188	CotAD_06671	RLK-Pelle_LRR-I-1	Ghi_Dt1	18890262-18899248
gnl|CHGC|GOBAR_DD14120	RLK-Pelle_RLCK-IXb	Gba_Dt6	12843010-12846648	CotAD_06602	RLK-Pelle_RLCK-IXb	Ghi_Dt1	17725768-17728820
gnl|CHGC|GOBAR_DD14123	STE_STE7	Gba_Dt6	12941352-12943852	CotAD_06599	STE_STE7	Ghi_Dt1	17626335-17628837
gnl|CHGC|GOBAR_DD05571	RLK-Pelle_RLCK-VIIa-2	Gba_Dt6	14214375-14217062	CotAD_06562	RLK-Pelle_RLCK-VIIa-2	Ghi_Dt1	16901811-16903420
gnl|CHGC|GOBAR_DD07556	RLK-Pelle_RLCK-VIIa-2	Gba_Dt6	14595695-14597344	CotAD_06505	RLK-Pelle_RLCK-VIIa-2	Ghi_Dt1	15482801-15484687
gnl|CHGC|GOBAR_DD06163	RLK-Pelle_CR4L	Gba_Dt6	32527208-32530071	CotAD_56736	RLK-Pelle_CR4L	Ghi_Dt1	1482624-1484573
gnl|CHGC|GOBAR_DD06574	RLK-Pelle_LRR-V	Gba_Dt6	50790360-50794860	CotAD_20501	RLK-Pelle_LRR-V	Ghi_Dt6	10868256-10873481
gnl|CHGC|GOBAR_DD07304	CMGC_GSK	Gba_Dt6	59077888-59080356	CotAD_20243	CMGC_GSK	Ghi_Dt6	18032037-18035208
gnl|CHGC|GOBAR_DD07303	CAMK_CAMKL-CHK1	Gba_Dt6	59083885-59085273	CotAD_20246	CAMK_CAMKL-CHK1	Ghi_Dt6	18054704-18056582
gnl|CHGC|GOBAR_DD07302	RLK-Pelle_LRR-VI-2	Gba_Dt6	59091080-59097479	CotAD_20247	RLK-Pelle_LRR-VI-2	Ghi_Dt6	18102265-18106320
gnl|CHGC|GOBAR_DD17613	RLK-Pelle_DLSV	Gba_Dt6	59595724-59599993	CotAD_20293	RLK-Pelle_DLSV	Ghi_Dt6	18691566-18694843
gnl|CHGC|GOBAR_DD17609	RLK-Pelle_DLSV	Gba_Dt6	59633047-59636228	CotAD_20296	RLK-Pelle_DLSV	Ghi_Dt6	18741013-18743344
gnl|CHGC|GOBAR_DD04704	TKL-Pl-6	Gba_Dt6	6741859-6748253	CotAD_50792	TKL-Pl-6	Ghi_Dt9	68326407-68331925
gnl|CHGC|GOBAR_DD12763	RLK-Pelle_LRR-III	Gba_Dt6	9141709-9144468	CotAD_00504	RLK-Pelle_LRR-III	Ghi_Dt9	67526710-67528220
gnl|CHGC|GOBAR_DD18950	RLK-Pelle_PERK-1	Gba_Dt6	10757938-10762658	CotAD_00470	RLK-Pelle_PERK-1	Ghi_Dt9	67249690-67251962
gnl|CHGC|GOBAR_DD14123	STE_STE7	Gba_Dt6	12941352-12943852	CotAD_00381	STE_STE7	Ghi_Dt9	66630251-66632966
gnl|CHGC|GOBAR_DD05571	RLK-Pelle_RLCK-VIIa-2	Gba_Dt6	14214375-14217062	CotAD_00358	RLK-Pelle_RLCK-VIIa-2	Ghi_Dt9	66482885-66484588
gnl|CHGC|GOBAR_DD04772	RLK-Pelle_RLCK-IXb	Gba_Dt6	16978239-16981999	CotAD_00291	RLK-Pelle_RLCK-IXb	Ghi_Dt9	66018118-66021051
gnl|CHGC|GOBAR_DD12044	TKL_CTR1-DRK-2	Gba_Dt6	17932724-17940258	CotAD_00270	TKL_CTR1-DRK-2	Ghi_Dt9	65866953-65873026
gnl|CHGC|GOBAR_DD10329	RLK-Pelle_LRR-XI-1	Gba_Dt6	18576429-18579596	CotAD_00237	RLK-Pelle_LRR-XI-1	Ghi_Dt9	65627127-65630254
gnl|CHGC|GOBAR_DD02711	RLK-Pelle_LRR-XI-1	Gba_Dt6	20359106-20364364	CotAD_00188	RLK-Pelle_LRR-XI-1	Ghi_Dt9	65225179-65228097
gnl|CHGC|GOBAR_DD02701	CAMK_CAMKL-CHK1	Gba_Dt6	20853448-20854743	CotAD_00165	CAMK_CAMKL-CHK1	Ghi_Dt9	65025881-65027176
gnl|CHGC|GOBAR_DD10547	RLK-Pelle_LRR-VII-2	Gba_Dt6	21930914-21933364	CotAD_00160	RLK-Pelle_LRR-VII-2	Ghi_Dt9	64979940-64982498
gnl|CHGC|GOBAR_DD13378	CAMK_CAMKL-CHK1	Gba_Dt6	22628445-22629218	CotAD_00097	CAMK_CAMKL-CHK1	Ghi_Dt9	64511336-64512688
gnl|CHGC|GOBAR_DD13117	RLK-Pelle_LRR-V	Gba_Dt6	31221304-31225665	CotAD_01529	RLK-Pelle_LRR-V	Ghi_Dt9	60515421-60519646
gnl|CHGC|GOBAR_DD13965	RLK-Pelle_LRR-III	Gba_Dt6	31618497-31622615	CotAD_01535	RLK-Pelle_LRR-III	Ghi_Dt9	60456916-60459127
gnl|CHGC|GOBAR_DD02568	RLK-Pelle_LRR-V	Gba_Dt6	48644218-48649800	CotAD_09747	RLK-Pelle_LRR-V	Ghi_Dt9	57393001-57397852
gnl|CHGC|GOBAR_DD03241	RLK-Pelle_DLSV	Gba_Dt6	49292280-49294111	CotAD_27329	RLK-Pelle_DLSV	Ghi_Dt9	56518384-56521337
gnl|CHGC|GOBAR_DD12473	RLK-Pelle_LRR-VIII-1	Gba_Dt6	57555225-57559573	CotAD_46053	RLK-Pelle_LRR-VIII-1	Ghi_Dt9	55105495-55112641
gnl|CHGC|GOBAR_DD20206	RLK-Pelle_PERK-2	Gba_Dt6	1228735-1232439	CotAD_09675	RLK-Pelle_PERK-2	Ghi_Dt9	58123817-58128240
gnl|CHGC|GOBAR_DD21018	RLK-Pelle_SD-2b	Gba_Dt6	2076732-2079131	CotAD_31312	RLK-Pelle_SD-2b	Ghi_Dt9	53649404-53651803
gnl|CHGC|GOBAR_DD01733	RLK-Pelle_LRR-XI-1	Gba_Dt6	2753052-2756087	CotAD_36059	RLK-Pelle_LRR-XI-1	Ghi_Dt9	49269447-49271537
gnl|CHGC|GOBAR_DD01734	RLK-Pelle_LRR-XI-1	Gba_Dt6	2760703-2763641	CotAD_36058	RLK-Pelle_LRR-XI-1	Ghi_Dt9	49256008-49258966
gnl|CHGC|GOBAR_DD32216	TKL_CTR1-DRK-2	Gba_Dt6	3448701-3455104	CotAD_60248	TKL_CTR1-DRK-2	Ghi_Dt9	48704889-48711975
gnl|CHGC|GOBAR_DD09152	RLK-Pelle_SD-2b	Gba_Dt6	5648421-5654549	CotAD_50251	RLK-Pelle_SD-2b	Ghi_Dt9	46913710-46916346
gnl|CHGC|GOBAR_DD04944	RLK-Pelle_Extensin	Gba_Dt7	1141271-1147214	CotAD_48325	RLK-Pelle_Extensin	Ghi_Dt1	4233956-4237927
gnl|CHGC|GOBAR_DD19375	CMGC_DYRK-PRP4	Gba_Dt7	7627649-7635126	CotAD_30991	CMGC_DYRK-PRP4	Ghi_Dt1	36967130-36975399
gnl|CHGC|GOBAR_DD09192	RLK-Pelle_LRR-XIIIa	Gba_Dt7	8267000-8270388	CotAD_09068	RLK-Pelle_LRR-XIIIa	Ghi_Dt1	39661811-39665202
gnl|CHGC|GOBAR_DD35235	RLK-Pelle_LRR-III	Gba_Dt7	9581491-9585410	CotAD_35956	RLK-Pelle_LRR-III	Ghi_Dt1	44988676-44990979
gnl|CHGC|GOBAR_DD35233	RLK-Pelle_LRK10L-2	Gba_Dt7	9594900-9599175	CotAD_35953	RLK-Pelle_LRK10L-2	Ghi_Dt1	45018142-45020136
gnl|CHGC|GOBAR_DD19107	RLK-Pelle_CrRLK1L-1	Gba_Dt7	13568859-13571355	CotAD_49930	RLK-Pelle_CrRLK1L-1	Ghi_Dt1	47261741-47264236
gnl|CHGC|GOBAR_DD02530	NEK	Gba_Dt7	17174078-17180380	CotAD_46869	NEK	Ghi_Dt1	47878793-47884571
gnl|CHGC|GOBAR_DD02546	RLK-Pelle_URK-1	Gba_Dt7	17584604-17587943	CotAD_69354	RLK-Pelle_URK-1	Ghi_Dt1	50594004-50596578
gnl|CHGC|GOBAR_DD34016	TLK	Gba_Dt7	17958265-17967001	CotAD_72781	TLK	Ghi_Dt1	50745129-50753863
gnl|CHGC|GOBAR_DD30683	CAMK_CDPK	Gba_Dt7	19637205-19638767	CotAD_16449	CAMK_CDPK	Ghi_Dt1	52664701-52666181
gnl|CHGC|GOBAR_DD11394	RLK-Pelle_RLCK-VIII	Gba_Dt7	22234762-22237107	CotAD_25783	RLK-Pelle_RLCK-VIII	Ghi_Dt1	54786425-54790220
gnl|CHGC|GOBAR_DD11376	RLK-Pelle_LRR-XV	Gba_Dt7	22503453-22508520	CotAD_25801	RLK-Pelle_LRR-XV	Ghi_Dt1	55050390-55053763
gnl|CHGC|GOBAR_DD27594	CAMK_CAMKL-CHK1	Gba_Dt7	22981903-22985340	CotAD_25826	CAMK_CAMKL-CHK1	Ghi_Dt1	55538634-55542071
gnl|CHGC|GOBAR_DD22028	RLK-Pelle_RLCK-V	Gba_Dt7	24864053-24866444	CotAD_29600	RLK-Pelle_RLCK-V	Ghi_Dt1	57665927-57668804
gnl|CHGC|GOBAR_DD22935	AGC_RSK-2	Gba_Dt7	32965288-32966649	CotAD_66299	AGC_RSK-2	Ghi_Dt1	65923369-65924954
gnl|CHGC|GOBAR_DD15159	TKL-Pl-7	Gba_Dt7	39378353-39381546	CotAD_68354	TKL-Pl-7	Ghi_Dt1	71983025-71986725
gnl|CHGC|GOBAR_DD14211	RLK-Pelle_LRR-III	Gba_Dt7	43429455-43431026	CotAD_41057	RLK-Pelle_LRR-III	Ghi_Dt1	74814976-74817672
gnl|CHGC|GOBAR_DD02849	RLK-Pelle_CrRLK1L-1	Gba_Dt7	44890467-44892851	CotAD_47533	RLK-Pelle_CrRLK1L-1	Ghi_Dt1	77466861-77469245
gnl|CHGC|GOBAR_DD12267	RLK-Pelle_CrRLK1L-1	Gba_Dt7	45534283-45535951	CotAD_47527	RLK-Pelle_CrRLK1L-1	Ghi_Dt1	77636902-77638128
gnl|CHGC|GOBAR_DD27152	RLK-Pelle_LRR-Xa	Gba_Dt7	49719602-49720571	CotAD_35776	RLK-Pelle_LRR-Xa	Ghi_Dt1	82093537-82096570
gnl|CHGC|GOBAR_DD37825	CK1_CK1	Gba_Dt7	52515916-52520107	CotAD_28748	CK1_CK1	Ghi_Dt1	84854646-84859313
gnl|CHGC|GOBAR_DD07422	RLK-Pelle_LRR-Xa	Gba_Dt7	52913277-52915097	CotAD_28712	RLK-Pelle_LRR-Xa	Ghi_Dt1	85445069-85446889
gnl|CHGC|GOBAR_DD23078	RLK-Pelle_LRR-III	Gba_Dt7	53194336-53196097	CotAD_28684	RLK-Pelle_LRR-III	Ghi_Dt1	85812255-85813784
gnl|CHGC|GOBAR_DD36128	TKL-Pl-4	Gba_Dt7	53469772-53472698	CotAD_28677	TKL-Pl-4	Ghi_Dt1	85878402-85881783
gnl|CHGC|GOBAR_DD15825	RLK-Pelle_CrRLK1L-1	Gba_Dt7	54292392-54295064	CotAD_60579	RLK-Pelle_CrRLK1L-1	Ghi_Dt1	91377682-91379580
gnl|CHGC|GOBAR_DD31322	RLK-Pelle_RLCK-VIIa-2	Gba_Dt7	4821964-4825633	CotAD_10503	RLK-Pelle_RLCK-VIIa-2	Ghi_Dt1	41632284-41636053
gnl|CHGC|GOBAR_DD08625	RLK-Pelle_L-LEC	Gba_Dt7	10154347-10157277	CotAD_36002	RLK-Pelle_L-LEC	Ghi_Dt1	44488612-44491543
gnl|CHGC|GOBAR_DD06080	RLK-Pelle_RLCK-IV	Gba_Dt7	14917091-14921129	CotAD_28948	RLK-Pelle_RLCK-IV	Ghi_Dt1	50168405-50171880
gnl|CHGC|GOBAR_DD06267	CAMK_CAMKL-LKB	Gba_Dt7	18817320-18821314	CotAD_16413	CAMK_CAMKL-LKB	Ghi_Dt1	53388962-53392769
gnl|CHGC|GOBAR_DD30102	CMGC_MAPK	Gba_Dt7	21219290-21223476	CotAD_29592	CMGC_MAPK	Ghi_Dt1	57728465-57732041
gnl|CHGC|GOBAR_DD09002	RLK-Pelle_LRR-I-1	Gba_Dt7	31080366-31088063	CotAD_44784	RLK-Pelle_LRR-I-1	Ghi_Dt1	78948595-78953095
gnl|CHGC|GOBAR_DD27434	RLK-Pelle_CrRLK1L-1	Gba_Dt7	45169939-45172353	CotAD_72244	RLK-Pelle_CrRLK1L-1	Ghi_Dt1	84748072-84750674
gnl|CHGC|GOBAR_DD12267	RLK-Pelle_CrRLK1L-1	Gba_Dt7	45534283-45535951	CotAD_54379	RLK-Pelle_CrRLK1L-1	Ghi_Dt1	92615731-92616996
gnl|CHGC|GOBAR_DD07720	RLK-Pelle_CrRLK1L-1	Gba_Dt7	46065009-46066651	CotAD_54369	RLK-Pelle_CrRLK1L-1	Ghi_Dt1	93217510-93220230
gnl|CHGC|GOBAR_DD16325	RLK-Pelle_LRR-XI-1	Gba_Dt7	2865427-2868888	CotAD_10397	RLK-Pelle_LRR-XI-1	Ghi_Dt1	43483360-43486329
gnl|CHGC|GOBAR_DD16329	CK1_CK1-Pl	Gba_Dt7	2910246-2913252	CotAD_10400	CK1_CK1-Pl	Ghi_Dt1	43435745-43442514
gnl|CHGC|GOBAR_DD18709	RLK-Pelle_RLCK-X	Gba_Dt7	3913726-3918182	CotAD_10456	RLK-Pelle_RLCK-X	Ghi_Dt1	42493824-42497202
gnl|CHGC|GOBAR_DD25339	CAMK_CAMKL-CHK1	Gba_Dt7	4071735-4073150	CotAD_10463	CAMK_CAMKL-CHK1	Ghi_Dt1	42343280-42345398
gnl|CHGC|GOBAR_DD26411	WNK_NRBP	Gba_Dt7	7240339-7243634	CotAD_31050	WNK_NRBP	Ghi_Dt1	37559865-37562862
gnl|CHGC|GOBAR_DD04267	RLK-Pelle_CrRLK1L-1	Gba_Dt7	10843364-10845725	CotAD_68606	RLK-Pelle_CrRLK1L-1	Ghi_Dt1	36728011-36730225
gnl|CHGC|GOBAR_DD02530	NEK	Gba_Dt7	17174078-17180380	CotAD_60614	NEK	Ghi_Dt1	32239589-32245349
gnl|CHGC|GOBAR_DD02534	RLK-Pelle_LRR-IX	Gba_Dt7	17265472-17267478	CotAD_60611	RLK-Pelle_LRR-IX	Ghi_Dt1	32147183-32151028
gnl|CHGC|GOBAR_DD02546	RLK-Pelle_URK-1	Gba_Dt7	17584604-17587943	CotAD_47155	RLK-Pelle_URK-1	Ghi_Dt1	32064379-32066637
gnl|CHGC|GOBAR_DD34016	TLK	Gba_Dt7	17958265-17967001	CotAD_47144	TLK	Ghi_Dt1	31710591-31719336
gnl|CHGC|GOBAR_DD09495	AGC_RSK-2	Gba_Dt7	20754812-20756044	CotAD_34560	AGC_RSK-2	Ghi_Dt1	30605495-30606906
gnl|CHGC|GOBAR_DD11394	RLK-Pelle_RLCK-VIII	Gba_Dt7	22234762-22237107	CotAD_47992	RLK-Pelle_RLCK-VIII	Ghi_Dt1	27758269-27762131
gnl|CHGC|GOBAR_DD11376	RLK-Pelle_LRR-XV	Gba_Dt7	22503453-22508520	CotAD_67300	RLK-Pelle_LRR-XV	Ghi_Dt1	27465240-27468600
gnl|CHGC|GOBAR_DD27594	CAMK_CAMKL-CHK1	Gba_Dt7	22981903-22985340	CotAD_64770	CAMK_CAMKL-CHK1	Ghi_Dt1	27069093-27072509
gnl|CHGC|GOBAR_DD16450	RLK-Pelle_RLCK-IXb	Gba_Dt7	25464470-25467940	CotAD_67405	RLK-Pelle_RLCK-IXb	Ghi_Dt1	5491580-5497819
gnl|CHGC|GOBAR_DD13422	RLK-Pelle_LRR-XI-1	Gba_Dt7	29155253-29159591	CotAD_48311	RLK-Pelle_LRR-XI-1	Ghi_Dt1	3819838-3823017
gnl|CHGC|GOBAR_DD22993	RLK-Pelle_LRR-XI-1	Gba_Dt7	30563307-30566928	CotAD_71450	RLK-Pelle_LRR-XI-1	Ghi_Dt1	2157614-2161240
gnl|CHGC|GOBAR_DD35235	RLK-Pelle_LRR-III	Gba_Dt7	9581491-9585410	CotAD_41057	RLK-Pelle_LRR-III	Ghi_Dt1	74814976-74817672
gnl|CHGC|GOBAR_DD07379	RLK-Pelle_CrRLK1L-1	Gba_Dt7	11827015-11829740	CotAD_72901	RLK-Pelle_CrRLK1L-1	Ghi_Dt1	73869428-73872151
gnl|CHGC|GOBAR_DD02534	RLK-Pelle_LRR-IX	Gba_Dt7	17265472-17267478	CotAD_46866	RLK-Pelle_LRR-IX	Ghi_Dt1	47792265-47795902
gnl|CHGC|GOBAR_DD06267	CAMK_CAMKL-LKB	Gba_Dt7	18817320-18821314	CotAD_36168	CAMK_CAMKL-LKB	Ghi_Dt1	34437758-34441568
gnl|CHGC|GOBAR_DD30683	CAMK_CDPK	Gba_Dt7	19637205-19638767	CotAD_67913	CAMK_CDPK	Ghi_Dt1	33335674-33338025
gnl|CHGC|GOBAR_DD07489	CAMK_CDPK	Gba_Dt7	20174971-20177802	CotAD_34534	CAMK_CDPK	Ghi_Dt1	29648087-29650837
gnl|CHGC|GOBAR_DD27466	RLK-Pelle_Extensin	Gba_Dt7	29432120-29435985	CotAD_48325	RLK-Pelle_Extensin	Ghi_Dt1	4233956-4237927
gnl|CHGC|GOBAR_DD07118	RLK-Pelle_LRR-XI-1	Gba_Dt7	50992614-50995791	CotAD_48311	RLK-Pelle_LRR-XI-1	Ghi_Dt1	3819838-3823017
gnl|CHGC|GOBAR_DD25858	RLK-Pelle_LRR-XIIIb	Gba_Dt7	200863-207357	CotAD_53851	RLK-Pelle_LRR-XIIIb	Ghi_Dt1	13698778-13705244
gnl|CHGC|GOBAR_DD25856	RLK-Pelle_RLCK-VIIa-2	Gba_Dt7	227874-229665	CotAD_06505	RLK-Pelle_RLCK-VIIa-2	Ghi_Dt1	15482801-15484687
gnl|CHGC|GOBAR_DD35227	STE_STE7	Gba_Dt7	739188-740787	CotAD_06599	STE_STE7	Ghi_Dt1	17626335-17628837
gnl|CHGC|GOBAR_DD35230	CK1_CK1	Gba_Dt7	773251-777835	CotAD_23773	CK1_CK1	Ghi_Dt1	22083640-22087417
gnl|CHGC|GOBAR_DD33806	AGC_PKA-PKG	Gba_Dt7	1920467-1927991	CotAD_23771	AGC_PKA-PKG	Ghi_Dt1	22144221-22150376
gnl|CHGC|GOBAR_DD06387	CAMK_CAMKL-CHK1	Gba_Dt7	3459083-3460387	CotAD_33218	CAMK_CAMKL-CHK1	Ghi_Dt1	29874097-29875392
gnl|CHGC|GOBAR_DD06389	RLK-Pelle_LRR-VII-2	Gba_Dt7	3477850-3480165	CotAD_47770	RLK-Pelle_LRR-VII-2	Ghi_Dt1	35901258-35903565
gnl|CHGC|GOBAR_DD06266	RLK-Pelle_DLSV	Gba_Dt7	18738877-18752485	CotAD_20224	RLK-Pelle_DLSV	Ghi_Dt6	17753395-17759656
gnl|CHGC|GOBAR_DD06270	CAMK_CAMKL-CHK1	Gba_Dt7	18849136-18855094	CotAD_13683	CAMK_CAMKL-CHK1	Ghi_Dt6	13861181-13865291
gnl|CHGC|GOBAR_DD07489	CAMK_CDPK	Gba_Dt7	20174971-20177802	CotAD_13610	CAMK_CDPK	Ghi_Dt6	12952246-12955686
gnl|CHGC|GOBAR_DD09002	RLK-Pelle_LRR-I-1	Gba_Dt7	31080366-31088063	CotAD_44233	RLK-Pelle_LRR-I-1	Ghi_Dt6	8723081-8729837
gnl|CHGC|GOBAR_DD23078	RLK-Pelle_LRR-III	Gba_Dt7	53194336-53196097	CotAD_03206	RLK-Pelle_LRR-III	Ghi_Dt6	6753706-6755656
gnl|CHGC|GOBAR_DD05732	RLK-Pelle_DLSV	Gba_Dt7	53631370-53634026	CotAD_03201	RLK-Pelle_DLSV	Ghi_Dt6	6727123-6729277
gnl|CHGC|GOBAR_DD15523	RLK-Pelle_RLCK-IXb	Gba_Dt7	5609901-5614394	CotAD_22785	RLK-Pelle_RLCK-IXb	Ghi_Dt7	25079920-25083749
gnl|CHGC|GOBAR_DD35235	RLK-Pelle_LRR-III	Gba_Dt7	9581491-9585410	CotAD_05288	RLK-Pelle_LRR-III	Ghi_Dt7	16524776-16527067
gnl|CHGC|GOBAR_DD35233	RLK-Pelle_LRK10L-2	Gba_Dt7	9594900-9599175	CotAD_05254	RLK-Pelle_LRK10L-2	Ghi_Dt7	16019975-16023541
gnl|CHGC|GOBAR_DD04267	RLK-Pelle_CrRLK1L-1	Gba_Dt7	10843364-10845725	CotAD_05175	RLK-Pelle_CrRLK1L-1	Ghi_Dt7	14609532-14612195
gnl|CHGC|GOBAR_DD28861	RLK-Pelle_LysM	Gba_Dt7	12084467-12089744	CotAD_05124	RLK-Pelle_LysM	Ghi_Dt7	13818406-13825617
gnl|CHGC|GOBAR_DD11376	RLK-Pelle_LRR-XV	Gba_Dt7	22503453-22508520	CotAD_05471	RLK-Pelle_LRR-XV	Ghi_Dt7	4661391-4664813
gnl|CHGC|GOBAR_DD07422	RLK-Pelle_LRR-Xa	Gba_Dt7	52913277-52915097	CotAD_05438	RLK-Pelle_LRR-Xa	Ghi_Dt7	4261728-4263545
gnl|CHGC|GOBAR_DD36128	TKL-Pl-4	Gba_Dt7	53469772-53472698	CotAD_05432	TKL-Pl-4	Ghi_Dt7	4154418-4158834
gnl|CHGC|GOBAR_DD25856	RLK-Pelle_RLCK-VIIa-2	Gba_Dt7	227874-229665	CotAD_09722	RLK-Pelle_RLCK-VIIa-2	Ghi_Dt9	57579359-57581086
gnl|CHGC|GOBAR_DD35230	CK1_CK1	Gba_Dt7	773251-777835	CotAD_09694	CK1_CK1	Ghi_Dt9	57903973-57908255
gnl|CHGC|GOBAR_DD04944	RLK-Pelle_Extensin	Gba_Dt7	1141271-1147214	CotAD_09686	RLK-Pelle_Extensin	Ghi_Dt9	57982418-57987344
gnl|CHGC|GOBAR_DD16329	CK1_CK1-Pl	Gba_Dt7	2910246-2913252	CotAD_09637	CK1_CK1-Pl	Ghi_Dt9	58443669-58450449
gnl|CHGC|GOBAR_DD25339	CAMK_CAMKL-CHK1	Gba_Dt7	4071735-4073150	CotAD_01486	CAMK_CAMKL-CHK1	Ghi_Dt9	60896621-60897967
gnl|CHGC|GOBAR_DD02530	NEK	Gba_Dt7	17174078-17180380	CotAD_42407	NEK	Ghi_Dt9	63101028-63107034
gnl|CHGC|GOBAR_DD06267	CAMK_CAMKL-LKB	Gba_Dt7	18817320-18821314	CotAD_54315	CAMK_CAMKL-LKB	Ghi_Dt9	63727392-63730281
gnl|CHGC|GOBAR_DD06270	CAMK_CAMKL-CHK1	Gba_Dt7	18849136-18855094	CotAD_54331	CAMK_CAMKL-CHK1	Ghi_Dt9	63848042-63852695
gnl|CHGC|GOBAR_DD13423	RLK-Pelle_LRR-XI-1	Gba_Dt7	29156416-29159591	CotAD_00229	RLK-Pelle_Singleton	Ghi_Dt9	65547044-65550398
gnl|CHGC|GOBAR_DD25856	RLK-Pelle_RLCK-VIIa-2	Gba_Dt7	227874-229665	CotAD_00358	RLK-Pelle_RLCK-VIIa-2	Ghi_Dt9	66482885-66484588
gnl|CHGC|GOBAR_DD05964	RLK-Pelle_LRR-III	Gba_Dt7	518499-521400	CotAD_00353	RLK-Pelle_LRR-III	Ghi_Dt9	66460198-66462087
gnl|CHGC|GOBAR_DD16317	Aur	Gba_Dt7	2801832-2806184	CotAD_00240	Aur	Ghi_Dt9	65643529-65645599
gnl|CHGC|GOBAR_DD16325	RLK-Pelle_LRR-XI-1	Gba_Dt7	2865427-2868888	CotAD_00237	RLK-Pelle_LRR-XI-1	Ghi_Dt9	65627127-65630254
gnl|CHGC|GOBAR_DD16329	CK1_CK1-Pl	Gba_Dt7	2910246-2913252	CotAD_00231	CK1_CK1-Pl	Ghi_Dt9	65568405-65572715
gnl|CHGC|GOBAR_DD16333	RLK-Pelle_Singleton	Gba_Dt7	2935701-2938704	CotAD_00229	RLK-Pelle_Singleton	Ghi_Dt9	65547044-65550398
gnl|CHGC|GOBAR_DD06387	CAMK_CAMKL-CHK1	Gba_Dt7	3459083-3460387	CotAD_00165	CAMK_CAMKL-CHK1	Ghi_Dt9	65025881-65027176
gnl|CHGC|GOBAR_DD18709	RLK-Pelle_RLCK-X	Gba_Dt7	3913726-3918182	CotAD_00114	RLK-Pelle_RLCK-X	Ghi_Dt9	64654222-64660132
gnl|CHGC|GOBAR_DD25339	CAMK_CAMKL-CHK1	Gba_Dt7	4071735-4073150	CotAD_00097	CAMK_CAMKL-CHK1	Ghi_Dt9	64511336-64512688
gnl|CHGC|GOBAR_DD10960	RLK-Pelle_CrRLK1L-1	Gba_Dt8	271301-273658	CotAD_49930	RLK-Pelle_CrRLK1L-1	Ghi_Dt1	47261741-47264236
gnl|CHGC|GOBAR_DD14988	AGC_RSK-2	Gba_Dt8	1375585-1376823	CotAD_16512	AGC_RSK-2	Ghi_Dt1	51494783-51496749
gnl|CHGC|GOBAR_DD21283	CAMK_CDPK	Gba_Dt8	1691399-1694518	CotAD_16448	CAMK_CDPK	Ghi_Dt1	52669120-52671482
gnl|CHGC|GOBAR_DD14434	RLK-Pelle_RLCK-VIII	Gba_Dt8	4747481-4749725	CotAD_25783	RLK-Pelle_RLCK-VIII	Ghi_Dt1	54786425-54790220
gnl|CHGC|GOBAR_DD30182	RLK-Pelle_RLCK-V	Gba_Dt8	12133234-12134790	CotAD_29600	RLK-Pelle_RLCK-V	Ghi_Dt1	57665927-57668804
gnl|CHGC|GOBAR_DD08671	CMGC_MAPK	Gba_Dt8	46101543-46105325	CotAD_29592	CMGC_MAPK	Ghi_Dt1	57728465-57732041
gnl|CHGC|GOBAR_DD10263	CK1_CK1	Gba_Dt8	56946945-56951789	CotAD_50202	CK1_CK1	Ghi_Dt1	62004189-62009138
gnl|CHGC|GOBAR_DD35797	RLK-Pelle_LRR-I-1	Gba_Dt8	57496168-57500212	CotAD_44784	RLK-Pelle_LRR-I-1	Ghi_Dt1	78948595-78953095
gnl|CHGC|GOBAR_DD31579	RLK-Pelle_SD-2b	Gba_Dt8	2034356-2037940	CotAD_46416	RLK-Pelle_SD-2b	Ghi_Dt1	24663086-24669296
gnl|CHGC|GOBAR_DD18621	WNK_NRBP	Gba_Dt8	43856672-43859326	CotAD_01356	WNK_NRBP	Ghi_Dt1	13068928-13071584
gnl|CHGC|GOBAR_DD04290	Aur	Gba_Dt8	44032719-44034715	CotAD_01295	Aur	Ghi_Dt1	11683520-11685509
gnl|CHGC|GOBAR_DD08671	CMGC_MAPK	Gba_Dt8	46101543-46105325	CotAD_01246	CMGC_MAPK	Ghi_Dt1	10793757-10796499
gnl|CHGC|GOBAR_DD11217	RLK-Pelle_LRR-IV	Gba_Dt8	46235171-46238278	CotAD_01210	RLK-Pelle_LRR-IV	Ghi_Dt1	10349898-10352274
gnl|CHGC|GOBAR_DD30761	RLK-Pelle_CR4L	Gba_Dt8	48011415-48018097	CotAD_01129	RLK-Pelle_CR4L	Ghi_Dt1	8954001-8955392
gnl|CHGC|GOBAR_DD13241	RLK-Pelle_LRR-XIIIa	Gba_Dt8	49176311-49182054	CotAD_01050	RLK-Pelle_LRR-XIIIa	Ghi_Dt1	7735582-7741325
gnl|CHGC|GOBAR_DD13239	CMGC_CDK-CRK7-CDK9	Gba_Dt8	49226406-49231399	CotAD_01049	CMGC_CDK-CRK7-CDK9	Ghi_Dt1	7686886-7691292
gnl|CHGC|GOBAR_DD13685	RLK-Pelle_LRR-VI-2	Gba_Dt8	58153176-58156834	CotAD_56723	RLK-Pelle_LRR-VI-2	Ghi_Dt1	1334617-1336391
gnl|CHGC|GOBAR_DD18621	WNK_NRBP	Gba_Dt8	43856672-43859326	CotAD_32507	WNK_NRBP	Ghi_Dt8	53799238-53802168
gnl|CHGC|GOBAR_DD08671	CMGC_MAPK	Gba_Dt8	46101543-46105325	CotAD_39838	CMGC_MAPK	Ghi_Dt8	52929766-52932258
gnl|CHGC|GOBAR_DD11217	RLK-Pelle_LRR-IV	Gba_Dt8	46235171-46238278	CotAD_28062	RLK-Pelle_LRR-IV	Ghi_Dt8	51999110-52001690
gnl|CHGC|GOBAR_DD35538	RLK-Pelle_RLCK-VIIa-2	Gba_Dt8	51940460-51943747	CotAD_17525	RLK-Pelle_RLCK-VIIa-2	Ghi_Dt8	49141951-49143809
gnl|CHGC|GOBAR_DD10255	RLK-Pelle_Extensin	Gba_Dt8	57028893-57032160	CotAD_43665	RLK-Pelle_Extensin	Ghi_Dt8	37349593-37353395
gnl|CHGC|GOBAR_DD24793	TKL_CTR1-DRK-2	Gba_Dt8	59835028-59847332	CotAD_45253	TKL_CTR1-DRK-2	Ghi_Dt8	36539040-36545131
gnl|CHGC|GOBAR_DD25962	RLK-Pelle_LRR-XI-1	Gba_Dt8	60158112-60163852	CotAD_40621	RLK-Pelle_LRR-XI-1	Ghi_Dt8	5116168-5119608
gnl|CHGC|GOBAR_DD10960	RLK-Pelle_CrRLK1L-1	Gba_Dt8	271301-273658	CotAD_01581	RLK-Pelle_CrRLK1L-1	Ghi_Dt9	60055377-60057914
gnl|CHGC|GOBAR_DD14988	AGC_RSK-2	Gba_Dt8	1375585-1376823	CotAD_59977	AGC_RSK-2	Ghi_Dt9	63613646-63614890
gnl|CHGC|GOBAR_DD21283	CAMK_CDPK	Gba_Dt8	1691399-1694518	CotAD_54317	CAMK_CDPK	Ghi_Dt9	63733862-63736164
gnl|CHGC|GOBAR_DD00193	RLK-Pelle_SD-2b	Gba_Dt8	13568129-13570553	CotAD_00004	RLK-Pelle_SD-2b	Ghi_Dt9	63888966-63891341
gnl|CHGC|GOBAR_DD04290	Aur	Gba_Dt8	44032719-44034715	CotAD_00240	Aur	Ghi_Dt9	65643529-65645599
gnl|CHGC|GOBAR_DD10265	AGC_NDR	Gba_Dt8	56932131-56936927	CotAD_00384	AGC_NDR	Ghi_Dt9	66659306-66665424
gnl|CHGC|GOBAR_DD17143	RLK-Pelle_LRR-III	Gba_Dt8	62573332-62577368	CotAD_45027	RLK-Pelle_LRR-III	Ghi_Dt9	69731409-69734050
gnl|CHGC|GOBAR_DD24970	RLK-Pelle_RLCK-IXb	Gba_Dt8	63495819-63501069	CotAD_23362	RLK-Pelle_RLCK-IXb	Ghi_Dt9	70642135-70645151
gnl|CHGC|GOBAR_DD14824	RLK-Pelle_LRR-IV	Gba_Dt9	20093784-20096075	CotAD_48181	RLK-Pelle_LRR-IV	Ghi_Dt1	67197474-67200030
gnl|CHGC|GOBAR_DD25101	CAMK_CAMKL-CHK1	Gba_Dt9	34671030-34674612	CotAD_16416	CAMK_CAMKL-CHK1	Ghi_Dt1	53353094-53359139
gnl|CHGC|GOBAR_DD11446	CAMK_CDPK	Gba_Dt9	35183468-35185787	CotAD_16448	CAMK_CDPK	Ghi_Dt1	52669120-52671482
gnl|CHGC|GOBAR_DD32106	CAMK_CDPK	Gba_Dt9	35679088-35682515	CotAD_16484	CAMK_CDPK	Ghi_Dt1	52074658-52077419
gnl|CHGC|GOBAR_DD27904	RLK-Pelle_L-LEC	Gba_Dt9	37283107-37285062	CotAD_36002	RLK-Pelle_L-LEC	Ghi_Dt1	44488612-44491543
gnl|CHGC|GOBAR_DD23445	RLK-Pelle_LRR-III	Gba_Dt9	41766341-41768291	CotAD_30981	RLK-Pelle_LRR-III	Ghi_Dt1	36887692-36891377
gnl|CHGC|GOBAR_DD15107	RLK-Pelle_CrRLK1L-1	Gba_Dt9	45128052-45130739	CotAD_27959	RLK-Pelle_CrRLK1L-1	Ghi_Dt11	17111300-17113951
gnl|CHGC|GOBAR_DD15113	RLK-Pelle_RLCK-II	Gba_Dt9	45153784-45156102	CotAD_27929	RLK-Pelle_RLCK-II	Ghi_Dt11	17712313-17714552
gnl|CHGC|GOBAR_DD15120	CAMK_CAMKL-CHK1	Gba_Dt9	45234808-45236115	CotAD_27908	CAMK_CAMKL-CHK1	Ghi_Dt11	18468929-18470011
gnl|CHGC|GOBAR_DD33915	STE_STE20-Fray	Gba_Dt9	46090022-46091575	CotAD_26015	STE_STE20-Fray	Ghi_Dt11	25810870-25812294
gnl|CHGC|GOBAR_DD17400	CK1_CK1	Gba_Dt9	46658622-46664179	CotAD_47085	CK1_CK1	Ghi_Dt11	33446205-33451569
gnl|CHGC|GOBAR_DD07807	AGC_NDR	Gba_Dt9	46675404-46679104	CotAD_51759	AGC_NDR	Ghi_Dt11	34106729-34110225
gnl|CHGC|GOBAR_DD32777	CAMK_CDPK	Gba_Dt9	37832891-37842853	CotAD_48046	CAMK_CDPK	Ghi_Dt12	21546080-21549798
gnl|CHGC|GOBAR_DD02647	RLK-Pelle_WAK_LRK10L-1	Gba_Dt9	39935297-39938270	CotAD_18978	RLK-Pelle_WAK_LRK10L-1	Ghi_Dt12	17242535-17245284
gnl|CHGC|GOBAR_DD02650	RLK-Pelle_L-LEC	Gba_Dt9	39965087-39967096	CotAD_18993	RLK-Pelle_L-LEC	Ghi_Dt12	16910714-16912729
gnl|CHGC|GOBAR_DD30919	RLK-Pelle_LRR-XI-1	Gba_Dt9	44053778-44057351	CotAD_14939	RLK-Pelle_LRR-XI-1	Ghi_Dt12	11546347-11549752
gnl|CHGC|GOBAR_DD17400	CK1_CK1	Gba_Dt9	46658622-46664179	CotAD_14933	CK1_CK1	Ghi_Dt12	11430984-11436448
gnl|CHGC|GOBAR_DD27678	CMGC_CDK-CRK7-CDK9	Gba_Dt9	47632053-47635974	CotAD_14887	CMGC_CDK-CRK7-CDK9	Ghi_Dt12	10991021-10994530
gnl|CHGC|GOBAR_DD25353	RLK-Pelle_WAK	Gba_Dt9	4222094-4226604	CotAD_51837	RLK-Pelle_WAK	Ghi_Dt6	76117-77235
gnl|CHGC|GOBAR_DD25354	RLK-Pelle_WAK	Gba_Dt9	4253904-4259036	CotAD_51828	RLK-Pelle_WAK	Ghi_Dt6	191892-196277
gnl|CHGC|GOBAR_DD15327	RLK-Pelle_WAK	Gba_Dt9	4548390-4554801	CotAD_51824	RLK-Pelle_WAK	Ghi_Dt6	258061-259179
gnl|CHGC|GOBAR_DD32099	RLK-Pelle_LRR-XI-1	Gba_Dt9	4736403-4739328	CotAD_52240	RLK-Pelle_LRR-XI-1	Ghi_Dt6	951252-952852
gnl|CHGC|GOBAR_DD32097	RLK-Pelle_LRR-XI-1	Gba_Dt9	4785925-4788644	CotAD_52242	RLK-Pelle_LRR-XI-1	Ghi_Dt6	966575-967295
gnl|CHGC|GOBAR_DD32096	RLK-Pelle_LRR-XI-1	Gba_Dt9	4808861-4811518	CotAD_52244	RLK-Pelle_LRR-XI-1	Ghi_Dt6	1038916-1041534
gnl|CHGC|GOBAR_DD25475	RLK-Pelle_WAK_LRK10L-1	Gba_Dt9	22662146-22666286	CotAD_03142	RLK-Pelle_WAK_LRK10L-1	Ghi_Dt6	6112751-6119860
gnl|CHGC|GOBAR_DD12863	CMGC_CDK-CDK7	Gba_Dt9	23285734-23289491	CotAD_03147	CMGC_CDK-CDK7	Ghi_Dt6	6164087-6168612
gnl|CHGC|GOBAR_DD26514	RLK-Pelle_LRR-IX	Gba_Dt9	33586024-33589272	CotAD_31541	RLK-Pelle_LRR-IX	Ghi_Dt6	9816348-9819522
gnl|CHGC|GOBAR_DD32106	CAMK_CDPK	Gba_Dt9	35679088-35682515	CotAD_20538	CAMK_CDPK	Ghi_Dt6	11389726-11392594
gnl|CHGC|GOBAR_DD29900	RLK-Pelle_LRR-XI-1	Gba_Dt9	36114520-36117460	CotAD_20545	RLK-Pelle_LRR-XI-1	Ghi_Dt6	11438370-11441115
gnl|CHGC|GOBAR_DD29906	RLK-Pelle_SD-2b	Gba_Dt9	36192175-36203237	CotAD_13572	RLK-Pelle_SD-2b	Ghi_Dt6	12510347-12511442
gnl|CHGC|GOBAR_DD30024	RLK-Pelle_LRR-XI-1	Gba_Dt9	4981061-4982312	CotAD_71510	RLK-Pelle_LRR-XI-1	Ghi_Dt6	44293377-44296095
gnl|CHGC|GOBAR_DD06848	RLK-Pelle_LRR-XI-1	Gba_Dt9	5052710-5055176	CotAD_13381	RLK-Pelle_LRR-XI-1	Ghi_Dt6	42885246-42887839
gnl|CHGC|GOBAR_DD34640	RLK-Pelle_RLCK-VIIa-2	Gba_Dt9	6066391-6069332	CotAD_13360	RLK-Pelle_RLCK-VIIa-2	Ghi_Dt6	42535711-42538725
gnl|CHGC|GOBAR_DD10832	RLK-Pelle_URK-2	Gba_Dt9	7397441-7400819	CotAD_13299	RLK-Pelle_URK-2	Ghi_Dt6	41309094-41312433
gnl|CHGC|GOBAR_DD06143	STE_STE20-Fray	Gba_Dt9	8337697-8346138	CotAD_13284	STE_STE20-Fray	Ghi_Dt6	41039002-41044995
gnl|CHGC|GOBAR_DD36571	RLK-Pelle_RLCK-VIIa-1	Gba_Dt9	14263960-14266390	CotAD_62650	RLK-Pelle_RLCK-VIIa-1	Ghi_Dt6	29197743-29199720
gnl|CHGC|GOBAR_DD14824	RLK-Pelle_LRR-IV	Gba_Dt9	20093784-20096075	CotAD_63133	RLK-Pelle_LRR-IV	Ghi_Dt6	27478986-27481277
gnl|CHGC|GOBAR_DD01401	RLK-Pelle_LRR-XII-1	Gba_Dt9	21293818-21296930	CotAD_44689	RLK-Pelle_LRR-XII-1	Ghi_Dt6	26089931-26092888
gnl|CHGC|GOBAR_DD25474	RLK-Pelle_LRK10L-2	Gba_Dt9	22580680-22581651	CotAD_39394	RLK-Pelle_LRK10L-2	Ghi_Dt6	25527157-25531741
gnl|CHGC|GOBAR_DD25475	RLK-Pelle_WAK_LRK10L-1	Gba_Dt9	22662146-22666286	CotAD_39393	RLK-Pelle_WAK_LRK10L-1	Ghi_Dt6	25385614-25387499
gnl|CHGC|GOBAR_DD05485	RLK-Pelle_LRK10L-2	Gba_Dt9	22721275-22723830	CotAD_39387	RLK-Pelle_LRK10L-2	Ghi_Dt6	25305257-25307811
gnl|CHGC|GOBAR_DD05486	RLK-Pelle_LRK10L-2	Gba_Dt9	22724541-22727367	CotAD_39386	RLK-Pelle_LRK10L-2	Ghi_Dt6	25301748-25304573
gnl|CHGC|GOBAR_DD23907	STE_STE11	Gba_Dt9	24230643-24234295	CotAD_62357	STE_STE11	Ghi_Dt6	24412050-24415974
gnl|CHGC|GOBAR_DD22951	RLK-Pelle_RLCK-VI	Gba_Dt9	26959962-26969940	CotAD_18106	RLK-Pelle_RLCK-VI	Ghi_Dt6	20834928-20841271
gnl|CHGC|GOBAR_DD03109	RLK-Pelle_RLCK-VIIa-1	Gba_Dt9	27159334-27164949	CotAD_18094	RLK-Pelle_RLCK-VIIa-1	Ghi_Dt6	20627618-20632623
gnl|CHGC|GOBAR_DD04095	RLK-Pelle_DLSV	Gba_Dt9	29400668-29403738	CotAD_20303	RLK-Pelle_DLSV	Ghi_Dt6	18872441-18877091
gnl|CHGC|GOBAR_DD04094	RLK-Pelle_DLSV	Gba_Dt9	29494033-29503478	CotAD_20296	RLK-Pelle_DLSV	Ghi_Dt6	18741013-18743344
gnl|CHGC|GOBAR_DD04084	RLK-Pelle_DLSV	Gba_Dt9	29651608-29655140	CotAD_20293	RLK-Pelle_DLSV	Ghi_Dt6	18691566-18694843
gnl|CHGC|GOBAR_DD31635	RLK-Pelle_DLSV	Gba_Dt9	30184564-30193210	CotAD_20224	RLK-Pelle_DLSV	Ghi_Dt6	17753395-17759656
gnl|CHGC|GOBAR_DD31250	CAMK_CAMKL-CHK1	Gba_Dt9	30278465-30290594	CotAD_20216	CAMK_CAMKL-CHK1	Ghi_Dt6	17660928-17667700
gnl|CHGC|GOBAR_DD25097	RLK-Pelle_RLCK-VIIa-2	Gba_Dt9	34635838-34639648	CotAD_13686	RLK-Pelle_RLCK-VIIa-2	Ghi_Dt6	13895923-13899724
gnl|CHGC|GOBAR_DD25101	CAMK_CAMKL-CHK1	Gba_Dt9	34671030-34674612	CotAD_13683	CAMK_CAMKL-CHK1	Ghi_Dt6	13861181-13865291
gnl|CHGC|GOBAR_DD11446	CAMK_CDPK	Gba_Dt9	35183468-35185787	CotAD_13649	CAMK_CDPK	Ghi_Dt6	13475159-13477476
gnl|CHGC|GOBAR_DD32106	CAMK_CDPK	Gba_Dt9	35679088-35682515	CotAD_13610	CAMK_CDPK	Ghi_Dt6	12952246-12955686
gnl|CHGC|GOBAR_DD16000	CAMK_CDPK	Gba_Dt9	35911269-35916725	CotAD_13590	CAMK_CDPK	Ghi_Dt6	12699601-12705059
gnl|CHGC|GOBAR_DD25935	RLK-Pelle_LRR-XI-1	Gba_Dt9	36860593-36863348	CotAD_20525	RLK-Pelle_LRR-XI-1	Ghi_Dt6	11171595-11174291
gnl|CHGC|GOBAR_DD23975	RLK-Pelle_LRR-V	Gba_Dt9	37146081-37151308	CotAD_20501	RLK-Pelle_LRR-V	Ghi_Dt6	10868256-10873481
gnl|CHGC|GOBAR_DD27904	RLK-Pelle_L-LEC	Gba_Dt9	37283107-37285062	CotAD_20485	RLK-Pelle_L-LEC	Ghi_Dt6	10709561-10711516
gnl|CHGC|GOBAR_DD32777	CAMK_CDPK	Gba_Dt9	37832891-37842853	CotAD_31563	CAMK_CDPK	Ghi_Dt6	10057655-10060956
gnl|CHGC|GOBAR_DD29566	RLK-Pelle_L-LEC	Gba_Dt9	37898849-37900748	CotAD_31553	RLK-Pelle_L-LEC	Ghi_Dt6	9946927-9947589
gnl|CHGC|GOBAR_DD20278	RLK-Pelle_CR4L	Gba_Dt9	39612232-39614328	CotAD_44210	RLK-Pelle_CR4L	Ghi_Dt6	8919240-8921582
gnl|CHGC|GOBAR_DD20280	RLK-Pelle_DLSV	Gba_Dt9	39629472-39631245	CotAD_44211	RLK-Pelle_DLSV	Ghi_Dt6	8904913-8906686
gnl|CHGC|GOBAR_DD36437	RLK-Pelle_LRR-I-1	Gba_Dt9	39793766-39801257	CotAD_44233	RLK-Pelle_LRR-I-1	Ghi_Dt6	8723081-8729837
gnl|CHGC|GOBAR_DD02641	RLK-Pelle_SD-2b	Gba_Dt9	39887438-39897088	CotAD_03400	RLK-Pelle_SD-2b	Ghi_Dt6	8348261-8350447
gnl|CHGC|GOBAR_DD02647	RLK-Pelle_WAK_LRK10L-1	Gba_Dt9	39935297-39938270	CotAD_03393	RLK-Pelle_WAK_LRK10L-1	Ghi_Dt6	8308346-8309778
gnl|CHGC|GOBAR_DD02666	RLK-Pelle_RLCK-VIIa-2	Gba_Dt9	40123664-40125455	CotAD_03375	RLK-Pelle_RLCK-VIIa-2	Ghi_Dt6	8138723-8140514
gnl|CHGC|GOBAR_DD27064	RLK-Pelle_RLCK-XII-1	Gba_Dt9	40687538-40690388	CotAD_03307	RLK-Pelle_RLCK-XII-1	Ghi_Dt6	7557970-7560825
gnl|CHGC|GOBAR_DD23434	RLK-Pelle_DLSV	Gba_Dt9	41668806-41671080	CotAD_03201	RLK-Pelle_DLSV	Ghi_Dt6	6727123-6729277
gnl|CHGC|GOBAR_DD22062	CMGC_CDK-CDK7	Gba_Dt9	42119716-42124740	CotAD_03147	CMGC_CDK-CDK7	Ghi_Dt6	6164087-6168612
gnl|CHGC|GOBAR_DD20571	RLK-Pelle_WAK_LRK10L-1	Gba_Dt9	42244508-42251618	CotAD_03142	RLK-Pelle_WAK_LRK10L-1	Ghi_Dt6	6112751-6119860
gnl|CHGC|GOBAR_DD20572	RLK-Pelle_LRK10L-2	Gba_Dt9	42252431-42253480	CotAD_03141	RLK-Pelle_LRK10L-2	Ghi_Dt6	6110883-6111938
gnl|CHGC|GOBAR_DD25002	CMGC_CDK-CDK8	Gba_Dt9	43251933-43253375	CotAD_11297	CMGC_CDK-CDK8	Ghi_Dt6	4892494-4893936
gnl|CHGC|GOBAR_DD24912	RLK-Pelle_RLCK-XII-1	Gba_Dt9	43431202-43436100	CotAD_11335	RLK-Pelle_RLCK-XII-1	Ghi_Dt6	4638375-4643317
gnl|CHGC|GOBAR_DD24920	CAMK_CDPK	Gba_Dt9	43503678-43506197	CotAD_11343	CAMK_CDPK	Ghi_Dt6	4571486-4574007
gnl|CHGC|GOBAR_DD30919	RLK-Pelle_LRR-XI-1	Gba_Dt9	44053778-44057351	CotAD_11446	RLK-Pelle_LRR-XI-1	Ghi_Dt6	3826619-3830176
gnl|CHGC|GOBAR_DD29491	RLK-Pelle_LRR-VII-1	Gba_Dt9	44796474-44799525	CotAD_26531	RLK-Pelle_LRR-VII-1	Ghi_Dt6	3270191-3273240

## Sheet: G. hirsutum and G. arboretum
Gene ID	Subfamily	Chromosome	Chromosome location	Gene ID	Subfamily	Chromosome	Chromosome location
CotAD_63164	AGC_RSK-2	At1	1128453-1132214	Cotton_A_09571	AGC_RSK-2	A1	105381965-105385538
CotAD_53331	CMGC_GSK	At1	6369620-6372434	Cotton_A_27014	CMGC_GSK	A1	109517791-109521610
CotAD_12312	CMGC_CDK-CRK7-CDK9	At1	10015304-10019041	Cotton_A_34072	CMGC_CDK-CRK7-CDK9	A1	125949942-125953674
CotAD_51974	RLK-Pelle_PERK-1	At1	55401420-55403765	Cotton_A_01622	RLK-Pelle_PERK-1	A1	135658417-135666566
CotAD_48815	RLK-Pelle_WAK_LRK10L-1	At1	57674711-57677805	Cotton_A_01663	RLK-Pelle_WAK_LRK10L-1	A1	136236591-136239763
CotAD_62468	RLK-Pelle_LRR-II	At1	60793916-60799931	Cotton_A_05954	RLK-Pelle_LRR-II	A1	140262498-140266749
CotAD_34508	RLK-Pelle_L-LEC	At1	3488442-3489566	Cotton_A_19164	RLK-Pelle_L-LEC	A4	78171152-78172093
CotAD_64289	TKL_CTR1-DRK-2	At1	7054992-7061492	Cotton_A_40060	TKL_CTR1-DRK-2	A4	95058035-95065313
CotAD_53175	RLK-Pelle_RLCK-VI	At1	9204057-9208864	Cotton_A_10984	RLK-Pelle_RLCK-VI	A4	104592931-104597256
CotAD_12274	NEK	At1	11233551-11237900	Cotton_A_14978	NEK	A4	109808594-109812949
CotAD_55380	RLK-Pelle_CrRLK1L-1	At1	47836878-47837975	Cotton_A_09283	RLK-Pelle_CrRLK1L-1	A4	126673134-126675680
CotAD_55365	CK1_CK1	At1	48063961-48069086	Cotton_A_09294	CK1_CK1	A4	126901205-126906342
CotAD_71530	CAMK_CDPK	At1	48163859-48170053	Cotton_A_39947	CAMK_CDPK	A4	137593807-137599427
CotAD_12249	RLK-Pelle_DLSV	At1	12015862-12017446	Cotton_A_05579	RLK-Pelle_DLSV	A4	129053344-129055459
CotAD_12192	CAMK_CDPK	At1	13294353-13295302	Cotton_A_09302	CAMK_CDPK	A4	127130974-127131923
CotAD_08776	CMGC_CDK-CRK7-CDK9	At1	52792568-52796091	Cotton_A_15017	CMGC_CDK-CRK7-CDK9	A4	111119792-111123533
CotAD_08780	TKL_CTR1-DRK-2	At1	52841416-52847905	Cotton_A_15004	TKL_CTR1-DRK-2	A4	110582964-110589225
CotAD_51974	RLK-Pelle_PERK-1	At1	55401420-55403765	Cotton_A_14638	RLK-Pelle_PERK-1	A4	87234797-87237140
CotAD_66533	RLK-Pelle_LRR-VII-3	At1	56450809-56454195	Cotton_A_19333	RLK-Pelle_LRR-VII-3	A4	85394977-85398363
CotAD_68390	RLK-Pelle_LRR-III	At1	65448671-65454859	Cotton_A_39639	RLK-Pelle_LRR-III	A4	84333634-84339834
CotAD_56494	RLK-Pelle_L-LEC	At1	98815954-98817415	Cotton_A_06663	RLK-Pelle_L-LEC	A4	81336034-81337293
CotAD_14641	RLK-Pelle_RLCK-VIIa-2	At1	106871533-106874978	Cotton_A_25163	RLK-Pelle_RLCK-VIIa-2	A4	75737850-75739459
CotAD_14537	CMGC_MAPK	At1	106150440-106154348	Cotton_A_04377	CMGC_MAPK	A5	25675272-25679141
CotAD_14574	TKL-Pl-5	At1	106416607-106420445	Cotton_A_04353	TKL-Pl-5	A5	25873536-25877013
CotAD_14595	CAMK_CAMKL-CHK1	At1	106620238-106621590	Cotton_A_04333	CAMK_CAMKL-CHK1	A5	26073704-26075352
CotAD_14597	CAMK_CAMKL-CHK1	At1	106632183-106633475	Cotton_A_04331	CAMK_CAMKL-CHK1	A5	26085614-26086906
CotAD_14603	TKL-Pl-4	At1	106685726-106688642	Cotton_A_04325	TKL-Pl-4	A5	26145106-26148002
CotAD_14609	RLK-Pelle_RLCK-II	At1	106709558-106710633	Cotton_A_04321	RLK-Pelle_RLCK-II	A5	26164370-26170523
CotAD_14620	Group-Pl-4	At1	106783070-106785634	Cotton_A_04311	Group-Pl-4	A5	26234827-26237400
CotAD_14641	RLK-Pelle_RLCK-VIIa-2	At1	106871533-106874978	Cotton_A_04292	RLK-Pelle_RLCK-VIIa-2	A5	26324378-26328110
CotAD_68500	CAMK_OST1L	At1	58553961-58556763	Cotton_A_02041	CAMK_OST1L	A6	29700182-29703118
CotAD_74085	CAMK_CDPK	At1	66215596-66219857	Cotton_A_30794	CAMK_CDPK	A6	55600924-55605249
CotAD_19693	RLK-Pelle_LRR-Xb-1	At1	85286289-85287092	Cotton_A_10894	RLK-Pelle_LRR-Xb-1	A6	56715782-56719366
CotAD_19668	RLK-Pelle_LRR-II	At1	85420923-85424605	Cotton_A_10870	RLK-Pelle_LRR-II	A6	56839854-56843541
CotAD_19644	RLK-Pelle_RLCK-VI	At1	85531895-85534236	Cotton_A_10850	RLK-Pelle_RLCK-VI	A6	56959133-56961476
CotAD_19604	RLK-Pelle_CrRLK1L-1	At1	86815304-86817835	Cotton_A_28482	RLK-Pelle_CrRLK1L-1	A6	81073006-81075540
CotAD_19601	RLK-Pelle_CrRLK1L-1	At1	86892352-86893494	Cotton_A_28487	RLK-Pelle_CrRLK1L-1	A6	81143419-81144561
CotAD_53331	CMGC_GSK	At1	6369620-6372434	Cotton_A_22644	CMGC_GSK	A6	51726343-51729109
CotAD_71049	RLK-Pelle_LRR-Xb-1	At1	29244598-29248182	Cotton_A_10894	RLK-Pelle_LRR-Xb-1	A6	56715782-56719366
CotAD_62468	RLK-Pelle_LRR-II	At1	60793916-60799931	Cotton_A_10870	RLK-Pelle_LRR-II	A6	56839854-56843541
CotAD_64733	RLK-Pelle_RLCK-VI	At1	64166327-64168769	Cotton_A_10850	RLK-Pelle_RLCK-VI	A6	56959133-56961476
CotAD_62992	RLK-Pelle_RLCK-V	At1	66594865-66597341	Cotton_A_10817	RLK-Pelle_RLCK-V	A6	66432919-66435698
CotAD_19597	RLK-Pelle_CrRLK1L-1	At1	86904559-86907063	Cotton_A_37106	RLK-Pelle_CrRLK1L-1	A6	73414113-73416647
CotAD_28807	RLK-Pelle_CrRLK1L-1	At2	5189293-5191806	Cotton_A_06333	RLK-Pelle_CrRLK1L-1	A7	90640373-90642886
CotAD_48457	RLK-Pelle_LRK10L-2	At2	6429278-6434037	Cotton_A_11721	RLK-Pelle_LRK10L-2	A7	106301052-106305420
CotAD_43555	RLK-Pelle_LRR-XII-1	At2	6939640-6940358	Cotton_A_20115	RLK-Pelle_LRR-XII-1	A7	116019796-116020673
CotAD_66675	RLK-Pelle_CrRLK1L-1	At2	8773977-8776490	Cotton_A_26110	RLK-Pelle_CrRLK1L-1	A7	122022548-122024905
CotAD_07149	RLK-Pelle_DLSV	At2	9321632-9324623	Cotton_A_21651	RLK-Pelle_DLSV	A7	125995560-125998578
CotAD_07144	RLK-Pelle_DLSV	At2	9422261-9423871	Cotton_A_21656	RLK-Pelle_DLSV	A7	126097736-126100810
CotAD_07140	RLK-Pelle_DLSV	At2	9509372-9512007	Cotton_A_21659	RLK-Pelle_DLSV	A7	126182343-126185737
CotAD_07112	RLK-Pelle_LRR-I-2	At2	10467394-10470871	Cotton_A_21680	RLK-Pelle_LRR-I-2	A7	127267531-127271008
CotAD_48457	RLK-Pelle_LRK10L-2	At2	6429278-6434037	Cotton_A_14160	RLK-Pelle_LRK10L-2	A7	30392444-30397022
CotAD_48462	RLK-Pelle_LRR-XII-1	At2	6510884-6511810	Cotton_A_14156	RLK-Pelle_LRR-XII-1	A7	30460026-30464782
CotAD_68509	RLK-Pelle_LRR-XII-1	At2	6586731-6588148	Cotton_A_14155	RLK-Pelle_LRR-XII-1	A7	30553532-30557836
CotAD_07025	CAMK_CDPK	At2	11826493-11829557	Cotton_A_04790	CAMK_CDPK	A7	43706758-43709822
CotAD_59737	RLK-Pelle_LRR-XII-1	At2	34336223-34339333	Cotton_A_14486	RLK-Pelle_LRR-XII-1	A7	49222702-49225812
CotAD_66328	RLK-Pelle_RLCK-VI	At2	59971128-59973969	Cotton_A_28575	RLK-Pelle_RLCK-VI	A7	58826471-58829827
CotAD_68508	RLK-Pelle_LRR-XII-1	At2	6546370-6550548	Cotton_A_20114	RLK-Pelle_LRR-XII-1	A7	116022175-116025531
CotAD_43555	RLK-Pelle_LRR-XII-1	At2	6939640-6940358	Cotton_A_20115	RLK-Pelle_LRR-XII-1	A7	116019796-116020673
CotAD_16880	STE_STE20-YSK	At2	7802650-7810790	Cotton_A_06259	STE_STE20-YSK	A7	91744041-91752141
CotAD_16886	RLK-Pelle_LRR-Xb-1	At2	7856283-7859441	Cotton_A_06265	RLK-Pelle_LRR-Xb-1	A7	91710402-91713560
CotAD_16906	RLK-Pelle_SD-2b	At2	8061463-8063811	Cotton_A_06281	RLK-Pelle_SD-2b	A7	91514783-91517047
CotAD_66675	RLK-Pelle_CrRLK1L-1	At2	8773977-8776490	Cotton_A_06333	RLK-Pelle_CrRLK1L-1	A7	90640373-90642886
CotAD_56453	CMGC_CDK-Pl	At2	16716409-16717951	Cotton_A_12692	CMGC_CDK-Pl	A7	88233233-88234772
CotAD_56438	IRE1	At2	17185887-17189362	Cotton_A_12675	IRE1	A7	87725119-87728601
CotAD_39006	RLK-Pelle_RLCK-VI	At2	30175495-30178848	Cotton_A_28575	RLK-Pelle_RLCK-VI	A7	58826471-58829827
CotAD_59737	RLK-Pelle_LRR-XII-1	At2	34336223-34339333	Cotton_A_14486	RLK-Pelle_LRR-XII-1	A7	49222702-49225812
CotAD_52283	RLK-Pelle_DLSV	At3	2482906-2490348	Cotton_A_35383	RLK-Pelle_DLSV	A7	84222339-84224986
CotAD_57276	RLK-Pelle_LRR-III	At3	15082183-15084131	Cotton_A_04148	RLK-Pelle_LRR-III	A7	77662106-77664366
CotAD_64776	TKL-Pl-4	At3	41569056-41585991	Cotton_A_12734	TKL-Pl-4	A7	41192821-41203751
CotAD_69770	RLK-Pelle_WAK	At3	58069617-58070657	Cotton_A_12779	RLK-Pelle_WAK	A7	40451792-40452706
CotAD_69772	RLK-Pelle_WAK	At3	58088892-58091394	Cotton_A_12781	RLK-Pelle_WAK	A7	40442608-40445123
CotAD_55457	RLK-Pelle_SD-2b	At3	97317042-97319767	Cotton_A_29023	RLK-Pelle_SD-2b	A7	34053507-34056035
CotAD_38798	RLK-Pelle_CrRLK1L-1	At5	4334131-4337473	Cotton_A_02225	RLK-Pelle_CrRLK1L-1	A13	129688182-129690677
CotAD_60197	AGC_RSK-2	At5	5929324-5937964	Cotton_A_02206	AGC_RSK-2	A13	129005240-129013730
CotAD_61841	CMGC_MAPK	At5	19650715-19653641	Cotton_A_25849	CMGC_MAPK	A13	119412084-119415010
CotAD_56005	RLK-Pelle_LRR-I-1	At5	38198583-38201858	Cotton_A_25664	RLK-Pelle_LRR-I-1	A13	113529358-113534861
CotAD_28896	CMGC_CDK-CRK7-CDK9	At5	48809225-48813889	Cotton_A_16793	CMGC_CDK-CRK7-CDK9	A13	111993548-111998081
CotAD_52923	RLK-Pelle_DLSV	At5	49527894-49531560	Cotton_A_21848	RLK-Pelle_DLSV	A13	84479959-84483709
CotAD_51526	RLK-Pelle_RLCK-VIIa-2	At5	50182040-50186589	Cotton_A_39385	RLK-Pelle_RLCK-VIIa-2	A13	81351456-81355446
CotAD_67435	RLK-Pelle_SD-2b	At5	7284018-7287020	Cotton_A_08811	RLK-Pelle_SD-2b	A5	52570790-52573345
CotAD_55993	CMGC_CDK-PITSLRE	At5	38816155-38820688	Cotton_A_33907	CMGC_CDK-PITSLRE	A5	39823265-39826549
CotAD_55480	RLK-Pelle_LRR-Xa	At5	43824002-43826582	Cotton_A_19306	RLK-Pelle_LRR-Xa	A5	29726070-29727905
CotAD_28859	RLK-Pelle_LRR-V	At5	47948018-47955228	Cotton_A_17971	RLK-Pelle_LRR-V	A5	17622896-17629569
CotAD_28916	RLK-Pelle_LRR-XI-1	At5	49163419-49166692	Cotton_A_34822	RLK-Pelle_LRR-XI-1	A5	17298788-17302284
CotAD_64436	STE_STE-Pl	At5	49741766-49764894	Cotton_A_08956	STE_STE-Pl	A5	9912596-9937300
CotAD_45185	RLK-Pelle_SD-2b	At5	655959-658184	Cotton_A_28409	RLK-Pelle_SD-2b	A7	39790544-39791745
CotAD_53665	RLK-Pelle_LRR-VI-2	At5	1723282-1726692	Cotton_A_11637	RLK-Pelle_LRR-VI-2	A7	50151356-50154500
CotAD_60409	RLK-Pelle_RLCK-VIIa-2	At5	2194907-2201921	Cotton_A_04140	RLK-Pelle_RLCK-VIIa-2	A7	77464569-77471270
CotAD_60417	RLK-Pelle_LRR-III	At5	2349319-2353672	Cotton_A_04148	RLK-Pelle_LRR-III	A7	77662106-77664366
CotAD_60421	CAMK_CAMKL-CHK1	At5	2429710-2431813	Cotton_A_04154	CAMK_CAMKL-CHK1	A7	77749197-77750420
CotAD_44892	STE_STE11	At5	2681228-2682679	Cotton_A_04215	STE_STE11	A7	78516725-78518408
CotAD_36511	RLK-Pelle_RLCK-XVI	At5	3799084-3802840	Cotton_A_04254	RLK-Pelle_RLCK-XVI	A7	79220294-79223760
CotAD_47907	RLK-Pelle_SD-2b	At5	46403365-46406687	Cotton_A_06281	RLK-Pelle_SD-2b	A7	91514783-91517047
CotAD_70056	RLK-Pelle_LRR-Xb-1	At5	54134078-54137684	Cotton_A_06265	RLK-Pelle_LRR-Xb-1	A7	91710402-91713560
CotAD_10926	RLK-Pelle_LRK10L-2	At6	3864744-3865673	Cotton_A_20582	RLK-Pelle_LRK10L-2	A11	49203632-49204687
CotAD_26190	RLK-Pelle_DLSV	At6	5965486-5980814	Cotton_A_20559	RLK-Pelle_DLSV	A11	49595756-49612465
CotAD_52312	RLK-Pelle_WAK_LRK10L-1	At6	21920753-21925145	Cotton_A_27600	RLK-Pelle_WAK_LRK10L-1	A11	67833982-67844969
CotAD_52307	RLK-Pelle_LRK10L-2	At6	22033655-22036084	Cotton_A_27605	RLK-Pelle_LRK10L-2	A11	67935256-67936239
CotAD_60632	CMGC_CDK-CDK7	At6	24180240-24184451	Cotton_A_27620	CMGC_CDK-CDK7	A11	68780589-68784007
CotAD_43293	RLK-Pelle_LRR-XI-1	At6	50713157-50715903	Cotton_A_07821	RLK-Pelle_LRR-XI-1	A11	73306246-73308992
CotAD_17196	RLK-Pelle_LRR-V	At6	52684022-52689380	Cotton_A_07774	RLK-Pelle_LRR-V	A11	74037305-74042570
CotAD_45682	AGC_RSK-2	At6	53389627-53392746	Cotton_A_13438	AGC_RSK-2	A11	76014157-76017276
CotAD_45670	TKL_CTR1-DRK-2	At6	53612377-53618877	Cotton_A_13447	TKL_CTR1-DRK-2	A11	76230132-76236567
CotAD_52119	RLK-Pelle_LRR-I-1	At6	54418232-54425784	Cotton_A_12076	RLK-Pelle_LRR-I-1	A11	77154678-77161549
CotAD_52110	RLK-Pelle_L-LEC	At6	54581212-54583221	Cotton_A_12059	RLK-Pelle_L-LEC	A11	77365135-77367144
CotAD_18840	RLK-Pelle_RLCK-VIIa-2	At6	55176662-55178448	Cotton_A_12044	RLK-Pelle_RLCK-VIIa-2	A11	77483009-77484798
CotAD_74996	STE_STE11	At6	1586900-1591700	Cotton_A_39061	STE_STE11	A11	2925887-2930690
CotAD_59850	RLK-Pelle_WAK	At6	8538551-8539669	Cotton_A_26841	RLK-Pelle_WAK	A11	9658449-9659450
CotAD_59855	RLK-Pelle_WAK	At6	8634495-8635801	Cotton_A_26861	RLK-Pelle_WAK	A11	10054344-10059119
CotAD_65496	RLK-Pelle_LRR-XI-1	At6	8982480-8985198	Cotton_A_26865	RLK-Pelle_LRR-XI-1	A11	10178492-10181356
CotAD_56833	STE_STE11	At6	36141648-36145706	Cotton_A_25950	STE_STE11	A11	11961793-11975822
CotAD_39355	TKL_CTR1-DRK-2	At6	39692783-39697021	Cotton_A_16533	TKL_CTR1-DRK-2	A11	16563482-16567826
CotAD_68755	RLK-Pelle_DLSV	At6	40806749-40809174	Cotton_A_17629	RLK-Pelle_DLSV	A11	19956781-19961244
CotAD_31951	RLK-Pelle_DLSV	At6	41652686-41655454	Cotton_A_17633	RLK-Pelle_DLSV	A11	20095174-20096816
CotAD_31954	RLK-Pelle_DLSV	At6	41703599-41706885	Cotton_A_17641	RLK-Pelle_DLSV	A11	20256834-20259985
CotAD_60632	CMGC_CDK-CDK7	At6	24180240-24184451	Cotton_A_13039	CMGC_CDK-CDK7	A11	62348669-62353166
CotAD_36318	RLK-Pelle_LRR-IX	At6	46335851-46338991	Cotton_A_13477	RLK-Pelle_LRR-IX	A11	76687064-76690239
CotAD_66223	CAMK_CAMKL-CHK1	At6	48081180-48084472	Cotton_A_01750	CAMK_CAMKL-CHK1	A11	78816091-78819665
CotAD_49677	CAMK_CDPK	At6	48445518-48447872	Cotton_A_01782	CAMK_CDPK	A11	79303961-79306299
CotAD_20042	CAMK_CDPK	At6	49171806-49175215	Cotton_A_01819	CAMK_CDPK	A11	80056028-80059439
CotAD_20024	CAMK_CDPK	At6	49467426-49472905	Cotton_A_01837	CAMK_CDPK	A11	80344621-80350106
CotAD_20003	RLK-Pelle_LRR-XI-1	At6	49844392-49847331	Cotton_A_01863	RLK-Pelle_LRR-XI-1	A11	80747703-80750549
CotAD_57324	CMGC_CDK-CRK7-CDK9	At6	7040832-7043438	Cotton_A_22071	CMGC_CDK-CRK7-CDK9	A11	25260490-25263591
CotAD_57320	CAMK_AMPK	At6	7107887-7111879	Cotton_A_22074	CAMK_AMPK	A11	25318828-25322776
CotAD_71243	RLK-Pelle_LRR-XII-1	At6	19236433-19237662	Cotton_A_25900	RLK-Pelle_LRR-XII-1	A11	30333299-30334207
CotAD_49622	RLK-Pelle_RLCK-VIIa-1	At6	38739639-38744635	Cotton_A_09620	RLK-Pelle_RLCK-VIIa-1	A11	32640102-32642629
CotAD_39355	TKL_CTR1-DRK-2	At6	39692783-39697021	Cotton_A_10571	TKL_CTR1-DRK-2	A11	33941298-33945137
CotAD_36322	NEK	At6	46286136-46293547	Cotton_A_30266	NEK	A11	42265155-42272558
CotAD_43293	RLK-Pelle_LRR-XI-1	At6	50713157-50715903	Cotton_A_01863	RLK-Pelle_LRR-XI-1	A11	80747703-80750549
CotAD_17108	RLK-Pelle_LRR-IX	At6	51464481-51467655	Cotton_A_13477	RLK-Pelle_LRR-IX	A11	76687064-76690239
CotAD_17127	CAMK_CDPK	At6	51715299-51718615	Cotton_A_15383	CAMK_CDPK	A11	74322112-74325425
CotAD_17180	RLK-Pelle_L-LEC	At6	52492153-52494108	Cotton_A_07758	RLK-Pelle_L-LEC	A11	74212134-74222588
CotAD_17222	RLK-Pelle_LRR-XI-1	At6	53026281-53029040	Cotton_A_07796	RLK-Pelle_LRR-XI-1	A11	73620387-73623146
CotAD_17224	NEK	At6	53066925-53071488	Cotton_A_07798	NEK	A11	73579412-73583979
CotAD_10117	TKL-Pl-4	At7	7177312-7181708	Cotton_A_28872	TKL-Pl-4	A1	51295796-51298784
CotAD_17481	RLK-Pelle_LRR-XI-1	At7	11408250-11412498	Cotton_A_03588	RLK-Pelle_LRR-XI-1	A1	66609868-66612838
CotAD_51899	TKL-Pl-6	At7	16659143-16665344	Cotton_A_31042	TKL-Pl-6	A1	81810399-81816730
CotAD_51911	RLK-Pelle_LRR-I-1	At7	17016668-17021160	Cotton_A_32012	RLK-Pelle_LRR-I-1	A1	88787168-88791661
CotAD_57532	RLK-Pelle_LRR-Xa	At7	29565197-29569054	Cotton_A_15230	RLK-Pelle_LRR-Xa	A1	128035540-128036508
CotAD_69205	CMGC_RCK	At7	30027242-30033952	Cotton_A_15191	CMGC_RCK	A1	128601838-128606177
CotAD_24945	RLK-Pelle_LRR-II	At7	31703898-31707939	Cotton_A_05954	RLK-Pelle_LRR-II	A1	140262498-140266749
CotAD_24954	CAMK_AMPK	At7	31829001-31833232	Cotton_A_05944	CAMK_AMPK	A1	140391226-140395457
CotAD_10082	RLK-Pelle_LRR-XV	At7	6944704-6947742	Cotton_A_15508	RLK-Pelle_LRR-XV	A4	57596457-57599879
CotAD_10104	AGC_RSK-2	At7	7058690-7062639	Cotton_A_20637	AGC_RSK-2	A4	56374595-56377866
CotAD_10106	STE_STE7	At7	7074655-7077935	Cotton_A_20635	STE_STE7	A4	56358586-56361865
CotAD_10113	STE_STE20-Fray	At7	7139720-7147313	Cotton_A_20627	STE_STE20-Fray	A4	56291769-56297694
CotAD_10117	TKL-Pl-4	At7	7177312-7181708	Cotton_A_20623	TKL-Pl-4	A4	56257652-56262056
CotAD_10129	RLK-Pelle_LRR-Xa	At7	7257634-7259902	Cotton_A_20611	RLK-Pelle_LRR-Xa	A4	56185800-56187617
CotAD_10138	RLK-Pelle_RLCK-VIIa-2	At7	7316623-7320558	Cotton_A_20602	RLK-Pelle_RLCK-VIIa-2	A4	56126595-56129729
CotAD_10180	RLK-Pelle_LRR-XV	At7	7726812-7730671	Cotton_A_09436	RLK-Pelle_LRR-XV	A4	54476461-54479994
CotAD_57532	RLK-Pelle_LRR-Xa	At7	29565197-29569054	Cotton_A_03753	RLK-Pelle_LRR-Xa	A4	52052339-52053325
CotAD_69205	CMGC_RCK	At7	30027242-30033952	Cotton_A_03795	CMGC_RCK	A4	51454280-51464479
CotAD_37222	RLK-Pelle_LRR-XII-1	At7	5424009-5429116	Cotton_A_01964	RLK-Pelle_LRR-XII-1	A6	29157766-29163069
CotAD_37236	RLK-Pelle_LRR-III	At7	5495686-5498401	Cotton_A_01978	RLK-Pelle_LRR-III	A6	29233352-29236109
CotAD_26329	RLK-Pelle_RKF3	At7	10233625-10235193	Cotton_A_23678	RLK-Pelle_RKF3	A6	31979663-31981549
CotAD_26330	RLK-Pelle_RLCK-VI	At7	10249099-10250889	Cotton_A_23677	RLK-Pelle_RLCK-VI	A6	31996002-31997767
CotAD_69205	CMGC_RCK	At7	30027242-30033952	Cotton_A_07964	CMGC_RCK	A6	49941928-49944975
CotAD_24945	RLK-Pelle_LRR-II	At7	31703898-31707939	Cotton_A_10870	RLK-Pelle_LRR-II	A6	56839854-56843541
CotAD_39964	RLK-Pelle_LRR-XI-1	At8	38107829-38113395	Cotton_A_08296	RLK-Pelle_LRR-XI-1	A5	58282759-58285883
CotAD_23502	RLK-Pelle_LRR-XI-1	At8	39788164-39791331	Cotton_A_19693	RLK-Pelle_LRR-XI-1	A5	42265706-42270509
CotAD_23469	AGC_RSK-2	At8	40495179-40496687	Cotton_A_19675	AGC_RSK-2	A5	42167301-42169160
CotAD_34973	CAMK_CDPK	At8	41777452-41780221	Cotton_A_27334	CAMK_CDPK	A5	19134554-19137586
CotAD_44771	STE_STE11	At8	44072410-44076957	Cotton_A_19602	STE_STE11	A5	16067103-16069783
CotAD_46790	RLK-Pelle_RLCK-V	At8	44544510-44547320	Cotton_A_00743	RLK-Pelle_RLCK-V	A5	7704876-7708007
CotAD_48708	CAMK_OST1L	At8	50491131-50493275	Cotton_A_00784	CAMK_OST1L	A5	7412295-7415877
CotAD_64527	RLK-Pelle_RLCK-XII-1	At8	2409756-2412677	Cotton_A_20951	RLK-Pelle_RLCK-XII-1	A6	19044326-19047250
CotAD_64526	TKL-Pl-5	At8	2414154-2417394	Cotton_A_20950	TKL-Pl-5	A6	19048730-19052012
CotAD_51147	CMGC_MAPK	At8	2877384-2880301	Cotton_A_20928	CMGC_MAPK	A6	19600828-19604565
CotAD_51145	RLK-Pelle_RLCK-V	At8	2924466-2926757	Cotton_A_20926	RLK-Pelle_RLCK-V	A6	19648709-19651000
CotAD_46377	RLK-Pelle_LysM	At8	33616097-33617905	Cotton_A_02026	RLK-Pelle_LysM	A6	29625083-29627020
CotAD_23502	RLK-Pelle_LRR-XI-1	At8	39788164-39791331	Cotton_A_02046	RLK-Pelle_LRR-XI-1	A6	29791402-29794561
CotAD_35007	CAMK_CDPK	At8	41432369-41434797	Cotton_A_15811	CAMK_CDPK	A6	32917955-32920347
CotAD_34978	RLK-Pelle_RLCK-VIIa-2	At8	41703817-41705856	Cotton_A_15781	RLK-Pelle_RLCK-VIIa-2	A6	33259445-33261481
CotAD_34973	CAMK_CDPK	At8	41777452-41780221	Cotton_A_15775	CAMK_CDPK	A6	33327939-33330675
CotAD_13007	AGC_RSK-2	At8	42452395-42463691	Cotton_A_30874	AGC_RSK-2	A6	53740314-53746401
CotAD_12945	RLK-Pelle_RKF3	At8	43210295-43212181	Cotton_A_10813	RLK-Pelle_RKF3	A6	66373231-66375183
CotAD_46790	RLK-Pelle_RLCK-V	At8	44544510-44547320	Cotton_A_10817	RLK-Pelle_RLCK-V	A6	66432919-66435698
CotAD_75497	RLK-Pelle_CrRLK1L-1	At8	70860931-70863465	Cotton_A_37106	RLK-Pelle_CrRLK1L-1	A6	73414113-73416647
CotAD_72629	RLK-Pelle_LRR-I-2	At8	71735787-71738583	Cotton_A_11401	RLK-Pelle_LRR-I-2	A6	77753244-77756030
CotAD_33066	CMGC_GSK	At8	96155-98918	Cotton_A_22644	CMGC_GSK	A6	51726343-51729109
CotAD_33080	RLK-Pelle_RLCK-VIII	At8	287422-289561	Cotton_A_22631	RLK-Pelle_RLCK-VIII	A6	51912077-51914216
CotAD_70823	RLK-Pelle_L-LEC	At8	4294623-4295393	Cotton_A_30877	RLK-Pelle_L-LEC	A6	53751987-53752757
CotAD_64267	RLK-Pelle_RLCK-VI	At8	5784415-5786919	Cotton_A_10850	RLK-Pelle_RLCK-VI	A6	56959133-56961476
CotAD_31937	STE_STE11	At8	13368535-13369587	Cotton_A_31082	STE_STE11	A6	76175053-76176105
CotAD_63792	CMGC_CK2	At8	19397450-19400834	Cotton_A_34331	CMGC_CK2	A6	85670131-85673340
CotAD_75626	CMGC_CDK-CRK7-CDK9	At8	29442328-29447566	Cotton_A_37358	CMGC_CDK-CRK7-CDK9	A6	90780812-90786391
CotAD_39949	RLK-Pelle_CrRLK1L-1	At8	37738131-37740116	Cotton_A_21317	RLK-Pelle_CrRLK1L-1	A6	94536196-94538751
CotAD_23522	RLK-Pelle_DLSV	At8	39313627-39321197	Cotton_A_27206	RLK-Pelle_DLSV	A6	97252149-97262467
CotAD_33066	CMGC_GSK	At8	96155-98918	Cotton_A_17728	CMGC_GSK	A6	28645044-28648476
CotAD_60912	CAMK_CAMKL-CHK1	At8	1609596-1616116	Cotton_A_25899	CAMK_CAMKL-CHK1	A6	46195676-46202875
CotAD_75746	RLK-Pelle_RLCK-VI	At8	20274239-20277333	Cotton_A_35294	RLK-Pelle_RLCK-VI	A6	46451894-46454990
CotAD_23495	CMGC_GSK	At8	39927351-39930782	Cotton_A_22644	CMGC_GSK	A6	51726343-51729109
CotAD_13010	RLK-Pelle_L-LEC	At8	42442965-42443735	Cotton_A_30877	RLK-Pelle_L-LEC	A6	53751987-53752757
CotAD_74347	CAMK_CDPK	At8	64409104-64413469	Cotton_A_30794	CAMK_CDPK	A6	55600924-55605249
CotAD_04331	RLK-Pelle_URK-1	At8	78102645-78106991	Cotton_A_10765	RLK-Pelle_URK-1	A6	65675491-65679835
CotAD_70826	AGC_RSK-2	At8	4304942-4306879	Cotton_A_30874	AGC_RSK-2	A6	53740314-53746401
CotAD_70912	RLK-Pelle_LRR-I-1	At8	23387952-23392064	Cotton_A_38637	RLK-Pelle_LRR-I-1	A6	41432785-41437180
CotAD_23495	CMGC_GSK	At8	39927351-39930782	Cotton_A_17728	CMGC_GSK	A6	28645044-28648476
CotAD_23487	CMGC_CDK-CRK7-CDK9	At8	40068813-40073629	Cotton_A_17722	CMGC_CDK-CRK7-CDK9	A6	28502461-28507314
CotAD_23469	AGC_RSK-2	At8	40495179-40496687	Cotton_A_17707	AGC_RSK-2	A6	28040064-28042133
CotAD_44771	STE_STE11	At8	44072410-44076957	Cotton_A_27152	STE_STE11	A6	25354542-25359097
CotAD_66807	STE_STE11	At8	54247443-54251647	Cotton_A_40870	STE_STE11	A6	13983076-13987166
CotAD_65813	CMGC_MAPK	At8	71497008-71497908	Cotton_A_28389	CMGC_MAPK	A6	8515064-8516258
CotAD_33119	RLK-Pelle_URK-3	At8	1104663-1107379	Cotton_A_26407	RLK-Pelle_URK-3	A6	90158764-90161550
CotAD_72615	RLK-Pelle_LRR-III	At8	32905311-32907767	Cotton_A_10754	RLK-Pelle_LRR-III	A6	65511196-65514456
CotAD_12946	RLK-Pelle_RLCK-VI	At8	43188865-43190480	Cotton_A_23677	RLK-Pelle_RLCK-VI	A6	31996002-31997767
CotAD_12945	RLK-Pelle_RKF3	At8	43210295-43212181	Cotton_A_23678	RLK-Pelle_RKF3	A6	31979663-31981549
CotAD_38302	RLK-Pelle_RLCK-XII-1	At8	45152774-45156414	Cotton_A_02104	RLK-Pelle_RLCK-XII-1	A6	31074694-31078333
CotAD_66807	STE_STE11	At8	54247443-54251647	Cotton_A_02043	STE_STE11	A6	29726342-29729870
CotAD_46604	TKL-Pl-6	At8	73097188-73101101	Cotton_A_17685	TKL-Pl-6	A6	27311412-27317309
CotAD_04320	RLK-Pelle_LRR-III	At8	78263905-78267102	Cotton_A_36295	RLK-Pelle_LRR-III	A6	18096067-18098523
CotAD_26971	RLK-Pelle_RLCK-VIIa-2	At9	44985506-44987234	Cotton_A_05651	RLK-Pelle_RLCK-VIIa-2	A1	2525987-2527777
CotAD_20772	CK1_CK1	At9	48547307-48551483	Cotton_A_28330	CK1_CK1	A1	30974202-30979056
CotAD_45286	CAMK_CAMKL-CHK1	At9	51995378-51996673	Cotton_A_07248	CAMK_CAMKL-CHK1	A1	48472757-48473995
CotAD_41000	CAMK_CAMKL-CHK1	At9	52353889-52355241	Cotton_A_19207	CAMK_CAMKL-CHK1	A1	49319158-49320498
CotAD_40982	RLK-Pelle_RLCK-X	At9	52483197-52486136	Cotton_A_19197	RLK-Pelle_RLCK-X	A1	49534801-49537613
CotAD_09512	RLK-Pelle_RLCK-VIIa-2	At9	53326655-53328592	Cotton_A_34190	RLK-Pelle_RLCK-VIIa-2	A1	49831464-49833962
CotAD_12492	AGC_RSK-2	At9	55111834-55113078	Cotton_A_23592	AGC_RSK-2	A1	55874265-55875497
CotAD_12506	RLK-Pelle_SD-2b	At9	55217288-55219705	Cotton_A_23607	RLK-Pelle_SD-2b	A1	56280831-56282026
CotAD_38254	RLK-Pelle_RLCK-V	At9	34842331-34844895	Cotton_A_16656	RLK-Pelle_RLCK-V	A10	7929427-7931991
CotAD_07540	RLK-Pelle_LRR-XI-1	At9	39959532-39962503	Cotton_A_16684	RLK-Pelle_LRR-XI-1	A10	8398057-8401363
CotAD_03638	AGC_NDR	At9	42710133-42714483	Cotton_A_08652	AGC_NDR	A10	17008129-17012478
CotAD_03654	RLK-Pelle_RLCK-V	At9	42843039-42845834	Cotton_A_08668	RLK-Pelle_RLCK-V	A10	17151834-17154636
CotAD_03665	RLK-Pelle_LRR-III	At9	42942108-42944726	Cotton_A_08679	RLK-Pelle_LRR-III	A10	17265450-17268069
CotAD_03678	RLK-Pelle_SD-2b	At9	43063979-43067904	Cotton_A_08692	RLK-Pelle_SD-2b	A10	17405820-17407256
CotAD_32295	RLK-Pelle_DLSV	At9	43980263-43984125	Cotton_A_04709	RLK-Pelle_DLSV	A10	20416029-20419061
CotAD_70814	CK1_CK1-Pl	At9	45656965-45663988	Cotton_A_05399	CK1_CK1-Pl	A10	49064265-49071278
CotAD_63572	RLK-Pelle_LRR-III	At9	50917350-50919239	Cotton_A_02653	RLK-Pelle_LRR-III	A10	49863784-49865768
CotAD_12382	NEK	At9	54130135-54136141	Cotton_A_02624	NEK	A10	50331346-50336828
CotAD_12430	CAMK_CDPK	At9	54590838-54593156	Cotton_A_02586	CAMK_CDPK	A10	50620990-50625656
CotAD_37784	CMGC_SRPK	At9	55865580-55868576	Cotton_A_13909	CMGC_SRPK	A10	70323095-70326088
CotAD_31161	RLK-Pelle_LRR-XI-1	At9	57728095-57731094	Cotton_A_03983	RLK-Pelle_LRR-XI-1	A10	79680550-79683581
CotAD_31182	SCY1_SCYL2	At9	57986223-57998589	Cotton_A_04017	SCY1_SCYL2	A10	80418287-80431056
CotAD_09594	RLK-Pelle_RLCK-IXa	At9	52669273-52672958	Cotton_A_07054	RLK-Pelle_RLCK-IXa	A10	88074899-88077666
CotAD_09577	RLK-Pelle_LRR-III	At9	52812011-52816813	Cotton_A_07034	RLK-Pelle_LRR-III	A10	88205032-88209308
CotAD_09571	CMGC_MAPK	At9	52849269-52851362	Cotton_A_07028	CMGC_MAPK	A10	88242482-88244562
CotAD_09564	CMGC_MAPK	At9	52915237-52917415	Cotton_A_07020	CMGC_MAPK	A10	88321932-88324110
CotAD_09562	AGC_RSK-2	At9	52926527-52935015	Cotton_A_07018	AGC_RSK-2	A10	88333237-88341729
CotAD_09513	RLK-Pelle_RLCK-VIIa-2	At9	53323186-53325546	Cotton_A_06973	RLK-Pelle_RLCK-VIIa-2	A10	88748842-88751202
CotAD_09512	RLK-Pelle_RLCK-VIIa-2	At9	53326655-53328592	Cotton_A_06972	RLK-Pelle_RLCK-VIIa-2	A10	88752312-88754249
CotAD_34828	RLK-Pelle_LRR-XI-1	At9	34041435-34044695	Cotton_A_20746	RLK-Pelle_LRR-XI-1	A10	10348994-10352348
CotAD_38254	RLK-Pelle_RLCK-V	At9	34842331-34844895	Cotton_A_08668	RLK-Pelle_RLCK-V	A10	17151834-17154636
CotAD_07521	CAMK_CAMKL-CHK1	At9	39711894-39715488	Cotton_A_19508	CAMK_CAMKL-CHK1	A10	22252008-22255601
CotAD_53982	RLK-Pelle_Extensin	At9	45212336-45217110	Cotton_A_05445	RLK-Pelle_Extensin	A10	49510766-49515533
CotAD_53991	CK1_CK1	At9	45308059-45312346	Cotton_A_02684	CK1_CK1	A10	49655150-49659441
CotAD_30029	RLK-Pelle_LysM	At9	47114133-47115440	Cotton_A_18993	RLK-Pelle_LysM	A10	56616827-56618098
CotAD_39703	RLK-Pelle_RLCK-IXb	At9	51070791-51073724	Cotton_A_33629	RLK-Pelle_RLCK-IXb	A10	64237617-64242689
CotAD_03436	RLK-Pelle_RLCK-VIIa-1	At9	41049057-41052647	Cotton_A_21069	RLK-Pelle_RLCK-VIIa-1	A10	108025198-108028528
CotAD_44559	RLK-Pelle_RLCK-X	At9	45778385-45781083	Cotton_A_17069	RLK-Pelle_RLCK-X	A10	89312687-89315363
CotAD_44543	CAMK_CAMKL-CHK1	At9	45907797-45909143	Cotton_A_17083	CAMK_CAMKL-CHK1	A10	89163430-89164776
CotAD_44530	RLK-Pelle_RLCK-XI	At9	46042908-46045064	Cotton_A_17093	RLK-Pelle_RLCK-XI	A10	89053858-89056014
CotAD_50484	RLK-Pelle_LRR-III	At9	46218972-46221182	Cotton_A_15093	RLK-Pelle_LRR-III	A10	87428879-87431088
CotAD_50485	RLK-Pelle_RLCK-IXb	At9	46223771-46228049	Cotton_A_33629	RLK-Pelle_RLCK-IXb	A10	64237617-64242689
CotAD_30029	RLK-Pelle_LysM	At9	47114133-47115440	Cotton_A_18993	RLK-Pelle_LysM	A10	56616827-56618098
CotAD_51210	RLK-Pelle_PERK-1	At9	49992093-49994364	Cotton_A_40250	RLK-Pelle_PERK-1	A10	47482631-47487407
CotAD_09564	CMGC_MAPK	At9	52915237-52917415	Cotton_A_32714	CMGC_MAPK	A10	31406308-31408818
CotAD_12382	NEK	At9	54130135-54136141	Cotton_A_11088	NEK	A10	21993327-21999334
CotAD_12428	CAMK_CAMKL-LKB	At9	54577649-54581470	Cotton_A_11042	CAMK_CAMKL-LKB	A10	21554052-21557171
CotAD_12430	CAMK_CDPK	At9	54590838-54593156	Cotton_A_11040	CAMK_CDPK	A10	21547626-21549851
CotAD_12447	CAMK_CAMKL-CHK1	At9	54710824-54715458	Cotton_A_11022	CAMK_CAMKL-CHK1	A10	21428329-21432941
CotAD_12449	RLK-Pelle_RLCK-VIIa-2	At9	54728209-54730721	Cotton_A_11020	RLK-Pelle_RLCK-VIIa-2	A10	21412965-21415476
CotAD_30480	CMGC_MAPK	At9	4209522-4214717	Cotton_A_29153	CMGC_MAPK	A10	103203586-103208554
CotAD_72427	RLK-Pelle_LRR-II	At9	13790102-13794688	Cotton_A_17871	RLK-Pelle_LRR-II	A10	100574158-100577288
CotAD_72429	RLK-Pelle_DLSV	At9	13965934-13968486	Cotton_A_33668	RLK-Pelle_DLSV	A10	97935661-97938221
CotAD_34158	RLK-Pelle_LRR-XII-1	At9	30305459-30308688	Cotton_A_31956	RLK-Pelle_LRR-XII-1	A10	89669129-89672359
CotAD_57167	SCY1_SCYL1	At9	32553716-32562750	Cotton_A_04045	SCY1_SCYL1	A10	80948844-80957874
CotAD_57170	AGC-Pl	At9	32637730-32640470	Cotton_A_04041	AGC-Pl	A10	80866155-80868644
CotAD_34782	SCY1_SCYL2	At9	32986354-32999107	Cotton_A_04017	SCY1_SCYL2	A10	80418287-80431056
CotAD_34786	CAMK_CDPK	At9	33093296-33098204	Cotton_A_04013	CAMK_CDPK	A10	80298599-80303477
CotAD_34812	RLK-Pelle_CR4L	At9	33658008-33659978	Cotton_A_03984	RLK-Pelle_CR4L	A10	79688009-79690315
CotAD_34813	RLK-Pelle_LRR-XI-1	At9	33664763-33667813	Cotton_A_03983	RLK-Pelle_LRR-XI-1	A10	79680550-79683581
CotAD_34839	CMGC_SRPK	At9	34230357-34234092	Cotton_A_13909	CMGC_SRPK	A10	70323095-70326088
CotAD_72427	RLK-Pelle_LRR-II	At9	13790102-13794688	Cotton_A_40160	RLK-Pelle_LRR-II	A10	75826878-75831469
CotAD_63155	RLK-Pelle_LRR-II	At9	15132000-15135156	Cotton_A_25002	RLK-Pelle_LRR-II	A10	61954450-61957687
CotAD_34194	RLK-Pelle_RLCK-VIIa-2	At9	29540085-29542172	Cotton_A_18994	RLK-Pelle_RLCK-VIIa-2	A10	56624515-56626692
CotAD_34193	RLK-Pelle_LysM	At9	29549074-29549949	Cotton_A_18993	RLK-Pelle_LysM	A10	56616827-56618098
CotAD_59559	RLK-Pelle_LRR-VII-3	At9	35583473-35586898	Cotton_A_18748	RLK-Pelle_LRR-VII-3	A10	46211726-46215151
CotAD_07502	TKL_CTR1-DRK-2	At9	39447297-39452942	Cotton_A_19487	TKL_CTR1-DRK-2	A10	22521838-22527469
CotAD_07521	CAMK_CAMKL-CHK1	At9	39711894-39715488	Cotton_A_19508	CAMK_CAMKL-CHK1	A10	22252008-22255601
CotAD_07540	RLK-Pelle_LRR-XI-1	At9	39959532-39962503	Cotton_A_27832	RLK-Pelle_LRR-XI-1	A10	17650775-17653746
CotAD_03678	RLK-Pelle_SD-2b	At9	43063979-43067904	Cotton_A_16665	RLK-Pelle_SD-2b	A10	8124279-8126666
CotAD_45888	RLK-Pelle_SD-2b	At9	14808183-14809102	Cotton_A_24988	RLK-Pelle_SD-2b	A10	61337901-61343038
CotAD_67316	CAMK_CDPK	At9	20392413-20394607	Cotton_A_31216	CAMK_CDPK	A10	38909458-38911654
CotAD_75096	RLK-Pelle_RLCK-VIII	At9	24450834-24453324	Cotton_A_31217	RLK-Pelle_RLCK-VIII	A10	38833587-38836162
CotAD_68701	RLK-Pelle_LRR-XI-1	At9	34666749-34670103	Cotton_A_27832	RLK-Pelle_LRR-XI-1	A10	17650775-17653746
CotAD_38254	RLK-Pelle_RLCK-V	At9	34842331-34844895	Cotton_A_08668	RLK-Pelle_RLCK-V	A10	17151834-17154636
CotAD_07539	RLK-Pelle_LRR-XI-1	At9	39945070-39948123	Cotton_A_16685	RLK-Pelle_LRR-XI-1	A10	8408147-8412366
CotAD_03654	RLK-Pelle_RLCK-V	At9	42843039-42845834	Cotton_A_16656	RLK-Pelle_RLCK-V	A10	7929427-7931991
CotAD_52756	RLK-Pelle_LRR-XI-1	At9	49428516-49431623	Cotton_A_38684	RLK-Pelle_LRR-XI-1	A11	56274678-56277804
CotAD_51200	CMGC_CDK-CCRK	At9	49934806-49937121	Cotton_A_11170	CMGC_CDK-CCRK	A11	56386909-56389193
CotAD_51210	RLK-Pelle_PERK-1	At9	49992093-49994364	Cotton_A_11160	RLK-Pelle_PERK-1	A11	56434024-56436814
CotAD_12382	NEK	At9	54130135-54136141	Cotton_A_07798	NEK	A11	73579412-73583979
CotAD_12449	RLK-Pelle_RLCK-VIIa-2	At9	54728209-54730721	Cotton_A_01746	RLK-Pelle_RLCK-VIIa-2	A11	78757387-78761268
CotAD_37784	CMGC_SRPK	At9	55865580-55868576	Cotton_A_37797	CMGC_SRPK	A11	82209649-82213384
CotAD_66205	CMGC_MAPK	At9	61288406-61293328	Cotton_A_14752	CMGC_MAPK	A11	103574667-103581233
CotAD_37798	AGC_RSK-2	At9	55742628-55745655	Cotton_A_40492	AGC_RSK-2	A12	7349798-7352925
CotAD_28575	RLK-Pelle_SD-2b	At9	58745860-58747167	Cotton_A_19057	RLK-Pelle_SD-2b	A12	49513380-49515740
CotAD_28574	RLK-Pelle_SD-2b	At9	58764301-58766745	Cotton_A_19056	RLK-Pelle_SD-2b	A12	49548832-49551252
CotAD_28571	RLK-Pelle_SD-2b	At9	58840165-58842474	Cotton_A_19053	RLK-Pelle_SD-2b	A12	49596404-49598854
CotAD_28563	RLK-Pelle_SD-2b	At9	58992781-58994877	Cotton_A_19049	RLK-Pelle_SD-2b	A12	49669668-49672284
CotAD_28561	RLK-Pelle_SD-2b	At9	59013275-59015641	Cotton_A_19047	RLK-Pelle_SD-2b	A12	49705253-49707619
CotAD_28556	WNK_NRBP	At9	59084481-59087195	Cotton_A_19041	WNK_NRBP	A12	49768982-49771690
CotAD_28545	STE_STE11	At9	59190746-59195340	Cotton_A_19031	STE_STE11	A12	49882106-49885256
CotAD_51704	CMGC_CDK-Pl	At9	63296213-63298254	Cotton_A_27238	CMGC_CDK-Pl	A12	56396847-56398893
CotAD_51697	TKL_CTR1-DRK-1	At9	63425301-63440022	Cotton_A_27246	TKL_CTR1-DRK-1	A12	56549701-56562676
CotAD_46812	TKL-Pl-4	At9	65317595-65319966	Cotton_A_23440	TKL-Pl-4	A12	81179101-81181886
CotAD_30837	RLK-Pelle_RLCK-VIIa-2	At9	66010348-66012822	Cotton_A_15945	RLK-Pelle_RLCK-VIIa-2	A12	8920608-8923081
CotAD_30872	RLK-Pelle_CrRLK1L-1	At9	66709918-66712413	Cotton_A_15906	RLK-Pelle_CrRLK1L-1	A12	9647006-9649501
CotAD_05661	RLK-Pelle_LRR-VI-2	At9	84499280-84505673	Cotton_A_30061	RLK-Pelle_LRR-VI-2	A12	10361890-10365926
CotAD_05660	CAMK_CAMKL-CHK1	At9	84510892-84512280	Cotton_A_30062	CAMK_CAMKL-CHK1	A12	10398905-10400786
CotAD_05659	CMGC_GSK	At9	84516050-84518944	Cotton_A_30064	CMGC_GSK	A12	10410832-10413589
CotAD_05597	RLK-Pelle_LRR-III	At9	85039553-85040537	Cotton_A_05253	RLK-Pelle_LRR-III	A12	48366398-48368252
CotAD_47817	RLK-Pelle_LysM	At9	1290722-1292725	Cotton_A_33568	RLK-Pelle_LysM	A12	135351342-135353345
CotAD_73205	RLK-Pelle_RLCK-VI	At9	7141491-7144387	Cotton_A_37965	RLK-Pelle_RLCK-VI	A12	113379934-113382834
CotAD_34193	RLK-Pelle_LysM	At9	29549074-29549949	Cotton_A_06104	RLK-Pelle_LysM	A12	94698303-94699574
CotAD_34839	CMGC_SRPK	At9	34230357-34234092	Cotton_A_34517	CMGC_SRPK	A12	83094442-83097989
CotAD_55518	CMGC_MAPK	At9	40822697-40824677	Cotton_A_19078	CMGC_MAPK	A12	48945467-48947499
CotAD_26963	RLK-Pelle_LRR-III	At9	45035171-45037153	Cotton_A_05253	RLK-Pelle_LRR-III	A12	48366398-48368252
CotAD_50485	RLK-Pelle_RLCK-IXb	At9	46223771-46228049	Cotton_A_36190	RLK-Pelle_RLCK-IXb	A12	40702608-40705967
CotAD_63666	RLK-Pelle_WAK	At9	37934969-37938101	Cotton_A_33166	RLK-Pelle_WAK	A2	18914894-18917395
CotAD_07539	RLK-Pelle_LRR-XI-1	At9	39945070-39948123	Cotton_A_16741	RLK-Pelle_LRR-XI-1	A2	60824478-60827881
CotAD_03436	RLK-Pelle_RLCK-VIIa-1	At9	41049057-41052647	Cotton_A_00429	RLK-Pelle_RLCK-VIIa-1	A2	69200132-69203804
CotAD_03487	RLK-Pelle_L-LEC	At9	41464107-41466324	Cotton_A_00381	RLK-Pelle_L-LEC	A2	69571416-69573437
CotAD_03495	RLK-Pelle_RLCK-VIIa-2	At9	41538288-41541039	Cotton_A_00373	RLK-Pelle_RLCK-VIIa-2	A2	69641929-69644472
CotAD_03511	RLK-Pelle_RLCK-XII-1	At9	41673631-41677141	Cotton_A_00358	RLK-Pelle_RLCK-XII-1	A2	69765393-69768913
CotAD_03536	RLK-Pelle_LRR-Xa	At9	41842363-41844175	Cotton_A_00338	RLK-Pelle_LRR-Xa	A2	69958537-69960394
CotAD_30036	RLK-Pelle_LysM	At9	47172585-47174426	Cotton_A_26698	RLK-Pelle_LysM	A2	85576953-85578815
CotAD_51210	RLK-Pelle_PERK-1	At9	49992093-49994364	Cotton_A_35824	RLK-Pelle_PERK-1	A2	89732586-89737166
CotAD_34828	RLK-Pelle_LRR-XI-1	At9	34041435-34044695	Cotton_A_39167	RLK-Pelle_LRR-XI-1	A2	72378727-72382239
CotAD_34839	CMGC_SRPK	At9	34230357-34234092	Cotton_A_00503	CMGC_SRPK	A2	68487614-68491649
CotAD_07539	RLK-Pelle_LRR-XI-1	At9	39945070-39948123	Cotton_A_16741	RLK-Pelle_LRR-XI-1	A2	60824478-60827881
CotAD_03665	RLK-Pelle_LRR-III	At9	42942108-42944726	Cotton_A_23546	RLK-Pelle_LRR-III	A2	48219591-48222544
CotAD_03679	RLK-Pelle_SD-2b	At9	43070793-43073159	Cotton_A_33274	RLK-Pelle_SD-2b	A2	17182569-17185000
CotAD_44505	RLK-Pelle_LRR-XI-1	At9	43558917-43568758	Cotton_A_39216	RLK-Pelle_LRR-XI-1	A2	16779867-16782898
CotAD_50484	RLK-Pelle_LRR-III	At9	46218972-46221182	Cotton_A_31415	RLK-Pelle_LRR-III	A2	3162310-3164797
CotAD_30479	TKL-Pl-6	At9	4225142-4230226	Cotton_A_05074	TKL-Pl-6	A3	89735056-89743108
CotAD_67375	RLK-Pelle_RLCK-XV	At9	9895809-9897137	Cotton_A_40117	RLK-Pelle_RLCK-XV	A3	82171494-82173044
CotAD_73467	RLK-Pelle_LRR-XII-1	At9	25836371-25839586	Cotton_A_39183	RLK-Pelle_LRR-XII-1	A3	68003104-68006316
CotAD_34812	RLK-Pelle_CR4L	At9	33658008-33659978	Cotton_A_21403	RLK-Pelle_CR4L	A3	42202771-42205080
CotAD_25117	CMGC_CDK-CRK7-CDK9	At9	36428465-36431141	Cotton_A_03349	CMGC_CDK-CRK7-CDK9	A3	30886439-30888844
CotAD_07440	CAMK_OST1L	At9	38869408-38871599	Cotton_A_13180	CAMK_OST1L	A3	13605627-13607955
CotAD_03638	AGC_NDR	At9	42710133-42714483	Cotton_A_20656	AGC_NDR	A3	1614659-1620850
CotAD_50484	RLK-Pelle_LRR-III	At9	46218972-46221182	Cotton_A_26621	RLK-Pelle_LRR-III	A3	523716-527703
CotAD_58070	CMGC_CLK	At9	51466841-51469736	Cotton_A_01276	CMGC_CLK	A4	32545412-32548053
CotAD_45286	CAMK_CAMKL-CHK1	At9	51995378-51996673	Cotton_A_01247	CAMK_CAMKL-CHK1	A4	32871827-32873122
CotAD_45281	RLK-Pelle_LRR-VII-2	At9	52033087-52035645	Cotton_A_01243	RLK-Pelle_LRR-VII-2	A4	32907865-32910423
CotAD_45262	RLK-Pelle_L-LEC	At9	52129926-52135939	Cotton_A_01223	RLK-Pelle_L-LEC	A4	33046516-33052578
CotAD_40982	RLK-Pelle_RLCK-X	At9	52483197-52486136	Cotton_A_01193	RLK-Pelle_RLCK-X	A4	33279810-33282689
CotAD_12492	AGC_RSK-2	At9	55111834-55113078	Cotton_A_01075	AGC_RSK-2	A4	34139115-34140359
CotAD_26971	RLK-Pelle_RLCK-VIIa-2	At9	44985506-44987234	Cotton_A_25163	RLK-Pelle_RLCK-VIIa-2	A4	75737850-75739459
CotAD_20697	TKL-Pl-4	At9	47396749-47399677	Cotton_A_20623	TKL-Pl-4	A4	56257652-56262056
CotAD_20733	RLK-Pelle_LRR-Xa	At9	47958866-47960686	Cotton_A_20611	RLK-Pelle_LRR-Xa	A4	56185800-56187617
CotAD_20796	STE_STE11	At9	48802811-48807163	Cotton_A_31463	STE_STE11	A4	42298867-42303220
CotAD_60727	TKL-Pl-1	At9	51840813-51843057	Cotton_A_01212	TKL-Pl-1	A4	33115289-33117533
CotAD_45268	RLK-Pelle_SD-2b	At9	52097801-52100275	Cotton_A_01216	RLK-Pelle_SD-2b	A4	33084812-33087286
CotAD_12382	NEK	At9	54130135-54136141	Cotton_A_35259	NEK	A4	16798799-16804564
CotAD_30514	RLK-Pelle_LRR-XI-1	At9	3965725-3967010	Cotton_A_08296	RLK-Pelle_LRR-XI-1	A5	58282759-58285883
CotAD_30480	CMGC_MAPK	At9	4209522-4214717	Cotton_A_24541	CMGC_MAPK	A5	56614559-56618868
CotAD_30479	TKL-Pl-6	At9	4225142-4230226	Cotton_A_24542	TKL-Pl-6	A5	56598086-56603170
CotAD_30476	RLK-Pelle_WAK	At9	4249020-4251953	Cotton_A_24545	RLK-Pelle_WAK	A5	56578329-56581907
CotAD_34786	CAMK_CDPK	At9	33093296-33098204	Cotton_A_08792	CAMK_CDPK	A5	52002688-52005412
CotAD_07409	RLK-Pelle_LRR-XI-1	At9	38498468-38501624	Cotton_A_22838	RLK-Pelle_LRR-XI-1	A5	43899512-43901883
CotAD_03487	RLK-Pelle_L-LEC	At9	41464107-41466324	Cotton_A_27344	RLK-Pelle_L-LEC	A5	18901994-18904011
CotAD_05776	AGC_RSK-2	At9	83744302-83746112	Cotton_A_04910	AGC_RSK-2	A7	13877682-13879492
CotAD_05731	CAMK_CDPK	At9	83995028-83997183	Cotton_A_04955	CAMK_CDPK	A7	14110885-14113039
CotAD_05718	RLK-Pelle_DLSV	At9	84104961-84109235	Cotton_A_04967	RLK-Pelle_DLSV	A7	14181579-14185466
CotAD_05661	RLK-Pelle_LRR-VI-2	At9	84499280-84505673	Cotton_A_05018	RLK-Pelle_LRR-VI-2	A7	14580093-14586431
CotAD_05660	CAMK_CAMKL-CHK1	At9	84510892-84512280	Cotton_A_05019	CAMK_CAMKL-CHK1	A7	14591323-14592711
CotAD_05659	CMGC_GSK	At9	84516050-84518944	Cotton_A_05020	CMGC_GSK	A7	14596903-14599383
CotAD_51337	RLK-Pelle_DLSV	At9	91091512-91097471	Cotton_A_14230	RLK-Pelle_DLSV	A7	18009882-18019817
CotAD_07521	CAMK_CAMKL-CHK1	At9	39711894-39715488	Cotton_A_17423	CAMK_CAMKL-CHK1	A8	27887017-27895610
CotAD_03678	RLK-Pelle_SD-2b	At9	43063979-43067904	Cotton_A_14864	RLK-Pelle_SD-2b	A8	31300648-31303269
CotAD_03679	RLK-Pelle_SD-2b	At9	43070793-43073159	Cotton_A_14865	RLK-Pelle_SD-2b	A8	31326198-31328597
CotAD_32295	RLK-Pelle_DLSV	At9	43980263-43984125	Cotton_A_30885	RLK-Pelle_DLSV	A8	50918195-50920678
CotAD_53991	CK1_CK1	At9	45308059-45312346	Cotton_A_09354	CK1_CK1	A8	59278204-59282496
CotAD_30002	RLK-Pelle_LRR-VI-2	At9	46859092-46862735	Cotton_A_13831	RLK-Pelle_LRR-VI-2	A8	71374050-71377595
CotAD_30029	RLK-Pelle_LysM	At9	47114133-47115440	Cotton_A_27419	RLK-Pelle_LysM	A8	81811312-81812619
CotAD_20703	RLK-Pelle_LRR-III	At9	47470678-47472439	Cotton_A_02727	RLK-Pelle_LRR-III	A8	97067135-97070917
CotAD_60729	RLK-Pelle_LRR-XI-1	At9	51848873-51851870	Cotton_A_02842	RLK-Pelle_LRR-XI-1	A8	99004916-99008099
CotAD_09513	RLK-Pelle_RLCK-VIIa-2	At9	53323186-53325546	Cotton_A_10555	RLK-Pelle_RLCK-VIIa-2	A8	103627048-103629460
CotAD_09512	RLK-Pelle_RLCK-VIIa-2	At9	53326655-53328592	Cotton_A_10556	RLK-Pelle_RLCK-VIIa-2	A8	103630488-103632646
CotAD_67375	RLK-Pelle_RLCK-XV	At9	9895809-9897137	Cotton_A_29238	RLK-Pelle_RLCK-XV	A8	55369735-55372478
CotAD_69367	RLK-Pelle_LRR-VI-2	At9	25424785-25428178	Cotton_A_13831	RLK-Pelle_LRR-VI-2	A8	71374050-71377595
CotAD_57167	SCY1_SCYL1	At9	32553716-32562750	Cotton_A_15596	SCY1_SCYL1	A8	74798633-74808502
CotAD_57170	AGC-Pl	At9	32637730-32640470	Cotton_A_15592	AGC-Pl	A8	74856562-74858836
CotAD_63020	RLK-Pelle_CR4L	At9	34414834-34416267	Cotton_A_02797	RLK-Pelle_CR4L	A8	98325844-98327355
CotAD_25154	RLK-Pelle_LRR-VIII-1	At9	36673629-36682365	Cotton_A_10476	RLK-Pelle_LRR-VIII-1	A8	103099541-103108317
CotAD_51218	RLK-Pelle_RLCK-VIIa-1	At9	27621017-27624061	Cotton_A_10530	RLK-Pelle_RLCK-VIIa-1	A8	103483163-103485589
CotAD_34193	RLK-Pelle_LysM	At9	29549074-29549949	Cotton_A_10511	RLK-Pelle_LysM	A8	103335970-103337313
CotAD_25132	STE_STE11	At9	36568093-36570628	Cotton_A_10495	STE_STE11	A8	103197379-103199825
CotAD_25160	WNK_NRBP	At9	36706709-36710465	Cotton_A_10470	WNK_NRBP	A8	103053230-103056250
CotAD_07502	TKL_CTR1-DRK-2	At9	39447297-39452942	Cotton_A_02771	TKL_CTR1-DRK-2	A8	98009212-98015836
CotAD_44505	RLK-Pelle_LRR-XI-1	At9	43558917-43568758	Cotton_A_16435	RLK-Pelle_LRR-XI-1	A8	83980186-83983311
CotAD_26995	RLK-Pelle_LRR-V	At9	44777486-44782419	Cotton_A_29459	RLK-Pelle_LRR-V	A8	66144618-66149118
CotAD_52756	RLK-Pelle_LRR-XI-1	At9	49428516-49431623	Cotton_A_09405	RLK-Pelle_LRR-XI-1	A8	59771211-59774318
CotAD_52759	CMGC_Pl-Tthe	At9	49462592-49470296	Cotton_A_09402	CMGC_Pl-Tthe	A8	59733543-59746101
CotAD_39702	AGC_NDR	At9	51051150-51057525	Cotton_A_09345	AGC_NDR	A8	59224270-59230372
CotAD_60727	TKL-Pl-1	At9	51840813-51843057	Cotton_A_29239	TKL-Pl-1	A8	55363245-55365366
CotAD_25160	WNK_NRBP	At9	36706709-36710465	Cotton_A_32350	WNK_NRBP	A9	6785203-6788022
CotAD_03524	RLK-Pelle_LRR-XII-1	At9	41760901-41763731	Cotton_A_22143	RLK-Pelle_LRR-XII-1	A9	10873873-10877120
CotAD_27006	STE_STE20-Fray	At9	44697351-44704394	Cotton_A_16170	STE_STE20-Fray	A9	16656618-16662811
CotAD_26963	RLK-Pelle_LRR-III	At9	45035171-45037153	Cotton_A_27838	RLK-Pelle_LRR-III	A9	57422036-57423925
CotAD_63567	RLK-Pelle_RLCK-VIIa-2	At9	50898864-50900572	Cotton_A_27834	RLK-Pelle_RLCK-VIIa-2	A9	57459628-57461336
CotAD_09577	RLK-Pelle_LRR-III	At9	52812011-52816813	Cotton_A_10236	RLK-Pelle_LRR-III	A9	62777106-62780616
CotAD_09490	RLK-Pelle_L-LEC	At9	53473210-53475303	Cotton_A_12888	RLK-Pelle_L-LEC	A9	65798765-65800858
CotAD_09467	RLK-Pelle_RLCK-XII-1	At9	53622831-53625678	Cotton_A_12907	RLK-Pelle_RLCK-XII-1	A9	65937558-65940566
CotAD_09444	RLK-Pelle_LRR-XII-1	At9	53758132-53761327	Cotton_A_12930	RLK-Pelle_LRR-XII-1	A9	66099032-66102238
CotAD_72427	RLK-Pelle_LRR-II	At9	13790102-13794688	Cotton_A_17525	RLK-Pelle_LRR-II	A9	89962093-89965273
CotAD_75096	RLK-Pelle_RLCK-VIII	At9	24450834-24453324	Cotton_A_23077	RLK-Pelle_RLCK-VIII	A9	78512971-78520545
CotAD_25154	RLK-Pelle_LRR-VIII-1	At9	36673629-36682365	Cotton_A_19959	RLK-Pelle_LRR-VIII-1	A9	66830557-66835252
CotAD_03511	RLK-Pelle_RLCK-XII-1	At9	41673631-41677141	Cotton_A_12907	RLK-Pelle_RLCK-XII-1	A9	65937558-65940566
CotAD_27006	STE_STE20-Fray	At9	44697351-44704394	Cotton_A_08581	STE_STE20-Fray	A9	64245954-64256356
CotAD_50484	RLK-Pelle_LRR-III	At9	46218972-46221182	Cotton_A_10267	RLK-Pelle_LRR-III	A9	62541406-62543901
CotAD_50485	RLK-Pelle_RLCK-IXb	At9	46223771-46228049	Cotton_A_10268	RLK-Pelle_RLCK-IXb	A9	62534925-62538693
CotAD_63567	RLK-Pelle_RLCK-VIIa-2	At9	50898864-50900572	Cotton_A_27834	RLK-Pelle_RLCK-VIIa-2	A9	57459628-57461336
CotAD_63572	RLK-Pelle_LRR-III	At9	50917350-50919239	Cotton_A_27838	RLK-Pelle_LRR-III	A9	57422036-57423925
CotAD_65393	RLK-Pelle_LRR-V	At10	24353932-24360051	Cotton_A_18965	RLK-Pelle_LRR-V	A10	15396405-15401343
CotAD_52355	TKL-Pl-4	At10	28508537-28510800	Cotton_A_11345	TKL-Pl-4	A10	18693028-18695214
CotAD_19216	RLK-Pelle_DLSV	At10	29145278-29147761	Cotton_A_04709	RLK-Pelle_DLSV	A10	20416029-20419061
CotAD_72338	RLK-Pelle_DLSV	At10	39488154-39491510	Cotton_A_04719	RLK-Pelle_DLSV	A10	20470584-20472091
CotAD_32906	RLK-Pelle_SD-2b	At10	66535127-66539865	Cotton_A_16118	RLK-Pelle_SD-2b	A10	23897677-23900313
CotAD_76343	RLK-Pelle_PERK-1	At10	72878661-72883503	Cotton_A_40250	RLK-Pelle_PERK-1	A10	47482631-47487407
CotAD_68235	RLK-Pelle_PERK-2	At10	75929288-75933654	Cotton_A_05433	RLK-Pelle_PERK-2	A10	49386390-49390845
CotAD_75512	TKL-Pl-5	At10	40150658-40155701	Cotton_A_29166	TKL-Pl-5	A10	102965839-102972758
CotAD_59521	RLK-Pelle_LRR-III	At10	49884245-49886349	Cotton_A_17867	RLK-Pelle_LRR-III	A10	100525423-100527714
CotAD_62836	RLK-Pelle_LRR-V	At10	60505477-60510765	Cotton_A_15099	RLK-Pelle_LRR-V	A10	87366540-87370372
CotAD_24410	CAMK_CAMKL-CHK1	At10	63475141-63476451	Cotton_A_04065	CAMK_CAMKL-CHK1	A10	81414609-81415934
CotAD_24426	AGC-Pl	At10	63629553-63631809	Cotton_A_04041	AGC-Pl	A10	80866155-80868644
CotAD_61991	TKL-Pl-6	At10	67911369-67916326	Cotton_A_11502	TKL-Pl-6	A10	69631408-69636881
CotAD_71119	RLK-Pelle_LRR-XIIIb	At10	323724-330230	Cotton_A_39203	RLK-Pelle_LRR-XIIIb	A8	12336982-12343477
CotAD_69234	RLK-Pelle_DLSV	At10	7062061-7064526	Cotton_A_39041	RLK-Pelle_DLSV	A8	20030468-20039282
CotAD_65393	RLK-Pelle_LRR-V	At10	24353932-24360051	Cotton_A_26883	RLK-Pelle_LRR-V	A8	34687847-34693975
CotAD_19212	RLK-Pelle_DLSV	At10	28965548-28968287	Cotton_A_30883	RLK-Pelle_DLSV	A8	50900575-50903335
CotAD_19216	RLK-Pelle_DLSV	At10	29145278-29147761	Cotton_A_30885	RLK-Pelle_DLSV	A8	50918195-50920678
CotAD_47277	RLK-Pelle_DLSV	At10	33702189-33705113	Cotton_A_13787	RLK-Pelle_DLSV	A8	70463558-70466482
CotAD_55539	RLK-Pelle_LRR-III	At10	34862013-34864658	Cotton_A_13810	RLK-Pelle_LRR-III	A8	70832860-70835502
CotAD_24410	CAMK_CAMKL-CHK1	At10	63475141-63476451	Cotton_A_15608	CAMK_CAMKL-CHK1	A8	74655420-74656727
CotAD_24413	RLK-Pelle_LRR-VII-1	At10	63510594-63513843	Cotton_A_15603	RLK-Pelle_LRR-VII-1	A8	74727484-74730746
CotAD_24426	AGC-Pl	At10	63629553-63631809	Cotton_A_15592	AGC-Pl	A8	74856562-74858836
CotAD_24428	RLK-Pelle_LRR-III	At10	63639290-63641214	Cotton_A_15589	RLK-Pelle_LRR-III	A8	74886135-74888060
CotAD_24443	RLK-Pelle_DLSV	At10	63773908-63780407	Cotton_A_15575	RLK-Pelle_DLSV	A8	75072181-75079692
CotAD_54436	RLK-Pelle_LRR-XI-1	At10	65069851-65082864	Cotton_A_02842	RLK-Pelle_LRR-XI-1	A8	99004916-99008099
CotAD_74021	RLK-Pelle_LRR-III	At10	89440550-89442782	Cotton_A_40975	RLK-Pelle_LRR-III	A8	112493922-112496151
CotAD_52354	TKL-Pl-4	At10	28505555-28507818	Cotton_A_30308	TKL-Pl-4	A8	12904077-12906339
CotAD_72338	RLK-Pelle_DLSV	At10	39488154-39491510	Cotton_A_34743	RLK-Pelle_DLSV	A8	18311611-18314968
CotAD_73763	RLK-Pelle_LRR-XII-1	At10	54097750-54100847	Cotton_A_39152	RLK-Pelle_LRR-XII-1	A8	19530973-19534064
CotAD_62836	RLK-Pelle_LRR-V	At10	60505477-60510765	Cotton_A_26883	RLK-Pelle_LRR-V	A8	34687847-34693975
CotAD_32906	RLK-Pelle_SD-2b	At10	66535127-66539865	Cotton_A_18471	RLK-Pelle_SD-2b	A8	44342385-44344994
CotAD_31444	RLK-Pelle_LRR-I-1	At10	74235165-74239381	Cotton_A_18081	RLK-Pelle_LRR-I-1	A8	58341930-58346150
CotAD_68235	RLK-Pelle_PERK-2	At10	75929288-75933654	Cotton_A_18065	RLK-Pelle_PERK-2	A8	58561131-58565091
CotAD_60775	RLK-Pelle_LRR-III	At10	79832521-79835391	Cotton_A_27496	RLK-Pelle_LRR-III	A8	72897773-72900643
CotAD_75683	CMGC_CDK-CRK7-CDK9	At10	7014834-7018851	Cotton_A_36218	CMGC_CDK-CRK7-CDK9	A8	62770989-62774953
CotAD_19218	RLK-Pelle_DLSV	At10	29162686-29165440	Cotton_A_30882	RLK-Pelle_DLSV	A8	50895400-50897963
CotAD_19219	RLK-Pelle_DLSV	At10	29168108-29170670	Cotton_A_30881	RLK-Pelle_DLSV	A8	50885812-50888353
CotAD_62836	RLK-Pelle_LRR-V	At10	60505477-60510765	Cotton_A_26883	RLK-Pelle_LRR-V	A8	34687847-34693975
CotAD_17719	CAMK_CAMKL-CHK1	At10	69904545-69912885	Cotton_A_17423	CAMK_CAMKL-CHK1	A8	27887017-27895610
CotAD_17694	RLK-Pelle_SD-2b	At10	70459580-70460929	Cotton_A_17449	RLK-Pelle_SD-2b	A8	27411493-27412842
CotAD_75767	TKL_CTR1-DRK-2	At10	81951588-81957921	Cotton_A_34840	TKL_CTR1-DRK-2	A8	13688957-13695232
CotAD_74115	RLK-Pelle_LRR-VII-2	At10	82772488-82774938	Cotton_A_25751	RLK-Pelle_LRR-VII-2	A8	4814118-4816568
CotAD_46478	RLK-Pelle_LRR-XI-1	At11	5397457-5400302	Cotton_A_32822	RLK-Pelle_LRR-XI-1	A8	77584272-77587066
CotAD_57669	AGC-Pl	At11	25032812-25035716	Cotton_A_15592	AGC-Pl	A8	74856562-74858836
CotAD_34286	RLK-Pelle_LRR-XI-1	At11	46273997-46277099	Cotton_A_09405	RLK-Pelle_LRR-XI-1	A8	59771211-59774318
CotAD_49956	RLK-Pelle_PERK-2	At11	61823802-61827829	Cotton_A_18065	RLK-Pelle_PERK-2	A8	58561131-58565091
CotAD_68332	RLK-Pelle_LRR-V	At11	63677177-63682763	Cotton_A_26883	RLK-Pelle_LRR-V	A8	34687847-34693975
CotAD_54976	RLK-Pelle_WAK_LRK10L-1	At11	66076722-66081174	Cotton_A_34835	RLK-Pelle_WAK_LRK10L-1	A8	13884382-13887484
CotAD_47967	RLK-Pelle_RLCK-IXb	At11	81239819-81242862	Cotton_A_35272	RLK-Pelle_RLCK-IXb	A8	12789707-12792750
CotAD_76123	RLK-Pelle_LRR-XI-1	At11	3581726-3585176	Cotton_A_26522	RLK-Pelle_LRR-XI-1	A9	5491661-5495112
CotAD_64235	RLK-Pelle_WAK	At11	4261048-4265121	Cotton_A_26534	RLK-Pelle_WAK	A9	6003246-6011452
CotAD_50528	RLK-Pelle_WAK	At11	6984154-6987123	Cotton_A_26541	RLK-Pelle_WAK	A9	6186562-6191419
CotAD_63226	WNK_NRBP	At11	19945074-19947847	Cotton_A_32350	WNK_NRBP	A9	6785203-6788022
CotAD_63221	CAMK_CAMKL-CHK1	At11	20224764-20226047	Cotton_A_32356	CAMK_CAMKL-CHK1	A9	7269449-7270723
CotAD_52018	STE_STE20-Fray	At11	34515453-34516853	Cotton_A_36265	STE_STE20-Fray	A9	11161534-11162877
CotAD_49956	RLK-Pelle_PERK-2	At11	61823802-61827829	Cotton_A_17464	RLK-Pelle_PERK-2	A9	11367706-11372597
CotAD_21249	RLK-Pelle_DLSV	At11	67829458-67832888	Cotton_A_16176	RLK-Pelle_DLSV	A9	16529490-16532906
CotAD_21248	RLK-Pelle_DLSV	At11	67873278-67876146	Cotton_A_16175	RLK-Pelle_DLSV	A9	16580940-16583807
CotAD_21244	STE_STE20-Fray	At11	67943808-67951593	Cotton_A_16170	STE_STE20-Fray	A9	16656618-16662811
CotAD_21209	CAMK_CDPK	At11	69134891-69138670	Cotton_A_24177	CAMK_CDPK	A9	18561158-18564937
CotAD_21188	CMGC_MAPK	At11	69507334-69509532	Cotton_A_17049	CMGC_MAPK	A9	56418040-56420238
CotAD_45404	RLK-Pelle_LRR-V	At11	71632880-71638983	Cotton_A_08573	RLK-Pelle_LRR-V	A9	64316348-64321931
CotAD_44981	AGC_NDR	At11	98477982-98482098	Cotton_A_03010	AGC_NDR	A9	72369993-72374573
CotAD_44988	CK1_CK1	At11	98662133-98667538	Cotton_A_40643	CK1_CK1	A9	86669800-86675209
CotAD_58421	RLK-Pelle_SD-2b	At11	8610337-8610924	Cotton_A_21224	RLK-Pelle_SD-2b	A9	2630734-2631903
CotAD_54464	RLK-Pelle_LysM	At11	18276018-18277265	Cotton_A_16206	RLK-Pelle_LysM	A9	16186285-16187532
CotAD_52018	STE_STE20-Fray	At11	34515453-34516853	Cotton_A_35075	STE_STE20-Fray	A9	28835397-28836794
CotAD_52020	STE_STE20-Fray	At11	34527286-34527853	Cotton_A_35074	STE_STE20-Fray	A9	28881060-28882460
CotAD_76248	RLK-Pelle_LRR-XI-1	At11	36596247-36599756	Cotton_A_07457	RLK-Pelle_LRR-XI-1	A9	48552708-48556048
CotAD_55119	RLK-Pelle_DLSV	At11	63930843-63934349	Cotton_A_08593	RLK-Pelle_DLSV	A9	64071685-64082133
CotAD_67753	RLK-Pelle_L-LEC	At11	64037588-64039681	Cotton_A_12888	RLK-Pelle_L-LEC	A9	65798765-65800858
CotAD_54420	RLK-Pelle_RLCK-VI	At11	70986547-70989127	Cotton_A_32112	RLK-Pelle_RLCK-VI	A9	70882543-70884430
CotAD_75315	TKL-Pl-1	At11	3430063-3442557	Cotton_A_24488	TKL-Pl-1	A9	38434032-38441435
CotAD_58654	TKL_CTR1-DRK-2	At11	9523215-9528322	Cotton_A_29627	TKL_CTR1-DRK-2	A9	43969288-43974380
CotAD_71923	RLK-Pelle_RLCK-IXa	At11	17841163-17843525	Cotton_A_38577	RLK-Pelle_RLCK-IXa	A9	45615491-45617439
CotAD_47228	RLK-Pelle_LRR-VIII-1	At11	24804022-24807233	Cotton_A_37296	RLK-Pelle_LRR-VIII-1	A9	59532012-59539750
CotAD_57667	RLK-Pelle_CrRLK1L-1	At11	24898202-24900883	Cotton_A_19953	RLK-Pelle_CrRLK1L-1	A9	66740191-66742872
CotAD_52018	STE_STE20-Fray	At11	34515453-34516853	Cotton_A_41065	STE_STE20-Fray	A9	71933492-71934916
CotAD_33413	RLK-Pelle_L-LEC	At11	58474092-58476059	Cotton_A_30917	RLK-Pelle_L-LEC	A9	80565621-80567828
CotAD_50508	CAMK_CAMKL-CHK1	At11	6397754-6399072	Cotton_A_23852	CAMK_CAMKL-CHK1	A9	83509732-83511051
CotAD_19718	RLK-Pelle_LRR-VII-1	At11	7985297-7988655	Cotton_A_23842	RLK-Pelle_LRR-VII-1	A9	83337097-83340455
CotAD_54482	RLK-Pelle_RLCK-VIIa-1	At11	18570647-18574653	Cotton_A_02955	RLK-Pelle_RLCK-VIIa-1	A9	73067447-73069113
CotAD_47228	RLK-Pelle_LRR-VIII-1	At11	24804022-24807233	Cotton_A_19959	RLK-Pelle_LRR-VIII-1	A9	66830557-66835252
CotAD_57664	RLK-Pelle_LRR-III	At11	24882860-24884835	Cotton_A_19956	RLK-Pelle_LRR-III	A9	66756288-66758263
CotAD_68332	RLK-Pelle_LRR-V	At11	63677177-63682763	Cotton_A_08573	RLK-Pelle_LRR-V	A9	64316348-64321931
CotAD_68338	STE_STE20-Fray	At11	63744911-63755411	Cotton_A_08581	STE_STE20-Fray	A9	64245954-64256356
CotAD_21282	ULK_ULK4	At11	66729007-66735149	Cotton_A_30094	ULK_ULK4	A9	63702146-63708040
CotAD_21244	STE_STE20-Fray	At11	67943808-67951593	Cotton_A_10199	STE_STE20-Fray	A9	63376097-63382979
CotAD_44981	AGC_NDR	At11	98477982-98482098	Cotton_A_34510	AGC_NDR	A9	46282846-46286918
CotAD_41125	CMGC_CDK-CRK7-CDK9	At13	23275966-23281663	Cotton_A_22416	CMGC_CDK-CRK7-CDK9	A13	47746048-47749686
CotAD_41130	CK1_CK1-Pl	At13	23340632-23345445	Cotton_A_22410	CK1_CK1-Pl	A13	47803758-47808650
CotAD_41151	RLK-Pelle_Extensin	At13	23563228-23565106	Cotton_A_22392	RLK-Pelle_Extensin	A13	48011136-48013015
CotAD_06834	CK1_CK1-Pl	At13	25057481-25061259	Cotton_A_09036	CK1_CK1-Pl	A13	48304485-48308262
CotAD_06854	RLK-Pelle_DLSV	At13	25219235-25227445	Cotton_A_09058	RLK-Pelle_DLSV	A13	48517673-48521230
CotAD_06862	CAMK_CAMKL-CHK1	At13	25362685-25363980	Cotton_A_09063	CAMK_CAMKL-CHK1	A13	48618523-48619818
CotAD_06868	RLK-Pelle_LRR-VII-2	At13	25417871-25420075	Cotton_A_09069	RLK-Pelle_LRR-VII-2	A13	48687620-48689827
CotAD_70108	RLK-Pelle_LRR-II	At13	57974370-57977360	Cotton_A_21943	RLK-Pelle_LRR-II	A13	57377959-57381486
CotAD_33376	RLK-Pelle_LRR-II	At13	76769709-76775717	Cotton_A_00824	RLK-Pelle_LRR-II	A13	72501782-72507863
CotAD_33383	RLK-Pelle_RLCK-VIIa-2	At13	76895692-76898688	Cotton_A_00834	RLK-Pelle_RLCK-VIIa-2	A13	72675565-72678562
CotAD_33390	CAMK_CDPK	At13	77018035-77020835	Cotton_A_00840	CAMK_CDPK	A13	72787562-72790485
CotAD_74063	RLK-Pelle_RLCK-VIIa-2	At13	81770165-81774165	Cotton_A_39385	RLK-Pelle_RLCK-VIIa-2	A13	81351456-81355446
CotAD_06737	STE_STE7	At13	24231716-24234683	Cotton_A_03119	STE_STE7	A13	82877359-82880312
CotAD_06760	CK1_CK1	At13	24414155-24418741	Cotton_A_03143	CK1_CK1	A13	83065667-83070648
CotAD_06790	RLK-Pelle_RLCK-VIIa-2	At13	24635428-24637107	Cotton_A_03170	RLK-Pelle_RLCK-VIIa-2	A13	83313007-83314613
CotAD_67520	STE_STE20-Fray	At13	44155074-44156240	Cotton_A_23140	STE_STE20-Fray	A13	94658175-94659368
CotAD_71555	TKL-Pl-5	At13	52011365-52014863	Cotton_A_35391	TKL-Pl-5	A13	108379571-108388253
CotAD_33403	AGC_RSK-2	At13	77385950-77392912	Cotton_A_02206	AGC_RSK-2	A13	129005240-129013730
CotAD_67683	BUB	At13	82974720-82979210	Cotton_A_32738	BUB	A13	136813304-136817764
CotAD_28117	CMGC_CDK-CRK7-CDK9	At13	17002044-17006602	Cotton_A_17243	CMGC_CDK-CRK7-CDK9	A4	134756528-134761181
CotAD_41125	CMGC_CDK-CRK7-CDK9	At13	23275966-23281663	Cotton_A_15017	CMGC_CDK-CRK7-CDK9	A4	111119792-111123533
CotAD_41130	CK1_CK1-Pl	At13	23340632-23345445	Cotton_A_10987	CK1_CK1-Pl	A4	104614582-104619551
CotAD_06737	STE_STE7	At13	24231716-24234683	Cotton_A_06675	STE_STE7	A4	81619015-81621558
CotAD_06790	RLK-Pelle_RLCK-VIIa-2	At13	24635428-24637107	Cotton_A_25163	RLK-Pelle_RLCK-VIIa-2	A4	75737850-75739459
CotAD_67520	STE_STE20-Fray	At13	44155074-44156240	Cotton_A_34902	STE_STE20-Fray	A4	60361122-60373543
CotAD_74063	RLK-Pelle_RLCK-VIIa-2	At13	81770165-81774165	Cotton_A_20602	RLK-Pelle_RLCK-VIIa-2	A4	56126595-56129729
CotAD_70771	CMGC_CDK-CRK7-CDK9	At13	7814897-7816618	Cotton_A_04571	CMGC_CDK-CRK7-CDK9	A6	104437939-104440623
CotAD_47309	RLK-Pelle_LRR-I-2	At13	15208441-15211707	Cotton_A_11401	RLK-Pelle_LRR-I-2	A6	77753244-77756030
CotAD_71555	TKL-Pl-5	At13	52011365-52014863	Cotton_A_06167	TKL-Pl-5	A6	68503833-68508227
CotAD_61305	RLK-Pelle_RLCK-VIIa-2	At13	74391046-74393972	Cotton_A_06139	RLK-Pelle_RLCK-VIIa-2	A6	67875882-67879690
CotAD_33048	RLK-Pelle_URK-1	At13	90893480-90897053	Cotton_A_10765	RLK-Pelle_URK-1	A6	65675491-65679835
CotAD_33020	RLK-Pelle_LRR-III	At13	91210990-91214061	Cotton_A_10754	RLK-Pelle_LRR-III	A6	65511196-65514456

## Sheet: G. hirsutum and G. raimondii 
Gene ID	Subfamily	Chromosome	Chromosome location	Gene ID	Subfamily	Chromosome	Chromosome location
CotAD_31050	WNK_NRBP	Dt1	37559865-37562862	Gorai.001G064400.1	WNK_NRBP	D1	6436527-6440281
CotAD_09068	RLK-Pelle_LRR-XIIIa	Dt1	39661811-39665202	Gorai.001G074000.1	RLK-Pelle_LRR-XIIIa	D1	7563500-7567301
CotAD_36002	RLK-Pelle_L-LEC	Dt1	44488612-44491543	Gorai.001G086500.1	RLK-Pelle_L-LEC	D1	9216344-9219596
CotAD_61204	STE_STE11	Dt1	45454948-45455466	Gorai.001G094800.1	STE_STE11	D1	10513557-10515260
CotAD_49930	RLK-Pelle_CrRLK1L-1	Dt1	47261741-47264236	Gorai.001G107000.2	RLK-Pelle_CrRLK1L-1	D1	12097929-12101600
CotAD_46869	NEK	Dt1	47878793-47884571	Gorai.001G124800.1	NEK	D1	15561079-15567959
CotAD_69354	RLK-Pelle_URK-1	Dt1	50594004-50596578	Gorai.001G126300.1	RLK-Pelle_URK-1	D1	15895320-15897805
CotAD_72781	TLK	Dt1	50745129-50753863	Gorai.001G127300.1	TLK	D1	16118253-16127607
CotAD_16449	CAMK_CDPK	Dt1	52664701-52666181	Gorai.001G135000.1	CAMK_CDPK	D1	17623836-17626200
CotAD_25755	RLK-Pelle_Extensin	Dt1	54159664-54164257	Gorai.001G144700.1	RLK-Pelle_Extensin	D1	19625547-19630285
CotAD_25783	RLK-Pelle_RLCK-VIII	Dt1	54786425-54790220	Gorai.001G147400.1	RLK-Pelle_RLCK-VIII	D1	20216081-20219961
CotAD_25801	RLK-Pelle_LRR-XV	Dt1	55050390-55053763	Gorai.001G149100.1	RLK-Pelle_LRR-XV	D1	20475177-20478924
CotAD_25826	CAMK_CAMKL-CHK1	Dt1	55538634-55542071	Gorai.001G151000.1	CAMK_CAMKL-CHK1	D1	20973604-20977691
CotAD_54633	CAMK_CDPK	Dt1	55781731-55788657	Gorai.001G152000.1	CAMK_CDPK	D1	21201619-21208823
CotAD_29600	RLK-Pelle_RLCK-V	Dt1	57665927-57668804	Gorai.001G158500.2	RLK-Pelle_RLCK-V	D1	22744569-22747554
CotAD_29592	CMGC_MAPK	Dt1	57728465-57732041	Gorai.001G158800.6	CMGC_MAPK	D1	22813060-22817445
CotAD_50202	CK1_CK1	Dt1	62004189-62009138	Gorai.001G179300.1	CK1_CK1	D1	27397541-27403368
CotAD_41057	RLK-Pelle_LRR-III	Dt1	74814976-74817672	Gorai.001G198100.1	RLK-Pelle_LRR-III	D1	35267954-35270943
CotAD_47533	RLK-Pelle_CrRLK1L-1	Dt1	77466861-77469245	Gorai.001G207900.1	RLK-Pelle_CrRLK1L-1	D1	40968102-40970486
CotAD_47527	RLK-Pelle_CrRLK1L-1	Dt1	77636902-77638128	Gorai.001G208600.1	RLK-Pelle_CrRLK1L-1	D1	41220127-41232029
CotAD_69180	CMGC_RCK	Dt1	80713080-80725041	Gorai.001G230900.1	CMGC_RCK	D1	46769603-46777929
CotAD_28748	CK1_CK1	Dt1	84854646-84859313	Gorai.001G254700.1	CK1_CK1	D1	52629131-52634091
CotAD_28712	RLK-Pelle_LRR-Xa	Dt1	85445069-85446889	Gorai.001G257700.1	RLK-Pelle_LRR-Xa	D1	53162695-53164683
CotAD_28684	RLK-Pelle_LRR-III	Dt1	85812255-85813784	Gorai.001G260600.1	RLK-Pelle_LRR-III	D1	53592380-53594388
CotAD_28677	TKL-Pl-4	Dt1	85878402-85881783	Gorai.001G261300.1	TKL-Pl-4	D1	53667645-53671250
CotAD_60579	RLK-Pelle_CrRLK1L-1	Dt1	91377682-91379580	Gorai.001G269100.1	RLK-Pelle_CrRLK1L-1	D1	54584883-54587612
CotAD_31030	NAK	Dt1	37397289-37400209	Gorai.001G066000.1	NAK	D1	6595648-6599071
CotAD_09125	RLK-Pelle_CrRLK1L-1	Dt1	38934742-38937348	Gorai.001G079200.1	RLK-Pelle_CrRLK1L-1	D1	8259177-8261801
CotAD_35956	RLK-Pelle_LRR-III	Dt1	44988676-44990979	Gorai.001G081900.1	RLK-Pelle_LRR-III	D1	8693549-8696034
CotAD_28948	RLK-Pelle_RLCK-IV	Dt1	50168405-50171880	Gorai.001G114800.1	RLK-Pelle_RLCK-IV	D1	13439982-13443931
CotAD_16416	CAMK_CAMKL-CHK1	Dt1	53353094-53359139	Gorai.001G132200.1	CAMK_CAMKL-CHK1	D1	16952208-16958390
CotAD_68354	TKL-Pl-7	Dt1	71983025-71986725	Gorai.001G199800.1	TKL-Pl-7	D1	35853251-35857503
CotAD_72901	RLK-Pelle_CrRLK1L-1	Dt1	73869428-73872151	Gorai.001G209200.1	RLK-Pelle_CrRLK1L-1	D1	41513651-41516380
CotAD_41518	RLK-Pelle_CrRLK1L-1	Dt1	75732546-75733283	Gorai.001G211900.1	RLK-Pelle_CrRLK1L-1	D1	42257155-42259708
CotAD_35776	RLK-Pelle_LRR-Xa	Dt1	82093537-82096570	Gorai.001G226700.2	RLK-Pelle_LRR-Xa	D1	46242143-46245077
CotAD_60611	RLK-Pelle_LRR-IX	Dt1	32147183-32151028	Gorai.001G125200.1	RLK-Pelle_LRR-IX	D1	15642725-15646785
CotAD_36167	RLK-Pelle_DLSV	Dt1	34417597-34421410	Gorai.001G131900.1	RLK-Pelle_DLSV	D1	16891094-16897508
CotAD_36168	CAMK_CAMKL-LKB	Dt1	34437758-34441568	Gorai.001G132000.1	CAMK_CAMKL-LKB	D1	16926508-16931378
CotAD_36170	CAMK_CAMKL-CHK1	Dt1	34466658-34472685	Gorai.001G132200.1	CAMK_CAMKL-CHK1	D1	16952208-16958390
CotAD_35956	RLK-Pelle_LRR-III	Dt1	44988676-44990979	Gorai.001G198100.1	RLK-Pelle_LRR-III	D1	35267954-35270943
CotAD_50202	CK1_CK1	Dt1	62004189-62009138	Gorai.001G254700.1	CK1_CK1	D1	52629131-52634091
CotAD_72901	RLK-Pelle_CrRLK1L-1	Dt1	73869428-73872151	Gorai.001G269100.1	RLK-Pelle_CrRLK1L-1	D1	54584883-54587612
CotAD_10503	RLK-Pelle_RLCK-VIIa-2	Dt1	41632284-41636053	Gorai.001G044200.1	RLK-Pelle_RLCK-VIIa-2	D1	4194075-4197861
CotAD_35953	RLK-Pelle_LRK10L-2	Dt1	45018142-45020136	Gorai.001G081700.1	RLK-Pelle_LRK10L-2	D1	8655311-8658298
CotAD_46866	RLK-Pelle_LRR-IX	Dt1	47792265-47795902	Gorai.001G125200.1	RLK-Pelle_LRR-IX	D1	15642725-15646785
CotAD_16412	RLK-Pelle_DLSV	Dt1	53462181-53476022	Gorai.001G131900.1	RLK-Pelle_DLSV	D1	16891094-16897508
CotAD_44784	RLK-Pelle_LRR-I-1	Dt1	78948595-78953095	Gorai.001G186800.1	RLK-Pelle_LRR-I-1	D1	29829300-29834348
CotAD_72244	RLK-Pelle_CrRLK1L-1	Dt1	84748072-84750674	Gorai.001G210100.1	RLK-Pelle_CrRLK1L-1	D1	41723953-41726686
CotAD_60579	RLK-Pelle_CrRLK1L-1	Dt1	91377682-91379580	Gorai.001G211900.1	RLK-Pelle_CrRLK1L-1	D1	42257155-42259708
CotAD_48293	RLK-Pelle_LRR-XI-1	Dt1	3561170-3562961	Gorai.001G180300.1	RLK-Pelle_LRR-XI-1	D1	27661584-27665222
CotAD_48311	RLK-Pelle_LRR-XI-1	Dt1	3819838-3823017	Gorai.001G181900.1	RLK-Pelle_LRR-XI-1	D1	27818307-27821715
CotAD_48325	RLK-Pelle_Extensin	Dt1	4233956-4237927	Gorai.001G182900.1	RLK-Pelle_Extensin	D1	28076415-28084869
CotAD_70672	RLK-Pelle_LRR-III	Dt1	18830440-18832989	Gorai.001G198100.1	RLK-Pelle_LRR-III	D1	35267954-35270943
CotAD_61768	CK1_CK1	Dt1	22675959-22680812	Gorai.001G254700.1	CK1_CK1	D1	52629131-52634091
CotAD_30981	RLK-Pelle_LRR-III	Dt1	36887692-36891377	Gorai.001G260600.1	RLK-Pelle_LRR-III	D1	53592380-53594388
CotAD_71450	RLK-Pelle_LRR-XI-1	Dt1	2157614-2161240	Gorai.001G184400.1	RLK-Pelle_LRR-XI-1	D1	29233447-29237351
CotAD_48311	RLK-Pelle_LRR-XI-1	Dt1	3819838-3823017	Gorai.001G181900.1	RLK-Pelle_LRR-XI-1	D1	27818307-27821715
CotAD_67405	RLK-Pelle_RLCK-IXb	Dt1	5491580-5497819	Gorai.001G169300.1	RLK-Pelle_RLCK-IXb	D1	24152714-24158834
CotAD_67406	RLK-Pelle_RLCK-IXb	Dt1	5647175-5650641	Gorai.001G169200.1	RLK-Pelle_RLCK-IXb	D1	24086147-24089980
CotAD_42622	CAMK_CDPK	Dt1	26264561-26270755	Gorai.001G152000.1	CAMK_CDPK	D1	21201619-21208823
CotAD_64770	CAMK_CAMKL-CHK1	Dt1	27069093-27072509	Gorai.001G151000.1	CAMK_CAMKL-CHK1	D1	20973604-20977691
CotAD_67300	RLK-Pelle_LRR-XV	Dt1	27465240-27468600	Gorai.001G149100.1	RLK-Pelle_LRR-XV	D1	20475177-20478924
CotAD_47992	RLK-Pelle_RLCK-VIII	Dt1	27758269-27762131	Gorai.001G147400.1	RLK-Pelle_RLCK-VIII	D1	20216081-20219961
CotAD_34560	AGC_RSK-2	Dt1	30605495-30606906	Gorai.001G140200.1	AGC_RSK-2	D1	18842541-18844526
CotAD_47144	TLK	Dt1	31710591-31719336	Gorai.001G127300.1	TLK	D1	16118253-16127607
CotAD_47155	RLK-Pelle_URK-1	Dt1	32064379-32066637	Gorai.001G126300.1	RLK-Pelle_URK-1	D1	15895320-15897805
CotAD_60614	NEK	Dt1	32239589-32245349	Gorai.001G124800.1	NEK	D1	15561079-15567959
CotAD_68606	RLK-Pelle_CrRLK1L-1	Dt1	36728011-36730225	Gorai.001G090400.1	RLK-Pelle_CrRLK1L-1	D1	9883534-9885835
CotAD_30981	RLK-Pelle_LRR-III	Dt1	36887692-36891377	Gorai.001G070200.1	RLK-Pelle_LRR-III	D1	7071985-7074642
CotAD_30991	CMGC_DYRK-PRP4	Dt1	36967130-36975399	Gorai.001G069500.1	CMGC_DYRK-PRP4	D1	6995384-7004506
CotAD_10463	CAMK_CAMKL-CHK1	Dt1	42343280-42345398	Gorai.001G037600.1	CAMK_CAMKL-CHK1	D1	3486163-3488409
CotAD_10456	RLK-Pelle_RLCK-X	Dt1	42493824-42497202	Gorai.001G036400.1	RLK-Pelle_RLCK-X	D1	3346332-3349934
CotAD_10400	CK1_CK1-Pl	Dt1	43435745-43442514	Gorai.001G026300.2	CK1_CK1-Pl	D1	2443813-2452106
CotAD_10397	RLK-Pelle_LRR-XI-1	Dt1	43483360-43486329	Gorai.001G026000.1	RLK-Pelle_LRR-XI-1	D1	2407722-2411350
CotAD_36168	CAMK_CAMKL-LKB	Dt1	34437758-34441568	Gorai.004G013200.1	CAMK_CAMKL-LKB	D4	960926-968056
CotAD_10400	CK1_CK1-Pl	Dt1	43435745-43442514	Gorai.004G018000.1	CK1_CK1-Pl	D4	1283927-1290915
CotAD_16512	AGC_RSK-2	Dt1	51494783-51496749	Gorai.004G018700.1	AGC_RSK-2	D4	1361471-1362780
CotAD_25783	RLK-Pelle_RLCK-VIII	Dt1	54786425-54790220	Gorai.004G047300.5	RLK-Pelle_RLCK-VIII	D4	4210665-4214241
CotAD_29592	CMGC_MAPK	Dt1	57728465-57732041	Gorai.004G159400.4	CMGC_MAPK	D4	44906816-44912171
CotAD_50202	CK1_CK1	Dt1	62004189-62009138	Gorai.004G221700.1	CK1_CK1	D4	55629916-55636160
CotAD_44797	TKL-Pl-6	Dt1	79222646-79230344	Gorai.004G225000.1	TKL-Pl-6	D4	55961518-55968882
CotAD_28748	CK1_CK1	Dt1	84854646-84859313	Gorai.004G249300.1	CK1_CK1	D4	58668767-58675014
CotAD_09068	RLK-Pelle_LRR-XIIIa	Dt1	39661811-39665202	Gorai.007G035200.1	RLK-Pelle_LRR-XIIIa	D7	2427431-2431340
CotAD_10503	RLK-Pelle_RLCK-VIIa-2	Dt1	41632284-41636053	Gorai.007G078700.1	RLK-Pelle_RLCK-VIIa-2	D7	5586481-5590585
CotAD_28948	RLK-Pelle_RLCK-IV	Dt1	50168405-50171880	Gorai.007G101300.1	RLK-Pelle_RLCK-IV	D7	7519240-7525152
CotAD_25826	CAMK_CAMKL-CHK1	Dt1	55538634-55542071	Gorai.007G112100.1	CAMK_CAMKL-CHK1	D7	8667694-8672992
CotAD_50202	CK1_CK1	Dt1	62004189-62009138	Gorai.007G147800.1	CK1_CK1	D7	12504471-12510942
CotAD_69180	CMGC_RCK	Dt1	80713080-80725041	Gorai.007G157300.1	CMGC_RCK	D7	13686625-13694974
CotAD_35776	RLK-Pelle_LRR-Xa	Dt1	82093537-82096570	Gorai.007G161400.3	RLK-Pelle_LRR-Xa	D7	14116959-14120120
CotAD_54369	RLK-Pelle_CrRLK1L-1	Dt1	93217510-93220230	Gorai.007G175500.1	RLK-Pelle_CrRLK1L-1	D7	16303115-16306114
CotAD_54362	RLK-Pelle_CrRLK1L-1	Dt1	93388535-93391142	Gorai.007G176100.1	RLK-Pelle_CrRLK1L-1	D7	16385815-16393431
CotAD_67405	RLK-Pelle_RLCK-IXb	Dt1	5491580-5497819	Gorai.008G275700.1	RLK-Pelle_RLCK-IXb	D8	55367748-55373283
CotAD_31030	NAK	Dt1	37397289-37400209	Gorai.008G201200.2	NAK	D8	48694935-48698589
CotAD_09125	RLK-Pelle_CrRLK1L-1	Dt1	38934742-38937348	Gorai.008G195200.1	RLK-Pelle_CrRLK1L-1	D8	48003001-48005646
CotAD_25755	RLK-Pelle_Extensin	Dt1	54159664-54164257	Gorai.008G138500.1	RLK-Pelle_Extensin	D8	38896886-38901504
CotAD_25783	RLK-Pelle_RLCK-VIII	Dt1	54786425-54790220	Gorai.008G135600.1	RLK-Pelle_RLCK-VIII	D8	38381303-38384894
CotAD_25826	CAMK_CAMKL-CHK1	Dt1	55538634-55542071	Gorai.008G129500.1	CAMK_CAMKL-CHK1	D8	37210448-37214045
CotAD_29592	CMGC_MAPK	Dt1	57728465-57732041	Gorai.008G120100.1	CMGC_MAPK	D8	35648851-35653601
CotAD_44797	TKL-Pl-6	Dt1	79222646-79230344	Gorai.008G049200.1	TKL-Pl-6	D8	6849456-6857874
CotAD_34560	AGC_RSK-2	Dt1	30605495-30606906	Gorai.009G072200.1	AGC_RSK-2	D9	5138994-5141056
CotAD_67913	CAMK_CDPK	Dt1	33335674-33338025	Gorai.009G078000.1	CAMK_CDPK	D9	5620081-5622436
CotAD_36168	CAMK_CAMKL-LKB	Dt1	34437758-34441568	Gorai.009G078200.1	CAMK_CAMKL-LKB	D9	5625499-5630091
CotAD_10463	CAMK_CAMKL-CHK1	Dt1	42343280-42345398	Gorai.009G124100.1	CAMK_CAMKL-CHK1	D9	9289884-9292473
CotAD_10456	RLK-Pelle_RLCK-X	Dt1	42493824-42497202	Gorai.009G125400.1	RLK-Pelle_RLCK-X	D9	9427592-9430953
CotAD_10400	CK1_CK1-Pl	Dt1	43435745-43442514	Gorai.009G137100.1	CK1_CK1-Pl	D9	10325527-10333570
CotAD_64462	RLK-Pelle_L-LEC	Dt1	26382785-26383780	Gorai.013G152300.1	RLK-Pelle_L-LEC	D13	41671711-41673714
CotAD_67300	RLK-Pelle_LRR-XV	Dt1	27465240-27468600	Gorai.013G094500.1	RLK-Pelle_LRR-XV	D13	15506132-15509278
CotAD_09217	RLK-Pelle_LRR-III	Dt1	37701139-37704851	Gorai.013G047000.1	RLK-Pelle_LRR-III	D13	4158785-4162710
CotAD_09204	RLK-Pelle_URK-1	Dt1	37867032-37872120	Gorai.013G044800.1	RLK-Pelle_URK-1	D13	3913435-3917778
CotAD_09151	RLK-Pelle_LRR-XIV	Dt1	38517051-38521007	Gorai.013G036900.1	RLK-Pelle_LRR-XIV	D13	2926005-2931152
CotAD_09125	RLK-Pelle_CrRLK1L-1	Dt1	38934742-38937348	Gorai.013G034800.1	RLK-Pelle_CrRLK1L-1	D13	2695755-2698310
CotAD_50640	CMGC_CDK-CRK7-CDK9	Dt2	1641085-1646259	Gorai.002G163100.1	CMGC_CDK-CRK7-CDK9	D2	39005575-39012142
CotAD_59591	RLK-Pelle_LRR-Xb-1	Dt2	3773766-3777173	Gorai.002G171000.1	RLK-Pelle_LRR-Xb-1	D2	42955766-42959380
CotAD_76650	RLK-Pelle_DLSV	Dt2	5727643-5731184	Gorai.002G176300.2	RLK-Pelle_DLSV	D2	45061597-45066024
CotAD_44066	CMGC_MAPK	Dt2	5735127-5737782	Gorai.002G178700.1	CMGC_MAPK	D2	46384459-46388145
CotAD_44125	STE_STE7	Dt2	16136223-16137128	Gorai.002G188500.1	STE_STE7	D2	50724443-50725348
CotAD_28297	RLK-Pelle_LRR-III	Dt2	49759130-49762277	Gorai.002G229000.1	RLK-Pelle_LRR-III	D2	58817733-58821460
CotAD_28301	NEK	Dt2	49822833-49833119	Gorai.002G229400.1	NEK	D2	58863673-58870317
CotAD_49044	RLK-Pelle_LRR-XI-1	Dt2	8281995-8285099	Gorai.002G217000.1	RLK-Pelle_LRR-XI-1	D2	56739581-56743380
CotAD_39009	RLK-Pelle_RLCK-XII-1	Dt2	11749435-11753466	Gorai.002G205100.1	RLK-Pelle_RLCK-XII-1	D2	54794626-54799334
CotAD_44125	STE_STE7	Dt2	16136223-16137128	Gorai.002G188500.1	STE_STE7	D2	50724443-50725348
CotAD_40766	RLK-Pelle_DLSV	Dt2	20970630-20974022	Gorai.002G171400.1	RLK-Pelle_DLSV	D2	43403029-43404552
CotAD_39305	RLK-Pelle_RLCK-VIII	Dt2	26875476-26877689	Gorai.002G155700.1	RLK-Pelle_RLCK-VIII	D2	32309358-32311572
CotAD_43738	CAMK_CDPK	Dt2	29392930-29394886	Gorai.002G153600.2	CAMK_CDPK	D2	31402692-31405600
CotAD_19462	AGC_PDK1	Dt2	32668415-32674320	Gorai.002G144800.1	AGC_PDK1	D2	26316690-26326573
CotAD_37346	RLK-Pelle_LRR-III	Dt2	37685579-37687690	Gorai.002G134400.1	RLK-Pelle_LRR-III	D2	21416035-21418806
CotAD_37359	RLK-Pelle_LRR-XII-1	Dt2	38172766-38175874	Gorai.002G131000.1	RLK-Pelle_LRR-XII-1	D2	20531139-20534323
CotAD_38001	RLK-Pelle_LRR-XIV	Dt2	39422316-39426105	Gorai.002G127700.4	RLK-Pelle_LRR-XIV	D2	19703091-19707664
CotAD_29129	IRE1	Dt2	42744956-42748423	Gorai.002G114100.1	IRE1	D2	16113205-16117138
CotAD_46902	RLK-Pelle_SD-2b	Dt2	43347291-43349642	Gorai.002G104400.1	RLK-Pelle_SD-2b	D2	13497346-13499907
CotAD_46914	RLK-Pelle_LRR-XI-1	Dt2	43718782-43722184	Gorai.002G103300.1	RLK-Pelle_LRR-XI-1	D2	13133427-13137153
CotAD_46931	AGC_RSK-2	Dt2	43818279-43820173	Gorai.002G102000.2	AGC_RSK-2	D2	13031190-13034544
CotAD_29801	WNK_NRBP	Dt2	45003933-45004942	Gorai.002G096100.1	WNK_NRBP	D2	12125004-12126656
CotAD_29800	RLK-Pelle_LRR-III	Dt2	45006372-45008202	Gorai.002G096000.1	RLK-Pelle_LRR-III	D2	12121983-12123813
CotAD_29749	STE_STE11	Dt2	45697638-45698951	Gorai.002G091000.1	STE_STE11	D2	11471210-11472634
CotAD_59591	RLK-Pelle_LRR-Xb-1	Dt2	3773766-3777173	Gorai.002G171000.1	RLK-Pelle_LRR-Xb-1	D2	42955766-42959380
CotAD_59601	RLK-Pelle_PERK-1	Dt2	4285352-4288261	Gorai.002G166600.1	RLK-Pelle_PERK-1	D2	41261400-41264396
CotAD_37330	TKL_CTR1-DRK-2	Dt2	18201528-18203885	Gorai.002G159900.1	TKL_CTR1-DRK-2	D2	35598253-35607037
CotAD_39293	RLK-Pelle_LRR-Xb-1	Dt2	26451561-26455145	Gorai.002G149600.1	RLK-Pelle_LRR-Xb-1	D2	28972597-28976252
CotAD_29148	RLK-Pelle_RLCK-VIIa-1	Dt2	42998026-43001283	Gorai.002G115600.1	RLK-Pelle_RLCK-VIIa-1	D2	16377563-16382539
CotAD_52196	RLK-Pelle_DLSV	Dt2	45912137-45925734	Gorai.002G105800.1	RLK-Pelle_DLSV	D2	13876444-13889602
CotAD_30291	RLK-Pelle_PERK-1	Dt3	9011856-9016705	Gorai.003G065300.1	RLK-Pelle_PERK-1	D3	13089837-13094932
CotAD_02069	AGC-Pl	Dt3	16575018-16577619	Gorai.003G071400.1	AGC-Pl	D3	16669055-16672154
CotAD_37570	RLK-Pelle_SD-2b	Dt3	20221262-20223790	Gorai.003G093500.1	RLK-Pelle_SD-2b	D3	29257814-29262921
CotAD_37565	RLK-Pelle_RLCK-XII-1	Dt3	20305478-20307597	Gorai.003G126600.1	RLK-Pelle_RLCK-XII-1	D3	37670473-37674418
CotAD_29547	RLK-Pelle_CrRLK1L-1	Dt3	21321488-21323983	Gorai.003G137700.1	RLK-Pelle_CrRLK1L-1	D3	39713762-39717062
CotAD_29566	AGC_RSK-2	Dt3	21830700-21839364	Gorai.003G139300.1	AGC_RSK-2	D3	40166740-40176617
CotAD_27412	RLK-Pelle_LRR-III	Dt3	39565639-39567735	Gorai.003G153000.3	RLK-Pelle_LRR-III	D3	42124107-42128559
CotAD_01757	CMGC_CDK-CRK7-CDK9	Dt3	9684496-9688753	Gorai.003G118400.1	CMGC_CDK-CRK7-CDK9	D3	35760371-35765330
CotAD_01788	TKL-Pl-4	Dt3	10313980-10316412	Gorai.003G115600.1	TKL-Pl-4	D3	35194281-35197393
CotAD_01820	RLK-Pelle_WAK	Dt3	10897176-10900288	Gorai.003G113700.1	RLK-Pelle_WAK	D3	34612625-34616166
CotAD_01889	RLK-Pelle_LRR-XI-2	Dt3	12436307-12437311	Gorai.003G108000.1	RLK-Pelle_LRR-XI-2	D3	33060668-33063039
CotAD_01895	CMGC_CLK	Dt3	12528405-12531947	Gorai.003G107300.1	CMGC_CLK	D3	32927536-32931424
CotAD_01924	NAK	Dt3	13252910-13256745	Gorai.003G104700.1	NAK	D3	32307981-32312455
CotAD_02004	CMGC_CDK-CRK7-CDK9	Dt3	15078979-15083045	Gorai.003G098600.1	CMGC_CDK-CRK7-CDK9	D3	30502766-30507760
CotAD_37570	RLK-Pelle_SD-2b	Dt3	20221262-20223790	Gorai.003G093500.1	RLK-Pelle_SD-2b	D3	29257814-29262921
CotAD_08621	RLK-Pelle_LRR-III	Dt3	23109371-23114958	Gorai.003G046400.1	RLK-Pelle_LRR-III	D3	6242826-6248961
CotAD_08520	RLK-Pelle_LRR-II	Dt3	24995394-25001022	Gorai.003G039900.1	RLK-Pelle_LRR-II	D3	4374963-4382857
CotAD_08481	RLK-Pelle_RLCK-VI	Dt3	25488916-25490806	Gorai.003G037000.1	RLK-Pelle_RLCK-VI	D3	3897049-3899508
CotAD_08453	RLK-Pelle_LRR-XI-1	Dt3	25950148-25953424	Gorai.003G034400.1	RLK-Pelle_LRR-XI-1	D3	3431677-3435559
CotAD_08450	RLK-Pelle_LRR-XI-1	Dt3	25994360-25996993	Gorai.003G034200.1	RLK-Pelle_LRR-XI-1	D3	3394441-3398081
CotAD_03134	RLK-Pelle_LRR-XI-1	Dt5	6482646-6486324	Gorai.003G034500.1	RLK-Pelle_LRR-XI-1	D3	3460076-3463993
CotAD_02480	RLK-Pelle_LRK10L-2	Dt5	15438856-15441104	Gorai.003G025800.1	RLK-Pelle_LRK10L-2	D3	2280002-2282686
CotAD_02476	STE_STE11	Dt5	15460263-15461279	Gorai.003G025400.1	STE_STE11	D3	2260091-2261563
CotAD_02413	RLK-Pelle_WAK_LRK10L-1	Dt5	16170159-16173633	Gorai.003G019500.1	RLK-Pelle_WAK_LRK10L-1	D3	1484152-1488116
CotAD_02367	RLK-Pelle_PERK-1	Dt5	16632709-16638093	Gorai.003G015600.1	RLK-Pelle_PERK-1	D3	1055979-1063751
CotAD_02334	CMGC_MAPK	Dt5	16869950-16873223	Gorai.003G012800.1	CMGC_MAPK	D3	820961-823966
CotAD_02312	RLK-Pelle_LRR-VII-3	Dt5	17048993-17051992	Gorai.003G011000.1	RLK-Pelle_LRR-VII-3	D3	677438-680725
CotAD_02305	RLK-Pelle_WAK	Dt5	17087694-17090182	Gorai.003G010400.1	RLK-Pelle_WAK	D3	643111-645574
CotAD_02296	CAMK_CDPK	Dt5	17149367-17154142	Gorai.003G009500.1	CAMK_CDPK	D3	578105-583466
CotAD_02259	RLK-Pelle_LRR-I-1	Dt5	17405120-17407291	Gorai.003G006200.1	RLK-Pelle_LRR-I-1	D3	338724-340896
CotAD_36425	RLK-Pelle_WAK	Dt5	47553076-47556393	Gorai.005G085600.1	RLK-Pelle_WAK	D5	10617527-10620992
CotAD_36415	RLK-Pelle_WAK	Dt5	47742692-47745361	Gorai.005G085800.1	RLK-Pelle_WAK	D5	10729509-10733065
CotAD_36412	RLK-Pelle_WAK	Dt5	47834524-47836964	Gorai.005G086200.1	RLK-Pelle_WAK	D5	10851557-10854354
CotAD_36411	RLK-Pelle_WAK	Dt5	47906556-47908845	Gorai.005G086400.1	RLK-Pelle_WAK	D5	10986050-10988416
CotAD_36392	RLK-Pelle_RKF3	Dt5	48420618-48422477	Gorai.005G088300.1	RLK-Pelle_RKF3	D5	11619104-11621301
CotAD_37459	RLK-Pelle_LRR-VIII-1	Dt5	56817056-56821634	Gorai.005G116800.1	RLK-Pelle_LRR-VIII-1	D5	23337756-23343121
CotAD_44249	RLK-Pelle_CrRLK1L-1	Dt5	58572558-58575227	Gorai.005G120700.1	RLK-Pelle_CrRLK1L-1	D5	25347394-25350777
CotAD_63558	CMGC_MAPK	Dt5	59527496-59531224	Gorai.005G123100.1	CMGC_MAPK	D5	26853885-26858213
CotAD_03134	RLK-Pelle_LRR-XI-1	Dt5	6482646-6486324	Gorai.005G268400.1	RLK-Pelle_LRR-XI-1	D5	64026789-64030996
CotAD_03114	AGC_RSK-2	Dt5	6556916-6558770	Gorai.005G267200.1	AGC_RSK-2	D5	63976457-63979229
CotAD_03099	RLK-Pelle_LRR-XI-1	Dt5	6661722-6665700	Gorai.005G265400.1	RLK-Pelle_LRR-XI-1	D5	63876424-63881070
CotAD_31741	RLK-Pelle_RKF3	Dt5	8981380-8983326	Gorai.005G242300.1	RLK-Pelle_RKF3	D5	62316676-62318622
CotAD_56181	CAMK_CDPK	Dt5	11182863-11185914	Gorai.005G216500.2	CAMK_CDPK	D5	59941527-59945973
CotAD_04269	RLK-Pelle_LRR-V	Dt5	14289613-14296292	Gorai.005G204500.2	RLK-Pelle_LRR-V	D5	58382212-58389756
CotAD_44964	CMGC_CDK-CRK7-CDK9	Dt5	14771129-14775780	Gorai.005G200800.1	CMGC_CDK-CRK7-CDK9	D5	57674133-57679132
CotAD_02249	RLK-Pelle_LRR-XI-1	Dt5	17463459-17465789	Gorai.005G199100.1	RLK-Pelle_LRR-XI-1	D5	57413234-57417426
CotAD_02174	RLK-Pelle_LRR-III	Dt5	18541144-18543166	Gorai.005G193500.1	RLK-Pelle_LRR-III	D5	56314506-56317700
CotAD_02166	RLK-Pelle_WAK_LRK10L-1	Dt5	18618095-18620415	Gorai.005G193100.1	RLK-Pelle_WAK_LRK10L-1	D5	56257115-56264240
CotAD_02161	RLK-Pelle_LRR-III	Dt5	18645227-18647879	Gorai.005G192800.1	RLK-Pelle_LRR-III	D5	56222467-56226029
CotAD_02127	RLK-Pelle_WAK_LRK10L-1	Dt5	19665463-19667370	Gorai.005G189300.1	RLK-Pelle_WAK_LRK10L-1	D5	55043683-55045590
CotAD_52364	RLK-Pelle_LRR-Xa	Dt5	19929327-19930277	Gorai.005G188100.1	RLK-Pelle_LRR-Xa	D5	54817969-54821689
CotAD_51637	RLK-Pelle_RLCK-VIIb	Dt5	21179822-21181897	Gorai.005G184800.1	RLK-Pelle_RLCK-VIIb	D5	54258583-54261522
CotAD_36725	RLK-Pelle_LysM	Dt5	22178410-22181127	Gorai.005G179900.1	RLK-Pelle_LysM	D5	52716701-52719664
CotAD_57195	RLK-Pelle_LRR-I-1	Dt5	24518889-24524481	Gorai.005G173400.1	RLK-Pelle_LRR-I-1	D5	50371056-50377123
CotAD_21674	CMGC_CDK-PITSLRE	Dt5	25575666-25578936	Gorai.005G170300.1	CMGC_CDK-PITSLRE	D5	49845864-49852364
CotAD_21656	RLK-Pelle_LRR-III	Dt5	25888139-25891959	Gorai.005G169100.1	RLK-Pelle_LRR-III	D5	49534248-49538596
CotAD_50152	CMGC_MAPK	Dt5	29358679-29361581	Gorai.005G161300.1	CMGC_MAPK	D5	46634314-46639125
CotAD_62163	RLK-Pelle_DLSV	Dt5	29540620-29542409	Gorai.005G156100.1	RLK-Pelle_DLSV	D5	44027981-44029996
CotAD_62165	RLK-Pelle_DLSV	Dt5	29543186-29545628	Gorai.005G156000.1	RLK-Pelle_DLSV	D5	44024259-44027620
CotAD_62168	RLK-Pelle_DLSV	Dt5	29630227-29633146	Gorai.005G155700.1	RLK-Pelle_DLSV	D5	43883446-43886189
CotAD_24661	RLK-Pelle_LRR-Xb-1	Dt5	32869800-32872838	Gorai.005G151100.1	RLK-Pelle_LRR-Xb-1	D5	41966281-41969875
CotAD_32342	TKL-Pl-4	Dt5	35071633-35073888	Gorai.005G136700.5	TKL-Pl-4	D5	35364201-35368845
CotAD_74134	RLK-Pelle_LRR-III	Dt5	37753229-37755771	Gorai.005G133200.1	RLK-Pelle_LRR-III	D5	33276953-33280295
CotAD_54105	CMGC_MAPK	Dt5	39907312-39909353	Gorai.005G109500.1	CMGC_MAPK	D5	19785322-19788502
CotAD_32437	RLK-Pelle_SD-2b	Dt5	45372468-45374870	Gorai.005G100900.1	RLK-Pelle_SD-2b	D5	15934850-15937660
CotAD_32395	RLK-Pelle_LRR-XI-1	Dt5	46526386-46529337	Gorai.005G097700.1	RLK-Pelle_LRR-XI-1	D5	14820406-14823823
CotAD_32393	RLK-Pelle_LRR-XI-1	Dt5	46586630-46589095	Gorai.005G097600.1	RLK-Pelle_LRR-XI-1	D5	14757879-14761145
CotAD_05813	RLK-Pelle_PERK-2	Dt5	49304343-49307480	Gorai.005G084800.1	RLK-Pelle_PERK-2	D5	10448508-10452168
CotAD_05828	STE_STE11	Dt5	49487274-49489684	Gorai.005G083400.1	STE_STE11	D5	10286817-10289865
CotAD_05855	RLK-Pelle_LRR-XI-1	Dt5	49964028-49967492	Gorai.005G081200.1	RLK-Pelle_LRR-XI-1	D5	9750584-9754235
CotAD_05866	RLK-Pelle_SD-2b	Dt5	50208334-50210667	Gorai.005G080200.1	RLK-Pelle_SD-2b	D5	9463840-9466173
CotAD_05871	TKL-Pl-4	Dt5	50433132-50443981	Gorai.005G080000.1	TKL-Pl-4	D5	9256417-9267008
CotAD_05914	RLK-Pelle_SD-2b	Dt5	51067309-51069492	Gorai.005G075600.1	RLK-Pelle_SD-2b	D5	8608503-8611061
CotAD_05939	CAMK_CDPK	Dt5	51491946-51494663	Gorai.005G074300.1	CAMK_CDPK	D5	8240260-8243421
CotAD_05973	RLK-Pelle_RLCK-V	Dt5	52015776-52018038	Gorai.005G071600.4	RLK-Pelle_RLCK-V	D5	7791642-7794631
CotAD_05974	RLK-Pelle_RLCK-VIII	Dt5	52019112-52022018	Gorai.005G071500.2	RLK-Pelle_RLCK-VIII	D5	7786926-7791587
CotAD_06022	TKL_CTR1-DRK-2	Dt5	52612961-52617590	Gorai.005G067300.1	TKL_CTR1-DRK-2	D5	7181288-7186387
CotAD_06025	RLK-Pelle_CrRLK1L-1	Dt5	52654542-52657091	Gorai.005G067100.1	RLK-Pelle_CrRLK1L-1	D5	7148352-7150898
CotAD_44274	AGC_NDR	Dt5	59227872-59235437	Gorai.005G050600.1	AGC_NDR	D5	4989699-4994732
CotAD_63558	CMGC_MAPK	Dt5	59527496-59531224	Gorai.005G011100.1	CMGC_MAPK	D5	764244-768637
CotAD_31754	RLK-Pelle_RLCK-V	Dt5	9066366-9069544	Gorai.005G243300.1	RLK-Pelle_RLCK-V	D5	62398990-62403180
CotAD_66339	RLK-Pelle_SD-2b	Dt5	15346429-15350101	Gorai.005G207100.1	RLK-Pelle_SD-2b	D5	58685117-58687582
CotAD_21656	RLK-Pelle_LRR-III	Dt5	25888139-25891959	Gorai.005G193500.1	RLK-Pelle_LRR-III	D5	56314506-56317700
CotAD_62161	RLK-Pelle_DLSV	Dt5	29515929-29518491	Gorai.005G155900.1	RLK-Pelle_DLSV	D5	43955248-43957989
CotAD_62162	RLK-Pelle_DLSV	Dt5	29518680-29521598	Gorai.005G155800.1	RLK-Pelle_DLSV	D5	43951758-43955199
CotAD_42334	TKL-Pl-5	Dt5	36663631-36667828	Gorai.005G142900.1	TKL-Pl-5	D5	38931934-38936719
CotAD_69876	STE_STE11	Dt5	42461434-42466837	Gorai.005G091700.1	STE_STE11	D5	12386928-12393168
CotAD_04009	CMGC_DYRK-YAK	Dt5	11975794-11984471	Gorai.007G247600.1	CMGC_DYRK-YAK	D7	38401226-38413535
CotAD_02476	STE_STE11	Dt5	15460263-15461279	Gorai.007G213900.1	STE_STE11	D7	23451650-23453490
CotAD_02413	RLK-Pelle_WAK_LRK10L-1	Dt5	16170159-16173633	Gorai.007G208300.1	RLK-Pelle_WAK_LRK10L-1	D7	21862681-21866101
CotAD_02312	RLK-Pelle_LRR-VII-3	Dt5	17048993-17051992	Gorai.007G196700.2	RLK-Pelle_LRR-VII-3	D7	19709672-19714278
CotAD_02296	CAMK_CDPK	Dt5	17149367-17154142	Gorai.007G194500.1	CAMK_CDPK	D7	19220289-19225229
CotAD_02259	RLK-Pelle_LRR-I-1	Dt5	17405120-17407291	Gorai.007G190800.1	RLK-Pelle_LRR-I-1	D7	18694554-18696509
CotAD_02174	RLK-Pelle_LRR-III	Dt5	18541144-18543166	Gorai.007G184800.1	RLK-Pelle_LRR-III	D7	17733546-17735967
CotAD_31741	RLK-Pelle_RKF3	Dt5	8981380-8983326	Gorai.008G028100.1	RLK-Pelle_RKF3	D8	3320169-3322158
CotAD_31754	RLK-Pelle_RLCK-V	Dt5	9066366-9069544	Gorai.008G028600.1	RLK-Pelle_RLCK-V	D8	3357023-3360392
CotAD_31758	RLK-Pelle_LRR-XIV	Dt5	9089478-9092527	Gorai.008G029000.1	RLK-Pelle_LRR-XIV	D8	3405222-3410245
CotAD_02476	STE_STE11	Dt5	15460263-15461279	Gorai.008G077000.1	STE_STE11	D8	14367834-14369263
CotAD_57195	RLK-Pelle_LRR-I-1	Dt5	24518889-24524481	Gorai.008G088500.1	RLK-Pelle_LRR-I-1	D8	20129003-20134302
CotAD_33752	RLK-Pelle_Extensin	Dt5	33221886-33225146	Gorai.008G138500.1	RLK-Pelle_Extensin	D8	38896886-38901504
CotAD_42334	TKL-Pl-5	Dt5	36663631-36667828	Gorai.008G179300.3	TKL-Pl-5	D8	45574634-45579790
CotAD_05916	RLK-Pelle_SD-2b	Dt5	51091896-51094543	Gorai.008G272500.1	RLK-Pelle_SD-2b	D8	55149828-55152821
CotAD_42344	RLK-Pelle_RLCK-IXb	Dt5	36319084-36322441	Gorai.009G119900.1	RLK-Pelle_RLCK-IXb	D9	8869922-8873350
CotAD_42340	RLK-Pelle_RLCK-XV	Dt5	36541762-36543574	Gorai.009G127800.1	RLK-Pelle_RLCK-XV	D9	9629423-9633132
CotAD_54105	CMGC_MAPK	Dt5	39907312-39909353	Gorai.009G199400.1	CMGC_MAPK	D9	15437996-15441157
CotAD_41978	AGC_NDR	Dt5	40979062-40983247	Gorai.009G212400.1	AGC_NDR	D9	16471556-16477215
CotAD_32437	RLK-Pelle_SD-2b	Dt5	45372468-45374870	Gorai.009G216200.1	RLK-Pelle_SD-2b	D9	16803741-16807725
CotAD_32395	RLK-Pelle_LRR-XI-1	Dt5	46526386-46529337	Gorai.009G225100.1	RLK-Pelle_LRR-XI-1	D9	17571668-17575143
CotAD_32393	RLK-Pelle_LRR-XI-1	Dt5	46586630-46589095	Gorai.009G225300.1	RLK-Pelle_LRR-XI-1	D9	17585381-17589076
CotAD_36412	RLK-Pelle_WAK	Dt5	47834524-47836964	Gorai.009G250200.1	RLK-Pelle_WAK	D9	20317337-20319877
CotAD_36411	RLK-Pelle_WAK	Dt5	47906556-47908845	Gorai.009G250400.1	RLK-Pelle_WAK	D9	20351922-20354444
CotAD_05813	RLK-Pelle_PERK-2	Dt5	49304343-49307480	Gorai.009G251100.1	RLK-Pelle_PERK-2	D9	20445856-20449971
CotAD_05871	TKL-Pl-4	Dt5	50433132-50443981	Gorai.009G253200.1	TKL-Pl-4	D9	20712247-20724584
CotAD_05939	CAMK_CDPK	Dt5	51491946-51494663	Gorai.009G290200.1	CAMK_CDPK	D9	24957004-24962720
CotAD_04217	RLK-Pelle_RLCK-IV	Dt5	13854215-13856334	Gorai.010G060400.1	RLK-Pelle_RLCK-IV	D1	7222095-7226487
CotAD_04243	RLK-Pelle_LRR-III	Dt5	14061766-14065337	Gorai.010G067400.1	RLK-Pelle_LRR-III	D1	8751115-8754367
CotAD_02161	RLK-Pelle_LRR-III	Dt5	18645227-18647879	Gorai.010G100000.1	RLK-Pelle_LRR-III	D1	17700061-17703666
CotAD_62161	RLK-Pelle_DLSV	Dt5	29515929-29518491	Gorai.010G144600.1	RLK-Pelle_DLSV	D1	38052901-38054193
CotAD_62168	RLK-Pelle_DLSV	Dt5	29630227-29633146	Gorai.010G145300.1	RLK-Pelle_DLSV	D1	38222245-38225667
CotAD_32342	TKL-Pl-4	Dt5	35071633-35073888	Gorai.010G185600.1	TKL-Pl-4	D1	53682922-53686271
CotAD_42340	RLK-Pelle_RLCK-XV	Dt5	36541762-36543574	Gorai.010G225100.1	RLK-Pelle_RLCK-XV	D1	59718300-59721917
CotAD_03307	RLK-Pelle_RLCK-XII-1	Dt6	7557970-7560825	Gorai.002G259200.1	RLK-Pelle_RLCK-XII-1	D2	62071587-62076353
CotAD_03375	RLK-Pelle_RLCK-VIIa-2	Dt6	8138723-8140514	Gorai.002G257500.1	RLK-Pelle_RLCK-VIIa-2	D2	61938743-61942098
CotAD_31541	RLK-Pelle_LRR-IX	Dt6	9816348-9819522	Gorai.002G235300.1	RLK-Pelle_LRR-IX	D2	59576586-59580458
CotAD_20485	RLK-Pelle_L-LEC	Dt6	10709561-10711516	Gorai.002G224000.1	RLK-Pelle_L-LEC	D2	57953895-57955832
CotAD_38074	RLK-Pelle_DLSV	Dt6	14687377-14693929	Gorai.002G171400.1	RLK-Pelle_DLSV	D2	43403029-43404552
CotAD_18094	RLK-Pelle_RLCK-VIIa-1	Dt6	20627618-20632623	Gorai.002G115600.1	RLK-Pelle_RLCK-VIIa-1	D2	16377563-16382539
CotAD_51837	RLK-Pelle_WAK	Dt6	76117-77235	Gorai.006G018100.1	RLK-Pelle_WAK	D6	4229168-4231689
CotAD_51829	RLK-Pelle_WAK	Dt6	151349-153072	Gorai.006G018200.1	RLK-Pelle_WAK	D6	4254838-4259383
CotAD_52221	RLK-Pelle_LRR-XI-1	Dt6	703184-705042	Gorai.006G019000.1	RLK-Pelle_LRR-XI-1	D6	4720293-4721607
CotAD_52223	RLK-Pelle_LRR-XI-1	Dt6	749092-752442	Gorai.006G020800.1	RLK-Pelle_LRR-XI-1	D6	5217456-5224386
CotAD_52226	RLK-Pelle_WAK	Dt6	810792-811456	Gorai.006G020900.1	RLK-Pelle_WAK	D6	5292798-5298759
CotAD_52229	RLK-Pelle_LRR-XI-1	Dt6	860016-862286	Gorai.006G021000.1	RLK-Pelle_LRR-XI-1	D6	5322849-5325807
CotAD_03141	RLK-Pelle_LRK10L-2	Dt6	6110883-6111938	Gorai.006G059700.1	RLK-Pelle_LRK10L-2	D6	21896979-21901877
CotAD_03168	AGC_MAST	Dt6	6394674-6406980	Gorai.006G064300.1	AGC_MAST	D6	23929691-23940207
CotAD_31541	RLK-Pelle_LRR-IX	Dt6	9816348-9819522	Gorai.006G115200.1	RLK-Pelle_LRR-IX	D6	36328570-36332605
CotAD_20538	CAMK_CDPK	Dt6	11389726-11392594	Gorai.006G128200.1	CAMK_CDPK	D6	38135027-38139699
CotAD_20545	RLK-Pelle_LRR-XI-1	Dt6	11438370-11441115	Gorai.006G131800.1	RLK-Pelle_LRR-XI-1	D6	38618612-38622419
CotAD_20548	RLK-Pelle_LRR-XI-1	Dt6	11449820-11452565	Gorai.006G137100.1	RLK-Pelle_LRR-XI-1	D6	39365894-39369455
CotAD_72647	TKL_CTR1-DRK-2	Dt6	23943129-23958781	Gorai.006G056600.1	TKL_CTR1-DRK-2	D6	20681725-20698700
CotAD_39386	RLK-Pelle_LRK10L-2	Dt6	25301748-25304573	Gorai.006G058700.1	RLK-Pelle_LRK10L-2	D6	21643522-21647924
CotAD_39387	RLK-Pelle_LRK10L-2	Dt6	25305257-25307811	Gorai.006G058800.1	RLK-Pelle_LRK10L-2	D6	21646944-21650499
CotAD_39393	RLK-Pelle_WAK_LRK10L-1	Dt6	25385614-25387499	Gorai.006G059400.1	RLK-Pelle_WAK_LRK10L-1	D6	21700582-21705562
CotAD_44689	RLK-Pelle_LRR-XII-1	Dt6	26089931-26092888	Gorai.006G062800.1	RLK-Pelle_LRR-XII-1	D6	23138880-23140354
CotAD_63133	RLK-Pelle_LRR-IV	Dt6	27478986-27481277	Gorai.006G064800.1	RLK-Pelle_LRR-IV	D6	24297829-24300548
CotAD_26531	RLK-Pelle_LRR-VII-1	Dt6	3270191-3273240	Gorai.006G227000.1	RLK-Pelle_LRR-VII-1	D6	47814390-47817874
CotAD_11446	RLK-Pelle_LRR-XI-1	Dt6	3826619-3830176	Gorai.006G219400.2	RLK-Pelle_LRR-XI-1	D6	47199223-47203791
CotAD_11343	CAMK_CDPK	Dt6	4571486-4574007	Gorai.006G210300.2	CAMK_CDPK	D6	46533539-46536426
CotAD_11338	RLK-Pelle_LRR-VI-2	Dt6	4619848-4624676	Gorai.006G209800.1	RLK-Pelle_LRR-VI-2	D6	46479023-46483590
CotAD_11335	RLK-Pelle_RLCK-XII-1	Dt6	4638375-4643317	Gorai.006G209500.1	RLK-Pelle_RLCK-XII-1	D6	46460274-46466749
CotAD_11318	TKL_Gdt	Dt6	4780256-4780846	Gorai.006G208100.1	TKL_Gdt	D6	46320934-46323194
CotAD_11297	CMGC_CDK-CDK8	Dt6	4892494-4893936	Gorai.006G206400.3	CMGC_CDK-CDK8	D6	46208437-46210796
CotAD_03141	RLK-Pelle_LRK10L-2	Dt6	6110883-6111938	Gorai.006G194100.1	RLK-Pelle_LRK10L-2	D6	45078785-45085329
CotAD_03142	RLK-Pelle_WAK_LRK10L-1	Dt6	6112751-6119860	Gorai.006G194000.1	RLK-Pelle_WAK_LRK10L-1	D6	45070970-45078671
CotAD_03147	CMGC_CDK-CDK7	Dt6	6164087-6168612	Gorai.006G193300.1	CMGC_CDK-CDK7	D6	45020096-45028617
CotAD_03168	AGC_MAST	Dt6	6394674-6406980	Gorai.006G191300.1	AGC_MAST	D6	44836238-44849436
CotAD_03201	RLK-Pelle_DLSV	Dt6	6727123-6729277	Gorai.006G188600.1	RLK-Pelle_DLSV	D6	44517503-44520093
CotAD_03206	RLK-Pelle_LRR-III	Dt6	6753706-6755656	Gorai.006G188100.1	RLK-Pelle_LRR-III	D6	44490543-44492493
CotAD_03307	RLK-Pelle_RLCK-XII-1	Dt6	7557970-7560825	Gorai.006G179500.1	RLK-Pelle_RLCK-XII-1	D6	43691338-43695056
CotAD_03375	RLK-Pelle_RLCK-VIIa-2	Dt6	8138723-8140514	Gorai.006G172600.1	RLK-Pelle_RLCK-VIIa-2	D6	43164730-43167434
CotAD_03393	RLK-Pelle_WAK_LRK10L-1	Dt6	8308346-8309778	Gorai.006G170700.1	RLK-Pelle_WAK_LRK10L-1	D6	43011048-43013566
CotAD_03400	RLK-Pelle_SD-2b	Dt6	8348261-8350447	Gorai.006G169900.1	RLK-Pelle_SD-2b	D6	42960990-42965369
CotAD_44233	RLK-Pelle_LRR-I-1	Dt6	8723081-8729837	Gorai.006G169000.1	RLK-Pelle_LRR-I-1	D6	42862583-42870270
CotAD_44211	RLK-Pelle_DLSV	Dt6	8904913-8906686	Gorai.006G167100.1	RLK-Pelle_DLSV	D6	42686798-42689095
CotAD_44210	RLK-Pelle_CR4L	Dt6	8919240-8921582	Gorai.006G167000.1	RLK-Pelle_CR4L	D6	42674033-42676777
CotAD_31541	RLK-Pelle_LRR-IX	Dt6	9816348-9819522	Gorai.006G149500.1	RLK-Pelle_LRR-IX	D6	40833509-40837232
CotAD_31553	RLK-Pelle_L-LEC	Dt6	9946927-9947589	Gorai.006G148700.1	RLK-Pelle_L-LEC	D6	40720166-40723391
CotAD_31563	CAMK_CDPK	Dt6	10057655-10060956	Gorai.006G147600.1	CAMK_CDPK	D6	40605660-40609219
CotAD_20485	RLK-Pelle_L-LEC	Dt6	10709561-10711516	Gorai.006G143200.1	RLK-Pelle_L-LEC	D6	40111250-40113407
CotAD_20501	RLK-Pelle_LRR-V	Dt6	10868256-10873481	Gorai.006G141800.1	RLK-Pelle_LRR-V	D6	39941813-39947044
CotAD_20525	RLK-Pelle_LRR-XI-1	Dt6	11171595-11174291	Gorai.006G139200.1	RLK-Pelle_LRR-XI-1	D6	39616186-39619613
CotAD_20527	NEK	Dt6	11190746-11195329	Gorai.006G139000.3	NEK	D6	39588806-39594646
CotAD_13590	CAMK_CDPK	Dt6	12699601-12705059	Gorai.006G129900.1	CAMK_CDPK	D6	38368609-38375478
CotAD_13610	CAMK_CDPK	Dt6	12952246-12955686	Gorai.006G128200.1	CAMK_CDPK	D6	38135027-38139699
CotAD_13649	CAMK_CDPK	Dt6	13475159-13477476	Gorai.006G124800.1	CAMK_CDPK	D6	37646865-37649247
CotAD_13683	CAMK_CAMKL-CHK1	Dt6	13861181-13865291	Gorai.006G121600.1	CAMK_CAMKL-CHK1	D6	37238020-37242979
CotAD_13686	RLK-Pelle_RLCK-VIIa-2	Dt6	13895923-13899724	Gorai.006G119600.1	RLK-Pelle_RLCK-VIIa-2	D6	36986393-36990720
CotAD_64350	NEK	Dt6	15032187-15039627	Gorai.006G114800.1	NEK	D6	36284269-36292538
CotAD_20216	CAMK_CAMKL-CHK1	Dt6	17660928-17667700	Gorai.006G092100.1	CAMK_CAMKL-CHK1	D6	32874975-32882400
CotAD_20224	RLK-Pelle_DLSV	Dt6	17753395-17759656	Gorai.006G091400.1	RLK-Pelle_DLSV	D6	32779107-32789539
CotAD_20243	CMGC_GSK	Dt6	18032037-18035208	Gorai.006G089300.1	CMGC_GSK	D6	32530678-32535037
CotAD_20246	CAMK_CAMKL-CHK1	Dt6	18054704-18056582	Gorai.006G089200.1	CAMK_CAMKL-CHK1	D6	32522814-32525967
CotAD_20247	RLK-Pelle_LRR-VI-2	Dt6	18102265-18106320	Gorai.006G089100.1	RLK-Pelle_LRR-VI-2	D6	32482079-32486295
CotAD_20293	RLK-Pelle_DLSV	Dt6	18691566-18694843	Gorai.006G085100.1	RLK-Pelle_DLSV	D6	31913239-31916518
CotAD_20298	RLK-Pelle_DLSV	Dt6	18765199-18766840	Gorai.006G084500.1	RLK-Pelle_DLSV	D6	31836515-31845027
CotAD_20301	RLK-Pelle_DLSV	Dt6	18832859-18839583	Gorai.006G084100.1	RLK-Pelle_DLSV	D6	31738160-31742842
CotAD_20304	RLK-Pelle_DLSV	Dt6	18908162-18911230	Gorai.006G084000.1	RLK-Pelle_DLSV	D6	31703931-31707015
CotAD_18094	RLK-Pelle_RLCK-VIIa-1	Dt6	20627618-20632623	Gorai.006G075700.1	RLK-Pelle_RLCK-VIIa-1	D6	29813415-29819245
CotAD_18106	RLK-Pelle_RLCK-VI	Dt6	20834928-20841271	Gorai.006G074700.1	RLK-Pelle_RLCK-VI	D6	29627710-29635057
CotAD_62357	STE_STE11	Dt6	24412050-24415974	Gorai.006G052900.1	STE_STE11	D6	19043153-19047930
CotAD_62650	RLK-Pelle_RLCK-VIIa-1	Dt6	29197743-29199720	Gorai.006G044800.1	RLK-Pelle_RLCK-VIIa-1	D6	13640375-13644033
CotAD_54145	TKL-Pl-4	Dt6	34642496-34644172	Gorai.006G034500.1	TKL-Pl-4	D6	9145565-9148275
CotAD_13284	STE_STE20-Fray	Dt6	41039002-41044995	Gorai.006G030400.4	STE_STE20-Fray	D6	7766563-7775315
CotAD_13299	RLK-Pelle_URK-2	Dt6	41309094-41312433	Gorai.006G029200.1	RLK-Pelle_URK-2	D6	7525198-7528663
CotAD_13360	RLK-Pelle_RLCK-VIIa-2	Dt6	42535711-42538725	Gorai.006G024600.1	RLK-Pelle_RLCK-VIIa-2	D6	6313178-6317697
CotAD_13381	RLK-Pelle_LRR-XI-1	Dt6	42885246-42887839	Gorai.006G021000.1	RLK-Pelle_LRR-XI-1	D6	5322849-5325807
CotAD_71507	RLK-Pelle_LRR-XI-1	Dt6	44245932-44246639	Gorai.006G020100.1	RLK-Pelle_LRR-XI-1	D6	5097442-5100534
CotAD_71511	RLK-Pelle_LRR-XI-1	Dt6	44315330-44317304	Gorai.006G020000.1	RLK-Pelle_LRR-XI-1	D6	5047612-5050442
CotAD_13590	CAMK_CDPK	Dt6	12699601-12705059	Gorai.007G210700.1	CAMK_CDPK	D7	22680299-22685337
CotAD_18086	RLK-Pelle_WAK_LRK10L-1	Dt6	20506254-20507126	Gorai.007G183600.1	RLK-Pelle_WAK_LRK10L-1	D7	17614652-17623454
CotAD_39414	RLK-Pelle_CrRLK1L-1	Dt6	25819166-25820296	Gorai.007G176200.1	RLK-Pelle_CrRLK1L-1	D7	16412102-16413208
CotAD_39415	RLK-Pelle_CrRLK1L-1	Dt6	25844978-25845781	Gorai.007G176000.1	RLK-Pelle_CrRLK1L-1	D7	16379370-16383183
CotAD_39418	RLK-Pelle_CrRLK1L-1	Dt6	25877426-25878571	Gorai.007G175900.1	RLK-Pelle_CrRLK1L-1	D7	16362145-16363354
CotAD_39420	RLK-Pelle_CrRLK1L-1	Dt6	25889876-25891337	Gorai.007G175700.1	RLK-Pelle_CrRLK1L-1	D7	16342882-16344684
CotAD_39421	RLK-Pelle_CrRLK1L-1	Dt6	25913571-25916237	Gorai.007G175600.1	RLK-Pelle_CrRLK1L-1	D7	16336106-16339124
CotAD_39423	RLK-Pelle_CrRLK1L-1	Dt6	25982522-25985269	Gorai.007G175500.1	RLK-Pelle_CrRLK1L-1	D7	16303115-16306114
CotAD_38074	RLK-Pelle_DLSV	Dt6	14687377-14693929	Gorai.010G152500.1	RLK-Pelle_DLSV	D1	41620902-41624672
CotAD_20216	CAMK_CAMKL-CHK1	Dt6	17660928-17667700	Gorai.010G168100.1	CAMK_CAMKL-CHK1	D1	48747401-48753729
CotAD_20243	CMGC_GSK	Dt6	18032037-18035208	Gorai.010G241600.1	CMGC_GSK	D1	61087060-61090577
CotAD_20246	CAMK_CAMKL-CHK1	Dt6	18054704-18056582	Gorai.010G241700.1	CAMK_CAMKL-CHK1	D1	61094216-61095669
CotAD_20247	RLK-Pelle_LRR-VI-2	Dt6	18102265-18106320	Gorai.010G241800.1	RLK-Pelle_LRR-VI-2	D1	61100580-61107713
CotAD_20318	RLK-Pelle_DLSV	Dt6	19136996-19139454	Gorai.010G253500.1	RLK-Pelle_DLSV	D1	61918588-61922570
CotAD_09283	TKL-Pl-4	Dt7	18521293-18527106	Gorai.003G005100.1	TKL-Pl-4	D3	273341-280230
CotAD_25340	CAMK_CDPK	Dt7	21296441-21300734	Gorai.003G009500.1	CAMK_CDPK	D3	578105-583466
CotAD_25309	RLK-Pelle_LRR-VII-3	Dt7	21828064-21831450	Gorai.003G011000.1	RLK-Pelle_LRR-VII-3	D3	677438-680725
CotAD_45543	RLK-Pelle_PERK-1	Dt7	22645414-22648236	Gorai.003G015600.1	RLK-Pelle_PERK-1	D3	1055979-1063751
CotAD_42995	RLK-Pelle_WAK_LRK10L-1	Dt7	23644951-23647531	Gorai.003G019500.1	RLK-Pelle_WAK_LRK10L-1	D3	1484152-1488116
CotAD_37013	CMGC_CK2	Dt7	28134484-28139527	Gorai.003G029200.1	CMGC_CK2	D3	2633245-2637668
CotAD_34384	RLK-Pelle_LRR-II	Dt7	35225282-35231291	Gorai.003G039900.1	RLK-Pelle_LRR-II	D3	4374963-4382857
CotAD_57084	WNK_NRBP	Dt7	47506843-47509713	Gorai.003G069600.1	WNK_NRBP	D3	15374723-15378685
CotAD_05320	RLK-Pelle_RLCK-VI	Dt7	2824402-2826792	Gorai.007G058300.1	RLK-Pelle_RLCK-VI	D7	4160476-4163364
CotAD_05358	Group-Pl-3	Dt7	3147984-3150523	Gorai.007G063800.1	Group-Pl-3	D7	4465944-4469022
CotAD_05413	RLK-Pelle_LRR-XV	Dt7	3901425-3902234	Gorai.007G073100.1	RLK-Pelle_LRR-XV	D7	5179623-5183267
CotAD_05425	STE_STE7	Dt7	4048133-4051426	Gorai.007G075600.3	STE_STE7	D7	5328475-5333553
CotAD_05428	STE_STE20-Fray	Dt7	4117981-4123996	Gorai.007G076300.1	STE_STE20-Fray	D7	5390561-5398335
CotAD_05432	TKL-Pl-4	Dt7	4154418-4158834	Gorai.007G076700.1	TKL-Pl-4	D7	5426675-5431589
CotAD_05438	RLK-Pelle_LRR-Xa	Dt7	4261728-4263545	Gorai.007G077900.1	RLK-Pelle_LRR-Xa	D7	5527303-5529670
CotAD_05443	RLK-Pelle_RLCK-VIIa-2	Dt7	4328707-4331802	Gorai.007G078700.1	RLK-Pelle_RLCK-VIIa-2	D7	5586481-5590585
CotAD_05471	RLK-Pelle_LRR-XV	Dt7	4661391-4664813	Gorai.007G083000.1	RLK-Pelle_LRR-XV	D7	5935108-5939060
CotAD_05478	RLK-Pelle_RLCK-VIIa-2	Dt7	4791155-4793353	Gorai.007G084600.2	RLK-Pelle_RLCK-VIIa-2	D7	6040590-6043865
CotAD_05528	RLK-Pelle_RLCK-XI	Dt7	5561367-5563046	Gorai.007G093100.1	RLK-Pelle_RLCK-XI	D7	6815725-6818950
CotAD_05546	CMGC_GSK	Dt7	5811278-5815443	Gorai.007G096100.1	CMGC_GSK	D7	7076952-7083244
CotAD_73360	CAMK_CDPK	Dt7	8278766-8284357	Gorai.007G111600.1	CAMK_CDPK	D7	8580360-8586570
CotAD_39074	RLK-Pelle_WAK_LRK10L-1	Dt7	8704076-8706355	Gorai.007G114100.1	RLK-Pelle_WAK_LRK10L-1	D7	8884117-8886521
CotAD_37721	RLK-Pelle_RLCK-VI	Dt7	10514304-10516092	Gorai.007G133000.1	RLK-Pelle_RLCK-VI	D7	10799153-10801720
CotAD_37722	RLK-Pelle_RKF3	Dt7	10523226-10525133	Gorai.007G133100.1	RLK-Pelle_RKF3	D7	10815000-10816907
CotAD_10755	RLK-Pelle_RLCK-VIIa-1	Dt7	12767062-12768727	Gorai.007G153700.1	RLK-Pelle_RLCK-VIIa-1	D7	13135316-13137013
CotAD_05080	WNK_NRBP	Dt7	13112827-13114337	Gorai.007G167300.1	WNK_NRBP	D7	14879318-14881897
CotAD_05124	RLK-Pelle_LysM	Dt7	13818406-13825617	Gorai.007G171300.1	RLK-Pelle_LysM	D7	15553613-15562638
CotAD_05154	RLK-Pelle_CrRLK1L-1	Dt7	14300262-14301311	Gorai.007G173600.1	RLK-Pelle_CrRLK1L-1	D7	16016226-16018260
CotAD_05174	RLK-Pelle_CrRLK1L-1	Dt7	14575702-14578434	Gorai.007G175500.1	RLK-Pelle_CrRLK1L-1	D7	16303115-16306114
CotAD_05175	RLK-Pelle_CrRLK1L-1	Dt7	14609532-14612195	Gorai.007G175600.1	RLK-Pelle_CrRLK1L-1	D7	16336106-16339124
CotAD_05178	RLK-Pelle_CrRLK1L-1	Dt7	14629574-14631035	Gorai.007G175700.1	RLK-Pelle_CrRLK1L-1	D7	16342882-16344684
CotAD_05180	RLK-Pelle_CrRLK1L-1	Dt7	14644088-14645236	Gorai.007G175900.1	RLK-Pelle_CrRLK1L-1	D7	16362145-16363354
CotAD_05183	RLK-Pelle_CrRLK1L-1	Dt7	14666309-14667481	Gorai.007G176000.1	RLK-Pelle_CrRLK1L-1	D7	16379370-16383183
CotAD_05185	RLK-Pelle_CrRLK1L-1	Dt7	14693735-14694844	Gorai.007G176200.1	RLK-Pelle_CrRLK1L-1	D7	16412102-16413208
CotAD_05231	RLK-Pelle_LRR-XII-1	Dt7	15455849-15460720	Gorai.007G181000.1	RLK-Pelle_LRR-XII-1	D7	17089595-17094350
CotAD_05247	RLK-Pelle_LRK10L-2	Dt7	15838786-15839604	Gorai.007G182500.1	RLK-Pelle_LRK10L-2	D7	17399830-17405494
CotAD_05256	RLK-Pelle_LRK10L-2	Dt7	16038294-16041946	Gorai.007G182900.1	RLK-Pelle_LRK10L-2	D7	17443979-17448294
CotAD_05268	RLK-Pelle_WAK_LRK10L-1	Dt7	16292622-16296314	Gorai.007G183600.1	RLK-Pelle_WAK_LRK10L-1	D7	17614652-17623454
CotAD_05278	RLK-Pelle_LRR-III	Dt7	16428289-16430448	Gorai.007G184800.1	RLK-Pelle_LRR-III	D7	17733546-17735967
CotAD_05288	RLK-Pelle_LRR-III	Dt7	16524776-16527067	Gorai.007G186000.1	RLK-Pelle_LRR-III	D7	17822828-17825924
CotAD_05290	RLK-Pelle_LRR-II	Dt7	16574434-16577563	Gorai.007G186300.1	RLK-Pelle_LRR-II	D7	17848150-17852093
CotAD_09325	RLK-Pelle_PERK-1	Dt7	19116997-19120797	Gorai.007G187200.1	RLK-Pelle_PERK-1	D7	17991890-17996980
CotAD_25340	CAMK_CDPK	Dt7	21296441-21300734	Gorai.007G194500.1	CAMK_CDPK	D7	19220289-19225229
CotAD_25309	RLK-Pelle_LRR-VII-3	Dt7	21828064-21831450	Gorai.007G196700.2	RLK-Pelle_LRR-VII-3	D7	19709672-19714278
CotAD_45543	RLK-Pelle_PERK-1	Dt7	22645414-22648236	Gorai.007G204000.1	RLK-Pelle_PERK-1	D7	21000804-21004513
CotAD_65593	TKL-Pl-4	Dt7	23279978-23283844	Gorai.007G205800.1	TKL-Pl-4	D7	21201603-21205727
CotAD_42995	RLK-Pelle_WAK_LRK10L-1	Dt7	23644951-23647531	Gorai.007G208300.1	RLK-Pelle_WAK_LRK10L-1	D7	21862681-21866101
CotAD_43021	CAMK_OST1L	Dt7	24380475-24383304	Gorai.007G210100.1	CAMK_OST1L	D7	22477643-22482034
CotAD_22808	CAMK_CDPK	Dt7	25464079-25468343	Gorai.007G210700.1	CAMK_CDPK	D7	22680299-22685337
CotAD_35066	RLK-Pelle_RLCK-V	Dt7	27202741-27205217	Gorai.007G214500.1	RLK-Pelle_RLCK-V	D7	23500036-23504730
CotAD_37013	CMGC_CK2	Dt7	28134484-28139527	Gorai.007G222200.1	CMGC_CK2	D7	26173802-26179438
CotAD_54399	RLK-Pelle_LRR-XI-1	Dt7	31069921-31073397	Gorai.007G228700.1	RLK-Pelle_LRR-XI-1	D7	27933772-27937555
CotAD_49804	RLK-Pelle_RLCK-VI	Dt7	32911630-32914071	Gorai.007G232200.1	RLK-Pelle_RLCK-VI	D7	29456757-29459860
[truncated: 641 more rows]

## Sheet: G. barbadense  and G. arboretum
Gene ID	Subfamily	Chromosome	Chromosome location	Gene ID	Subfamily	Chromosome	Chromosome location
[truncated: 885 more rows]

[truncated: 1 more sheets: G. barbadense and G. raimondii ]
