# Supplementary material for: Genome-wide classification, evolutionary analysis and gene expression patterns of the kinome in Gossypium
Source: PLoS One. 2018 May 16;13(5):e0197392. doi: 10.1371/journal.pone.0197392 (PMC5955557; doi:10.1371/journal.pone.0197392)
Supplement: S9 Table — The descriptions of sheets 1–7 are same as S8 Table. (XLS) [file pone.0197392.s025.xls]

## Sheet: G. arboretum and G. raimondii 
S9 Table: Synteny analysis of PK genes with single correspondence in G. raimondii, G. arboretum, G. hirsutum and G. barbadense.
Gene ID	Subfamily	Chromosome	Chromosome location	Gene ID	Subfamily	Chromosome	Chromosome location
Cotton_A_10314	STE_STE7	A1	1252699-1254796	Gorai.001G009700.1	STE_STE7	D1	914217-916448
Cotton_A_03598	RLK-Pelle_L-LEC	A1	66710601-66712580	Gorai.001G050500.1	RLK-Pelle_L-LEC	D1	4791007-4793034
Cotton_A_03656	CMGC_CDK-CRK7-CDK9	A1	67350050-67353769	Gorai.001G055300.1	CMGC_CDK-CRK7-CDK9	D1	5354228-5358534
Cotton_A_19085	RLK-Pelle_CrRLK1L-1	A1	82694607-82697225	Gorai.001G079200.1	RLK-Pelle_CrRLK1L-1	D1	8259177-8261801
Cotton_A_09571	AGC_RSK-2	A1	105381965-105385538	Gorai.001G120600.1	AGC_RSK-2	D1	14700291-14704610
Cotton_A_23725	CAMK_CDPK	A1	108758538-108760883	Gorai.001G135000.1	CAMK_CDPK	D1	17623836-17626200
Cotton_A_28599	RLK-Pelle_Extensin	A1	116965590-116972539	Gorai.001G182900.1	RLK-Pelle_Extensin	D1	28076415-28084869
Cotton_A_34325	RLK-Pelle_RLCK-IV	A1	53457131-53459402	Gorai.001G114800.1	RLK-Pelle_RLCK-IV	D1	13439982-13443931
Cotton_A_20505	TLK	A1	58712827-58721601	Gorai.001G127300.1	TLK	D1	16118253-16127607
Cotton_A_13292	RLK-Pelle_DLSV	A1	71291814-71296311	Gorai.001G131900.1	RLK-Pelle_DLSV	D1	16891094-16897508
Cotton_A_13291	CAMK_CAMKL-LKB	A1	71312803-71316874	Gorai.001G132000.1	CAMK_CAMKL-LKB	D1	16926508-16931378
Cotton_A_31042	TKL-Pl-6	A1	81810399-81816730	Gorai.001G185100.1	TKL-Pl-6	D1	29557896-29565405
Cotton_A_19473	RLK-Pelle_LRR-III	A1	124658335-124659908	Gorai.001G260600.1	RLK-Pelle_LRR-III	D1	53592380-53594388
Cotton_A_07192	CK1_CK1-Pl	A1	49018372-49024125	Gorai.001G026300.2	CK1_CK1-Pl	D1	2443813-2452106
Cotton_A_18611	CMGC_CLK	A1	64677333-64680435	Gorai.001G063800.1	CMGC_CLK	D1	6358298-6361734
Cotton_A_12182	RLK-Pelle_LRK10L-2	A1	84733136-84735128	Gorai.001G081700.1	RLK-Pelle_LRK10L-2	D1	8655311-8658298
Cotton_A_24662	RLK-Pelle_CrRLK1L-1	A1	119215422-119217917	Gorai.001G107000.2	RLK-Pelle_CrRLK1L-1	D1	12097929-12101600
Cotton_A_32730	RLK-Pelle_RLCK-IXb	A1	138896356-138902132	Gorai.001G169300.1	RLK-Pelle_RLCK-IXb	D1	24152714-24158834
Cotton_A_33237	RLK-Pelle_CrRLK1L-1	A1	12347250-12348125	Gorai.001G208600.1	RLK-Pelle_CrRLK1L-1	D1	41220127-41232029
Cotton_A_31671	RLK-Pelle_CrRLK1L-1	A1	16242786-16245359	Gorai.001G210100.1	RLK-Pelle_CrRLK1L-1	D1	41723953-41726686
Cotton_A_37480	RLK-Pelle_CrRLK1L-1	A1	16615516-16617514	Gorai.001G210300.1	RLK-Pelle_CrRLK1L-1	D1	41775714-41778749
Cotton_A_29930	RLK-Pelle_CrRLK1L-1	A1	34991143-34991940	Gorai.001G211900.1	RLK-Pelle_CrRLK1L-1	D1	42257155-42259708
Cotton_A_28872	TKL-Pl-4	A1	51295796-51298784	Gorai.001G261300.1	TKL-Pl-4	D1	53667645-53671250
Cotton_A_11592	RLK-Pelle_LRR-VI-1	A1	110521016-110524497	Gorai.001G269200.1	RLK-Pelle_LRR-VI-1	D1	54606209-54610914
Cotton_A_26375	RLK-Pelle_Extensin	A1	18800609-18804588	Gorai.001G144700.1	RLK-Pelle_Extensin	D1	19625547-19630285
Cotton_A_32012	RLK-Pelle_LRR-I-1	A1	88787168-88791661	Gorai.001G186800.1	RLK-Pelle_LRR-I-1	D1	29829300-29834348
Cotton_A_39416	RLK-Pelle_LRR-XI-1	A1	62099397-62103023	Gorai.001G184400.1	RLK-Pelle_LRR-XI-1	D1	29233447-29237351
Cotton_A_19907	CMGC_CDK-PITSLRE	A1	90376726-90378745	Gorai.001G060800.2	CMGC_CDK-PITSLRE	D1	6021347-6025975
Cotton_A_19920	RLK-Pelle_LRR-VI-1	A1	90485574-90490557	Gorai.001G060100.1	RLK-Pelle_LRR-VI-1	D1	5953626-5959459
Cotton_A_07196	RLK-Pelle_Singleton	A1	48995719-48998732	Gorai.001G026700.1	RLK-Pelle_Singleton	D1	2472136-2475716
Cotton_A_28171	TKL-Pl-4	A1	78908925-78913591	Gorai.001G001200.1	TKL-Pl-4	D1	134802-141246
Cotton_A_28167	CMGC_CDK-Pl	A1	78976636-78984373	Gorai.001G000900.2	CMGC_CDK-Pl	D1	78527-87053
Cotton_A_23607	RLK-Pelle_SD-2b	A1	56280831-56282026	Gorai.009G071000.1	RLK-Pelle_SD-2b	D9	5030905-5033772
Cotton_A_31015	RLK-Pelle_LRR-III	A1	86569119-86571921	Gorai.009G022300.1	RLK-Pelle_LRR-III	D9	1691732-1695162
Cotton_A_39976	CAMK_CDPK	A2	13237593-13241304	Gorai.002G153600.2	CAMK_CDPK	D2	31402692-31405600
Cotton_A_37089	CMGC_MAPK	A2	37626058-37628710	Gorai.002G178700.1	CMGC_MAPK	D2	46384459-46388145
Cotton_A_39824	STE_STE7	A2	38614621-38615451	Gorai.002G188500.1	STE_STE7	D2	50724443-50725348
Cotton_A_31561	RLK-Pelle_RLCK-XII-1	A2	42546706-42550725	Gorai.002G205100.1	RLK-Pelle_RLCK-XII-1	D2	54794626-54799334
Cotton_A_27062	RLK-Pelle_CR4L	A2	54876317-54877393	Gorai.002G214800.1	RLK-Pelle_CR4L	D2	56388953-56389990
Cotton_A_27038	RLK-Pelle_LRR-XI-1	A2	55533424-55536522	Gorai.002G217000.1	RLK-Pelle_LRR-XI-1	D2	56739581-56743380
Cotton_A_22898	RLK-Pelle_L-LEC	A2	65697641-65699587	Gorai.002G224000.1	RLK-Pelle_L-LEC	D2	57953895-57955832
Cotton_A_22895	RLK-Pelle_L-LEC	A2	65829134-65831107	Gorai.002G224100.1	RLK-Pelle_L-LEC	D2	57966443-57968783
Cotton_A_00511	RLK-Pelle_LRR-III	A2	68389173-68391283	Gorai.002G243600.1	RLK-Pelle_LRR-III	D2	60775425-60777957
Cotton_A_00449	RLK-Pelle_L-LEC	A2	69045586-69047682	Gorai.002G249200.1	RLK-Pelle_L-LEC	D2	61327152-61329678
Cotton_A_00429	RLK-Pelle_RLCK-VIIa-1	A2	69200132-69203804	Gorai.002G251800.2	RLK-Pelle_RLCK-VIIa-1	D2	61530861-61535210
Cotton_A_00381	RLK-Pelle_L-LEC	A2	69571416-69573437	Gorai.002G256700.1	RLK-Pelle_L-LEC	D2	61871757-61874150
Cotton_A_00373	RLK-Pelle_RLCK-VIIa-2	A2	69641929-69644472	Gorai.002G257500.1	RLK-Pelle_RLCK-VIIa-2	D2	61938743-61942098
Cotton_A_00358	RLK-Pelle_RLCK-XII-1	A2	69765393-69768913	Gorai.002G259200.1	RLK-Pelle_RLCK-XII-1	D2	62071587-62076353
Cotton_A_11243	RLK-Pelle_LRR-III	A2	5607321-5613021	Gorai.003G046400.1	RLK-Pelle_LRR-III	D3	6242826-6248961
Cotton_A_23557	RLK-Pelle_LRR-III	A2	48136555-48139478	Gorai.003G027300.1	RLK-Pelle_LRR-III	D3	2464494-2467770
Cotton_A_23546	RLK-Pelle_LRR-III	A2	48219591-48222544	Gorai.003G026300.1	RLK-Pelle_LRR-III	D3	2374285-2377716
Cotton_A_23536	STE_STE11	A2	48373905-48374921	Gorai.003G025400.1	STE_STE11	D3	2260091-2261563
Cotton_A_09759	CMGC_CK2	A3	36183216-36187127	Gorai.003G029200.1	CMGC_CK2	D3	2633245-2637668
Cotton_A_09810	RLK-Pelle_LRR-XI-1	A3	37045714-37048862	Gorai.003G034200.1	RLK-Pelle_LRR-XI-1	D3	3394441-3398081
Cotton_A_09812	RLK-Pelle_LRR-XI-1	A3	37078910-37082300	Gorai.003G034400.1	RLK-Pelle_LRR-XI-1	D3	3431677-3435559
Cotton_A_37284	RLK-Pelle_LRR-II	A3	61992061-61998082	Gorai.003G039900.1	RLK-Pelle_LRR-II	D3	4374963-4382857
Cotton_A_21403	RLK-Pelle_CR4L	A3	42202771-42205080	Gorai.004G007200.1	RLK-Pelle_CR4L	D4	430159-432795
Cotton_A_11958	CAMK_CAMKL-LKB	A3	54593776-54597690	Gorai.004G013200.1	CAMK_CAMKL-LKB	D4	960926-968056
Cotton_A_11979	CAMK_CDPK	A3	54739355-54742498	Gorai.004G015100.1	CAMK_CDPK	D4	1083972-1087141
Cotton_A_12002	CK1_CK1-Pl	A3	54944891-54953168	Gorai.004G018000.1	CK1_CK1-Pl	D4	1283927-1290915
Cotton_A_39183	RLK-Pelle_LRR-XII-1	A3	68003104-68006316	Gorai.004G027800.1	RLK-Pelle_LRR-XII-1	D4	2185520-2188996
Cotton_A_40118	RLK-Pelle_RLCK-VI	A3	81899965-81902362	Gorai.004G102100.1	RLK-Pelle_RLCK-VI	D4	19001224-19003595
Cotton_A_40117	RLK-Pelle_RLCK-XV	A3	82171494-82173044	Gorai.004G102300.1	RLK-Pelle_RLCK-XV	D4	19037941-19039746
Cotton_A_13017	RLK-Pelle_LRR-XIIIa	A3	85167916-85173796	Gorai.004G175500.1	RLK-Pelle_LRR-XIIIa	D4	47843304-47851662
Cotton_A_05074	TKL-Pl-6	A3	89735056-89743108	Gorai.004G225000.1	TKL-Pl-6	D4	55961518-55968882
Cotton_A_26634	RLK-Pelle_DLSV	A3	761136-765428	Gorai.004G022600.1	RLK-Pelle_DLSV	D4	1709622-1714069
Cotton_A_23002	CMGC_GSK	A3	4178796-4184278	Gorai.004G042400.1	CMGC_GSK	D4	3659148-3665477
Cotton_A_29514	CMGC_GSK	A3	4467580-4472012	Gorai.004G156700.1	CMGC_GSK	D4	44447827-44453846
Cotton_A_13180	CAMK_OST1L	A3	13605627-13607955	Gorai.004G191500.1	CAMK_OST1L	D4	50880036-50883029
Cotton_A_09938	RLK-Pelle_LRR-VII-1	A3	15154547-15157292	Gorai.004G204100.1	RLK-Pelle_LRR-VII-1	D4	53362432-53365686
Cotton_A_14496	RLK-Pelle_LRR-III	A3	23094876-23098456	Gorai.004G278900.1	RLK-Pelle_LRR-III	D4	61137361-61141699
Cotton_A_14502	CK1_CK1-Pl	A3	23144048-23149472	Gorai.004G279600.2	CK1_CK1-Pl	D4	61192881-61199402
Cotton_A_14509	RLK-Pelle_PERK-1	A3	23179527-23183818	Gorai.004G280200.1	RLK-Pelle_PERK-1	D4	61228902-61233230
Cotton_A_26623	RLK-Pelle_SD-2b	A3	538557-541070	Gorai.004G024400.1	RLK-Pelle_SD-2b	D4	1872858-1875450
Cotton_A_03216	CMGC_GSKL	A3	26781814-26800470	Gorai.004G056100.1	CMGC_GSKL	D4	5349226-5365963
Cotton_A_03306	NAK	A3	28341970-28344901	Gorai.004G065000.1	NAK	D4	6560049-6564059
Cotton_A_32261	RLK-Pelle_LRR-III	A3	42792513-42794102	Gorai.004G134300.1	RLK-Pelle_LRR-III	D4	36802681-36804531
Cotton_A_38879	WNK_NRBP	A3	64733406-64736035	Gorai.004G150400.1	WNK_NRBP	D4	42661119-42664816
Cotton_A_05085	RLK-Pelle_LRR-I-1	A3	89619298-89623824	Gorai.004G225900.1	RLK-Pelle_LRR-I-1	D4	56030498-56035402
Cotton_A_11903	CK1_CK1	A3	22104950-22109677	Gorai.004G290000.2	CK1_CK1	D4	61921416-61926286
Cotton_A_11861	RLK-Pelle_LRR-III	A3	22386162-22393466	Gorai.004G285000.1	RLK-Pelle_LRR-III	D4	61603052-61607249
Cotton_A_28899	RLK-Pelle_RLCK-IV	A3	23729259-23731362	Gorai.004G275500.3	RLK-Pelle_RLCK-IV	D4	60930033-60933032
Cotton_A_05837	SCY1_SCYL2	A3	39968669-39979848	Gorai.004G267700.1	SCY1_SCYL2	D4	60280360-60291698
Cotton_A_05825	CMGC_CDK-CRK7-CDK9	A3	40073500-40076944	Gorai.004G266500.1	CMGC_CDK-CRK7-CDK9	D4	60181566-60185629
Cotton_A_05730	RLK-Pelle_DLSV	A3	41050322-41053325	Gorai.004G256800.1	RLK-Pelle_DLSV	D4	59319535-59322795
Cotton_A_33452	RLK-Pelle_Extensin	A3	45191812-45197384	Gorai.004G222800.1	RLK-Pelle_Extensin	D4	55710777-55716832
Cotton_A_19537	RLK-Pelle_RKF3	A3	45644136-45645817	Gorai.004G214700.1	RLK-Pelle_RKF3	D4	54769387-54771273
Cotton_A_21222	RLK-Pelle_CR4L	A3	59369059-59370450	Gorai.004G168600.1	RLK-Pelle_CR4L	D4	46640660-46642736
Cotton_A_21190	AGC_RSK-2	A3	59876867-59880079	Gorai.004G166000.2	AGC_RSK-2	D4	46202455-46207008
Cotton_A_31255	CMGC_MAPK	A3	93286495-93289273	Gorai.004G159400.4	CMGC_MAPK	D4	44906816-44912171
Cotton_A_22936	Aur	A3	94386677-94388679	Gorai.004G155300.1	Aur	D4	44005851-44008201
Cotton_A_20651	RLK-Pelle_LRR-XI-1	A3	1516831-1520548	Gorai.004G222100.1	RLK-Pelle_LRR-XI-1	D4	55671136-55674903
Cotton_A_20655	CK1_CK1	A3	1597991-1602856	Gorai.004G221700.1	CK1_CK1	D4	55629916-55636160
Cotton_A_20656	AGC_NDR	A3	1614659-1620850	Gorai.004G221500.1	AGC_NDR	D4	55615833-55622559
Cotton_A_10002	RLK-Pelle_LRR-VI-2	A3	13843623-13847455	Gorai.004G210200.1	RLK-Pelle_LRR-VI-2	D4	54265497-54270104
Cotton_A_16981	TKL-Pl-4	A3	19924081-19926671	Gorai.004G077900.1	TKL-Pl-4	D4	9137574-9140935
Cotton_A_16984	NEK	A3	20000111-20005301	Gorai.004G077600.1	NEK	D4	9066680-9073753
Cotton_A_12617	RLK-Pelle_RLCK-VIII	A3	38001753-38004013	Gorai.004G047300.5	RLK-Pelle_RLCK-VIII	D4	4210665-4214241
Cotton_A_06833	RLK-Pelle_RLCK-VIIa-2	A3	53134679-53137116	Gorai.004G038000.3	RLK-Pelle_RLCK-VIIa-2	D4	3138799-3142048
Cotton_A_35261	RLK-Pelle_LRR-IX	A4	16878341-16881367	Gorai.001G125200.1	RLK-Pelle_LRR-IX	D1	15642725-15646785
Cotton_A_33797	RLK-Pelle_RLCK-VI	A4	249081-251523	Gorai.007G058300.1	RLK-Pelle_RLCK-VI	D7	4160476-4163364
Cotton_A_08259	RLK-Pelle_RLCK-VI	A4	25589952-25591740	Gorai.007G133000.1	RLK-Pelle_RLCK-VI	D7	10799153-10801720
Cotton_A_08258	RLK-Pelle_RKF3	A4	25600304-25602058	Gorai.007G133100.1	RLK-Pelle_RKF3	D7	10815000-10816907
Cotton_A_08199	TKL-Pl-4	A4	26503161-26505675	Gorai.007G139200.1	TKL-Pl-4	D7	11411254-11414081
Cotton_A_03753	RLK-Pelle_LRR-Xa	A4	52052339-52053325	Gorai.007G161400.3	RLK-Pelle_LRR-Xa	D7	14116959-14120120
Cotton_A_12560	RLK-Pelle_LRK10L-2	A4	67627573-67631509	Gorai.007G182900.1	RLK-Pelle_LRK10L-2	D7	17443979-17448294
Cotton_A_12563	RLK-Pelle_LRK10L-2	A4	67662790-67668417	Gorai.007G183100.1	RLK-Pelle_LRK10L-2	D7	17475550-17481593
Cotton_A_19365	CAMK_CDPK	A4	84873921-84878214	Gorai.007G194500.1	CAMK_CDPK	D7	19220289-19225229
Cotton_A_19333	RLK-Pelle_LRR-VII-3	A4	85394977-85398363	Gorai.007G196700.2	RLK-Pelle_LRR-VII-3	D7	19709672-19714278
Cotton_A_14638	RLK-Pelle_PERK-1	A4	87234797-87237140	Gorai.007G204000.1	RLK-Pelle_PERK-1	D7	21000804-21004513
Cotton_A_14978	NEK	A4	109808594-109812949	Gorai.007G283900.3	NEK	D7	48627870-48634062
Cotton_A_14994	WNK_NRBP	A4	110217999-110220988	Gorai.007G285300.1	WNK_NRBP	D7	48893102-48896688
Cotton_A_15004	TKL_CTR1-DRK-2	A4	110582964-110589225	Gorai.007G286200.1	TKL_CTR1-DRK-2	D7	49131968-49138664
Cotton_A_15017	CMGC_CDK-CRK7-CDK9	A4	111119792-111123533	Gorai.007G287200.1	CMGC_CDK-CRK7-CDK9	D7	49385367-49390005
Cotton_A_24862	RLK-Pelle_DLSV	A4	132592931-132595901	Gorai.007G317800.1	RLK-Pelle_DLSV	D7	53261223-53264377
Cotton_A_17244	PEK_PEK	A4	134748533-134752558	Gorai.007G322900.1	PEK_PEK	D7	54084668-54089631
Cotton_A_18116	RLK-Pelle_WAK_LRK10L-1	A4	48114913-48116712	Gorai.007G267100.1	RLK-Pelle_WAK_LRK10L-1	D7	44637289-44639245
Cotton_A_21287	RLK-Pelle_RLCK-VI	A4	64886120-64890926	Gorai.007G291900.1	RLK-Pelle_RLCK-VI	D7	50010074-50015706
Cotton_A_10984	RLK-Pelle_RLCK-VI	A4	104592931-104597256	Gorai.007G343100.1	RLK-Pelle_RLCK-VI	D7	56844409-56849234
Cotton_A_10987	CK1_CK1-Pl	A4	104614582-104619551	Gorai.007G343500.1	CK1_CK1-Pl	D7	56865710-56871515
Cotton_A_05579	RLK-Pelle_DLSV	A4	129053344-129055459	Gorai.007G378900.1	RLK-Pelle_DLSV	D7	60905645-60908880
Cotton_A_14378	TKL_Gdt	A4	8286498-8288664	Gorai.007G106200.1	TKL_Gdt	D7	7967990-7970448
Cotton_A_12306	RLK-Pelle_CrRLK1L-1	A4	22757571-22758620	Gorai.007G173600.1	RLK-Pelle_CrRLK1L-1	D7	16016226-16018260
Cotton_A_12327	RLK-Pelle_CrRLK1L-1	A4	23148615-23151287	Gorai.007G175600.1	RLK-Pelle_CrRLK1L-1	D7	16336106-16339124
Cotton_A_12328	RLK-Pelle_CrRLK1L-1	A4	23176345-23177806	Gorai.007G175700.1	RLK-Pelle_CrRLK1L-1	D7	16342882-16344684
Cotton_A_12330	RLK-Pelle_CrRLK1L-1	A4	23187723-23188868	Gorai.007G175900.1	RLK-Pelle_CrRLK1L-1	D7	16362145-16363354
Cotton_A_06662	RLK-Pelle_L-LEC	A4	81231435-81264695	Gorai.007G231000.1	RLK-Pelle_L-LEC	D7	28955320-28957284
Cotton_A_39639	RLK-Pelle_LRR-III	A4	84333634-84339834	Gorai.007G244000.1	RLK-Pelle_LRR-III	D7	36234187-36240974
Cotton_A_09275	RLK-Pelle_LRR-XI-1	A4	126524841-126528001	Gorai.007G273700.1	RLK-Pelle_LRR-XI-1	D7	46688065-46691302
Cotton_A_09283	RLK-Pelle_CrRLK1L-1	A4	126673134-126675680	Gorai.007G274500.1	RLK-Pelle_CrRLK1L-1	D7	46811592-46814191
Cotton_A_09294	CK1_CK1	A4	126901205-126906342	Gorai.007G275800.1	CK1_CK1	D7	47080026-47086069
Cotton_A_09302	CAMK_CDPK	A4	127130974-127131923	Gorai.007G276600.1	CAMK_CDPK	D7	47308354-47309996
Cotton_A_17243	CMGC_CDK-CRK7-CDK9	A4	134756528-134761181	Gorai.007G322800.1	CMGC_CDK-CRK7-CDK9	D7	54075982-54081941
Cotton_A_09434	RLK-Pelle_RLCK-IXa	A4	54463895-54466455	Gorai.007G073300.1	RLK-Pelle_RLCK-IXa	D7	5194735-5199041
Cotton_A_22156	TKL-Pl-4	A4	99929444-99935307	Gorai.007G190200.1	TKL-Pl-4	D7	18542277-18548704
Cotton_A_20627	STE_STE20-Fray	A4	56291769-56297694	Gorai.007G076300.1	STE_STE20-Fray	D7	5390561-5398335
Cotton_A_20635	STE_STE7	A4	56358586-56361865	Gorai.007G075600.3	STE_STE7	D7	5328475-5333553
Cotton_A_20637	AGC_RSK-2	A4	56374595-56377866	Gorai.007G075400.2	AGC_RSK-2	D7	5313435-5317750
Cotton_A_05577	CAMK_CDPK	A4	129060495-129064638	Gorai.007G035100.3	CAMK_CDPK	D7	2415302-2419085
Cotton_A_31463	STE_STE11	A4	42298867-42303220	Gorai.007G296700.1	STE_STE11	D7	50709067-50713892
Cotton_A_21288	RLK-Pelle_RKF3	A4	64866709-64868559	Gorai.007G292000.1	RLK-Pelle_RKF3	D7	50040462-50042503
Cotton_A_06659	RLK-Pelle_L-LEC	A4	81070894-81072840	Gorai.007G231200.1	RLK-Pelle_L-LEC	D7	28990583-28992597
Cotton_A_06661	RLK-Pelle_L-LEC	A4	81227227-81229173	Gorai.007G231100.1	RLK-Pelle_L-LEC	D7	28985811-28987760
Cotton_A_32792	RLK-Pelle_CrRLK1L-1	A4	88497696-88500200	Gorai.007G218600.1	RLK-Pelle_CrRLK1L-1	D7	24995471-24997975
Cotton_A_22161	RLK-Pelle_LRR-I-1	A4	99775657-99777305	Gorai.007G190800.1	RLK-Pelle_LRR-I-1	D7	18694554-18696509
Cotton_A_01276	CMGC_CLK	A4	32545412-32548053	Gorai.009G052800.1	CMGC_CLK	D9	3798322-3801745
Cotton_A_01272	RLK-Pelle_LRR-XI-1	A4	32625618-32628491	Gorai.009G053200.1	RLK-Pelle_LRR-XI-1	D9	3859923-3863289
Cotton_A_01247	CAMK_CAMKL-CHK1	A4	32871827-32873122	Gorai.009G055400.1	CAMK_CAMKL-CHK1	D9	4028418-4029980
Cotton_A_01101	TKL-Pl-4	A4	33926912-33930865	Gorai.009G069900.2	TKL-Pl-4	D9	4949210-4954871
Cotton_A_01089	RLK-Pelle_SD-2b	A4	34022805-34025222	Gorai.009G070900.1	RLK-Pelle_SD-2b	D9	5021139-5023445
Cotton_A_01075	AGC_RSK-2	A4	34139115-34140359	Gorai.009G072200.1	AGC_RSK-2	D9	5138994-5141056
Cotton_A_34609	RLK-Pelle_LRR-XI-1	A5	14888970-14892026	Gorai.005G081200.1	RLK-Pelle_LRR-XI-1	D5	9750584-9754235
Cotton_A_19574	RLK-Pelle_WAK	A5	15317205-15319851	Gorai.005G085600.1	RLK-Pelle_WAK	D5	10617527-10620992
Cotton_A_33424	CMGC_DYRK-PRP4	A5	20730947-20737182	Gorai.005G135000.1	CMGC_DYRK-PRP4	D5	34301440-34309417
Cotton_A_33363	RLK-Pelle_RLCK-VIIb	A5	21137302-21139437	Gorai.005G184800.1	RLK-Pelle_RLCK-VIIb	D5	54258583-54261522
Cotton_A_19306	RLK-Pelle_LRR-Xa	A5	29726070-29727905	Gorai.005G188100.1	RLK-Pelle_LRR-Xa	D5	54817969-54821689
Cotton_A_19295	RLK-Pelle_WAK_LRK10L-1	A5	29934644-29936551	Gorai.005G189300.1	RLK-Pelle_WAK_LRK10L-1	D5	55043683-55045590
Cotton_A_19693	RLK-Pelle_LRR-XI-1	A5	42265706-42270509	Gorai.005G265400.1	RLK-Pelle_LRR-XI-1	D5	63876424-63881070
Cotton_A_22446	AGC_NDR	A5	24781387-24785307	Gorai.005G050600.1	AGC_NDR	D5	4989699-4994732
Cotton_A_08720	TKL_CTR1-DRK-2	A5	50377368-50382496	Gorai.005G067300.1	TKL_CTR1-DRK-2	D5	7181288-7186387
Cotton_A_08762	RLK-Pelle_RLCK-VIII	A5	51328701-51330732	Gorai.005G071500.2	RLK-Pelle_RLCK-VIII	D5	7786926-7791587
Cotton_A_08763	RLK-Pelle_RLCK-V	A5	51331799-51334063	Gorai.005G071600.4	RLK-Pelle_RLCK-V	D5	7791642-7794631
Cotton_A_32611	RLK-Pelle_URK-2	A5	2121633-2124238	Gorai.005G183100.1	RLK-Pelle_URK-2	D5	53500256-53502826
Cotton_A_00787	RLK-Pelle_LRR-III	A5	7384486-7386201	Gorai.005G239500.1	RLK-Pelle_LRR-III	D5	62080730-62082565
Cotton_A_00784	CAMK_OST1L	A5	7412295-7415877	Gorai.005G239800.1	CAMK_OST1L	D5	62117268-62121647
Cotton_A_00743	RLK-Pelle_RLCK-V	A5	7704876-7708007	Gorai.005G243300.1	RLK-Pelle_RLCK-V	D5	62398990-62403180
Cotton_A_00740	RLK-Pelle_LRR-XIV	A5	7729358-7732361	Gorai.005G243800.1	RLK-Pelle_LRR-XIV	D5	62421676-62425720
Cotton_A_00717	RLK-Pelle_CrRLK1L-1	A5	7923478-7926069	Gorai.005G246200.1	RLK-Pelle_CrRLK1L-1	D5	62624574-62627365
Cotton_A_38327	RLK-Pelle_LRR-VI-1	A5	11846122-11848815	Gorai.005G139400.1	RLK-Pelle_LRR-VI-1	D5	36405143-36408360
Cotton_A_34181	STE_STE20-Pl	A5	12535915-12540689	Gorai.005G146100.1	STE_STE20-Pl	D5	39616482-39624305
Cotton_A_34822	RLK-Pelle_LRR-XI-1	A5	17298788-17302284	Gorai.005G199100.1	RLK-Pelle_LRR-XI-1	D5	57413234-57417426
Cotton_A_27334	CAMK_CDPK	A5	19134554-19137586	Gorai.005G216500.2	CAMK_CDPK	D5	59941527-59945973
Cotton_A_19675	AGC_RSK-2	A5	42167301-42169160	Gorai.005G267200.1	AGC_RSK-2	D5	63976457-63979229
Cotton_A_19587	RLK-Pelle_PERK-2	A5	15754670-15758395	Gorai.005G084800.1	RLK-Pelle_PERK-2	D5	10448508-10452168
Cotton_A_19602	STE_STE11	A5	16067103-16069783	Gorai.005G083400.1	STE_STE11	D5	10286817-10289865
Cotton_A_04333	CAMK_CAMKL-CHK1	A5	26073704-26075352	Gorai.005G005600.1	CAMK_CAMKL-CHK1	D5	356522-359311
Cotton_A_04325	TKL-Pl-4	A5	26145106-26148002	Gorai.005G004900.1	TKL-Pl-4	D5	273244-277403
Cotton_A_04311	Group-Pl-4	A5	26234827-26237400	Gorai.005G003400.1	Group-Pl-4	D5	181439-184140
Cotton_A_04292	RLK-Pelle_RLCK-VIIa-2	A5	26324378-26328110	Gorai.005G001500.1	RLK-Pelle_RLCK-VIIa-2	D5	89115-93142
Cotton_A_08366	CAMK_CAMKL-CHK1	A5	57548677-57550053	Gorai.005G046300.1	CAMK_CAMKL-CHK1	D5	4396943-4399422
Cotton_A_08349	TKL-Pl-4	A5	57710501-57712152	Gorai.005G044700.1	TKL-Pl-4	D5	4254453-4256536
Cotton_A_08325	WNK_NRBP	A5	57937926-57940679	Gorai.005G042400.1	WNK_NRBP	D5	4050153-4053108
Cotton_A_08296	RLK-Pelle_LRR-XI-1	A5	58282759-58285883	Gorai.005G039600.1	RLK-Pelle_LRR-XI-1	D5	3734505-3741042
Cotton_A_25305	RLK-Pelle_LRR-IX	A5	59068450-59071703	Gorai.005G026700.1	RLK-Pelle_LRR-IX	D5	2361518-2365096
Cotton_A_23929	RLK-Pelle_WAK	A5	59684500-59687757	Gorai.005G021700.1	RLK-Pelle_WAK	D5	1808495-1812530
Cotton_A_27351	RLK-Pelle_LRR-II	A5	18793267-18799849	Gorai.005G218200.1	RLK-Pelle_LRR-II	D5	60135781-60143685
Cotton_A_33907	CMGC_CDK-PITSLRE	A5	39823265-39826549	Gorai.005G170300.1	CMGC_CDK-PITSLRE	D5	49845864-49852364
Cotton_A_22824	RLK-Pelle_LRR-Xb-1	A5	46890020-46893058	Gorai.005G151100.1	RLK-Pelle_LRR-Xb-1	D5	41966281-41969875
Cotton_A_33482	RLK-Pelle_Extensin	A5	34917953-34920849	Gorai.011G123200.1	RLK-Pelle_Extensin	D11	17361867-17365471
Cotton_A_25788	RLK-Pelle_PERK-1	A6	100390773-100397084	Gorai.003G065300.1	RLK-Pelle_PERK-1	D3	13089837-13094932
Cotton_A_07964	CMGC_RCK	A6	49941928-49944975	Gorai.003G187100.1	CMGC_RCK	D3	45739175-45742291
Cotton_A_37258	RLK-Pelle_WAK	A6	25570576-25573017	Gorai.005G086500.1	RLK-Pelle_WAK	D5	11019964-11022357
Cotton_A_21032	RLK-Pelle_LRR-III	A6	34658794-34661938	Gorai.005G169100.1	RLK-Pelle_LRR-III	D5	49534248-49538596
Cotton_A_01964	RLK-Pelle_LRR-XII-1	A6	29157766-29163069	Gorai.007G045900.1	RLK-Pelle_LRR-XII-1	D7	3200697-3206689
Cotton_A_01978	RLK-Pelle_LRR-III	A6	29233352-29236109	Gorai.007G047200.1	RLK-Pelle_LRR-III	D7	3278280-3281318
Cotton_A_02026	RLK-Pelle_LysM	A6	29625083-29627020	Gorai.007G051600.1	RLK-Pelle_LysM	D7	3636223-3640219
Cotton_A_10908	Group-Pl-3	A6	56614225-56616754	Gorai.007G063800.1	Group-Pl-3	D7	4465944-4469022
Cotton_A_30877	RLK-Pelle_L-LEC	A6	53751987-53752757	Gorai.008G012800.1	RLK-Pelle_L-LEC	D8	1407668-1411166
Cotton_A_11401	RLK-Pelle_LRR-I-2	A6	77753244-77756030	Gorai.008G060300.4	RLK-Pelle_LRR-I-2	D8	9604815-9608645
Cotton_A_37358	CMGC_CDK-CRK7-CDK9	A6	90780812-90786391	Gorai.008G101200.1	CMGC_CDK-CRK7-CDK9	D8	30126477-30131292
Cotton_A_14578	STE_STE-Pl	A6	108828110-108841456	Gorai.008G149400.1	STE_STE-Pl	D8	40470833-40484910
Cotton_A_08058	CMGC_CDK-PITSLRE	A6	114700563-114702777	Gorai.008G205000.1	CMGC_CDK-PITSLRE	D8	49026157-49029075
Cotton_A_08056	RLK-Pelle_LRR-VI-1	A6	114735683-114739044	Gorai.008G205300.3	RLK-Pelle_LRR-VI-1	D8	49043598-49053545
Cotton_A_01289	RLK-Pelle_CrRLK1L-1	A6	121229613-121232153	Gorai.008G275200.1	RLK-Pelle_CrRLK1L-1	D8	55327198-55330296
Cotton_A_17685	TKL-Pl-6	A6	27311412-27317309	Gorai.008G049200.1	TKL-Pl-6	D8	6849456-6857874
Cotton_A_38637	RLK-Pelle_LRR-I-1	A6	41432785-41437180	Gorai.008G088500.1	RLK-Pelle_LRR-I-1	D8	20129003-20134302
Cotton_A_22631	RLK-Pelle_RLCK-VIII	A6	51912077-51914216	Gorai.008G135600.1	RLK-Pelle_RLCK-VIII	D8	38381303-38384894
Cotton_A_07183	RLK-Pelle_RLCK-VIIa-2	A6	73772969-73774827	Gorai.008G230200.1	RLK-Pelle_RLCK-VIIa-2	D8	51644865-51647478
Cotton_A_07095	RLK-Pelle_LRR-IV	A6	74851751-74854332	Gorai.008G239500.1	RLK-Pelle_LRR-IV	D8	52617480-52621207
Cotton_A_07077	RLK-Pelle_LRR-VII-1	A6	74993065-74995813	Gorai.008G241300.1	RLK-Pelle_LRR-VII-1	D8	52748051-52751593
Cotton_A_01431	TKL_CTR1-DRK-2	A6	120065069-120073613	Gorai.008G289300.1	TKL_CTR1-DRK-2	D8	56413620-56422901
Cotton_A_28389	CMGC_MAPK	A6	8515064-8516258	Gorai.008G065400.3	CMGC_MAPK	D8	10488803-10490233
Cotton_A_40870	STE_STE11	A6	13983076-13987166	Gorai.008G073600.1	STE_STE11	D8	13189159-13193982
Cotton_A_23056	RLK-Pelle_DLSV	A6	21248890-21251650	Gorai.008G160000.3	RLK-Pelle_DLSV	D8	42562753-42566746
Cotton_A_13584	RLK-Pelle_L-LEC	A6	9868499-9870508	Gorai.008G217500.1	RLK-Pelle_L-LEC	D8	50412195-50414793
Cotton_A_13605	RLK-Pelle_LRR-XI-1	A6	10051159-10055398	Gorai.008G215400.1	RLK-Pelle_LRR-XI-1	D8	50240062-50244884
Cotton_A_13614	RLK-Pelle_LRR-III	A6	10113023-10114808	Gorai.008G214600.1	RLK-Pelle_LRR-III	D8	50139357-50141978
Cotton_A_20928	CMGC_MAPK	A6	19600828-19604565	Gorai.008G120100.1	CMGC_MAPK	D8	35648851-35653601
Cotton_A_20926	RLK-Pelle_RLCK-V	A6	19648709-19651000	Gorai.008G119900.1	RLK-Pelle_RLCK-V	D8	35618274-35621028
Cotton_A_17707	AGC_RSK-2	A6	28040064-28042133	Gorai.008G047700.1	AGC_RSK-2	D8	6575507-6578349
Cotton_A_17722	CMGC_CDK-CRK7-CDK9	A6	28502461-28507314	Gorai.008G046600.1	CMGC_CDK-CRK7-CDK9	D8	6293575-6298658
Cotton_A_17728	CMGC_GSK	A6	28645044-28648476	Gorai.008G045800.1	CMGC_GSK	D8	6198704-6203731
Cotton_A_02046	RLK-Pelle_LRR-XI-1	A6	29791402-29794561	Gorai.008G045400.1	RLK-Pelle_LRR-XI-1	D8	6116098-6119264
Cotton_A_15811	CAMK_CDPK	A6	32917955-32920347	Gorai.008G016700.2	CAMK_CDPK	D8	1906221-1910240
Cotton_A_15781	RLK-Pelle_RLCK-VIIa-2	A6	33259445-33261481	Gorai.008G014200.1	RLK-Pelle_RLCK-VIIa-2	D8	1644631-1647388
Cotton_A_15775	CAMK_CDPK	A6	33327939-33330675	Gorai.008G013700.1	CAMK_CDPK	D8	1576504-1579473
Cotton_A_13222	WNK_NRBP	A6	15935162-15938482	Gorai.008G257300.1	WNK_NRBP	D8	53908072-53911893
Cotton_A_11421	RLK-Pelle_RLCK-VI	A6	78215173-78217669	Gorai.008G058700.1	RLK-Pelle_RLCK-VI	D8	9230029-9233009
Cotton_A_21317	RLK-Pelle_CrRLK1L-1	A6	94536196-94538751	Gorai.008G053200.1	RLK-Pelle_CrRLK1L-1	D8	7596657-7599218
Cotton_A_01481	TKL-Pl-4	A6	119603141-119606995	Gorai.008G294700.1	TKL-Pl-4	D8	56813357-56817413
Cotton_A_01455	STE_STE7	A6	119831645-119832604	Gorai.008G291700.1	STE_STE7	D8	56597189-56598160
Cotton_A_01441	RLK-Pelle_LRR-XII-1	A6	119951542-119955165	Gorai.008G290200.1	RLK-Pelle_LRR-XII-1	D8	56501952-56505640
Cotton_A_01379	RLK-Pelle_LRR-IV	A6	120532450-120534632	Gorai.008G284000.1	RLK-Pelle_LRR-IV	D8	55985842-55988712
Cotton_A_01364	RLK-Pelle_RLCK-XI	A6	120645334-120647274	Gorai.008G282500.1	RLK-Pelle_RLCK-XI	D8	55879506-55882086
Cotton_A_01345	CAMK_CDPK	A6	120777208-120779419	Gorai.008G280900.1	CAMK_CDPK	D8	55759214-55762989
Cotton_A_01294	RLK-Pelle_RLCK-IXb	A6	121183176-121188263	Gorai.008G275700.1	RLK-Pelle_RLCK-IXb	D8	55367748-55373283
Cotton_A_06202	STE_STE20-Pl	A6	68935013-68943698	Gorai.008G176300.1	STE_STE20-Pl	D8	45256454-45265255
Cotton_A_22056	RLK-Pelle_Extensin	A6	88624241-88628056	Gorai.008G138500.1	RLK-Pelle_Extensin	D8	38896886-38901504
Cotton_A_26407	RLK-Pelle_URK-3	A6	90158764-90161550	Gorai.008G132100.1	RLK-Pelle_URK-3	D8	37810739-37813761
Cotton_A_36964	RLK-Pelle_L-LEC	A6	110729433-110731490	Gorai.008G088900.1	RLK-Pelle_L-LEC	D8	20316633-20318690
Cotton_A_04571	CMGC_CDK-CRK7-CDK9	A6	104437939-104440623	Gorai.013G134700.1	CMGC_CDK-CRK7-CDK9	D13	35720040-35722444
Cotton_A_31183	CK1_CK1-Pl	A6	118757106-118761932	Gorai.013G203000.1	CK1_CK1-Pl	D13	51409994-51415090
Cotton_A_13385	RLK-Pelle_CrRLK1L-1	A6	99477683-99480328	Gorai.013G034800.1	RLK-Pelle_CrRLK1L-1	D13	2695755-2698310
Cotton_A_14231	RLK-Pelle_DLSV	A7	18033097-18040726	Gorai.002G049000.1	RLK-Pelle_DLSV	D2	4182643-4190820
Cotton_A_14232	RLK-Pelle_LRR-XII-1	A7	18046614-18054222	Gorai.002G049400.1	RLK-Pelle_LRR-XII-1	D2	4243437-4246114
Cotton_A_33817	RLK-Pelle_LRR-XII-1	A7	20543812-20544989	Gorai.002G051300.1	RLK-Pelle_LRR-XII-1	D2	4446423-4452960
Cotton_A_06573	RLK-Pelle_LRR-III	A7	27901983-27903813	Gorai.002G096000.1	RLK-Pelle_LRR-III	D2	12121983-12123813
Cotton_A_06571	WNK_NRBP	A7	27905283-27906331	Gorai.002G096100.1	WNK_NRBP	D2	12125004-12126656
Cotton_A_06517	RLK-Pelle_L-LEC	A7	28916809-28927737	Gorai.002G100600.1	RLK-Pelle_L-LEC	D2	12756220-12758376
Cotton_A_06502	AGC_RSK-2	A7	29189263-29191158	Gorai.002G102000.2	AGC_RSK-2	D2	13031190-13034544
Cotton_A_12675	IRE1	A7	87725119-87728601	Gorai.002G114100.1	IRE1	D2	16113205-16117138
Cotton_A_12692	CMGC_CDK-Pl	A7	88233233-88234772	Gorai.002G112300.1	CMGC_CDK-Pl	D2	15840776-15842888
Cotton_A_12717	TKL-Pl-6	A7	89173954-89181877	Gorai.002G110000.1	TKL-Pl-6	D2	15142629-15153439
Cotton_A_06333	RLK-Pelle_CrRLK1L-1	A7	90640373-90642886	Gorai.002G074700.1	RLK-Pelle_CrRLK1L-1	D2	8781786-8784926
Cotton_A_06281	RLK-Pelle_SD-2b	A7	91514783-91517047	Gorai.002G069600.1	RLK-Pelle_SD-2b	D2	8081179-8083955
Cotton_A_06265	RLK-Pelle_LRR-Xb-1	A7	91710402-91713560	Gorai.002G068500.1	RLK-Pelle_LRR-Xb-1	D2	7919344-7923685
Cotton_A_25325	RLK-Pelle_LRR-XIIIa	A7	93616621-93618205	Gorai.002G044400.1	RLK-Pelle_LRR-XIIIa	D2	3662043-3664001
Cotton_A_25309	RLK-Pelle_LRK10L-2	A7	93808030-93816774	Gorai.002G039900.1	RLK-Pelle_LRK10L-2	D2	3263375-3266831
Cotton_A_30401	RLK-Pelle_DLSV	A7	106645154-106647657	Gorai.002G032800.2	RLK-Pelle_DLSV	D2	2455231-2459351
Cotton_A_17825	RLK-Pelle_RLCK-VIIa-1	A7	107521859-107524898	Gorai.002G026900.1	RLK-Pelle_RLCK-VIIa-1	D2	2027687-2031686
Cotton_A_28409	RLK-Pelle_SD-2b	A7	39790544-39791745	Gorai.003G163100.1	RLK-Pelle_SD-2b	D3	43234744-43236172
Cotton_A_11613	TKL_CTR1-DRK-2	A7	50412474-50418343	Gorai.003G162100.1	TKL_CTR1-DRK-2	D3	43080028-43086917
Cotton_A_04140	RLK-Pelle_RLCK-VIIa-2	A7	77464569-77471270	Gorai.003G154000.1	RLK-Pelle_RLCK-VIIa-2	D3	42278679-42286401
Cotton_A_04144	RLK-Pelle_RLCK-VI	A7	77551347-77553670	Gorai.003G153500.3	RLK-Pelle_RLCK-VI	D3	42208951-42211583
Cotton_A_04154	CAMK_CAMKL-CHK1	A7	77749197-77750420	Gorai.003G152300.1	CAMK_CAMKL-CHK1	D3	42049994-42052206
Cotton_A_04158	CAMK_CAMKL-CHK1	A7	77766565-77767890	Gorai.003G152000.1	CAMK_CAMKL-CHK1	D3	42010452-42013036
Cotton_A_04254	RLK-Pelle_RLCK-XVI	A7	79220294-79223760	Gorai.003G143400.4	RLK-Pelle_RLCK-XVI	D3	40848010-40853065
Cotton_A_00040	RLK-Pelle_RLCK-VIIa-1	A7	37493713-37498002	Gorai.006G264800.1	RLK-Pelle_RLCK-VIIa-1	D6	50375766-50379191
Cotton_A_25709	CAMK_CAMKL-CHK1	A7	86880138-86892742	Gorai.006G092100.1	CAMK_CAMKL-CHK1	D6	32874975-32882400
Cotton_A_05018	RLK-Pelle_LRR-VI-2	A7	14580093-14586431	Gorai.009G112500.1	RLK-Pelle_LRR-VI-2	D9	8188743-8193954
Cotton_A_12781	RLK-Pelle_WAK	A7	40442608-40445123	Gorai.009G250200.1	RLK-Pelle_WAK	D9	20317337-20319877
Cotton_A_12779	RLK-Pelle_WAK	A7	40451792-40452706	Gorai.009G250500.1	RLK-Pelle_WAK	D9	20373202-20375985
Cotton_A_12764	RLK-Pelle_PERK-2	A7	40771420-40775561	Gorai.009G251100.1	RLK-Pelle_PERK-2	D9	20445856-20449971
Cotton_A_12734	TKL-Pl-4	A7	41192821-41203751	Gorai.009G253200.1	TKL-Pl-4	D9	20712247-20724584
Cotton_A_37268	RLK-Pelle_LRR-Xb-1	A7	2020637-2024044	Gorai.009G455100.1	RLK-Pelle_LRR-Xb-1	D9	70622091-70627195
Cotton_A_04790	CAMK_CDPK	A7	43706758-43709822	Gorai.009G438300.1	CAMK_CDPK	D9	68877152-68880949
Cotton_A_24263	CMGC_CLK	A7	46455236-46458792	Gorai.009G423700.1	CMGC_CLK	D9	66182378-66186889
Cotton_A_27995	AGC_PDK1	A7	122808730-122816191	Gorai.009G307200.1	AGC_PDK1	D9	28063553-28070003
Cotton_A_22780	RLK-Pelle_DLSV	A7	70626677-70632934	Gorai.010G163000.1	RLK-Pelle_DLSV	D1	47033275-47043325
Cotton_A_31240	RLK-Pelle_RLCK-VIIa-2	A7	97107228-97108876	Gorai.010G093000.1	RLK-Pelle_RLCK-VIIa-2	D1	15076528-15078507
Cotton_A_06952	AGC_NDR	A7	114687173-114691355	Gorai.010G020100.1	AGC_NDR	D1	1515312-1520759
Cotton_A_06871	RLK-Pelle_SD-2b	A7	115475586-115476884	Gorai.010G011300.1	RLK-Pelle_SD-2b	D1	850560-852896
Cotton_A_06854	RLK-Pelle_LRR-XIV	A7	115566236-115569816	Gorai.010G010100.2	RLK-Pelle_LRR-XIV	D1	752100-757065
Cotton_A_30899	RLK-Pelle_LRR-III	A8	38122686-38125397	Gorai.001G003200.1	RLK-Pelle_LRR-III	D1	273321-276669
Cotton_A_02688	RLK-Pelle_LRR-XIIIa	A8	96508246-96511642	Gorai.001G074000.1	RLK-Pelle_LRR-XIIIa	D1	7563500-7567301
Cotton_A_36065	CAMK_CAMKL-CHK1	A8	101423979-101427399	Gorai.001G151000.1	CAMK_CAMKL-CHK1	D1	20973604-20977691
Cotton_A_39358	RLK-Pelle_LRR-III	A8	109183982-109186524	Gorai.001G203900.1	RLK-Pelle_LRR-III	D1	39675827-39678742
Cotton_A_20039	RLK-Pelle_L-LEC	A8	81299779-81301807	Gorai.009G096800.1	RLK-Pelle_L-LEC	D9	7032689-7034732
Cotton_A_27419	RLK-Pelle_LysM	A8	81811312-81812619	Gorai.009G109600.1	RLK-Pelle_LysM	D9	8005387-8006685
Cotton_A_16435	RLK-Pelle_LRR-XI-1	A8	83980186-83983311	Gorai.009G193600.1	RLK-Pelle_LRR-XI-1	D9	14871047-14874603
Cotton_A_24848	RLK-Pelle_LysM	A8	95880510-95882363	Gorai.009G205500.1	RLK-Pelle_LysM	D9	15913235-15915182
Cotton_A_02797	RLK-Pelle_CR4L	A8	98325844-98327355	Gorai.009G279700.1	RLK-Pelle_CR4L	D9	23645793-23647797
Cotton_A_13739	AGC_MAST	A8	15434505-15441601	Gorai.009G203700.1	AGC_MAST	D9	15777077-15786624
Cotton_A_17423	CAMK_CAMKL-CHK1	A8	27887017-27895610	Gorai.009G226900.1	CAMK_CAMKL-CHK1	D9	17775117-17779266
Cotton_A_18464	TTK	A8	44458796-44463390	Gorai.009G243100.1	TTK	D9	19466675-19472601
Cotton_A_40804	RLK-Pelle_LRR-Xb-1	A8	69896262-69897365	Gorai.009G258100.1	RLK-Pelle_LRR-Xb-1	D9	21256279-21257905
Cotton_A_09345	AGC_NDR	A8	59224270-59230372	Gorai.009G033500.1	AGC_NDR	D9	2494744-2501454
Cotton_A_09354	CK1_CK1	A8	59278204-59282496	Gorai.009G032600.1	CK1_CK1	D9	2449625-2455008
Cotton_A_09402	CMGC_Pl-Tthe	A8	59733543-59746101	Gorai.009G028000.1	CMGC_Pl-Tthe	D9	2129959-2138196
Cotton_A_40064	TKL-Pl-6	A8	71684203-71691232	Gorai.009G006600.3	TKL-Pl-6	D9	560124-567335
Cotton_A_18870	CK1_CK1	A8	3613443-3617214	Gorai.010G074400.1	CK1_CK1	D1	10564892-10571779
Cotton_A_18867	AGC_PKA-PKG	A8	3708322-3714879	Gorai.010G074600.1	AGC_PKA-PKG	D1	10616511-10623751
Cotton_A_39203	RLK-Pelle_LRR-XIIIb	A8	12336982-12343477	Gorai.010G096300.1	RLK-Pelle_LRR-XIIIb	D1	16009189-16016064
Cotton_A_30882	RLK-Pelle_DLSV	A8	50895400-50897963	Gorai.010G175800.1	RLK-Pelle_DLSV	D1	51618505-51624088
Cotton_A_13837	RLK-Pelle_RLCK-VIIa-2	A8	71431878-71433345	Gorai.010G196400.1	RLK-Pelle_RLCK-VIIa-2	D1	55709529-55712295
Cotton_A_15608	CAMK_CAMKL-CHK1	A8	74655420-74656727	Gorai.010G218000.1	CAMK_CAMKL-CHK1	D1	58676377-58679214
Cotton_A_15603	RLK-Pelle_LRR-VII-1	A8	74727484-74730746	Gorai.010G218400.1	RLK-Pelle_LRR-VII-1	D1	58720017-58724035
Cotton_A_15596	SCY1_SCYL1	A8	74798633-74808502	Gorai.010G219100.1	SCY1_SCYL1	D1	58794876-58804985
Cotton_A_15585	CAMK_CAMKL-CHK1	A8	74943817-74949392	Gorai.010G220100.2	CAMK_CAMKL-CHK1	D1	58908543-58914866
Cotton_A_02803	CAMK_CDPK	A8	98423425-98425718	Gorai.010G036700.1	CAMK_CDPK	D1	3412485-3415804
Cotton_A_02842	RLK-Pelle_LRR-XI-1	A8	99004916-99008099	Gorai.010G040600.1	RLK-Pelle_LRR-XI-1	D1	3826646-3830058
Cotton_A_40954	CAMK_CAMKL-CHK1	A8	106557972-106559285	Gorai.010G118500.1	CAMK_CAMKL-CHK1	D1	23518622-23519971
Cotton_A_34736	RLK-Pelle_DLSV	A8	117452090-117454647	Gorai.010G144600.1	RLK-Pelle_DLSV	D1	38052901-38054193
Cotton_A_21959	RLK-Pelle_LRR-XII-1	A8	125565551-125569345	Gorai.010G165300.1	RLK-Pelle_LRR-XII-1	D1	47756768-47760689
Cotton_A_14864	RLK-Pelle_SD-2b	A8	31300648-31303269	Gorai.010G023600.1	RLK-Pelle_SD-2b	D1	1869607-1872361
Cotton_A_27496	RLK-Pelle_LRR-III	A8	72897773-72900643	Gorai.010G100000.1	RLK-Pelle_LRR-III	D1	17700061-17703666
Cotton_A_34743	RLK-Pelle_DLSV	A8	18311611-18314968	Gorai.010G147300.1	RLK-Pelle_DLSV	D1	38730546-38733941
Cotton_A_29239	TKL-Pl-1	A8	55363245-55365366	Gorai.010G225000.1	TKL-Pl-1	D1	59707640-59711551
Cotton_A_18081	RLK-Pelle_LRR-I-1	A8	58341930-58346150	Gorai.010G230800.1	RLK-Pelle_LRR-I-1	D1	60242728-60246459
Cotton_A_36218	CMGC_CDK-CRK7-CDK9	A8	62770989-62774953	Gorai.010G131900.1	CMGC_CDK-CRK7-CDK9	D1	28993368-28997457
Cotton_A_20434	RLK-Pelle_LRR-III	A8	78935428-78937334	Gorai.010G067400.1	RLK-Pelle_LRR-III	D1	8751115-8754367
Cotton_A_02843	RLK-Pelle_LRR-XI-1	A8	99033196-99036356	Gorai.010G040500.1	RLK-Pelle_LRR-XI-1	D1	3809357-3812786
Cotton_A_30881	RLK-Pelle_DLSV	A8	50885812-50888353	Gorai.011G017800.1	RLK-Pelle_DLSV	D11	1239743-1242834
Cotton_A_10476	RLK-Pelle_LRR-VIII-1	A8	103099541-103108317	Gorai.013G271600.2	RLK-Pelle_LRR-VIII-1	D13	58211090-58220651
Cotton_A_10511	RLK-Pelle_LysM	A8	103335970-103337313	Gorai.013G267800.1	RLK-Pelle_LysM	D13	58013494-58014837
Cotton_A_10556	RLK-Pelle_RLCK-VIIa-2	A8	103630488-103632646	Gorai.013G263500.1	RLK-Pelle_RLCK-VIIa-2	D13	57711487-57714125
Cotton_A_17375	RLK-Pelle_RLCK-XIII	A9	30653821-30655288	Gorai.007G017900.1	RLK-Pelle_RLCK-XIII	D7	1344601-1346859
Cotton_A_03010	AGC_NDR	A9	72369993-72374573	Gorai.007G147700.1	AGC_NDR	D7	12496792-12502613
Cotton_A_02967	RLK-Pelle_LRR-III	A9	72946058-72948242	Gorai.007G152400.1	RLK-Pelle_LRR-III	D7	13034847-13037453
Cotton_A_12907	RLK-Pelle_RLCK-XII-1	A9	65937558-65940566	Gorai.009G094800.1	RLK-Pelle_RLCK-XII-1	D9	6906198-6909799
Cotton_A_03868	RLK-Pelle_LRR-V	A9	61434064-61438826	Gorai.011G024500.1	RLK-Pelle_LRR-V	D11	1770324-1775846
Cotton_A_03903	RLK-Pelle_L-LEC	A9	61708394-61710505	Gorai.011G028100.1	RLK-Pelle_L-LEC	D11	2058257-2060311
Cotton_A_08593	RLK-Pelle_DLSV	A9	64071685-64082133	Gorai.011G052000.1	RLK-Pelle_DLSV	D11	4053715-4060864
Cotton_A_08590	RLK-Pelle_DLSV	A9	64114049-64121540	Gorai.011G052300.1	RLK-Pelle_DLSV	D11	4082466-4090580
Cotton_A_19956	RLK-Pelle_LRR-III	A9	66756288-66758263	Gorai.011G125200.1	RLK-Pelle_LRR-III	D11	17722339-17726337
Cotton_A_19959	RLK-Pelle_LRR-VIII-1	A9	66830557-66835252	Gorai.011G125500.1	RLK-Pelle_LRR-VIII-1	D11	17784723-17789721
Cotton_A_23832	RLK-Pelle_LRR-III	A9	82953853-82956412	Gorai.011G209000.1	RLK-Pelle_LRR-III	D11	50240784-50243460
Cotton_A_23852	CAMK_CAMKL-CHK1	A9	83509732-83511051	Gorai.011G210500.1	CAMK_CAMKL-CHK1	D11	50677428-50680182
Cotton_A_23407	RLK-Pelle_LRR-XII-1	A9	91153954-91160100	Gorai.011G239600.1	RLK-Pelle_LRR-XII-1	D11	56384545-56388154
Cotton_A_17464	RLK-Pelle_PERK-2	A9	11367706-11372597	Gorai.011G066500.2	RLK-Pelle_PERK-2	D11	5623883-5630004
Cotton_A_16206	RLK-Pelle_LysM	A9	16186285-16187532	Gorai.011G092200.1	RLK-Pelle_LysM	D11	10014352-10015963
Cotton_A_16176	RLK-Pelle_DLSV	A9	16529490-16532906	Gorai.011G095200.1	RLK-Pelle_DLSV	D11	10323585-10327803
Cotton_A_16175	RLK-Pelle_DLSV	A9	16580940-16583807	Gorai.011G095300.1	RLK-Pelle_DLSV	D11	10351560-10354393
Cotton_A_16170	STE_STE20-Fray	A9	16656618-16662811	Gorai.011G095700.3	STE_STE20-Fray	D11	10400760-10408705
Cotton_A_24177	CAMK_CDPK	A9	18561158-18564937	Gorai.011G098300.1	CAMK_CDPK	D11	10914490-10918887
Cotton_A_21159	RLK-Pelle_CR4L	A9	40996587-40999319	Gorai.011G142500.1	RLK-Pelle_CR4L	D11	22503344-22506959
Cotton_A_07457	RLK-Pelle_LRR-XI-1	A9	48552708-48556048	Gorai.011G162100.1	RLK-Pelle_LRR-XI-1	D11	30378807-30382872
Cotton_A_22212	RLK-Pelle_WAK	A9	59841105-59844072	Gorai.011G212600.1	RLK-Pelle_WAK	D11	51238496-51241670
Cotton_A_10433	CAMK_CDPK	A9	69746380-69750886	Gorai.011G228500.1	CAMK_CDPK	D11	54159715-54164809
Cotton_A_30917	RLK-Pelle_L-LEC	A9	80565621-80567828	Gorai.011G267500.1	RLK-Pelle_L-LEC	D11	59943069-59945643
Cotton_A_32350	WNK_NRBP	A9	6785203-6788022	Gorai.011G128900.1	WNK_NRBP	D11	18810676-18814845
Cotton_A_32356	CAMK_CAMKL-CHK1	A9	7269449-7270723	Gorai.011G129300.1	CAMK_CAMKL-CHK1	D11	19019159-19021032
Cotton_A_39478	TKL-Pl-5	A9	8553345-8561820	Gorai.011G131000.1	TKL-Pl-5	D11	19792154-19802769
Cotton_A_35073	STE_STE20-Fray	A9	28891704-28893104	Gorai.011G154500.1	STE_STE20-Fray	D11	26743854-26744435
Cotton_A_26522	RLK-Pelle_LRR-XI-1	A9	5491661-5495112	Gorai.011G217500.1	RLK-Pelle_LRR-XI-1	D11	52346514-52350105
Cotton_A_26525	RLK-Pelle_LRR-XI-1	A9	5673246-5674033	Gorai.011G217600.1	RLK-Pelle_LRR-XI-1	D11	52379336-52383137
Cotton_A_22145	RLK-Pelle_LRR-XII-1	A9	10923655-10927044	Gorai.011G259200.1	RLK-Pelle_LRR-XII-1	D11	58943432-58946990
Cotton_A_10278	RLK-Pelle_LRR-XII-1	A9	62442623-62445564	Gorai.011G000900.1	RLK-Pelle_LRR-XII-1	D11	73908-77201
Cotton_A_10274	RLK-Pelle_LRR-Xb-1	A9	62492210-62494462	Gorai.011G001200.1	RLK-Pelle_LRR-Xb-1	D11	126134-129394
Cotton_A_10268	RLK-Pelle_RLCK-IXb	A9	62534925-62538693	Gorai.011G001800.1	RLK-Pelle_RLCK-IXb	D11	169167-172939
Cotton_A_10267	RLK-Pelle_LRR-III	A9	62541406-62543901	Gorai.011G001900.1	RLK-Pelle_LRR-III	D11	175662-178144
Cotton_A_10236	RLK-Pelle_LRR-III	A9	62777106-62780616	Gorai.011G004900.1	RLK-Pelle_LRR-III	D11	403069-407599
Cotton_A_26532	RLK-Pelle_LRR-XI-1	A9	5940815-5943807	Gorai.011G219300.1	RLK-Pelle_LRR-XI-1	D11	52690341-52693064
Cotton_A_26535	RLK-Pelle_WAK	A9	6017585-6018682	Gorai.011G218000.1	RLK-Pelle_WAK	D11	52470252-52475472
Cotton_A_35075	STE_STE20-Fray	A9	28835397-28836794	Gorai.011G155200.1	STE_STE20-Fray	D11	26935614-26937014
Cotton_A_21160	PEK_GCN2	A9	40980578-40995251	Gorai.011G142600.1	PEK_GCN2	D11	22507944-22525343
Cotton_A_17006	RLK-Pelle_WAK_LRK10L-1	A9	55271378-55275874	Gorai.011G103300.1	RLK-Pelle_WAK_LRK10L-1	D11	11904152-11908570
Cotton_A_17027	RLK-Pelle_PERK-1	A9	55839640-55842318	Gorai.011G101800.1	RLK-Pelle_PERK-1	D11	11574288-11577012
Cotton_A_08588	RLK-Pelle_DLSV	A9	64166298-64171965	Gorai.011G052100.1	RLK-Pelle_DLSV	D11	4069601-4076867
Cotton_A_02928	CAMK_CAMKL-CHK1	A9	73347090-73351616	Gorai.011G047700.1	CAMK_CAMKL-CHK1	D11	3681674-3687260
Cotton_A_17529	CAMK_CAMKL-CHK1	A9	89934783-89936219	Gorai.011G038800.1	CAMK_CAMKL-CHK1	D11	2899242-2901198
Cotton_A_32112	RLK-Pelle_RLCK-VI	A9	70882543-70884430	Gorai.011G182700.1	RLK-Pelle_RLCK-VI	D11	43504080-43506751
Cotton_A_23077	RLK-Pelle_RLCK-VIII	A9	78512971-78520545	Gorai.011G145700.1	RLK-Pelle_RLCK-VIII	D11	23531096-23535348
Cotton_A_23784	CMGC_MAPK	A9	80155632-80158932	Gorai.011G132800.1	CMGC_MAPK	D11	20168774-20172658
Cotton_A_35704	STE_STE11	A9	91943269-91946541	Gorai.011G104700.2	STE_STE11	D11	12088320-12092638
Cotton_A_11776	RLK-Pelle_SD-2b	A9	95127594-95130032	Gorai.011G083700.2	RLK-Pelle_SD-2b	D11	8470882-8474698
Cotton_A_17847	RLK-Pelle_LRK10L-2	A10	100180350-100186499	Gorai.007G182500.1	RLK-Pelle_LRK10L-2	D7	17399830-17405494
Cotton_A_17849	RLK-Pelle_WAK_LRK10L-1	A10	100226374-100231624	Gorai.007G183600.1	RLK-Pelle_WAK_LRK10L-1	D7	17614652-17623454
Cotton_A_17856	RLK-Pelle_LRR-III	A10	100398756-100400909	Gorai.007G184800.1	RLK-Pelle_LRR-III	D7	17733546-17735967
Cotton_A_17871	RLK-Pelle_LRR-II	A10	100574158-100577288	Gorai.007G186300.1	RLK-Pelle_LRR-II	D7	17848150-17852093
Cotton_A_18976	STE_STE20-Fray	A10	15293883-15307519	Gorai.009G149600.1	STE_STE20-Fray	D9	11356315-11364533
Cotton_A_29705	TKL-Pl-4	A10	16360189-16366411	Gorai.009G190600.1	TKL-Pl-4	D9	14650200-14657227
Cotton_A_08616	STE_STE11	A10	16613592-16618176	Gorai.009G208800.1	STE_STE11	D9	16192354-16198222
Cotton_A_08694	RLK-Pelle_SD-2b	A10	17413627-17414316	Gorai.009G216200.1	RLK-Pelle_SD-2b	D9	16803741-16807725
Cotton_A_16130	STE_STE11	A10	24057806-24062900	Gorai.009G242600.1	STE_STE11	D9	19397212-19403010
Cotton_A_18748	RLK-Pelle_LRR-VII-3	A10	46211726-46215151	Gorai.009G271000.1	RLK-Pelle_LRR-VII-3	D9	22655684-22659188
Cotton_A_18994	RLK-Pelle_RLCK-VIIa-2	A10	56624515-56626692	Gorai.009G312200.1	RLK-Pelle_RLCK-VIIa-2	D9	29134347-29137639
Cotton_A_25002	RLK-Pelle_LRR-II	A10	61954450-61957687	Gorai.009G327400.1	RLK-Pelle_LRR-II	D9	32838700-32842695
Cotton_A_38228	RLK-Pelle_LRR-XII-1	A10	75447815-75450106	Gorai.009G365300.1	RLK-Pelle_LRR-XII-1	D9	48829364-48831716
Cotton_A_22299	RLK-Pelle_LRR-XII-1	A10	79185409-79192833	Gorai.009G366000.1	RLK-Pelle_LRR-XII-1	D9	48984879-48992626
Cotton_A_22300	RLK-Pelle_LRR-XII-1	A10	79269458-79270259	Gorai.009G366200.1	RLK-Pelle_LRR-XII-1	D9	49025624-49027362
Cotton_A_03983	RLK-Pelle_LRR-XI-1	A10	79680550-79683581	Gorai.009G287800.2	RLK-Pelle_LRR-XI-1	D9	24616648-24620210
Cotton_A_04013	CAMK_CDPK	A10	80298599-80303477	Gorai.009G290200.1	CAMK_CDPK	D9	24957004-24962720
Cotton_A_04045	SCY1_SCYL1	A10	80948844-80957874	Gorai.009G292700.2	SCY1_SCYL1	D9	25333861-25343799
Cotton_A_04060	RLK-Pelle_RLCK-Os	A10	81344010-81345113	Gorai.009G294100.1	RLK-Pelle_RLCK-Os	D9	25577255-25578360
Cotton_A_33668	RLK-Pelle_DLSV	A10	97935661-97938221	Gorai.009G336500.1	RLK-Pelle_DLSV	D9	36451476-36454270
Cotton_A_24057	RLK-Pelle_RLCK-VIIa-2	A10	109544981-109547323	Gorai.009G415600.1	RLK-Pelle_RLCK-VIIa-2	D9	63995591-63998573
Cotton_A_13655	RLK-Pelle_CrRLK1L-1	A10	110301938-110302913	Gorai.009G432100.1	RLK-Pelle_CrRLK1L-1	D9	67757001-67759502
Cotton_A_11020	RLK-Pelle_RLCK-VIIa-2	A10	21412965-21415476	Gorai.009G076200.1	RLK-Pelle_RLCK-VIIa-2	D9	5489508-5492589
Cotton_A_11022	CAMK_CAMKL-CHK1	A10	21428329-21432941	Gorai.009G076400.1	CAMK_CAMKL-CHK1	D9	5504451-5510625
Cotton_A_11042	CAMK_CAMKL-LKB	A10	21554052-21557171	Gorai.009G078200.1	CAMK_CAMKL-LKB	D9	5625499-5630091
Cotton_A_05445	RLK-Pelle_Extensin	A10	49510766-49515533	Gorai.009G141900.1	RLK-Pelle_Extensin	D9	10737826-10743618
Cotton_A_02684	CK1_CK1	A10	49655150-49659441	Gorai.009G142600.1	CK1_CK1	D9	10815881-10820991
Cotton_A_20746	RLK-Pelle_LRR-XI-1	A10	10348994-10352348	Gorai.009G286600.1	RLK-Pelle_LRR-XI-1	D9	24406325-24409837
Cotton_A_36073	RLK-Pelle_DLSV	A10	11522222-11525655	Gorai.009G330600.1	RLK-Pelle_DLSV	D9	34154869-34158922
Cotton_A_22570	CMGC_MAPK	A10	12316910-12320944	Gorai.009G361300.1	CMGC_MAPK	D9	47602366-47607999
Cotton_A_13898	AGC_RSK-2	A10	70456893-70459923	Gorai.009G087400.1	AGC_RSK-2	D9	6367892-6373255
Cotton_A_17093	RLK-Pelle_RLCK-XI	A10	89053858-89056014	Gorai.009G123100.1	RLK-Pelle_RLCK-XI	D9	9186636-9188792
Cotton_A_17083	CAMK_CAMKL-CHK1	A10	89163430-89164776	Gorai.009G124100.1	CAMK_CAMKL-CHK1	D9	9289884-9292473
Cotton_A_31597	CAMK_CDPK	A10	85763212-85766327	Gorai.009G191500.1	CAMK_CDPK	D9	14745290-14751345
Cotton_A_15099	RLK-Pelle_LRR-V	A10	87366540-87370372	Gorai.009G120500.1	RLK-Pelle_LRR-V	D9	8923205-8927263
Cotton_A_15085	RLK-Pelle_DLSV	A10	87504382-87507009	Gorai.009G119100.1	RLK-Pelle_DLSV	D9	8808149-8810905
Cotton_A_07054	RLK-Pelle_RLCK-IXa	A10	88074899-88077666	Gorai.009G106900.1	RLK-Pelle_RLCK-IXa	D9	7754926-7759278
Cotton_A_07034	RLK-Pelle_LRR-III	A10	88205032-88209308	Gorai.009G105200.1	RLK-Pelle_LRR-III	D9	7628839-7633545
Cotton_A_07028	CMGC_MAPK	A10	88242482-88244562	Gorai.009G104600.1	CMGC_MAPK	D9	7578096-7580847
Cotton_A_07020	CMGC_MAPK	A10	88321932-88324110	Gorai.009G103800.1	CMGC_MAPK	D9	7508675-7511720
Cotton_A_06973	RLK-Pelle_RLCK-VIIa-2	A10	88748842-88751202	Gorai.009G099000.2	RLK-Pelle_RLCK-VIIa-2	D9	7169311-7173169
Cotton_A_31216	CAMK_CDPK	A10	38909458-38911654	Gorai.009G351200.1	CAMK_CDPK	D9	44818826-44821159
Cotton_A_26384	RLK-Pelle_L-LEC	A10	55035388-55036689	Gorai.009G319800.1	RLK-Pelle_L-LEC	D9	30672772-30675518
Cotton_A_18993	RLK-Pelle_LysM	A10	56616827-56618098	Gorai.009G312300.1	RLK-Pelle_LysM	D9	29144551-29146843
Cotton_A_27540	RLK-Pelle_LRK10L-2	A10	63704545-63721603	Gorai.009G305400.1	RLK-Pelle_LRK10L-2	D9	27689816-27693297
Cotton_A_32684	TKL_CTR1-DRK-2	A10	78017989-78023975	Gorai.009G304300.1	TKL_CTR1-DRK-2	D9	27411760-27418422
Cotton_A_11345	TKL-Pl-4	A10	18693028-18695214	Gorai.009G169300.1	TKL-Pl-4	D9	13035004-13038780
Cotton_A_11332	RLK-Pelle_LRR-VIII-1	A10	18861007-18868134	Gorai.009G167900.1	RLK-Pelle_LRR-VIII-1	D9	12915268-12922997
Cotton_A_11315	RLK-Pelle_LRR-XI-1	A10	19084586-19087944	Gorai.009G166500.1	RLK-Pelle_LRR-XI-1	D9	12782284-12787173
Cotton_A_11314	RLK-Pelle_LRR-Xb-1	A10	19098610-19099623	Gorai.009G166400.1	RLK-Pelle_LRR-Xb-1	D9	12777918-12778931
Cotton_A_40250	RLK-Pelle_PERK-1	A10	47482631-47487407	Gorai.010G072000.1	RLK-Pelle_PERK-1	D1	10112190-10117400
Cotton_A_20811	RLK-Pelle_DLSV	A10	64747990-64767386	Gorai.010G146000.1	RLK-Pelle_DLSV	D1	38452440-38455591
Cotton_A_15069	STE_STE7	A10	87603905-87604957	Gorai.010G221800.1	STE_STE7	D1	59219186-59220235
Cotton_A_28911	RLK-Pelle_DLSV	A10	92551593-92553723	Gorai.011G240400.1	RLK-Pelle_DLSV	D11	56594871-56599097
Cotton_A_21069	RLK-Pelle_RLCK-VIIa-1	A10	108025198-108028528	Gorai.011G242000.1	RLK-Pelle_RLCK-VIIa-1	D11	56889169-56892989
Cotton_A_13658	RLK-Pelle_CrRLK1L-1	A10	110313679-110316180	Gorai.011G253000.1	RLK-Pelle_CrRLK1L-1	D11	58162013-58164923
Cotton_A_05365	RLK-Pelle_DLSV	A10	48797640-48801271	Gorai.011G075500.1	RLK-Pelle_DLSV	D11	7197362-7200924
Cotton_A_02653	RLK-Pelle_LRR-III	A10	49863784-49865768	Gorai.011G061900.1	RLK-Pelle_LRR-III	D11	5106820-5108835
Cotton_A_20795	RLK-Pelle_LRR-I-2	A10	64913329-64915432	Gorai.011G019100.1	RLK-Pelle_LRR-I-2	D11	1310845-1313037
Cotton_A_26841	RLK-Pelle_WAK	A11	9658449-9659450	Gorai.006G018100.1	RLK-Pelle_WAK	D6	4229168-4231689
Cotton_A_26865	RLK-Pelle_LRR-XI-1	A11	10178492-10181356	Gorai.006G020000.1	RLK-Pelle_LRR-XI-1	D6	5047612-5050442
Cotton_A_26866	RLK-Pelle_WAK	A11	10258488-10264280	Gorai.006G020900.1	RLK-Pelle_WAK	D6	5292798-5298759
Cotton_A_25031	RLK-Pelle_RLCK-VIIa-2	A11	27282593-27285621	Gorai.006G024600.1	RLK-Pelle_RLCK-VIIa-2	D6	6313178-6317697
Cotton_A_37624	TKL_CTR1-DRK-2	A11	43337836-43353394	Gorai.006G056600.1	TKL_CTR1-DRK-2	D6	20681725-20698700
Cotton_A_23680	RLK-Pelle_DLSV	A11	70846814-70857883	Gorai.006G091400.1	RLK-Pelle_DLSV	D6	32779107-32789539
Cotton_A_07798	NEK	A11	73579412-73583979	Gorai.006G139000.3	NEK	D6	39588806-39594646
Cotton_A_07796	RLK-Pelle_LRR-XI-1	A11	73620387-73623146	Gorai.006G139200.1	RLK-Pelle_LRR-XI-1	D6	39616186-39619613
Cotton_A_07758	RLK-Pelle_L-LEC	A11	74212134-74222588	Gorai.006G143200.1	RLK-Pelle_L-LEC	D6	40111250-40113407
Cotton_A_15383	CAMK_CDPK	A11	74322112-74325425	Gorai.006G147600.1	CAMK_CDPK	D6	40605660-40609219
Cotton_A_13438	AGC_RSK-2	A11	76014157-76017276	Gorai.006G156900.1	AGC_RSK-2	D6	41564504-41568877
Cotton_A_13447	TKL_CTR1-DRK-2	A11	76230132-76236567	Gorai.006G158200.1	TKL_CTR1-DRK-2	D6	41745813-41753632
Cotton_A_12076	RLK-Pelle_LRR-I-1	A11	77154678-77161549	Gorai.006G169000.1	RLK-Pelle_LRR-I-1	D6	42862583-42870270
Cotton_A_12068	RLK-Pelle_SD-2b	A11	77261623-77264055	Gorai.006G169900.1	RLK-Pelle_SD-2b	D6	42960990-42965369
Cotton_A_12062	RLK-Pelle_WAK_LRK10L-1	A11	77338882-77341046	Gorai.006G170700.1	RLK-Pelle_WAK_LRK10L-1	D6	43011048-43013566
Cotton_A_12059	RLK-Pelle_L-LEC	A11	77365135-77367144	Gorai.006G171000.1	RLK-Pelle_L-LEC	D6	43039236-43041706
Cotton_A_12044	RLK-Pelle_RLCK-VIIa-2	A11	77483009-77484798	Gorai.006G172600.1	RLK-Pelle_RLCK-VIIa-2	D6	43164730-43167434
Cotton_A_12483	TKL-Pl-5	A11	8292734-8298115	Gorai.006G233100.1	TKL-Pl-5	D6	48193586-48200132
Cotton_A_12475	CAMK_CAMKL-CHK1	A11	8346950-8348257	Gorai.006G234300.1	CAMK_CAMKL-CHK1	D6	48259558-48261150
Cotton_A_12470	TKL-Pl-4	A11	8396191-8398495	Gorai.006G234800.1	TKL-Pl-4	D6	48309483-48312926
Cotton_A_12466	RLK-Pelle_RLCK-II	A11	8420552-8422919	Gorai.006G235200.1	RLK-Pelle_RLCK-II	D6	48332589-48336383
Cotton_A_12460	RLK-Pelle_CrRLK1L-1	A11	8446584-8448689	Gorai.006G235700.1	RLK-Pelle_CrRLK1L-1	D6	48358602-48362165
Cotton_A_09636	RLK-Pelle_RLCK-V	A11	32793112-32795966	Gorai.006G266500.1	RLK-Pelle_RLCK-V	D6	50513902-50517861
Cotton_A_13091	RLK-Pelle_LRR-III	A11	61689553-61691500	Gorai.006G188100.1	RLK-Pelle_LRR-III	D6	44490543-44492493
Cotton_A_13085	RLK-Pelle_DLSV	A11	61732871-61735144	Gorai.006G188600.1	RLK-Pelle_DLSV	D6	44517503-44520093
Cotton_A_13057	AGC_MAST	A11	62110846-62119049	Gorai.006G191300.1	AGC_MAST	D6	44836238-44849436
Cotton_A_13039	CMGC_CDK-CDK7	A11	62348669-62353166	Gorai.006G193300.1	CMGC_CDK-CDK7	D6	45020096-45028617
Cotton_A_08146	CMGC_CDK-CDK8	A11	63483760-63485202	Gorai.006G206400.3	CMGC_CDK-CDK8	D6	46208437-46210796
Cotton_A_08180	RLK-Pelle_RLCK-XII-1	A11	63745835-63750748	Gorai.006G209500.1	RLK-Pelle_RLCK-XII-1	D6	46460274-46466749
Cotton_A_16634	CAMK_CDPK	A11	64291684-64293474	Gorai.006G210300.2	CAMK_CDPK	D6	46533539-46536426
Cotton_A_07821	RLK-Pelle_LRR-XI-1	A11	73306246-73308992	Gorai.006G219400.2	RLK-Pelle_LRR-XI-1	D6	47199223-47203791
Cotton_A_26845	RLK-Pelle_WAK	A11	9704095-9704784	Gorai.006G019100.1	RLK-Pelle_WAK	D6	4771772-4772716
Cotton_A_25950	STE_STE11	A11	11961793-11975822	Gorai.006G052900.1	STE_STE11	D6	19043153-19047930
Cotton_A_16573	RLK-Pelle_RLCK-VIIa-1	A11	17850659-17855640	Gorai.006G075700.1	RLK-Pelle_RLCK-VIIa-1	D6	29813415-29819245
Cotton_A_17629	RLK-Pelle_DLSV	A11	19956781-19961244	Gorai.006G082700.1	RLK-Pelle_DLSV	D6	31436696-31439326
Cotton_A_17633	RLK-Pelle_DLSV	A11	20095174-20096816	Gorai.006G084500.1	RLK-Pelle_DLSV	D6	31836515-31845027
Cotton_A_17641	RLK-Pelle_DLSV	A11	20256834-20259985	Gorai.006G085100.1	RLK-Pelle_DLSV	D6	31913239-31916518
Cotton_A_01746	RLK-Pelle_RLCK-VIIa-2	A11	78757387-78761268	Gorai.006G119600.1	RLK-Pelle_RLCK-VIIa-2	D6	36986393-36990720
Cotton_A_01750	CAMK_CAMKL-CHK1	A11	78816091-78819665	Gorai.006G121600.1	CAMK_CAMKL-CHK1	D6	37238020-37242979
Cotton_A_01782	CAMK_CDPK	A11	79303961-79306299	Gorai.006G124800.1	CAMK_CDPK	D6	37646865-37649247
Cotton_A_01837	CAMK_CDPK	A11	80344621-80350106	Gorai.006G129900.1	CAMK_CDPK	D6	38368609-38375478
Cotton_A_01863	RLK-Pelle_LRR-XI-1	A11	80747703-80750549	Gorai.006G131800.1	RLK-Pelle_LRR-XI-1	D6	38618612-38622419
Cotton_A_18004	RLK-Pelle_RLCK-IXa	A11	33449170-33450715	Gorai.006G264400.1	RLK-Pelle_RLCK-IXa	D6	50348594-50350772
Cotton_A_10630	CK1_CK1	A11	34344493-34348729	Gorai.006G253000.1	CK1_CK1	D6	49613641-49619104
Cotton_A_19810	RLK-Pelle_RLCK-VIII	A11	35118327-35121188	Gorai.006G227500.1	RLK-Pelle_RLCK-VIII	D6	47851737-47855535
Cotton_A_37797	CMGC_SRPK	A11	82209649-82213384	Gorai.006G102900.1	CMGC_SRPK	D6	34320109-34324421
Cotton_A_16517	CAMK_CAMKL-CHK1	A11	16173772-16179808	Gorai.006G081600.1	CAMK_CAMKL-CHK1	D6	30932845-30939528
Cotton_A_13056	AGC_MAST	A11	62122889-62135568	Gorai.006G064300.1	AGC_MAST	D6	23929691-23940207
Cotton_A_27605	RLK-Pelle_LRK10L-2	A11	67935256-67936239	Gorai.006G058800.1	RLK-Pelle_LRK10L-2	D6	21646944-21650499
Cotton_A_07641	RLK-Pelle_DLSV	A11	53286218-53288888	Gorai.007G001400.1	RLK-Pelle_DLSV	D7	147305-151111
Cotton_A_07624	CMGC_DYRK-PRP4	A11	53412630-53419355	Gorai.007G002400.1	CMGC_DYRK-PRP4	D7	234918-242758
Cotton_A_29841	RLK-Pelle_RLCK-VIIa-1	A11	66305623-66307615	Gorai.007G071900.1	RLK-Pelle_RLCK-VIIa-1	D7	5067365-5069370
Cotton_A_11148	CK1_CK1-Pl	A11	56551019-56555333	Gorai.009G024100.1	CK1_CK1-Pl	D9	1861659-1867227
Cotton_A_11104	AGC_RSK-2	A11	56958081-56959656	Gorai.009G019600.1	AGC_RSK-2	D9	1512582-1514505
Cotton_A_27878	RLK-Pelle_LRR-XI-1	A11	37163108-37166011	Gorai.010G030500.1	RLK-Pelle_LRR-XI-1	D1	2603052-2606105
Cotton_A_34885	CAMK_CAMKL-CHK1	A11	37399705-37403440	Gorai.010G032200.1	CAMK_CAMKL-CHK1	D1	2865372-2869594
Cotton_A_08871	TKL-Pl-4	A12	90431573-90440080	Gorai.002G201200.1	TKL-Pl-4	D2	54184266-54192267
Cotton_A_15972	AGC_PDK1	A12	138525707-138541213	Gorai.002G144800.1	AGC_PDK1	D2	26316690-26326573
Cotton_A_18166	RLK-Pelle_LRR-XII-1	A12	145600513-145603575	Gorai.002G131000.1	RLK-Pelle_LRR-XII-1	D2	20531139-20534323
Cotton_A_25487	STE_STE11	A12	74261287-74266659	Gorai.005G091700.1	STE_STE11	D5	12386928-12393168
Cotton_A_36293	RLK-Pelle_LRR-VIII-1	A12	102545499-102550256	Gorai.005G116800.1	RLK-Pelle_LRR-VIII-1	D5	23337756-23343121
Cotton_A_16222	CMGC_CDK-CRK7-CDK9	A12	17747897-17752175	Gorai.005G158600.2	CMGC_CDK-CRK7-CDK9	D5	45647530-45650180
Cotton_A_05180	RLK-Pelle_CrRLK1L-1	A12	47416935-47418260	Gorai.005G123600.1	RLK-Pelle_CrRLK1L-1	D5	27579251-27580636
Cotton_A_19078	CMGC_MAPK	A12	48945467-48947499	Gorai.005G109500.1	CMGC_MAPK	D5	19785322-19788502
Cotton_A_19057	RLK-Pelle_SD-2b	A12	49513380-49515740	Gorai.012G031500.1	RLK-Pelle_SD-2b	D12	3907525-3909888
Cotton_A_19056	RLK-Pelle_SD-2b	A12	49548832-49551252	Gorai.012G031800.1	RLK-Pelle_SD-2b	D12	3942368-3945004
Cotton_A_19041	WNK_NRBP	A12	49768982-49771690	Gorai.012G033500.1	WNK_NRBP	D12	4113089-4117017
Cotton_A_19031	STE_STE11	A12	49882106-49885256	Gorai.012G034500.1	STE_STE11	D12	4208711-4213686
Cotton_A_29855	RLK-Pelle_CrRLK1L-1	A12	80298265-80300829	Gorai.012G038800.1	RLK-Pelle_CrRLK1L-1	D12	4840401-4843151
Cotton_A_23440	TKL-Pl-4	A12	81179101-81181886	Gorai.012G061300.2	TKL-Pl-4	D12	8587637-8590958
Cotton_A_22653	RLK-Pelle_WAK_LRK10L-1	A12	87440029-87442757	Gorai.012G106700.1	RLK-Pelle_WAK_LRK10L-1	D12	23944675-23947425
Cotton_A_14916	CMGC_CDK-CRK7-CDK9	A12	106769709-106773371	Gorai.012G128100.1	CMGC_CDK-CRK7-CDK9	D12	29601244-29605837
Cotton_A_18677	CMGC_CDK-CRK7-CDK9	A12	121431881-121436275	Gorai.012G170000.1	CMGC_CDK-CRK7-CDK9	D12	33994546-33999092
Cotton_A_08429	AGC_RSK-2	A12	680477-682806	Gorai.012G064400.2	AGC_RSK-2	D12	9160151-9163346
Cotton_A_15906	RLK-Pelle_CrRLK1L-1	A12	9647006-9649501	Gorai.012G067400.1	RLK-Pelle_CrRLK1L-1	D12	9777770-9780934
Cotton_A_37332	RLK-Pelle_LRR-VI-2	A12	34620090-34623485	Gorai.012G078500.2	RLK-Pelle_LRR-VI-2	D12	12693934-12697949
Cotton_A_36190	RLK-Pelle_RLCK-IXb	A12	40702608-40705967	Gorai.012G095300.1	RLK-Pelle_RLCK-IXb	D12	17303278-17306531
Cotton_A_38028	RLK-Pelle_RLCK-VIII	A12	56809243-56810949	Gorai.012G099200.1	RLK-Pelle_RLCK-VIII	D12	21044869-21047871
Cotton_A_22675	Group-Pl-3	A12	86808020-86813601	Gorai.012G108100.1	Group-Pl-3	D12	24241336-24247467
Cotton_A_14915	RLK-Pelle_L-LEC	A12	106775609-106777651	Gorai.012G128000.1	RLK-Pelle_L-LEC	D12	29597216-29599476
Cotton_A_06417	RLK-Pelle_L-LEC	A12	5255191-5257359	Gorai.012G144200.1	RLK-Pelle_L-LEC	D12	31812381-31814549
Cotton_A_03470	RLK-Pelle_L-LEC	A12	27309305-27311326	Gorai.012G116100.1	RLK-Pelle_L-LEC	D12	26832862-26834874
Cotton_A_03493	CAMK_CDPK	A12	28069972-28074742	Gorai.012G114600.1	CAMK_CDPK	D12	26404347-26409940
Cotton_A_29011	RLK-Pelle_RLCK-VIIa-2	A12	54345266-54348562	Gorai.012G055500.1	RLK-Pelle_RLCK-VIIa-2	D12	7438797-7443360
Cotton_A_27238	CMGC_CDK-Pl	A12	56396847-56398893	Gorai.012G047600.1	CMGC_CDK-Pl	D12	5984971-5987585
Cotton_A_27246	TKL_CTR1-DRK-1	A12	56549701-56562676	Gorai.012G046800.2	TKL_CTR1-DRK-1	D12	5857111-5871617
Cotton_A_20280	AGC_RSK-2	A12	67634323-67638253	Gorai.012G023400.1	AGC_RSK-2	D12	2875885-2879885
Cotton_A_06053	RLK-Pelle_RLCK-IXb	A12	94129467-94134279	Gorai.012G010600.1	RLK-Pelle_RLCK-IXb	D12	1172873-1177608
Cotton_A_06062	RLK-Pelle_RLCK-VIIa-2	A12	94253406-94258190	Gorai.012G009800.1	RLK-Pelle_RLCK-VIIa-2	D12	1069170-1074963
Cotton_A_06082	ULK_Fused	A12	94473421-94483228	Gorai.012G007600.2	ULK_Fused	D12	854755-862185
Cotton_A_06104	RLK-Pelle_LysM	A12	94698303-94699574	Gorai.012G005200.1	RLK-Pelle_LysM	D12	615085-616353
Cotton_A_20341	RLK-Pelle_L-LEC	A12	137116861-137118927	Gorai.012G001800.1	RLK-Pelle_L-LEC	D12	198323-201051
Cotton_A_25664	RLK-Pelle_LRR-I-1	A13	113529358-113534861	Gorai.005G173400.1	RLK-Pelle_LRR-I-1	D5	50371056-50377123
Cotton_A_25849	CMGC_MAPK	A13	119412084-119415010	Gorai.005G161300.1	CMGC_MAPK	D5	46634314-46639125
Cotton_A_02201	CMGC_MAPK	A13	128862654-128865177	Gorai.005G123100.1	CMGC_MAPK	D5	26853885-26858213
Cotton_A_34347	RLK-Pelle_LRR-VI-1	A13	57474345-57478589	Gorai.007G256600.1	RLK-Pelle_LRR-VI-1	D7	41660648-41665390
Cotton_A_17208	RLK-Pelle_L-LEC	A13	70054047-70056005	Gorai.007G231300.1	RLK-Pelle_L-LEC	D7	28994813-28996759
Cotton_A_19387	RLK-Pelle_PERK-1	A13	62701791-62705314	Gorai.013G037700.1	RLK-Pelle_PERK-1	D13	2993505-2997099
Cotton_A_17203	RLK-Pelle_L-LEC	A13	70232476-70234461	Gorai.013G054200.1	RLK-Pelle_L-LEC	D13	5219031-5221076
Cotton_A_00815	RLK-Pelle_LRR-III	A13	72380628-72383063	Gorai.013G062400.1	RLK-Pelle_LRR-III	D13	6856850-6859281
Cotton_A_00824	RLK-Pelle_LRR-II	A13	72501782-72507863	Gorai.013G063000.1	RLK-Pelle_LRR-II	D13	6951190-6962040
Cotton_A_00844	CAMK_CDPK	A13	73035019-73038256	Gorai.013G064500.2	CAMK_CDPK	D13	7231436-7235084
Cotton_A_39385	RLK-Pelle_RLCK-VIIa-2	A13	81351456-81355446	Gorai.013G077800.1	RLK-Pelle_RLCK-VIIa-2	D13	9971374-9975960
Cotton_A_15524	RLK-Pelle_LRR-III	A13	89874141-89876059	Gorai.013G156100.1	RLK-Pelle_LRR-III	D13	43118346-43121103
Cotton_A_15551	CAMK_CDPK	A13	90459939-90463822	Gorai.013G159300.1	CAMK_CDPK	D13	43588966-43593714
Cotton_A_23140	STE_STE20-Fray	A13	94658175-94659368	Gorai.013G174600.1	STE_STE20-Fray	D13	46321932-46323098
Cotton_A_12869	NEK	A13	100988937-100992676	Gorai.013G201300.1	NEK	D13	51227871-51233218
Cotton_A_20548	TKL-Pl-3	A13	70810470-70819966	Gorai.013G001000.1	TKL-Pl-3	D13	54513-64416
Cotton_A_20526	CAMK_CDPK	A13	70992577-70995867	Gorai.013G003100.2	CAMK_CDPK	D13	223969-228346
Cotton_A_35391	TKL-Pl-5	A13	108379571-108388253	Gorai.013G089100.2	TKL-Pl-5	D13	13953492-13958608
Cotton_A_39814	RLK-Pelle_CrRLK1L-1	A13	121788514-121791012	Gorai.013G096600.1	RLK-Pelle_CrRLK1L-1	D13	16462277-16465474
Cotton_A_02184	AGC_RSK-2	A13	128275672-128277349	Gorai.013G147000.1	AGC_RSK-2	D13	40397027-40399134
Cotton_A_23503	CMGC_DYRK-YAK	A13	132526128-132537586	Gorai.013G185200.1	CMGC_DYRK-YAK	D13	48406903-48419794
Cotton_A_32881	RLK-Pelle_LRR-XV	A13	38145116-38148259	Gorai.013G094500.1	RLK-Pelle_LRR-XV	D13	15506132-15509278
Cotton_A_09204	RLK-Pelle_LRR-XIIIa	A13	44670696-44673900	Gorai.013G175900.1	RLK-Pelle_LRR-XIIIa	D13	46523710-46525830
Cotton_A_22416	CMGC_CDK-CRK7-CDK9	A13	47746048-47749686	Gorai.013G202600.1	CMGC_CDK-CRK7-CDK9	D13	51351668-51356372
Cotton_A_09058	RLK-Pelle_DLSV	A13	48517673-48521230	Gorai.013G217500.1	RLK-Pelle_DLSV	D13	53756436-53760689
Cotton_A_03099	RLK-Pelle_LRR-III	A13	82730003-82732586	Gorai.013G231800.1	RLK-Pelle_LRR-III	D13	55027454-55030242
Cotton_A_03119	STE_STE7	A13	82877359-82880312	Gorai.013G229600.1	STE_STE7	D13	54835568-54839071
Cotton_A_03143	CK1_CK1	A13	83065667-83070648	Gorai.013G227100.1	CK1_CK1	D13	54634033-54640067
Cotton_A_03170	RLK-Pelle_RLCK-VIIa-2	A13	83313007-83314613	Gorai.013G224000.1	RLK-Pelle_RLCK-VIIa-2	D13	54379681-54381829
Cotton_A_16780	STE_STE20-YSK	A13	111566857-111573921	Gorai.013G169600.1	STE_STE20-YSK	D13	45568971-45575996
Cotton_A_17925	RLK-Pelle_LRR-I-2	A13	116500765-116504030	Gorai.013G164600.1	RLK-Pelle_LRR-I-2	D13	44553576-44557975
Cotton_A_02127	RLK-Pelle_L-LEC	A13	126564376-126566379	Gorai.013G152300.1	RLK-Pelle_L-LEC	D13	41671711-41673714
Cotton_A_02138	AGC_RSK-2	A13	127046311-127048750	Gorai.013G151400.2	AGC_RSK-2	D13	41329117-41332533
Cotton_A_30202	RLK-Pelle_CrRLK1L-1	A13	141532067-141534415	Gorai.013G096500.1	RLK-Pelle_CrRLK1L-1	D13	16368680-16371267
Cotton_A_37512	RLK-Pelle_Extensin	A13	7796546-7798643	Gorai.013G204600.1	RLK-Pelle_Extensin	D13	51563071-51565381
Cotton_A_23255	CMGC_DYRK-PRP4	A13	52962203-52967828	Gorai.013G081700.3	CMGC_DYRK-PRP4	D13	11151269-11156853
Cotton_A_19398	CAMK_OST1L	A13	62557117-62560032	Gorai.013G038800.1	CAMK_OST1L	D13	3093295-3096912
Cotton_A_00925	RLK-Pelle_CrRLK1L-1	A13	73920317-73922740	Gorai.013G023800.1	RLK-Pelle_CrRLK1L-1	D13	1734408-1736961
Cotton_A_01035	CMGC_CDK-CDK8	A13	75011650-75013077	Gorai.013G013100.1	CMGC_CDK-CDK8	D13	885517-888039
Cotton_A_37244	RLK-Pelle_SD-2b	A13	106065439-106066422	Gorai.013G009700.1	RLK-Pelle_SD-2b	D13	647366-649798

## Sheet: G. hirsutum and G. barbadense 
Gene ID	Subfamily	Chromosome	Chromosome location	Gene ID	Subfamily	Chromosome	Chromosome location
gnl|CHGC|GOBAR_AA31997	RLK-Pelle_LRR-XII-1	Gba_At1	4999591-5009938	CotAD_68508	RLK-Pelle_LRR-XII-1	Ghi_At2	6546370-6550548
gnl|CHGC|GOBAR_AA18512	RLK-Pelle_LRR-Xb-1	Gba_At1	7203423-7206566	CotAD_16886	RLK-Pelle_LRR-Xb-1	Ghi_At2	7856283-7859441
gnl|CHGC|GOBAR_AA23138	RLK-Pelle_SD-2b	Gba_At1	7457665-7460013	CotAD_16906	RLK-Pelle_SD-2b	Ghi_At2	8061463-8063811
gnl|CHGC|GOBAR_AA13186	RLK-Pelle_CrRLK1L-1	Gba_At1	8381902-8389006	CotAD_66675	RLK-Pelle_CrRLK1L-1	Ghi_At2	8773977-8776490
gnl|CHGC|GOBAR_AA26494	RLK-Pelle_DLSV	Gba_At1	9045561-9049848	CotAD_07149	RLK-Pelle_DLSV	Ghi_At2	9321632-9324623
gnl|CHGC|GOBAR_AA00318	RLK-Pelle_LRR-I-2	Gba_At1	9939417-9942894	CotAD_07112	RLK-Pelle_LRR-I-2	Ghi_At2	10467394-10470871
gnl|CHGC|GOBAR_AA17389	RLK-Pelle_RLCK-VIIa-1	Gba_At1	10941159-10943340	CotAD_07043	RLK-Pelle_RLCK-VIIa-1	Ghi_At2	11621404-11623315
gnl|CHGC|GOBAR_AA20064	STE_STE11	Gba_At1	11770975-11772288	CotAD_07003	STE_STE11	Ghi_At2	12111172-12112554
gnl|CHGC|GOBAR_AA14561	RLK-Pelle_LRR-III	Gba_At1	12445838-12447695	CotAD_06952	RLK-Pelle_LRR-III	Ghi_At2	12855052-12856882
gnl|CHGC|GOBAR_AA14562	WNK_NRBP	Gba_At1	12452007-12453053	CotAD_06951	WNK_NRBP	Ghi_At2	12858336-12859384
gnl|CHGC|GOBAR_AA03669	AGC_RSK-2	Gba_At1	13866038-13867935	CotAD_71439	AGC_RSK-2	Ghi_At2	13976246-13977849
gnl|CHGC|GOBAR_AA09245	RLK-Pelle_DLSV	Gba_At1	15882656-15956461	CotAD_75181	RLK-Pelle_DLSV	Ghi_At2	14680351-14693340
gnl|CHGC|GOBAR_AA36424	RLK-Pelle_SD-2b	Gba_At1	17912115-17914556	CotAD_63711	RLK-Pelle_SD-2b	Ghi_At2	15922716-15924503
gnl|CHGC|GOBAR_AA18596	CMGC_CDK-Pl	Gba_At1	18678140-18679683	CotAD_56453	CMGC_CDK-Pl	Ghi_At2	16716409-16717951
gnl|CHGC|GOBAR_AA28961	IRE1	Gba_At1	19173325-19177967	CotAD_56438	IRE1	Ghi_At2	17185887-17189362
gnl|CHGC|GOBAR_AA29303	RLK-Pelle_LRR-XIV	Gba_At1	25271280-25275888	CotAD_69381	RLK-Pelle_LRR-XIV	Ghi_At2	18517317-18521106
gnl|CHGC|GOBAR_AA25756	RLK-Pelle_RLCK-VIIa-1	Gba_At1	19552441-19555619	CotAD_51218	RLK-Pelle_RLCK-VIIa-1	Ghi_At9	27621017-27624061
gnl|CHGC|GOBAR_AA28169	CMGC_SRPK	Gba_At1	61645656-61649688	CotAD_34839	CMGC_SRPK	Ghi_At9	34230357-34234092
gnl|CHGC|GOBAR_AA34167	RLK-Pelle_RLCK-VIIa-2	Gba_At1	62967324-62970075	CotAD_03495	RLK-Pelle_RLCK-VIIa-2	Ghi_At9	41538288-41541039
gnl|CHGC|GOBAR_AA22395	RLK-Pelle_RLCK-XII-1	Gba_At1	63127666-63131177	CotAD_03511	RLK-Pelle_RLCK-XII-1	Ghi_At9	41673631-41677141
gnl|CHGC|GOBAR_AA25487	RLK-Pelle_LRR-Xa	Gba_At1	63360800-63362651	CotAD_03536	RLK-Pelle_LRR-Xa	Ghi_At9	41842363-41844175
gnl|CHGC|GOBAR_AA35912	RLK-Pelle_DLSV	Gba_At1	63588015-63594783	CotAD_03568	RLK-Pelle_DLSV	Ghi_At9	42172717-42179479
gnl|CHGC|GOBAR_AA16327	RLK-Pelle_DLSV	Gba_At10	14053500-14057381	CotAD_53161	RLK-Pelle_DLSV	Ghi_At1	9004260-9007167
gnl|CHGC|GOBAR_AA33667	TKL-Pl-5	Gba_At10	77754038-77763594	CotAD_14574	TKL-Pl-5	Ghi_At1	106416607-106420445
gnl|CHGC|GOBAR_AA20713	RLK-Pelle_RLCK-II	Gba_At10	80815035-80818335	CotAD_14609	RLK-Pelle_RLCK-II	Ghi_At1	106709558-106710633
gnl|CHGC|GOBAR_AA12755	RLK-Pelle_WAK_LRK10L-1	Gba_At10	19865067-19869181	CotAD_54976	RLK-Pelle_WAK_LRK10L-1	Ghi_At11	66076722-66081174
gnl|CHGC|GOBAR_AA02599	AGC_RSK-2	Gba_At10	22767617-22771934	CotAD_21254	AGC_RSK-2	Ghi_At11	67749236-67751782
gnl|CHGC|GOBAR_AA02607	RLK-Pelle_DLSV	Gba_At10	22853368-22856799	CotAD_21249	RLK-Pelle_DLSV	Ghi_At11	67829458-67832888
gnl|CHGC|GOBAR_AA02613	STE_STE20-Fray	Gba_At10	22968830-22975239	CotAD_21244	STE_STE20-Fray	Ghi_At11	67943808-67951593
gnl|CHGC|GOBAR_AA00603	RLK-Pelle_RLCK-VI	Gba_At10	25261535-25268419	CotAD_54420	RLK-Pelle_RLCK-VI	Ghi_At11	70986547-70989127
gnl|CHGC|GOBAR_AA34716	CAMK_CDPK	Gba_At10	34059830-34061047	CotAD_71229	CAMK_CDPK	Ghi_At11	96463582-96464478
gnl|CHGC|GOBAR_AA23016	TKL-Pl-2	Gba_At10	50077376-50084211	CotAD_72203	TKL-Pl-2	Ghi_At11	101062315-101068497
gnl|CHGC|GOBAR_AA16891	RLK-Pelle_DLSV	Gba_At10	4690627-4700818	CotAD_55119	RLK-Pelle_DLSV	Ghi_At11	63930843-63934349
gnl|CHGC|GOBAR_AA26394	STE_STE20-Fray	Gba_At10	65329000-65330400	CotAD_52018	STE_STE20-Fray	Ghi_At11	34515453-34516853
gnl|CHGC|GOBAR_AA12670	WNK_NRBP	Gba_At10	79992649-79996010	CotAD_63226	WNK_NRBP	Ghi_At11	19945074-19947847
gnl|CHGC|GOBAR_AA23302	RLK-Pelle_LysM	Gba_At10	85323863-85325110	CotAD_54464	RLK-Pelle_LysM	Ghi_At11	18276018-18277265
gnl|CHGC|GOBAR_AA07823	RLK-Pelle_SD-2b	Gba_At10	94335608-94336674	CotAD_58421	RLK-Pelle_SD-2b	Ghi_At11	8610337-8610924
gnl|CHGC|GOBAR_AA18883	RLK-Pelle_WAK	Gba_At10	95832813-95833415	CotAD_50528	RLK-Pelle_WAK	Ghi_At11	6984154-6987123
gnl|CHGC|GOBAR_AA36632	CAMK_CAMKL-CHK1	Gba_At10	96643572-96644891	CotAD_50508	CAMK_CAMKL-CHK1	Ghi_At11	6397754-6399072
gnl|CHGC|GOBAR_AA08311	RLK-Pelle_LRR-XI-1	Gba_At10	98742520-98745190	CotAD_64227	RLK-Pelle_LRR-XI-1	Ghi_At11	4431316-4433986
gnl|CHGC|GOBAR_AA06144	RLK-Pelle_CrRLK1L-1	Gba_At10	81980635-81984044	CotAD_57667	RLK-Pelle_CrRLK1L-1	Ghi_At11	24898202-24900883
gnl|CHGC|GOBAR_AA07944	RLK-Pelle_LRR-XI-1	Gba_At10	98465805-98477938	CotAD_76123	RLK-Pelle_LRR-XI-1	Ghi_At11	3581726-3585176
gnl|CHGC|GOBAR_AA32084	RLK-Pelle_PERK-2	Gba_At10	100196334-100201559	CotAD_21296	RLK-Pelle_PERK-2	Ghi_At11	345465-350445
gnl|CHGC|GOBAR_AA21536	STE_STE11	Gba_At10	1143636-1145176	CotAD_32249	STE_STE11	Ghi_At9	44285988-44288649
gnl|CHGC|GOBAR_AA37753	RLK-Pelle_RLCK-VIIa-2	Gba_At10	6789100-6790775	CotAD_26971	RLK-Pelle_RLCK-VIIa-2	Ghi_At9	44985506-44987234
gnl|CHGC|GOBAR_AA21409	RLK-Pelle_WAK	Gba_At10	99005765-99008905	CotAD_63666	RLK-Pelle_WAK	Ghi_At9	37934969-37938101
gnl|CHGC|GOBAR_AA05718	RLK-Pelle_LRR-VII-3	Gba_At11	25105672-25109058	CotAD_66533	RLK-Pelle_LRR-VII-3	Ghi_At1	56450809-56454195
gnl|CHGC|GOBAR_AA14311	CAMK_OST1L	Gba_At11	29458541-29462408	CotAD_68500	CAMK_OST1L	Ghi_At1	58553961-58556763
gnl|CHGC|GOBAR_AA23641	RLK-Pelle_RLCK-V	Gba_At11	32723419-32725896	CotAD_62992	RLK-Pelle_RLCK-V	Ghi_At1	66594865-66597341
gnl|CHGC|GOBAR_AA02883	RLK-Pelle_L-LEC	Gba_At11	54032037-54034987	CotAD_74042	RLK-Pelle_L-LEC	Ghi_At1	98299563-98301287
gnl|CHGC|GOBAR_AA28105	RLK-Pelle_L-LEC	Gba_At11	54199199-54201151	CotAD_74043	RLK-Pelle_L-LEC	Ghi_At1	98310135-98312081
gnl|CHGC|GOBAR_AA19563	CMGC_DYRK-YAK	Gba_At11	79765791-79780568	CotAD_60890	CMGC_DYRK-YAK	Ghi_At1	35246015-35257124
gnl|CHGC|GOBAR_AA21815	RLK-Pelle_LRR-VI-1	Gba_At11	85212119-85216143	CotAD_75884	RLK-Pelle_LRR-VI-1	Ghi_At1	39770830-39774877
gnl|CHGC|GOBAR_AA18892	RLK-Pelle_WAK_LRK10L-1	Gba_At11	91558409-91561652	CotAD_56153	RLK-Pelle_WAK_LRK10L-1	Ghi_At1	44682784-44684583
gnl|CHGC|GOBAR_AA19407	RLK-Pelle_CrRLK1L-1	Gba_At11	96663989-96670613	CotAD_55380	RLK-Pelle_CrRLK1L-1	Ghi_At1	47836878-47837975
gnl|CHGC|GOBAR_AA40607	RLK-Pelle_LRR-II	Gba_At11	105905584-105909214	CotAD_62468	RLK-Pelle_LRR-II	Ghi_At1	60793916-60799931
gnl|CHGC|GOBAR_AA06174	TKL-Pl-4	Gba_At11	27280833-27284664	CotAD_51960	TKL-Pl-4	Ghi_At1	55678211-55682041
gnl|CHGC|GOBAR_AA19802	CMGC_CK2	Gba_At11	60225371-60231999	CotAD_73334	CMGC_CK2	Ghi_At1	84359878-84364844
gnl|CHGC|GOBAR_AA10620	RLK-Pelle_CrRLK1L-1	Gba_At11	97555567-97558098	CotAD_19604	RLK-Pelle_CrRLK1L-1	Ghi_At1	86815304-86817835
gnl|CHGC|GOBAR_AA10622	RLK-Pelle_CrRLK1L-1	Gba_At11	97632965-97635454	CotAD_19597	RLK-Pelle_CrRLK1L-1	Ghi_At1	86904559-86907063
gnl|CHGC|GOBAR_AA14974	RLK-Pelle_LRR-III	Gba_At11	39064947-39074413	CotAD_68390	RLK-Pelle_LRR-III	Ghi_At1	65448671-65454859
gnl|CHGC|GOBAR_AA00845	CAMK_CDPK	Gba_At11	97112070-97113019	CotAD_12192	CAMK_CDPK	Ghi_At1	13294353-13295302
gnl|CHGC|GOBAR_AA39463	WNK_NRBP	Gba_At11	99932766-99936669	CotAD_12291	WNK_NRBP	Ghi_At1	10873206-10876211
gnl|CHGC|GOBAR_AA03016	CMGC_CDK-CRK7-CDK9	Gba_At11	100780129-100785752	CotAD_12312	CMGC_CDK-CRK7-CDK9	Ghi_At1	10015304-10019041
gnl|CHGC|GOBAR_AA13873	RLK-Pelle_RLCK-VI	Gba_At11	101687060-101691866	CotAD_53175	RLK-Pelle_RLCK-VI	Ghi_At1	9204057-9208864
gnl|CHGC|GOBAR_AA10350	RLK-Pelle_RLCK-V	Gba_At11	104778988-104782718	CotAD_53338	RLK-Pelle_RLCK-V	Ghi_At1	6444306-6446637
gnl|CHGC|GOBAR_AA13696	CK1_CK1-Pl	Gba_At11	109261569-109273068	CotAD_47584	CK1_CK1-Pl	Ghi_At1	2671230-2676233
gnl|CHGC|GOBAR_AA36304	RLK-Pelle_LRR-XIIIb	Gba_At11	726294-734532	CotAD_41227	RLK-Pelle_LRR-XIIIb	Ghi_At7	4931671-4937841
gnl|CHGC|GOBAR_AA10050	RLK-Pelle_LRR-XII-1	Gba_At11	3413919-3419812	CotAD_37222	RLK-Pelle_LRR-XII-1	Ghi_At7	5424009-5429116
gnl|CHGC|GOBAR_AA10037	RLK-Pelle_LRR-III	Gba_At11	3501176-3503922	CotAD_37236	RLK-Pelle_LRR-III	Ghi_At7	5495686-5498401
gnl|CHGC|GOBAR_AA29866	CMGC_MAPK	Gba_At11	3738378-3740472	CotAD_37265	CMGC_MAPK	Ghi_At7	5807692-5810766
gnl|CHGC|GOBAR_AA18140	STE_STE7	Gba_At11	6200397-6205256	CotAD_10106	STE_STE7	Ghi_At7	7074655-7077935
gnl|CHGC|GOBAR_AA04977	RLK-Pelle_RLCK-V	Gba_At11	8802197-8804300	CotAD_17030	RLK-Pelle_RLCK-V	Ghi_At7	8756891-8759311
gnl|CHGC|GOBAR_AA18134	STE_STE20-Fray	Gba_At11	6118182-6119277	CotAD_10113	STE_STE20-Fray	Ghi_At7	7139720-7147313
gnl|CHGC|GOBAR_AA17136	RLK-Pelle_CR4L	Gba_At11	7070091-7071425	CotAD_34129	RLK-Pelle_CR4L	Ghi_At7	4222373-4223692
gnl|CHGC|GOBAR_AA09689	WNK_NRBP	Gba_At11	17974925-17976435	CotAD_07640	WNK_NRBP	Ghi_At7	881806-883316
gnl|CHGC|GOBAR_AA40366	RLK-Pelle_LRR-XI-1	Gba_At12	55216181-55221192	CotAD_76325	RLK-Pelle_LRR-XI-1	Ghi_At3	56733620-56736934
gnl|CHGC|GOBAR_AA25396	RLK-Pelle_LRR-Xb-2	Gba_At12	92515949-92519434	CotAD_25896	RLK-Pelle_LRR-Xb-2	Ghi_At3	19999657-20003242
gnl|CHGC|GOBAR_AA03743	NAK	Gba_At12	93248277-93251191	CotAD_25842	NAK	Ghi_At3	19302392-19305320
gnl|CHGC|GOBAR_AA08540	WNK_NRBP	Gba_At12	99806110-99810985	CotAD_70077	WNK_NRBP	Ghi_At3	17484031-17486311
gnl|CHGC|GOBAR_AA13314	RLK-Pelle_RLCK-VI	Gba_At12	6369558-6374139	CotAD_75746	RLK-Pelle_RLCK-VI	Ghi_At8	20274239-20277333
gnl|CHGC|GOBAR_AA03081	RLK-Pelle_DLSV	Gba_At12	8002261-8010662	CotAD_23522	RLK-Pelle_DLSV	Ghi_At8	39313627-39321197
gnl|CHGC|GOBAR_AA25862	RLK-Pelle_LRR-XI-1	Gba_At12	8776527-8779693	CotAD_23502	RLK-Pelle_LRR-XI-1	Ghi_At8	39788164-39791331
gnl|CHGC|GOBAR_AA29339	CMGC_CDK-CRK7-CDK9	Gba_At12	8896738-8901961	CotAD_23487	CMGC_CDK-CRK7-CDK9	Ghi_At8	40068813-40073629
gnl|CHGC|GOBAR_AA12503	AGC_RSK-2	Gba_At12	9278061-9280050	CotAD_23469	AGC_RSK-2	Ghi_At8	40495179-40496687
gnl|CHGC|GOBAR_AA20066	CAMK_OST1L	Gba_At12	19342343-19345439	CotAD_48708	CAMK_OST1L	Ghi_At8	50491131-50493275
gnl|CHGC|GOBAR_AA20455	STE_STE11	Gba_At12	21501737-21506171	CotAD_66807	STE_STE11	Ghi_At8	54247443-54251647
gnl|CHGC|GOBAR_AA13350	CAMK_CDPK	Gba_At12	21776192-21780564	CotAD_74347	CAMK_CDPK	Ghi_At8	64409104-64413469
gnl|CHGC|GOBAR_AA05850	RLK-Pelle_CrRLK1L-1	Gba_At12	47224328-47227958	CotAD_75497	RLK-Pelle_CrRLK1L-1	Ghi_At8	70860931-70863465
gnl|CHGC|GOBAR_AA02371	RLK-Pelle_RLCK-V	Gba_At12	3653372-3656182	CotAD_46790	RLK-Pelle_RLCK-V	Ghi_At8	44544510-44547320
gnl|CHGC|GOBAR_AA04301	CMGC_MAPK	Gba_At12	14905126-14906320	CotAD_65813	CMGC_MAPK	Ghi_At8	71497008-71497908
gnl|CHGC|GOBAR_AA12907	TKL-Pl-4	Gba_At12	620901-625016	CotAD_12913	TKL-Pl-4	Ghi_At8	43504795-43507689
gnl|CHGC|GOBAR_AA14485	RLK-Pelle_RLCK-VI	Gba_At12	844585-846360	CotAD_12946	RLK-Pelle_RLCK-VI	Ghi_At8	43188865-43190480
gnl|CHGC|GOBAR_AA38023	RLK-Pelle_RLCK-VIIa-2	Gba_At12	2064762-2067043	CotAD_34978	RLK-Pelle_RLCK-VIIa-2	Ghi_At8	41703817-41705856
gnl|CHGC|GOBAR_AA06933	CMGC_GSK	Gba_At12	8467252-8471880	CotAD_23495	CMGC_GSK	Ghi_At8	39927351-39930782
gnl|CHGC|GOBAR_AA07659	RLK-Pelle_CrRLK1L-1	Gba_At12	10739747-10742265	CotAD_39949	RLK-Pelle_CrRLK1L-1	Ghi_At8	37738131-37740116
gnl|CHGC|GOBAR_AA01501	RLK-Pelle_WAK_LRK10L-1	Gba_At12	12438827-12446376	CotAD_59510	RLK-Pelle_WAK_LRK10L-1	Ghi_At8	36848296-36849090
gnl|CHGC|GOBAR_AA07599	RLK-Pelle_LysM	Gba_At12	16941027-16942769	CotAD_46377	RLK-Pelle_LysM	Ghi_At8	33616097-33617905
gnl|CHGC|GOBAR_AA36852	CMGC_CDK-CRK7-CDK9	Gba_At12	45802521-45806161	CotAD_75626	CMGC_CDK-CRK7-CDK9	Ghi_At8	29442328-29447566
gnl|CHGC|GOBAR_AA20133	CMGC_CK2	Gba_At12	47504398-47507782	CotAD_63792	CMGC_CK2	Ghi_At8	19397450-19400834
gnl|CHGC|GOBAR_AA00432	RLK-Pelle_RLCK-VI	Gba_At12	62391532-62395568	CotAD_64267	RLK-Pelle_RLCK-VI	Ghi_At8	5784415-5786919
gnl|CHGC|GOBAR_AA27149	RLK-Pelle_RLCK-V	Gba_At12	74148489-74150780	CotAD_51145	RLK-Pelle_RLCK-V	Ghi_At8	2924466-2926757
gnl|CHGC|GOBAR_AA18504	TKL-Pl-5	Gba_At12	74810507-74818425	CotAD_64526	TKL-Pl-5	Ghi_At8	2414154-2417394
gnl|CHGC|GOBAR_AA23032	CAMK_CAMKL-CHK1	Gba_At12	76278760-76285942	CotAD_60912	CAMK_CAMKL-CHK1	Ghi_At8	1609596-1616116
gnl|CHGC|GOBAR_AA29459	RLK-Pelle_URK-3	Gba_At12	77007337-77011789	CotAD_33119	RLK-Pelle_URK-3	Ghi_At8	1104663-1107379
gnl|CHGC|GOBAR_AA03617	CMGC_GSK	Gba_At12	77948198-77950961	CotAD_33066	CMGC_GSK	Ghi_At8	96155-98918
gnl|CHGC|GOBAR_AA24778	CMGC_CDK-CRK7-CDK9	Gba_At13	80538972-80546099	CotAD_70771	CMGC_CDK-CRK7-CDK9	Ghi_At13	7814897-7816618
gnl|CHGC|GOBAR_AA24237	RLK-Pelle_LRR-III	Gba_At13	91744194-91746112	CotAD_57023	RLK-Pelle_LRR-III	Ghi_At13	15833093-15835011
gnl|CHGC|GOBAR_AA17728	RLK-Pelle_LRR-VI-1	Gba_At13	98634240-98638438	CotAD_64199	RLK-Pelle_LRR-VI-1	Ghi_At13	21090356-21094555
gnl|CHGC|GOBAR_AA13206	NEK	Gba_At13	100829198-100831908	CotAD_68138	NEK	Ghi_At13	22970107-22972814
gnl|CHGC|GOBAR_AA23002	CMGC_CDK-CRK7-CDK9	Gba_At13	101062774-101066412	CotAD_41125	CMGC_CDK-CRK7-CDK9	Ghi_At13	23275966-23281663
gnl|CHGC|GOBAR_AA10611	RLK-Pelle_URK-1	Gba_At13	4661621-4665190	CotAD_33048	RLK-Pelle_URK-1	Ghi_At13	90893480-90897053
gnl|CHGC|GOBAR_AA08305	RLK-Pelle_L-LEC	Gba_At13	6370105-6372112	CotAD_65642	RLK-Pelle_L-LEC	Ghi_At13	85540253-85542259
gnl|CHGC|GOBAR_AA10425	BUB	Gba_At13	11111427-11117020	CotAD_67683	BUB	Ghi_At13	82974720-82979210
gnl|CHGC|GOBAR_AA10223	AGC_RSK-2	Gba_At13	13860990-13867956	CotAD_33403	AGC_RSK-2	Ghi_At13	77385950-77392912
gnl|CHGC|GOBAR_AA31984	CAMK_CDPK	Gba_At13	14089846-14095004	CotAD_33393	CAMK_CDPK	Ghi_At13	77236379-77239003
gnl|CHGC|GOBAR_AA03886	CAMK_CDPK	Gba_At13	14130449-14133371	CotAD_33390	CAMK_CDPK	Ghi_At13	77018035-77020835
gnl|CHGC|GOBAR_AA03896	RLK-Pelle_RLCK-VIIa-2	Gba_At13	14449783-14452780	CotAD_33383	RLK-Pelle_RLCK-VIIa-2	Ghi_At13	76895692-76898688
gnl|CHGC|GOBAR_AA28949	RLK-Pelle_LRR-II	Gba_At13	14575445-14588525	CotAD_33376	RLK-Pelle_LRR-II	Ghi_At13	76769709-76775717
gnl|CHGC|GOBAR_AA27114	RLK-Pelle_RLCK-VIIa-2	Gba_At13	18265486-18267592	CotAD_61305	RLK-Pelle_RLCK-VIIa-2	Ghi_At13	74391046-74393972
gnl|CHGC|GOBAR_AA23893	Group-Pl-3	Gba_At13	36771477-36778035	CotAD_60745	Group-Pl-3	Ghi_At13	65549985-65556592
gnl|CHGC|GOBAR_AA22524	RLK-Pelle_LRR-II	Gba_At13	59777900-59780891	CotAD_70108	RLK-Pelle_LRR-II	Ghi_At13	57974370-57977360
gnl|CHGC|GOBAR_AA22498	RLK-Pelle_LRR-VII-2	Gba_At13	102864182-102866386	CotAD_06868	RLK-Pelle_LRR-VII-2	Ghi_At13	25417871-25420075
gnl|CHGC|GOBAR_AA02804	RLK-Pelle_RLCK-VIIa-2	Gba_At13	103433065-103434807	CotAD_06790	RLK-Pelle_RLCK-VIIa-2	Ghi_At13	24635428-24637107
gnl|CHGC|GOBAR_AA28465	RLK-Pelle_LRR-III	Gba_At13	5001425-5005657	CotAD_33020	RLK-Pelle_LRR-III	Ghi_At13	91210990-91214061
gnl|CHGC|GOBAR_AA18689	RLK-Pelle_RLCK-VIIa-2	Gba_At13	9193482-9198180	CotAD_74063	RLK-Pelle_RLCK-VIIa-2	Ghi_At13	81770165-81774165
gnl|CHGC|GOBAR_AA27113	RLK-Pelle_RLCK-VIIa-2	Gba_At13	18263059-18265066	CotAD_61304	RLK-Pelle_RLCK-VIIa-2	Ghi_At13	74388624-74390626
gnl|CHGC|GOBAR_AA25007	TKL-Pl-5	Gba_At13	25987220-25997682	CotAD_71555	TKL-Pl-5	Ghi_At13	52011365-52014863
gnl|CHGC|GOBAR_AA33395	CK1_CK1-Pl	Gba_At13	72289303-72294136	CotAD_41130	CK1_CK1-Pl	Ghi_At13	23340632-23345445
gnl|CHGC|GOBAR_AA29311	RLK-Pelle_LRR-I-2	Gba_At13	92464663-92469499	CotAD_47309	RLK-Pelle_LRR-I-2	Ghi_At13	15208441-15211707
gnl|CHGC|GOBAR_AA34201	RLK-Pelle_LRR-XI-1	Gba_At2	2694515-2705070	CotAD_71264	RLK-Pelle_LRR-XI-1	Ghi_At1	43535236-43537644
gnl|CHGC|GOBAR_AA37869	RLK-Pelle_LRR-Xb-1	Gba_At2	91842946-91846199	CotAD_19693	RLK-Pelle_LRR-Xb-1	Ghi_At1	85286289-85287092
gnl|CHGC|GOBAR_AA12270	RLK-Pelle_CrRLK1L-1	Gba_At2	96202047-96204482	CotAD_19601	RLK-Pelle_CrRLK1L-1	Ghi_At1	86892352-86893494
gnl|CHGC|GOBAR_AA12855	RLK-Pelle_SD-2b	Gba_At2	20808671-20812982	CotAD_60403	RLK-Pelle_SD-2b	Ghi_At3	3476336-3478742
gnl|CHGC|GOBAR_AA02772	RLK-Pelle_LRR-VIII-1	Gba_At2	33532644-33541922	CotAD_61336	RLK-Pelle_LRR-VIII-1	Ghi_At3	9987412-9991875
gnl|CHGC|GOBAR_AA22372	RLK-Pelle_LRR-III	Gba_At2	43884570-43886518	CotAD_57276	RLK-Pelle_LRR-III	Ghi_At3	15082183-15084131
gnl|CHGC|GOBAR_AA04389	RLK-Pelle_WAK	Gba_At2	69478003-69480497	CotAD_69772	RLK-Pelle_WAK	Ghi_At3	58088892-58091394
gnl|CHGC|GOBAR_AA27189	RLK-Pelle_PERK-1	Gba_At2	79854215-79859328	CotAD_76313	RLK-Pelle_PERK-1	Ghi_At3	71837160-71842037
gnl|CHGC|GOBAR_AA39510	AGC_NDR	Gba_At2	4581087-4584493	CotAD_71296	AGC_NDR	Ghi_At3	5618193-5624729
gnl|CHGC|GOBAR_AA12619	RLK-Pelle_RLCK-VIII	Gba_At2	8189776-8195792	CotAD_36592	RLK-Pelle_RLCK-VIII	Ghi_At3	39441412-39444349
gnl|CHGC|GOBAR_AA21989	TKL-Pl-4	Gba_At2	10140479-10145921	CotAD_64776	TKL-Pl-4	Ghi_At3	41569056-41585991
gnl|CHGC|GOBAR_AA35715	RLK-Pelle_RLCK-VIIa-2	Gba_At2	62054331-62057301	CotAD_65955	RLK-Pelle_RLCK-VIIa-2	Ghi_At3	76608937-76611909
gnl|CHGC|GOBAR_AA13097	RLK-Pelle_L-LEC	Gba_At2	11055819-11057871	CotAD_57779	RLK-Pelle_L-LEC	Ghi_At3	39249498-39251549
gnl|CHGC|GOBAR_AA02096	RLK-Pelle_WAK	Gba_At2	11983391-11985546	CotAD_62160	RLK-Pelle_WAK	Ghi_At3	37966937-37968624
gnl|CHGC|GOBAR_AA12190	RLK-Pelle_RKF3	Gba_At2	12655068-12656720	CotAD_67060	RLK-Pelle_RKF3	Ghi_At3	37310004-37311851
gnl|CHGC|GOBAR_AA16555	RLK-Pelle_WAK	Gba_At2	935063-938132	CotAD_30476	RLK-Pelle_WAK	Ghi_At9	4249020-4251953
gnl|CHGC|GOBAR_AA09505	RLK-Pelle_LRR-XI-1	Gba_At2	10756556-10760020	CotAD_34828	RLK-Pelle_LRR-XI-1	Ghi_At9	34041435-34044695
gnl|CHGC|GOBAR_AA10163	RLK-Pelle_PERK-2	Gba_At2	11612389-11617406	CotAD_63672	RLK-Pelle_PERK-2	Ghi_At9	37785550-37790610
gnl|CHGC|GOBAR_AA13410	CAMK_OST1L	Gba_At2	14939131-14940756	CotAD_07440	CAMK_OST1L	Ghi_At9	38869408-38871599
gnl|CHGC|GOBAR_AA19174	RLK-Pelle_LRR-XI-1	Gba_At2	19147854-19150814	CotAD_07540	RLK-Pelle_LRR-XI-1	Ghi_At9	39959532-39962503
gnl|CHGC|GOBAR_AA10145	STE_STE11	Gba_At2	11378064-11380940	CotAD_49868	STE_STE11	Ghi_At9	57073108-57077728
gnl|CHGC|GOBAR_AA19559	RLK-Pelle_LRR-XI-1	Gba_At3	40181975-40186631	CotAD_62456	RLK-Pelle_LRR-XI-1	Ghi_At11	28251085-28255074
gnl|CHGC|GOBAR_AA14595	NAK	Gba_At3	22572581-22579987	CotAD_68448	NAK	Ghi_At12	59014596-59021179
gnl|CHGC|GOBAR_AA12568	CMGC_CLK	Gba_At3	24836224-24840537	CotAD_65705	CMGC_CLK	Ghi_At12	88479140-88482684
gnl|CHGC|GOBAR_AA17722	CMGC_MAPK	Gba_At3	31424659-31427772	CotAD_62956	CMGC_MAPK	Ghi_At12	90068687-90071638
gnl|CHGC|GOBAR_AA04496	TKL-Pl-5	Gba_At3	61737997-61742175	CotAD_50058	TKL-Pl-5	Ghi_At12	94919137-94923315
gnl|CHGC|GOBAR_AA02237	STE_STE20-Pl	Gba_At3	63213398-63219751	CotAD_65874	STE_STE20-Pl	Ghi_At12	99099626-99104400
gnl|CHGC|GOBAR_AA25302	RLK-Pelle_LRR-III	Gba_At3	43049504-43052047	CotAD_70286	RLK-Pelle_LRR-III	Ghi_At12	76811218-76814463
gnl|CHGC|GOBAR_AA35109	TKL-Pl-4	Gba_At3	49530034-49532477	CotAD_54555	TKL-Pl-4	Ghi_At12	55415480-55419882
gnl|CHGC|GOBAR_AA30183	RLK-Pelle_LRR-VI-1	Gba_At3	56915789-56920659	CotAD_69140	RLK-Pelle_LRR-VI-1	Ghi_At12	46126518-46129160
gnl|CHGC|GOBAR_AA12384	RLK-Pelle_LRR-III	Gba_At3	93929905-93932667	CotAD_62520	RLK-Pelle_LRR-III	Ghi_At12	7271661-7274326
gnl|CHGC|GOBAR_AA14046	RLK-Pelle_WAK_LRK10L-1	Gba_At3	94239975-94242948	CotAD_62516	RLK-Pelle_WAK_LRK10L-1	Ghi_At12	7219199-7222238
gnl|CHGC|GOBAR_AA11531	RLK-Pelle_SD-2b	Gba_At3	2627159-2629569	CotAD_45185	RLK-Pelle_SD-2b	Ghi_At5	655959-658184
gnl|CHGC|GOBAR_AA30982	STE_STE11	Gba_At3	5072459-5074152	CotAD_44892	STE_STE11	Ghi_At5	2681228-2682679
gnl|CHGC|GOBAR_AA34765	RLK-Pelle_RLCK-VIIa-2	Gba_At3	7489764-7492705	CotAD_40205	RLK-Pelle_RLCK-VIIa-2	Ghi_At5	6741219-6743124
gnl|CHGC|GOBAR_AA28756	RLK-Pelle_SD-2b	Gba_At3	8840901-8843238	CotAD_67435	RLK-Pelle_SD-2b	Ghi_At5	7284018-7287020
gnl|CHGC|GOBAR_AA12037	RLK-Pelle_LRR-XI-2	Gba_At3	14804348-14806267	CotAD_70689	RLK-Pelle_LRR-XI-2	Ghi_At5	8155403-8157410
gnl|CHGC|GOBAR_AA10753	CMGC_CDK-CRK7-CDK9	Gba_At3	17245613-17250560	CotAD_34259	CMGC_CDK-CRK7-CDK9	Ghi_At5	8793114-8797357
gnl|CHGC|GOBAR_AA08248	CMGC_MAPK	Gba_At3	81372303-81375229	CotAD_61841	CMGC_MAPK	Ghi_At5	19650715-19653641
gnl|CHGC|GOBAR_AA22997	RLK-Pelle_LRR-III	Gba_At3	86295071-86300235	CotAD_69284	RLK-Pelle_LRR-III	Ghi_At5	34309816-34313634
gnl|CHGC|GOBAR_AA15263	CMGC_CDK-PITSLRE	Gba_At3	86494899-86498315	CotAD_55993	CMGC_CDK-PITSLRE	Ghi_At5	38816155-38820688
gnl|CHGC|GOBAR_AA11974	RLK-Pelle_RLCK-VIIb	Gba_At3	93026548-93028683	CotAD_61535	RLK-Pelle_RLCK-VIIb	Ghi_At5	42107338-42118635
gnl|CHGC|GOBAR_AA31116	RLK-Pelle_LRR-Xa	Gba_At3	94759893-94761728	CotAD_55480	RLK-Pelle_LRR-Xa	Ghi_At5	43824002-43826582
gnl|CHGC|GOBAR_AA11429	RLK-Pelle_LRR-V	Gba_At3	98381674-98387388	CotAD_28859	RLK-Pelle_LRR-V	Ghi_At5	47948018-47955228
gnl|CHGC|GOBAR_AA09779	RLK-Pelle_DLSV	Gba_At3	98580233-98584055	CotAD_52923	RLK-Pelle_DLSV	Ghi_At5	49527894-49531560
gnl|CHGC|GOBAR_AA18638	STE_STE-Pl	Gba_At3	99039706-99049699	CotAD_64436	STE_STE-Pl	Ghi_At5	49741766-49764894
gnl|CHGC|GOBAR_AA36346	RLK-Pelle_RLCK-VIIa-2	Gba_At5	1544952-1546631	CotAD_73699	RLK-Pelle_RLCK-VIIa-2	Ghi_At1	5452150-5455562
gnl|CHGC|GOBAR_AA37211	RLK-Pelle_DLSV	Gba_At5	11792071-11795703	CotAD_47277	RLK-Pelle_DLSV	Ghi_At1	33702189-33705113
gnl|CHGC|GOBAR_AA20099	RLK-Pelle_DLSV	Gba_At5	13723064-13730505	CotAD_52283	RLK-Pelle_DLSV	Ghi_At3	2482906-2490348
gnl|CHGC|GOBAR_AA29606	RLK-Pelle_LRR-XI-1	Gba_At5	18215806-18218721	CotAD_53087	RLK-Pelle_LRR-XI-1	Ghi_At3	12210583-12213537
gnl|CHGC|GOBAR_AA11017	CMGC_Pl-Tthe	Gba_At5	2460071-2472459	CotAD_52759	CMGC_Pl-Tthe	Ghi_At9	49462592-49470296
gnl|CHGC|GOBAR_AA35239	RLK-Pelle_LRR-III	Gba_At5	3821030-3822393	CotAD_63572	RLK-Pelle_LRR-III	Ghi_At9	50917350-50919239
gnl|CHGC|GOBAR_AA27700	TKL-Pl-8	Gba_At5	4406313-4407922	CotAD_39691	TKL-Pl-8	Ghi_At9	50968201-50970139
gnl|CHGC|GOBAR_AA31170	TKL-Pl-1	Gba_At5	5645991-5648235	CotAD_60727	TKL-Pl-1	Ghi_At9	51840813-51843057
gnl|CHGC|GOBAR_AA31172	RLK-Pelle_LRR-XI-1	Gba_At5	5654415-5659149	CotAD_60729	RLK-Pelle_LRR-XI-1	Ghi_At9	51848873-51851870
gnl|CHGC|GOBAR_AA20611	STE_STE11	Gba_At5	10310692-10313535	CotAD_25132	STE_STE11	Ghi_At9	36568093-36570628
gnl|CHGC|GOBAR_AA24839	RLK-Pelle_LRR-XI-1	Gba_At5	14324879-14328205	CotAD_07407	RLK-Pelle_LRR-XI-1	Ghi_At9	38434512-38437668
gnl|CHGC|GOBAR_AA16453	RLK-Pelle_L-LEC	Gba_At5	5457136-5463916	CotAD_45262	RLK-Pelle_L-LEC	Ghi_At9	52129926-52135939
gnl|CHGC|GOBAR_AA21451	NEK	Gba_At5	7924064-7930057	CotAD_12382	NEK	Ghi_At9	54130135-54136141
gnl|CHGC|GOBAR_AA21070	AGC_RSK-2	Gba_At5	8310023-8315113	CotAD_37798	AGC_RSK-2	Ghi_At9	55742628-55745655
gnl|CHGC|GOBAR_AA18116	RLK-Pelle_LRR-XII-1	Gba_At5	70013377-70016593	CotAD_09444	RLK-Pelle_LRR-XII-1	Ghi_At9	53758132-53761327
gnl|CHGC|GOBAR_AA18610	RLK-Pelle_SD-2b	Gba_At5	96804099-96806459	CotAD_28575	RLK-Pelle_SD-2b	Ghi_At9	58745860-58747167
gnl|CHGC|GOBAR_AA20620	RLK-Pelle_LRR-VI-2	Gba_At5	10375423-10378927	CotAD_30002	RLK-Pelle_LRR-VI-2	Ghi_At9	46859092-46862735
gnl|CHGC|GOBAR_AA37291	RLK-Pelle_RLCK-XI	Gba_At5	11172866-11175022	CotAD_44530	RLK-Pelle_RLCK-XI	Ghi_At9	46042908-46045064
gnl|CHGC|GOBAR_AA24285	RLK-Pelle_RLCK-X	Gba_At5	11408324-11411023	CotAD_44559	RLK-Pelle_RLCK-X	Ghi_At9	45778385-45781083
gnl|CHGC|GOBAR_AA25722	CK1_CK1-Pl	Gba_At5	12666432-12673115	CotAD_70814	CK1_CK1-Pl	Ghi_At9	45656965-45663988
gnl|CHGC|GOBAR_AA31917	CMGC_MAPK	Gba_At5	16252498-16254478	CotAD_55518	CMGC_MAPK	Ghi_At9	40822697-40824677
gnl|CHGC|GOBAR_AA04671	RLK-Pelle_LRR-Xb-1	Gba_At5	23452538-23453638	CotAD_69129	RLK-Pelle_LRR-Xb-1	Ghi_At9	36754966-36756066
gnl|CHGC|GOBAR_AA31412	RLK-Pelle_LRR-VII-3	Gba_At5	25501488-25503374	CotAD_59559	RLK-Pelle_LRR-VII-3	Ghi_At9	35583473-35586898
gnl|CHGC|GOBAR_AA10706	RLK-Pelle_CR4L	Gba_At5	27315844-27317301	CotAD_63020	RLK-Pelle_CR4L	Ghi_At9	34414834-34416267
gnl|CHGC|GOBAR_AA18540	AGC-Pl	Gba_At5	29777024-29780138	CotAD_57170	AGC-Pl	Ghi_At9	32637730-32640470
gnl|CHGC|GOBAR_AA14802	RLK-Pelle_RLCK-VIII	Gba_At5	51812478-51815476	CotAD_75096	RLK-Pelle_RLCK-VIII	Ghi_At9	24450834-24453324
gnl|CHGC|GOBAR_AA00191	RLK-Pelle_DLSV	Gba_At5	52796136-52799846	CotAD_72429	RLK-Pelle_DLSV	Ghi_At9	13965934-13968486
gnl|CHGC|GOBAR_AA12495	RLK-Pelle_LRR-VI-1	Gba_At5	75797781-75805944	CotAD_47824	RLK-Pelle_LRR-VI-1	Ghi_At9	1447998-1451087
gnl|CHGC|GOBAR_AA33552	RLK-Pelle_SD-2b	Gba_At5	6702544-6705563	CotAD_12506	RLK-Pelle_SD-2b	Ghi_At9	55217288-55219705
gnl|CHGC|GOBAR_AA34845	RLK-Pelle_L-LEC	Gba_At5	8835801-8837894	CotAD_09490	RLK-Pelle_L-LEC	Ghi_At9	53473210-53475303
gnl|CHGC|GOBAR_AA29197	CMGC_MAPK	Gba_At5	9471777-9473956	CotAD_09564	CMGC_MAPK	Ghi_At9	52915237-52917415
gnl|CHGC|GOBAR_AA37068	CMGC_MAPK	Gba_At5	9725034-9727127	CotAD_09571	CMGC_MAPK	Ghi_At9	52849269-52851362
gnl|CHGC|GOBAR_AA20692	RLK-Pelle_LRR-III	Gba_At5	9781199-9791634	CotAD_09577	RLK-Pelle_LRR-III	Ghi_At9	52812011-52816813
gnl|CHGC|GOBAR_AA25610	AGC_RSK-2	Gba_At5	67285908-67287266	CotAD_05776	AGC_RSK-2	Ghi_At9	83744302-83746112
gnl|CHGC|GOBAR_AA40598	RLK-Pelle_CrRLK1L-1	Gba_At5	88541661-88544141	CotAD_30872	RLK-Pelle_CrRLK1L-1	Ghi_At9	66709918-66712413
gnl|CHGC|GOBAR_AA35332	AGC_RSK-2	Gba_At5	92053548-92055553	CotAD_47649	AGC_RSK-2	Ghi_At9	64211501-64213513
gnl|CHGC|GOBAR_AA06259	CMGC_CDK-Pl	Gba_At5	94141454-94143493	CotAD_51704	CMGC_CDK-Pl	Ghi_At9	63296213-63298254
gnl|CHGC|GOBAR_AA07213	RLK-Pelle_RLCK-V	Gba_At5	95522453-95525654	CotAD_27616	RLK-Pelle_RLCK-V	Ghi_At9	62453562-62456510
gnl|CHGC|GOBAR_AA35939	RLK-Pelle_SD-2b	Gba_At5	96970649-96971962	CotAD_28572	RLK-Pelle_SD-2b	Ghi_At9	58830634-58832994
gnl|CHGC|GOBAR_AA35310	AGC_PDK1	Gba_At5	33882720-33889946	CotAD_05560	AGC_PDK1	Ghi_At9	85690276-85696146
gnl|CHGC|GOBAR_AA22534	RLK-Pelle_DLSV	Gba_At5	43831109-43835966	CotAD_63757	RLK-Pelle_DLSV	Ghi_At9	69657802-69661301
gnl|CHGC|GOBAR_AA27084	RLK-Pelle_RLCK-VIIa-2	Gba_At5	87625029-87627503	CotAD_30837	RLK-Pelle_RLCK-VIIa-2	Ghi_At9	66010348-66012822
gnl|CHGC|GOBAR_AA26841	TKL-Pl-5	Gba_At5	94973631-94980554	CotAD_66213	TKL-Pl-5	Ghi_At9	61530925-61537875
gnl|CHGC|GOBAR_AA22436	RLK-Pelle_LRR-XI-1	Gba_At6	4578292-4583803	CotAD_54436	RLK-Pelle_LRR-XI-1	Ghi_At1	65069851-65082864
gnl|CHGC|GOBAR_AA39745	RLK-Pelle_SD-2b	Gba_At6	8433139-8439173	CotAD_32906	RLK-Pelle_SD-2b	Ghi_At1	66535127-66539865
gnl|CHGC|GOBAR_AA15790	CAMK_CAMKL-CHK1	Gba_At6	11653786-11663160	CotAD_17719	CAMK_CAMKL-CHK1	Ghi_At1	69904545-69912885
gnl|CHGC|GOBAR_AA00077	RLK-Pelle_SD-2b	Gba_At6	12163785-12165134	CotAD_17694	RLK-Pelle_SD-2b	Ghi_At1	70459580-70460929
gnl|CHGC|GOBAR_AA00064	RLK-Pelle_LRR-III	Gba_At6	12794441-12798583	CotAD_17672	RLK-Pelle_LRR-III	Ghi_At1	71100922-71103502
gnl|CHGC|GOBAR_AA13424	RLK-Pelle_LRR-III	Gba_At6	27897715-27903104	CotAD_60775	RLK-Pelle_LRR-III	Ghi_At1	79832521-79835391
gnl|CHGC|GOBAR_AA00789	RLK-Pelle_LRR-VII-2	Gba_At6	32971048-32973498	CotAD_74115	RLK-Pelle_LRR-VII-2	Ghi_At1	82772488-82774938
gnl|CHGC|GOBAR_AA11772	RLK-Pelle_LRR-XIIIb	Gba_At6	24199627-24207657	CotAD_71119	RLK-Pelle_LRR-XIIIb	Ghi_At1	323724-330230
gnl|CHGC|GOBAR_AA15904	RLK-Pelle_LRR-XII-1	Gba_At6	96395108-96400870	CotAD_52268	RLK-Pelle_LRR-XII-1	Ghi_At1	20916118-20919912
gnl|CHGC|GOBAR_AA02190	RLK-Pelle_DLSV	Gba_At6	100001197-100004772	CotAD_19212	RLK-Pelle_DLSV	Ghi_At1	28965548-28968287
gnl|CHGC|GOBAR_AA02189	RLK-Pelle_DLSV	Gba_At6	100007440-100010029	CotAD_19219	RLK-Pelle_DLSV	Ghi_At1	29168108-29170670
gnl|CHGC|GOBAR_AA02188	RLK-Pelle_DLSV	Gba_At6	100017411-100019952	CotAD_19220	RLK-Pelle_DLSV	Ghi_At1	29177850-29180112
gnl|CHGC|GOBAR_AA00574	RLK-Pelle_RLCK-VIIa-1	Gba_At6	101367337-101368953	CotAD_19248	RLK-Pelle_RLCK-VIIa-1	Ghi_At1	30395425-30397042
gnl|CHGC|GOBAR_AA27574	RLK-Pelle_LRR-III	Gba_At6	108216624-108219269	CotAD_55539	RLK-Pelle_LRR-III	Ghi_At1	34862013-34864658
gnl|CHGC|GOBAR_AA32581	CAMK_CAMKL-CHK1	Gba_At6	112369309-112370427	CotAD_24410	CAMK_CAMKL-CHK1	Ghi_At1	63475141-63476451
gnl|CHGC|GOBAR_AA33808	RLK-Pelle_LRR-VII-1	Gba_At6	112413460-112416941	CotAD_24413	RLK-Pelle_LRR-VII-1	Ghi_At1	63510594-63513843
gnl|CHGC|GOBAR_AA27881	RLK-Pelle_DLSV	Gba_At6	112652017-112659514	CotAD_24443	RLK-Pelle_DLSV	Ghi_At1	63773908-63780407
gnl|CHGC|GOBAR_AA04748	RLK-Pelle_DLSV	Gba_At6	76734247-76737606	CotAD_72338	RLK-Pelle_DLSV	Ghi_At1	39488154-39491510
gnl|CHGC|GOBAR_AA04516	RLK-Pelle_DLSV	Gba_At6	78747122-78750009	CotAD_73474	RLK-Pelle_DLSV	Ghi_At1	41948167-41951054
gnl|CHGC|GOBAR_AA11783	RLK-Pelle_LRR-VII-2	Gba_At6	83385587-83387895	CotAD_76570	RLK-Pelle_LRR-VII-2	Ghi_At1	51480457-51482765
gnl|CHGC|GOBAR_AA22404	RLK-Pelle_LRR-XII-1	Gba_At6	62204494-62207646	CotAD_73763	RLK-Pelle_LRR-XII-1	Ghi_At1	54097750-54100847
gnl|CHGC|GOBAR_AA22250	TKL-Pl-5	Gba_At6	76618539-76624165	CotAD_75512	TKL-Pl-5	Ghi_At1	40150658-40155701
gnl|CHGC|GOBAR_AA02193	RLK-Pelle_DLSV	Gba_At6	99983841-99986324	CotAD_19216	RLK-Pelle_DLSV	Ghi_At1	29145278-29147761
gnl|CHGC|GOBAR_AA09082	TKL-Pl-4	Gba_At6	106032727-106034990	CotAD_52354	TKL-Pl-4	Ghi_At1	28505555-28507818
gnl|CHGC|GOBAR_AA17723	RLK-Pelle_L-LEC	Gba_At6	85660271-85662076	CotAD_52110	RLK-Pelle_L-LEC	Ghi_At6	54581212-54583221
gnl|CHGC|GOBAR_AA30579	RLK-Pelle_SD-2b	Gba_At6	2198666-2202088	CotAD_03678	RLK-Pelle_SD-2b	Ghi_At9	43063979-43067904
gnl|CHGC|GOBAR_AA16143	CAMK_CAMKL-CHK1	Gba_At6	98100201-98106034	CotAD_12447	CAMK_CAMKL-CHK1	Ghi_At9	54710824-54715458
gnl|CHGC|GOBAR_AA27940	RLK-Pelle_CR4L	Gba_At6	108796582-108799023	CotAD_31160	RLK-Pelle_CR4L	Ghi_At9	57689579-57691603
gnl|CHGC|GOBAR_AA06778	CAMK_CDPK	Gba_At6	115137150-115139296	CotAD_05731	CAMK_CDPK	Ghi_At9	83995028-83997183
gnl|CHGC|GOBAR_AA10985	RLK-Pelle_LRR-XI-1	Gba_At6	29352004-29355522	CotAD_52756	RLK-Pelle_LRR-XI-1	Ghi_At9	49428516-49431623
gnl|CHGC|GOBAR_AA20508	TKL-Pl-6	Gba_At7	45434907-45440379	CotAD_51899	TKL-Pl-6	Ghi_At7	16659143-16665344
gnl|CHGC|GOBAR_AA04072	RLK-Pelle_LRR-I-1	Gba_At7	46035799-46044073	CotAD_51911	RLK-Pelle_LRR-I-1	Ghi_At7	17016668-17021160
gnl|CHGC|GOBAR_AA14527	TKL-Pl-7	Gba_At7	79646029-79651883	CotAD_73544	TKL-Pl-7	Ghi_At7	24222576-24227869
gnl|CHGC|GOBAR_AA30110	RLK-Pelle_LRR-Xa	Gba_At7	87116956-87118885	CotAD_57532	RLK-Pelle_LRR-Xa	Ghi_At7	29565197-29569054
gnl|CHGC|GOBAR_AA24198	CAMK_AMPK	Gba_At7	89200876-89208861	CotAD_24954	CAMK_AMPK	Ghi_At7	31829001-31833232
gnl|CHGC|GOBAR_AA30141	RLK-Pelle_LRR-XI-1	Gba_At7	14408131-14411306	CotAD_57832	RLK-Pelle_LRR-XI-1	Ghi_At7	30311026-30314247
gnl|CHGC|GOBAR_AA09612	CMGC_MAPK	Gba_At7	30396099-30399467	CotAD_56362	CMGC_MAPK	Ghi_At7	19696534-19699854
gnl|CHGC|GOBAR_AA09615	RLK-Pelle_RLCK-V	Gba_At7	30471419-30474901	CotAD_56361	RLK-Pelle_RLCK-V	Ghi_At7	19655238-19657997
gnl|CHGC|GOBAR_AA08283	RLK-Pelle_CrRLK1L-1	Gba_At7	78270402-78272509	CotAD_17373	RLK-Pelle_CrRLK1L-1	Ghi_At7	14269787-14272393
gnl|CHGC|GOBAR_AA18088	RLK-Pelle_RLCK-VIIa-2	Gba_At7	1864813-1866603	CotAD_63567	RLK-Pelle_RLCK-VIIa-2	Ghi_At9	50898864-50900572
gnl|CHGC|GOBAR_AA23177	RLK-Pelle_LRR-VII-2	Gba_At7	3082835-3086183	CotAD_45281	RLK-Pelle_LRR-VII-2	Ghi_At9	52033087-52035645
gnl|CHGC|GOBAR_AA19781	CMGC_GSK	Gba_At8	4089019-4096835	CotAD_53331	CMGC_GSK	Ghi_At1	6369620-6372434
gnl|CHGC|GOBAR_AA27181	RLK-Pelle_LRR-XIIIa	Gba_At8	99202876-99213675	CotAD_39917	RLK-Pelle_LRR-II	Ghi_At1	14559543-14565499
gnl|CHGC|GOBAR_AA32504	STE_STE11	Gba_At8	111165672-111167005	CotAD_08639	STE_STE11	Ghi_At1	51373587-51375637
gnl|CHGC|GOBAR_AA33850	RLK-Pelle_LRR-VI-2	Gba_At8	111249835-111253495	CotAD_08656	RLK-Pelle_LRR-VI-2	Ghi_At1	51516239-51519916
gnl|CHGC|GOBAR_AA15839	TKL_CTR1-DRK-2	Gba_At8	112294065-112300544	CotAD_08780	TKL_CTR1-DRK-2	Ghi_At1	52841416-52847905
gnl|CHGC|GOBAR_AA08397	RLK-Pelle_RLCK-XII-1	Gba_At9	71305622-71312177	CotAD_19798	RLK-Pelle_RLCK-XII-1	Ghi_At11	7360662-7365575
gnl|CHGC|GOBAR_AA08392	RLK-Pelle_LRR-VI-2	Gba_At9	71336942-71341757	CotAD_19795	RLK-Pelle_LRR-VI-2	Ghi_At11	7384482-7388217
gnl|CHGC|GOBAR_AA23483	CAMK_CDPK	Gba_At9	71458162-71460086	CotAD_19789	CAMK_CDPK	Ghi_At11	7465543-7467336
gnl|CHGC|GOBAR_AA08743	RLK-Pelle_RLCK-VIIa-2	Gba_At9	67072959-67075300	CotAD_62427	RLK-Pelle_RLCK-VIIa-2	Ghi_At12	15934932-15937531
gnl|CHGC|GOBAR_AA29751	RLK-Pelle_DLSV	Gba_At9	67260808-67262581	CotAD_62120	RLK-Pelle_DLSV	Ghi_At12	45024082-45027155
gnl|CHGC|GOBAR_AA35692	RLK-Pelle_CrRLK1L-1	Gba_At9	73203454-73206141	CotAD_65912	RLK-Pelle_CrRLK1L-1	Ghi_At12	91628759-91631962
gnl|CHGC|GOBAR_AA00719	RLK-Pelle_LRK10L-2	Gba_At9	327888-329018	CotAD_10926	RLK-Pelle_LRK10L-2	Ghi_At6	3864744-3865673
gnl|CHGC|GOBAR_AA11239	CMGC_MAPK	Gba_At9	1530788-1537076	CotAD_26141	CMGC_MAPK	Ghi_At6	5252795-5260445
gnl|CHGC|GOBAR_AA32242	CMGC_CDK-CRK7-CDK9	Gba_At9	3183660-3187159	CotAD_57324	CMGC_CDK-CRK7-CDK9	Ghi_At6	7040832-7043438
gnl|CHGC|GOBAR_AA29677	CAMK_AMPK	Gba_At9	3310773-3316112	CotAD_57320	CAMK_AMPK	Ghi_At6	7107887-7111879
gnl|CHGC|GOBAR_AA07322	RLK-Pelle_WAK	Gba_At9	4571233-4572330	CotAD_59850	RLK-Pelle_WAK	Ghi_At6	8538551-8539669
gnl|CHGC|GOBAR_AA07313	RLK-Pelle_WAK	Gba_At9	4854109-4860458	CotAD_59855	RLK-Pelle_WAK	Ghi_At6	8634495-8635801
gnl|CHGC|GOBAR_AA07314	RLK-Pelle_WAK	Gba_At9	4854109-4855221	CotAD_65507	RLK-Pelle_WAK	Ghi_At6	8704244-8705362
gnl|CHGC|GOBAR_AA17236	RLK-Pelle_WAK	Gba_At9	5058541-5063014	CotAD_65503	RLK-Pelle_WAK	Ghi_At6	8830132-8834023
gnl|CHGC|GOBAR_AA37640	RLK-Pelle_LRR-XI-1	Gba_At9	5379183-5382735	CotAD_65496	RLK-Pelle_LRR-XI-1	Ghi_At6	8982480-8985198
gnl|CHGC|GOBAR_AA32172	RLK-Pelle_LRR-XI-1	Gba_At9	5800598-5803045	CotAD_60782	RLK-Pelle_LRR-XI-1	Ghi_At6	9426354-9429014
gnl|CHGC|GOBAR_AA13073	RLK-Pelle_LRR-XI-1	Gba_At9	5985431-5988739	CotAD_60788	RLK-Pelle_LRR-XI-1	Ghi_At6	9525702-9528368
gnl|CHGC|GOBAR_AA09942	RLK-Pelle_LRR-XII-1	Gba_At9	20136738-20138788	CotAD_71243	RLK-Pelle_LRR-XII-1	Ghi_At6	19236433-19237662
gnl|CHGC|GOBAR_AA30706	RLK-Pelle_WAK_LRK10L-1	Gba_At9	39867166-39868502	CotAD_52312	RLK-Pelle_WAK_LRK10L-1	Ghi_At6	21920753-21925145
gnl|CHGC|GOBAR_AA01127	CMGC_CDK-CDK7	Gba_At9	40405417-40409060	CotAD_60632	CMGC_CDK-CDK7	Ghi_At6	24180240-24184451
gnl|CHGC|GOBAR_AA03196	STE_STE11	Gba_At9	44714899-44718901	CotAD_56833	STE_STE11	Ghi_At6	36141648-36145706
gnl|CHGC|GOBAR_AA03942	RLK-Pelle_RLCK-VI	Gba_At9	50572447-50581602	CotAD_49634	RLK-Pelle_RLCK-VI	Ghi_At6	38514145-38518713
gnl|CHGC|GOBAR_AA03930	RLK-Pelle_RLCK-VIIa-1	Gba_At9	50810264-50815250	CotAD_49622	RLK-Pelle_RLCK-VIIa-1	Ghi_At6	38739639-38744635
gnl|CHGC|GOBAR_AA17432	TKL_CTR1-DRK-2	Gba_At9	51901938-51907554	CotAD_39355	TKL_CTR1-DRK-2	Ghi_At6	39692783-39697021
gnl|CHGC|GOBAR_AA03820	RLK-Pelle_DLSV	Gba_At9	52604490-52607776	CotAD_31954	RLK-Pelle_DLSV	Ghi_At6	41703599-41706885
gnl|CHGC|GOBAR_AA04114	RLK-Pelle_LRR-VI-2	Gba_At9	53792057-53796069	CotAD_31999	RLK-Pelle_LRR-VI-2	Ghi_At6	42455965-42460097
gnl|CHGC|GOBAR_AA04112	CAMK_CAMKL-CHK1	Gba_At9	53832562-53834443	CotAD_32000	CAMK_CAMKL-CHK1	Ghi_At6	42490580-42492461
gnl|CHGC|GOBAR_AA04110	CMGC_GSK	Gba_At9	53847103-53853038	CotAD_32002	CMGC_GSK	Ghi_At6	42501123-42504419
gnl|CHGC|GOBAR_AA11515	NEK	Gba_At9	59700347-59711879	CotAD_36322	NEK	Ghi_At6	46286136-46293547
gnl|CHGC|GOBAR_AA08082	CAMK_CDPK	Gba_At9	61898387-61902399	CotAD_20042	CAMK_CDPK	Ghi_At6	49171806-49175215
gnl|CHGC|GOBAR_AA25730	CAMK_CDPK	Gba_At9	62203919-62209400	CotAD_20024	CAMK_CDPK	Ghi_At6	49467426-49472905
gnl|CHGC|GOBAR_AA08625	RLK-Pelle_LRR-XI-1	Gba_At9	63346670-63349429	CotAD_17222	RLK-Pelle_LRR-XI-1	Ghi_At6	53026281-53029040
gnl|CHGC|GOBAR_AA29749	RLK-Pelle_CR4L	Gba_At9	67238820-67240916	CotAD_52130	RLK-Pelle_CR4L	Ghi_At6	54167401-54169992
gnl|CHGC|GOBAR_AA06512	RLK-Pelle_RLCK-XII-1	Gba_At9	68520806-68523656	CotAD_18906	RLK-Pelle_RLCK-XII-1	Ghi_At6	55736368-55739218
gnl|CHGC|GOBAR_AA32430	RLK-Pelle_DLSV	Gba_At9	768013-777962	CotAD_26190	RLK-Pelle_DLSV	Ghi_At6	5965486-5980814
gnl|CHGC|GOBAR_AA07323	RLK-Pelle_WAK	Gba_At9	4560551-4565003	CotAD_59851	RLK-Pelle_WAK	Ghi_At6	8569710-8570819
gnl|CHGC|GOBAR_AA40063	RLK-Pelle_LRR-XI-1	Gba_At9	5293907-5296748	CotAD_70185	RLK-Pelle_LRR-XI-1	Ghi_At6	9240886-9241819
gnl|CHGC|GOBAR_AA10737	RLK-Pelle_LRR-XI-1	Gba_At9	5410828-5413749	CotAD_60786	RLK-Pelle_LRR-XI-1	Ghi_At6	9495371-9496376
gnl|CHGC|GOBAR_AA19551	RLK-Pelle_LRR-IV	Gba_At9	17391068-17396529	CotAD_71255	RLK-Pelle_LRR-IV	Ghi_At6	20675180-20677468
gnl|CHGC|GOBAR_AA22359	RLK-Pelle_LRK10L-2	Gba_At9	39610549-39611532	CotAD_52307	RLK-Pelle_LRK10L-2	Ghi_At6	22033655-22036084
gnl|CHGC|GOBAR_AA13838	RLK-Pelle_DLSV	Gba_At9	49556462-49561848	CotAD_68755	RLK-Pelle_DLSV	Ghi_At6	40806749-40809174
gnl|CHGC|GOBAR_AA26005	RLK-Pelle_LRR-V	Gba_At9	63763973-63769226	CotAD_17196	RLK-Pelle_LRR-V	Ghi_At6	52684022-52689380
gnl|CHGC|GOBAR_AA30707	RLK-Pelle_LRK10L-2	Gba_At9	39870813-39871880	CotAD_07630	RLK-Pelle_LRK10L-2	Ghi_At7	621668-622549
gnl|CHGC|GOBAR_AA17283	CMGC_SRPK	Gba_At9	56213929-56217679	CotAD_37784	CMGC_SRPK	Ghi_At9	55865580-55868576
gnl|CHGC|GOBAR_AA10678	RLK-Pelle_RLCK-VIIa-2	Gba_At9	60525225-60529663	CotAD_12449	RLK-Pelle_RLCK-VIIa-2	Ghi_At9	54728209-54730721

## Sheet: G. hirsutum and G. barbadense -
Gene ID	Subfamily	Chromosome	Chromosome location	Gene ID	Subfamily	Chromosome	Chromosome location
gnl|CHGC|GOBAR_DD23995	RLK-Pelle_LRR-III	Gba_Dt1	11087059-11090044	CotAD_29800	RLK-Pelle_LRR-III	Ghi_Dt2	45006372-45008202
gnl|CHGC|GOBAR_DD23996	WNK_NRBP	Gba_Dt1	11092503-11093511	CotAD_29801	WNK_NRBP	Ghi_Dt2	45003933-45004942
gnl|CHGC|GOBAR_DD07932	AGC_RSK-2	Gba_Dt1	13332634-13334528	CotAD_46931	AGC_RSK-2	Ghi_Dt2	43818279-43820173
gnl|CHGC|GOBAR_DD35462	RLK-Pelle_LRR-XI-1	Gba_Dt1	13484800-13488203	CotAD_46914	RLK-Pelle_LRR-XI-1	Ghi_Dt2	43718782-43722184
gnl|CHGC|GOBAR_DD08706	RLK-Pelle_RLCK-VIIa-1	Gba_Dt1	16840476-16843733	CotAD_29148	RLK-Pelle_RLCK-VIIa-1	Ghi_Dt2	42998026-43001283
gnl|CHGC|GOBAR_DD01159	RLK-Pelle_LRR-XII-1	Gba_Dt1	21947125-21950067	CotAD_37359	RLK-Pelle_LRR-XII-1	Ghi_Dt2	38172766-38175874
gnl|CHGC|GOBAR_DD10298	AGC_PDK1	Gba_Dt1	28065364-28072405	CotAD_19462	AGC_PDK1	Ghi_Dt2	32668415-32674320
gnl|CHGC|GOBAR_DD02385	CAMK_CDPK	Gba_Dt1	30580343-30582802	CotAD_43738	CAMK_CDPK	Ghi_Dt2	29392930-29394886
gnl|CHGC|GOBAR_DD01863	TKL_CTR1-DRK-2	Gba_Dt1	34667287-34676169	CotAD_37330	TKL_CTR1-DRK-2	Ghi_Dt2	18201528-18203885
gnl|CHGC|GOBAR_DD04556	RLK-Pelle_RLCK-XII-1	Gba_Dt1	53703077-53707107	CotAD_39009	RLK-Pelle_RLCK-XII-1	Ghi_Dt2	11749435-11753466
gnl|CHGC|GOBAR_DD31049	RLK-Pelle_LRR-XI-1	Gba_Dt1	55477288-55480386	CotAD_49044	RLK-Pelle_LRR-XI-1	Ghi_Dt2	8281995-8285099
gnl|CHGC|GOBAR_DD29213	RLK-Pelle_LRK10L-2	Gba_Dt1	4623461-4629276	CotAD_08051	RLK-Pelle_LRK10L-2	Ghi_Dt9	36217617-36220012
gnl|CHGC|GOBAR_DD29215	RLK-Pelle_LRK10L-2	Gba_Dt1	4634314-4641495	CotAD_46547	RLK-Pelle_LRK10L-2	Ghi_Dt9	35434023-35436450
gnl|CHGC|GOBAR_DD13846	RLK-Pelle_CrRLK1L-1	Gba_Dt1	7648982-7651495	CotAD_24334	RLK-Pelle_CrRLK1L-1	Ghi_Dt9	4125968-4128469
gnl|CHGC|GOBAR_DD37382	RLK-Pelle_DLSV	Gba_Dt1	7902304-7907474	CotAD_24307	RLK-Pelle_DLSV	Ghi_Dt9	3760614-3763637
gnl|CHGC|GOBAR_DD33840	RLK-Pelle_DLSV	Gba_Dt10	1392641-1397190	CotAD_62978	RLK-Pelle_DLSV	Ghi_Dt1	38679155-38684694
gnl|CHGC|GOBAR_DD27784	RLK-Pelle_SD-2b	Gba_Dt10	3679115-3680099	CotAD_26741	RLK-Pelle_SD-2b	Ghi_Dt11	177437-178420
gnl|CHGC|GOBAR_DD03308	RLK-Pelle_DLSV	Gba_Dt10	4815503-4822370	CotAD_72038	RLK-Pelle_DLSV	Ghi_Dt11	917796-925409
gnl|CHGC|GOBAR_DD15307	RLK-Pelle_SD-2b	Gba_Dt10	9125510-9127813	CotAD_06469	RLK-Pelle_SD-2b	Ghi_Dt11	6743430-6745865
gnl|CHGC|GOBAR_DD33368	RLK-Pelle_LysM	Gba_Dt10	10573649-10574896	CotAD_15607	RLK-Pelle_LysM	Ghi_Dt11	8223912-8225159
gnl|CHGC|GOBAR_DD12508	STE_STE11	Gba_Dt10	12064132-12083453	CotAD_19427	STE_STE11	Ghi_Dt11	10357296-10361041
gnl|CHGC|GOBAR_DD10717	CAMK_OST1L	Gba_Dt10	18116155-18124399	CotAD_27990	CAMK_OST1L	Ghi_Dt11	16438002-16441941
gnl|CHGC|GOBAR_DD00399	AGC-Pl	Gba_Dt10	18799124-18801783	CotAD_27962	AGC-Pl	Ghi_Dt11	17077024-17079920
gnl|CHGC|GOBAR_DD01532	WNK_NRBP	Gba_Dt10	19969213-19972010	CotAD_27915	WNK_NRBP	Ghi_Dt11	18231404-18234201
gnl|CHGC|GOBAR_DD07179	RLK-Pelle_LRK10L-2	Gba_Dt10	21404213-21405175	CotAD_29330	RLK-Pelle_LRK10L-2	Ghi_Dt11	19579357-19583801
gnl|CHGC|GOBAR_DD07175	CMGC_MAPK	Gba_Dt10	21475674-21479783	CotAD_29332	CMGC_MAPK	Ghi_Dt11	19656774-19660086
gnl|CHGC|GOBAR_DD03410	RLK-Pelle_L-LEC	Gba_Dt10	29035224-29037722	CotAD_25961	RLK-Pelle_L-LEC	Ghi_Dt11	27397351-27399849
gnl|CHGC|GOBAR_DD11261	CAMK_CAMKL-CHK1	Gba_Dt10	29670565-29671884	CotAD_57360	CAMK_CAMKL-CHK1	Ghi_Dt11	38596275-38597597
gnl|CHGC|GOBAR_DD19037	RLK-Pelle_LRR-XI-1	Gba_Dt10	30936864-30940703	CotAD_66780	RLK-Pelle_LRR-XI-1	Ghi_Dt11	42454409-42456879
gnl|CHGC|GOBAR_DD02611	RLK-Pelle_RLCK-VI	Gba_Dt10	43513450-43516013	CotAD_43147	RLK-Pelle_RLCK-VI	Ghi_Dt11	52146650-52148538
gnl|CHGC|GOBAR_DD21774	ULK_ULK4	Gba_Dt10	43807104-43813101	CotAD_43118	ULK_ULK4	Ghi_Dt11	52712112-52718244
gnl|CHGC|GOBAR_DD25705	RLK-Pelle_SD-2b	Gba_Dt10	48764825-48766490	CotAD_20092	RLK-Pelle_SD-2b	Ghi_Dt11	56356177-56357842
gnl|CHGC|GOBAR_DD01901	RLK-Pelle_LRR-III	Gba_Dt10	49177092-49180871	CotAD_20150	RLK-Pelle_LRR-III	Ghi_Dt11	57262343-57264891
gnl|CHGC|GOBAR_DD22294	RLK-Pelle_LRR-VII-1	Gba_Dt10	49964463-49967735	CotAD_20164	RLK-Pelle_LRR-VII-1	Ghi_Dt11	57574315-57577560
gnl|CHGC|GOBAR_DD22301	CAMK_CAMKL-CHK1	Gba_Dt10	50105756-50106994	CotAD_20170	CAMK_CAMKL-CHK1	Ghi_Dt11	57729931-57731250
gnl|CHGC|GOBAR_DD03364	RLK-Pelle_WAK	Gba_Dt10	50571176-50575424	CotAD_20194	RLK-Pelle_WAK	Ghi_Dt11	58190477-58193393
gnl|CHGC|GOBAR_DD28832	RLK-Pelle_DLSV	Gba_Dt10	12460010-12463448	CotAD_15641	RLK-Pelle_DLSV	Ghi_Dt11	8540768-8544208
gnl|CHGC|GOBAR_DD28829	RLK-Pelle_DLSV	Gba_Dt10	12496970-12499836	CotAD_15643	RLK-Pelle_DLSV	Ghi_Dt11	8570914-8573780
gnl|CHGC|GOBAR_DD28825	STE_STE20-Fray	Gba_Dt10	12549579-12556775	CotAD_15648	STE_STE20-Fray	Ghi_Dt11	8638923-8647104
gnl|CHGC|GOBAR_DD30039	PEK_GCN2	Gba_Dt10	23847127-23869056	CotAD_62635	PEK_GCN2	Ghi_Dt11	21978154-21995328
gnl|CHGC|GOBAR_DD06214	TKL-Pl-2	Gba_Dt10	32733687-32739829	CotAD_75936	TKL-Pl-2	Ghi_Dt11	30836005-30842199
gnl|CHGC|GOBAR_DD23254	RLK-Pelle_L-LEC	Gba_Dt10	52262114-52265320	CotAD_30966	RLK-Pelle_L-LEC	Ghi_Dt11	46102165-46104258
gnl|CHGC|GOBAR_DD26345	RLK-Pelle_LRR-XI-1	Gba_Dt10	52523831-52526513	CotAD_30953	RLK-Pelle_LRR-XI-1	Ghi_Dt11	46330901-46333583
gnl|CHGC|GOBAR_DD20269	CAMK_CDPK	Gba_Dt10	53865956-53870298	CotAD_26791	CAMK_CDPK	Ghi_Dt11	47786066-47790398
gnl|CHGC|GOBAR_DD34819	RLK-Pelle_RLCK-VIIa-2	Gba_Dt10	55731776-55734275	CotAD_58846	RLK-Pelle_RLCK-VIIa-2	Ghi_Dt11	49779918-49782422
gnl|CHGC|GOBAR_DD28310	RLK-Pelle_LRR-I-1	Gba_Dt10	6690204-6691703	CotAD_21855	RLK-Pelle_LRR-I-1	Ghi_Dt11	59379654-59382865
gnl|CHGC|GOBAR_DD29529	RLK-Pelle_LRR-II	Gba_Dt10	3343524-3347458	CotAD_05290	RLK-Pelle_LRR-II	Ghi_Dt7	16574434-16577563
gnl|CHGC|GOBAR_DD06752	CMGC_CDK-CRK7-CDK9	Gba_Dt10	45201524-45205277	CotAD_52411	CMGC_CDK-CRK7-CDK9	Ghi_Dt7	41951543-41955296
gnl|CHGC|GOBAR_DD10237	CAMK_CAMKL-CHK1	Gba_Dt11	9919800-9924523	CotAD_25826	CAMK_CAMKL-CHK1	Ghi_Dt1	55538634-55542071
gnl|CHGC|GOBAR_DD25637	RLK-Pelle_WAK_LRK10L-1	Gba_Dt11	49238921-49240831	CotAD_18978	RLK-Pelle_WAK_LRK10L-1	Ghi_Dt12	17242535-17245284
gnl|CHGC|GOBAR_DD27821	RLK-Pelle_LRR-XI-1	Gba_Dt11	49918062-49921463	CotAD_14939	RLK-Pelle_LRR-XI-1	Ghi_Dt12	11546347-11549752
gnl|CHGC|GOBAR_DD27561	TKL_CTR1-DRK-2	Gba_Dt11	54091060-54097054	CotAD_14893	TKL_CTR1-DRK-2	Ghi_Dt12	11039670-11046106
gnl|CHGC|GOBAR_DD35999	CAMK_CDPK	Gba_Dt11	65045570-65052052	CotAD_30589	CAMK_CDPK	Ghi_Dt12	5449945-5456428
gnl|CHGC|GOBAR_DD12568	AGC_MAST	Gba_Dt11	13537829-13549181	CotAD_67741	AGC_MAST	Ghi_Dt6	31988531-31998910
gnl|CHGC|GOBAR_DD07757	RLK-Pelle_L-LEC	Gba_Dt11	28815089-28817052	CotAD_18045	RLK-Pelle_L-LEC	Ghi_Dt6	19655525-19657375
gnl|CHGC|GOBAR_DD07756	RLK-Pelle_L-LEC	Gba_Dt11	28830706-28835693	CotAD_18043	RLK-Pelle_L-LEC	Ghi_Dt6	19635306-19636583
gnl|CHGC|GOBAR_DD07753	RLK-Pelle_L-LEC	Gba_Dt11	29043126-29045093	CotAD_18042	RLK-Pelle_L-LEC	Ghi_Dt6	19631064-19633011
gnl|CHGC|GOBAR_DD18657	Group-Pl-3	Gba_Dt11	4707660-4710071	CotAD_05358	Group-Pl-3	Ghi_Dt7	3147984-3150523
gnl|CHGC|GOBAR_DD28204	RLK-Pelle_LRR-XV	Gba_Dt11	5594786-5597228	CotAD_05413	RLK-Pelle_LRR-XV	Ghi_Dt7	3901425-3902234
gnl|CHGC|GOBAR_DD15227	TKL-Pl-4	Gba_Dt11	5833110-5837565	CotAD_05432	TKL-Pl-4	Ghi_Dt7	4154418-4158834
gnl|CHGC|GOBAR_DD15237	RLK-Pelle_LRR-Xa	Gba_Dt11	5922234-5924052	CotAD_05438	RLK-Pelle_LRR-Xa	Ghi_Dt7	4261728-4263545
gnl|CHGC|GOBAR_DD21369	RLK-Pelle_RLCK-VIIa-2	Gba_Dt11	6460202-6462400	CotAD_05478	RLK-Pelle_RLCK-VIIa-2	Ghi_Dt7	4791155-4793353
gnl|CHGC|GOBAR_DD35498	RLK-Pelle_CrRLK1L-1	Gba_Dt11	10237907-10240414	CotAD_39108	RLK-Pelle_CrRLK1L-1	Ghi_Dt7	8395190-8396545
gnl|CHGC|GOBAR_DD24310	RLK-Pelle_RLCK-VI	Gba_Dt11	11152019-11153807	CotAD_37721	RLK-Pelle_RLCK-VI	Ghi_Dt7	10514304-10516092
gnl|CHGC|GOBAR_DD24311	RLK-Pelle_RKF3	Gba_Dt11	11161176-11162930	CotAD_37722	RLK-Pelle_RKF3	Ghi_Dt7	10523226-10525133
gnl|CHGC|GOBAR_DD12555	RLK-Pelle_WAK	Gba_Dt11	13695775-13698412	CotAD_10817	RLK-Pelle_WAK	Ghi_Dt7	12150473-12152895
gnl|CHGC|GOBAR_DD28546	WNK_NRBP	Gba_Dt11	14409418-14410891	CotAD_05080	WNK_NRBP	Ghi_Dt7	13112827-13114337
gnl|CHGC|GOBAR_DD13750	RLK-Pelle_CrRLK1L-1	Gba_Dt11	15477305-15480095	CotAD_05162	RLK-Pelle_CrRLK1L-1	Ghi_Dt7	14428641-14429660
gnl|CHGC|GOBAR_DD06552	RLK-Pelle_LRR-XII-1	Gba_Dt11	16118355-16122898	CotAD_05231	RLK-Pelle_LRR-XII-1	Ghi_Dt7	15455849-15460720
gnl|CHGC|GOBAR_DD07359	RLK-Pelle_LRK10L-2	Gba_Dt11	16409837-16413700	CotAD_05256	RLK-Pelle_LRK10L-2	Ghi_Dt7	16038294-16041946
gnl|CHGC|GOBAR_DD30362	RLK-Pelle_LRR-III	Gba_Dt11	16802554-16804713	CotAD_05278	RLK-Pelle_LRR-III	Ghi_Dt7	16428289-16430448
gnl|CHGC|GOBAR_DD34456	RLK-Pelle_LRR-III	Gba_Dt11	16901805-16904519	CotAD_05288	RLK-Pelle_LRR-III	Ghi_Dt7	16524776-16527067
gnl|CHGC|GOBAR_DD23687	RLK-Pelle_PERK-1	Gba_Dt11	17060052-17062641	CotAD_09325	RLK-Pelle_PERK-1	Ghi_Dt7	19116997-19120797
gnl|CHGC|GOBAR_DD28087	CAMK_CDPK	Gba_Dt11	18286649-18293365	CotAD_25340	CAMK_CDPK	Ghi_Dt7	21296441-21300734
gnl|CHGC|GOBAR_DD05180	RLK-Pelle_LRR-VII-3	Gba_Dt11	18837786-18841172	CotAD_25309	RLK-Pelle_LRR-VII-3	Ghi_Dt7	21828064-21831450
gnl|CHGC|GOBAR_DD28083	RLK-Pelle_PERK-1	Gba_Dt11	20119673-20125892	CotAD_45543	RLK-Pelle_PERK-1	Ghi_Dt7	22645414-22648236
gnl|CHGC|GOBAR_DD22076	TKL-Pl-4	Gba_Dt11	20857514-20861348	CotAD_65593	TKL-Pl-4	Ghi_Dt7	23279978-23283844
gnl|CHGC|GOBAR_DD28529	CAMK_OST1L	Gba_Dt11	21364113-21368445	CotAD_43021	CAMK_OST1L	Ghi_Dt7	24380475-24383304
gnl|CHGC|GOBAR_DD18586	CAMK_CDPK	Gba_Dt11	21947832-21952099	CotAD_22808	CAMK_CDPK	Ghi_Dt7	25464079-25468343
gnl|CHGC|GOBAR_DD02282	RLK-Pelle_LRR-XI-1	Gba_Dt11	28166850-28170326	CotAD_54399	RLK-Pelle_LRR-XI-1	Ghi_Dt7	31069921-31073397
gnl|CHGC|GOBAR_DD27532	RLK-Pelle_RLCK-VI	Gba_Dt11	29597525-29599967	CotAD_49804	RLK-Pelle_RLCK-VI	Ghi_Dt7	32911630-32914071
gnl|CHGC|GOBAR_DD17792	RLK-Pelle_LysM	Gba_Dt11	44628312-44630324	CotAD_27561	RLK-Pelle_LysM	Ghi_Dt7	37750569-37752581
gnl|CHGC|GOBAR_DD37045	RLK-Pelle_RLCK-VIIa-1	Gba_Dt11	57924303-57929513	CotAD_52393	RLK-Pelle_RLCK-VIIa-1	Ghi_Dt7	42235404-42239422
gnl|CHGC|GOBAR_DD14244	RLK-Pelle_LysM	Gba_Dt11	3981505-3983442	CotAD_03749	RLK-Pelle_LysM	Ghi_Dt7	6237198-6239099
gnl|CHGC|GOBAR_DD14405	RLK-Pelle_WAK_LRK10L-1	Gba_Dt11	10088128-10090307	CotAD_39074	RLK-Pelle_WAK_LRK10L-1	Ghi_Dt7	8704076-8706355
gnl|CHGC|GOBAR_DD32807	RLK-Pelle_RLCK-VIIa-1	Gba_Dt11	13077528-13079194	CotAD_10755	RLK-Pelle_RLCK-VIIa-1	Ghi_Dt7	12767062-12768727
gnl|CHGC|GOBAR_DD13751	RLK-Pelle_CrRLK1L-1	Gba_Dt11	15456546-15463392	CotAD_05183	RLK-Pelle_CrRLK1L-1	Ghi_Dt7	14666309-14667481
gnl|CHGC|GOBAR_DD13749	RLK-Pelle_CrRLK1L-1	Gba_Dt11	15498932-15500732	CotAD_05184	RLK-Pelle_CrRLK1L-1	Ghi_Dt7	14670139-14672803
gnl|CHGC|GOBAR_DD31550	RLK-Pelle_LRK10L-2	Gba_Dt11	16706971-16710077	CotAD_09361	RLK-Pelle_LRK10L-2	Ghi_Dt7	19564701-19567732
gnl|CHGC|GOBAR_DD16285	WNK_NRBP	Gba_Dt11	36514264-36517134	CotAD_57084	WNK_NRBP	Ghi_Dt7	47506843-47509713
gnl|CHGC|GOBAR_DD35215	Group-Pl-2	Gba_Dt11	2191378-2195566	CotAD_03980	Group-Pl-2	Ghi_Dt7	7984716-7988919
gnl|CHGC|GOBAR_DD33322	CMGC_MAPK	Gba_Dt11	3838191-3840285	CotAD_03766	CMGC_MAPK	Ghi_Dt7	6381097-6383191
gnl|CHGC|GOBAR_DD14229	STE_STE11	Gba_Dt11	4107130-4110626	CotAD_03736	STE_STE11	Ghi_Dt7	6158105-6161592
gnl|CHGC|GOBAR_DD12791	RLK-Pelle_RLCK-IXb	Gba_Dt11	8053210-8055168	CotAD_65319	RLK-Pelle_RLCK-IXb	Ghi_Dt7	1744653-1748162
gnl|CHGC|GOBAR_DD38092	CMGC_DYRK-PRP4	Gba_Dt11	5364-13613	CotAD_02809	CMGC_DYRK-PRP4	Ghi_Dt9	42291514-42298860
gnl|CHGC|GOBAR_DD20603	RLK-Pelle_LRR-XIIIb	Gba_Dt11	284894-289946	CotAD_02741	RLK-Pelle_LRR-XIIIb	Ghi_Dt9	41774380-41779398
gnl|CHGC|GOBAR_DD38330	CAMK_CDPK	Gba_Dt11	1397109-1400029	CotAD_02579	CAMK_CDPK	Ghi_Dt9	40600315-40603235
gnl|CHGC|GOBAR_DD29121	RLK-Pelle_DLSV	Gba_Dt11	4926376-4928660	CotAD_54208	RLK-Pelle_DLSV	Ghi_Dt9	30790441-30792025
gnl|CHGC|GOBAR_DD00254	RLK-Pelle_RKF3	Gba_Dt12	2926108-2928994	CotAD_31741	RLK-Pelle_RKF3	Ghi_Dt5	8981380-8983326
gnl|CHGC|GOBAR_DD32461	RLK-Pelle_SD-2b	Gba_Dt12	55948078-55952279	CotAD_05916	RLK-Pelle_SD-2b	Ghi_Dt5	51091896-51094543
gnl|CHGC|GOBAR_DD15165	RLK-Pelle_RLCK-VI	Gba_Dt12	3782314-3784765	CotAD_27818	RLK-Pelle_RLCK-VI	Ghi_Dt8	733870-736321
gnl|CHGC|GOBAR_DD20830	RLK-Pelle_RLCK-XII-1	Gba_Dt12	4941469-4945118	CotAD_27777	RLK-Pelle_RLCK-XII-1	Ghi_Dt8	1431907-1435559
gnl|CHGC|GOBAR_DD20631	RLK-Pelle_LRR-XI-1	Gba_Dt12	5591234-5595760	CotAD_14259	RLK-Pelle_LRR-XI-1	Ghi_Dt8	3309048-3312214
gnl|CHGC|GOBAR_DD25081	CMGC_GSK	Gba_Dt12	5758447-5761969	CotAD_14255	CMGC_GSK	Ghi_Dt8	3402374-3405769
gnl|CHGC|GOBAR_DD10320	AGC_RSK-2	Gba_Dt12	6151094-6153078	CotAD_14233	AGC_RSK-2	Ghi_Dt8	3810236-3811942
gnl|CHGC|GOBAR_DD10301	TKL-Pl-6	Gba_Dt12	6423158-6429546	CotAD_14215	TKL-Pl-6	Ghi_Dt8	4091517-4097402
gnl|CHGC|GOBAR_DD05774	RLK-Pelle_CrRLK1L-1	Gba_Dt12	7367909-7370464	CotAD_40606	RLK-Pelle_CrRLK1L-1	Ghi_Dt8	4794278-4796086
gnl|CHGC|GOBAR_DD02428	CAMK_OST1L	Gba_Dt12	11445534-11448580	CotAD_54619	CAMK_OST1L	Ghi_Dt8	6311752-6313963
gnl|CHGC|GOBAR_DD30934	RLK-Pelle_RLCK-VI	Gba_Dt12	23690376-23693219	CotAD_63846	RLK-Pelle_RLCK-VI	Ghi_Dt8	12068731-12071828
gnl|CHGC|GOBAR_DD16730	CAMK_CDPK	Gba_Dt12	26645428-26650208	CotAD_59452	CAMK_CDPK	Ghi_Dt8	12879269-12883606
gnl|CHGC|GOBAR_DD29824	CMGC_MAPK	Gba_Dt12	34782036-34786210	CotAD_35159	CMGC_MAPK	Ghi_Dt8	36285569-36289760
gnl|CHGC|GOBAR_DD29826	RLK-Pelle_RLCK-V	Gba_Dt12	34815004-34817298	CotAD_35157	RLK-Pelle_RLCK-V	Ghi_Dt8	36318242-36320536
gnl|CHGC|GOBAR_DD24292	STE_STE-Pl	Gba_Dt12	38349436-38357656	CotAD_16371	STE_STE-Pl	Ghi_Dt8	39215979-39230307
gnl|CHGC|GOBAR_DD23166	RLK-Pelle_SD-2b	Gba_Dt12	40088863-40091730	CotAD_12719	RLK-Pelle_SD-2b	Ghi_Dt8	39670199-39671242
gnl|CHGC|GOBAR_DD28469	RLK-Pelle_DLSV	Gba_Dt12	41979461-41982186	CotAD_12836	RLK-Pelle_DLSV	Ghi_Dt8	41687561-41690286
gnl|CHGC|GOBAR_DD28668	RLK-Pelle_LRR-IX	Gba_Dt12	43808876-43811822	CotAD_13091	RLK-Pelle_LRR-IX	Ghi_Dt8	43342948-43345788
gnl|CHGC|GOBAR_DD06970	RLK-Pelle_LRR-III	Gba_Dt12	44088142-44090720	CotAD_13103	RLK-Pelle_LRR-III	Ghi_Dt8	43565120-43568762
gnl|CHGC|GOBAR_DD28441	RLK-Pelle_LRR-XV	Gba_Dt12	44828768-44832152	CotAD_13173	RLK-Pelle_LRR-XV	Ghi_Dt8	44300501-44303884
gnl|CHGC|GOBAR_DD32559	RLK-Pelle_RLCK-VIIa-2	Gba_Dt12	45582974-45587490	CotAD_22071	RLK-Pelle_RLCK-VIIa-2	Ghi_Dt8	44797745-44800981
gnl|CHGC|GOBAR_DD22406	Group-Pl-4	Gba_Dt12	45682303-45686491	CotAD_22059	Group-Pl-4	Ghi_Dt8	44919709-44924060
gnl|CHGC|GOBAR_DD12132	RLK-Pelle_PERK-1	Gba_Dt12	46900328-46906557	CotAD_21998	RLK-Pelle_PERK-1	Ghi_Dt8	45889720-45894332
gnl|CHGC|GOBAR_DD18215	NAK	Gba_Dt12	48538505-48541396	CotAD_31687	NAK	Ghi_Dt8	47470369-47473253
gnl|CHGC|GOBAR_DD06732	RLK-Pelle_LRR-XI-2	Gba_Dt12	48808969-48810900	CotAD_31665	RLK-Pelle_LRR-XI-2	Ghi_Dt8	47716179-47718110
gnl|CHGC|GOBAR_DD21506	STE_STE7	Gba_Dt12	51209081-51210041	CotAD_41828	STE_STE7	Ghi_Dt8	48871525-48871980
gnl|CHGC|GOBAR_DD26203	RLK-Pelle_LRR-IV	Gba_Dt12	52722620-52725208	CotAD_28062	RLK-Pelle_LRR-IV	Ghi_Dt8	51999110-52001690
gnl|CHGC|GOBAR_DD30961	RLK-Pelle_LRR-VII-1	Gba_Dt12	52948311-52952093	CotAD_28043	RLK-Pelle_LRR-VII-1	Ghi_Dt8	52150384-52153132
gnl|CHGC|GOBAR_DD38162	RLK-Pelle_RLCK-XII-1	Gba_Dt12	53253436-53258759	CotAD_39876	RLK-Pelle_RLCK-XII-1	Ghi_Dt8	52608124-52612336
gnl|CHGC|GOBAR_DD24960	CMGC_MAPK	Gba_Dt12	53825136-53828264	CotAD_39838	CMGC_MAPK	Ghi_Dt8	52929766-52932258
gnl|CHGC|GOBAR_DD18389	WNK_NRBP	Gba_Dt12	54230443-54233369	CotAD_32507	WNK_NRBP	Ghi_Dt8	53799238-53802168
gnl|CHGC|GOBAR_DD18396	STE_STE20-Fray	Gba_Dt12	54262984-54269894	CotAD_53944	STE_STE20-Fray	Ghi_Dt8	53871658-53878544
gnl|CHGC|GOBAR_DD26669	CAMK_CDPK	Gba_Dt12	56435069-56443052	CotAD_60146	CAMK_CDPK	Ghi_Dt8	55279600-55281810
gnl|CHGC|GOBAR_DD18806	RLK-Pelle_RLCK-VI	Gba_Dt12	8617634-8620133	CotAD_27121	RLK-Pelle_RLCK-VI	Ghi_Dt8	31532753-31535238
gnl|CHGC|GOBAR_DD23419	RLK-Pelle_LRR-I-2	Gba_Dt12	8947391-8950195	CotAD_27104	RLK-Pelle_LRR-I-2	Ghi_Dt8	31903530-31906331
gnl|CHGC|GOBAR_DD07594	CMGC_MAPK	Gba_Dt12	12798596-12799790	CotAD_27047	CMGC_MAPK	Ghi_Dt8	32822324-32823518
gnl|CHGC|GOBAR_DD27365	RLK-Pelle_SD-2b	Gba_Dt12	35137692-35140121	CotAD_35166	RLK-Pelle_SD-2b	Ghi_Dt8	36215452-36217881
gnl|CHGC|GOBAR_DD28470	RLK-Pelle_DLSV	Gba_Dt12	41972020-41974462	CotAD_12837	RLK-Pelle_DLSV	Ghi_Dt8	41695289-41697887
gnl|CHGC|GOBAR_DD00988	CMGC_RCK	Gba_Dt12	50930867-50935606	CotAD_17624	CMGC_RCK	Ghi_Dt8	50033222-50038060
gnl|CHGC|GOBAR_DD38318	CAMK_CDPK	Gba_Dt12	53682858-53686502	CotAD_47701	CAMK_CDPK	Ghi_Dt8	53087098-53090714
gnl|CHGC|GOBAR_DD20097	RLK-Pelle_RLCK-IXb	Gba_Dt12	56167399-56172441	CotAD_57845	RLK-Pelle_RLCK-IXb	Ghi_Dt8	55585088-55589581
gnl|CHGC|GOBAR_DD28847	CAMK_CDPK	Gba_Dt13	185099-190530	CotAD_45432	CAMK_CDPK	Ghi_Dt1	56309145-56313479
gnl|CHGC|GOBAR_DD33768	RLK-Pelle_URK-1	Gba_Dt13	4382982-4386602	CotAD_09204	RLK-Pelle_URK-1	Ghi_Dt1	37867032-37872120
gnl|CHGC|GOBAR_DD25022	RLK-Pelle_LRR-III	Gba_Dt13	4682737-4687923	CotAD_09217	RLK-Pelle_LRR-III	Ghi_Dt1	37701139-37704851
gnl|CHGC|GOBAR_DD02687	Group-Pl-3	Gba_Dt13	23837402-23844018	CotAD_60267	Group-Pl-3	Ghi_Dt13	3346580-3353193
gnl|CHGC|GOBAR_DD14112	AGC_RSK-2	Gba_Dt13	44157609-44161053	CotAD_52077	AGC_RSK-2	Ghi_Dt13	13418078-13421520
gnl|CHGC|GOBAR_DD08264	RLK-Pelle_RLCK-VIIa-2	Gba_Dt13	58962608-58964786	CotAD_12128	RLK-Pelle_RLCK-VIIa-2	Ghi_Dt13	50575519-50578476
gnl|CHGC|GOBAR_DD02333	CAMK_CDPK	Gba_Dt13	7570181-7573104	CotAD_12121	CAMK_CDPK	Ghi_Dt13	50639226-50641850
gnl|CHGC|GOBAR_DD02345	AGC_RSK-2	Gba_Dt13	7732818-7739776	CotAD_12100	AGC_RSK-2	Ghi_Dt13	50904791-50911748
gnl|CHGC|GOBAR_DD03612	RLK-Pelle_DLSV	Gba_Dt13	8892582-8896418	CotAD_12018	RLK-Pelle_DLSV	Ghi_Dt13	52041045-52044800
gnl|CHGC|GOBAR_DD04373	CMGC_CDK-CDK8	Gba_Dt13	811934-817845	CotAD_21007	CMGC_CDK-CDK8	Ghi_Dt13	55315034-55316473
gnl|CHGC|GOBAR_DD04419	RLK-Pelle_CR4L	Gba_Dt13	1168104-1170517	CotAD_64133	RLK-Pelle_CR4L	Ghi_Dt13	54834334-54836748
gnl|CHGC|GOBAR_DD34146	RLK-Pelle_LRR-IX	Gba_Dt13	2697268-2700170	CotAD_30717	RLK-Pelle_LRR-IX	Ghi_Dt13	54345022-54347924
gnl|CHGC|GOBAR_DD28220	RLK-Pelle_SD-2b	Gba_Dt13	3246839-3249291	CotAD_30678	RLK-Pelle_SD-2b	Ghi_Dt13	53907776-53910051
gnl|CHGC|GOBAR_DD24717	RLK-Pelle_L-LEC	Gba_Dt13	5685932-5687871	CotAD_47231	RLK-Pelle_L-LEC	Ghi_Dt13	52761886-52763946
gnl|CHGC|GOBAR_DD01782	BUB	Gba_Dt13	9587948-9592332	CotAD_52565	BUB	Ghi_Dt13	48744879-48749284
gnl|CHGC|GOBAR_DD27459	CMGC_DYRK-PRP4	Gba_Dt13	11663391-11670604	CotAD_26468	CMGC_DYRK-PRP4	Ghi_Dt13	47648342-47653380
gnl|CHGC|GOBAR_DD22662	RLK-Pelle_RLCK-VIIa-2	Gba_Dt13	11869036-11871503	CotAD_16227	RLK-Pelle_RLCK-VIIa-2	Ghi_Dt13	43046955-43050598
gnl|CHGC|GOBAR_DD06476	TKL-Pl-5	Gba_Dt13	14479823-14484200	CotAD_16201	TKL-Pl-5	Ghi_Dt13	42444131-42448523
gnl|CHGC|GOBAR_DD06588	RLK-Pelle_CrRLK1L-1	Gba_Dt13	17030824-17033179	CotAD_15741	RLK-Pelle_CrRLK1L-1	Ghi_Dt13	37617405-37619759
gnl|CHGC|GOBAR_DD24727	CK1_CK1-Pl	Gba_Dt13	33562034-33566855	CotAD_32629	CK1_CK1-Pl	Ghi_Dt13	32804579-32809394
gnl|CHGC|GOBAR_DD11140	RLK-Pelle_LRR-I-2	Gba_Dt13	46501694-46504959	CotAD_06049	RLK-Pelle_LRR-I-2	Ghi_Dt13	24436646-24439911
gnl|CHGC|GOBAR_DD24687	RLK-Pelle_LRR-XIIIa	Gba_Dt13	48788264-48789669	CotAD_13934	RLK-Pelle_LRR-XIIIa	Ghi_Dt13	20375852-20377255
gnl|CHGC|GOBAR_DD04376	RLK-Pelle_LRK10L-2	Gba_Dt13	830731-834891	CotAD_21002	RLK-Pelle_LRK10L-2	Ghi_Dt13	55337507-55340753
gnl|CHGC|GOBAR_DD07771	RLK-Pelle_RLCK-VIIa-2	Gba_Dt13	10255863-10261038	CotAD_26427	RLK-Pelle_RLCK-VIIa-2	Ghi_Dt13	46423998-46427976
gnl|CHGC|GOBAR_DD06586	RLK-Pelle_CrRLK1L-1	Gba_Dt13	16943590-16946037	CotAD_15740	RLK-Pelle_CrRLK1L-1	Ghi_Dt13	37510725-37513505
gnl|CHGC|GOBAR_DD05705	CMGC_CDK-CRK7-CDK9	Gba_Dt13	38096995-38100413	CotAD_06098	CMGC_CDK-CRK7-CDK9	Ghi_Dt13	23472710-23477350
gnl|CHGC|GOBAR_DD02519	WNK_NRBP	Gba_Dt13	45289336-45290630	CotAD_47121	WNK_NRBP	Ghi_Dt13	17889790-17890767
gnl|CHGC|GOBAR_DD22661	RLK-Pelle_RLCK-VIIa-2	Gba_Dt13	11866616-11868616	CotAD_26481	RLK-Pelle_RLCK-VIIa-2	Ghi_Dt13	48097954-48099942
gnl|CHGC|GOBAR_DD00372	RLK-Pelle_LRR-II	Gba_Dt13	21033613-21036591	CotAD_16150	RLK-Pelle_LRR-II	Ghi_Dt13	41416492-41419477
gnl|CHGC|GOBAR_DD27515	RLK-Pelle_DLSV	Gba_Dt13	54923922-54930234	CotAD_00182	RLK-Pelle_DLSV	Ghi_Dt9	65167352-65170463
gnl|CHGC|GOBAR_DD16945	RLK-Pelle_RLCK-VIIa-2	Gba_Dt13	55631091-55632807	CotAD_00358	RLK-Pelle_RLCK-VIIa-2	Ghi_Dt9	66482885-66484588
gnl|CHGC|GOBAR_DD17022	STE_STE7	Gba_Dt13	56090476-56093633	CotAD_00381	STE_STE7	Ghi_Dt9	66630251-66632966
gnl|CHGC|GOBAR_DD37404	RLK-Pelle_LRR-VIII-1	Gba_Dt2	79-4979	CotAD_27954	RLK-Pelle_LRR-VIII-1	Ghi_Dt11	17190346-17195038
gnl|CHGC|GOBAR_DD32134	CAMK_CDPK	Gba_Dt2	2643634-2647420	CotAD_28634	CAMK_CDPK	Ghi_Dt11	23041540-23046627
gnl|CHGC|GOBAR_DD11618	RLK-Pelle_WAK	Gba_Dt2	12047866-12051425	CotAD_05798	RLK-Pelle_WAK	Ghi_Dt5	49017988-49022474
gnl|CHGC|GOBAR_DD11619	RLK-Pelle_WAK	Gba_Dt2	12075136-12079473	CotAD_05801	RLK-Pelle_WAK	Ghi_Dt5	49124875-49128062
gnl|CHGC|GOBAR_DD08747	RLK-Pelle_LRR-III	Gba_Dt2	26978290-26980587	CotAD_44246	RLK-Pelle_LRR-III	Ghi_Dt5	58565446-58567574
gnl|CHGC|GOBAR_DD08749	RLK-Pelle_CrRLK1L-1	Gba_Dt2	26985742-26988411	CotAD_44249	RLK-Pelle_CrRLK1L-1	Ghi_Dt5	58572558-58575227
gnl|CHGC|GOBAR_DD32329	CMGC_MAPK	Gba_Dt2	28147668-28151244	CotAD_63558	CMGC_MAPK	Ghi_Dt5	59527496-59531224
gnl|CHGC|GOBAR_DD38159	RLK-Pelle_LRR-XI-1	Gba_Dt2	35309567-35312995	CotAD_73307	RLK-Pelle_LRR-XI-1	Ghi_Dt5	62419774-62425329
gnl|CHGC|GOBAR_DD03342	RLK-Pelle_CrRLK1L-1	Gba_Dt2	8101041-8103337	CotAD_06025	RLK-Pelle_CrRLK1L-1	Ghi_Dt5	52654542-52657091
gnl|CHGC|GOBAR_DD03343	TKL_CTR1-DRK-2	Gba_Dt2	8119872-8124627	CotAD_06022	TKL_CTR1-DRK-2	Ghi_Dt5	52612961-52617590
gnl|CHGC|GOBAR_DD05123	RLK-Pelle_RLCK-V	Gba_Dt2	8589193-8591457	CotAD_05973	RLK-Pelle_RLCK-V	Ghi_Dt5	52015776-52018038
gnl|CHGC|GOBAR_DD19032	RLK-Pelle_SD-2b	Gba_Dt2	10042684-10043686	CotAD_05914	RLK-Pelle_SD-2b	Ghi_Dt5	51067309-51069492
gnl|CHGC|GOBAR_DD08203	TKL-Pl-4	Gba_Dt2	10590603-10601443	CotAD_05871	TKL-Pl-4	Ghi_Dt5	50433132-50443981
gnl|CHGC|GOBAR_DD15475	RLK-Pelle_SD-2b	Gba_Dt2	11037219-11039552	CotAD_05866	RLK-Pelle_SD-2b	Ghi_Dt5	50208334-50210667
gnl|CHGC|GOBAR_DD00005	RLK-Pelle_LRR-XI-1	Gba_Dt2	16381055-16384006	CotAD_32395	RLK-Pelle_LRR-XI-1	Ghi_Dt5	46526386-46529337
gnl|CHGC|GOBAR_DD32949	RLK-Pelle_LRR-III	Gba_Dt2	38145540-38149728	CotAD_74134	RLK-Pelle_LRR-III	Ghi_Dt5	37753229-37755771
gnl|CHGC|GOBAR_DD23516	TKL-Pl-5	Gba_Dt2	41416286-41420593	CotAD_42334	TKL-Pl-5	Ghi_Dt5	36663631-36667828
gnl|CHGC|GOBAR_DD03950	RLK-Pelle_LRR-Xb-1	Gba_Dt2	44161888-44164768	CotAD_24661	RLK-Pelle_LRR-Xb-1	Ghi_Dt5	32869800-32872838
gnl|CHGC|GOBAR_DD23949	CMGC_MAPK	Gba_Dt2	49509319-49512212	CotAD_50152	CMGC_MAPK	Ghi_Dt5	29358679-29361581
gnl|CHGC|GOBAR_DD03788	CMGC_CDK-PITSLRE	Gba_Dt2	52275380-52278649	CotAD_21674	CMGC_CDK-PITSLRE	Ghi_Dt5	25575666-25578936
gnl|CHGC|GOBAR_DD16566	RLK-Pelle_LRR-I-1	Gba_Dt2	53793256-53798308	CotAD_57195	RLK-Pelle_LRR-I-1	Ghi_Dt5	24518889-24524481
gnl|CHGC|GOBAR_DD01260	RLK-Pelle_LysM	Gba_Dt2	55432018-55434705	CotAD_36725	RLK-Pelle_LysM	Ghi_Dt5	22178410-22181127
gnl|CHGC|GOBAR_DD10528	RLK-Pelle_RLCK-VIIb	Gba_Dt2	57107825-57109960	CotAD_51637	RLK-Pelle_RLCK-VIIb	Ghi_Dt5	21179822-21181897
gnl|CHGC|GOBAR_DD24540	RLK-Pelle_LRR-Xa	Gba_Dt2	57643971-57645807	CotAD_52364	RLK-Pelle_LRR-Xa	Ghi_Dt5	19929327-19930277
gnl|CHGC|GOBAR_DD26422	RLK-Pelle_WAK_LRK10L-1	Gba_Dt2	57924776-57926683	CotAD_02127	RLK-Pelle_WAK_LRK10L-1	Ghi_Dt5	19665463-19667370
gnl|CHGC|GOBAR_DD19798	RLK-Pelle_LRR-III	Gba_Dt2	59063488-59066243	CotAD_02161	RLK-Pelle_LRR-III	Ghi_Dt5	18645227-18647879
gnl|CHGC|GOBAR_DD33995	RLK-Pelle_LRR-III	Gba_Dt2	59247287-59251158	CotAD_02174	RLK-Pelle_LRR-III	Ghi_Dt5	18541144-18543166
gnl|CHGC|GOBAR_DD17106	RLK-Pelle_LRR-XI-1	Gba_Dt2	60156462-60159767	CotAD_02249	RLK-Pelle_LRR-XI-1	Ghi_Dt5	17463459-17465789
gnl|CHGC|GOBAR_DD27210	CMGC_CDK-CRK7-CDK9	Gba_Dt2	60547816-60551024	CotAD_44964	CMGC_CDK-CRK7-CDK9	Ghi_Dt5	14771129-14775780
gnl|CHGC|GOBAR_DD17332	RLK-Pelle_LRR-V	Gba_Dt2	61017695-61023885	CotAD_04269	RLK-Pelle_LRR-V	Ghi_Dt5	14289613-14296292
gnl|CHGC|GOBAR_DD35710	RLK-Pelle_LRR-XI-1	Gba_Dt2	65909932-65913846	CotAD_03099	RLK-Pelle_LRR-XI-1	Ghi_Dt5	6661722-6665700
gnl|CHGC|GOBAR_DD27861	AGC_RSK-2	Gba_Dt2	66082730-66084586	CotAD_03114	AGC_RSK-2	Ghi_Dt5	6556916-6558770
gnl|CHGC|GOBAR_DD15472	RLK-Pelle_LRR-XI-1	Gba_Dt2	10995879-10999343	CotAD_05855	RLK-Pelle_LRR-XI-1	Ghi_Dt5	49964028-49967492
gnl|CHGC|GOBAR_DD00544	STE_STE11	Gba_Dt2	14130040-14140561	CotAD_69876	STE_STE11	Ghi_Dt5	42461434-42466837
gnl|CHGC|GOBAR_DD24352	TKL-Pl-4	Gba_Dt2	34775512-34779875	CotAD_32342	TKL-Pl-4	Ghi_Dt5	35071633-35073888
gnl|CHGC|GOBAR_DD03791	RLK-Pelle_LRR-III	Gba_Dt2	52383779-52387597	CotAD_21656	RLK-Pelle_LRR-III	Ghi_Dt5	25888139-25891959
gnl|CHGC|GOBAR_DD19801	RLK-Pelle_WAK_LRK10L-1	Gba_Dt2	59032516-59039302	CotAD_02166	RLK-Pelle_WAK_LRK10L-1	Ghi_Dt5	18618095-18620415
gnl|CHGC|GOBAR_DD31651	RLK-Pelle_SD-2b	Gba_Dt2	61216009-61219682	CotAD_66339	RLK-Pelle_SD-2b	Ghi_Dt5	15346429-15350101
gnl|CHGC|GOBAR_DD03868	RLK-Pelle_LRR-XIV	Gba_Dt2	64347324-64350890	CotAD_31758	RLK-Pelle_LRR-XIV	Ghi_Dt5	9089478-9092527
gnl|CHGC|GOBAR_DD27855	RLK-Pelle_LRR-XI-1	Gba_Dt2	66042297-66045786	CotAD_03134	RLK-Pelle_LRR-XI-1	Ghi_Dt5	6482646-6486324
gnl|CHGC|GOBAR_DD37414	RLK-Pelle_RLCK-VIIa-2	Gba_Dt2	54818-58542	CotAD_08120	RLK-Pelle_RLCK-VIIa-2	Ghi_Dt9	36914667-36919462
gnl|CHGC|GOBAR_DD12927	CAMK_CAMKL-CHK1	Gba_Dt2	430721-432073	CotAD_02537	CAMK_CAMKL-CHK1	Ghi_Dt9	40132761-40134086
gnl|CHGC|GOBAR_DD08526	RLK-Pelle_RLCK-VI	Gba_Dt3	13685386-13688849	CotAD_49094	RLK-Pelle_RLCK-VI	Ghi_Dt3	4353618-4357839
gnl|CHGC|GOBAR_DD05211	RLK-Pelle_LRR-XI-2	Gba_Dt3	37783034-37784953	CotAD_01889	RLK-Pelle_LRR-XI-2	Ghi_Dt3	12436307-12437311
gnl|CHGC|GOBAR_DD34195	NAK	Gba_Dt3	39819331-39823080	CotAD_01924	NAK	Ghi_Dt3	13252910-13256745
gnl|CHGC|GOBAR_DD13322	RLK-Pelle_SD-2b	Gba_Dt3	43747530-43751341	CotAD_37570	RLK-Pelle_SD-2b	Ghi_Dt3	20221262-20223790
gnl|CHGC|GOBAR_DD27083	RLK-Pelle_CrRLK1L-1	Gba_Dt3	45341507-45344741	CotAD_29547	RLK-Pelle_CrRLK1L-1	Ghi_Dt3	21321488-21323983
gnl|CHGC|GOBAR_DD35666	RLK-Pelle_LRR-III	Gba_Dt3	46676834-46679589	CotAD_27412	RLK-Pelle_LRR-III	Ghi_Dt3	39565639-39567735
gnl|CHGC|GOBAR_DD33021	RLK-Pelle_LRR-III	Gba_Dt3	6775049-6781112	CotAD_08621	RLK-Pelle_LRR-III	Ghi_Dt3	23109371-23114958
gnl|CHGC|GOBAR_DD01415	RLK-Pelle_WAK	Gba_Dt3	40855844-40858967	CotAD_01820	RLK-Pelle_WAK	Ghi_Dt3	10897176-10900288
gnl|CHGC|GOBAR_DD02076	CMGC_CDK-CRK7-CDK9	Gba_Dt3	42052211-42056409	CotAD_01757	CMGC_CDK-CRK7-CDK9	Ghi_Dt3	9684496-9688753
gnl|CHGC|GOBAR_DD21083	RLK-Pelle_WAK	Gba_Dt3	811479-813604	CotAD_02305	RLK-Pelle_WAK	Ghi_Dt5	17087694-17090182
gnl|CHGC|GOBAR_DD07547	CMGC_MAPK	Gba_Dt3	869969-872484	CotAD_02334	CMGC_MAPK	Ghi_Dt5	16869950-16873223
gnl|CHGC|GOBAR_DD01474	RLK-Pelle_LRR-VI-1	Gba_Dt4	14097150-14100233	CotAD_36271	RLK-Pelle_LRR-VI-1	Ghi_Dt12	34252061-34255144
gnl|CHGC|GOBAR_DD21447	RLK-Pelle_RLCK-XV	Gba_Dt4	16373394-16375356	CotAD_43891	RLK-Pelle_RLCK-XV	Ghi_Dt12	24794424-24796103
gnl|CHGC|GOBAR_DD21450	RLK-Pelle_RLCK-VI	Gba_Dt4	16538113-16541028	CotAD_43889	RLK-Pelle_RLCK-VI	Ghi_Dt12	24673050-24675965
gnl|CHGC|GOBAR_DD06238	RLK-Pelle_LRR-XII-1	Gba_Dt4	19811194-19817777	CotAD_38709	RLK-Pelle_LRR-XII-1	Ghi_Dt12	19547986-19551174
gnl|CHGC|GOBAR_DD10689	RLK-Pelle_LRR-XII-1	Gba_Dt4	37299066-37301217	CotAD_18985	RLK-Pelle_LRR-XII-1	Ghi_Dt12	17073154-17075125
gnl|CHGC|GOBAR_DD10690	RLK-Pelle_L-LEC	Gba_Dt4	37315329-37316504	CotAD_18990	RLK-Pelle_L-LEC	Ghi_Dt12	16984555-16986594
gnl|CHGC|GOBAR_DD13292	RLK-Pelle_RLCK-VIIa-2	Gba_Dt4	37636029-37637888	CotAD_19007	RLK-Pelle_RLCK-VIIa-2	Ghi_Dt12	16663660-16666477
gnl|CHGC|GOBAR_DD08345	RLK-Pelle_LRR-XI-2	Gba_Dt4	42973251-42974863	CotAD_20833	RLK-Pelle_LRR-XI-2	Ghi_Dt12	8243854-8245475
gnl|CHGC|GOBAR_DD15726	RLK-Pelle_L-LEC	Gba_Dt4	43682256-43684301	CotAD_20874	RLK-Pelle_L-LEC	Ghi_Dt12	7465684-7467729
gnl|CHGC|GOBAR_DD26559	CAMK_CDPK	Gba_Dt4	45204638-45206843	CotAD_28390	CAMK_CDPK	Ghi_Dt12	6213221-6215621
gnl|CHGC|GOBAR_DD25151	RLK-Pelle_L-LEC	Gba_Dt4	45597532-45599388	CotAD_45514	RLK-Pelle_L-LEC	Ghi_Dt12	4711678-4713837
gnl|CHGC|GOBAR_DD30782	RLK-Pelle_L-LEC	Gba_Dt4	45744079-45747440	CotAD_45517	RLK-Pelle_L-LEC	Ghi_Dt12	4665141-4667309
gnl|CHGC|GOBAR_DD30776	RLK-Pelle_L-LEC	Gba_Dt4	45814899-45816362	CotAD_45520	RLK-Pelle_L-LEC	Ghi_Dt12	4609729-4615784
gnl|CHGC|GOBAR_DD33857	CMGC_CDK-CRK7-CDK9	Gba_Dt4	47988471-47993012	CotAD_13793	CMGC_CDK-CRK7-CDK9	Ghi_Dt12	3453608-3458150
gnl|CHGC|GOBAR_DD25415	RLK-Pelle_RLCK-VIIb	Gba_Dt4	48040833-48045160	CotAD_13803	RLK-Pelle_RLCK-VIIb	Ghi_Dt12	3397638-3400988
gnl|CHGC|GOBAR_DD25421	RLK-Pelle_PERK-1	Gba_Dt4	48130888-48137009	CotAD_13812	RLK-Pelle_PERK-1	Ghi_Dt12	3302587-3309224
gnl|CHGC|GOBAR_DD30339	CMGC_CDK-PITSLRE	Gba_Dt4	48438467-48441828	CotAD_13842	CMGC_CDK-PITSLRE	Ghi_Dt12	3016038-3019399
gnl|CHGC|GOBAR_DD01482	RLK-Pelle_LysM	Gba_Dt4	14237935-14239950	CotAD_36278	RLK-Pelle_LysM	Ghi_Dt12	34383226-34385229
gnl|CHGC|GOBAR_DD21920	RLK-Pelle_RLCK-IXb	Gba_Dt4	16340828-16345124	CotAD_43887	RLK-Pelle_RLCK-IXb	Ghi_Dt12	24563625-24566494
gnl|CHGC|GOBAR_DD14343	RLK-Pelle_LRR-II	Gba_Dt4	19266754-19272585	CotAD_64544	RLK-Pelle_LRR-II	Ghi_Dt12	18512319-18515829
gnl|CHGC|GOBAR_DD29800	CMGC_CLK	Gba_Dt4	36099538-36102975	CotAD_19050	CMGC_CLK	Ghi_Dt12	15191892-15195367
gnl|CHGC|GOBAR_DD25150	RLK-Pelle_L-LEC	Gba_Dt4	45548669-45550828	CotAD_45516	RLK-Pelle_L-LEC	Ghi_Dt12	4695489-4697612
gnl|CHGC|GOBAR_DD18292	TKL-Pl-4	Gba_Dt4	46930808-46939128	CotAD_15901	TKL-Pl-4	Ghi_Dt12	1470344-1478664
gnl|CHGC|GOBAR_DD16712	RLK-Pelle_LRR-XI-1	Gba_Dt4	47210422-47213391	CotAD_15853	RLK-Pelle_LRR-XI-1	Ghi_Dt12	1154667-1157579
gnl|CHGC|GOBAR_DD02183	RLK-Pelle_WAK	Gba_Dt5	22994081-22995152	CotAD_06437	RLK-Pelle_WAK	Ghi_Dt11	6198190-6200557
gnl|CHGC|GOBAR_DD16632	RLK-Pelle_LRR-Xb-1	Gba_Dt5	23895677-23896777	CotAD_06360	RLK-Pelle_LRR-Xb-1	Ghi_Dt11	5247270-5248370
gnl|CHGC|GOBAR_DD29340	CMGC_CDK-CRK7-CDK9	Gba_Dt5	24895905-24898507	CotAD_06281	CMGC_CDK-CRK7-CDK9	Ghi_Dt11	4369745-4372431
gnl|CHGC|GOBAR_DD23925	AGC_NDR	Gba_Dt5	18557046-18560073	CotAD_41978	AGC_NDR	Ghi_Dt5	40979062-40983247
gnl|CHGC|GOBAR_DD25621	CMGC_MAPK	Gba_Dt5	8990950-8993114	CotAD_01714	CMGC_MAPK	Ghi_Dt9	58958319-58960428
gnl|CHGC|GOBAR_DD25628	CMGC_MAPK	Gba_Dt5	9054228-9056304	CotAD_01707	CMGC_MAPK	Ghi_Dt9	59019297-59021362
gnl|CHGC|GOBAR_DD16228	RLK-Pelle_RLCK-IXa	Gba_Dt5	9302822-9305586	CotAD_01685	RLK-Pelle_RLCK-IXa	Ghi_Dt9	59231446-59235124
gnl|CHGC|GOBAR_DD33792	RLK-Pelle_RLCK-XVI	Gba_Dt5	9456818-9461976	CotAD_01663	RLK-Pelle_RLCK-XVI	Ghi_Dt9	59410292-59413743
gnl|CHGC|GOBAR_DD34485	RLK-Pelle_LysM	Gba_Dt5	9551890-9554358	CotAD_01649	RLK-Pelle_LysM	Ghi_Dt9	59537943-59539250
gnl|CHGC|GOBAR_DD25307	STE_STE11	Gba_Dt5	9632974-9634939	CotAD_01628	STE_STE11	Ghi_Dt9	59687672-59689231
gnl|CHGC|GOBAR_DD25530	RLK-Pelle_CrRLK1L-1	Gba_Dt5	10199795-10202332	CotAD_01581	RLK-Pelle_CrRLK1L-1	Ghi_Dt9	60055377-60057914
gnl|CHGC|GOBAR_DD27348	STE_STE7	Gba_Dt5	10433639-10435013	CotAD_01560	STE_STE7	Ghi_Dt9	60279461-60280513
gnl|CHGC|GOBAR_DD19223	RLK-Pelle_RLCK-XI	Gba_Dt5	11143180-11145814	CotAD_01498	RLK-Pelle_RLCK-XI	Ghi_Dt9	60790395-60792551
gnl|CHGC|GOBAR_DD13466	RLK-Pelle_RLCK-X	Gba_Dt5	11333239-11335956	CotAD_01473	RLK-Pelle_RLCK-X	Ghi_Dt9	61031498-61036492
gnl|CHGC|GOBAR_DD05997	RLK-Pelle_LRR-II	Gba_Dt5	39555711-39557656	CotAD_75033	RLK-Pelle_LRR-II	Ghi_Dt9	10294687-10299259
gnl|CHGC|GOBAR_DD04536	RLK-Pelle_LRR-XII-1	Gba_Dt5	41767838-41772047	CotAD_31636	RLK-Pelle_LRR-XII-1	Ghi_Dt9	14511832-14515017
gnl|CHGC|GOBAR_DD14598	AGC_RSK-2	Gba_Dt5	48732864-48734336	CotAD_71302	AGC_RSK-2	Ghi_Dt9	16720587-16722059
gnl|CHGC|GOBAR_DD13102	CMGC_MAPK	Gba_Dt5	49501760-49506386	CotAD_21577	CMGC_MAPK	Ghi_Dt9	28614726-28619673
gnl|CHGC|GOBAR_DD21606	RLK-Pelle_LRR-XII-1	Gba_Dt5	55630064-55636931	CotAD_22088	RLK-Pelle_LRR-XII-1	Ghi_Dt9	31856017-31859259
gnl|CHGC|GOBAR_DD14192	RLK-Pelle_LRR-VII-3	Gba_Dt5	25359013-25362438	CotAD_38523	RLK-Pelle_LRR-VII-3	Ghi_Dt9	46627865-46631029
gnl|CHGC|GOBAR_DD11688	RLK-Pelle_LRR-XI-1	Gba_Dt5	26096207-26098813	CotAD_55700	RLK-Pelle_LRR-XI-1	Ghi_Dt9	49521093-49523597
gnl|CHGC|GOBAR_DD28384	RLK-Pelle_LRR-II	Gba_Dt5	794735-797720	CotAD_23438	RLK-Pelle_LRR-II	Ghi_Dt9	70045173-70048084
gnl|CHGC|GOBAR_DD30203	AGC_RSK-2	Gba_Dt5	1826268-1827835	CotAD_00531	AGC_RSK-2	Ghi_Dt9	67728379-67729954
gnl|CHGC|GOBAR_DD29152	CK1_CK1-Pl	Gba_Dt5	2208254-2212593	CotAD_00483	CK1_CK1-Pl	Ghi_Dt9	67343413-67347703
gnl|CHGC|GOBAR_DD24609	RLK-Pelle_LRR-XI-1	Gba_Dt5	2512607-2515714	CotAD_00444	RLK-Pelle_LRR-XI-1	Ghi_Dt9	67099213-67102320
gnl|CHGC|GOBAR_DD14044	CK1_CK1	Gba_Dt5	2821860-2826230	CotAD_00393	CK1_CK1	Ghi_Dt9	66708437-66712811
gnl|CHGC|GOBAR_DD12846	TKL-Pl-8	Gba_Dt5	3630750-3632691	CotAD_00302	TKL-Pl-8	Ghi_Dt9	66107224-66109165
gnl|CHGC|GOBAR_DD23466	CMGC_CLK	Gba_Dt5	4643991-4647193	CotAD_00193	CMGC_CLK	Ghi_Dt9	65283918-65286135
gnl|CHGC|GOBAR_DD36049	RLK-Pelle_LRR-XI-1	Gba_Dt5	4788712-4790649	CotAD_00188	RLK-Pelle_LRR-XI-1	Ghi_Dt9	65225179-65228097
gnl|CHGC|GOBAR_DD38060	RLK-Pelle_LRR-VII-2	Gba_Dt5	4869018-4872778	CotAD_00160	RLK-Pelle_LRR-VII-2	Ghi_Dt9	64979940-64982498
gnl|CHGC|GOBAR_DD37400	RLK-Pelle_L-LEC	Gba_Dt5	5080108-5086844	CotAD_00141	RLK-Pelle_L-LEC	Ghi_Dt9	64877551-64884283
gnl|CHGC|GOBAR_DD23840	TKL-Pl-1	Gba_Dt5	5176803-5179047	CotAD_00130	TKL-Pl-1	Ghi_Dt9	64802375-64804619
gnl|CHGC|GOBAR_DD37525	RLK-Pelle_RLCK-X	Gba_Dt5	5323940-5329081	CotAD_00114	RLK-Pelle_RLCK-X	Ghi_Dt9	64654222-64660132
gnl|CHGC|GOBAR_DD28630	CAMK_CAMKL-CHK1	Gba_Dt5	5478763-5480115	CotAD_00097	CAMK_CAMKL-CHK1	Ghi_Dt9	64511336-64512688
gnl|CHGC|GOBAR_DD27701	CAMK_CAMKL-CHK1	Gba_Dt5	6387838-6391418	CotAD_54331	CAMK_CAMKL-CHK1	Ghi_Dt9	63848042-63852695
gnl|CHGC|GOBAR_DD29865	NEK	Gba_Dt5	7437628-7443619	CotAD_42407	NEK	Ghi_Dt9	63101028-63107034
gnl|CHGC|GOBAR_DD15620	RLK-Pelle_RLCK-XII-1	Gba_Dt5	8389848-8392848	CotAD_18490	RLK-Pelle_RLCK-XII-1	Ghi_Dt9	62401054-62404057
gnl|CHGC|GOBAR_DD26068	RLK-Pelle_RLCK-VIIa-2	Gba_Dt5	8560080-8562010	CotAD_18455	RLK-Pelle_RLCK-VIIa-2	Ghi_Dt9	62124745-62126675
gnl|CHGC|GOBAR_DD26067	RLK-Pelle_RLCK-VIIa-2	Gba_Dt5	8562901-8566234	CotAD_18454	RLK-Pelle_RLCK-VIIa-2	Ghi_Dt9	62122082-62123852
gnl|CHGC|GOBAR_DD26133	RLK-Pelle_DLSV	Gba_Dt5	10625836-10627029	CotAD_01546	RLK-Pelle_DLSV	Ghi_Dt9	60375583-60377806
gnl|CHGC|GOBAR_DD17762	RLK-Pelle_Extensin	Gba_Dt5	12191294-12196112	CotAD_09686	RLK-Pelle_Extensin	Ghi_Dt9	57982418-57987344
gnl|CHGC|GOBAR_DD20067	RLK-Pelle_LRR-III	Gba_Dt5	12518060-12520053	CotAD_09713	RLK-Pelle_LRR-III	Ghi_Dt9	57651858-57653851
gnl|CHGC|GOBAR_DD20058	RLK-Pelle_RLCK-VIIa-2	Gba_Dt5	12579656-12581384	CotAD_09722	RLK-Pelle_RLCK-VIIa-2	Ghi_Dt9	57579359-57581086
gnl|CHGC|GOBAR_DD18986	RLK-Pelle_DLSV	Gba_Dt5	13907152-13913834	CotAD_25705	RLK-Pelle_DLSV	Ghi_Dt9	55535316-55543341
gnl|CHGC|GOBAR_DD32830	RLK-Pelle_DLSV	Gba_Dt5	14187115-14192400	CotAD_25706	RLK-Pelle_DLSV	Ghi_Dt9	55526037-55531989
gnl|CHGC|GOBAR_DD28256	RLK-Pelle_SD-2b	Gba_Dt5	14322369-14336840	CotAD_25713	RLK-Pelle_SD-2b	Ghi_Dt9	55438589-55439530
gnl|CHGC|GOBAR_DD08040	CAMK_CDPK	Gba_Dt5	20947491-20950011	CotAD_42747	CAMK_CDPK	Ghi_Dt9	47807158-47808758
gnl|CHGC|GOBAR_DD09507	RLK-Pelle_SD-2b	Gba_Dt5	22169263-22171776	CotAD_50251	RLK-Pelle_SD-2b	Ghi_Dt9	46913710-46916346
gnl|CHGC|GOBAR_DD04512	RLK-Pelle_LRR-XI-1	Gba_Dt5	27204565-27207617	CotAD_16707	RLK-Pelle_LRR-XI-1	Ghi_Dt9	45734909-45737961
gnl|CHGC|GOBAR_DD04513	RLK-Pelle_CR4L	Gba_Dt5	27217470-27220128	CotAD_16708	RLK-Pelle_CR4L	Ghi_Dt9	45722640-45724610
gnl|CHGC|GOBAR_DD15267	SCY1_SCYL2	Gba_Dt5	27533589-27547416	CotAD_16749	SCY1_SCYL2	Ghi_Dt9	45259936-45272754
gnl|CHGC|GOBAR_DD34998	SCY1_SCYL1	Gba_Dt5	27975322-27983768	CotAD_16773	SCY1_SCYL1	Ghi_Dt9	44979620-44988609
gnl|CHGC|GOBAR_DD04109	RLK-Pelle_LRK10L-2	Gba_Dt5	29290368-29292795	CotAD_08185	RLK-Pelle_LRK10L-2	Ghi_Dt9	38187227-38189688
gnl|CHGC|GOBAR_DD32218	TKL_CTR1-DRK-2	Gba_Dt5	29444131-29450888	CotAD_46540	TKL_CTR1-DRK-2	Ghi_Dt9	35244153-35250226
gnl|CHGC|GOBAR_DD06001	RLK-Pelle_DLSV	Gba_Dt5	39777115-39779682	CotAD_54762	RLK-Pelle_DLSV	Ghi_Dt9	19648936-19651498
gnl|CHGC|GOBAR_DD06185	RLK-Pelle_LRR-XI-1	Gba_Dt5	58939950-58943278	CotAD_47446	RLK-Pelle_LRR-XI-1	Ghi_Dt9	1575227-1578139
gnl|CHGC|GOBAR_DD32438	RLK-Pelle_LRR-Xb-1	Gba_Dt5	59267633-59271268	CotAD_47479	RLK-Pelle_LRR-Xb-1	Ghi_Dt9	1261323-1264958
gnl|CHGC|GOBAR_DD16173	RLK-Pelle_DLSV	Gba_Dt5	15628783-15634108	CotAD_27319	RLK-Pelle_DLSV	Ghi_Dt9	56596077-56599213
gnl|CHGC|GOBAR_DD18132	STE_STE11	Gba_Dt5	15931651-15933293	CotAD_27366	STE_STE11	Ghi_Dt9	56251343-56254192
gnl|CHGC|GOBAR_DD10639	RLK-Pelle_SD-2b	Gba_Dt5	18909149-18912040	CotAD_31314	RLK-Pelle_SD-2b	Ghi_Dt9	53643069-53645494
gnl|CHGC|GOBAR_DD00764	RLK-Pelle_L-LEC	Gba_Dt5	32264969-32268226	CotAD_22160	RLK-Pelle_L-LEC	Ghi_Dt9	33174777-33176858
gnl|CHGC|GOBAR_DD13788	RLK-Pelle_LRR-XII-1	Gba_Dt5	56846632-56850533	CotAD_41090	RLK-Pelle_LRR-XII-1	Ghi_Dt9	217499-218160
gnl|CHGC|GOBAR_DD23834	RLK-Pelle_LRR-XI-1	Gba_Dt5	5118771-5125629	CotAD_00148	RLK-Pelle_LRR-XI-1	Ghi_Dt9	64919193-64921831
gnl|CHGC|GOBAR_DD03649	RLK-Pelle_PERK-1	Gba_Dt6	20012944-20020030	CotAD_33233	RLK-Pelle_PERK-1	Ghi_Dt1	29111212-29128497
gnl|CHGC|GOBAR_DD09713	RLK-Pelle_DLSV	Gba_Dt6	36871008-36873756	CotAD_62986	RLK-Pelle_DLSV	Ghi_Dt1	38854473-38856629
gnl|CHGC|GOBAR_DD33713	RLK-Pelle_DLSV	Gba_Dt6	37631512-37634921	CotAD_59284	RLK-Pelle_DLSV	Ghi_Dt1	43035085-43038493
gnl|CHGC|GOBAR_DD21842	RLK-Pelle_DLSV	Gba_Dt6	37845125-37848763	CotAD_59281	RLK-Pelle_DLSV	Ghi_Dt1	43191117-43194682
gnl|CHGC|GOBAR_DD03238	RLK-Pelle_DLSV	Gba_Dt6	49266206-49268793	CotAD_35522	RLK-Pelle_DLSV	Ghi_Dt1	49295539-49297151
gnl|CHGC|GOBAR_DD03239	RLK-Pelle_DLSV	Gba_Dt6	49270973-49271830	CotAD_35519	RLK-Pelle_DLSV	Ghi_Dt1	49304538-49307144
gnl|CHGC|GOBAR_DD14060	RLK-Pelle_RLCK-VIIa-1	Gba_Dt6	50027952-50029569	CotAD_35485	RLK-Pelle_RLCK-VIIa-1	Ghi_Dt1	50090995-50092611
gnl|CHGC|GOBAR_DD11817	RLK-Pelle_DLSV	Gba_Dt6	45237539-45242167	CotAD_47800	RLK-Pelle_DLSV	Ghi_Dt1	37381787-37387091
gnl|CHGC|GOBAR_DD23071	RLK-Pelle_DLSV	Gba_Dt6	45368350-45373859	CotAD_47804	RLK-Pelle_DLSV	Ghi_Dt1	37511808-37521478
gnl|CHGC|GOBAR_DD06693	RLK-Pelle_LRR-XI-1	Gba_Dt6	4295586-4300347	CotAD_68281	RLK-Pelle_LRR-XI-1	Ghi_Dt1	25830391-25831774
gnl|CHGC|GOBAR_DD16548	RLK-Pelle_RLCK-IV	Gba_Dt6	7695383-7698538	CotAD_26234	RLK-Pelle_RLCK-IV	Ghi_Dt1	23615499-23618653
gnl|CHGC|GOBAR_DD29024	CAMK_CAMKL-CHK1	Gba_Dt6	8395950-8402754	CotAD_26269	CAMK_CAMKL-CHK1	Ghi_Dt1	22795762-22802577
gnl|CHGC|GOBAR_DD21123	RLK-Pelle_LRR-I-1	Gba_Dt6	12190697-12201188	CotAD_06671	RLK-Pelle_LRR-I-1	Ghi_Dt1	18890262-18899248
gnl|CHGC|GOBAR_DD14120	RLK-Pelle_RLCK-IXb	Gba_Dt6	12843010-12846648	CotAD_06602	RLK-Pelle_RLCK-IXb	Ghi_Dt1	17725768-17728820
gnl|CHGC|GOBAR_DD07556	RLK-Pelle_RLCK-VIIa-2	Gba_Dt6	14595695-14597344	CotAD_06505	RLK-Pelle_RLCK-VIIa-2	Ghi_Dt1	15482801-15484687
gnl|CHGC|GOBAR_DD06163	RLK-Pelle_CR4L	Gba_Dt6	32527208-32530071	CotAD_56736	RLK-Pelle_CR4L	Ghi_Dt1	1482624-1484573
gnl|CHGC|GOBAR_DD07303	CAMK_CAMKL-CHK1	Gba_Dt6	59083885-59085273	CotAD_20246	CAMK_CAMKL-CHK1	Ghi_Dt6	18054704-18056582
gnl|CHGC|GOBAR_DD07302	RLK-Pelle_LRR-VI-2	Gba_Dt6	59091080-59097479	CotAD_20247	RLK-Pelle_LRR-VI-2	Ghi_Dt6	18102265-18106320
gnl|CHGC|GOBAR_DD12473	RLK-Pelle_LRR-VIII-1	Gba_Dt6	57555225-57559573	CotAD_46053	RLK-Pelle_LRR-VIII-1	Ghi_Dt9	55105495-55112641
gnl|CHGC|GOBAR_DD21018	RLK-Pelle_SD-2b	Gba_Dt6	2076732-2079131	CotAD_31312	RLK-Pelle_SD-2b	Ghi_Dt9	53649404-53651803
gnl|CHGC|GOBAR_DD01733	RLK-Pelle_LRR-XI-1	Gba_Dt6	2753052-2756087	CotAD_36059	RLK-Pelle_LRR-XI-1	Ghi_Dt9	49269447-49271537
gnl|CHGC|GOBAR_DD19375	CMGC_DYRK-PRP4	Gba_Dt7	7627649-7635126	CotAD_30991	CMGC_DYRK-PRP4	Ghi_Dt1	36967130-36975399
gnl|CHGC|GOBAR_DD09192	RLK-Pelle_LRR-XIIIa	Gba_Dt7	8267000-8270388	CotAD_09068	RLK-Pelle_LRR-XIIIa	Ghi_Dt1	39661811-39665202
gnl|CHGC|GOBAR_DD19107	RLK-Pelle_CrRLK1L-1	Gba_Dt7	13568859-13571355	CotAD_49930	RLK-Pelle_CrRLK1L-1	Ghi_Dt1	47261741-47264236
gnl|CHGC|GOBAR_DD22935	AGC_RSK-2	Gba_Dt7	32965288-32966649	CotAD_66299	AGC_RSK-2	Ghi_Dt1	65923369-65924954
gnl|CHGC|GOBAR_DD15159	TKL-Pl-7	Gba_Dt7	39378353-39381546	CotAD_68354	TKL-Pl-7	Ghi_Dt1	71983025-71986725
gnl|CHGC|GOBAR_DD14211	RLK-Pelle_LRR-III	Gba_Dt7	43429455-43431026	CotAD_41057	RLK-Pelle_LRR-III	Ghi_Dt1	74814976-74817672
gnl|CHGC|GOBAR_DD02849	RLK-Pelle_CrRLK1L-1	Gba_Dt7	44890467-44892851	CotAD_47533	RLK-Pelle_CrRLK1L-1	Ghi_Dt1	77466861-77469245
gnl|CHGC|GOBAR_DD37825	CK1_CK1	Gba_Dt7	52515916-52520107	CotAD_28748	CK1_CK1	Ghi_Dt1	84854646-84859313
gnl|CHGC|GOBAR_DD31322	RLK-Pelle_RLCK-VIIa-2	Gba_Dt7	4821964-4825633	CotAD_10503	RLK-Pelle_RLCK-VIIa-2	Ghi_Dt1	41632284-41636053
gnl|CHGC|GOBAR_DD08625	RLK-Pelle_L-LEC	Gba_Dt7	10154347-10157277	CotAD_36002	RLK-Pelle_L-LEC	Ghi_Dt1	44488612-44491543
gnl|CHGC|GOBAR_DD06080	RLK-Pelle_RLCK-IV	Gba_Dt7	14917091-14921129	CotAD_28948	RLK-Pelle_RLCK-IV	Ghi_Dt1	50168405-50171880
gnl|CHGC|GOBAR_DD30102	CMGC_MAPK	Gba_Dt7	21219290-21223476	CotAD_29592	CMGC_MAPK	Ghi_Dt1	57728465-57732041
gnl|CHGC|GOBAR_DD27434	RLK-Pelle_CrRLK1L-1	Gba_Dt7	45169939-45172353	CotAD_72244	RLK-Pelle_CrRLK1L-1	Ghi_Dt1	84748072-84750674
gnl|CHGC|GOBAR_DD07720	RLK-Pelle_CrRLK1L-1	Gba_Dt7	46065009-46066651	CotAD_54369	RLK-Pelle_CrRLK1L-1	Ghi_Dt1	93217510-93220230
gnl|CHGC|GOBAR_DD26411	WNK_NRBP	Gba_Dt7	7240339-7243634	CotAD_31050	WNK_NRBP	Ghi_Dt1	37559865-37562862
gnl|CHGC|GOBAR_DD09495	AGC_RSK-2	Gba_Dt7	20754812-20756044	CotAD_34560	AGC_RSK-2	Ghi_Dt1	30605495-30606906
gnl|CHGC|GOBAR_DD16450	RLK-Pelle_RLCK-IXb	Gba_Dt7	25464470-25467940	CotAD_67405	RLK-Pelle_RLCK-IXb	Ghi_Dt1	5491580-5497819
gnl|CHGC|GOBAR_DD22993	RLK-Pelle_LRR-XI-1	Gba_Dt7	30563307-30566928	CotAD_71450	RLK-Pelle_LRR-XI-1	Ghi_Dt1	2157614-2161240
gnl|CHGC|GOBAR_DD07379	RLK-Pelle_CrRLK1L-1	Gba_Dt7	11827015-11829740	CotAD_72901	RLK-Pelle_CrRLK1L-1	Ghi_Dt1	73869428-73872151
gnl|CHGC|GOBAR_DD27466	RLK-Pelle_Extensin	Gba_Dt7	29432120-29435985	CotAD_48325	RLK-Pelle_Extensin	Ghi_Dt1	4233956-4237927
gnl|CHGC|GOBAR_DD25858	RLK-Pelle_LRR-XIIIb	Gba_Dt7	200863-207357	CotAD_53851	RLK-Pelle_LRR-XIIIb	Ghi_Dt1	13698778-13705244
gnl|CHGC|GOBAR_DD35227	STE_STE7	Gba_Dt7	739188-740787	CotAD_06599	STE_STE7	Ghi_Dt1	17626335-17628837
gnl|CHGC|GOBAR_DD33806	AGC_PKA-PKG	Gba_Dt7	1920467-1927991	CotAD_23771	AGC_PKA-PKG	Ghi_Dt1	22144221-22150376
gnl|CHGC|GOBAR_DD15523	RLK-Pelle_RLCK-IXb	Gba_Dt7	5609901-5614394	CotAD_22785	RLK-Pelle_RLCK-IXb	Ghi_Dt7	25079920-25083749
gnl|CHGC|GOBAR_DD14434	RLK-Pelle_RLCK-VIII	Gba_Dt8	4747481-4749725	CotAD_25783	RLK-Pelle_RLCK-VIII	Ghi_Dt1	54786425-54790220
gnl|CHGC|GOBAR_DD35797	RLK-Pelle_LRR-I-1	Gba_Dt8	57496168-57500212	CotAD_44784	RLK-Pelle_LRR-I-1	Ghi_Dt1	78948595-78953095
gnl|CHGC|GOBAR_DD31579	RLK-Pelle_SD-2b	Gba_Dt8	2034356-2037940	CotAD_46416	RLK-Pelle_SD-2b	Ghi_Dt1	24663086-24669296
gnl|CHGC|GOBAR_DD30761	RLK-Pelle_CR4L	Gba_Dt8	48011415-48018097	CotAD_01129	RLK-Pelle_CR4L	Ghi_Dt1	8954001-8955392
gnl|CHGC|GOBAR_DD13241	RLK-Pelle_LRR-XIIIa	Gba_Dt8	49176311-49182054	CotAD_01050	RLK-Pelle_LRR-XIIIa	Ghi_Dt1	7735582-7741325
gnl|CHGC|GOBAR_DD13239	CMGC_CDK-CRK7-CDK9	Gba_Dt8	49226406-49231399	CotAD_01049	CMGC_CDK-CRK7-CDK9	Ghi_Dt1	7686886-7691292
gnl|CHGC|GOBAR_DD10255	RLK-Pelle_Extensin	Gba_Dt8	57028893-57032160	CotAD_43665	RLK-Pelle_Extensin	Ghi_Dt8	37349593-37353395
gnl|CHGC|GOBAR_DD24793	TKL_CTR1-DRK-2	Gba_Dt8	59835028-59847332	CotAD_45253	TKL_CTR1-DRK-2	Ghi_Dt8	36539040-36545131
gnl|CHGC|GOBAR_DD10265	AGC_NDR	Gba_Dt8	56932131-56936927	CotAD_00384	AGC_NDR	Ghi_Dt9	66659306-66665424
gnl|CHGC|GOBAR_DD17143	RLK-Pelle_LRR-III	Gba_Dt8	62573332-62577368	CotAD_45027	RLK-Pelle_LRR-III	Ghi_Dt9	69731409-69734050
gnl|CHGC|GOBAR_DD24970	RLK-Pelle_RLCK-IXb	Gba_Dt8	63495819-63501069	CotAD_23362	RLK-Pelle_RLCK-IXb	Ghi_Dt9	70642135-70645151
gnl|CHGC|GOBAR_DD23445	RLK-Pelle_LRR-III	Gba_Dt9	41766341-41768291	CotAD_30981	RLK-Pelle_LRR-III	Ghi_Dt1	36887692-36891377
gnl|CHGC|GOBAR_DD15120	CAMK_CAMKL-CHK1	Gba_Dt9	45234808-45236115	CotAD_27908	CAMK_CAMKL-CHK1	Ghi_Dt11	18468929-18470011
gnl|CHGC|GOBAR_DD07807	AGC_NDR	Gba_Dt9	46675404-46679104	CotAD_51759	AGC_NDR	Ghi_Dt11	34106729-34110225
gnl|CHGC|GOBAR_DD27678	CMGC_CDK-CRK7-CDK9	Gba_Dt9	47632053-47635974	CotAD_14887	CMGC_CDK-CRK7-CDK9	Ghi_Dt12	10991021-10994530
gnl|CHGC|GOBAR_DD25353	RLK-Pelle_WAK	Gba_Dt9	4222094-4226604	CotAD_51837	RLK-Pelle_WAK	Ghi_Dt6	76117-77235
gnl|CHGC|GOBAR_DD25354	RLK-Pelle_WAK	Gba_Dt9	4253904-4259036	CotAD_51828	RLK-Pelle_WAK	Ghi_Dt6	191892-196277
gnl|CHGC|GOBAR_DD15327	RLK-Pelle_WAK	Gba_Dt9	4548390-4554801	CotAD_51824	RLK-Pelle_WAK	Ghi_Dt6	258061-259179
gnl|CHGC|GOBAR_DD32099	RLK-Pelle_LRR-XI-1	Gba_Dt9	4736403-4739328	CotAD_52240	RLK-Pelle_LRR-XI-1	Ghi_Dt6	951252-952852
gnl|CHGC|GOBAR_DD32097	RLK-Pelle_LRR-XI-1	Gba_Dt9	4785925-4788644	CotAD_52242	RLK-Pelle_LRR-XI-1	Ghi_Dt6	966575-967295
gnl|CHGC|GOBAR_DD32096	RLK-Pelle_LRR-XI-1	Gba_Dt9	4808861-4811518	CotAD_52244	RLK-Pelle_LRR-XI-1	Ghi_Dt6	1038916-1041534
gnl|CHGC|GOBAR_DD26514	RLK-Pelle_LRR-IX	Gba_Dt9	33586024-33589272	CotAD_31541	RLK-Pelle_LRR-IX	Ghi_Dt6	9816348-9819522
gnl|CHGC|GOBAR_DD29900	RLK-Pelle_LRR-XI-1	Gba_Dt9	36114520-36117460	CotAD_20545	RLK-Pelle_LRR-XI-1	Ghi_Dt6	11438370-11441115
gnl|CHGC|GOBAR_DD29906	RLK-Pelle_SD-2b	Gba_Dt9	36192175-36203237	CotAD_13572	RLK-Pelle_SD-2b	Ghi_Dt6	12510347-12511442
gnl|CHGC|GOBAR_DD30024	RLK-Pelle_LRR-XI-1	Gba_Dt9	4981061-4982312	CotAD_71510	RLK-Pelle_LRR-XI-1	Ghi_Dt6	44293377-44296095
gnl|CHGC|GOBAR_DD06848	RLK-Pelle_LRR-XI-1	Gba_Dt9	5052710-5055176	CotAD_13381	RLK-Pelle_LRR-XI-1	Ghi_Dt6	42885246-42887839
gnl|CHGC|GOBAR_DD34640	RLK-Pelle_RLCK-VIIa-2	Gba_Dt9	6066391-6069332	CotAD_13360	RLK-Pelle_RLCK-VIIa-2	Ghi_Dt6	42535711-42538725
gnl|CHGC|GOBAR_DD10832	RLK-Pelle_URK-2	Gba_Dt9	7397441-7400819	CotAD_13299	RLK-Pelle_URK-2	Ghi_Dt6	41309094-41312433
gnl|CHGC|GOBAR_DD06143	STE_STE20-Fray	Gba_Dt9	8337697-8346138	CotAD_13284	STE_STE20-Fray	Ghi_Dt6	41039002-41044995
gnl|CHGC|GOBAR_DD36571	RLK-Pelle_RLCK-VIIa-1	Gba_Dt9	14263960-14266390	CotAD_62650	RLK-Pelle_RLCK-VIIa-1	Ghi_Dt6	29197743-29199720
gnl|CHGC|GOBAR_DD01401	RLK-Pelle_LRR-XII-1	Gba_Dt9	21293818-21296930	CotAD_44689	RLK-Pelle_LRR-XII-1	Ghi_Dt6	26089931-26092888
gnl|CHGC|GOBAR_DD25474	RLK-Pelle_LRK10L-2	Gba_Dt9	22580680-22581651	CotAD_39394	RLK-Pelle_LRK10L-2	Ghi_Dt6	25527157-25531741
gnl|CHGC|GOBAR_DD05485	RLK-Pelle_LRK10L-2	Gba_Dt9	22721275-22723830	CotAD_39387	RLK-Pelle_LRK10L-2	Ghi_Dt6	25305257-25307811
gnl|CHGC|GOBAR_DD05486	RLK-Pelle_LRK10L-2	Gba_Dt9	22724541-22727367	CotAD_39386	RLK-Pelle_LRK10L-2	Ghi_Dt6	25301748-25304573
gnl|CHGC|GOBAR_DD23907	STE_STE11	Gba_Dt9	24230643-24234295	CotAD_62357	STE_STE11	Ghi_Dt6	24412050-24415974
gnl|CHGC|GOBAR_DD22951	RLK-Pelle_RLCK-VI	Gba_Dt9	26959962-26969940	CotAD_18106	RLK-Pelle_RLCK-VI	Ghi_Dt6	20834928-20841271
gnl|CHGC|GOBAR_DD03109	RLK-Pelle_RLCK-VIIa-1	Gba_Dt9	27159334-27164949	CotAD_18094	RLK-Pelle_RLCK-VIIa-1	Ghi_Dt6	20627618-20632623
gnl|CHGC|GOBAR_DD04095	RLK-Pelle_DLSV	Gba_Dt9	29400668-29403738	CotAD_20303	RLK-Pelle_DLSV	Ghi_Dt6	18872441-18877091
gnl|CHGC|GOBAR_DD04094	RLK-Pelle_DLSV	Gba_Dt9	29494033-29503478	CotAD_20296	RLK-Pelle_DLSV	Ghi_Dt6	18741013-18743344
gnl|CHGC|GOBAR_DD04084	RLK-Pelle_DLSV	Gba_Dt9	29651608-29655140	CotAD_20293	RLK-Pelle_DLSV	Ghi_Dt6	18691566-18694843
gnl|CHGC|GOBAR_DD31250	CAMK_CAMKL-CHK1	Gba_Dt9	30278465-30290594	CotAD_20216	CAMK_CAMKL-CHK1	Ghi_Dt6	17660928-17667700
gnl|CHGC|GOBAR_DD25097	RLK-Pelle_RLCK-VIIa-2	Gba_Dt9	34635838-34639648	CotAD_13686	RLK-Pelle_RLCK-VIIa-2	Ghi_Dt6	13895923-13899724
gnl|CHGC|GOBAR_DD16000	CAMK_CDPK	Gba_Dt9	35911269-35916725	CotAD_13590	CAMK_CDPK	Ghi_Dt6	12699601-12705059
gnl|CHGC|GOBAR_DD25935	RLK-Pelle_LRR-XI-1	Gba_Dt9	36860593-36863348	CotAD_20525	RLK-Pelle_LRR-XI-1	Ghi_Dt6	11171595-11174291
gnl|CHGC|GOBAR_DD29566	RLK-Pelle_L-LEC	Gba_Dt9	37898849-37900748	CotAD_31553	RLK-Pelle_L-LEC	Ghi_Dt6	9946927-9947589
gnl|CHGC|GOBAR_DD20278	RLK-Pelle_CR4L	Gba_Dt9	39612232-39614328	CotAD_44210	RLK-Pelle_CR4L	Ghi_Dt6	8919240-8921582
gnl|CHGC|GOBAR_DD20280	RLK-Pelle_DLSV	Gba_Dt9	39629472-39631245	CotAD_44211	RLK-Pelle_DLSV	Ghi_Dt6	8904913-8906686
gnl|CHGC|GOBAR_DD36437	RLK-Pelle_LRR-I-1	Gba_Dt9	39793766-39801257	CotAD_44233	RLK-Pelle_LRR-I-1	Ghi_Dt6	8723081-8729837
gnl|CHGC|GOBAR_DD02641	RLK-Pelle_SD-2b	Gba_Dt9	39887438-39897088	CotAD_03400	RLK-Pelle_SD-2b	Ghi_Dt6	8348261-8350447
gnl|CHGC|GOBAR_DD02666	RLK-Pelle_RLCK-VIIa-2	Gba_Dt9	40123664-40125455	CotAD_03375	RLK-Pelle_RLCK-VIIa-2	Ghi_Dt6	8138723-8140514
gnl|CHGC|GOBAR_DD27064	RLK-Pelle_RLCK-XII-1	Gba_Dt9	40687538-40690388	CotAD_03307	RLK-Pelle_RLCK-XII-1	Ghi_Dt6	7557970-7560825
gnl|CHGC|GOBAR_DD20571	RLK-Pelle_WAK_LRK10L-1	Gba_Dt9	42244508-42251618	CotAD_03142	RLK-Pelle_WAK_LRK10L-1	Ghi_Dt6	6112751-6119860
gnl|CHGC|GOBAR_DD20572	RLK-Pelle_LRK10L-2	Gba_Dt9	42252431-42253480	CotAD_03141	RLK-Pelle_LRK10L-2	Ghi_Dt6	6110883-6111938
gnl|CHGC|GOBAR_DD25002	CMGC_CDK-CDK8	Gba_Dt9	43251933-43253375	CotAD_11297	CMGC_CDK-CDK8	Ghi_Dt6	4892494-4893936
gnl|CHGC|GOBAR_DD24912	RLK-Pelle_RLCK-XII-1	Gba_Dt9	43431202-43436100	CotAD_11335	RLK-Pelle_RLCK-XII-1	Ghi_Dt6	4638375-4643317
gnl|CHGC|GOBAR_DD24920	CAMK_CDPK	Gba_Dt9	43503678-43506197	CotAD_11343	CAMK_CDPK	Ghi_Dt6	4571486-4574007
gnl|CHGC|GOBAR_DD29491	RLK-Pelle_LRR-VII-1	Gba_Dt9	44796474-44799525	CotAD_26531	RLK-Pelle_LRR-VII-1	Ghi_Dt6	3270191-3273240

## Sheet: G. hirsutum and G. arboretum
Gene ID	Subfamily	Chromosome	Chromosome location	Gene ID	Subfamily	Chromosome	Chromosome location
CotAD_63164	AGC_RSK-2	At1	1128453-1132214	Cotton_A_09571	AGC_RSK-2	A1	105381965-105385538
CotAD_12312	CMGC_CDK-CRK7-CDK9	At1	10015304-10019041	Cotton_A_34072	CMGC_CDK-CRK7-CDK9	A1	125949942-125953674
CotAD_48815	RLK-Pelle_WAK_LRK10L-1	At1	57674711-57677805	Cotton_A_01663	RLK-Pelle_WAK_LRK10L-1	A1	136236591-136239763
CotAD_34508	RLK-Pelle_L-LEC	At1	3488442-3489566	Cotton_A_19164	RLK-Pelle_L-LEC	A4	78171152-78172093
CotAD_64289	TKL_CTR1-DRK-2	At1	7054992-7061492	Cotton_A_40060	TKL_CTR1-DRK-2	A4	95058035-95065313
CotAD_53175	RLK-Pelle_RLCK-VI	At1	9204057-9208864	Cotton_A_10984	RLK-Pelle_RLCK-VI	A4	104592931-104597256
CotAD_12274	NEK	At1	11233551-11237900	Cotton_A_14978	NEK	A4	109808594-109812949
CotAD_55380	RLK-Pelle_CrRLK1L-1	At1	47836878-47837975	Cotton_A_09283	RLK-Pelle_CrRLK1L-1	A4	126673134-126675680
CotAD_55365	CK1_CK1	At1	48063961-48069086	Cotton_A_09294	CK1_CK1	A4	126901205-126906342
CotAD_71530	CAMK_CDPK	At1	48163859-48170053	Cotton_A_39947	CAMK_CDPK	A4	137593807-137599427
CotAD_12249	RLK-Pelle_DLSV	At1	12015862-12017446	Cotton_A_05579	RLK-Pelle_DLSV	A4	129053344-129055459
CotAD_12192	CAMK_CDPK	At1	13294353-13295302	Cotton_A_09302	CAMK_CDPK	A4	127130974-127131923
CotAD_08776	CMGC_CDK-CRK7-CDK9	At1	52792568-52796091	Cotton_A_15017	CMGC_CDK-CRK7-CDK9	A4	111119792-111123533
CotAD_08780	TKL_CTR1-DRK-2	At1	52841416-52847905	Cotton_A_15004	TKL_CTR1-DRK-2	A4	110582964-110589225
CotAD_66533	RLK-Pelle_LRR-VII-3	At1	56450809-56454195	Cotton_A_19333	RLK-Pelle_LRR-VII-3	A4	85394977-85398363
CotAD_68390	RLK-Pelle_LRR-III	At1	65448671-65454859	Cotton_A_39639	RLK-Pelle_LRR-III	A4	84333634-84339834
CotAD_56494	RLK-Pelle_L-LEC	At1	98815954-98817415	Cotton_A_06663	RLK-Pelle_L-LEC	A4	81336034-81337293
CotAD_14537	CMGC_MAPK	At1	106150440-106154348	Cotton_A_04377	CMGC_MAPK	A5	25675272-25679141
CotAD_14574	TKL-Pl-5	At1	106416607-106420445	Cotton_A_04353	TKL-Pl-5	A5	25873536-25877013
CotAD_14595	CAMK_CAMKL-CHK1	At1	106620238-106621590	Cotton_A_04333	CAMK_CAMKL-CHK1	A5	26073704-26075352
CotAD_14597	CAMK_CAMKL-CHK1	At1	106632183-106633475	Cotton_A_04331	CAMK_CAMKL-CHK1	A5	26085614-26086906
CotAD_14603	TKL-Pl-4	At1	106685726-106688642	Cotton_A_04325	TKL-Pl-4	A5	26145106-26148002
CotAD_14609	RLK-Pelle_RLCK-II	At1	106709558-106710633	Cotton_A_04321	RLK-Pelle_RLCK-II	A5	26164370-26170523
CotAD_14620	Group-Pl-4	At1	106783070-106785634	Cotton_A_04311	Group-Pl-4	A5	26234827-26237400
CotAD_68500	CAMK_OST1L	At1	58553961-58556763	Cotton_A_02041	CAMK_OST1L	A6	29700182-29703118
CotAD_19668	RLK-Pelle_LRR-II	At1	85420923-85424605	Cotton_A_10870	RLK-Pelle_LRR-II	A6	56839854-56843541
CotAD_19604	RLK-Pelle_CrRLK1L-1	At1	86815304-86817835	Cotton_A_28482	RLK-Pelle_CrRLK1L-1	A6	81073006-81075540
CotAD_19601	RLK-Pelle_CrRLK1L-1	At1	86892352-86893494	Cotton_A_28487	RLK-Pelle_CrRLK1L-1	A6	81143419-81144561
CotAD_62992	RLK-Pelle_RLCK-V	At1	66594865-66597341	Cotton_A_10817	RLK-Pelle_RLCK-V	A6	66432919-66435698
CotAD_28807	RLK-Pelle_CrRLK1L-1	At2	5189293-5191806	Cotton_A_06333	RLK-Pelle_CrRLK1L-1	A7	90640373-90642886
CotAD_07149	RLK-Pelle_DLSV	At2	9321632-9324623	Cotton_A_21651	RLK-Pelle_DLSV	A7	125995560-125998578
CotAD_07144	RLK-Pelle_DLSV	At2	9422261-9423871	Cotton_A_21656	RLK-Pelle_DLSV	A7	126097736-126100810
CotAD_07140	RLK-Pelle_DLSV	At2	9509372-9512007	Cotton_A_21659	RLK-Pelle_DLSV	A7	126182343-126185737
CotAD_07112	RLK-Pelle_LRR-I-2	At2	10467394-10470871	Cotton_A_21680	RLK-Pelle_LRR-I-2	A7	127267531-127271008
CotAD_48462	RLK-Pelle_LRR-XII-1	At2	6510884-6511810	Cotton_A_14156	RLK-Pelle_LRR-XII-1	A7	30460026-30464782
CotAD_68509	RLK-Pelle_LRR-XII-1	At2	6586731-6588148	Cotton_A_14155	RLK-Pelle_LRR-XII-1	A7	30553532-30557836
CotAD_07025	CAMK_CDPK	At2	11826493-11829557	Cotton_A_04790	CAMK_CDPK	A7	43706758-43709822
CotAD_68508	RLK-Pelle_LRR-XII-1	At2	6546370-6550548	Cotton_A_20114	RLK-Pelle_LRR-XII-1	A7	116022175-116025531
CotAD_16880	STE_STE20-YSK	At2	7802650-7810790	Cotton_A_06259	STE_STE20-YSK	A7	91744041-91752141
CotAD_56453	CMGC_CDK-Pl	At2	16716409-16717951	Cotton_A_12692	CMGC_CDK-Pl	A7	88233233-88234772
CotAD_56438	IRE1	At2	17185887-17189362	Cotton_A_12675	IRE1	A7	87725119-87728601
CotAD_52283	RLK-Pelle_DLSV	At3	2482906-2490348	Cotton_A_35383	RLK-Pelle_DLSV	A7	84222339-84224986
CotAD_64776	TKL-Pl-4	At3	41569056-41585991	Cotton_A_12734	TKL-Pl-4	A7	41192821-41203751
CotAD_69770	RLK-Pelle_WAK	At3	58069617-58070657	Cotton_A_12779	RLK-Pelle_WAK	A7	40451792-40452706
CotAD_69772	RLK-Pelle_WAK	At3	58088892-58091394	Cotton_A_12781	RLK-Pelle_WAK	A7	40442608-40445123
CotAD_55457	RLK-Pelle_SD-2b	At3	97317042-97319767	Cotton_A_29023	RLK-Pelle_SD-2b	A7	34053507-34056035
CotAD_38798	RLK-Pelle_CrRLK1L-1	At5	4334131-4337473	Cotton_A_02225	RLK-Pelle_CrRLK1L-1	A13	129688182-129690677
CotAD_61841	CMGC_MAPK	At5	19650715-19653641	Cotton_A_25849	CMGC_MAPK	A13	119412084-119415010
CotAD_56005	RLK-Pelle_LRR-I-1	At5	38198583-38201858	Cotton_A_25664	RLK-Pelle_LRR-I-1	A13	113529358-113534861
CotAD_28896	CMGC_CDK-CRK7-CDK9	At5	48809225-48813889	Cotton_A_16793	CMGC_CDK-CRK7-CDK9	A13	111993548-111998081
CotAD_52923	RLK-Pelle_DLSV	At5	49527894-49531560	Cotton_A_21848	RLK-Pelle_DLSV	A13	84479959-84483709
CotAD_51526	RLK-Pelle_RLCK-VIIa-2	At5	50182040-50186589	Cotton_A_39385	RLK-Pelle_RLCK-VIIa-2	A13	81351456-81355446
CotAD_67435	RLK-Pelle_SD-2b	At5	7284018-7287020	Cotton_A_08811	RLK-Pelle_SD-2b	A5	52570790-52573345
CotAD_55993	CMGC_CDK-PITSLRE	At5	38816155-38820688	Cotton_A_33907	CMGC_CDK-PITSLRE	A5	39823265-39826549
CotAD_55480	RLK-Pelle_LRR-Xa	At5	43824002-43826582	Cotton_A_19306	RLK-Pelle_LRR-Xa	A5	29726070-29727905
CotAD_28859	RLK-Pelle_LRR-V	At5	47948018-47955228	Cotton_A_17971	RLK-Pelle_LRR-V	A5	17622896-17629569
CotAD_28916	RLK-Pelle_LRR-XI-1	At5	49163419-49166692	Cotton_A_34822	RLK-Pelle_LRR-XI-1	A5	17298788-17302284
CotAD_64436	STE_STE-Pl	At5	49741766-49764894	Cotton_A_08956	STE_STE-Pl	A5	9912596-9937300
CotAD_45185	RLK-Pelle_SD-2b	At5	655959-658184	Cotton_A_28409	RLK-Pelle_SD-2b	A7	39790544-39791745
CotAD_53665	RLK-Pelle_LRR-VI-2	At5	1723282-1726692	Cotton_A_11637	RLK-Pelle_LRR-VI-2	A7	50151356-50154500
CotAD_60409	RLK-Pelle_RLCK-VIIa-2	At5	2194907-2201921	Cotton_A_04140	RLK-Pelle_RLCK-VIIa-2	A7	77464569-77471270
CotAD_60421	CAMK_CAMKL-CHK1	At5	2429710-2431813	Cotton_A_04154	CAMK_CAMKL-CHK1	A7	77749197-77750420
CotAD_44892	STE_STE11	At5	2681228-2682679	Cotton_A_04215	STE_STE11	A7	78516725-78518408
CotAD_36511	RLK-Pelle_RLCK-XVI	At5	3799084-3802840	Cotton_A_04254	RLK-Pelle_RLCK-XVI	A7	79220294-79223760
CotAD_10926	RLK-Pelle_LRK10L-2	At6	3864744-3865673	Cotton_A_20582	RLK-Pelle_LRK10L-2	A11	49203632-49204687
CotAD_26190	RLK-Pelle_DLSV	At6	5965486-5980814	Cotton_A_20559	RLK-Pelle_DLSV	A11	49595756-49612465
CotAD_52312	RLK-Pelle_WAK_LRK10L-1	At6	21920753-21925145	Cotton_A_27600	RLK-Pelle_WAK_LRK10L-1	A11	67833982-67844969
CotAD_52307	RLK-Pelle_LRK10L-2	At6	22033655-22036084	Cotton_A_27605	RLK-Pelle_LRK10L-2	A11	67935256-67936239
CotAD_17196	RLK-Pelle_LRR-V	At6	52684022-52689380	Cotton_A_07774	RLK-Pelle_LRR-V	A11	74037305-74042570
CotAD_45682	AGC_RSK-2	At6	53389627-53392746	Cotton_A_13438	AGC_RSK-2	A11	76014157-76017276
CotAD_45670	TKL_CTR1-DRK-2	At6	53612377-53618877	Cotton_A_13447	TKL_CTR1-DRK-2	A11	76230132-76236567
CotAD_52119	RLK-Pelle_LRR-I-1	At6	54418232-54425784	Cotton_A_12076	RLK-Pelle_LRR-I-1	A11	77154678-77161549
CotAD_52110	RLK-Pelle_L-LEC	At6	54581212-54583221	Cotton_A_12059	RLK-Pelle_L-LEC	A11	77365135-77367144
CotAD_18840	RLK-Pelle_RLCK-VIIa-2	At6	55176662-55178448	Cotton_A_12044	RLK-Pelle_RLCK-VIIa-2	A11	77483009-77484798
CotAD_74996	STE_STE11	At6	1586900-1591700	Cotton_A_39061	STE_STE11	A11	2925887-2930690
CotAD_59850	RLK-Pelle_WAK	At6	8538551-8539669	Cotton_A_26841	RLK-Pelle_WAK	A11	9658449-9659450
CotAD_59855	RLK-Pelle_WAK	At6	8634495-8635801	Cotton_A_26861	RLK-Pelle_WAK	A11	10054344-10059119
CotAD_65496	RLK-Pelle_LRR-XI-1	At6	8982480-8985198	Cotton_A_26865	RLK-Pelle_LRR-XI-1	A11	10178492-10181356
CotAD_56833	STE_STE11	At6	36141648-36145706	Cotton_A_25950	STE_STE11	A11	11961793-11975822
CotAD_68755	RLK-Pelle_DLSV	At6	40806749-40809174	Cotton_A_17629	RLK-Pelle_DLSV	A11	19956781-19961244
CotAD_31951	RLK-Pelle_DLSV	At6	41652686-41655454	Cotton_A_17633	RLK-Pelle_DLSV	A11	20095174-20096816
CotAD_31954	RLK-Pelle_DLSV	At6	41703599-41706885	Cotton_A_17641	RLK-Pelle_DLSV	A11	20256834-20259985
CotAD_66223	CAMK_CAMKL-CHK1	At6	48081180-48084472	Cotton_A_01750	CAMK_CAMKL-CHK1	A11	78816091-78819665
CotAD_49677	CAMK_CDPK	At6	48445518-48447872	Cotton_A_01782	CAMK_CDPK	A11	79303961-79306299
CotAD_20042	CAMK_CDPK	At6	49171806-49175215	Cotton_A_01819	CAMK_CDPK	A11	80056028-80059439
CotAD_20024	CAMK_CDPK	At6	49467426-49472905	Cotton_A_01837	CAMK_CDPK	A11	80344621-80350106
CotAD_20003	RLK-Pelle_LRR-XI-1	At6	49844392-49847331	Cotton_A_01863	RLK-Pelle_LRR-XI-1	A11	80747703-80750549
CotAD_57324	CMGC_CDK-CRK7-CDK9	At6	7040832-7043438	Cotton_A_22071	CMGC_CDK-CRK7-CDK9	A11	25260490-25263591
CotAD_57320	CAMK_AMPK	At6	7107887-7111879	Cotton_A_22074	CAMK_AMPK	A11	25318828-25322776
CotAD_71243	RLK-Pelle_LRR-XII-1	At6	19236433-19237662	Cotton_A_25900	RLK-Pelle_LRR-XII-1	A11	30333299-30334207
CotAD_49622	RLK-Pelle_RLCK-VIIa-1	At6	38739639-38744635	Cotton_A_09620	RLK-Pelle_RLCK-VIIa-1	A11	32640102-32642629
CotAD_36322	NEK	At6	46286136-46293547	Cotton_A_30266	NEK	A11	42265155-42272558
CotAD_17127	CAMK_CDPK	At6	51715299-51718615	Cotton_A_15383	CAMK_CDPK	A11	74322112-74325425
CotAD_17180	RLK-Pelle_L-LEC	At6	52492153-52494108	Cotton_A_07758	RLK-Pelle_L-LEC	A11	74212134-74222588
CotAD_17222	RLK-Pelle_LRR-XI-1	At6	53026281-53029040	Cotton_A_07796	RLK-Pelle_LRR-XI-1	A11	73620387-73623146
CotAD_17224	NEK	At6	53066925-53071488	Cotton_A_07798	NEK	A11	73579412-73583979
CotAD_17481	RLK-Pelle_LRR-XI-1	At7	11408250-11412498	Cotton_A_03588	RLK-Pelle_LRR-XI-1	A1	66609868-66612838
CotAD_51899	TKL-Pl-6	At7	16659143-16665344	Cotton_A_31042	TKL-Pl-6	A1	81810399-81816730
CotAD_51911	RLK-Pelle_LRR-I-1	At7	17016668-17021160	Cotton_A_32012	RLK-Pelle_LRR-I-1	A1	88787168-88791661
CotAD_24954	CAMK_AMPK	At7	31829001-31833232	Cotton_A_05944	CAMK_AMPK	A1	140391226-140395457
CotAD_10082	RLK-Pelle_LRR-XV	At7	6944704-6947742	Cotton_A_15508	RLK-Pelle_LRR-XV	A4	57596457-57599879
CotAD_10104	AGC_RSK-2	At7	7058690-7062639	Cotton_A_20637	AGC_RSK-2	A4	56374595-56377866
CotAD_10106	STE_STE7	At7	7074655-7077935	Cotton_A_20635	STE_STE7	A4	56358586-56361865
CotAD_10113	STE_STE20-Fray	At7	7139720-7147313	Cotton_A_20627	STE_STE20-Fray	A4	56291769-56297694
CotAD_10138	RLK-Pelle_RLCK-VIIa-2	At7	7316623-7320558	Cotton_A_20602	RLK-Pelle_RLCK-VIIa-2	A4	56126595-56129729
CotAD_10180	RLK-Pelle_LRR-XV	At7	7726812-7730671	Cotton_A_09436	RLK-Pelle_LRR-XV	A4	54476461-54479994
CotAD_37222	RLK-Pelle_LRR-XII-1	At7	5424009-5429116	Cotton_A_01964	RLK-Pelle_LRR-XII-1	A6	29157766-29163069
CotAD_37236	RLK-Pelle_LRR-III	At7	5495686-5498401	Cotton_A_01978	RLK-Pelle_LRR-III	A6	29233352-29236109
CotAD_26329	RLK-Pelle_RKF3	At7	10233625-10235193	Cotton_A_23678	RLK-Pelle_RKF3	A6	31979663-31981549
CotAD_48708	CAMK_OST1L	At8	50491131-50493275	Cotton_A_00784	CAMK_OST1L	A5	7412295-7415877
CotAD_64527	RLK-Pelle_RLCK-XII-1	At8	2409756-2412677	Cotton_A_20951	RLK-Pelle_RLCK-XII-1	A6	19044326-19047250
CotAD_64526	TKL-Pl-5	At8	2414154-2417394	Cotton_A_20950	TKL-Pl-5	A6	19048730-19052012
CotAD_51147	CMGC_MAPK	At8	2877384-2880301	Cotton_A_20928	CMGC_MAPK	A6	19600828-19604565
CotAD_51145	RLK-Pelle_RLCK-V	At8	2924466-2926757	Cotton_A_20926	RLK-Pelle_RLCK-V	A6	19648709-19651000
CotAD_46377	RLK-Pelle_LysM	At8	33616097-33617905	Cotton_A_02026	RLK-Pelle_LysM	A6	29625083-29627020
CotAD_35007	CAMK_CDPK	At8	41432369-41434797	Cotton_A_15811	CAMK_CDPK	A6	32917955-32920347
CotAD_34978	RLK-Pelle_RLCK-VIIa-2	At8	41703817-41705856	Cotton_A_15781	RLK-Pelle_RLCK-VIIa-2	A6	33259445-33261481
CotAD_33080	RLK-Pelle_RLCK-VIII	At8	287422-289561	Cotton_A_22631	RLK-Pelle_RLCK-VIII	A6	51912077-51914216
CotAD_31937	STE_STE11	At8	13368535-13369587	Cotton_A_31082	STE_STE11	A6	76175053-76176105
CotAD_63792	CMGC_CK2	At8	19397450-19400834	Cotton_A_34331	CMGC_CK2	A6	85670131-85673340
CotAD_75626	CMGC_CDK-CRK7-CDK9	At8	29442328-29447566	Cotton_A_37358	CMGC_CDK-CRK7-CDK9	A6	90780812-90786391
CotAD_39949	RLK-Pelle_CrRLK1L-1	At8	37738131-37740116	Cotton_A_21317	RLK-Pelle_CrRLK1L-1	A6	94536196-94538751
CotAD_23522	RLK-Pelle_DLSV	At8	39313627-39321197	Cotton_A_27206	RLK-Pelle_DLSV	A6	97252149-97262467
CotAD_60912	CAMK_CAMKL-CHK1	At8	1609596-1616116	Cotton_A_25899	CAMK_CAMKL-CHK1	A6	46195676-46202875
CotAD_75746	RLK-Pelle_RLCK-VI	At8	20274239-20277333	Cotton_A_35294	RLK-Pelle_RLCK-VI	A6	46451894-46454990
CotAD_70912	RLK-Pelle_LRR-I-1	At8	23387952-23392064	Cotton_A_38637	RLK-Pelle_LRR-I-1	A6	41432785-41437180
CotAD_23487	CMGC_CDK-CRK7-CDK9	At8	40068813-40073629	Cotton_A_17722	CMGC_CDK-CRK7-CDK9	A6	28502461-28507314
CotAD_65813	CMGC_MAPK	At8	71497008-71497908	Cotton_A_28389	CMGC_MAPK	A6	8515064-8516258
CotAD_33119	RLK-Pelle_URK-3	At8	1104663-1107379	Cotton_A_26407	RLK-Pelle_URK-3	A6	90158764-90161550
CotAD_38302	RLK-Pelle_RLCK-XII-1	At8	45152774-45156414	Cotton_A_02104	RLK-Pelle_RLCK-XII-1	A6	31074694-31078333
CotAD_46604	TKL-Pl-6	At8	73097188-73101101	Cotton_A_17685	TKL-Pl-6	A6	27311412-27317309
CotAD_04320	RLK-Pelle_LRR-III	At8	78263905-78267102	Cotton_A_36295	RLK-Pelle_LRR-III	A6	18096067-18098523
CotAD_20772	CK1_CK1	At9	48547307-48551483	Cotton_A_28330	CK1_CK1	A1	30974202-30979056
CotAD_41000	CAMK_CAMKL-CHK1	At9	52353889-52355241	Cotton_A_19207	CAMK_CAMKL-CHK1	A1	49319158-49320498
CotAD_12506	RLK-Pelle_SD-2b	At9	55217288-55219705	Cotton_A_23607	RLK-Pelle_SD-2b	A1	56280831-56282026
CotAD_70814	CK1_CK1-Pl	At9	45656965-45663988	Cotton_A_05399	CK1_CK1-Pl	A10	49064265-49071278
CotAD_09594	RLK-Pelle_RLCK-IXa	At9	52669273-52672958	Cotton_A_07054	RLK-Pelle_RLCK-IXa	A10	88074899-88077666
CotAD_09571	CMGC_MAPK	At9	52849269-52851362	Cotton_A_07028	CMGC_MAPK	A10	88242482-88244562
CotAD_09562	AGC_RSK-2	At9	52926527-52935015	Cotton_A_07018	AGC_RSK-2	A10	88333237-88341729
CotAD_53982	RLK-Pelle_Extensin	At9	45212336-45217110	Cotton_A_05445	RLK-Pelle_Extensin	A10	49510766-49515533
CotAD_39703	RLK-Pelle_RLCK-IXb	At9	51070791-51073724	Cotton_A_33629	RLK-Pelle_RLCK-IXb	A10	64237617-64242689
CotAD_44559	RLK-Pelle_RLCK-X	At9	45778385-45781083	Cotton_A_17069	RLK-Pelle_RLCK-X	A10	89312687-89315363
CotAD_44543	CAMK_CAMKL-CHK1	At9	45907797-45909143	Cotton_A_17083	CAMK_CAMKL-CHK1	A10	89163430-89164776
CotAD_44530	RLK-Pelle_RLCK-XI	At9	46042908-46045064	Cotton_A_17093	RLK-Pelle_RLCK-XI	A10	89053858-89056014
CotAD_12428	CAMK_CAMKL-LKB	At9	54577649-54581470	Cotton_A_11042	CAMK_CAMKL-LKB	A10	21554052-21557171
CotAD_12447	CAMK_CAMKL-CHK1	At9	54710824-54715458	Cotton_A_11022	CAMK_CAMKL-CHK1	A10	21428329-21432941
CotAD_72429	RLK-Pelle_DLSV	At9	13965934-13968486	Cotton_A_33668	RLK-Pelle_DLSV	A10	97935661-97938221
CotAD_34158	RLK-Pelle_LRR-XII-1	At9	30305459-30308688	Cotton_A_31956	RLK-Pelle_LRR-XII-1	A10	89669129-89672359
CotAD_63155	RLK-Pelle_LRR-II	At9	15132000-15135156	Cotton_A_25002	RLK-Pelle_LRR-II	A10	61954450-61957687
CotAD_34194	RLK-Pelle_RLCK-VIIa-2	At9	29540085-29542172	Cotton_A_18994	RLK-Pelle_RLCK-VIIa-2	A10	56624515-56626692
CotAD_59559	RLK-Pelle_LRR-VII-3	At9	35583473-35586898	Cotton_A_18748	RLK-Pelle_LRR-VII-3	A10	46211726-46215151
CotAD_45888	RLK-Pelle_SD-2b	At9	14808183-14809102	Cotton_A_24988	RLK-Pelle_SD-2b	A10	61337901-61343038
CotAD_67316	CAMK_CDPK	At9	20392413-20394607	Cotton_A_31216	CAMK_CDPK	A10	38909458-38911654
CotAD_68701	RLK-Pelle_LRR-XI-1	At9	34666749-34670103	Cotton_A_27832	RLK-Pelle_LRR-XI-1	A10	17650775-17653746
CotAD_51200	CMGC_CDK-CCRK	At9	49934806-49937121	Cotton_A_11170	CMGC_CDK-CCRK	A11	56386909-56389193
CotAD_66205	CMGC_MAPK	At9	61288406-61293328	Cotton_A_14752	CMGC_MAPK	A11	103574667-103581233
CotAD_37798	AGC_RSK-2	At9	55742628-55745655	Cotton_A_40492	AGC_RSK-2	A12	7349798-7352925
CotAD_28575	RLK-Pelle_SD-2b	At9	58745860-58747167	Cotton_A_19057	RLK-Pelle_SD-2b	A12	49513380-49515740
CotAD_28574	RLK-Pelle_SD-2b	At9	58764301-58766745	Cotton_A_19056	RLK-Pelle_SD-2b	A12	49548832-49551252
CotAD_28571	RLK-Pelle_SD-2b	At9	58840165-58842474	Cotton_A_19053	RLK-Pelle_SD-2b	A12	49596404-49598854
CotAD_28563	RLK-Pelle_SD-2b	At9	58992781-58994877	Cotton_A_19049	RLK-Pelle_SD-2b	A12	49669668-49672284
CotAD_28561	RLK-Pelle_SD-2b	At9	59013275-59015641	Cotton_A_19047	RLK-Pelle_SD-2b	A12	49705253-49707619
CotAD_28556	WNK_NRBP	At9	59084481-59087195	Cotton_A_19041	WNK_NRBP	A12	49768982-49771690
CotAD_28545	STE_STE11	At9	59190746-59195340	Cotton_A_19031	STE_STE11	A12	49882106-49885256
CotAD_51704	CMGC_CDK-Pl	At9	63296213-63298254	Cotton_A_27238	CMGC_CDK-Pl	A12	56396847-56398893
CotAD_51697	TKL_CTR1-DRK-1	At9	63425301-63440022	Cotton_A_27246	TKL_CTR1-DRK-1	A12	56549701-56562676
CotAD_46812	TKL-Pl-4	At9	65317595-65319966	Cotton_A_23440	TKL-Pl-4	A12	81179101-81181886
CotAD_30837	RLK-Pelle_RLCK-VIIa-2	At9	66010348-66012822	Cotton_A_15945	RLK-Pelle_RLCK-VIIa-2	A12	8920608-8923081
CotAD_30872	RLK-Pelle_CrRLK1L-1	At9	66709918-66712413	Cotton_A_15906	RLK-Pelle_CrRLK1L-1	A12	9647006-9649501
CotAD_05597	RLK-Pelle_LRR-III	At9	85039553-85040537	Cotton_A_05253	RLK-Pelle_LRR-III	A12	48366398-48368252
CotAD_47817	RLK-Pelle_LysM	At9	1290722-1292725	Cotton_A_33568	RLK-Pelle_LysM	A12	135351342-135353345
CotAD_73205	RLK-Pelle_RLCK-VI	At9	7141491-7144387	Cotton_A_37965	RLK-Pelle_RLCK-VI	A12	113379934-113382834
CotAD_55518	CMGC_MAPK	At9	40822697-40824677	Cotton_A_19078	CMGC_MAPK	A12	48945467-48947499
CotAD_63666	RLK-Pelle_WAK	At9	37934969-37938101	Cotton_A_33166	RLK-Pelle_WAK	A2	18914894-18917395
CotAD_03495	RLK-Pelle_RLCK-VIIa-2	At9	41538288-41541039	Cotton_A_00373	RLK-Pelle_RLCK-VIIa-2	A2	69641929-69644472
CotAD_03536	RLK-Pelle_LRR-Xa	At9	41842363-41844175	Cotton_A_00338	RLK-Pelle_LRR-Xa	A2	69958537-69960394
CotAD_30036	RLK-Pelle_LysM	At9	47172585-47174426	Cotton_A_26698	RLK-Pelle_LysM	A2	85576953-85578815
CotAD_73467	RLK-Pelle_LRR-XII-1	At9	25836371-25839586	Cotton_A_39183	RLK-Pelle_LRR-XII-1	A3	68003104-68006316
CotAD_25117	CMGC_CDK-CRK7-CDK9	At9	36428465-36431141	Cotton_A_03349	CMGC_CDK-CRK7-CDK9	A3	30886439-30888844
CotAD_07440	CAMK_OST1L	At9	38869408-38871599	Cotton_A_13180	CAMK_OST1L	A3	13605627-13607955
CotAD_58070	CMGC_CLK	At9	51466841-51469736	Cotton_A_01276	CMGC_CLK	A4	32545412-32548053
CotAD_45281	RLK-Pelle_LRR-VII-2	At9	52033087-52035645	Cotton_A_01243	RLK-Pelle_LRR-VII-2	A4	32907865-32910423
CotAD_45262	RLK-Pelle_L-LEC	At9	52129926-52135939	Cotton_A_01223	RLK-Pelle_L-LEC	A4	33046516-33052578
CotAD_20697	TKL-Pl-4	At9	47396749-47399677	Cotton_A_20623	TKL-Pl-4	A4	56257652-56262056
CotAD_20796	STE_STE11	At9	48802811-48807163	Cotton_A_31463	STE_STE11	A4	42298867-42303220
CotAD_45268	RLK-Pelle_SD-2b	At9	52097801-52100275	Cotton_A_01216	RLK-Pelle_SD-2b	A4	33084812-33087286
CotAD_30476	RLK-Pelle_WAK	At9	4249020-4251953	Cotton_A_24545	RLK-Pelle_WAK	A5	56578329-56581907
CotAD_07409	RLK-Pelle_LRR-XI-1	At9	38498468-38501624	Cotton_A_22838	RLK-Pelle_LRR-XI-1	A5	43899512-43901883
CotAD_05776	AGC_RSK-2	At9	83744302-83746112	Cotton_A_04910	AGC_RSK-2	A7	13877682-13879492
CotAD_05731	CAMK_CDPK	At9	83995028-83997183	Cotton_A_04955	CAMK_CDPK	A7	14110885-14113039
CotAD_05718	RLK-Pelle_DLSV	At9	84104961-84109235	Cotton_A_04967	RLK-Pelle_DLSV	A7	14181579-14185466
CotAD_51337	RLK-Pelle_DLSV	At9	91091512-91097471	Cotton_A_14230	RLK-Pelle_DLSV	A7	18009882-18019817
CotAD_20703	RLK-Pelle_LRR-III	At9	47470678-47472439	Cotton_A_02727	RLK-Pelle_LRR-III	A8	97067135-97070917
CotAD_63020	RLK-Pelle_CR4L	At9	34414834-34416267	Cotton_A_02797	RLK-Pelle_CR4L	A8	98325844-98327355
CotAD_51218	RLK-Pelle_RLCK-VIIa-1	At9	27621017-27624061	Cotton_A_10530	RLK-Pelle_RLCK-VIIa-1	A8	103483163-103485589
CotAD_25132	STE_STE11	At9	36568093-36570628	Cotton_A_10495	STE_STE11	A8	103197379-103199825
CotAD_26995	RLK-Pelle_LRR-V	At9	44777486-44782419	Cotton_A_29459	RLK-Pelle_LRR-V	A8	66144618-66149118
CotAD_52759	CMGC_Pl-Tthe	At9	49462592-49470296	Cotton_A_09402	CMGC_Pl-Tthe	A8	59733543-59746101
CotAD_39702	AGC_NDR	At9	51051150-51057525	Cotton_A_09345	AGC_NDR	A8	59224270-59230372
CotAD_03524	RLK-Pelle_LRR-XII-1	At9	41760901-41763731	Cotton_A_22143	RLK-Pelle_LRR-XII-1	A9	10873873-10877120
CotAD_09467	RLK-Pelle_RLCK-XII-1	At9	53622831-53625678	Cotton_A_12907	RLK-Pelle_RLCK-XII-1	A9	65937558-65940566
CotAD_09444	RLK-Pelle_LRR-XII-1	At9	53758132-53761327	Cotton_A_12930	RLK-Pelle_LRR-XII-1	A9	66099032-66102238
CotAD_52355	TKL-Pl-4	At10	28508537-28510800	Cotton_A_11345	TKL-Pl-4	A10	18693028-18695214
CotAD_76343	RLK-Pelle_PERK-1	At10	72878661-72883503	Cotton_A_40250	RLK-Pelle_PERK-1	A10	47482631-47487407
CotAD_75512	TKL-Pl-5	At10	40150658-40155701	Cotton_A_29166	TKL-Pl-5	A10	102965839-102972758
CotAD_59521	RLK-Pelle_LRR-III	At10	49884245-49886349	Cotton_A_17867	RLK-Pelle_LRR-III	A10	100525423-100527714
CotAD_61991	TKL-Pl-6	At10	67911369-67916326	Cotton_A_11502	TKL-Pl-6	A10	69631408-69636881
CotAD_71119	RLK-Pelle_LRR-XIIIb	At10	323724-330230	Cotton_A_39203	RLK-Pelle_LRR-XIIIb	A8	12336982-12343477
CotAD_69234	RLK-Pelle_DLSV	At10	7062061-7064526	Cotton_A_39041	RLK-Pelle_DLSV	A8	20030468-20039282
CotAD_19212	RLK-Pelle_DLSV	At10	28965548-28968287	Cotton_A_30883	RLK-Pelle_DLSV	A8	50900575-50903335
CotAD_47277	RLK-Pelle_DLSV	At10	33702189-33705113	Cotton_A_13787	RLK-Pelle_DLSV	A8	70463558-70466482
CotAD_55539	RLK-Pelle_LRR-III	At10	34862013-34864658	Cotton_A_13810	RLK-Pelle_LRR-III	A8	70832860-70835502
CotAD_24413	RLK-Pelle_LRR-VII-1	At10	63510594-63513843	Cotton_A_15603	RLK-Pelle_LRR-VII-1	A8	74727484-74730746
CotAD_24428	RLK-Pelle_LRR-III	At10	63639290-63641214	Cotton_A_15589	RLK-Pelle_LRR-III	A8	74886135-74888060
CotAD_24443	RLK-Pelle_DLSV	At10	63773908-63780407	Cotton_A_15575	RLK-Pelle_DLSV	A8	75072181-75079692
CotAD_74021	RLK-Pelle_LRR-III	At10	89440550-89442782	Cotton_A_40975	RLK-Pelle_LRR-III	A8	112493922-112496151
CotAD_52354	TKL-Pl-4	At10	28505555-28507818	Cotton_A_30308	TKL-Pl-4	A8	12904077-12906339
CotAD_73763	RLK-Pelle_LRR-XII-1	At10	54097750-54100847	Cotton_A_39152	RLK-Pelle_LRR-XII-1	A8	19530973-19534064
CotAD_31444	RLK-Pelle_LRR-I-1	At10	74235165-74239381	Cotton_A_18081	RLK-Pelle_LRR-I-1	A8	58341930-58346150
CotAD_60775	RLK-Pelle_LRR-III	At10	79832521-79835391	Cotton_A_27496	RLK-Pelle_LRR-III	A8	72897773-72900643
CotAD_75683	CMGC_CDK-CRK7-CDK9	At10	7014834-7018851	Cotton_A_36218	CMGC_CDK-CRK7-CDK9	A8	62770989-62774953
CotAD_19218	RLK-Pelle_DLSV	At10	29162686-29165440	Cotton_A_30882	RLK-Pelle_DLSV	A8	50895400-50897963
CotAD_19219	RLK-Pelle_DLSV	At10	29168108-29170670	Cotton_A_30881	RLK-Pelle_DLSV	A8	50885812-50888353
CotAD_17719	CAMK_CAMKL-CHK1	At10	69904545-69912885	Cotton_A_17423	CAMK_CAMKL-CHK1	A8	27887017-27895610
CotAD_17694	RLK-Pelle_SD-2b	At10	70459580-70460929	Cotton_A_17449	RLK-Pelle_SD-2b	A8	27411493-27412842
CotAD_75767	TKL_CTR1-DRK-2	At10	81951588-81957921	Cotton_A_34840	TKL_CTR1-DRK-2	A8	13688957-13695232
CotAD_74115	RLK-Pelle_LRR-VII-2	At10	82772488-82774938	Cotton_A_25751	RLK-Pelle_LRR-VII-2	A8	4814118-4816568
CotAD_46478	RLK-Pelle_LRR-XI-1	At11	5397457-5400302	Cotton_A_32822	RLK-Pelle_LRR-XI-1	A8	77584272-77587066
CotAD_57669	AGC-Pl	At11	25032812-25035716	Cotton_A_15592	AGC-Pl	A8	74856562-74858836
CotAD_34286	RLK-Pelle_LRR-XI-1	At11	46273997-46277099	Cotton_A_09405	RLK-Pelle_LRR-XI-1	A8	59771211-59774318
CotAD_54976	RLK-Pelle_WAK_LRK10L-1	At11	66076722-66081174	Cotton_A_34835	RLK-Pelle_WAK_LRK10L-1	A8	13884382-13887484
CotAD_47967	RLK-Pelle_RLCK-IXb	At11	81239819-81242862	Cotton_A_35272	RLK-Pelle_RLCK-IXb	A8	12789707-12792750
CotAD_76123	RLK-Pelle_LRR-XI-1	At11	3581726-3585176	Cotton_A_26522	RLK-Pelle_LRR-XI-1	A9	5491661-5495112
CotAD_64235	RLK-Pelle_WAK	At11	4261048-4265121	Cotton_A_26534	RLK-Pelle_WAK	A9	6003246-6011452
CotAD_50528	RLK-Pelle_WAK	At11	6984154-6987123	Cotton_A_26541	RLK-Pelle_WAK	A9	6186562-6191419
CotAD_63226	WNK_NRBP	At11	19945074-19947847	Cotton_A_32350	WNK_NRBP	A9	6785203-6788022
CotAD_63221	CAMK_CAMKL-CHK1	At11	20224764-20226047	Cotton_A_32356	CAMK_CAMKL-CHK1	A9	7269449-7270723
CotAD_21249	RLK-Pelle_DLSV	At11	67829458-67832888	Cotton_A_16176	RLK-Pelle_DLSV	A9	16529490-16532906
CotAD_21248	RLK-Pelle_DLSV	At11	67873278-67876146	Cotton_A_16175	RLK-Pelle_DLSV	A9	16580940-16583807
CotAD_21209	CAMK_CDPK	At11	69134891-69138670	Cotton_A_24177	CAMK_CDPK	A9	18561158-18564937
CotAD_21188	CMGC_MAPK	At11	69507334-69509532	Cotton_A_17049	CMGC_MAPK	A9	56418040-56420238
CotAD_45404	RLK-Pelle_LRR-V	At11	71632880-71638983	Cotton_A_08573	RLK-Pelle_LRR-V	A9	64316348-64321931
CotAD_44988	CK1_CK1	At11	98662133-98667538	Cotton_A_40643	CK1_CK1	A9	86669800-86675209
CotAD_58421	RLK-Pelle_SD-2b	At11	8610337-8610924	Cotton_A_21224	RLK-Pelle_SD-2b	A9	2630734-2631903
CotAD_54464	RLK-Pelle_LysM	At11	18276018-18277265	Cotton_A_16206	RLK-Pelle_LysM	A9	16186285-16187532
CotAD_52020	STE_STE20-Fray	At11	34527286-34527853	Cotton_A_35074	STE_STE20-Fray	A9	28881060-28882460
CotAD_76248	RLK-Pelle_LRR-XI-1	At11	36596247-36599756	Cotton_A_07457	RLK-Pelle_LRR-XI-1	A9	48552708-48556048
CotAD_55119	RLK-Pelle_DLSV	At11	63930843-63934349	Cotton_A_08593	RLK-Pelle_DLSV	A9	64071685-64082133
CotAD_54420	RLK-Pelle_RLCK-VI	At11	70986547-70989127	Cotton_A_32112	RLK-Pelle_RLCK-VI	A9	70882543-70884430
CotAD_75315	TKL-Pl-1	At11	3430063-3442557	Cotton_A_24488	TKL-Pl-1	A9	38434032-38441435
CotAD_58654	TKL_CTR1-DRK-2	At11	9523215-9528322	Cotton_A_29627	TKL_CTR1-DRK-2	A9	43969288-43974380
CotAD_71923	RLK-Pelle_RLCK-IXa	At11	17841163-17843525	Cotton_A_38577	RLK-Pelle_RLCK-IXa	A9	45615491-45617439
CotAD_57667	RLK-Pelle_CrRLK1L-1	At11	24898202-24900883	Cotton_A_19953	RLK-Pelle_CrRLK1L-1	A9	66740191-66742872
CotAD_33413	RLK-Pelle_L-LEC	At11	58474092-58476059	Cotton_A_30917	RLK-Pelle_L-LEC	A9	80565621-80567828
CotAD_50508	CAMK_CAMKL-CHK1	At11	6397754-6399072	Cotton_A_23852	CAMK_CAMKL-CHK1	A9	83509732-83511051
CotAD_19718	RLK-Pelle_LRR-VII-1	At11	7985297-7988655	Cotton_A_23842	RLK-Pelle_LRR-VII-1	A9	83337097-83340455
CotAD_54482	RLK-Pelle_RLCK-VIIa-1	At11	18570647-18574653	Cotton_A_02955	RLK-Pelle_RLCK-VIIa-1	A9	73067447-73069113
CotAD_57664	RLK-Pelle_LRR-III	At11	24882860-24884835	Cotton_A_19956	RLK-Pelle_LRR-III	A9	66756288-66758263
CotAD_68338	STE_STE20-Fray	At11	63744911-63755411	Cotton_A_08581	STE_STE20-Fray	A9	64245954-64256356
CotAD_21282	ULK_ULK4	At11	66729007-66735149	Cotton_A_30094	ULK_ULK4	A9	63702146-63708040
CotAD_41151	RLK-Pelle_Extensin	At13	23563228-23565106	Cotton_A_22392	RLK-Pelle_Extensin	A13	48011136-48013015
CotAD_06834	CK1_CK1-Pl	At13	25057481-25061259	Cotton_A_09036	CK1_CK1-Pl	A13	48304485-48308262
CotAD_06854	RLK-Pelle_DLSV	At13	25219235-25227445	Cotton_A_09058	RLK-Pelle_DLSV	A13	48517673-48521230
CotAD_06862	CAMK_CAMKL-CHK1	At13	25362685-25363980	Cotton_A_09063	CAMK_CAMKL-CHK1	A13	48618523-48619818
CotAD_06868	RLK-Pelle_LRR-VII-2	At13	25417871-25420075	Cotton_A_09069	RLK-Pelle_LRR-VII-2	A13	48687620-48689827
CotAD_70108	RLK-Pelle_LRR-II	At13	57974370-57977360	Cotton_A_21943	RLK-Pelle_LRR-II	A13	57377959-57381486
CotAD_33376	RLK-Pelle_LRR-II	At13	76769709-76775717	Cotton_A_00824	RLK-Pelle_LRR-II	A13	72501782-72507863
CotAD_33383	RLK-Pelle_RLCK-VIIa-2	At13	76895692-76898688	Cotton_A_00834	RLK-Pelle_RLCK-VIIa-2	A13	72675565-72678562
CotAD_33390	CAMK_CDPK	At13	77018035-77020835	Cotton_A_00840	CAMK_CDPK	A13	72787562-72790485
CotAD_06760	CK1_CK1	At13	24414155-24418741	Cotton_A_03143	CK1_CK1	A13	83065667-83070648
CotAD_67683	BUB	At13	82974720-82979210	Cotton_A_32738	BUB	A13	136813304-136817764
CotAD_28117	CMGC_CDK-CRK7-CDK9	At13	17002044-17006602	Cotton_A_17243	CMGC_CDK-CRK7-CDK9	A4	134756528-134761181
CotAD_70771	CMGC_CDK-CRK7-CDK9	At13	7814897-7816618	Cotton_A_04571	CMGC_CDK-CRK7-CDK9	A6	104437939-104440623
CotAD_61305	RLK-Pelle_RLCK-VIIa-2	At13	74391046-74393972	Cotton_A_06139	RLK-Pelle_RLCK-VIIa-2	A6	67875882-67879690

## Sheet: G. hirsutum and G. raimondii 
Gene ID	Subfamily	Chromosome	Chromosome location	Gene ID	Subfamily	Chromosome	Chromosome location
CotAD_31050	WNK_NRBP	Dt1	37559865-37562862	Gorai.001G064400.1	WNK_NRBP	D1	6436527-6440281
CotAD_36002	RLK-Pelle_L-LEC	Dt1	44488612-44491543	Gorai.001G086500.1	RLK-Pelle_L-LEC	D1	9216344-9219596
CotAD_61204	STE_STE11	Dt1	45454948-45455466	Gorai.001G094800.1	STE_STE11	D1	10513557-10515260
CotAD_49930	RLK-Pelle_CrRLK1L-1	Dt1	47261741-47264236	Gorai.001G107000.2	RLK-Pelle_CrRLK1L-1	D1	12097929-12101600
CotAD_16449	CAMK_CDPK	Dt1	52664701-52666181	Gorai.001G135000.1	CAMK_CDPK	D1	17623836-17626200
CotAD_25801	RLK-Pelle_LRR-XV	Dt1	55050390-55053763	Gorai.001G149100.1	RLK-Pelle_LRR-XV	D1	20475177-20478924
CotAD_29600	RLK-Pelle_RLCK-V	Dt1	57665927-57668804	Gorai.001G158500.2	RLK-Pelle_RLCK-V	D1	22744569-22747554
CotAD_47533	RLK-Pelle_CrRLK1L-1	Dt1	77466861-77469245	Gorai.001G207900.1	RLK-Pelle_CrRLK1L-1	D1	40968102-40970486
CotAD_47527	RLK-Pelle_CrRLK1L-1	Dt1	77636902-77638128	Gorai.001G208600.1	RLK-Pelle_CrRLK1L-1	D1	41220127-41232029
CotAD_28712	RLK-Pelle_LRR-Xa	Dt1	85445069-85446889	Gorai.001G257700.1	RLK-Pelle_LRR-Xa	D1	53162695-53164683
CotAD_28684	RLK-Pelle_LRR-III	Dt1	85812255-85813784	Gorai.001G260600.1	RLK-Pelle_LRR-III	D1	53592380-53594388
CotAD_28677	TKL-Pl-4	Dt1	85878402-85881783	Gorai.001G261300.1	TKL-Pl-4	D1	53667645-53671250
CotAD_68354	TKL-Pl-7	Dt1	71983025-71986725	Gorai.001G199800.1	TKL-Pl-7	D1	35853251-35857503
CotAD_41518	RLK-Pelle_CrRLK1L-1	Dt1	75732546-75733283	Gorai.001G211900.1	RLK-Pelle_CrRLK1L-1	D1	42257155-42259708
CotAD_35953	RLK-Pelle_LRK10L-2	Dt1	45018142-45020136	Gorai.001G081700.1	RLK-Pelle_LRK10L-2	D1	8655311-8658298
CotAD_44784	RLK-Pelle_LRR-I-1	Dt1	78948595-78953095	Gorai.001G186800.1	RLK-Pelle_LRR-I-1	D1	29829300-29834348
CotAD_72244	RLK-Pelle_CrRLK1L-1	Dt1	84748072-84750674	Gorai.001G210100.1	RLK-Pelle_CrRLK1L-1	D1	41723953-41726686
CotAD_48293	RLK-Pelle_LRR-XI-1	Dt1	3561170-3562961	Gorai.001G180300.1	RLK-Pelle_LRR-XI-1	D1	27661584-27665222
CotAD_48325	RLK-Pelle_Extensin	Dt1	4233956-4237927	Gorai.001G182900.1	RLK-Pelle_Extensin	D1	28076415-28084869
CotAD_61768	CK1_CK1	Dt1	22675959-22680812	Gorai.001G254700.1	CK1_CK1	D1	52629131-52634091
CotAD_71450	RLK-Pelle_LRR-XI-1	Dt1	2157614-2161240	Gorai.001G184400.1	RLK-Pelle_LRR-XI-1	D1	29233447-29237351
CotAD_67406	RLK-Pelle_RLCK-IXb	Dt1	5647175-5650641	Gorai.001G169200.1	RLK-Pelle_RLCK-IXb	D1	24086147-24089980
CotAD_64770	CAMK_CAMKL-CHK1	Dt1	27069093-27072509	Gorai.001G151000.1	CAMK_CAMKL-CHK1	D1	20973604-20977691
CotAD_47992	RLK-Pelle_RLCK-VIII	Dt1	27758269-27762131	Gorai.001G147400.1	RLK-Pelle_RLCK-VIII	D1	20216081-20219961
CotAD_68606	RLK-Pelle_CrRLK1L-1	Dt1	36728011-36730225	Gorai.001G090400.1	RLK-Pelle_CrRLK1L-1	D1	9883534-9885835
CotAD_30991	CMGC_DYRK-PRP4	Dt1	36967130-36975399	Gorai.001G069500.1	CMGC_DYRK-PRP4	D1	6995384-7004506
CotAD_10397	RLK-Pelle_LRR-XI-1	Dt1	43483360-43486329	Gorai.001G026000.1	RLK-Pelle_LRR-XI-1	D1	2407722-2411350
CotAD_16512	AGC_RSK-2	Dt1	51494783-51496749	Gorai.004G018700.1	AGC_RSK-2	D4	1361471-1362780
CotAD_54362	RLK-Pelle_CrRLK1L-1	Dt1	93388535-93391142	Gorai.007G176100.1	RLK-Pelle_CrRLK1L-1	D7	16385815-16393431
CotAD_67913	CAMK_CDPK	Dt1	33335674-33338025	Gorai.009G078000.1	CAMK_CDPK	D9	5620081-5622436
CotAD_09217	RLK-Pelle_LRR-III	Dt1	37701139-37704851	Gorai.013G047000.1	RLK-Pelle_LRR-III	D13	4158785-4162710
CotAD_09204	RLK-Pelle_URK-1	Dt1	37867032-37872120	Gorai.013G044800.1	RLK-Pelle_URK-1	D13	3913435-3917778
CotAD_50640	CMGC_CDK-CRK7-CDK9	Dt2	1641085-1646259	Gorai.002G163100.1	CMGC_CDK-CRK7-CDK9	D2	39005575-39012142
CotAD_76650	RLK-Pelle_DLSV	Dt2	5727643-5731184	Gorai.002G176300.2	RLK-Pelle_DLSV	D2	45061597-45066024
CotAD_44066	CMGC_MAPK	Dt2	5735127-5737782	Gorai.002G178700.1	CMGC_MAPK	D2	46384459-46388145
CotAD_28297	RLK-Pelle_LRR-III	Dt2	49759130-49762277	Gorai.002G229000.1	RLK-Pelle_LRR-III	D2	58817733-58821460
CotAD_28301	NEK	Dt2	49822833-49833119	Gorai.002G229400.1	NEK	D2	58863673-58870317
CotAD_49044	RLK-Pelle_LRR-XI-1	Dt2	8281995-8285099	Gorai.002G217000.1	RLK-Pelle_LRR-XI-1	D2	56739581-56743380
CotAD_39009	RLK-Pelle_RLCK-XII-1	Dt2	11749435-11753466	Gorai.002G205100.1	RLK-Pelle_RLCK-XII-1	D2	54794626-54799334
CotAD_40766	RLK-Pelle_DLSV	Dt2	20970630-20974022	Gorai.002G171400.1	RLK-Pelle_DLSV	D2	43403029-43404552
CotAD_39305	RLK-Pelle_RLCK-VIII	Dt2	26875476-26877689	Gorai.002G155700.1	RLK-Pelle_RLCK-VIII	D2	32309358-32311572
CotAD_43738	CAMK_CDPK	Dt2	29392930-29394886	Gorai.002G153600.2	CAMK_CDPK	D2	31402692-31405600
CotAD_19462	AGC_PDK1	Dt2	32668415-32674320	Gorai.002G144800.1	AGC_PDK1	D2	26316690-26326573
CotAD_37346	RLK-Pelle_LRR-III	Dt2	37685579-37687690	Gorai.002G134400.1	RLK-Pelle_LRR-III	D2	21416035-21418806
CotAD_37359	RLK-Pelle_LRR-XII-1	Dt2	38172766-38175874	Gorai.002G131000.1	RLK-Pelle_LRR-XII-1	D2	20531139-20534323
CotAD_38001	RLK-Pelle_LRR-XIV	Dt2	39422316-39426105	Gorai.002G127700.4	RLK-Pelle_LRR-XIV	D2	19703091-19707664
CotAD_29129	IRE1	Dt2	42744956-42748423	Gorai.002G114100.1	IRE1	D2	16113205-16117138
CotAD_46902	RLK-Pelle_SD-2b	Dt2	43347291-43349642	Gorai.002G104400.1	RLK-Pelle_SD-2b	D2	13497346-13499907
CotAD_46914	RLK-Pelle_LRR-XI-1	Dt2	43718782-43722184	Gorai.002G103300.1	RLK-Pelle_LRR-XI-1	D2	13133427-13137153
CotAD_46931	AGC_RSK-2	Dt2	43818279-43820173	Gorai.002G102000.2	AGC_RSK-2	D2	13031190-13034544
CotAD_29801	WNK_NRBP	Dt2	45003933-45004942	Gorai.002G096100.1	WNK_NRBP	D2	12125004-12126656
CotAD_29800	RLK-Pelle_LRR-III	Dt2	45006372-45008202	Gorai.002G096000.1	RLK-Pelle_LRR-III	D2	12121983-12123813
CotAD_59601	RLK-Pelle_PERK-1	Dt2	4285352-4288261	Gorai.002G166600.1	RLK-Pelle_PERK-1	D2	41261400-41264396
CotAD_37330	TKL_CTR1-DRK-2	Dt2	18201528-18203885	Gorai.002G159900.1	TKL_CTR1-DRK-2	D2	35598253-35607037
CotAD_39293	RLK-Pelle_LRR-Xb-1	Dt2	26451561-26455145	Gorai.002G149600.1	RLK-Pelle_LRR-Xb-1	D2	28972597-28976252
CotAD_29148	RLK-Pelle_RLCK-VIIa-1	Dt2	42998026-43001283	Gorai.002G115600.1	RLK-Pelle_RLCK-VIIa-1	D2	16377563-16382539
CotAD_52196	RLK-Pelle_DLSV	Dt2	45912137-45925734	Gorai.002G105800.1	RLK-Pelle_DLSV	D2	13876444-13889602
CotAD_30291	RLK-Pelle_PERK-1	Dt3	9011856-9016705	Gorai.003G065300.1	RLK-Pelle_PERK-1	D3	13089837-13094932
CotAD_02069	AGC-Pl	Dt3	16575018-16577619	Gorai.003G071400.1	AGC-Pl	D3	16669055-16672154
CotAD_37565	RLK-Pelle_RLCK-XII-1	Dt3	20305478-20307597	Gorai.003G126600.1	RLK-Pelle_RLCK-XII-1	D3	37670473-37674418
CotAD_29547	RLK-Pelle_CrRLK1L-1	Dt3	21321488-21323983	Gorai.003G137700.1	RLK-Pelle_CrRLK1L-1	D3	39713762-39717062
CotAD_29566	AGC_RSK-2	Dt3	21830700-21839364	Gorai.003G139300.1	AGC_RSK-2	D3	40166740-40176617
CotAD_27412	RLK-Pelle_LRR-III	Dt3	39565639-39567735	Gorai.003G153000.3	RLK-Pelle_LRR-III	D3	42124107-42128559
CotAD_01757	CMGC_CDK-CRK7-CDK9	Dt3	9684496-9688753	Gorai.003G118400.1	CMGC_CDK-CRK7-CDK9	D3	35760371-35765330
CotAD_01788	TKL-Pl-4	Dt3	10313980-10316412	Gorai.003G115600.1	TKL-Pl-4	D3	35194281-35197393
CotAD_01820	RLK-Pelle_WAK	Dt3	10897176-10900288	Gorai.003G113700.1	RLK-Pelle_WAK	D3	34612625-34616166
CotAD_01889	RLK-Pelle_LRR-XI-2	Dt3	12436307-12437311	Gorai.003G108000.1	RLK-Pelle_LRR-XI-2	D3	33060668-33063039
CotAD_01895	CMGC_CLK	Dt3	12528405-12531947	Gorai.003G107300.1	CMGC_CLK	D3	32927536-32931424
CotAD_01924	NAK	Dt3	13252910-13256745	Gorai.003G104700.1	NAK	D3	32307981-32312455
CotAD_02004	CMGC_CDK-CRK7-CDK9	Dt3	15078979-15083045	Gorai.003G098600.1	CMGC_CDK-CRK7-CDK9	D3	30502766-30507760
CotAD_08621	RLK-Pelle_LRR-III	Dt3	23109371-23114958	Gorai.003G046400.1	RLK-Pelle_LRR-III	D3	6242826-6248961
CotAD_08520	RLK-Pelle_LRR-II	Dt3	24995394-25001022	Gorai.003G039900.1	RLK-Pelle_LRR-II	D3	4374963-4382857
CotAD_08481	RLK-Pelle_RLCK-VI	Dt3	25488916-25490806	Gorai.003G037000.1	RLK-Pelle_RLCK-VI	D3	3897049-3899508
CotAD_08453	RLK-Pelle_LRR-XI-1	Dt3	25950148-25953424	Gorai.003G034400.1	RLK-Pelle_LRR-XI-1	D3	3431677-3435559
CotAD_08450	RLK-Pelle_LRR-XI-1	Dt3	25994360-25996993	Gorai.003G034200.1	RLK-Pelle_LRR-XI-1	D3	3394441-3398081
CotAD_02480	RLK-Pelle_LRK10L-2	Dt5	15438856-15441104	Gorai.003G025800.1	RLK-Pelle_LRK10L-2	D3	2280002-2282686
CotAD_02367	RLK-Pelle_PERK-1	Dt5	16632709-16638093	Gorai.003G015600.1	RLK-Pelle_PERK-1	D3	1055979-1063751
CotAD_02334	CMGC_MAPK	Dt5	16869950-16873223	Gorai.003G012800.1	CMGC_MAPK	D3	820961-823966
CotAD_02305	RLK-Pelle_WAK	Dt5	17087694-17090182	Gorai.003G010400.1	RLK-Pelle_WAK	D3	643111-645574
CotAD_36425	RLK-Pelle_WAK	Dt5	47553076-47556393	Gorai.005G085600.1	RLK-Pelle_WAK	D5	10617527-10620992
CotAD_36415	RLK-Pelle_WAK	Dt5	47742692-47745361	Gorai.005G085800.1	RLK-Pelle_WAK	D5	10729509-10733065
CotAD_36392	RLK-Pelle_RKF3	Dt5	48420618-48422477	Gorai.005G088300.1	RLK-Pelle_RKF3	D5	11619104-11621301
CotAD_37459	RLK-Pelle_LRR-VIII-1	Dt5	56817056-56821634	Gorai.005G116800.1	RLK-Pelle_LRR-VIII-1	D5	23337756-23343121
CotAD_44249	RLK-Pelle_CrRLK1L-1	Dt5	58572558-58575227	Gorai.005G120700.1	RLK-Pelle_CrRLK1L-1	D5	25347394-25350777
CotAD_03114	AGC_RSK-2	Dt5	6556916-6558770	Gorai.005G267200.1	AGC_RSK-2	D5	63976457-63979229
CotAD_03099	RLK-Pelle_LRR-XI-1	Dt5	6661722-6665700	Gorai.005G265400.1	RLK-Pelle_LRR-XI-1	D5	63876424-63881070
CotAD_56181	CAMK_CDPK	Dt5	11182863-11185914	Gorai.005G216500.2	CAMK_CDPK	D5	59941527-59945973
CotAD_04269	RLK-Pelle_LRR-V	Dt5	14289613-14296292	Gorai.005G204500.2	RLK-Pelle_LRR-V	D5	58382212-58389756
CotAD_44964	CMGC_CDK-CRK7-CDK9	Dt5	14771129-14775780	Gorai.005G200800.1	CMGC_CDK-CRK7-CDK9	D5	57674133-57679132
CotAD_02249	RLK-Pelle_LRR-XI-1	Dt5	17463459-17465789	Gorai.005G199100.1	RLK-Pelle_LRR-XI-1	D5	57413234-57417426
CotAD_02166	RLK-Pelle_WAK_LRK10L-1	Dt5	18618095-18620415	Gorai.005G193100.1	RLK-Pelle_WAK_LRK10L-1	D5	56257115-56264240
CotAD_02127	RLK-Pelle_WAK_LRK10L-1	Dt5	19665463-19667370	Gorai.005G189300.1	RLK-Pelle_WAK_LRK10L-1	D5	55043683-55045590
CotAD_52364	RLK-Pelle_LRR-Xa	Dt5	19929327-19930277	Gorai.005G188100.1	RLK-Pelle_LRR-Xa	D5	54817969-54821689
CotAD_51637	RLK-Pelle_RLCK-VIIb	Dt5	21179822-21181897	Gorai.005G184800.1	RLK-Pelle_RLCK-VIIb	D5	54258583-54261522
CotAD_36725	RLK-Pelle_LysM	Dt5	22178410-22181127	Gorai.005G179900.1	RLK-Pelle_LysM	D5	52716701-52719664
CotAD_21674	CMGC_CDK-PITSLRE	Dt5	25575666-25578936	Gorai.005G170300.1	CMGC_CDK-PITSLRE	D5	49845864-49852364
CotAD_50152	CMGC_MAPK	Dt5	29358679-29361581	Gorai.005G161300.1	CMGC_MAPK	D5	46634314-46639125
CotAD_62163	RLK-Pelle_DLSV	Dt5	29540620-29542409	Gorai.005G156100.1	RLK-Pelle_DLSV	D5	44027981-44029996
CotAD_62165	RLK-Pelle_DLSV	Dt5	29543186-29545628	Gorai.005G156000.1	RLK-Pelle_DLSV	D5	44024259-44027620
CotAD_24661	RLK-Pelle_LRR-Xb-1	Dt5	32869800-32872838	Gorai.005G151100.1	RLK-Pelle_LRR-Xb-1	D5	41966281-41969875
CotAD_74134	RLK-Pelle_LRR-III	Dt5	37753229-37755771	Gorai.005G133200.1	RLK-Pelle_LRR-III	D5	33276953-33280295
CotAD_05828	STE_STE11	Dt5	49487274-49489684	Gorai.005G083400.1	STE_STE11	D5	10286817-10289865
CotAD_05855	RLK-Pelle_LRR-XI-1	Dt5	49964028-49967492	Gorai.005G081200.1	RLK-Pelle_LRR-XI-1	D5	9750584-9754235
CotAD_05866	RLK-Pelle_SD-2b	Dt5	50208334-50210667	Gorai.005G080200.1	RLK-Pelle_SD-2b	D5	9463840-9466173
CotAD_05914	RLK-Pelle_SD-2b	Dt5	51067309-51069492	Gorai.005G075600.1	RLK-Pelle_SD-2b	D5	8608503-8611061
CotAD_05973	RLK-Pelle_RLCK-V	Dt5	52015776-52018038	Gorai.005G071600.4	RLK-Pelle_RLCK-V	D5	7791642-7794631
CotAD_05974	RLK-Pelle_RLCK-VIII	Dt5	52019112-52022018	Gorai.005G071500.2	RLK-Pelle_RLCK-VIII	D5	7786926-7791587
CotAD_06022	TKL_CTR1-DRK-2	Dt5	52612961-52617590	Gorai.005G067300.1	TKL_CTR1-DRK-2	D5	7181288-7186387
CotAD_06025	RLK-Pelle_CrRLK1L-1	Dt5	52654542-52657091	Gorai.005G067100.1	RLK-Pelle_CrRLK1L-1	D5	7148352-7150898
CotAD_44274	AGC_NDR	Dt5	59227872-59235437	Gorai.005G050600.1	AGC_NDR	D5	4989699-4994732
CotAD_66339	RLK-Pelle_SD-2b	Dt5	15346429-15350101	Gorai.005G207100.1	RLK-Pelle_SD-2b	D5	58685117-58687582
CotAD_62162	RLK-Pelle_DLSV	Dt5	29518680-29521598	Gorai.005G155800.1	RLK-Pelle_DLSV	D5	43951758-43955199
CotAD_69876	STE_STE11	Dt5	42461434-42466837	Gorai.005G091700.1	STE_STE11	D5	12386928-12393168
CotAD_04009	CMGC_DYRK-YAK	Dt5	11975794-11984471	Gorai.007G247600.1	CMGC_DYRK-YAK	D7	38401226-38413535
CotAD_31758	RLK-Pelle_LRR-XIV	Dt5	9089478-9092527	Gorai.008G029000.1	RLK-Pelle_LRR-XIV	D8	3405222-3410245
CotAD_05916	RLK-Pelle_SD-2b	Dt5	51091896-51094543	Gorai.008G272500.1	RLK-Pelle_SD-2b	D8	55149828-55152821
CotAD_42344	RLK-Pelle_RLCK-IXb	Dt5	36319084-36322441	Gorai.009G119900.1	RLK-Pelle_RLCK-IXb	D9	8869922-8873350
CotAD_04217	RLK-Pelle_RLCK-IV	Dt5	13854215-13856334	Gorai.010G060400.1	RLK-Pelle_RLCK-IV	D1	7222095-7226487
CotAD_04243	RLK-Pelle_LRR-III	Dt5	14061766-14065337	Gorai.010G067400.1	RLK-Pelle_LRR-III	D1	8751115-8754367
CotAD_51837	RLK-Pelle_WAK	Dt6	76117-77235	Gorai.006G018100.1	RLK-Pelle_WAK	D6	4229168-4231689
CotAD_51829	RLK-Pelle_WAK	Dt6	151349-153072	Gorai.006G018200.1	RLK-Pelle_WAK	D6	4254838-4259383
CotAD_52221	RLK-Pelle_LRR-XI-1	Dt6	703184-705042	Gorai.006G019000.1	RLK-Pelle_LRR-XI-1	D6	4720293-4721607
CotAD_52223	RLK-Pelle_LRR-XI-1	Dt6	749092-752442	Gorai.006G020800.1	RLK-Pelle_LRR-XI-1	D6	5217456-5224386
CotAD_52226	RLK-Pelle_WAK	Dt6	810792-811456	Gorai.006G020900.1	RLK-Pelle_WAK	D6	5292798-5298759
CotAD_20545	RLK-Pelle_LRR-XI-1	Dt6	11438370-11441115	Gorai.006G131800.1	RLK-Pelle_LRR-XI-1	D6	38618612-38622419
CotAD_20548	RLK-Pelle_LRR-XI-1	Dt6	11449820-11452565	Gorai.006G137100.1	RLK-Pelle_LRR-XI-1	D6	39365894-39369455
CotAD_72647	TKL_CTR1-DRK-2	Dt6	23943129-23958781	Gorai.006G056600.1	TKL_CTR1-DRK-2	D6	20681725-20698700
CotAD_39386	RLK-Pelle_LRK10L-2	Dt6	25301748-25304573	Gorai.006G058700.1	RLK-Pelle_LRK10L-2	D6	21643522-21647924
CotAD_39387	RLK-Pelle_LRK10L-2	Dt6	25305257-25307811	Gorai.006G058800.1	RLK-Pelle_LRK10L-2	D6	21646944-21650499
CotAD_39393	RLK-Pelle_WAK_LRK10L-1	Dt6	25385614-25387499	Gorai.006G059400.1	RLK-Pelle_WAK_LRK10L-1	D6	21700582-21705562
CotAD_44689	RLK-Pelle_LRR-XII-1	Dt6	26089931-26092888	Gorai.006G062800.1	RLK-Pelle_LRR-XII-1	D6	23138880-23140354
CotAD_63133	RLK-Pelle_LRR-IV	Dt6	27478986-27481277	Gorai.006G064800.1	RLK-Pelle_LRR-IV	D6	24297829-24300548
CotAD_26531	RLK-Pelle_LRR-VII-1	Dt6	3270191-3273240	Gorai.006G227000.1	RLK-Pelle_LRR-VII-1	D6	47814390-47817874
CotAD_11446	RLK-Pelle_LRR-XI-1	Dt6	3826619-3830176	Gorai.006G219400.2	RLK-Pelle_LRR-XI-1	D6	47199223-47203791
CotAD_11343	CAMK_CDPK	Dt6	4571486-4574007	Gorai.006G210300.2	CAMK_CDPK	D6	46533539-46536426
CotAD_11338	RLK-Pelle_LRR-VI-2	Dt6	4619848-4624676	Gorai.006G209800.1	RLK-Pelle_LRR-VI-2	D6	46479023-46483590
CotAD_11335	RLK-Pelle_RLCK-XII-1	Dt6	4638375-4643317	Gorai.006G209500.1	RLK-Pelle_RLCK-XII-1	D6	46460274-46466749
CotAD_11318	TKL_Gdt	Dt6	4780256-4780846	Gorai.006G208100.1	TKL_Gdt	D6	46320934-46323194
CotAD_11297	CMGC_CDK-CDK8	Dt6	4892494-4893936	Gorai.006G206400.3	CMGC_CDK-CDK8	D6	46208437-46210796
CotAD_03142	RLK-Pelle_WAK_LRK10L-1	Dt6	6112751-6119860	Gorai.006G194000.1	RLK-Pelle_WAK_LRK10L-1	D6	45070970-45078671
CotAD_03147	CMGC_CDK-CDK7	Dt6	6164087-6168612	Gorai.006G193300.1	CMGC_CDK-CDK7	D6	45020096-45028617
CotAD_03201	RLK-Pelle_DLSV	Dt6	6727123-6729277	Gorai.006G188600.1	RLK-Pelle_DLSV	D6	44517503-44520093
CotAD_03206	RLK-Pelle_LRR-III	Dt6	6753706-6755656	Gorai.006G188100.1	RLK-Pelle_LRR-III	D6	44490543-44492493
CotAD_03393	RLK-Pelle_WAK_LRK10L-1	Dt6	8308346-8309778	Gorai.006G170700.1	RLK-Pelle_WAK_LRK10L-1	D6	43011048-43013566
CotAD_03400	RLK-Pelle_SD-2b	Dt6	8348261-8350447	Gorai.006G169900.1	RLK-Pelle_SD-2b	D6	42960990-42965369
CotAD_44233	RLK-Pelle_LRR-I-1	Dt6	8723081-8729837	Gorai.006G169000.1	RLK-Pelle_LRR-I-1	D6	42862583-42870270
CotAD_44211	RLK-Pelle_DLSV	Dt6	8904913-8906686	Gorai.006G167100.1	RLK-Pelle_DLSV	D6	42686798-42689095
CotAD_44210	RLK-Pelle_CR4L	Dt6	8919240-8921582	Gorai.006G167000.1	RLK-Pelle_CR4L	D6	42674033-42676777
CotAD_31553	RLK-Pelle_L-LEC	Dt6	9946927-9947589	Gorai.006G148700.1	RLK-Pelle_L-LEC	D6	40720166-40723391
CotAD_20501	RLK-Pelle_LRR-V	Dt6	10868256-10873481	Gorai.006G141800.1	RLK-Pelle_LRR-V	D6	39941813-39947044
CotAD_20525	RLK-Pelle_LRR-XI-1	Dt6	11171595-11174291	Gorai.006G139200.1	RLK-Pelle_LRR-XI-1	D6	39616186-39619613
CotAD_20527	NEK	Dt6	11190746-11195329	Gorai.006G139000.3	NEK	D6	39588806-39594646
CotAD_13649	CAMK_CDPK	Dt6	13475159-13477476	Gorai.006G124800.1	CAMK_CDPK	D6	37646865-37649247
CotAD_13683	CAMK_CAMKL-CHK1	Dt6	13861181-13865291	Gorai.006G121600.1	CAMK_CAMKL-CHK1	D6	37238020-37242979
CotAD_13686	RLK-Pelle_RLCK-VIIa-2	Dt6	13895923-13899724	Gorai.006G119600.1	RLK-Pelle_RLCK-VIIa-2	D6	36986393-36990720
CotAD_64350	NEK	Dt6	15032187-15039627	Gorai.006G114800.1	NEK	D6	36284269-36292538
CotAD_20224	RLK-Pelle_DLSV	Dt6	17753395-17759656	Gorai.006G091400.1	RLK-Pelle_DLSV	D6	32779107-32789539
CotAD_20293	RLK-Pelle_DLSV	Dt6	18691566-18694843	Gorai.006G085100.1	RLK-Pelle_DLSV	D6	31913239-31916518
CotAD_20298	RLK-Pelle_DLSV	Dt6	18765199-18766840	Gorai.006G084500.1	RLK-Pelle_DLSV	D6	31836515-31845027
CotAD_20301	RLK-Pelle_DLSV	Dt6	18832859-18839583	Gorai.006G084100.1	RLK-Pelle_DLSV	D6	31738160-31742842
CotAD_20304	RLK-Pelle_DLSV	Dt6	18908162-18911230	Gorai.006G084000.1	RLK-Pelle_DLSV	D6	31703931-31707015
CotAD_18106	RLK-Pelle_RLCK-VI	Dt6	20834928-20841271	Gorai.006G074700.1	RLK-Pelle_RLCK-VI	D6	29627710-29635057
CotAD_62357	STE_STE11	Dt6	24412050-24415974	Gorai.006G052900.1	STE_STE11	D6	19043153-19047930
CotAD_62650	RLK-Pelle_RLCK-VIIa-1	Dt6	29197743-29199720	Gorai.006G044800.1	RLK-Pelle_RLCK-VIIa-1	D6	13640375-13644033
CotAD_54145	TKL-Pl-4	Dt6	34642496-34644172	Gorai.006G034500.1	TKL-Pl-4	D6	9145565-9148275
CotAD_13284	STE_STE20-Fray	Dt6	41039002-41044995	Gorai.006G030400.4	STE_STE20-Fray	D6	7766563-7775315
CotAD_13299	RLK-Pelle_URK-2	Dt6	41309094-41312433	Gorai.006G029200.1	RLK-Pelle_URK-2	D6	7525198-7528663
CotAD_13360	RLK-Pelle_RLCK-VIIa-2	Dt6	42535711-42538725	Gorai.006G024600.1	RLK-Pelle_RLCK-VIIa-2	D6	6313178-6317697
CotAD_71507	RLK-Pelle_LRR-XI-1	Dt6	44245932-44246639	Gorai.006G020100.1	RLK-Pelle_LRR-XI-1	D6	5097442-5100534
CotAD_71511	RLK-Pelle_LRR-XI-1	Dt6	44315330-44317304	Gorai.006G020000.1	RLK-Pelle_LRR-XI-1	D6	5047612-5050442
CotAD_18086	RLK-Pelle_WAK_LRK10L-1	Dt6	20506254-20507126	Gorai.007G183600.1	RLK-Pelle_WAK_LRK10L-1	D7	17614652-17623454
CotAD_20318	RLK-Pelle_DLSV	Dt6	19136996-19139454	Gorai.010G253500.1	RLK-Pelle_DLSV	D1	61918588-61922570
CotAD_05358	Group-Pl-3	Dt7	3147984-3150523	Gorai.007G063800.1	Group-Pl-3	D7	4465944-4469022
CotAD_05413	RLK-Pelle_LRR-XV	Dt7	3901425-3902234	Gorai.007G073100.1	RLK-Pelle_LRR-XV	D7	5179623-5183267
CotAD_05425	STE_STE7	Dt7	4048133-4051426	Gorai.007G075600.3	STE_STE7	D7	5328475-5333553
CotAD_05428	STE_STE20-Fray	Dt7	4117981-4123996	Gorai.007G076300.1	STE_STE20-Fray	D7	5390561-5398335
CotAD_05432	TKL-Pl-4	Dt7	4154418-4158834	Gorai.007G076700.1	TKL-Pl-4	D7	5426675-5431589
CotAD_05438	RLK-Pelle_LRR-Xa	Dt7	4261728-4263545	Gorai.007G077900.1	RLK-Pelle_LRR-Xa	D7	5527303-5529670
CotAD_05443	RLK-Pelle_RLCK-VIIa-2	Dt7	4328707-4331802	Gorai.007G078700.1	RLK-Pelle_RLCK-VIIa-2	D7	5586481-5590585
CotAD_05471	RLK-Pelle_LRR-XV	Dt7	4661391-4664813	Gorai.007G083000.1	RLK-Pelle_LRR-XV	D7	5935108-5939060
CotAD_05528	RLK-Pelle_RLCK-XI	Dt7	5561367-5563046	Gorai.007G093100.1	RLK-Pelle_RLCK-XI	D7	6815725-6818950
CotAD_05546	CMGC_GSK	Dt7	5811278-5815443	Gorai.007G096100.1	CMGC_GSK	D7	7076952-7083244
CotAD_73360	CAMK_CDPK	Dt7	8278766-8284357	Gorai.007G111600.1	CAMK_CDPK	D7	8580360-8586570
CotAD_39074	RLK-Pelle_WAK_LRK10L-1	Dt7	8704076-8706355	Gorai.007G114100.1	RLK-Pelle_WAK_LRK10L-1	D7	8884117-8886521
CotAD_10755	RLK-Pelle_RLCK-VIIa-1	Dt7	12767062-12768727	Gorai.007G153700.1	RLK-Pelle_RLCK-VIIa-1	D7	13135316-13137013
CotAD_05080	WNK_NRBP	Dt7	13112827-13114337	Gorai.007G167300.1	WNK_NRBP	D7	14879318-14881897
CotAD_05124	RLK-Pelle_LysM	Dt7	13818406-13825617	Gorai.007G171300.1	RLK-Pelle_LysM	D7	15553613-15562638
CotAD_05154	RLK-Pelle_CrRLK1L-1	Dt7	14300262-14301311	Gorai.007G173600.1	RLK-Pelle_CrRLK1L-1	D7	16016226-16018260
CotAD_05231	RLK-Pelle_LRR-XII-1	Dt7	15455849-15460720	Gorai.007G181000.1	RLK-Pelle_LRR-XII-1	D7	17089595-17094350
CotAD_05247	RLK-Pelle_LRK10L-2	Dt7	15838786-15839604	Gorai.007G182500.1	RLK-Pelle_LRK10L-2	D7	17399830-17405494
CotAD_05256	RLK-Pelle_LRK10L-2	Dt7	16038294-16041946	Gorai.007G182900.1	RLK-Pelle_LRK10L-2	D7	17443979-17448294
CotAD_09325	RLK-Pelle_PERK-1	Dt7	19116997-19120797	Gorai.007G187200.1	RLK-Pelle_PERK-1	D7	17991890-17996980
CotAD_65593	TKL-Pl-4	Dt7	23279978-23283844	Gorai.007G205800.1	TKL-Pl-4	D7	21201603-21205727
CotAD_35066	RLK-Pelle_RLCK-V	Dt7	27202741-27205217	Gorai.007G214500.1	RLK-Pelle_RLCK-V	D7	23500036-23504730
CotAD_27561	RLK-Pelle_LysM	Dt7	37750569-37752581	Gorai.007G248700.1	RLK-Pelle_LysM	D7	38852031-38854043
CotAD_67756	RLK-Pelle_LRR-VI-1	Dt7	41659617-41663631	Gorai.007G256600.1	RLK-Pelle_LRR-VI-1	D7	41660648-41665390
CotAD_52411	CMGC_CDK-CRK7-CDK9	Dt7	41951543-41955296	Gorai.007G287200.1	CMGC_CDK-CRK7-CDK9	D7	49385367-49390005
CotAD_39108	RLK-Pelle_CrRLK1L-1	Dt7	8395190-8396545	Gorai.007G117300.1	RLK-Pelle_CrRLK1L-1	D7	9190462-9193683
CotAD_05184	RLK-Pelle_CrRLK1L-1	Dt7	14670139-14672803	Gorai.007G174500.1	RLK-Pelle_CrRLK1L-1	D7	16136349-16139106
CotAD_03749	RLK-Pelle_LysM	Dt7	6237198-6239099	Gorai.007G051600.1	RLK-Pelle_LysM	D7	3636223-3640219
CotAD_03797	RLK-Pelle_LRR-III	Dt7	6659476-6662267	Gorai.007G047200.1	RLK-Pelle_LRR-III	D7	3278280-3281318
CotAD_03886	RLK-Pelle_LRR-Xb-2	Dt7	7299164-7302688	Gorai.007G038800.1	RLK-Pelle_LRR-Xb-2	D7	2697746-2701528
CotAD_03924	RLK-Pelle_LRR-XIIIa	Dt7	7583411-7586636	Gorai.007G035200.1	RLK-Pelle_LRR-XIIIa	D7	2427431-2431340
CotAD_03925	CAMK_CDPK	Dt7	7595367-7598414	Gorai.007G035100.3	CAMK_CDPK	D7	2415302-2419085
CotAD_03980	Group-Pl-2	Dt7	7984716-7988919	Gorai.007G029800.1	Group-Pl-2	D7	2049843-2054312
CotAD_09239	CAMK_CDPK	Dt7	17859579-17863883	Gorai.007G194500.1	CAMK_CDPK	D7	19220289-19225229
CotAD_09278	RLK-Pelle_LRR-I-1	Dt7	18398943-18400723	Gorai.007G190800.1	RLK-Pelle_LRR-I-1	D7	18694554-18696509
CotAD_09317	RLK-Pelle_LRR-IX	Dt7	18999510-19002588	Gorai.007G187900.1	RLK-Pelle_LRR-IX	D7	18089853-18093554
CotAD_69922	RLK-Pelle_LRR-III	Dt7	807114-813388	Gorai.007G244000.1	RLK-Pelle_LRR-III	D7	36234187-36240974
CotAD_10850	RLK-Pelle_LRR-Xa	Dt7	11825498-11827468	Gorai.007G161400.3	RLK-Pelle_LRR-Xa	D7	14116959-14120120
CotAD_10817	RLK-Pelle_WAK	Dt7	12150473-12152895	Gorai.007G158100.1	RLK-Pelle_WAK	D7	13791461-13794100
CotAD_45253	TKL_CTR1-DRK-2	Dt8	36539040-36545131	Gorai.004G245400.2	TKL_CTR1-DRK-2	D4	58257529-58264210
CotAD_27047	CMGC_MAPK	Dt8	32822324-32823518	Gorai.007G050000.2	CMGC_MAPK	D7	3517042-3520205
CotAD_27818	RLK-Pelle_RLCK-VI	Dt8	733870-736321	Gorai.008G036300.2	RLK-Pelle_RLCK-VI	D8	4517047-4519719
CotAD_27792	RLK-Pelle_RLCK-VI	Dt8	1148630-1150984	Gorai.008G038400.1	RLK-Pelle_RLCK-VI	D8	4864242-4867452
CotAD_27777	RLK-Pelle_RLCK-XII-1	Dt8	1431907-1435559	Gorai.008G040100.1	RLK-Pelle_RLCK-XII-1	D8	5162205-5166605
CotAD_14259	RLK-Pelle_LRR-XI-1	Dt8	3309048-3312214	Gorai.008G045400.1	RLK-Pelle_LRR-XI-1	D8	6116098-6119264
CotAD_14255	CMGC_GSK	Dt8	3402374-3405769	Gorai.008G045800.1	CMGC_GSK	D8	6198704-6203731
CotAD_14249	CMGC_CDK-CRK7-CDK9	Dt8	3509900-3514749	Gorai.008G046600.1	CMGC_CDK-CRK7-CDK9	D8	6293575-6298658
CotAD_14233	AGC_RSK-2	Dt8	3810236-3811942	Gorai.008G047700.1	AGC_RSK-2	D8	6575507-6578349
CotAD_14215	TKL-Pl-6	Dt8	4091517-4097402	Gorai.008G049200.1	TKL-Pl-6	D8	6849456-6857874
CotAD_40606	RLK-Pelle_CrRLK1L-1	Dt8	4794278-4796086	Gorai.008G053200.1	RLK-Pelle_CrRLK1L-1	D8	7596657-7599218
CotAD_53742	RLK-Pelle_LRR-III	Dt8	8940347-8942809	Gorai.008G078600.1	RLK-Pelle_LRR-III	D8	14965641-14968594
CotAD_53762	CMGC_CK2	Dt8	9398562-9400791	Gorai.008G080500.1	CMGC_CK2	D8	15649492-15653352
CotAD_54238	RLK-Pelle_RLCK-VI	Dt8	13149226-13151716	Gorai.008G092900.1	RLK-Pelle_RLCK-VI	D8	23345070-23347920
CotAD_44384	CMGC_CDK-CRK7-CDK9	Dt8	20082808-20087127	Gorai.008G101200.1	CMGC_CDK-CRK7-CDK9	D8	30126477-30131292
CotAD_35166	RLK-Pelle_SD-2b	Dt8	36215452-36217881	Gorai.008G120700.1	RLK-Pelle_SD-2b	D8	35717889-35720857
CotAD_43639	CMGC_GSK	Dt8	37729030-37731800	Gorai.008G136600.1	CMGC_GSK	D8	38585110-38589107
CotAD_16371	STE_STE-Pl	Dt8	39215979-39230307	Gorai.008G149400.1	STE_STE-Pl	D8	40470833-40484910
CotAD_12719	RLK-Pelle_SD-2b	Dt8	39670199-39671242	Gorai.008G151000.1	RLK-Pelle_SD-2b	D8	40676871-40679298
CotAD_12836	RLK-Pelle_DLSV	Dt8	41687561-41690286	Gorai.008G160000.3	RLK-Pelle_DLSV	D8	42562753-42566746
CotAD_12837	RLK-Pelle_DLSV	Dt8	41695289-41697887	Gorai.008G160100.2	RLK-Pelle_DLSV	D8	42570462-42573494
CotAD_13091	RLK-Pelle_LRR-IX	Dt8	43342948-43345788	Gorai.008G170100.1	RLK-Pelle_LRR-IX	D8	44422745-44426129
CotAD_13093	RLK-Pelle_SD-2b	Dt8	43384622-43386994	Gorai.008G170300.1	RLK-Pelle_SD-2b	D8	44476571-44479209
CotAD_13103	RLK-Pelle_LRR-III	Dt8	43565120-43568762	Gorai.008G171200.1	RLK-Pelle_LRR-III	D8	44616321-44621133
CotAD_13166	STE_STE20-Pl	Dt8	44228078-44236726	Gorai.008G176300.1	STE_STE20-Pl	D8	45256454-45265255
CotAD_13173	RLK-Pelle_LRR-XV	Dt8	44300501-44303884	Gorai.008G176800.1	RLK-Pelle_LRR-XV	D8	45312729-45316112
CotAD_13204	TKL-Pl-5	Dt8	44566817-44571273	Gorai.008G179300.3	TKL-Pl-5	D8	45574634-45579790
CotAD_22071	RLK-Pelle_RLCK-VIIa-2	Dt8	44797745-44800981	Gorai.008G182000.1	RLK-Pelle_RLCK-VIIa-2	D8	45996731-46001282
CotAD_22059	Group-Pl-4	Dt8	44919709-44924060	Gorai.008G183200.1	Group-Pl-4	D8	46127047-46137950
CotAD_21998	RLK-Pelle_PERK-1	Dt8	45889720-45894332	Gorai.008G188800.1	RLK-Pelle_PERK-1	D8	47083627-47089502
CotAD_31687	NAK	Dt8	47470369-47473253	Gorai.008G201200.2	NAK	D8	48694935-48698589
CotAD_31665	RLK-Pelle_LRR-XI-2	Dt8	47716179-47718110	Gorai.008G203300.1	RLK-Pelle_LRR-XI-2	D8	48906439-48908929
CotAD_41828	STE_STE7	Dt8	48871525-48871980	Gorai.008G225100.1	STE_STE7	D8	51168116-51169144
CotAD_28043	RLK-Pelle_LRR-VII-1	Dt8	52150384-52153132	Gorai.008G241300.1	RLK-Pelle_LRR-VII-1	D8	52748051-52751593
CotAD_39876	RLK-Pelle_RLCK-XII-1	Dt8	52608124-52612336	Gorai.008G246800.4	RLK-Pelle_RLCK-XII-1	D8	53105106-53110603
CotAD_35545	Group-Pl-4	Dt8	54962275-54966466	Gorai.008G269500.1	Group-Pl-4	D8	54820719-54825445
CotAD_57850	RLK-Pelle_CrRLK1L-1	Dt8	55630000-55632486	Gorai.008G275200.1	RLK-Pelle_CrRLK1L-1	D8	55327198-55330296
CotAD_40621	RLK-Pelle_LRR-XI-1	Dt8	5116168-5119608	Gorai.008G051700.1	RLK-Pelle_LRR-XI-1	D8	7284828-7289374
CotAD_37125	RLK-Pelle_LRR-XI-1	Dt8	7232757-7236071	Gorai.008G087500.1	RLK-Pelle_LRR-XI-1	D8	19785581-19789335
CotAD_63846	RLK-Pelle_RLCK-VI	Dt8	12068731-12071828	Gorai.008G094600.1	RLK-Pelle_RLCK-VI	D8	25258612-25262393
CotAD_60072	RLK-Pelle_URK-3	Dt8	35609307-35612119	Gorai.008G132100.1	RLK-Pelle_URK-3	D8	37810739-37813761
CotAD_66243	RLK-Pelle_L-LEC	Dt8	50599083-50601083	Gorai.008G217500.1	RLK-Pelle_L-LEC	D8	50412195-50414793
CotAD_57845	RLK-Pelle_RLCK-IXb	Dt8	55585088-55589581	Gorai.008G275700.1	RLK-Pelle_RLCK-IXb	D8	55367748-55373283
CotAD_45027	RLK-Pelle_LRR-III	Dt9	69731409-69734050	Gorai.001G003200.1	RLK-Pelle_LRR-III	D1	273321-276669
CotAD_18326	RLK-Pelle_RLCK-VIIa-1	Dt9	50455348-50458966	Gorai.002G251800.2	RLK-Pelle_RLCK-VIIa-1	D2	61530861-61535210
CotAD_18350	RLK-Pelle_L-LEC	Dt9	50646301-50648403	Gorai.002G249200.1	RLK-Pelle_L-LEC	D2	61327152-61329678
CotAD_18405	CMGC_SRPK	Dt9	51184338-51188401	Gorai.002G244400.1	CMGC_SRPK	D2	60856168-60863202
CotAD_18413	RLK-Pelle_LRR-III	Dt9	51288977-51291087	Gorai.002G243600.1	RLK-Pelle_LRR-III	D2	60775425-60777957
CotAD_31312	RLK-Pelle_SD-2b	Dt9	53649404-53651803	Gorai.002G107100.1	RLK-Pelle_SD-2b	D2	14471183-14473643
CotAD_24309	RLK-Pelle_DLSV	Dt9	3788551-3791661	Gorai.002G077900.1	RLK-Pelle_DLSV	D2	9266083-9269306
CotAD_21149	RLK-Pelle_LRR-Xb-1	Dt9	5983202-5986357	Gorai.002G068500.1	RLK-Pelle_LRR-Xb-1	D2	7919344-7923685
CotAD_00384	AGC_NDR	Dt9	66659306-66665424	Gorai.004G221500.1	AGC_NDR	D4	55615833-55622559
CotAD_02579	CAMK_CDPK	Dt9	40600315-40603235	Gorai.007G025000.1	CAMK_CDPK	D7	1749594-1753050
CotAD_02625	STE_STE20-Fray	Dt9	40896754-40903591	Gorai.007G020100.1	STE_STE20-Fray	D7	1481037-1488778
CotAD_02809	CMGC_DYRK-PRP4	Dt9	42291514-42298860	Gorai.007G002400.1	CMGC_DYRK-PRP4	D7	234918-242758
CotAD_02822	RLK-Pelle_DLSV	Dt9	42386111-42388771	Gorai.007G001400.1	RLK-Pelle_DLSV	D7	147305-151111
CotAD_01714	CMGC_MAPK	Dt9	58958319-58960428	Gorai.009G103800.1	CMGC_MAPK	D9	7508675-7511720
CotAD_01685	RLK-Pelle_RLCK-IXa	Dt9	59231446-59235124	Gorai.009G106900.1	RLK-Pelle_RLCK-IXa	D9	7754926-7759278
CotAD_01663	RLK-Pelle_RLCK-XVI	Dt9	59410292-59413743	Gorai.009G108700.1	RLK-Pelle_RLCK-XVI	D9	7899985-7905905
CotAD_01660	RLK-Pelle_LysM	Dt9	59471685-59473394	Gorai.009G108900.1	RLK-Pelle_LysM	D9	7948501-7950700
CotAD_01649	RLK-Pelle_LysM	Dt9	59537943-59539250	Gorai.009G109600.1	RLK-Pelle_LysM	D9	8005387-8006685
CotAD_01628	STE_STE11	Dt9	59687672-59689231	Gorai.009G111600.1	STE_STE11	D9	8147828-8150089
CotAD_01620	RLK-Pelle_LRR-VI-2	Dt9	59728472-59732224	Gorai.009G112500.1	RLK-Pelle_LRR-VI-2	D9	8188743-8193954
CotAD_01546	RLK-Pelle_DLSV	Dt9	60375583-60377806	Gorai.009G119100.1	RLK-Pelle_DLSV	D9	8808149-8810905
CotAD_01535	RLK-Pelle_LRR-III	Dt9	60456916-60459127	Gorai.009G120000.1	RLK-Pelle_LRR-III	D9	8877037-8879545
CotAD_01529	RLK-Pelle_LRR-V	Dt9	60515421-60519646	Gorai.009G120500.1	RLK-Pelle_LRR-V	D9	8923205-8927263
CotAD_01498	RLK-Pelle_RLCK-XI	Dt9	60790395-60792551	Gorai.009G123100.1	RLK-Pelle_RLCK-XI	D9	9186636-9188792
CotAD_75033	RLK-Pelle_LRR-II	Dt9	10294687-10299259	Gorai.009G337000.1	RLK-Pelle_LRR-II	D9	36720348-36726094
CotAD_31636	RLK-Pelle_LRR-XII-1	Dt9	14511832-14515017	Gorai.009G340400.1	RLK-Pelle_LRR-XII-1	D9	39297799-39301150
CotAD_31611	RLK-Pelle_RLCK-VIII	Dt9	15238758-15241665	Gorai.009G351100.1	RLK-Pelle_RLCK-VIII	D9	44807588-44810350
CotAD_31605	CAMK_CDPK	Dt9	15362359-15367502	Gorai.009G351200.1	CAMK_CDPK	D9	44818826-44821159
CotAD_71302	AGC_RSK-2	Dt9	16720587-16722059	Gorai.009G353100.1	AGC_RSK-2	D9	45645432-45647213
CotAD_13517	AGC_MAST	Dt9	51959076-51966950	Gorai.009G203700.1	AGC_MAST	D9	15777077-15786624
CotAD_32175	RLK-Pelle_LRR-XI-1	Dt9	54282519-54285548	Gorai.009G237700.1	RLK-Pelle_LRR-XI-1	D9	18824316-18827807
CotAD_46562	RLK-Pelle_RLCK-VIIa-2	Dt9	35638618-35639742	Gorai.009G146200.1	RLK-Pelle_RLCK-VIIa-2	D9	11106313-11108354
CotAD_38523	RLK-Pelle_LRR-VII-3	Dt9	46627865-46631029	Gorai.009G271000.1	RLK-Pelle_LRR-VII-3	D9	22655684-22659188
CotAD_08161	RLK-Pelle_LRR-XII-1	Dt9	37593304-37598658	Gorai.009G369800.1	RLK-Pelle_LRR-XII-1	D9	49717659-49724600
CotAD_41202	RLK-Pelle_LRR-XII-1	Dt9	8221304-8225605	Gorai.009G371900.1	RLK-Pelle_LRR-XII-1	D9	50331067-50337953
CotAD_41207	RLK-Pelle_LRR-XII-1	Dt9	8279963-8281080	Gorai.009G371100.1	RLK-Pelle_LRR-XII-1	D9	50020271-50026197
CotAD_41214	RLK-Pelle_LRR-XII-1	Dt9	8469293-8475069	Gorai.009G365300.1	RLK-Pelle_LRR-XII-1	D9	48829364-48831716
CotAD_54762	RLK-Pelle_DLSV	Dt9	19648936-19651498	Gorai.009G336500.1	RLK-Pelle_DLSV	D9	36451476-36454270
CotAD_22160	RLK-Pelle_L-LEC	Dt9	33174777-33176858	Gorai.009G319800.1	RLK-Pelle_L-LEC	D9	30672772-30675518
CotAD_48377	CAMK_CAMKL-CHK1	Dt9	42906282-42907607	Gorai.009G294400.1	CAMK_CAMKL-CHK1	D9	25647455-25650252
CotAD_16773	SCY1_SCYL1	Dt9	44979620-44988609	Gorai.009G292700.2	SCY1_SCYL1	D9	25333861-25343799
CotAD_50251	RLK-Pelle_SD-2b	Dt9	46913710-46916346	Gorai.009G243800.1	RLK-Pelle_SD-2b	D9	19538769-19541833
CotAD_13535	RLK-Pelle_LysM	Dt9	51838060-51839913	Gorai.009G205500.1	RLK-Pelle_LysM	D9	15913235-15915182
CotAD_13386	CAMK_CDPK	Dt9	53050163-53053607	Gorai.009G191500.1	CAMK_CDPK	D9	14745290-14751345
CotAD_25703	RLK-Pelle_DLSV	Dt9	55568821-55572146	Gorai.009G159500.1	RLK-Pelle_DLSV	D9	12214660-12222639
CotAD_09694	CK1_CK1	Dt9	57903973-57908255	Gorai.009G142600.1	CK1_CK1	D9	10815881-10820991
CotAD_18454	RLK-Pelle_RLCK-VIIa-2	Dt9	62122082-62123852	Gorai.009G099000.2	RLK-Pelle_RLCK-VIIa-2	D9	7169311-7173169
CotAD_18455	RLK-Pelle_RLCK-VIIa-2	Dt9	62124745-62126675	Gorai.009G098900.1	RLK-Pelle_RLCK-VIIa-2	D9	7166646-7169119
CotAD_18552	CMGC_SRPK	Dt9	62865904-62868840	Gorai.009G088800.1	CMGC_SRPK	D9	6474946-6478754
CotAD_54331	CAMK_CAMKL-CHK1	Dt9	63848042-63852695	Gorai.009G076400.1	CAMK_CAMKL-CHK1	D9	5504451-5510625
CotAD_00134	RLK-Pelle_SD-2b	Dt9	64841851-64844331	Gorai.009G058300.3	RLK-Pelle_SD-2b	D9	4179852-4183414
CotAD_00141	RLK-Pelle_L-LEC	Dt9	64877551-64884283	Gorai.009G057500.1	RLK-Pelle_L-LEC	D9	4142576-4144972
CotAD_00193	CMGC_CLK	Dt9	65283918-65286135	Gorai.009G052800.1	CMGC_CLK	D9	3798322-3801745
CotAD_00302	TKL-Pl-8	Dt9	66107224-66109165	Gorai.009G041400.1	TKL-Pl-8	D9	3038985-3041054
CotAD_00441	CMGC_Pl-Tthe	Dt9	67064303-67071952	Gorai.009G028000.1	CMGC_Pl-Tthe	D9	2129959-2138196
CotAD_00444	RLK-Pelle_LRR-XI-1	Dt9	67099213-67102320	Gorai.009G027700.1	RLK-Pelle_LRR-XI-1	D9	2100271-2103537
CotAD_00531	AGC_RSK-2	Dt9	67728379-67729954	Gorai.009G019600.1	AGC_RSK-2	D9	1512582-1514505
CotAD_23438	RLK-Pelle_LRR-II	Dt9	70045173-70048084	Gorai.009G008400.1	RLK-Pelle_LRR-II	D9	694888-697819
CotAD_23362	RLK-Pelle_RLCK-IXb	Dt9	70642135-70645151	Gorai.009G001200.1	RLK-Pelle_RLCK-IXb	D9	157800-161007
CotAD_41076	CAMK_CDPK	Dt9	26581-29693	Gorai.009G438300.1	CAMK_CDPK	D9	68877152-68880949
CotAD_41212	RLK-Pelle_LRR-XII-1	Dt9	8439837-8440828	Gorai.009G371600.1	RLK-Pelle_LRR-XII-1	D9	50150688-50157421
CotAD_22086	RLK-Pelle_LRR-XII-1	Dt9	31835597-31838833	Gorai.009G314000.1	RLK-Pelle_LRR-XII-1	D9	29471057-29474299
CotAD_01560	STE_STE7	Dt9	60279461-60280513	Gorai.010G221800.1	STE_STE7	D1	59219186-59220235
CotAD_49587	RLK-Pelle_RLCK-VIIa-1	Dt9	50135493-50139767	Gorai.011G015800.1	RLK-Pelle_RLCK-VIIa-1	D11	1104404-1107356
CotAD_09713	RLK-Pelle_LRR-III	Dt9	57651858-57653851	Gorai.011G061900.1	RLK-Pelle_LRR-III	D11	5106820-5108835
CotAD_08033	RLK-Pelle_L-LEC	Dt9	36017395-36019467	Gorai.012G001800.1	RLK-Pelle_L-LEC	D12	198323-201051
CotAD_08099	ULK_Fused	Dt9	36716871-36726672	Gorai.012G007600.2	ULK_Fused	D12	854755-862185
CotAD_33233	RLK-Pelle_PERK-1	Dt10	29111212-29128497	Gorai.001G005700.1	RLK-Pelle_PERK-1	D1	520474-523900
CotAD_69303	CMGC_CDK-Pl	Dt10	40095341-40099049	Gorai.001G000900.2	CMGC_CDK-Pl	D1	78527-87053
CotAD_56723	RLK-Pelle_LRR-VI-2	Dt10	1334617-1336391	Gorai.004G233500.1	RLK-Pelle_LRR-VI-2	D4	57053944-57058466
CotAD_01049	CMGC_CDK-CRK7-CDK9	Dt10	7686886-7691292	Gorai.004G175700.1	CMGC_CDK-CRK7-CDK9	D4	47893134-47898215
CotAD_01050	RLK-Pelle_LRR-XIIIa	Dt10	7735582-7741325	Gorai.004G175500.1	RLK-Pelle_LRR-XIIIa	D4	47843304-47851662
CotAD_01129	RLK-Pelle_CR4L	Dt10	8954001-8955392	Gorai.004G168600.1	RLK-Pelle_CR4L	D4	46640660-46642736
CotAD_01159	AGC_RSK-2	Dt10	9400166-9402509	Gorai.004G166000.2	AGC_RSK-2	D4	46202455-46207008
CotAD_01210	RLK-Pelle_LRR-IV	Dt10	10349898-10352274	Gorai.004G162200.1	RLK-Pelle_LRR-IV	D4	45324694-45327507
CotAD_01246	CMGC_MAPK	Dt10	10793757-10796499	Gorai.004G159400.4	CMGC_MAPK	D4	44906816-44912171
CotAD_01279	CMGC_GSK	Dt10	11257285-11262755	Gorai.004G156700.1	CMGC_GSK	D4	44447827-44453846
CotAD_01356	WNK_NRBP	Dt10	13068928-13071584	Gorai.004G150400.1	WNK_NRBP	D4	42661119-42664816
CotAD_46416	RLK-Pelle_SD-2b	Dt10	24663086-24669296	Gorai.004G024400.1	RLK-Pelle_SD-2b	D4	1872858-1875450
CotAD_51026	RLK-Pelle_PERK-1	Dt10	5279368-5282041	Gorai.009G025100.2	RLK-Pelle_PERK-1	D9	1948698-1952564
CotAD_23802	RLK-Pelle_PERK-1	Dt10	21572675-21577404	Gorai.010G072000.1	RLK-Pelle_PERK-1	D1	10112190-10117400
CotAD_23773	CK1_CK1	Dt10	22083640-22087417	Gorai.010G074400.1	CK1_CK1	D1	10564892-10571779
CotAD_53449	RLK-Pelle_LRR-XII-1	Dt10	35171523-35179497	Gorai.010G136200.1	RLK-Pelle_LRR-XII-1	D1	31270870-31274312
CotAD_62987	RLK-Pelle_DLSV	Dt10	38926772-38929691	Gorai.010G145300.1	RLK-Pelle_DLSV	D1	38222245-38225667
CotAD_59287	RLK-Pelle_DLSV	Dt10	42884077-42887248	Gorai.010G147300.1	RLK-Pelle_DLSV	D1	38730546-38733941
CotAD_55631	RLK-Pelle_LRR-XII-1	Dt10	45988488-45992254	Gorai.010G165300.1	RLK-Pelle_LRR-XII-1	D1	47756768-47760689
CotAD_35522	RLK-Pelle_DLSV	Dt10	49295539-49297151	Gorai.010G175800.1	RLK-Pelle_DLSV	D1	51618505-51624088
CotAD_35485	RLK-Pelle_RLCK-VIIa-1	Dt10	50090995-50092611	Gorai.010G179300.1	RLK-Pelle_RLCK-VIIa-1	D1	52542642-52544716
CotAD_56729	RLK-Pelle_RLCK-VIIa-2	Dt10	1415451-1417836	Gorai.010G196400.1	RLK-Pelle_RLCK-VIIa-2	D1	55709529-55712295
CotAD_51745	RLK-Pelle_DLSV	Dt10	2647381-2650316	Gorai.010G192100.1	RLK-Pelle_DLSV	D1	54909370-54912510
CotAD_54728	CAMK_CAMKL-CHK1	Dt10	5682558-5683997	Gorai.010G159900.1	CAMK_CAMKL-CHK1	D1	45398622-45400166
CotAD_06519	RLK-Pelle_LRK10L-2	Dt10	16052899-16054062	Gorai.010G091900.1	RLK-Pelle_LRK10L-2	D1	14542402-14543923
CotAD_06562	RLK-Pelle_RLCK-VIIa-2	Dt10	16901811-16903420	Gorai.010G088600.1	RLK-Pelle_RLCK-VIIa-2	D1	13558243-13560173
CotAD_06602	RLK-Pelle_RLCK-IXb	Dt10	17725768-17728820	Gorai.010G084700.1	RLK-Pelle_RLCK-IXb	D1	12719997-12723801
CotAD_06651	RLK-Pelle_PERK-2	Dt10	18632001-18636367	Gorai.010G081600.1	RLK-Pelle_PERK-2	D1	11835724-11841071
CotAD_68282	RLK-Pelle_LRR-XI-1	Dt10	25845816-25848807	Gorai.010G040600.1	RLK-Pelle_LRR-XI-1	D1	3826646-3830058
CotAD_53454	RLK-Pelle_LRR-V	Dt10	34553337-34559157	Gorai.011G011800.1	RLK-Pelle_LRR-V	D11	833748-838234
CotAD_62978	RLK-Pelle_DLSV	Dt10	38679155-38684694	Gorai.011G018100.1	RLK-Pelle_DLSV	D11	1253001-1257185
CotAD_59286	RLK-Pelle_DLSV	Dt10	42893103-42896460	Gorai.011G020400.1	RLK-Pelle_DLSV	D11	1422721-1428743
CotAD_28634	CAMK_CDPK	Dt11	23041540-23046627	Gorai.005G019800.1	CAMK_CDPK	D5	1578906-1582704
CotAD_55873	TKL-Pl-4	Dt11	37276004-37280888	Gorai.005G044700.1	TKL-Pl-4	D5	4254453-4256536
CotAD_57360	CAMK_CAMKL-CHK1	Dt11	38596275-38597597	Gorai.005G046300.1	CAMK_CAMKL-CHK1	D5	4396943-4399422
CotAD_26850	RLK-Pelle_PERK-2	Dt11	48525909-48531110	Gorai.005G084800.1	RLK-Pelle_PERK-2	D5	10448508-10452168
CotAD_06281	CMGC_CDK-CRK7-CDK9	Dt11	4369745-4372431	Gorai.009G266100.1	CMGC_CDK-CRK7-CDK9	D9	22067922-22071326
CotAD_06288	RLK-Pelle_CR4L	Dt11	4439295-4441319	Gorai.009G265400.1	RLK-Pelle_CR4L	D9	22004014-22006653
CotAD_06290	RLK-Pelle_LRR-XI-1	Dt11	4455295-4458294	Gorai.009G265300.1	RLK-Pelle_LRR-XI-1	D9	21985645-21990445
CotAD_06312	SCY1_SCYL2	Dt11	4711912-4724728	Gorai.009G262900.1	SCY1_SCYL2	D9	21721801-21735488
CotAD_06360	RLK-Pelle_LRR-Xb-1	Dt11	5247270-5248370	Gorai.009G258100.1	RLK-Pelle_LRR-Xb-1	D9	21256279-21257905
CotAD_06437	RLK-Pelle_WAK	Dt11	6198190-6200557	Gorai.009G250500.1	RLK-Pelle_WAK	D9	20373202-20375985
CotAD_26741	RLK-Pelle_SD-2b	Dt11	177437-178420	Gorai.011G043600.1	RLK-Pelle_SD-2b	D11	3233370-3234353
CotAD_72038	RLK-Pelle_DLSV	Dt11	917796-925409	Gorai.011G052300.1	RLK-Pelle_DLSV	D11	4082466-4090580
CotAD_52476	STE_STE20-Fray	Dt11	973731-983249	Gorai.011G053300.2	STE_STE20-Fray	D11	4190848-4197455
CotAD_52484	RLK-Pelle_LRR-V	Dt11	1047535-1053030	Gorai.011G054100.1	RLK-Pelle_LRR-V	D11	4274519-4280101
CotAD_38189	RLK-Pelle_RLCK-VIIa-2	Dt11	1626620-1628296	Gorai.011G059600.1	RLK-Pelle_RLCK-VIIa-2	D11	4815955-4817820
CotAD_06469	RLK-Pelle_SD-2b	Dt11	6743430-6745865	Gorai.011G083700.2	RLK-Pelle_SD-2b	D11	8470882-8474698
CotAD_15607	RLK-Pelle_LysM	Dt11	8223912-8225159	Gorai.011G092200.1	RLK-Pelle_LysM	D11	10014352-10015963
CotAD_15633	AGC_RSK-2	Dt11	8478033-8480577	Gorai.011G094600.1	AGC_RSK-2	D11	10280521-10284297
CotAD_15641	RLK-Pelle_DLSV	Dt11	8540768-8544208	Gorai.011G095200.1	RLK-Pelle_DLSV	D11	10323585-10327803
CotAD_15643	RLK-Pelle_DLSV	Dt11	8570914-8573780	Gorai.011G095300.1	RLK-Pelle_DLSV	D11	10351560-10354393
CotAD_15648	STE_STE20-Fray	Dt11	8638923-8647104	Gorai.011G095700.3	STE_STE20-Fray	D11	10400760-10408705
CotAD_56645	CMGC_MAPK	Dt11	9566241-9568437	Gorai.011G100600.2	CMGC_MAPK	D11	11218571-11221552
CotAD_19427	STE_STE11	Dt11	10357296-10361041	Gorai.011G104700.2	STE_STE11	D11	12088320-12092638
CotAD_27990	CAMK_OST1L	Dt11	16438002-16441941	Gorai.011G121900.1	CAMK_OST1L	D11	17014149-17018660
CotAD_27978	RLK-Pelle_Extensin	Dt11	16749514-16752382	Gorai.011G123200.1	RLK-Pelle_Extensin	D11	17361867-17365471
CotAD_27962	AGC-Pl	Dt11	17077024-17079920	Gorai.011G124700.1	AGC-Pl	D11	17664505-17668385
CotAD_27936	RLK-Pelle_LRR-VII-1	Dt11	17603329-17606672	Gorai.011G127000.1	RLK-Pelle_LRR-VII-1	D11	18159036-18162999
CotAD_62636	RLK-Pelle_CR4L	Dt11	21996643-21999375	Gorai.011G142500.1	RLK-Pelle_CR4L	D11	22503344-22506959
CotAD_28668	RLK-Pelle_WAK	Dt11	23667878-23671291	Gorai.011G148400.1	RLK-Pelle_WAK	D11	24187069-24190407
CotAD_26015	STE_STE20-Fray	Dt11	25810870-25812294	Gorai.011G154300.1	STE_STE20-Fray	D11	26670748-26672172
CotAD_26001	STE_STE20-Fray	Dt11	26088744-26090504	Gorai.011G154500.1	STE_STE20-Fray	D11	26743854-26744435
CotAD_25961	RLK-Pelle_L-LEC	Dt11	27397351-27399849	Gorai.011G158300.1	RLK-Pelle_L-LEC	D11	28179900-28182398
CotAD_75936	TKL-Pl-2	Dt11	30836005-30842199	Gorai.011G166400.1	TKL-Pl-2	D11	32956538-32963474
CotAD_47068	CAMK_CDPK	Dt11	32883327-32884223	Gorai.011G173700.2	CAMK_CDPK	D11	39204506-39205723
CotAD_47085	CK1_CK1	Dt11	33446205-33451569	Gorai.011G175500.1	CK1_CK1	D11	40431578-40438102
CotAD_30977	RLK-Pelle_LRR-XI-1	Dt11	45875326-45878822	Gorai.011G217500.1	RLK-Pelle_LRR-XI-1	D11	52346514-52350105
CotAD_30974	RLK-Pelle_WAK	Dt11	45983803-45986554	Gorai.011G217900.1	RLK-Pelle_WAK	D11	52461093-52464103
CotAD_30972	RLK-Pelle_WAK	Dt11	45992359-45995403	Gorai.011G218000.1	RLK-Pelle_WAK	D11	52470252-52475472
CotAD_30968	RLK-Pelle_LRR-XI-1	Dt11	46093074-46094163	Gorai.011G218200.1	RLK-Pelle_LRR-XI-1	D11	52539682-52543491
CotAD_30966	RLK-Pelle_L-LEC	Dt11	46102165-46104258	Gorai.011G218300.1	RLK-Pelle_L-LEC	D11	52544619-52546712
CotAD_30953	RLK-Pelle_LRR-XI-1	Dt11	46330901-46333583	Gorai.011G218900.1	RLK-Pelle_LRR-XI-1	D11	52663416-52666825
CotAD_53463	RLK-Pelle_LRR-XI-1	Dt11	47320574-47323703	Gorai.011G219300.1	RLK-Pelle_LRR-XI-1	D11	52690341-52693064
CotAD_26791	CAMK_CDPK	Dt11	47786066-47790398	Gorai.011G228500.1	CAMK_CDPK	D11	54159715-54164809
CotAD_58846	RLK-Pelle_RLCK-VIIa-2	Dt11	49779918-49782422	Gorai.011G238100.1	RLK-Pelle_RLCK-VIIa-2	D11	56042788-56046663
CotAD_62635	PEK_GCN2	Dt11	21978154-21995328	Gorai.011G142600.1	PEK_GCN2	D11	22507944-22525343
CotAD_66780	RLK-Pelle_LRR-XI-1	Dt11	42454409-42456879	Gorai.011G162100.1	RLK-Pelle_LRR-XI-1	D11	30378807-30382872
CotAD_43147	RLK-Pelle_RLCK-VI	Dt11	52146650-52148538	Gorai.011G182700.1	RLK-Pelle_RLCK-VI	D11	43504080-43506751
CotAD_43118	ULK_ULK4	Dt11	52712112-52718244	Gorai.011G185300.1	ULK_ULK4	D11	44034963-44041694
CotAD_20092	RLK-Pelle_SD-2b	Dt11	56356177-56357842	Gorai.011G204000.1	RLK-Pelle_SD-2b	D11	49373261-49374985
CotAD_20150	RLK-Pelle_LRR-III	Dt11	57262343-57264891	Gorai.011G209000.1	RLK-Pelle_LRR-III	D11	50240784-50243460
CotAD_20164	RLK-Pelle_LRR-VII-1	Dt11	57574315-57577560	Gorai.011G209800.1	RLK-Pelle_LRR-VII-1	D11	50531011-50535159
CotAD_20170	CAMK_CAMKL-CHK1	Dt11	57729931-57731250	Gorai.011G210500.1	CAMK_CAMKL-CHK1	D11	50677428-50680182
CotAD_20194	RLK-Pelle_WAK	Dt11	58190477-58193393	Gorai.011G212600.1	RLK-Pelle_WAK	D11	51238496-51241670
CotAD_14943	RLK-Pelle_URK-2	Dt12	11557471-11561363	Gorai.004G250200.1	RLK-Pelle_URK-2	D4	58756511-58760979
CotAD_23125	CMGC_SRPK	Dt12	27832416-27836556	Gorai.006G102900.1	CMGC_SRPK	D6	34320109-34324421
CotAD_70308	RLK-Pelle_LRK10L-2	Dt12	4427583-4431779	Gorai.007G335000.1	RLK-Pelle_LRK10L-2	D7	55931100-55934372
CotAD_18990	RLK-Pelle_L-LEC	Dt12	16984555-16986594	Gorai.012G105900.1	RLK-Pelle_L-LEC	D12	23750185-23753070
CotAD_18960	Group-Pl-3	Dt12	17523126-17528698	Gorai.012G108100.1	Group-Pl-3	D12	24241336-24247467
CotAD_47616	CAMK_CDPK	Dt12	28630564-28635322	Gorai.012G114600.1	CAMK_CDPK	D12	26404347-26409940
CotAD_13842	CMGC_CDK-PITSLRE	Dt12	3016038-3019399	Gorai.012G174900.2	CMGC_CDK-PITSLRE	D12	34446565-34450903
CotAD_13812	RLK-Pelle_PERK-1	Dt12	3302587-3309224	Gorai.012G171700.1	RLK-Pelle_PERK-1	D12	34149028-34155624
CotAD_13803	RLK-Pelle_RLCK-VIIb	Dt12	3397638-3400988	Gorai.012G170900.1	RLK-Pelle_RLCK-VIIb	D12	34046086-34050154
CotAD_13793	CMGC_CDK-CRK7-CDK9	Dt12	3453608-3458150	Gorai.012G170000.1	CMGC_CDK-CRK7-CDK9	D12	33994546-33999092
CotAD_45517	RLK-Pelle_L-LEC	Dt12	4665141-4667309	Gorai.012G144900.1	RLK-Pelle_L-LEC	D12	31898247-31900779
CotAD_45514	RLK-Pelle_L-LEC	Dt12	4711678-4713837	Gorai.012G144200.1	RLK-Pelle_L-LEC	D12	31812381-31814549
CotAD_20874	RLK-Pelle_L-LEC	Dt12	7465684-7467729	Gorai.012G128000.1	RLK-Pelle_L-LEC	D12	29597216-29599476
CotAD_20833	RLK-Pelle_LRR-XI-2	Dt12	8243854-8245475	Gorai.012G124900.1	RLK-Pelle_LRR-XI-2	D12	28859421-28862498
CotAD_38702	RLK-Pelle_RLCK-VIII	Dt12	19934118-19935786	Gorai.012G099200.1	RLK-Pelle_RLCK-VIII	D12	21044869-21047871
CotAD_43891	RLK-Pelle_RLCK-XV	Dt12	24794424-24796103	Gorai.012G095600.1	RLK-Pelle_RLCK-XV	D12	17509915-17511871
CotAD_36271	RLK-Pelle_LRR-VI-1	Dt12	34252061-34255144	Gorai.012G088400.1	RLK-Pelle_LRR-VI-1	D12	15150073-15154383
CotAD_36278	RLK-Pelle_LysM	Dt12	34383226-34385229	Gorai.012G087700.1	RLK-Pelle_LysM	D12	14989201-14991359
CotAD_15853	RLK-Pelle_LRR-XI-1	Dt12	1154667-1157579	Gorai.012G162000.1	RLK-Pelle_LRR-XI-1	D12	33401403-33404721
CotAD_15901	TKL-Pl-4	Dt12	1470344-1478664	Gorai.012G157000.1	TKL-Pl-4	D12	33060282-33068833
CotAD_45516	RLK-Pelle_L-LEC	Dt12	4695489-4697612	Gorai.012G144100.1	RLK-Pelle_L-LEC	D12	31766008-31768028
CotAD_28390	CAMK_CDPK	Dt12	6213221-6215621	Gorai.012G138900.1	CAMK_CDPK	D12	31259337-31263004
CotAD_64544	RLK-Pelle_LRR-II	Dt12	18512319-18515829	Gorai.012G097800.1	RLK-Pelle_LRR-II	D12	20198057-20202694
CotAD_43887	RLK-Pelle_RLCK-IXb	Dt12	24563625-24566494	Gorai.012G095300.1	RLK-Pelle_RLCK-IXb	D12	17303278-17306531
CotAD_12146	RLK-Pelle_LRR-III	Dt13	50264514-50266919	Gorai.013G062400.1	RLK-Pelle_LRR-III	D13	6856850-6859281
CotAD_12138	RLK-Pelle_LRR-II	Dt13	50385978-50392092	Gorai.013G063000.1	RLK-Pelle_LRR-II	D13	6951190-6962040
CotAD_12121	CAMK_CDPK	Dt13	50639226-50641850	Gorai.013G064400.4	CAMK_CDPK	D13	7213611-7217438
CotAD_12100	AGC_RSK-2	Dt13	50904791-50911748	Gorai.013G065600.2	AGC_RSK-2	D13	7393381-7401556
CotAD_12018	RLK-Pelle_DLSV	Dt13	52041045-52044800	Gorai.013G072500.1	RLK-Pelle_DLSV	D13	8636497-8640397
CotAD_13934	RLK-Pelle_LRR-XIIIa	Dt13	20375852-20377255	Gorai.013G175900.1	RLK-Pelle_LRR-XIIIa	D13	46523710-46525830
CotAD_13924	STE_STE20-Fray	Dt13	20589744-20590910	Gorai.013G174600.1	STE_STE20-Fray	D13	46321932-46323098
CotAD_06098	CMGC_CDK-CRK7-CDK9	Dt13	23472710-23477350	Gorai.013G168700.1	CMGC_CDK-CRK7-CDK9	D13	45444529-45450678
CotAD_06049	RLK-Pelle_LRR-I-2	Dt13	24436646-24439911	Gorai.013G164600.1	RLK-Pelle_LRR-I-2	D13	44553576-44557975
CotAD_72552	CAMK_CDPK	Dt13	24636834-24640690	Gorai.013G159300.1	CAMK_CDPK	D13	43588966-43593714
CotAD_17959	CMGC_CDK-CRK7-CDK9	Dt13	28231722-28234126	Gorai.013G134700.1	CMGC_CDK-CRK7-CDK9	D13	35720040-35722444
CotAD_32629	CK1_CK1-Pl	Dt13	32804579-32809394	Gorai.013G123300.1	CK1_CK1-Pl	D13	31795069-31801170
CotAD_15740	RLK-Pelle_CrRLK1L-1	Dt13	37510725-37513505	Gorai.013G096600.1	RLK-Pelle_CrRLK1L-1	D13	16462277-16465474
CotAD_15741	RLK-Pelle_CrRLK1L-1	Dt13	37617405-37619759	Gorai.013G096500.1	RLK-Pelle_CrRLK1L-1	D13	16368680-16371267
CotAD_15772	RLK-Pelle_LRR-XV	Dt13	38497224-38500370	Gorai.013G094500.1	RLK-Pelle_LRR-XV	D13	15506132-15509278
CotAD_16201	TKL-Pl-5	Dt13	42444131-42448523	Gorai.013G089100.2	TKL-Pl-5	D13	13953492-13958608
CotAD_16227	RLK-Pelle_RLCK-VIIa-2	Dt13	43046955-43050598	Gorai.013G083100.1	RLK-Pelle_RLCK-VIIa-2	D13	11584839-11588588
CotAD_26468	CMGC_DYRK-PRP4	Dt13	47648342-47653380	Gorai.013G081700.3	CMGC_DYRK-PRP4	D13	11151269-11156853
CotAD_52565	BUB	Dt13	48744879-48749284	Gorai.013G075800.2	BUB	D13	9328315-9333132
CotAD_47231	RLK-Pelle_L-LEC	Dt13	52761886-52763946	Gorai.013G054300.1	RLK-Pelle_L-LEC	D13	5239535-5241706
CotAD_61014	CAMK_CDPK	Dt13	53423071-53427983	Gorai.013G042100.1	CAMK_CDPK	D13	3571963-3577689
CotAD_60297	RLK-Pelle_PERK-1	Dt13	53663550-53666972	Gorai.013G037700.1	RLK-Pelle_PERK-1	D13	2993505-2997099
CotAD_30674	RLK-Pelle_CrRLK1L-1	Dt13	53846494-53848974	Gorai.013G034800.1	RLK-Pelle_CrRLK1L-1	D13	2695755-2698310
CotAD_30678	RLK-Pelle_SD-2b	Dt13	53907776-53910051	Gorai.013G034500.1	RLK-Pelle_SD-2b	D13	2640830-2643292
CotAD_30679	RLK-Pelle_SD-2b	Dt13	53918649-53920943	Gorai.013G034300.1	RLK-Pelle_SD-2b	D13	2630377-2632770
CotAD_30717	RLK-Pelle_LRR-IX	Dt13	54345022-54347924	Gorai.013G030200.1	RLK-Pelle_LRR-IX	D13	2278855-2282354
CotAD_65242	RLK-Pelle_CrRLK1L-1	Dt13	54826425-54828851	Gorai.013G023800.1	RLK-Pelle_CrRLK1L-1	D13	1734408-1736961
CotAD_64133	RLK-Pelle_CR4L	Dt13	54834334-54836748	Gorai.013G018100.1	RLK-Pelle_CR4L	D13	1245619-1248403
CotAD_21007	CMGC_CDK-CDK8	Dt13	55315034-55316473	Gorai.013G013100.1	CMGC_CDK-CDK8	D13	885517-888039
CotAD_47120	RLK-Pelle_LRR-III	Dt13	17858868-17860781	Gorai.013G156100.1	RLK-Pelle_LRR-III	D13	43118346-43121103
CotAD_47121	WNK_NRBP	Dt13	17889790-17890767	Gorai.013G156000.1	WNK_NRBP	D13	43088420-43089618
CotAD_16150	RLK-Pelle_LRR-II	Dt13	41416492-41419477	Gorai.013G102600.1	RLK-Pelle_LRR-II	D13	19083931-19087634
CotAD_26481	RLK-Pelle_RLCK-VIIa-2	Dt13	48097954-48099942	Gorai.013G083000.1	RLK-Pelle_RLCK-VIIa-2	D13	11583041-11584772
CotAD_21043	RLK-Pelle_SD-2b	Dt13	55025980-55028412	Gorai.013G034400.1	RLK-Pelle_SD-2b	D13	2634178-2636563
CotAD_21002	RLK-Pelle_LRK10L-2	Dt13	55337507-55340753	Gorai.013G013500.1	RLK-Pelle_LRK10L-2	D13	909641-912903

## Sheet: G. barbadense  and G. arboretum
Gene ID	Subfamily	Chromosome	Chromosome location	Gene ID	Subfamily	Chromosome	Chromosome location
gnl|CHGC|GOBAR_AA36424	RLK-Pelle_SD-2b	At1	17912115-17914556	Cotton_A_33274	RLK-Pelle_SD-2b	A2	17182569-17185000
gnl|CHGC|GOBAR_AA03922	RLK-Pelle_DLSV	At1	58418946-58420168	Cotton_A_15370	RLK-Pelle_DLSV	A2	20024247-20025293
gnl|CHGC|GOBAR_AA09931	RLK-Pelle_LRR-III	At1	58953212-58956360	Cotton_A_15347	RLK-Pelle_LRR-III	A2	20492112-20495273
gnl|CHGC|GOBAR_AA09926	NEK	At1	59022347-59032971	Cotton_A_15339	NEK	A2	20596152-20602125
gnl|CHGC|GOBAR_AA28169	CMGC_SRPK	At1	61645656-61649688	Cotton_A_00503	CMGC_SRPK	A2	68487614-68491649
gnl|CHGC|GOBAR_AA03262	RLK-Pelle_L-LEC	At1	62272942-62275038	Cotton_A_00449	RLK-Pelle_L-LEC	A2	69045586-69047682
gnl|CHGC|GOBAR_AA29165	RLK-Pelle_RLCK-VIIa-1	At1	62427115-62432007	Cotton_A_00429	RLK-Pelle_RLCK-VIIa-1	A2	69200132-69203804
gnl|CHGC|GOBAR_AA35836	RLK-Pelle_L-LEC	At1	62902215-62905520	Cotton_A_00381	RLK-Pelle_L-LEC	A2	69571416-69573437
gnl|CHGC|GOBAR_AA34167	RLK-Pelle_RLCK-VIIa-2	At1	62967324-62970075	Cotton_A_00373	RLK-Pelle_RLCK-VIIa-2	A2	69641929-69644472
gnl|CHGC|GOBAR_AA22395	RLK-Pelle_RLCK-XII-1	At1	63127666-63131177	Cotton_A_00358	RLK-Pelle_RLCK-XII-1	A2	69765393-69768913
gnl|CHGC|GOBAR_AA25487	RLK-Pelle_LRR-Xa	At1	63360800-63362651	Cotton_A_00338	RLK-Pelle_LRR-Xa	A2	69958537-69960394
gnl|CHGC|GOBAR_AA12358	RLK-Pelle_LRR-XII-1	At1	5302391-5308118	Cotton_A_14237	RLK-Pelle_LRR-XII-1	A7	18143442-18145169
gnl|CHGC|GOBAR_AA14562	WNK_NRBP	At1	12452007-12453053	Cotton_A_06571	WNK_NRBP	A7	27905283-27906331
gnl|CHGC|GOBAR_AA31680	RLK-Pelle_L-LEC	At1	13511917-13513218	Cotton_A_06517	RLK-Pelle_L-LEC	A7	28916809-28927737
gnl|CHGC|GOBAR_AA03669	AGC_RSK-2	At1	13866038-13867935	Cotton_A_06502	AGC_RSK-2	A7	29189263-29191158
gnl|CHGC|GOBAR_AA03653	RLK-Pelle_LRR-XI-1	At1	13988913-13992315	Cotton_A_06488	RLK-Pelle_LRR-XI-1	A7	29300259-29303661
gnl|CHGC|GOBAR_AA25899	AGC_RSK-2	At1	2780796-2782791	Cotton_A_30399	AGC_RSK-2	A7	106626114-106627421
gnl|CHGC|GOBAR_AA25901	RLK-Pelle_DLSV	At1	2800533-2804250	Cotton_A_30401	RLK-Pelle_DLSV	A7	106645154-106647657
gnl|CHGC|GOBAR_AA24583	RLK-Pelle_LRR-XII-1	At1	5574212-5578516	Cotton_A_20114	RLK-Pelle_LRR-XII-1	A7	116022175-116025531
gnl|CHGC|GOBAR_AA26494	RLK-Pelle_DLSV	At1	9045561-9049848	Cotton_A_21651	RLK-Pelle_DLSV	A7	125995560-125998578
gnl|CHGC|GOBAR_AA00318	RLK-Pelle_LRR-I-2	At1	9939417-9942894	Cotton_A_21680	RLK-Pelle_LRR-I-2	A7	127267531-127271008
gnl|CHGC|GOBAR_AA29910	RLK-Pelle_RLCK-VI	At1	2346701-2349220	Cotton_A_17827	RLK-Pelle_RLCK-VI	A7	107509299-107513719
gnl|CHGC|GOBAR_AA28794	RLK-Pelle_LRR-XIIIa	At1	4391560-4393144	Cotton_A_25325	RLK-Pelle_LRR-XIIIa	A7	93616621-93618205
gnl|CHGC|GOBAR_AA27317	CMGC_MAPK	At1	4563856-4568885	Cotton_A_25334	CMGC_MAPK	A7	93513607-93518588
gnl|CHGC|GOBAR_AA18512	RLK-Pelle_LRR-Xb-1	At1	7203423-7206566	Cotton_A_06265	RLK-Pelle_LRR-Xb-1	A7	91710402-91713560
gnl|CHGC|GOBAR_AA23138	RLK-Pelle_SD-2b	At1	7457665-7460013	Cotton_A_06281	RLK-Pelle_SD-2b	A7	91514783-91517047
gnl|CHGC|GOBAR_AA13186	RLK-Pelle_CrRLK1L-1	At1	8381902-8389006	Cotton_A_06333	RLK-Pelle_CrRLK1L-1	A7	90640373-90642886
gnl|CHGC|GOBAR_AA04281	TKL-Pl-6	At1	17640322-17648416	Cotton_A_12717	TKL-Pl-6	A7	89173954-89181877
gnl|CHGC|GOBAR_AA28961	IRE1	At1	19173325-19177967	Cotton_A_12675	IRE1	A7	87725119-87728601
gnl|CHGC|GOBAR_AA25756	RLK-Pelle_RLCK-VIIa-1	At1	19552441-19555619	Cotton_A_12654	RLK-Pelle_RLCK-VIIa-1	A7	87373687-87376855
gnl|CHGC|GOBAR_AA14273	RLK-Pelle_RLCK-VI	At1	21580181-21585980	Cotton_A_28575	RLK-Pelle_RLCK-VI	A7	58826471-58829827
gnl|CHGC|GOBAR_AA30878	CAMK_OST1L	At1	489064-492062	Cotton_A_00206	CAMK_OST1L	A7	38924294-38927220
gnl|CHGC|GOBAR_AA34700	STE_STE-Pl	At1	1316576-1319531	Cotton_A_00102	STE_STE-Pl	A7	38141813-38153942
gnl|CHGC|GOBAR_AA34555	RLK-Pelle_DLSV	At1	1337910-1343471	Cotton_A_00100	RLK-Pelle_DLSV	A7	38131664-38137401
gnl|CHGC|GOBAR_AA14284	RLK-Pelle_RLCK-VIIa-1	At1	1984825-1990383	Cotton_A_00040	RLK-Pelle_RLCK-VIIa-1	A7	37493713-37498002
gnl|CHGC|GOBAR_AA24578	RLK-Pelle_LRK10L-2	At1	5447464-5452255	Cotton_A_14160	RLK-Pelle_LRK10L-2	A7	30392444-30397022
gnl|CHGC|GOBAR_AA29303	RLK-Pelle_LRR-XIV	At1	25271280-25275888	Cotton_A_40485	RLK-Pelle_LRR-XIV	A7	7143143-7146929
gnl|CHGC|GOBAR_AA34148	RLK-Pelle_LRR-I-2	At10	1045557-1047651	Cotton_A_20795	RLK-Pelle_LRR-I-2	A1	64913329-64915432
gnl|CHGC|GOBAR_AA04771	RLK-Pelle_LRR-III	At10	7124821-7126827	Cotton_A_02653	RLK-Pelle_LRR-III	A1	49863784-49865768
gnl|CHGC|GOBAR_AA16509	CMGC_CK2	At10	18658403-18661951	Cotton_A_26933	CMGC_CK2	A1	45849773-45853023
gnl|CHGC|GOBAR_AA29016	RLK-Pelle_RLCK-VIIa-1	At10	85609063-85613068	Cotton_A_16573	RLK-Pelle_RLCK-VIIa-1	A11	17850659-17855640
gnl|CHGC|GOBAR_AA34228	RLK-Pelle_LRR-XI-1	At10	58536944-58541137	Cotton_A_34609	RLK-Pelle_LRR-XI-1	A5	14888970-14892026
gnl|CHGC|GOBAR_AA11164	TKL-Pl-4	At10	762583-765218	Cotton_A_30308	TKL-Pl-4	A8	12904077-12906339
gnl|CHGC|GOBAR_AA38379	RLK-Pelle_DLSV	At10	1525918-1529193	Cotton_A_30882	RLK-Pelle_DLSV	A8	50895400-50897963
gnl|CHGC|GOBAR_AA38380	RLK-Pelle_DLSV	At10	1542060-1547175	Cotton_A_30885	RLK-Pelle_DLSV	A8	50918195-50920678
gnl|CHGC|GOBAR_AA39075	RLK-Pelle_LRR-V	At10	971306-975037	Cotton_A_03868	RLK-Pelle_LRR-V	A9	61434064-61438826
gnl|CHGC|GOBAR_AA10919	RLK-Pelle_L-LEC	At10	2472430-2474484	Cotton_A_03903	RLK-Pelle_L-LEC	A9	61708394-61710505
gnl|CHGC|GOBAR_AA10921	TKL-Pl-4	At10	2501142-2502940	Cotton_A_03905	TKL-Pl-4	A9	61731879-61733693
gnl|CHGC|GOBAR_AA28091	STE_STE20-Fray	At10	4907524-4920247	Cotton_A_08581	STE_STE20-Fray	A9	64245954-64256356
gnl|CHGC|GOBAR_AA30083	RLK-Pelle_LRR-III	At10	95483787-95485739	Cotton_A_23832	RLK-Pelle_LRR-III	A9	82953853-82956412
gnl|CHGC|GOBAR_AA36632	CAMK_CAMKL-CHK1	At10	96643572-96644891	Cotton_A_23852	CAMK_CAMKL-CHK1	A9	83509732-83511051
gnl|CHGC|GOBAR_AA19796	RLK-Pelle_LRR-XII-1	At10	104024022-104029623	Cotton_A_23407	RLK-Pelle_LRR-XII-1	A9	91153954-91160100
gnl|CHGC|GOBAR_AA02607	RLK-Pelle_DLSV	At10	22853368-22856799	Cotton_A_16176	RLK-Pelle_DLSV	A9	16529490-16532906
gnl|CHGC|GOBAR_AA02609	RLK-Pelle_DLSV	At10	22894082-22897001	Cotton_A_16175	RLK-Pelle_DLSV	A9	16580940-16583807
gnl|CHGC|GOBAR_AA10971	CAMK_CDPK	At10	101081916-101087189	Cotton_A_10433	CAMK_CDPK	A9	69746380-69750886
gnl|CHGC|GOBAR_AA08950	RLK-Pelle_L-LEC	At10	107615426-107617366	Cotton_A_30917	RLK-Pelle_L-LEC	A9	80565621-80567828
gnl|CHGC|GOBAR_AA34674	CAMK_CDPK	At10	1325758-1331141	Cotton_A_25635	CAMK_CDPK	A9	74914194-74917640
gnl|CHGC|GOBAR_AA28084	RLK-Pelle_DLSV	At10	4989564-4999040	Cotton_A_08590	RLK-Pelle_DLSV	A9	64114049-64121540
gnl|CHGC|GOBAR_AA15563	CAMK_CDPK	At10	21496998-21500906	Cotton_A_24177	CAMK_CDPK	A9	18561158-18564937
gnl|CHGC|GOBAR_AA12670	WNK_NRBP	At10	79992649-79996010	Cotton_A_32350	WNK_NRBP	A9	6785203-6788022
gnl|CHGC|GOBAR_AA07944	RLK-Pelle_LRR-XI-1	At10	98465805-98477938	Cotton_A_26522	RLK-Pelle_LRR-XI-1	A9	5491661-5495112
gnl|CHGC|GOBAR_AA09402	STE_STE11	At10	19473487-19476145	Cotton_A_35704	STE_STE11	A9	91943269-91946541
gnl|CHGC|GOBAR_AA22715	TKL-Pl-4	At10	45583781-45589291	Cotton_A_36512	TKL-Pl-4	A9	87920115-87925354
gnl|CHGC|GOBAR_AA06144	RLK-Pelle_CrRLK1L-1	At10	81980635-81984044	Cotton_A_19953	RLK-Pelle_CrRLK1L-1	A9	66740191-66742872
gnl|CHGC|GOBAR_AA19497	TKL-Pl-1	At10	98161843-98175069	Cotton_A_24488	TKL-Pl-1	A9	38434032-38441435
gnl|CHGC|GOBAR_AA31100	RLK-Pelle_LRR-XII-1	At10	107053837-107060571	Cotton_A_22143	RLK-Pelle_LRR-XII-1	A9	10873873-10877120
gnl|CHGC|GOBAR_AA01931	RLK-Pelle_LRR-XII-1	At10	108798858-108802027	Cotton_A_22141	RLK-Pelle_LRR-XII-1	A9	10862715-10865886
gnl|CHGC|GOBAR_AA12755	RLK-Pelle_WAK_LRK10L-1	At10	19865067-19869181	Cotton_A_17006	RLK-Pelle_WAK_LRK10L-1	A9	55271378-55275874
gnl|CHGC|GOBAR_AA23302	RLK-Pelle_LysM	At10	85323863-85325110	Cotton_A_16206	RLK-Pelle_LysM	A9	16186285-16187532
gnl|CHGC|GOBAR_AA31546	RLK-Pelle_WAK	At10	98912928-98917063	Cotton_A_26535	RLK-Pelle_WAK	A9	6017585-6018682
gnl|CHGC|GOBAR_AA04989	RLK-Pelle_RLCK-IV	At11	8684162-8686338	Cotton_A_19639	RLK-Pelle_RLCK-IV	A1	85886413-85889823
gnl|CHGC|GOBAR_AA04828	RLK-Pelle_CrRLK1L-1	At11	20162763-20165509	Cotton_A_11591	RLK-Pelle_CrRLK1L-1	A1	110531771-110534443
gnl|CHGC|GOBAR_AA16029	TKL-Pl-4	At11	23922736-23931024	Cotton_A_01519	TKL-Pl-4	A1	134863651-134869706
gnl|CHGC|GOBAR_AA14423	RLK-Pelle_LRR-III	At11	22311567-22313726	Cotton_A_17856	RLK-Pelle_LRR-III	A1	100398756-100400909
gnl|CHGC|GOBAR_AA11653	RLK-Pelle_PERK-1	At11	22651072-22656493	Cotton_A_17881	RLK-Pelle_PERK-1	A1	100763055-100767028
gnl|CHGC|GOBAR_AA22880	RLK-Pelle_DLSV	At11	91744-94415	Cotton_A_07641	RLK-Pelle_DLSV	A11	53286218-53288888
gnl|CHGC|GOBAR_AA21277	CMGC_DYRK-PRP4	At11	202227-207313	Cotton_A_07624	CMGC_DYRK-PRP4	A11	53412630-53419355
gnl|CHGC|GOBAR_AA21267	AGC_MAST	At11	247404-254962	Cotton_A_07615	AGC_MAST	A11	53448447-53458070
gnl|CHGC|GOBAR_AA36304	RLK-Pelle_LRR-XIIIb	At11	726294-734532	Cotton_A_07558	RLK-Pelle_LRR-XIIIb	A11	53966487-53972001
gnl|CHGC|GOBAR_AA20514	RLK-Pelle_RLCK-VIIa-1	At11	5780255-5782636	Cotton_A_29841	RLK-Pelle_RLCK-VIIa-1	A11	66305623-66307615
gnl|CHGC|GOBAR_AA09955	RLK-Pelle_Extensin	At11	102303630-102307321	Cotton_A_22392	RLK-Pelle_Extensin	A13	48011136-48013015
gnl|CHGC|GOBAR_AA12767	RLK-Pelle_RLCK-VI	At11	4414483-4416824	Cotton_A_33797	RLK-Pelle_RLCK-VI	A4	249081-251523
gnl|CHGC|GOBAR_AA04997	RLK-Pelle_RLCK-IXb	At11	8604407-8607914	Cotton_A_21454	RLK-Pelle_RLCK-IXb	A4	24691035-24694542
gnl|CHGC|GOBAR_AA38188	RLK-Pelle_RLCK-VI	At11	12411114-12412904	Cotton_A_08259	RLK-Pelle_RLCK-VI	A4	25589952-25591740
gnl|CHGC|GOBAR_AA38187	RLK-Pelle_RKF3	At11	12422790-12424544	Cotton_A_08258	RLK-Pelle_RKF3	A4	25600304-25602058
gnl|CHGC|GOBAR_AA05410	TKL-Pl-4	At11	13651224-13654776	Cotton_A_08199	TKL-Pl-4	A4	26503161-26505675
gnl|CHGC|GOBAR_AA35421	RLK-Pelle_LRR-Xa	At11	16933250-16936978	Cotton_A_03753	RLK-Pelle_LRR-Xa	A4	52052339-52053325
gnl|CHGC|GOBAR_AA04819	RLK-Pelle_CrRLK1L-1	At11	20346306-20347433	Cotton_A_12492	RLK-Pelle_CrRLK1L-1	A4	66193396-66194493
gnl|CHGC|GOBAR_AA40878	RLK-Pelle_LRK10L-2	At11	22198914-22202258	Cotton_A_12554	RLK-Pelle_LRK10L-2	A4	67495947-67499551
gnl|CHGC|GOBAR_AA16174	CAMK_CDPK	At11	23401318-23407008	Cotton_A_19365	CAMK_CDPK	A4	84873921-84878214
gnl|CHGC|GOBAR_AA13123	RLK-Pelle_PERK-1	At11	27033283-27035174	Cotton_A_14638	RLK-Pelle_PERK-1	A4	87234797-87237140
gnl|CHGC|GOBAR_AA29454	RLK-Pelle_LysM	At11	80643455-80645467	Cotton_A_34226	RLK-Pelle_LysM	A4	92955376-92957388
gnl|CHGC|GOBAR_AA29112	NEK	At11	99423126-99427475	Cotton_A_14978	NEK	A4	109808594-109812949
gnl|CHGC|GOBAR_AA39463	WNK_NRBP	At11	99932766-99936669	Cotton_A_14994	WNK_NRBP	A4	110217999-110220988
gnl|CHGC|GOBAR_AA35729	TKL_CTR1-DRK-2	At11	100284624-100291281	Cotton_A_15004	TKL_CTR1-DRK-2	A4	110582964-110589225
gnl|CHGC|GOBAR_AA18746	RLK-Pelle_L-LEC	At11	114707467-114709247	Cotton_A_05559	RLK-Pelle_L-LEC	A4	129172278-129174206
gnl|CHGC|GOBAR_AA27333	RLK-Pelle_RLCK-IXa	At11	5978493-5981053	Cotton_A_09434	RLK-Pelle_RLCK-IXa	A4	54463895-54466455
gnl|CHGC|GOBAR_AA27335	RLK-Pelle_LRR-XV	At11	5992509-5995547	Cotton_A_09436	RLK-Pelle_LRR-XV	A4	54476461-54479994
gnl|CHGC|GOBAR_AA18130	TKL-Pl-4	At11	6075887-6081486	Cotton_A_20623	TKL-Pl-4	A4	56257652-56262056
gnl|CHGC|GOBAR_AA18140	STE_STE7	At11	6200397-6205256	Cotton_A_20635	STE_STE7	A4	56358586-56361865
gnl|CHGC|GOBAR_AA19563	CMGC_DYRK-YAK	At11	79765791-79780568	Cotton_A_29534	CMGC_DYRK-YAK	A4	44970645-44982296
gnl|CHGC|GOBAR_AA18892	RLK-Pelle_WAK_LRK10L-1	At11	91558409-91561652	Cotton_A_18116	RLK-Pelle_WAK_LRK10L-1	A4	48114913-48116712
gnl|CHGC|GOBAR_AA13872	RLK-Pelle_RKF3	At11	101709551-101711401	Cotton_A_21289	RLK-Pelle_RKF3	A4	64858676-64860475
gnl|CHGC|GOBAR_AA10342	CMGC_GSK	At11	104703383-104706118	Cotton_A_10648	CMGC_GSK	A4	73551419-73554229
gnl|CHGC|GOBAR_AA13700	RLK-Pelle_RLCK-VI	At11	109236308-109239903	Cotton_A_10984	RLK-Pelle_RLCK-VI	A4	104592931-104597256
gnl|CHGC|GOBAR_AA05502	AGC_RSK-2	At11	114378650-114381365	Cotton_A_05499	AGC_RSK-2	A4	129744744-129747459
gnl|CHGC|GOBAR_AA06979	RLK-Pelle_LRR-II	At11	47352316-47359578	Cotton_A_10870	RLK-Pelle_LRR-II	A6	56839854-56843541
gnl|CHGC|GOBAR_AA19274	RLK-Pelle_RLCK-VI	At11	53308090-53310532	Cotton_A_10850	RLK-Pelle_RLCK-VI	A6	56959133-56961476
gnl|CHGC|GOBAR_AA26649	RLK-Pelle_RLCK-XIII	At11	1436093-1439968	Cotton_A_17375	RLK-Pelle_RLCK-XIII	A9	30653821-30655288
gnl|CHGC|GOBAR_AA29866	CMGC_MAPK	At11	3738378-3740472	Cotton_A_17049	CMGC_MAPK	A9	56418040-56420238
gnl|CHGC|GOBAR_AA23840	AGC_NDR	At11	14711680-14715984	Cotton_A_03010	AGC_NDR	A9	72369993-72374573
gnl|CHGC|GOBAR_AA26383	RLK-Pelle_LRR-III	At11	15469072-15471257	Cotton_A_02967	RLK-Pelle_LRR-III	A9	72946058-72948242
gnl|CHGC|GOBAR_AA28915	RLK-Pelle_RLCK-VIIa-1	At11	15606331-15607998	Cotton_A_02955	RLK-Pelle_RLCK-VIIa-1	A9	73067447-73069113
gnl|CHGC|GOBAR_AA20166	RLK-Pelle_LRR-XV	At12	88425765-88429148	Cotton_A_15508	RLK-Pelle_LRR-XV	A4	57596457-57599879
gnl|CHGC|GOBAR_AA03743	NAK	At12	93248277-93251191	Cotton_A_35215	NAK	A4	40865427-40871610
gnl|CHGC|GOBAR_AA11265	RLK-Pelle_SD-2b	At12	101070134-101073032	Cotton_A_01216	RLK-Pelle_SD-2b	A4	33084812-33087286
gnl|CHGC|GOBAR_AA14485	RLK-Pelle_RLCK-VI	At12	844585-846360	Cotton_A_23677	RLK-Pelle_RLCK-VI	A6	31996002-31997767
gnl|CHGC|GOBAR_AA38023	RLK-Pelle_RLCK-VIIa-2	At12	2064762-2067043	Cotton_A_15781	RLK-Pelle_RLCK-VIIa-2	A6	33259445-33261481
gnl|CHGC|GOBAR_AA02378	CAMK_OST1L	At12	3511158-3514145	Cotton_A_10809	CAMK_OST1L	A6	66291768-66294520
gnl|CHGC|GOBAR_AA02375	RLK-Pelle_RKF3	At12	3580496-3582448	Cotton_A_10813	RLK-Pelle_RKF3	A6	66373231-66375183
gnl|CHGC|GOBAR_AA02371	RLK-Pelle_RLCK-V	At12	3653372-3656182	Cotton_A_10817	RLK-Pelle_RLCK-V	A6	66432919-66435698
gnl|CHGC|GOBAR_AA22110	STE_STE11	At12	25049940-25050992	Cotton_A_31082	STE_STE11	A6	76175053-76176105
gnl|CHGC|GOBAR_AA20133	CMGC_CK2	At12	47504398-47507782	Cotton_A_34331	CMGC_CK2	A6	85670131-85673340
gnl|CHGC|GOBAR_AA25396	RLK-Pelle_LRR-Xb-2	At12	92515949-92519434	Cotton_A_13376	RLK-Pelle_LRR-Xb-2	A6	99387546-99391160
gnl|CHGC|GOBAR_AA20954	RLK-Pelle_LRR-XII-1	At12	102663910-102668636	Cotton_A_01441	RLK-Pelle_LRR-XII-1	A6	119951542-119955165
gnl|CHGC|GOBAR_AA04301	CMGC_MAPK	At12	14905126-14906320	Cotton_A_28389	CMGC_MAPK	A6	8515064-8516258
gnl|CHGC|GOBAR_AA27149	RLK-Pelle_RLCK-V	At12	74148489-74150780	Cotton_A_20926	RLK-Pelle_RLCK-V	A6	19648709-19651000
gnl|CHGC|GOBAR_AA02586	RLK-Pelle_LRR-III	At12	83794447-83798545	Cotton_A_21032	RLK-Pelle_LRR-III	A6	34658794-34661938
gnl|CHGC|GOBAR_AA33303	RLK-Pelle_LRR-III	At12	86733289-86737316	Cotton_A_31071	RLK-Pelle_LRR-III	A6	58798465-58801894
gnl|CHGC|GOBAR_AA11065	RLK-Pelle_PERK-1	At12	89456104-89460799	Cotton_A_25788	RLK-Pelle_PERK-1	A6	100390773-100397084
gnl|CHGC|GOBAR_AA32063	CAMK_CDPK	At12	101798802-101803033	Cotton_A_01345	CAMK_CDPK	A6	120777208-120779419
gnl|CHGC|GOBAR_AA09257	TKL-Pl-6	At12	9704807-9710702	Cotton_A_17685	TKL-Pl-6	A6	27311412-27317309
gnl|CHGC|GOBAR_AA07599	RLK-Pelle_LysM	At12	16941027-16942769	Cotton_A_02026	RLK-Pelle_LysM	A6	29625083-29627020
gnl|CHGC|GOBAR_AA20066	CAMK_OST1L	At12	19342343-19345439	Cotton_A_02041	CAMK_OST1L	A6	29700182-29703118
gnl|CHGC|GOBAR_AA05850	RLK-Pelle_CrRLK1L-1	At12	47224328-47227958	Cotton_A_37106	RLK-Pelle_CrRLK1L-1	A6	73414113-73416647
gnl|CHGC|GOBAR_AA29459	RLK-Pelle_URK-3	At12	77007337-77011789	Cotton_A_26407	RLK-Pelle_URK-3	A6	90158764-90161550
gnl|CHGC|GOBAR_AA05264	STE_STE-Pl	At12	80743115-80757518	Cotton_A_14578	STE_STE-Pl	A6	108828110-108841456
gnl|CHGC|GOBAR_AA03081	RLK-Pelle_DLSV	At12	8002261-8010662	Cotton_A_27206	RLK-Pelle_DLSV	A6	97252149-97262467
gnl|CHGC|GOBAR_AA07659	RLK-Pelle_CrRLK1L-1	At12	10739747-10742265	Cotton_A_21317	RLK-Pelle_CrRLK1L-1	A6	94536196-94538751
gnl|CHGC|GOBAR_AA16156	RLK-Pelle_RLCK-VI	At12	13169049-13171548	Cotton_A_11421	RLK-Pelle_RLCK-VI	A6	78215173-78217669
gnl|CHGC|GOBAR_AA37898	RLK-Pelle_LRR-I-2	At12	14272773-14276193	Cotton_A_11401	RLK-Pelle_LRR-I-2	A6	77753244-77756030
gnl|CHGC|GOBAR_AA32045	RLK-Pelle_PERK-2	At12	79302647-79304994	Cotton_A_20707	RLK-Pelle_PERK-2	A6	48426185-48428540
gnl|CHGC|GOBAR_AA35362	RLK-Pelle_DLSV	At12	85284269-85287137	Cotton_A_35609	RLK-Pelle_DLSV	A6	23973234-23975815
gnl|CHGC|GOBAR_AA08533	STE_STE20-Fray	At12	99837363-99844350	Cotton_A_13215	STE_STE20-Fray	A6	15906182-15912881
gnl|CHGC|GOBAR_AA38054	AGC_RSK-2	At12	1709438-1723174	Cotton_A_30874	AGC_RSK-2	A6	53740314-53746401
gnl|CHGC|GOBAR_AA05425	RLK-Pelle_RLCK-XII-1	At12	5476367-5480828	Cotton_A_02104	RLK-Pelle_RLCK-XII-1	A6	31074694-31078333
gnl|CHGC|GOBAR_AA06933	CMGC_GSK	At12	8467252-8471880	Cotton_A_17728	CMGC_GSK	A6	28645044-28648476
gnl|CHGC|GOBAR_AA29339	CMGC_CDK-CRK7-CDK9	At12	8896738-8901961	Cotton_A_17722	CMGC_CDK-CRK7-CDK9	A6	28502461-28507314
gnl|CHGC|GOBAR_AA12503	AGC_RSK-2	At12	9278061-9280050	Cotton_A_17707	AGC_RSK-2	A6	28040064-28042133
gnl|CHGC|GOBAR_AA08385	RLK-Pelle_SD-2b	At12	74588114-74590549	Cotton_A_20938	RLK-Pelle_SD-2b	A6	19407848-19410436
gnl|CHGC|GOBAR_AA18504	TKL-Pl-5	At12	74810507-74818425	Cotton_A_20950	TKL-Pl-5	A6	19048730-19052012
gnl|CHGC|GOBAR_AA13178	RLK-Pelle_LRR-III	At12	95575816-95577273	Cotton_A_13614	RLK-Pelle_LRR-III	A6	10113023-10114808
gnl|CHGC|GOBAR_AA37402	RLK-Pelle_L-LEC	At12	96012758-96016935	Cotton_A_13584	RLK-Pelle_L-LEC	A6	9868499-9870508
gnl|CHGC|GOBAR_AA37645	RLK-Pelle_CrRLK1L-1	At12	101351443-101354265	Cotton_A_01289	RLK-Pelle_CrRLK1L-1	A6	121229613-121232153
gnl|CHGC|GOBAR_AA26178	RLK-Pelle_RLCK-XI	At12	101916133-101918339	Cotton_A_01364	RLK-Pelle_RLCK-XI	A6	120645334-120647274
gnl|CHGC|GOBAR_AA30036	RLK-Pelle_LRR-IV	At12	102039488-102041667	Cotton_A_01379	RLK-Pelle_LRR-IV	A6	120532450-120534632
gnl|CHGC|GOBAR_AA20944	CMGC_MAPK	At12	102533725-102538736	Cotton_A_01430	CMGC_MAPK	A6	120081644-120086919
gnl|CHGC|GOBAR_AA20945	TKL_CTR1-DRK-2	At12	102547000-102555551	Cotton_A_01431	TKL_CTR1-DRK-2	A6	120065069-120073613
gnl|CHGC|GOBAR_AA23907	STE_STE7	At12	102818689-102819660	Cotton_A_01455	STE_STE7	A6	119831645-119832604
gnl|CHGC|GOBAR_AA15541	TKL-Pl-4	At12	103061806-103065634	Cotton_A_01481	TKL-Pl-4	A6	119603141-119606995
gnl|CHGC|GOBAR_AA18226	CAMK_CDPK	At13	205428-208796	Cotton_A_20526	CAMK_CDPK	A13	70992577-70995867
gnl|CHGC|GOBAR_AA30589	RLK-Pelle_LRR-IX	At13	2993942-2996852	Cotton_A_00858	RLK-Pelle_LRR-IX	A13	73239843-73242752
gnl|CHGC|GOBAR_AA18689	RLK-Pelle_RLCK-VIIa-2	At13	9193482-9198180	Cotton_A_39385	RLK-Pelle_RLCK-VIIa-2	A13	81351456-81355446
gnl|CHGC|GOBAR_AA22524	RLK-Pelle_LRR-II	At13	59777900-59780891	Cotton_A_32848	RLK-Pelle_LRR-II	A13	85613281-85616277
gnl|CHGC|GOBAR_AA24239	WNK_NRBP	At13	91633320-91644018	Cotton_A_15523	WNK_NRBP	A13	89755909-89756892
gnl|CHGC|GOBAR_AA24237	RLK-Pelle_LRR-III	At13	91744194-91746112	Cotton_A_15524	RLK-Pelle_LRR-III	A13	89874141-89876059
gnl|CHGC|GOBAR_AA14174	STE_STE20-Fray	At13	95104858-95106051	Cotton_A_23140	STE_STE20-Fray	A13	94658175-94659368
gnl|CHGC|GOBAR_AA01311	CAMK_CDPK	At13	100394917-100395830	Cotton_A_12836	CAMK_CDPK	A13	101413429-101414342
gnl|CHGC|GOBAR_AA10425	BUB	At13	11111427-11117020	Cotton_A_32738	BUB	A13	136813304-136817764
gnl|CHGC|GOBAR_AA04421	AGC_RSK-2	At13	88748438-88757743	Cotton_A_02184	AGC_RSK-2	A13	128275672-128277349
gnl|CHGC|GOBAR_AA02198	RLK-Pelle_L-LEC	At13	90157012-90161973	Cotton_A_02127	RLK-Pelle_L-LEC	A13	126564376-126566379
gnl|CHGC|GOBAR_AA29311	RLK-Pelle_LRR-I-2	At13	92464663-92469499	Cotton_A_17925	RLK-Pelle_LRR-I-2	A13	116500765-116504030
gnl|CHGC|GOBAR_AA12579	CMGC_CDK-CRK7-CDK9	At13	93822329-93828113	Cotton_A_16793	CMGC_CDK-CRK7-CDK9	A13	111993548-111998081
gnl|CHGC|GOBAR_AA32147	STE_STE20-YSK	At13	94253349-94261038	Cotton_A_16780	STE_STE20-YSK	A13	111566857-111573921
gnl|CHGC|GOBAR_AA13206	NEK	At13	100829198-100831908	Cotton_A_12869	NEK	A13	100988937-100992676
gnl|CHGC|GOBAR_AA02804	RLK-Pelle_RLCK-VIIa-2	At13	103433065-103434807	Cotton_A_03170	RLK-Pelle_RLCK-VIIa-2	A13	83313007-83314613
gnl|CHGC|GOBAR_AA02776	CK1_CK1	At13	103665499-103669709	Cotton_A_03143	CK1_CK1	A13	83065667-83070648
gnl|CHGC|GOBAR_AA14107	STE_STE7	At13	103888320-103891288	Cotton_A_03119	STE_STE7	A13	82877359-82880312
gnl|CHGC|GOBAR_AA12425	CMGC_CDK-CDK8	At13	1433958-1435385	Cotton_A_01035	CMGC_CDK-CDK8	A13	75011650-75013077
gnl|CHGC|GOBAR_AA18916	RLK-Pelle_CR4L	At13	1788062-1790471	Cotton_A_00985	RLK-Pelle_CR4L	A13	74597223-74599637
gnl|CHGC|GOBAR_AA31984	CAMK_CDPK	At13	14089846-14095004	Cotton_A_00840	CAMK_CDPK	A13	72787562-72790485
gnl|CHGC|GOBAR_AA28949	RLK-Pelle_LRR-II	At13	14575445-14588525	Cotton_A_00824	RLK-Pelle_LRR-II	A13	72501782-72507863
gnl|CHGC|GOBAR_AA09640	RLK-Pelle_LRR-III	At13	14764677-14767114	Cotton_A_00815	RLK-Pelle_LRR-III	A13	72380628-72383063
gnl|CHGC|GOBAR_AA22498	RLK-Pelle_LRR-VII-2	At13	102864182-102866386	Cotton_A_09069	RLK-Pelle_LRR-VII-2	A13	48687620-48689827
gnl|CHGC|GOBAR_AA27114	RLK-Pelle_RLCK-VIIa-2	At13	18265486-18267592	Cotton_A_06139	RLK-Pelle_RLCK-VIIa-2	A6	67875882-67879690
gnl|CHGC|GOBAR_AA15875	RLK-Pelle_LRR-XV	At13	28956365-28959508	Cotton_A_06197	RLK-Pelle_LRR-XV	A6	68860489-68863887
gnl|CHGC|GOBAR_AA24778	CMGC_CDK-CRK7-CDK9	At13	80538972-80546099	Cotton_A_04571	CMGC_CDK-CRK7-CDK9	A6	104437939-104440623
gnl|CHGC|GOBAR_AA14146	RLK-Pelle_CrRLK1L-1	At13	3656645-3659185	Cotton_A_13385	RLK-Pelle_CrRLK1L-1	A6	99477683-99480328
gnl|CHGC|GOBAR_AA03888	CAMK_CDPK	At13	14326787-14329710	Cotton_A_15775	CAMK_CDPK	A6	33327939-33330675
gnl|CHGC|GOBAR_AA35929	RLK-Pelle_PERK-1	At2	97662444-97670616	Cotton_A_01622	RLK-Pelle_PERK-1	A1	135658417-135666566
gnl|CHGC|GOBAR_AA23346	RLK-Pelle_LRR-VII-3	At2	98104010-98108038	Cotton_A_01572	RLK-Pelle_LRR-VII-3	A1	135254949-135258161
gnl|CHGC|GOBAR_AA36438	RLK-Pelle_LRR-I-1	At2	98505593-98511771	Cotton_A_01529	RLK-Pelle_WAK_LRK10L-1	A1	134932253-134934417
gnl|CHGC|GOBAR_AA19174	RLK-Pelle_LRR-XI-1	At2	19147854-19150814	Cotton_A_27878	RLK-Pelle_LRR-XI-1	A11	37163108-37166011
gnl|CHGC|GOBAR_AA27189	RLK-Pelle_PERK-1	At2	79854215-79859328	Cotton_A_11160	RLK-Pelle_PERK-1	A11	56434024-56436814
gnl|CHGC|GOBAR_AA36842	RLK-Pelle_LRR-XI-1	At2	27397642-27400675	Cotton_A_39216	RLK-Pelle_LRR-XI-1	A2	16779867-16782898
gnl|CHGC|GOBAR_AA16279	RLK-Pelle_RLCK-XII-2	At2	92281838-92282842	Cotton_A_25728	RLK-Pelle_RLCK-XII-2	A2	61587383-61588405
gnl|CHGC|GOBAR_AA01378	RLK-Pelle_RLCK-VI	At2	94516558-94518450	Cotton_A_26707	RLK-Pelle_RLCK-VI	A2	85434868-85437809
gnl|CHGC|GOBAR_AA01382	RLK-Pelle_L-LEC	At2	94682501-94686520	Cotton_A_29896	RLK-Pelle_L-LEC	A2	85775953-85777893
gnl|CHGC|GOBAR_AA09505	RLK-Pelle_LRR-XI-1	At2	10756556-10760020	Cotton_A_39167	RLK-Pelle_LRR-XI-1	A2	72378727-72382239
gnl|CHGC|GOBAR_AA04389	RLK-Pelle_WAK	At2	69478003-69480497	Cotton_A_33166	RLK-Pelle_WAK	A2	18914894-18917395
gnl|CHGC|GOBAR_AA19571	RLK-Pelle_LRR-III	At2	91257541-91279747	Cotton_A_11243	RLK-Pelle_LRR-III	A2	5607321-5613021
gnl|CHGC|GOBAR_AA12135	TKL-Pl-4	At2	230395-233292	Cotton_A_04325	TKL-Pl-4	A5	26145106-26148002
gnl|CHGC|GOBAR_AA27626	RLK-Pelle_CrRLK1L-1	At2	4378983-4381526	Cotton_A_08717	RLK-Pelle_CrRLK1L-1	A5	50349151-50351694
gnl|CHGC|GOBAR_AA27622	TKL_CTR1-DRK-2	At2	4433932-4440830	Cotton_A_08722	TKL_CTR1-DRK-2	A5	50416503-50421131
gnl|CHGC|GOBAR_AA12618	RLK-Pelle_RLCK-V	At2	8186956-8189220	Cotton_A_08763	RLK-Pelle_RLCK-V	A5	51331799-51334063
gnl|CHGC|GOBAR_AA12121	Group-Pl-4	At2	137331-139909	Cotton_A_04311	Group-Pl-4	A5	26234827-26237400
gnl|CHGC|GOBAR_AA12131	RLK-Pelle_RLCK-II	At2	207101-208995	Cotton_A_04321	RLK-Pelle_RLCK-II	A5	26164370-26170523
gnl|CHGC|GOBAR_AA12139	CAMK_CAMKL-CHK1	At2	285346-286638	Cotton_A_04331	CAMK_CAMKL-CHK1	A5	26085614-26086906
gnl|CHGC|GOBAR_AA02089	RLK-Pelle_WAK	At2	11700658-11702358	Cotton_A_19581	RLK-Pelle_WAK	A5	15659975-15661705
gnl|CHGC|GOBAR_AA12190	RLK-Pelle_RKF3	At2	12655068-12656720	Cotton_A_00755	RLK-Pelle_RKF3	A5	7619973-7621919
gnl|CHGC|GOBAR_AA16555	RLK-Pelle_WAK	At2	935063-938132	Cotton_A_23928	RLK-Pelle_WAK	A5	59639977-59643046
gnl|CHGC|GOBAR_AA28359	RLK-Pelle_LRR-IX	At2	1269327-1272580	Cotton_A_25305	RLK-Pelle_LRR-IX	A5	59068450-59071703
gnl|CHGC|GOBAR_AA09894	CAMK_CAMKL-CHK1	At2	3442226-3444313	Cotton_A_08366	CAMK_CAMKL-CHK1	A5	57548677-57550053
gnl|CHGC|GOBAR_AA12271	RLK-Pelle_CrRLK1L-1	At2	96208936-96212274	Cotton_A_28487	RLK-Pelle_CrRLK1L-1	A6	81143419-81144561
gnl|CHGC|GOBAR_AA24372	CMGC_MAPK	At2	2384753-2389940	Cotton_A_22593	CMGC_MAPK	A7	68664483-68669025
gnl|CHGC|GOBAR_AA12087	RLK-Pelle_SD-2b	At2	44121681-44123975	Cotton_A_29023	RLK-Pelle_SD-2b	A7	34053507-34056035
gnl|CHGC|GOBAR_AA39509	CK1_CK1	At2	4574873-4578792	Cotton_A_40643	CK1_CK1	A9	86669800-86675209
gnl|CHGC|GOBAR_AA01222	RLK-Pelle_LRR-VIII-1	At2	23388614-23398089	Cotton_A_19959	RLK-Pelle_LRR-VIII-1	A9	66830557-66835252
gnl|CHGC|GOBAR_AA26590	CMGC_MAPK	At3	5963709-5966229	Cotton_A_02201	CMGC_MAPK	A13	128862654-128865177
gnl|CHGC|GOBAR_AA17266	RLK-Pelle_CrRLK1L-1	At3	35968721-35971390	Cotton_A_39814	RLK-Pelle_CrRLK1L-1	A13	121788514-121791012
gnl|CHGC|GOBAR_AA21013	RLK-Pelle_LRR-II	At3	100006937-100014561	Cotton_A_00825	RLK-Pelle_LRR-II	A13	72528852-72536448
gnl|CHGC|GOBAR_AA14705	RLK-Pelle_CrRLK1L-1	At3	102692783-102695288	Cotton_A_19735	RLK-Pelle_CrRLK1L-1	A13	63253012-63255513
gnl|CHGC|GOBAR_AA30183	RLK-Pelle_LRR-VI-1	At3	56915789-56920659	Cotton_A_38327	RLK-Pelle_LRR-VI-1	A5	11846122-11848815
gnl|CHGC|GOBAR_AA02237	STE_STE20-Pl	At3	63213398-63219751	Cotton_A_34181	STE_STE20-Pl	A5	12535915-12540689
gnl|CHGC|GOBAR_AA13853	RLK-Pelle_LRR-XI-1	At3	96825164-96830001	Cotton_A_34822	RLK-Pelle_LRR-XI-1	A5	17298788-17302284
gnl|CHGC|GOBAR_AA11429	RLK-Pelle_LRR-V	At3	98381674-98387388	Cotton_A_17971	RLK-Pelle_LRR-V	A5	17622896-17629569
gnl|CHGC|GOBAR_AA29835	RLK-Pelle_LRR-XI-1	At3	104068539-104072305	Cotton_A_19693	RLK-Pelle_LRR-XI-1	A5	42265706-42270509
gnl|CHGC|GOBAR_AA15263	CMGC_CDK-PITSLRE	At3	86494899-86498315	Cotton_A_33907	CMGC_CDK-PITSLRE	A5	39823265-39826549
gnl|CHGC|GOBAR_AA11974	RLK-Pelle_RLCK-VIIb	At3	93026548-93028683	Cotton_A_33363	RLK-Pelle_RLCK-VIIb	A5	21137302-21139437
gnl|CHGC|GOBAR_AA25697	RLK-Pelle_RLCK-V	At3	102416692-102419839	Cotton_A_00743	RLK-Pelle_RLCK-V	A5	7704876-7708007
gnl|CHGC|GOBAR_AA36027	CAMK_OST1L	At3	102554548-102558126	Cotton_A_00784	CAMK_OST1L	A5	7412295-7415877
gnl|CHGC|GOBAR_AA11531	RLK-Pelle_SD-2b	At3	2627159-2629569	Cotton_A_28409	RLK-Pelle_SD-2b	A7	39790544-39791745
gnl|CHGC|GOBAR_AA13429	RLK-Pelle_LRR-VI-2	At3	3337734-3340878	Cotton_A_11637	RLK-Pelle_LRR-VI-2	A7	50151356-50154500
gnl|CHGC|GOBAR_AA06591	RLK-Pelle_RLCK-VI	At3	4143411-4145435	Cotton_A_04144	RLK-Pelle_RLCK-VI	A7	77551347-77553670
gnl|CHGC|GOBAR_AA30982	STE_STE11	At3	5072459-5074152	Cotton_A_04215	STE_STE11	A7	78516725-78518408
gnl|CHGC|GOBAR_AA12713	CAMK_CAMKL-CHK1	At3	4254335-4255849	Cotton_A_04158	CAMK_CAMKL-CHK1	A7	77766565-77767890
gnl|CHGC|GOBAR_AA12723	RLK-Pelle_LRR-III	At3	4370607-4377873	Cotton_A_04148	RLK-Pelle_LRR-III	A7	77662106-77664366
gnl|CHGC|GOBAR_AA34765	RLK-Pelle_RLCK-VIIa-2	At3	7489764-7492705	Cotton_A_18564	RLK-Pelle_RLCK-VIIa-2	A7	61968073-61969961
gnl|CHGC|GOBAR_AA27368	RLK-Pelle_LRR-Xb-1	At4	7254336-7258540	Cotton_A_20417	RLK-Pelle_LRR-Xb-1	A12	53064378-53067533
gnl|CHGC|GOBAR_AA20311	CMGC_CLK	At4	62854144-62857644	Cotton_A_34580	CMGC_CLK	A12	69858909-69862426
gnl|CHGC|GOBAR_AA06328	CMGC_CDK-CRK7-CDK9	At4	79005104-79011123	Cotton_A_18677	CMGC_CDK-CRK7-CDK9	A12	121431881-121436275
gnl|CHGC|GOBAR_AA10116	CMGC_CDK-PITSLRE	At4	79483313-79490518	Cotton_A_14138	CMGC_CDK-PITSLRE	A12	122143663-122147697
gnl|CHGC|GOBAR_AA36259	RLK-Pelle_LRR-XII-1	At4	67039475-67042580	Cotton_A_18166	RLK-Pelle_LRR-XII-1	A12	145600513-145603575
gnl|CHGC|GOBAR_AA35208	RLK-Pelle_L-LEC	At4	67116849-67118888	Cotton_A_18169	RLK-Pelle_L-LEC	A12	145438604-145440643
gnl|CHGC|GOBAR_AA18552	RLK-Pelle_LRR-XI-2	At4	73227569-73229193	Cotton_A_24938	RLK-Pelle_LRR-XI-2	A12	129055862-129057471
gnl|CHGC|GOBAR_AA21769	RLK-Pelle_L-LEC	At4	74297032-74299074	Cotton_A_14915	RLK-Pelle_L-LEC	A12	106775609-106777651
gnl|CHGC|GOBAR_AA28774	TKL-Pl-4	At4	77774149-77784272	Cotton_A_08871	TKL-Pl-4	A12	90431573-90440080
gnl|CHGC|GOBAR_AA25765	RLK-Pelle_RLCK-VIIa-2	At5	7259089-7261601	Cotton_A_11020	RLK-Pelle_RLCK-VIIa-2	A1	21412965-21415476
gnl|CHGC|GOBAR_AA37211	RLK-Pelle_DLSV	At5	11792071-11795703	Cotton_A_05365	RLK-Pelle_DLSV	A1	48797640-48801271
gnl|CHGC|GOBAR_AA26961	RLK-Pelle_PERK-2	At5	12824229-12831050	Cotton_A_05433	RLK-Pelle_PERK-2	A1	49386390-49390845
gnl|CHGC|GOBAR_AA33194	RLK-Pelle_Extensin	At5	12915791-12922134	Cotton_A_05445	RLK-Pelle_Extensin	A1	49510766-49515533
gnl|CHGC|GOBAR_AA25628	CAMK_CDPK	At5	29507987-29510088	Cotton_A_04013	CAMK_CDPK	A1	80298599-80303477
gnl|CHGC|GOBAR_AA04744	RLK-Pelle_LRR-XII-1	At5	36528848-36532017	Cotton_A_31956	RLK-Pelle_LRR-XII-1	A1	89669129-89672359
gnl|CHGC|GOBAR_AA00191	RLK-Pelle_DLSV	At5	52796136-52799846	Cotton_A_33668	RLK-Pelle_DLSV	A1	97935661-97938221
gnl|CHGC|GOBAR_AA25610	AGC_RSK-2	At5	67285908-67287266	Cotton_A_17839	AGC_RSK-2	A1	99597686-99599158
gnl|CHGC|GOBAR_AA26841	TKL-Pl-5	At5	94973631-94980554	Cotton_A_29166	TKL-Pl-5	A1	102965839-102972758
gnl|CHGC|GOBAR_AA01818	RLK-Pelle_SD-2b	At5	20733410-20736046	Cotton_A_16118	RLK-Pelle_SD-2b	A1	23897677-23900313
gnl|CHGC|GOBAR_AA31412	RLK-Pelle_LRR-VII-3	At5	25501488-25503374	Cotton_A_18748	RLK-Pelle_LRR-VII-3	A1	46211726-46215151
gnl|CHGC|GOBAR_AA33498	RLK-Pelle_RLCK-VIIa-2	At5	35696622-35698799	Cotton_A_18994	RLK-Pelle_RLCK-VIIa-2	A1	56624515-56626692
gnl|CHGC|GOBAR_AA26118	RLK-Pelle_LRR-II	At5	40926071-40929482	Cotton_A_25002	RLK-Pelle_LRR-II	A1	61954450-61957687
gnl|CHGC|GOBAR_AA21070	AGC_RSK-2	At5	8310023-8315113	Cotton_A_13898	AGC_RSK-2	A1	70456893-70459923
gnl|CHGC|GOBAR_AA37291	RLK-Pelle_RLCK-XI	At5	11172866-11175022	Cotton_A_17093	RLK-Pelle_RLCK-XI	A1	89053858-89056014
gnl|CHGC|GOBAR_AA24480	CAMK_CAMKL-CHK1	At5	11247848-11249194	Cotton_A_17083	CAMK_CAMKL-CHK1	A1	89163430-89164776
gnl|CHGC|GOBAR_AA29195	AGC_RSK-2	At5	9450927-9459419	Cotton_A_07018	AGC_RSK-2	A1	88333237-88341729
gnl|CHGC|GOBAR_AA37068	CMGC_MAPK	At5	9725034-9727127	Cotton_A_07028	CMGC_MAPK	A1	88242482-88244562
gnl|CHGC|GOBAR_AA20692	RLK-Pelle_LRR-III	At5	9781199-9791634	Cotton_A_07034	RLK-Pelle_LRR-III	A1	88205032-88209308
gnl|CHGC|GOBAR_AA35001	RLK-Pelle_LRK10L-2	At5	13435244-13438738	Cotton_A_27540	RLK-Pelle_LRK10L-2	A1	63704545-63721603
gnl|CHGC|GOBAR_AA01830	STE_STE11	At5	20592134-20597162	Cotton_A_16130	STE_STE11	A1	24057806-24062900
gnl|CHGC|GOBAR_AA13899	RLK-Pelle_LRR-XI-1	At5	28053035-28056395	Cotton_A_20746	RLK-Pelle_LRR-XI-1	A1	10348994-10352348
gnl|CHGC|GOBAR_AA07141	RLK-Pelle_LRR-Xb-1	At5	13973768-13974781	Cotton_A_11314	RLK-Pelle_LRR-Xb-1	A1	19098610-19099623
gnl|CHGC|GOBAR_AA29606	RLK-Pelle_LRR-XI-1	At5	18215806-18218721	Cotton_A_16685	RLK-Pelle_LRR-XI-1	A1	8408147-8412366
gnl|CHGC|GOBAR_AA17902	RLK-Pelle_CR4L	At5	28909972-28917713	Cotton_A_03984	RLK-Pelle_CR4L	A1	79688009-79690315
gnl|CHGC|GOBAR_AA25087	TKL_CTR1-DRK-2	At5	32965632-32971639	Cotton_A_32684	TKL_CTR1-DRK-2	A1	78017989-78023975
gnl|CHGC|GOBAR_AA04801	RLK-Pelle_LRR-XII-1	At5	34022335-34026776	Cotton_A_38228	RLK-Pelle_LRR-XII-1	A1	75447815-75450106
gnl|CHGC|GOBAR_AA30384	RLK-Pelle_DLSV	At5	65795823-65804683	Cotton_A_12390	RLK-Pelle_DLSV	A1	52388688-52394431
gnl|CHGC|GOBAR_AA23539	CK1_CK1-Pl	At5	2411884-2416192	Cotton_A_11148	CK1_CK1-Pl	A11	56551019-56555333
gnl|CHGC|GOBAR_AA33720	Aur	At5	4911664-4913741	Cotton_A_38681	Aur	A11	56260487-56262556
gnl|CHGC|GOBAR_AA27084	RLK-Pelle_RLCK-VIIa-2	At5	87625029-87627503	Cotton_A_15945	RLK-Pelle_RLCK-VIIa-2	A12	8920608-8923081
gnl|CHGC|GOBAR_AA40598	RLK-Pelle_CrRLK1L-1	At5	88541661-88544141	Cotton_A_15906	RLK-Pelle_CrRLK1L-1	A12	9647006-9649501
gnl|CHGC|GOBAR_AA37867	CAMK_CDPK	At5	94470569-94477250	Cotton_A_17593	CAMK_CDPK	A12	46263906-46268929
gnl|CHGC|GOBAR_AA18614	RLK-Pelle_SD-2b	At5	96863505-96866878	Cotton_A_19054	RLK-Pelle_SD-2b	A12	49591685-49594039
gnl|CHGC|GOBAR_AA35935	RLK-Pelle_SD-2b	At5	97000047-97002458	Cotton_A_19047	RLK-Pelle_SD-2b	A12	49705253-49707619
gnl|CHGC|GOBAR_AA30162	AGC_RSK-2	At5	97804636-97808736	Cotton_A_20280	AGC_RSK-2	A12	67634323-67638253
gnl|CHGC|GOBAR_AA21801	RLK-Pelle_RLCK-VIIa-2	At5	99972118-99976265	Cotton_A_06062	RLK-Pelle_RLCK-VIIa-2	A12	94253406-94258190
gnl|CHGC|GOBAR_AA19743	ULK_Fused	At5	100186518-100199165	Cotton_A_06082	ULK_Fused	A12	94473421-94483228
gnl|CHGC|GOBAR_AA17566	RLK-Pelle_LysM	At5	75615888-75617735	Cotton_A_33568	RLK-Pelle_LysM	A12	135351342-135353345
gnl|CHGC|GOBAR_AA07213	RLK-Pelle_RLCK-V	At5	95522453-95525654	Cotton_A_29869	RLK-Pelle_RLCK-V	A12	80516550-80519503
gnl|CHGC|GOBAR_AA28570	RLK-Pelle_CrRLK1L-1	At5	95768244-95772512	Cotton_A_29855	RLK-Pelle_CrRLK1L-1	A12	80298265-80300829
gnl|CHGC|GOBAR_AA25124	STE_STE11	At5	96660181-96664778	Cotton_A_19031	STE_STE11	A12	49882106-49885256
gnl|CHGC|GOBAR_AA14866	CMGC_CLK	At5	5040239-5043507	Cotton_A_01276	CMGC_CLK	A4	32545412-32548053
gnl|CHGC|GOBAR_AA14878	RLK-Pelle_DLSV	At5	5187895-5190997	Cotton_A_01265	RLK-Pelle_DLSV	A4	32704595-32707696
gnl|CHGC|GOBAR_AA31170	TKL-Pl-1	At5	5645991-5648235	Cotton_A_01212	TKL-Pl-1	A4	33115289-33117533
gnl|CHGC|GOBAR_AA26965	TKL-Pl-4	At5	6604651-6608592	Cotton_A_01101	TKL-Pl-4	A4	33926912-33930865
gnl|CHGC|GOBAR_AA33552	RLK-Pelle_SD-2b	At5	6702544-6705563	Cotton_A_01089	RLK-Pelle_SD-2b	A4	34022805-34025222
gnl|CHGC|GOBAR_AA15481	RLK-Pelle_LRR-VII-3	At5	25519434-25522859	Cotton_A_19333	RLK-Pelle_LRR-VII-3	A4	85394977-85398363
gnl|CHGC|GOBAR_AA35311	RLK-Pelle_LRR-XII-1	At5	33892076-33894453	Cotton_A_12535	RLK-Pelle_LRR-XII-1	A4	67065514-67070409
gnl|CHGC|GOBAR_AA33565	RLK-Pelle_LRR-Xa	At5	91926720-91927634	Cotton_A_20611	RLK-Pelle_LRR-Xa	A4	56185800-56187617
gnl|CHGC|GOBAR_AA21968	RLK-Pelle_RLCK-VIIa-2	At5	92881663-92885075	Cotton_A_20602	RLK-Pelle_RLCK-VIIa-2	A4	56126595-56129729
gnl|CHGC|GOBAR_AA36678	RLK-Pelle_WAK	At5	4669691-4674966	Cotton_A_12781	RLK-Pelle_WAK	A7	40442608-40445123
gnl|CHGC|GOBAR_AA23965	RLK-Pelle_LRR-XII-1	At5	8718878-8722084	Cotton_A_14486	RLK-Pelle_LRR-XII-1	A7	49222702-49225812
gnl|CHGC|GOBAR_AA26476	RLK-Pelle_WAK_LRK10L-1	At5	16754994-16758235	Cotton_A_06896	RLK-Pelle_WAK_LRK10L-1	A7	115269864-115273487
gnl|CHGC|GOBAR_AA24479	RLK-Pelle_LRR-Xb-2	At5	11230490-11234014	Cotton_A_37268	RLK-Pelle_LRR-Xb-1	A7	2020637-2024044
gnl|CHGC|GOBAR_AA13891	RLK-Pelle_RLCK-XII-1	At5	27974361-27977371	Cotton_A_29019	RLK-Pelle_RLCK-XII-1	A7	34020060-34023383
gnl|CHGC|GOBAR_AA34845	RLK-Pelle_L-LEC	At5	8835801-8837894	Cotton_A_20039	RLK-Pelle_L-LEC	A8	81299779-81301807
gnl|CHGC|GOBAR_AA08874	AGC_NDR	At6	1841154-1845339	Cotton_A_08652	AGC_NDR	A1	17008129-17012478
gnl|CHGC|GOBAR_AA34852	RLK-Pelle_RLCK-X	At6	112928131-112930598	Cotton_A_17069	RLK-Pelle_RLCK-X	A1	89312687-89315363
gnl|CHGC|GOBAR_AA33208	TKL-Pl-6	At6	9424484-9429419	Cotton_A_11502	TKL-Pl-6	A1	69631408-69636881
gnl|CHGC|GOBAR_AA02455	RLK-Pelle_DLSV	At6	85603650-85605548	Cotton_A_12386	RLK-Pelle_DLSV	A1	52347190-52354245
gnl|CHGC|GOBAR_AA06768	RLK-Pelle_DLSV	At6	115077553-115081011	Cotton_A_04709	RLK-Pelle_DLSV	A1	20416029-20419061
gnl|CHGC|GOBAR_AA19039	CMGC_GSK	At6	114603348-114606941	Cotton_A_05020	CMGC_GSK	A7	14596903-14599383
gnl|CHGC|GOBAR_AA19038	CAMK_CAMKL-CHK1	At6	114610712-114613048	Cotton_A_05019	CAMK_CAMKL-CHK1	A7	14591323-14592711
gnl|CHGC|GOBAR_AA19037	RLK-Pelle_LRR-VI-2	At6	114617979-114625700	Cotton_A_05018	RLK-Pelle_LRR-VI-2	A7	14580093-14586431
gnl|CHGC|GOBAR_AA06778	CAMK_CDPK	At6	115137150-115139296	Cotton_A_04955	CAMK_CDPK	A7	14110885-14113039
gnl|CHGC|GOBAR_AA21040	AGC_RSK-2	At6	115422789-115424599	Cotton_A_04910	AGC_RSK-2	A7	13877682-13879492
gnl|CHGC|GOBAR_AA15353	TKL_CTR1-DRK-2	At6	28513902-28520213	Cotton_A_34840	TKL_CTR1-DRK-2	A8	13688957-13695232
gnl|CHGC|GOBAR_AA22404	RLK-Pelle_LRR-XII-1	At6	62204494-62207646	Cotton_A_39152	RLK-Pelle_LRR-XII-1	A8	19530973-19534064
gnl|CHGC|GOBAR_AA24536	RLK-Pelle_DLSV	At6	70995864-71004670	Cotton_A_39041	RLK-Pelle_DLSV	A8	20030468-20039282
gnl|CHGC|GOBAR_AA17723	RLK-Pelle_L-LEC	At6	85660271-85662076	Cotton_A_36434	RLK-Pelle_L-LEC	A8	48234105-48236180
gnl|CHGC|GOBAR_AA07609	RLK-Pelle_LRR-V	At6	105459219-105463714	Cotton_A_29459	RLK-Pelle_LRR-V	A8	66144618-66149118
gnl|CHGC|GOBAR_AA22610	RLK-Pelle_LRR-VI-2	At6	108682682-108686239	Cotton_A_13831	RLK-Pelle_LRR-VI-2	A8	71374050-71377595
gnl|CHGC|GOBAR_AA27940	RLK-Pelle_CR4L	At6	108796582-108799023	Cotton_A_13844	RLK-Pelle_CR4L	A8	71558694-71561135
gnl|CHGC|GOBAR_AA33808	RLK-Pelle_LRR-VII-1	At6	112413460-112416941	Cotton_A_15603	RLK-Pelle_LRR-VII-1	A8	74727484-74730746
gnl|CHGC|GOBAR_AA07184	CAMK_CDPK	At6	3754191-3759330	Cotton_A_02803	CAMK_CDPK	A8	98423425-98425718
gnl|CHGC|GOBAR_AA22436	RLK-Pelle_LRR-XI-1	At6	4578292-4583803	Cotton_A_02842	RLK-Pelle_LRR-XI-1	A8	99004916-99008099
gnl|CHGC|GOBAR_AA04295	RLK-Pelle_LRR-III	At6	44423053-44425285	Cotton_A_40975	RLK-Pelle_LRR-III	A8	112493922-112496151
gnl|CHGC|GOBAR_AA27911	RLK-Pelle_DLSV	At6	84988760-84995170	Cotton_A_22950	RLK-Pelle_DLSV	A8	124803641-124813542
gnl|CHGC|GOBAR_AA15904	RLK-Pelle_LRR-XII-1	At6	96395108-96400870	Cotton_A_21959	RLK-Pelle_LRR-XII-1	A8	125565551-125569345
gnl|CHGC|GOBAR_AA02702	RLK-Pelle_WAK_LRK10L-1	At6	992775-996764	Cotton_A_13715	RLK-Pelle_WAK_LRK10L-1	A8	15248546-15251785
gnl|CHGC|GOBAR_AA39745	RLK-Pelle_SD-2b	At6	8433139-8439173	Cotton_A_18471	RLK-Pelle_SD-2b	A8	44342385-44344994
gnl|CHGC|GOBAR_AA16143	CAMK_CAMKL-CHK1	At6	98100201-98106034	Cotton_A_15585	CAMK_CAMKL-CHK1	A8	74943817-74949392
gnl|CHGC|GOBAR_AA13424	RLK-Pelle_LRR-III	At6	27897715-27903104	Cotton_A_30899	RLK-Pelle_LRR-III	A8	38122686-38125397
gnl|CHGC|GOBAR_AA17502	RLK-Pelle_LRR-VI-1	At6	111251144-111257385	Cotton_A_27266	RLK-Pelle_LRR-VI-1	A8	54923741-54929773
gnl|CHGC|GOBAR_AA17499	CAMK_CAMK1-DCAMKL	At6	111280313-111286417	Cotton_A_27269	CAMK_CAMK1-DCAMKL	A8	54952308-54958288
gnl|CHGC|GOBAR_AA30578	RLK-Pelle_SD-2b	At6	2197590-2198288	Cotton_A_14864	RLK-Pelle_SD-2b	A8	31300648-31303269
gnl|CHGC|GOBAR_AA15790	CAMK_CAMKL-CHK1	At6	11653786-11663160	Cotton_A_17423	CAMK_CAMKL-CHK1	A8	27887017-27895610
gnl|CHGC|GOBAR_AA04748	RLK-Pelle_DLSV	At6	76734247-76737606	Cotton_A_34743	RLK-Pelle_DLSV	A8	18311611-18314968
gnl|CHGC|GOBAR_AA02450	RLK-Pelle_DLSV	At6	85452960-85460969	Cotton_A_38216	RLK-Pelle_DLSV	A8	10783566-10788862
gnl|CHGC|GOBAR_AA24985	CMGC_CDK-CCRK	At7	284852-287986	Cotton_A_10347	CMGC_CDK-CCRK	A1	768502-771645
gnl|CHGC|GOBAR_AA23045	STE_STE7	At7	767826-769872	Cotton_A_10314	STE_STE7	A1	1252699-1254796
gnl|CHGC|GOBAR_AA27774	RLK-Pelle_Extensin	At7	1013202-1019168	Cotton_A_10290	RLK-Pelle_Extensin	A1	1502998-1508967
gnl|CHGC|GOBAR_AA18091	RLK-Pelle_LRR-XIIIb	At7	1890171-1896470	Cotton_A_05648	RLK-Pelle_LRR-XIIIb	A1	2559648-2565955
gnl|CHGC|GOBAR_AA22194	Aur	At7	2419188-2421462	Cotton_A_05596	Aur	A1	3118133-3120414
gnl|CHGC|GOBAR_AA32332	RLK-Pelle_RLCK-IXb	At7	4894839-4899176	Cotton_A_03596	RLK-Pelle_RLCK-IXb	A1	66702308-66706135
gnl|CHGC|GOBAR_AA08484	CMGC_CDK-CRK7-CDK9	At7	5545508-5549230	Cotton_A_03656	CMGC_CDK-CRK7-CDK9	A1	67350050-67353769
gnl|CHGC|GOBAR_AA29592	RLK-Pelle_CrRLK1L-1	At7	9437113-9439731	Cotton_A_19085	RLK-Pelle_CrRLK1L-1	A1	82694607-82697225
gnl|CHGC|GOBAR_AA23273	RLK-Pelle_LRK10L-2	At7	10406712-10409221	Cotton_A_12182	RLK-Pelle_LRK10L-2	A1	84733136-84735128
gnl|CHGC|GOBAR_AA15866	AGC_RSK-2	At7	19307870-19311450	Cotton_A_09571	AGC_RSK-2	A1	105381965-105385538
gnl|CHGC|GOBAR_AA27617	CAMK_CDPK	At7	23972186-23974535	Cotton_A_23725	CAMK_CDPK	A1	108758538-108760883
gnl|CHGC|GOBAR_AA30110	RLK-Pelle_LRR-Xa	At7	87116956-87118885	Cotton_A_15230	RLK-Pelle_LRR-Xa	A1	128035540-128036508
gnl|CHGC|GOBAR_AA06626	RLK-Pelle_LRR-II	At7	89377318-89381559	Cotton_A_05954	RLK-Pelle_LRR-II	A1	140262498-140266749
gnl|CHGC|GOBAR_AA34857	STE_STE11	At7	12787778-12788645	Cotton_A_37205	STE_STE11	A1	56300609-56301172
gnl|CHGC|GOBAR_AA09612	CMGC_MAPK	At7	30396099-30399467	Cotton_A_33211	CMGC_MAPK	A1	68592359-68595682
gnl|CHGC|GOBAR_AA19446	CK1_CK1	At7	39033864-39038713	Cotton_A_29198	CK1_CK1	A1	73323269-73327461
gnl|CHGC|GOBAR_AA20508	TKL-Pl-6	At7	45434907-45440379	Cotton_A_31042	TKL-Pl-6	A1	81810399-81816730
gnl|CHGC|GOBAR_AA04072	RLK-Pelle_LRR-I-1	At7	46035799-46044073	Cotton_A_32012	RLK-Pelle_LRR-I-1	A1	88787168-88791661
gnl|CHGC|GOBAR_AA21600	RLK-Pelle_LRR-III	At7	91266864-91268436	Cotton_A_19473	RLK-Pelle_LRR-III	A1	124658335-124659908
gnl|CHGC|GOBAR_AA08667	RLK-Pelle_CrRLK1L-1	At7	77369227-77370492	Cotton_A_33237	RLK-Pelle_CrRLK1L-1	A1	12347250-12348125
gnl|CHGC|GOBAR_AA08283	RLK-Pelle_CrRLK1L-1	At7	78270402-78272509	Cotton_A_31671	RLK-Pelle_CrRLK1L-1	A1	16242786-16245359
gnl|CHGC|GOBAR_AA26873	RLK-Pelle_RLCK-IXb	At7	93355128-93356907	Cotton_A_22722	RLK-Pelle_RLCK-IXb	A1	98867573-98869352
gnl|CHGC|GOBAR_AA26245	TLK	At7	21658571-21667219	Cotton_A_20505	TLK	A1	58712827-58721601
gnl|CHGC|GOBAR_AA09615	RLK-Pelle_RLCK-V	At7	30471419-30474901	Cotton_A_33213	RLK-Pelle_RLCK-V	A1	68547888-68550362
gnl|CHGC|GOBAR_AA00491	RLK-Pelle_DLSV	At7	91713345-91716018	Cotton_A_11534	RLK-Pelle_DLSV	A1	111177136-111179814
gnl|CHGC|GOBAR_AA33642	RLK-Pelle_LRR-VI-1	At7	6254269-6259474	Cotton_A_11592	RLK-Pelle_LRR-VI-1	A1	110521016-110524497
gnl|CHGC|GOBAR_AA02332	RLK-Pelle_CrRLK1L-1	At7	15661950-15664431	Cotton_A_24662	RLK-Pelle_CrRLK1L-1	A1	119215422-119217917
gnl|CHGC|GOBAR_AA02221	RLK-Pelle_RLCK-IXb	At7	33328846-33334667	Cotton_A_32730	RLK-Pelle_RLCK-IXb	A1	138896356-138902132
gnl|CHGC|GOBAR_AA21783	CMGC_CLK	At7	6744729-6748906	Cotton_A_18611	CMGC_CLK	A1	64677333-64680435
gnl|CHGC|GOBAR_AA30133	WNK_NRBP	At7	6993256-6996531	Cotton_A_18604	WNK_NRBP	A1	64592257-64595259
gnl|CHGC|GOBAR_AA19756	AGC_RSK-2	At7	26079851-26081083	Cotton_A_23592	AGC_RSK-2	A1	55874265-55875497
gnl|CHGC|GOBAR_AA13464	RLK-Pelle_CrRLK1L-1	At7	78935637-78937103	Cotton_A_29931	RLK-Pelle_CrRLK1L-1	A1	34993069-34995228
gnl|CHGC|GOBAR_AA32079	RLK-Pelle_LysM	At7	13449384-13453476	Cotton_A_34796	RLK-Pelle_LysM	A1	129402973-129407022
gnl|CHGC|GOBAR_AA04163	CAMK_CDPK	At7	24913195-24915422	Cotton_A_30001	CAMK_CDPK	A1	92528198-92530942
gnl|CHGC|GOBAR_AA16015	TKL-Pl-4	At7	91413966-91416955	Cotton_A_28872	TKL-Pl-4	A1	51295796-51298784
gnl|CHGC|GOBAR_AA23176	CAMK_CAMKL-CHK1	At7	3062500-3063804	Cotton_A_01247	CAMK_CAMKL-CHK1	A4	32871827-32873122
gnl|CHGC|GOBAR_AA05611	RLK-Pelle_Extensin	At7	26588513-26592711	Cotton_A_34908	RLK-Pelle_Extensin	A4	59760736-59763982
gnl|CHGC|GOBAR_AA29177	RLK-Pelle_LRR-XIIIa	At7	8748475-8751868	Cotton_A_02688	RLK-Pelle_LRR-XIIIa	A8	96508246-96511642
gnl|CHGC|GOBAR_AA25534	CAMK_CAMKL-CHK1	At7	29472928-29476345	Cotton_A_36065	CAMK_CAMKL-CHK1	A8	101423979-101427399
gnl|CHGC|GOBAR_AA34622	TKL-Pl-6	At7	45619777-45624034	Cotton_A_16898	TKL-Pl-6	A8	105312063-105318256
gnl|CHGC|GOBAR_AA23079	RLK-Pelle_CrRLK1L-1	At8	306631-309812	Cotton_A_00925	RLK-Pelle_CrRLK1L-1	A13	73920317-73922740
gnl|CHGC|GOBAR_AA33622	Group-Pl-2	At8	103798076-103800886	Cotton_A_09145	Group-Pl-2	A13	44247651-44251800
gnl|CHGC|GOBAR_AA16484	CAMK_CAMKL-LKB	At8	971215-975796	Cotton_A_11958	CAMK_CAMKL-LKB	A3	54593776-54597690
gnl|CHGC|GOBAR_AA34862	CAMK_CDPK	At8	1125793-1128941	Cotton_A_11979	CAMK_CDPK	A3	54739355-54742498
gnl|CHGC|GOBAR_AA15229	AGC_RSK-2	At8	1283143-1284381	Cotton_A_12009	AGC_RSK-2	A3	55028675-55029913
gnl|CHGC|GOBAR_AA31673	RLK-Pelle_RLCK-VI	At8	32972788-32975188	Cotton_A_40118	RLK-Pelle_RLCK-VI	A3	81899965-81902362
gnl|CHGC|GOBAR_AA26405	RLK-Pelle_RLCK-XV	At8	33200887-33202332	Cotton_A_40117	RLK-Pelle_RLCK-XV	A3	82171494-82173044
gnl|CHGC|GOBAR_AA24249	CMGC_CDK-CRK7-CDK9	At8	99433543-99440497	Cotton_A_13019	CMGC_CDK-CRK7-CDK9	A3	85375450-85379809
gnl|CHGC|GOBAR_AA06016	RLK-Pelle_LRR-I-1	At8	110060792-110066274	Cotton_A_05085	RLK-Pelle_LRR-I-1	A3	89619298-89623824
gnl|CHGC|GOBAR_AA06026	TKL-Pl-6	At8	110190123-110197541	Cotton_A_05074	TKL-Pl-6	A3	89735056-89743108
gnl|CHGC|GOBAR_AA35515	RLK-Pelle_SD-2b	At8	1834694-1837207	Cotton_A_26623	RLK-Pelle_SD-2b	A3	538557-541070
gnl|CHGC|GOBAR_AA01247	CMGC_GSK	At8	93300155-93304586	Cotton_A_23002	CMGC_GSK	A3	4178796-4184278
gnl|CHGC|GOBAR_AA36654	CAMK_OST1L	At8	103436611-103438938	Cotton_A_13180	CAMK_OST1L	A3	13605627-13607955
gnl|CHGC|GOBAR_AA17475	STE_STE11	At8	108745315-108750289	Cotton_A_25963	STE_STE11	A3	24747857-24752826
gnl|CHGC|GOBAR_AA05990	RLK-Pelle_DLSV	At8	1734388-1738674	Cotton_A_26634	RLK-Pelle_DLSV	A3	761136-765428
gnl|CHGC|GOBAR_AA05750	RLK-Pelle_RLCK-VIIa-2	At8	3292410-3297136	Cotton_A_13169	RLK-Pelle_RLCK-VIIa-2	A3	13380374-13382235
gnl|CHGC|GOBAR_AA06243	NEK	At8	12385551-12390734	Cotton_A_16984	NEK	A3	20000111-20005301
gnl|CHGC|GOBAR_AA33587	RLK-Pelle_LRR-III	At8	53706193-53708833	Cotton_A_32261	RLK-Pelle_LRR-III	A3	42792513-42794102
gnl|CHGC|GOBAR_AA03496	RLK-Pelle_LRR-XI-1	At8	77027841-77033079	Cotton_A_20076	RLK-Pelle_LRR-XI-1	A3	53749885-53753302
gnl|CHGC|GOBAR_AA32504	STE_STE11	At8	111165672-111167005	Cotton_A_05162	STE_STE11	A3	88578878-88580365
gnl|CHGC|GOBAR_AA21283	Aur	At8	92754757-92756756	Cotton_A_22936	Aur	A3	94386677-94388679
gnl|CHGC|GOBAR_AA15886	CMGC_MAPK	At8	94100001-94104157	Cotton_A_31255	CMGC_MAPK	A3	93286495-93289273
gnl|CHGC|GOBAR_AA07839	RLK-Pelle_LRR-IV	At8	94705597-94710293	Cotton_A_24394	RLK-Pelle_LRR-IV	A3	69699139-69701501
gnl|CHGC|GOBAR_AA35437	RLK-Pelle_URK-2	At8	96377765-96381797	Cotton_A_20073	RLK-Pelle_URK-2	A3	53734603-53738487
gnl|CHGC|GOBAR_AA29859	RLK-Pelle_RKF3	At8	108914137-108915978	Cotton_A_19537	RLK-Pelle_RKF3	A3	45644136-45645817
gnl|CHGC|GOBAR_AA21653	RLK-Pelle_DLSV	At8	112990772-112997429	Cotton_A_05730	RLK-Pelle_DLSV	A3	41050322-41053325
gnl|CHGC|GOBAR_AA16766	RLK-Pelle_RLCK-IV	At8	114797884-114800005	Cotton_A_28899	RLK-Pelle_RLCK-IV	A3	23729259-23731362
gnl|CHGC|GOBAR_AA31846	RLK-Pelle_LRR-III	At8	115001513-115006767	Cotton_A_14496	RLK-Pelle_LRR-III	A3	23094876-23098456
gnl|CHGC|GOBAR_AA27216	RLK-Pelle_LRR-III	At8	115511868-115515974	Cotton_A_11861	RLK-Pelle_LRR-III	A3	22386162-22393466
gnl|CHGC|GOBAR_AA18385	CK1_CK1	At8	116001202-116005924	Cotton_A_11903	CK1_CK1	A3	22104950-22109677
gnl|CHGC|GOBAR_AA17000	RLK-Pelle_LRR-VII-1	At8	107377254-107381215	Cotton_A_07077	RLK-Pelle_LRR-VII-1	A6	74993065-74995813
gnl|CHGC|GOBAR_AA07322	RLK-Pelle_WAK	At9	4571233-4572330	Cotton_A_26844	RLK-Pelle_WAK	A11	9673427-9678553
gnl|CHGC|GOBAR_AA07315	RLK-Pelle_WAK	At9	4809718-4812161	Cotton_A_26845	RLK-Pelle_WAK	A11	9704095-9704784
gnl|CHGC|GOBAR_AA07313	RLK-Pelle_WAK	At9	4854109-4860458	Cotton_A_26862	RLK-Pelle_WAK	A11	10101656-10102768
gnl|CHGC|GOBAR_AA35019	RLK-Pelle_LRR-XI-1	At9	5218117-5219717	Cotton_A_26865	RLK-Pelle_LRR-XI-1	A11	10178492-10181356
gnl|CHGC|GOBAR_AA09450	RLK-Pelle_RLCK-VIIa-2	At9	6544418-6547451	Cotton_A_25031	RLK-Pelle_RLCK-VIIa-2	A11	27282593-27285621
gnl|CHGC|GOBAR_AA03596	AGC_MAST	At9	34832251-34841609	Cotton_A_13056	AGC_MAST	A11	62122889-62135568
gnl|CHGC|GOBAR_AA30706	RLK-Pelle_WAK_LRK10L-1	At9	39867166-39868502	Cotton_A_27600	RLK-Pelle_WAK_LRK10L-1	A11	67833982-67844969
gnl|CHGC|GOBAR_AA10839	CAMK_CAMKL-CHK1	At9	54341806-54348109	Cotton_A_23687	CAMK_CAMKL-CHK1	A11	70943900-70954883
gnl|CHGC|GOBAR_AA08625	RLK-Pelle_LRR-XI-1	At9	63346670-63349429	Cotton_A_07796	RLK-Pelle_LRR-XI-1	A11	73620387-73623146
gnl|CHGC|GOBAR_AA26005	RLK-Pelle_LRR-V	At9	63763973-63769226	Cotton_A_07774	RLK-Pelle_LRR-V	A11	74037305-74042570
gnl|CHGC|GOBAR_AA23634	RLK-Pelle_L-LEC	At9	64016701-64020110	Cotton_A_07758	RLK-Pelle_L-LEC	A11	74212134-74222588
gnl|CHGC|GOBAR_AA07734	CAMK_CDPK	At9	64765472-64777621	Cotton_A_15383	CAMK_CDPK	A11	74322112-74325425
gnl|CHGC|GOBAR_AA07713	AGC_RSK-2	At9	65537523-65541788	Cotton_A_13438	AGC_RSK-2	A11	76014157-76017276
gnl|CHGC|GOBAR_AA36018	RLK-Pelle_SD-2b	At9	67658340-67659989	Cotton_A_12068	RLK-Pelle_SD-2b	A11	77261623-77264055
gnl|CHGC|GOBAR_AA34124	RLK-Pelle_WAK_LRK10L-1	At9	67707365-67709529	Cotton_A_12062	RLK-Pelle_WAK_LRK10L-1	A11	77338882-77341046
gnl|CHGC|GOBAR_AA29030	RLK-Pelle_RLCK-VIIa-2	At9	67899367-67904615	Cotton_A_12044	RLK-Pelle_RLCK-VIIa-2	A11	77483009-77484798
gnl|CHGC|GOBAR_AA10737	RLK-Pelle_LRR-XI-1	At9	5410828-5413749	Cotton_A_26859	RLK-Pelle_LRR-XI-1	A11	9984972-9987683
gnl|CHGC|GOBAR_AA03196	STE_STE11	At9	44714899-44718901	Cotton_A_25950	STE_STE11	A11	11961793-11975822
gnl|CHGC|GOBAR_AA13838	RLK-Pelle_DLSV	At9	49556462-49561848	Cotton_A_17628	RLK-Pelle_DLSV	A11	19640574-19643251
gnl|CHGC|GOBAR_AA17432	TKL_CTR1-DRK-2	At9	51901938-51907554	Cotton_A_10571	TKL_CTR1-DRK-2	A11	33941298-33945137
gnl|CHGC|GOBAR_AA19153	RLK-Pelle_LRR-III	At9	69415992-69421199	Cotton_A_13091	RLK-Pelle_LRR-III	A11	61689553-61691500
gnl|CHGC|GOBAR_AA36730	CMGC_CDK-CDK7	At9	69880620-69885108	Cotton_A_13039	CMGC_CDK-CDK7	A11	62348669-62353166
gnl|CHGC|GOBAR_AA08397	RLK-Pelle_RLCK-XII-1	At9	71305622-71312177	Cotton_A_08180	RLK-Pelle_RLCK-XII-1	A11	63745835-63750748
gnl|CHGC|GOBAR_AA08392	RLK-Pelle_LRR-VI-2	At9	71336942-71341757	Cotton_A_08184	RLK-Pelle_LRR-VI-2	A11	63769975-63773741
gnl|CHGC|GOBAR_AA23483	CAMK_CDPK	At9	71458162-71460086	Cotton_A_16634	CAMK_CDPK	A11	64291684-64293474
gnl|CHGC|GOBAR_AA32242	CMGC_CDK-CRK7-CDK9	At9	3183660-3187159	Cotton_A_22071	CMGC_CDK-CRK7-CDK9	A11	25260490-25263591
gnl|CHGC|GOBAR_AA29677	CAMK_AMPK	At9	3310773-3316112	Cotton_A_22074	CAMK_AMPK	A11	25318828-25322776
gnl|CHGC|GOBAR_AA09942	RLK-Pelle_LRR-XII-1	At9	20136738-20138788	Cotton_A_25900	RLK-Pelle_LRR-XII-1	A11	30333299-30334207
gnl|CHGC|GOBAR_AA30707	RLK-Pelle_LRK10L-2	At9	39870813-39871880	Cotton_A_20582	RLK-Pelle_LRK10L-2	A11	49203632-49204687
gnl|CHGC|GOBAR_AA10678	RLK-Pelle_RLCK-VIIa-2	At9	60525225-60529663	Cotton_A_01746	RLK-Pelle_RLCK-VIIa-2	A11	78757387-78761268
gnl|CHGC|GOBAR_AA10679	CAMK_CAMKL-CHK1	At9	60529139-60577264	Cotton_A_01750	CAMK_CAMKL-CHK1	A11	78816091-78819665
gnl|CHGC|GOBAR_AA15143	CAMK_CDPK	At9	61287797-61290151	Cotton_A_01782	CAMK_CDPK	A11	79303961-79306299
gnl|CHGC|GOBAR_AA25730	CAMK_CDPK	At9	62203919-62209400	Cotton_A_01837	CAMK_CDPK	A11	80344621-80350106
gnl|CHGC|GOBAR_AA34607	RLK-Pelle_LRR-XIIIa	At9	72035885-72041818	Cotton_A_07327	RLK-Pelle_LRR-XIIIa	A11	7254197-7260171
gnl|CHGC|GOBAR_AA19184	RLK-Pelle_LRR-IX	At9	72653396-72656549	Cotton_A_07400	RLK-Pelle_LRR-IX	A11	7919315-7922474
gnl|CHGC|GOBAR_AA27743	TKL-Pl-5	At9	73511474-73525990	Cotton_A_12483	TKL-Pl-5	A11	8292734-8298115
gnl|CHGC|GOBAR_AA38462	TKL-Pl-4	At9	73652200-73654502	Cotton_A_12470	TKL-Pl-4	A11	8396191-8398495
gnl|CHGC|GOBAR_AA31785	RLK-Pelle_RLCK-V	At9	76183593-76186457	Cotton_A_09636	RLK-Pelle_RLCK-V	A11	32793112-32795966
gnl|CHGC|GOBAR_AA30446	CMGC_CDK-CRK7-CDK9	At9	76241188-76250372	Cotton_A_09643	CMGC_CDK-CRK7-CDK9	A11	32840689-32846050
gnl|CHGC|GOBAR_AA06392	WNK_NRBP	At9	76743518-76747090	Cotton_A_09664	WNK_NRBP	A11	32996099-32999615
gnl|CHGC|GOBAR_AA32659	CK1_CK1	At9	75037331-75041551	Cotton_A_10630	CK1_CK1	A11	34344493-34348729
gnl|CHGC|GOBAR_AA28414	RLK-Pelle_RLCK-IXa	At9	75895543-75897088	Cotton_A_18004	RLK-Pelle_RLCK-IXa	A11	33449170-33450715
gnl|CHGC|GOBAR_AA06362	CMGC_CDK-CRK7-CDK9	At9	76470992-76474744	Cotton_A_09698	CMGC_CDK-CRK7-CDK9	A11	33211588-33215525
gnl|CHGC|GOBAR_AA00098	AGC_RSK-2	At9	9888995-9891401	Cotton_A_08429	AGC_RSK-2	A12	680477-682806
gnl|CHGC|GOBAR_AA04114	RLK-Pelle_LRR-VI-2	At9	53792057-53796069	Cotton_A_30061	RLK-Pelle_LRR-VI-2	A12	10361890-10365926
gnl|CHGC|GOBAR_AA04112	CAMK_CAMKL-CHK1	At9	53832562-53834443	Cotton_A_30062	CAMK_CAMKL-CHK1	A12	10398905-10400786
gnl|CHGC|GOBAR_AA04110	CMGC_GSK	At9	53847103-53853038	Cotton_A_30064	CMGC_GSK	A12	10410832-10413589
gnl|CHGC|GOBAR_AA36017	RLK-Pelle_SD-2b	At9	67661188-67663521	Cotton_A_25556	RLK-Pelle_SD-2b	A12	22027283-22029646
gnl|CHGC|GOBAR_AA06512	RLK-Pelle_RLCK-XII-1	At9	68520806-68523656	Cotton_A_12907	RLK-Pelle_RLCK-XII-1	A9	65937558-65940566
gnl|CHGC|GOBAR_AA35657	RLK-Pelle_LRR-VII-1	At9	72844729-72849488	Cotton_A_19980	RLK-Pelle_LRR-VII-1	A9	67528321-67531617
gnl|CHGC|GOBAR_AA35687	RLK-Pelle_RLCK-II	At9	73232171-73239799	Cotton_A_19985	RLK-Pelle_RLCK-II	A9	67682592-67684828

## Sheet: G. barbadense and G. raimondii 
Gene ID	Subfamily	Chromosome	Chromosome location	Gene ID	Subfamily	Chromosome	Chromosome location
gnl|CHGC|GOBAR_DD36332	RLK-Pelle_PERK-1	Dt1	400354-406430	Gorai.002G005900.1	RLK-Pelle_PERK-1	D2	378353-384594
gnl|CHGC|GOBAR_DD33537	CAMK_OST1L	Dt1	435827-438823	Gorai.002G006900.1	CAMK_OST1L	D2	434739-438581
gnl|CHGC|GOBAR_DD05005	STE_STE-Pl	Dt1	1104138-1116237	Gorai.002G016000.1	STE_STE-Pl	D2	1037239-1049954
gnl|CHGC|GOBAR_DD05003	RLK-Pelle_DLSV	Dt1	1121079-1126931	Gorai.002G016200.1	RLK-Pelle_DLSV	D2	1053964-1056944
gnl|CHGC|GOBAR_DD00687	RLK-Pelle_RLCK-VIIa-1	Dt1	1836570-1840656	Gorai.002G022700.1	RLK-Pelle_RLCK-VIIa-1	D2	1603074-1608096
gnl|CHGC|GOBAR_DD00659	RLK-Pelle_RLCK-VI	Dt1	2263418-2265949	Gorai.002G026700.1	RLK-Pelle_RLCK-VI	D2	2017239-2019762
gnl|CHGC|GOBAR_DD00657	RLK-Pelle_RLCK-VIIa-1	Dt1	2274037-2277081	Gorai.002G026900.1	RLK-Pelle_RLCK-VIIa-1	D2	2027687-2031686
gnl|CHGC|GOBAR_DD00631	RLK-Pelle_RLCK-V	Dt1	2456502-2458649	Gorai.002G031900.2	RLK-Pelle_RLCK-V	D2	2376902-2381063
gnl|CHGC|GOBAR_DD31481	RLK-Pelle_DLSV	Dt1	3994980-3998740	Gorai.002G033400.1	RLK-Pelle_DLSV	D2	2511596-2516463
gnl|CHGC|GOBAR_DD21199	RLK-Pelle_DLSV	Dt1	4205301-4208942	Gorai.002G034900.1	RLK-Pelle_DLSV	D2	2696413-2701993
gnl|CHGC|GOBAR_DD21201	RLK-Pelle_DLSV	Dt1	4235221-4244079	Gorai.002G035100.1	RLK-Pelle_DLSV	D2	2711597-2716127
gnl|CHGC|GOBAR_DD20361	RLK-Pelle_DLSV	Dt1	4319129-4323388	Gorai.002G035200.1	RLK-Pelle_DLSV	D2	2730892-2735065
gnl|CHGC|GOBAR_DD20363	RLK-Pelle_DLSV	Dt1	4333890-4338386	Gorai.002G035300.1	RLK-Pelle_DLSV	D2	2737349-2749067
gnl|CHGC|GOBAR_DD29213	RLK-Pelle_LRK10L-2	Dt1	4623461-4629276	Gorai.002G047500.1	RLK-Pelle_LRK10L-2	D2	4014345-4018314
gnl|CHGC|GOBAR_DD30699	RLK-Pelle_DLSV	Dt1	4862393-4872633	Gorai.002G048300.1	RLK-Pelle_DLSV	D2	4106173-4111528
gnl|CHGC|GOBAR_DD30702	RLK-Pelle_DLSV	Dt1	4925490-4931071	Gorai.002G048800.1	RLK-Pelle_DLSV	D2	4145459-4152704
gnl|CHGC|GOBAR_DD33182	RLK-Pelle_DLSV	Dt1	4950966-4956527	Gorai.002G049000.1	RLK-Pelle_DLSV	D2	4182643-4190820
gnl|CHGC|GOBAR_DD33183	RLK-Pelle_LRR-XII-1	Dt1	4985343-4991120	Gorai.002G049400.1	RLK-Pelle_LRR-XII-1	D2	4243437-4246114
gnl|CHGC|GOBAR_DD24035	RLK-Pelle_LRR-XII-1	Dt1	5177036-5182656	Gorai.002G051100.1	RLK-Pelle_LRR-XII-1	D2	4430273-4432880
gnl|CHGC|GOBAR_DD24044	RLK-Pelle_LRR-XII-1	Dt1	5317047-5321730	Gorai.002G051300.1	RLK-Pelle_LRR-XII-1	D2	4446423-4452960
gnl|CHGC|GOBAR_DD21472	RLK-Pelle_LRK10L-2	Dt1	5340597-5343452	Gorai.002G052200.1	RLK-Pelle_LRK10L-2	D2	4587439-4590520
gnl|CHGC|GOBAR_DD17816	RLK-Pelle_LRR-XII-1	Dt1	6029856-6033215	Gorai.002G064300.1	RLK-Pelle_LRR-XII-1	D2	7504366-7506889
gnl|CHGC|GOBAR_DD28897	STE_STE20-YSK	Dt1	6406302-6415729	Gorai.002G067900.1	STE_STE20-YSK	D2	7883219-7892284
gnl|CHGC|GOBAR_DD14808	RLK-Pelle_SD-2b	Dt1	6617943-6620327	Gorai.002G069600.1	RLK-Pelle_SD-2b	D2	8081179-8083955
gnl|CHGC|GOBAR_DD13846	RLK-Pelle_CrRLK1L-1	Dt1	7648982-7651495	Gorai.002G074700.1	RLK-Pelle_CrRLK1L-1	D2	8781786-8784926
gnl|CHGC|GOBAR_DD37382	RLK-Pelle_DLSV	Dt1	7902304-7907474	Gorai.002G078200.1	RLK-Pelle_DLSV	D2	9290452-9293853
gnl|CHGC|GOBAR_DD15063	RLK-Pelle_DLSV	Dt1	8393407-8396699	Gorai.002G078900.1	RLK-Pelle_DLSV	D2	9474738-9478131
gnl|CHGC|GOBAR_DD08007	RLK-Pelle_RLCK-VIIa-1	Dt1	9791684-9793806	Gorai.002G087300.1	RLK-Pelle_RLCK-VIIa-1	D2	11042157-11044833
gnl|CHGC|GOBAR_DD35462	RLK-Pelle_LRR-XI-1	Dt1	13484800-13488203	Gorai.002G103300.1	RLK-Pelle_LRR-XI-1	D2	13133427-13137153
gnl|CHGC|GOBAR_DD13767	IRE1	Dt1	16376486-16379957	Gorai.002G114100.1	IRE1	D2	16113205-16117138
gnl|CHGC|GOBAR_DD08706	RLK-Pelle_RLCK-VIIa-1	Dt1	16840476-16843733	Gorai.002G115600.1	RLK-Pelle_RLCK-VIIa-1	D2	16377563-16382539
gnl|CHGC|GOBAR_DD12056	RLK-Pelle_RLCK-VI	Dt1	17803867-17807232	Gorai.002G122500.1	RLK-Pelle_RLCK-VI	D2	17602615-17606283
gnl|CHGC|GOBAR_DD01159	RLK-Pelle_LRR-XII-1	Dt1	21947125-21950067	Gorai.002G131000.1	RLK-Pelle_LRR-XII-1	D2	20531139-20534323
gnl|CHGC|GOBAR_DD10298	AGC_PDK1	Dt1	28065364-28072405	Gorai.002G144800.1	AGC_PDK1	D2	26316690-26326573
gnl|CHGC|GOBAR_DD02384	CAMK_CDPK	Dt1	30578103-30578879	Gorai.002G153600.2	CAMK_CDPK	D2	31402692-31405600
gnl|CHGC|GOBAR_DD01863	TKL_CTR1-DRK-2	Dt1	34667287-34676169	Gorai.002G159900.1	TKL_CTR1-DRK-2	D2	35598253-35607037
gnl|CHGC|GOBAR_DD05626	CMGC_CDK-CRK7-CDK9	Dt1	38095479-38099486	Gorai.002G163100.1	CMGC_CDK-CRK7-CDK9	D2	39005575-39012142
gnl|CHGC|GOBAR_DD11289	RLK-Pelle_C-LEC	Dt1	38573671-38576645	Gorai.002G163600.1	RLK-Pelle_C-LEC	D2	39307123-39311600
gnl|CHGC|GOBAR_DD32113	RLK-Pelle_LRR-Xb-1	Dt1	41676223-41681752	Gorai.002G171000.1	RLK-Pelle_LRR-Xb-1	D2	42955766-42959380
gnl|CHGC|GOBAR_DD33429	RLK-Pelle_DLSV	Dt1	44675300-44678917	Gorai.002G176300.2	RLK-Pelle_DLSV	D2	45061597-45066024
gnl|CHGC|GOBAR_DD01224	CMGC_MAPK	Dt1	45997072-46000332	Gorai.002G178700.1	CMGC_MAPK	D2	46384459-46388145
gnl|CHGC|GOBAR_DD06631	RLK-Pelle_RLCK-VI	Dt1	51917285-51920126	Gorai.002G197700.1	RLK-Pelle_RLCK-VI	D2	53524784-53528513
gnl|CHGC|GOBAR_DD04556	RLK-Pelle_RLCK-XII-1	Dt1	53703077-53707107	Gorai.002G205100.1	RLK-Pelle_RLCK-XII-1	D2	54794626-54799334
gnl|CHGC|GOBAR_DD26001	RLK-Pelle_CR4L	Dt1	55229681-55230760	Gorai.002G214800.1	RLK-Pelle_CR4L	D2	56388953-56389990
gnl|CHGC|GOBAR_DD31049	RLK-Pelle_LRR-XI-1	Dt1	55477288-55480386	Gorai.002G217000.1	RLK-Pelle_LRR-XI-1	D2	56739581-56743380
gnl|CHGC|GOBAR_DD07740	CMGC_GSK	Dt1	55742624-55746085	Gorai.002G218100.1	CMGC_GSK	D2	56980865-56985951
gnl|CHGC|GOBAR_DD18422	RLK-Pelle_L-LEC	Dt1	56093100-56095037	Gorai.002G224000.1	RLK-Pelle_L-LEC	D2	57953895-57955832
gnl|CHGC|GOBAR_DD00463	RLK-Pelle_LRR-IX	Dt1	57829054-57832684	Gorai.002G235300.1	RLK-Pelle_LRR-IX	D2	59576586-59580458
gnl|CHGC|GOBAR_DD13016	RLK-Pelle_LRR-III	Dt1	59060837-59063989	Gorai.002G243600.1	RLK-Pelle_LRR-III	D2	60775425-60777957
gnl|CHGC|GOBAR_DD11655	RLK-Pelle_L-LEC	Dt1	59621427-59623460	Gorai.002G249200.1	RLK-Pelle_L-LEC	D2	61327152-61329678
gnl|CHGC|GOBAR_DD11634	RLK-Pelle_RLCK-VIIa-1	Dt1	59804732-59808468	Gorai.002G251800.2	RLK-Pelle_RLCK-VIIa-1	D2	61530861-61535210
gnl|CHGC|GOBAR_DD20399	RLK-Pelle_LRR-XII-1	Dt1	59845865-59849343	Gorai.002G260200.1	RLK-Pelle_LRR-XII-1	D2	62129272-62132841
gnl|CHGC|GOBAR_DD15437	RLK-Pelle_WAK	Dt10	52084363-52085310	Gorai.005G085900.1	RLK-Pelle_WAK	D5	10744390-10747928
gnl|CHGC|GOBAR_DD03314	STE_STE20-Fray	Dt10	4743171-4748850	Gorai.009G149600.1	STE_STE20-Fray	D9	11356315-11364533
gnl|CHGC|GOBAR_DD03326	RLK-Pelle_LRR-V	Dt10	4601378-4606972	Gorai.010G172500.1	RLK-Pelle_LRR-V	D1	50170196-50176765
gnl|CHGC|GOBAR_DD26786	RLK-Pelle_LRR-Xb-1	Dt10	291554-294814	Gorai.011G001200.1	RLK-Pelle_LRR-Xb-1	D11	126134-129394
gnl|CHGC|GOBAR_DD38225	RLK-Pelle_LRR-III	Dt10	443413-446935	Gorai.011G004900.1	RLK-Pelle_LRR-III	D11	403069-407599
gnl|CHGC|GOBAR_DD33945	RLK-Pelle_L-LEC	Dt10	645679-647276	Gorai.011G006900.1	RLK-Pelle_L-LEC	D11	536810-538407
gnl|CHGC|GOBAR_DD17870	RLK-Pelle_LRR-XI-1	Dt10	737119-740953	Gorai.011G008200.1	RLK-Pelle_LRR-XI-1	D11	618667-622875
gnl|CHGC|GOBAR_DD17848	TKL-Pl-4	Dt10	876248-878898	Gorai.011G010500.1	TKL-Pl-4	D11	754023-757462
gnl|CHGC|GOBAR_DD25122	RLK-Pelle_LysM	Dt10	997646-999497	Gorai.011G012100.1	RLK-Pelle_LysM	D11	859307-866122
gnl|CHGC|GOBAR_DD31238	RLK-Pelle_RLCK-VIIa-1	Dt10	1263870-1266141	Gorai.011G015800.1	RLK-Pelle_RLCK-VIIa-1	D11	1104404-1107356
gnl|CHGC|GOBAR_DD33839	RLK-Pelle_DLSV	Dt10	1384433-1387690	Gorai.011G017600.1	RLK-Pelle_DLSV	D11	1217491-1220803
gnl|CHGC|GOBAR_DD36086	RLK-Pelle_DLSV	Dt10	1412454-1415712	Gorai.011G017800.1	RLK-Pelle_DLSV	D11	1239743-1242834
gnl|CHGC|GOBAR_DD10780	RLK-Pelle_LRR-I-2	Dt10	1707256-1709220	Gorai.011G019100.1	RLK-Pelle_LRR-I-2	D11	1310845-1313037
gnl|CHGC|GOBAR_DD30456	RLK-Pelle_LRR-V	Dt10	2073175-2077944	Gorai.011G024500.1	RLK-Pelle_LRR-V	D11	1770324-1775846
gnl|CHGC|GOBAR_DD34311	TKL-Pl-5	Dt10	3049360-3053550	Gorai.011G035600.1	TKL-Pl-5	D11	2682180-2686861
gnl|CHGC|GOBAR_DD29529	RLK-Pelle_LRR-II	Dt10	3343524-3347458	Gorai.011G038400.1	RLK-Pelle_LRR-II	D11	2871464-2875311
gnl|CHGC|GOBAR_DD27784	RLK-Pelle_SD-2b	Dt10	3679115-3680099	Gorai.011G043600.1	RLK-Pelle_SD-2b	D11	3233370-3234353
gnl|CHGC|GOBAR_DD03308	RLK-Pelle_DLSV	Dt10	4815503-4822370	Gorai.011G052300.1	RLK-Pelle_DLSV	D11	4082466-4090580
gnl|CHGC|GOBAR_DD30998	RLK-Pelle_DLSV	Dt10	7865185-7868251	Gorai.011G075500.1	RLK-Pelle_DLSV	D11	7197362-7200924
gnl|CHGC|GOBAR_DD15307	RLK-Pelle_SD-2b	Dt10	9125510-9127813	Gorai.011G083700.2	RLK-Pelle_SD-2b	D11	8470882-8474698
gnl|CHGC|GOBAR_DD33368	RLK-Pelle_LysM	Dt10	10573649-10574896	Gorai.011G092200.1	RLK-Pelle_LysM	D11	10014352-10015963
gnl|CHGC|GOBAR_DD28452	CAMK_CDPK	Dt10	10896091-10899475	Gorai.011G098300.1	CAMK_CDPK	D11	10914490-10918887
gnl|CHGC|GOBAR_DD12518	RLK-Pelle_WAK_LRK10L-1	Dt10	11862737-11867255	Gorai.011G103300.1	RLK-Pelle_WAK_LRK10L-1	D11	11904152-11908570
gnl|CHGC|GOBAR_DD12508	STE_STE11	Dt10	12064132-12083453	Gorai.011G104700.2	STE_STE11	D11	12088320-12092638
gnl|CHGC|GOBAR_DD10717	CAMK_OST1L	Dt10	18116155-18124399	Gorai.011G121900.1	CAMK_OST1L	D11	17014149-17018660
gnl|CHGC|GOBAR_DD00399	AGC-Pl	Dt10	18799124-18801783	Gorai.011G124700.1	AGC-Pl	D11	17664505-17668385
gnl|CHGC|GOBAR_DD00413	RLK-Pelle_LRR-VII-1	Dt10	19162313-19166207	Gorai.011G127000.1	RLK-Pelle_LRR-VII-1	D11	18159036-18162999
gnl|CHGC|GOBAR_DD01532	WNK_NRBP	Dt10	19969213-19972010	Gorai.011G128900.1	WNK_NRBP	D11	18810676-18814845
gnl|CHGC|GOBAR_DD30038	RLK-Pelle_CR4L	Dt10	23840442-23844924	Gorai.011G142500.1	RLK-Pelle_CR4L	D11	22503344-22506959
gnl|CHGC|GOBAR_DD30039	PEK_GCN2	Dt10	23847127-23869056	Gorai.011G142600.1	PEK_GCN2	D11	22507944-22525343
gnl|CHGC|GOBAR_DD23694	RLK-Pelle_WAK	Dt10	25081228-25084641	Gorai.011G148400.1	RLK-Pelle_WAK	D11	24187069-24190407
gnl|CHGC|GOBAR_DD26475	STE_STE20-Fray	Dt10	27089926-27091349	Gorai.011G154300.1	STE_STE20-Fray	D11	26670748-26672172
gnl|CHGC|GOBAR_DD03410	RLK-Pelle_L-LEC	Dt10	29035224-29037722	Gorai.011G158300.1	RLK-Pelle_L-LEC	D11	28179900-28182398
gnl|CHGC|GOBAR_DD06214	TKL-Pl-2	Dt10	32733687-32739829	Gorai.011G166400.1	TKL-Pl-2	D11	32956538-32963474
gnl|CHGC|GOBAR_DD06752	CMGC_CDK-CRK7-CDK9	Dt10	45201524-45205277	Gorai.011G185800.1	CMGC_CDK-CRK7-CDK9	D11	44267367-44271782
gnl|CHGC|GOBAR_DD06071	TKL_CTR1-DRK-2	Dt10	48176723-48181621	Gorai.011G200300.1	TKL_CTR1-DRK-2	D11	48497401-48503294
gnl|CHGC|GOBAR_DD25705	RLK-Pelle_SD-2b	Dt10	48764825-48766490	Gorai.011G204000.1	RLK-Pelle_SD-2b	D11	49373261-49374985
gnl|CHGC|GOBAR_DD01901	RLK-Pelle_LRR-III	Dt10	49177092-49180871	Gorai.011G209000.1	RLK-Pelle_LRR-III	D11	50240784-50243460
gnl|CHGC|GOBAR_DD22294	RLK-Pelle_LRR-VII-1	Dt10	49964463-49967735	Gorai.011G209800.1	RLK-Pelle_LRR-VII-1	D11	50531011-50535159
gnl|CHGC|GOBAR_DD22301	CAMK_CAMKL-CHK1	Dt10	50105756-50106994	Gorai.011G210500.1	CAMK_CAMKL-CHK1	D11	50677428-50680182
gnl|CHGC|GOBAR_DD03364	RLK-Pelle_WAK	Dt10	50571176-50575424	Gorai.011G212600.1	RLK-Pelle_WAK	D11	51238496-51241670
gnl|CHGC|GOBAR_DD22139	TKL-Pl-1	Dt10	51847288-51858369	Gorai.011G216900.1	TKL-Pl-1	D11	52215816-52229588
gnl|CHGC|GOBAR_DD15433	RLK-Pelle_LRR-XI-1	Dt10	51967789-51969583	Gorai.011G217700.1	RLK-Pelle_LRR-XI-1	D11	52390011-52391992
gnl|CHGC|GOBAR_DD15438	RLK-Pelle_WAK	Dt10	52092665-52095949	Gorai.011G218000.1	RLK-Pelle_WAK	D11	52470252-52475472
gnl|CHGC|GOBAR_DD23263	RLK-Pelle_LRR-XI-1	Dt10	52382994-52384086	Gorai.011G218200.1	RLK-Pelle_LRR-XI-1	D11	52539682-52543491
gnl|CHGC|GOBAR_DD24113	RLK-Pelle_PERK-2	Dt10	53208599-53213798	Gorai.011G223900.1	RLK-Pelle_PERK-2	D11	53449021-53454707
gnl|CHGC|GOBAR_DD20269	CAMK_CDPK	Dt10	53865956-53870298	Gorai.011G228500.1	CAMK_CDPK	D11	54159715-54164809
gnl|CHGC|GOBAR_DD34819	RLK-Pelle_RLCK-VIIa-2	Dt10	55731776-55734275	Gorai.011G238100.1	RLK-Pelle_RLCK-VIIa-2	D11	56042788-56046663
gnl|CHGC|GOBAR_DD18631	RLK-Pelle_DLSV	Dt10	56331425-56336949	Gorai.011G240400.1	RLK-Pelle_DLSV	D11	56594871-56599097
gnl|CHGC|GOBAR_DD27061	RLK-Pelle_CrRLK1L-1	Dt10	58189974-58192496	Gorai.011G253000.1	RLK-Pelle_CrRLK1L-1	D11	58162013-58164923
gnl|CHGC|GOBAR_DD13217	RLK-Pelle_LRR-XII-1	Dt10	58579725-58582949	Gorai.011G258500.1	RLK-Pelle_LRR-XII-1	D11	58834596-58838093
gnl|CHGC|GOBAR_DD13224	RLK-Pelle_LRR-XII-1	Dt10	58677146-58679249	Gorai.011G259300.1	RLK-Pelle_LRR-XII-1	D11	58959790-58963557
gnl|CHGC|GOBAR_DD13226	RLK-Pelle_LRR-XII-1	Dt10	58698286-58703443	Gorai.011G260200.1	RLK-Pelle_LRR-XII-1	D11	59119172-59124712
gnl|CHGC|GOBAR_DD30986	RLK-Pelle_RLCK-VIIa-2	Dt10	59074501-59079181	Gorai.011G261900.1	RLK-Pelle_RLCK-VIIa-2	D11	59309030-59312474
gnl|CHGC|GOBAR_DD30550	RLK-Pelle_WAK_LRK10L-1	Dt10	60063991-60069730	Gorai.011G268800.1	RLK-Pelle_WAK_LRK10L-1	D11	60080589-60084991
gnl|CHGC|GOBAR_DD32621	RLK-Pelle_LRR-XII-1	Dt10	61467965-61479620	Gorai.011G284300.1	RLK-Pelle_LRR-XII-1	D11	61681937-61685702
gnl|CHGC|GOBAR_DD32619	RLK-Pelle_LRR-XII-1	Dt10	61494696-61500340	Gorai.011G284700.1	RLK-Pelle_LRR-XII-1	D11	61724428-61725473
gnl|CHGC|GOBAR_DD27028	CMGC_DYRK-PRP4	Dt10	61765826-61768823	Gorai.011G288600.1	CMGC_DYRK-PRP4	D11	62000369-62003874
gnl|CHGC|GOBAR_DD29259	RLK-Pelle_LRR-III	Dt10	61899166-61899738	Gorai.011G289900.1	RLK-Pelle_LRR-III	D11	62128485-62131381
gnl|CHGC|GOBAR_DD29459	RLK-Pelle_LRR-VI-2	Dt10	62123547-62127726	Gorai.011G291000.1	RLK-Pelle_LRR-VI-2	D11	62234652-62239387
gnl|CHGC|GOBAR_DD20039	RLK-Pelle_RLCK-IXb	Dt10	190502-191930	Gorai.011G001800.1	RLK-Pelle_RLCK-IXb	D11	169167-172939
gnl|CHGC|GOBAR_DD03304	RLK-Pelle_DLSV	Dt10	4861606-4869779	Gorai.011G052000.1	RLK-Pelle_DLSV	D11	4053715-4060864
gnl|CHGC|GOBAR_DD28829	RLK-Pelle_DLSV	Dt10	12496970-12499836	Gorai.011G095300.1	RLK-Pelle_DLSV	D11	10351560-10354393
gnl|CHGC|GOBAR_DD28825	STE_STE20-Fray	Dt10	12549579-12556775	Gorai.011G095700.3	STE_STE20-Fray	D11	10400760-10408705
gnl|CHGC|GOBAR_DD19037	RLK-Pelle_LRR-XI-1	Dt10	30936864-30940703	Gorai.011G162100.1	RLK-Pelle_LRR-XI-1	D11	30378807-30382872
gnl|CHGC|GOBAR_DD37790	RLK-Pelle_WAK	Dt10	51886677-51894561	Gorai.011G217900.1	RLK-Pelle_WAK	D11	52461093-52464103
gnl|CHGC|GOBAR_DD23254	RLK-Pelle_L-LEC	Dt10	52262114-52265320	Gorai.011G218300.1	RLK-Pelle_L-LEC	D11	52544619-52546712
gnl|CHGC|GOBAR_DD24595	RLK-Pelle_LRR-XII-1	Dt10	58891296-58894536	Gorai.011G259500.1	RLK-Pelle_LRR-XII-1	D11	59012846-59017634
gnl|CHGC|GOBAR_DD35196	RLK-Pelle_LRR-XII-1	Dt10	59184349-59197274	Gorai.011G259800.1	RLK-Pelle_LRR-XII-1	D11	59086550-59089715
gnl|CHGC|GOBAR_DD15435	RLK-Pelle_LRR-XI-1	Dt10	52022824-52035281	Gorai.011G218900.1	RLK-Pelle_LRR-XI-1	D11	52663416-52666825
gnl|CHGC|GOBAR_DD17201	RLK-Pelle_LRR-XI-1	Dt11	50297733-50300387	Gorai.003G092400.1	RLK-Pelle_LRR-XI-1	D3	28083046-28087031
gnl|CHGC|GOBAR_DD38092	CMGC_DYRK-PRP4	Dt11	5364-13613	Gorai.007G002400.1	CMGC_DYRK-PRP4	D7	234918-242758
gnl|CHGC|GOBAR_DD20603	RLK-Pelle_LRR-XIIIb	Dt11	284894-289946	Gorai.007G009000.2	RLK-Pelle_LRR-XIIIb	D7	705535-711714
gnl|CHGC|GOBAR_DD16867	STE_STE20-Fray	Dt11	1886929-1893788	Gorai.007G020100.1	STE_STE20-Fray	D7	1481037-1488778
gnl|CHGC|GOBAR_DD29328	RLK-Pelle_LRR-XII-1	Dt11	3559746-3565409	Gorai.007G045900.1	RLK-Pelle_LRR-XII-1	D7	3200697-3206689
gnl|CHGC|GOBAR_DD14244	RLK-Pelle_LysM	Dt11	3981505-3983442	Gorai.007G051600.1	RLK-Pelle_LysM	D7	3636223-3640219
gnl|CHGC|GOBAR_DD18646	RLK-Pelle_LRR-Xb-1	Dt11	4781037-4784621	Gorai.007G062800.1	RLK-Pelle_LRR-Xb-1	D7	4395340-4398924
gnl|CHGC|GOBAR_DD29123	RLK-Pelle_RLCK-VIIa-1	Dt11	4890007-4892546	Gorai.007G071900.1	RLK-Pelle_RLCK-VIIa-1	D7	5067365-5069370
gnl|CHGC|GOBAR_DD28204	RLK-Pelle_LRR-XV	Dt11	5594786-5597228	Gorai.007G073100.1	RLK-Pelle_LRR-XV	D7	5179623-5183267
gnl|CHGC|GOBAR_DD28203	RLK-Pelle_RLCK-IXa	Dt11	5606055-5612320	Gorai.007G073300.1	RLK-Pelle_RLCK-IXa	D7	5194735-5199041
gnl|CHGC|GOBAR_DD32908	AGC_RSK-2	Dt11	5699390-5705585	Gorai.007G075400.2	AGC_RSK-2	D7	5313435-5317750
gnl|CHGC|GOBAR_DD33235	STE_STE20-Fray	Dt11	5788870-5796814	Gorai.007G076300.1	STE_STE20-Fray	D7	5390561-5398335
gnl|CHGC|GOBAR_DD21376	RLK-Pelle_CR4L	Dt11	6421740-6423059	Gorai.007G083800.1	RLK-Pelle_CR4L	D7	5997773-5999092
gnl|CHGC|GOBAR_DD21369	RLK-Pelle_RLCK-VIIa-2	Dt11	6460202-6462400	Gorai.007G084600.2	RLK-Pelle_RLCK-VIIa-2	D7	6040590-6043865
gnl|CHGC|GOBAR_DD12791	RLK-Pelle_RLCK-IXb	Dt11	8053210-8055168	Gorai.007G099600.1	RLK-Pelle_RLCK-IXb	D7	7360448-7364400
gnl|CHGC|GOBAR_DD25362	RLK-Pelle_RLCK-IV	Dt11	8205310-8211259	Gorai.007G101300.1	RLK-Pelle_RLCK-IV	D7	7519240-7525152
gnl|CHGC|GOBAR_DD24311	RLK-Pelle_RKF3	Dt11	11161176-11162930	Gorai.007G133100.1	RLK-Pelle_RKF3	D7	10815000-10816907
gnl|CHGC|GOBAR_DD03146	AGC_NDR	Dt11	12370049-12375309	Gorai.007G147700.1	AGC_NDR	D7	12496792-12502613
gnl|CHGC|GOBAR_DD10573	RLK-Pelle_LRR-III	Dt11	12976596-12978781	Gorai.007G152400.1	RLK-Pelle_LRR-III	D7	13034847-13037453
gnl|CHGC|GOBAR_DD32807	RLK-Pelle_RLCK-VIIa-1	Dt11	13077528-13079194	Gorai.007G153700.1	RLK-Pelle_RLCK-VIIa-1	D7	13135316-13137013
gnl|CHGC|GOBAR_DD12555	RLK-Pelle_WAK	Dt11	13695775-13698412	Gorai.007G158100.1	RLK-Pelle_WAK	D7	13791461-13794100
gnl|CHGC|GOBAR_DD28546	WNK_NRBP	Dt11	14409418-14410891	Gorai.007G167300.1	WNK_NRBP	D7	14879318-14881897
gnl|CHGC|GOBAR_DD09103	RLK-Pelle_LysM	Dt11	14908608-14918149	Gorai.007G171300.1	RLK-Pelle_LysM	D7	15553613-15562638
gnl|CHGC|GOBAR_DD13745	RLK-Pelle_CrRLK1L-1	Dt11	15553347-15555761	Gorai.007G175600.1	RLK-Pelle_CrRLK1L-1	D7	16336106-16339124
gnl|CHGC|GOBAR_DD35316	RLK-Pelle_CrRLK1L-1	Dt11	15955377-15956838	Gorai.007G175700.1	RLK-Pelle_CrRLK1L-1	D7	16342882-16344684
gnl|CHGC|GOBAR_DD35319	RLK-Pelle_CrRLK1L-1	Dt11	15972703-15974528	Gorai.007G175900.1	RLK-Pelle_CrRLK1L-1	D7	16362145-16363354
gnl|CHGC|GOBAR_DD06552	RLK-Pelle_LRR-XII-1	Dt11	16118355-16122898	Gorai.007G181000.1	RLK-Pelle_LRR-XII-1	D7	17089595-17094350
gnl|CHGC|GOBAR_DD07358	RLK-Pelle_LRK10L-2	Dt11	16415840-16422969	Gorai.007G182900.1	RLK-Pelle_LRK10L-2	D7	17443979-17448294
gnl|CHGC|GOBAR_DD07355	RLK-Pelle_LRK10L-2	Dt11	16481102-16484220	Gorai.007G183300.1	RLK-Pelle_LRK10L-2	D7	17508639-17511230
gnl|CHGC|GOBAR_DD30362	RLK-Pelle_LRR-III	Dt11	16802554-16804713	Gorai.007G184800.1	RLK-Pelle_LRR-III	D7	17733546-17735967
gnl|CHGC|GOBAR_DD34459	RLK-Pelle_LRR-II	Dt11	16926515-16929644	Gorai.007G186300.1	RLK-Pelle_LRR-II	D7	17848150-17852093
gnl|CHGC|GOBAR_DD23687	RLK-Pelle_PERK-1	Dt11	17060052-17062641	Gorai.007G187200.1	RLK-Pelle_PERK-1	D7	17991890-17996980
gnl|CHGC|GOBAR_DD22076	TKL-Pl-4	Dt11	20857514-20861348	Gorai.007G205800.1	TKL-Pl-4	D7	21201603-21205727
gnl|CHGC|GOBAR_DD07757	RLK-Pelle_L-LEC	Dt11	28815089-28817052	Gorai.007G231000.1	RLK-Pelle_L-LEC	D7	28955320-28957284
gnl|CHGC|GOBAR_DD07753	RLK-Pelle_L-LEC	Dt11	29043126-29045093	Gorai.007G231300.1	RLK-Pelle_L-LEC	D7	28994813-28996759
gnl|CHGC|GOBAR_DD29659	RLK-Pelle_WAK	Dt11	33216914-33219319	Gorai.007G238000.1	RLK-Pelle_WAK	D7	32411935-32415159
gnl|CHGC|GOBAR_DD33505	CMGC_DYRK-YAK	Dt11	43768812-43780941	Gorai.007G247600.1	CMGC_DYRK-YAK	D7	38401226-38413535
gnl|CHGC|GOBAR_DD25637	RLK-Pelle_WAK_LRK10L-1	Dt11	49238921-49240831	Gorai.007G267100.1	RLK-Pelle_WAK_LRK10L-1	D7	44637289-44639245
gnl|CHGC|GOBAR_DD27821	RLK-Pelle_LRR-XI-1	Dt11	49918062-49921463	Gorai.007G271300.2	RLK-Pelle_LRR-XI-1	D7	45632517-45636779
gnl|CHGC|GOBAR_DD27891	CAMK_CDPK	Dt11	51713486-51714252	Gorai.007G276600.1	CAMK_CDPK	D7	47308354-47309996
gnl|CHGC|GOBAR_DD11926	NEK	Dt11	53711054-53715408	Gorai.007G283900.3	NEK	D7	48627870-48634062
gnl|CHGC|GOBAR_DD27763	WNK_NRBP	Dt11	54058805-54061774	Gorai.007G285300.1	WNK_NRBP	D7	48893102-48896688
gnl|CHGC|GOBAR_DD27561	TKL_CTR1-DRK-2	Dt11	54091060-54097054	Gorai.007G286200.1	TKL_CTR1-DRK-2	D7	49131968-49138664
gnl|CHGC|GOBAR_DD34206	CMGC_CDK-CRK7-CDK9	Dt11	54600343-54604075	Gorai.007G287200.1	CMGC_CDK-CRK7-CDK9	D7	49385367-49390005
gnl|CHGC|GOBAR_DD17381	CK1_CK1-Pl	Dt11	54802991-54807579	Gorai.007G289500.1	CK1_CK1-Pl	D7	49581413-49587559
gnl|CHGC|GOBAR_DD09827	RLK-Pelle_RLCK-VI	Dt11	55036554-55041371	Gorai.007G291900.1	RLK-Pelle_RLCK-VI	D7	50010074-50015706
gnl|CHGC|GOBAR_DD09826	RLK-Pelle_RKF3	Dt11	55086282-55088084	Gorai.007G292100.1	RLK-Pelle_RKF3	D7	50053047-50054849
gnl|CHGC|GOBAR_DD17358	STE_STE11	Dt11	55663457-55667808	Gorai.007G296700.1	STE_STE11	D7	50709067-50713892
gnl|CHGC|GOBAR_DD21828	RLK-Pelle_RLCK-V	Dt11	57044319-57046608	Gorai.007G308900.1	RLK-Pelle_RLCK-V	D7	52240014-52243620
gnl|CHGC|GOBAR_DD24154	RLK-Pelle_SD-2b	Dt11	57480132-57482603	Gorai.007G312800.1	RLK-Pelle_SD-2b	D7	52669080-52670716
gnl|CHGC|GOBAR_DD24151	RLK-Pelle_RLCK-VIIa-1	Dt11	57516498-57517804	Gorai.007G313500.1	RLK-Pelle_RLCK-VIIa-1	D7	52718892-52720771
gnl|CHGC|GOBAR_DD26877	CMGC_CDK-CRK7-CDK9	Dt11	59045119-59049761	Gorai.007G322800.1	CMGC_CDK-CRK7-CDK9	D7	54075982-54081941
gnl|CHGC|GOBAR_DD26878	PEK_PEK	Dt11	59053492-59059559	Gorai.007G322900.1	PEK_PEK	D7	54084668-54089631
gnl|CHGC|GOBAR_DD32519	RLK-Pelle_DLSV	Dt11	59737971-59739806	Gorai.007G326000.2	RLK-Pelle_DLSV	D7	54556610-54560391
gnl|CHGC|GOBAR_DD37584	RLK-Pelle_L-LEC	Dt11	59866664-59872479	Gorai.007G329800.1	RLK-Pelle_L-LEC	D7	55199441-55203920
gnl|CHGC|GOBAR_DD35294	RLK-Pelle_DLSV	Dt11	59905571-59914218	Gorai.007G330300.1	RLK-Pelle_DLSV	D7	55236228-55241641
gnl|CHGC|GOBAR_DD31160	RLK-Pelle_LRK10L-2	Dt11	60567139-60570195	Gorai.007G334900.1	RLK-Pelle_LRK10L-2	D7	55923662-55926962
gnl|CHGC|GOBAR_DD18849	RLK-Pelle_RLCK-VIIa-1	Dt11	62244785-62249874	Gorai.007G349400.1	RLK-Pelle_RLCK-VIIa-1	D7	57951540-57955486
gnl|CHGC|GOBAR_DD21968	RLK-Pelle_L-LEC	Dt11	64873027-64874960	Gorai.007G376900.1	RLK-Pelle_L-LEC	D7	60799768-60801458
gnl|CHGC|GOBAR_DD35997	RLK-Pelle_DLSV	Dt11	65038434-65040510	Gorai.007G378900.1	RLK-Pelle_DLSV	D7	60905645-60908880
gnl|CHGC|GOBAR_DD14243	RLK-Pelle_LysM	Dt11	3984729-3986621	Gorai.007G248700.1	RLK-Pelle_LysM	D7	38852031-38854043
gnl|CHGC|GOBAR_DD33424	RLK-Pelle_L-LEC	Dt12	1427206-1430275	Gorai.008G012800.1	RLK-Pelle_L-LEC	D8	1407668-1411166
gnl|CHGC|GOBAR_DD15165	RLK-Pelle_RLCK-VI	Dt12	3782314-3784765	Gorai.008G036300.2	RLK-Pelle_RLCK-VI	D8	4517047-4519719
gnl|CHGC|GOBAR_DD20830	RLK-Pelle_RLCK-XII-1	Dt12	4941469-4945118	Gorai.008G040100.1	RLK-Pelle_RLCK-XII-1	D8	5162205-5166605
gnl|CHGC|GOBAR_DD25081	CMGC_GSK	Dt12	5758447-5761969	Gorai.008G045800.1	CMGC_GSK	D8	6198704-6203731
gnl|CHGC|GOBAR_DD10301	TKL-Pl-6	Dt12	6423158-6429546	Gorai.008G049200.1	TKL-Pl-6	D8	6849456-6857874
gnl|CHGC|GOBAR_DD05774	RLK-Pelle_CrRLK1L-1	Dt12	7367909-7370464	Gorai.008G053200.1	RLK-Pelle_CrRLK1L-1	D8	7596657-7599218
gnl|CHGC|GOBAR_DD12278	RLK-Pelle_WAK_LRK10L-1	Dt12	7973741-7980881	Gorai.008G056600.1	RLK-Pelle_WAK_LRK10L-1	D8	8642485-8648731
gnl|CHGC|GOBAR_DD18806	RLK-Pelle_RLCK-VI	Dt12	8617634-8620133	Gorai.008G058700.1	RLK-Pelle_RLCK-VI	D8	9230029-9233009
gnl|CHGC|GOBAR_DD23419	RLK-Pelle_LRR-I-2	Dt12	8947391-8950195	Gorai.008G060300.4	RLK-Pelle_LRR-I-2	D8	9604815-9608645
gnl|CHGC|GOBAR_DD02428	CAMK_OST1L	Dt12	11445534-11448580	Gorai.008G073200.1	CAMK_OST1L	D8	12770650-12774479
gnl|CHGC|GOBAR_DD32025	RLK-Pelle_CrRLK1L-1	Dt12	15697144-15699615	Gorai.008G078800.1	RLK-Pelle_CrRLK1L-1	D8	15158892-15161360
gnl|CHGC|GOBAR_DD08132	RLK-Pelle_LRR-I-1	Dt12	19806474-19810753	Gorai.008G088500.1	RLK-Pelle_LRR-I-1	D8	20129003-20134302
gnl|CHGC|GOBAR_DD30934	RLK-Pelle_RLCK-VI	Dt12	23690376-23693219	Gorai.008G094600.1	RLK-Pelle_RLCK-VI	D8	25258612-25262393
gnl|CHGC|GOBAR_DD27365	RLK-Pelle_SD-2b	Dt12	35137692-35140121	Gorai.008G120700.1	RLK-Pelle_SD-2b	D8	35717889-35720857
gnl|CHGC|GOBAR_DD31385	TKL-Pl-5	Dt12	35299407-35303441	Gorai.008G121800.1	TKL-Pl-5	D8	36021052-36024939
gnl|CHGC|GOBAR_DD12103	RLK-Pelle_URK-3	Dt12	37552308-37555120	Gorai.008G132100.1	RLK-Pelle_URK-3	D8	37810739-37813761
gnl|CHGC|GOBAR_DD23166	RLK-Pelle_SD-2b	Dt12	40088863-40091730	Gorai.008G151000.1	RLK-Pelle_SD-2b	D8	40676871-40679298
gnl|CHGC|GOBAR_DD28469	RLK-Pelle_DLSV	Dt12	41979461-41982186	Gorai.008G160000.3	RLK-Pelle_DLSV	D8	42562753-42566746
gnl|CHGC|GOBAR_DD28668	RLK-Pelle_LRR-IX	Dt12	43808876-43811822	Gorai.008G170100.1	RLK-Pelle_LRR-IX	D8	44422745-44426129
gnl|CHGC|GOBAR_DD06970	RLK-Pelle_LRR-III	Dt12	44088142-44090720	Gorai.008G171200.1	RLK-Pelle_LRR-III	D8	44616321-44621133
gnl|CHGC|GOBAR_DD28441	RLK-Pelle_LRR-XV	Dt12	44828768-44832152	Gorai.008G176800.1	RLK-Pelle_LRR-XV	D8	45312729-45316112
gnl|CHGC|GOBAR_DD14081	TKL-Pl-5	Dt12	45136956-45141703	Gorai.008G179300.3	TKL-Pl-5	D8	45574634-45579790
gnl|CHGC|GOBAR_DD22406	Group-Pl-4	Dt12	45682303-45686491	Gorai.008G183200.1	Group-Pl-4	D8	46127047-46137950
gnl|CHGC|GOBAR_DD12132	RLK-Pelle_PERK-1	Dt12	46900328-46906557	Gorai.008G188800.1	RLK-Pelle_PERK-1	D8	47083627-47089502
gnl|CHGC|GOBAR_DD20981	RLK-Pelle_LRR-III	Dt12	50142583-50144293	Gorai.008G214600.1	RLK-Pelle_LRR-III	D8	50139357-50141978
gnl|CHGC|GOBAR_DD21506	STE_STE7	Dt12	51209081-51210041	Gorai.008G225100.1	STE_STE7	D8	51168116-51169144
gnl|CHGC|GOBAR_DD38162	RLK-Pelle_RLCK-XII-1	Dt12	53253436-53258759	Gorai.008G246800.4	RLK-Pelle_RLCK-XII-1	D8	53105106-53110603
gnl|CHGC|GOBAR_DD32461	RLK-Pelle_SD-2b	Dt12	55948078-55952279	Gorai.008G272500.1	RLK-Pelle_SD-2b	D8	55149828-55152821
gnl|CHGC|GOBAR_DD20092	RLK-Pelle_CrRLK1L-1	Dt12	56126775-56130418	Gorai.008G275200.1	RLK-Pelle_CrRLK1L-1	D8	55327198-55330296
gnl|CHGC|GOBAR_DD20097	RLK-Pelle_RLCK-IXb	Dt12	56167399-56172441	Gorai.008G275700.1	RLK-Pelle_RLCK-IXb	D8	55367748-55373283
gnl|CHGC|GOBAR_DD26669	CAMK_CDPK	Dt12	56435069-56443052	Gorai.008G280900.1	CAMK_CDPK	D8	55759214-55762989
gnl|CHGC|GOBAR_DD08721	RLK-Pelle_RLCK-XI	Dt12	56575042-56576983	Gorai.008G282500.1	RLK-Pelle_RLCK-XI	D8	55879506-55882086
gnl|CHGC|GOBAR_DD18778	CMGC_MAPK	Dt12	57144267-57149177	Gorai.008G289200.1	CMGC_MAPK	D8	56399946-56406216
gnl|CHGC|GOBAR_DD18777	TKL_CTR1-DRK-2	Dt12	57159029-57167482	Gorai.008G289300.1	TKL_CTR1-DRK-2	D8	56413620-56422901
gnl|CHGC|GOBAR_DD37597	STE_STE7	Dt12	57410159-57411130	Gorai.008G291700.1	STE_STE7	D8	56597189-56598160
gnl|CHGC|GOBAR_DD32888	TKL-Pl-4	Dt12	57771956-57775528	Gorai.008G294700.1	TKL-Pl-4	D8	56813357-56817413
gnl|CHGC|GOBAR_DD07594	CMGC_MAPK	Dt12	12798596-12799790	Gorai.008G065400.3	CMGC_MAPK	D8	10488803-10490233
gnl|CHGC|GOBAR_DD31382	RLK-Pelle_RLCK-XII-1	Dt12	35285636-35288543	Gorai.008G122000.1	RLK-Pelle_RLCK-XII-1	D8	36035019-36039050
gnl|CHGC|GOBAR_DD35561	RLK-Pelle_RLCK-VIII	Dt12	36934421-36936518	Gorai.008G135600.1	RLK-Pelle_RLCK-VIII	D8	38381303-38384894
gnl|CHGC|GOBAR_DD24292	STE_STE-Pl	Dt12	38349436-38357656	Gorai.008G149400.1	STE_STE-Pl	D8	40470833-40484910
gnl|CHGC|GOBAR_DD28470	RLK-Pelle_DLSV	Dt12	41972020-41974462	Gorai.008G160100.2	RLK-Pelle_DLSV	D8	42570462-42573494
gnl|CHGC|GOBAR_DD19509	STE_STE7	Dt12	58076852-58078041	Gorai.008G291800.1	STE_STE7	D8	56603652-56604617
gnl|CHGC|GOBAR_DD30032	NEK	Dt13	58739041-58744482	Gorai.009G082900.1	NEK	D9	6049345-6056134
gnl|CHGC|GOBAR_DD29111	TKL-Pl-3	Dt13	55755-65359	Gorai.013G001000.1	TKL-Pl-3	D13	54513-64416
gnl|CHGC|GOBAR_DD28847	CAMK_CDPK	Dt13	185099-190530	Gorai.013G003100.2	CAMK_CDPK	D13	223969-228346
gnl|CHGC|GOBAR_DD28344	RLK-Pelle_SD-2b	Dt13	673020-675452	Gorai.013G009700.1	RLK-Pelle_SD-2b	D13	647366-649798
gnl|CHGC|GOBAR_DD04373	CMGC_CDK-CDK8	Dt13	811934-817845	Gorai.013G013100.1	CMGC_CDK-CDK8	D13	885517-888039
gnl|CHGC|GOBAR_DD04376	RLK-Pelle_LRK10L-2	Dt13	830731-834891	Gorai.013G013500.1	RLK-Pelle_LRK10L-2	D13	909641-912903
gnl|CHGC|GOBAR_DD04419	RLK-Pelle_CR4L	Dt13	1168104-1170517	Gorai.013G018100.1	RLK-Pelle_CR4L	D13	1245619-1248403
gnl|CHGC|GOBAR_DD04225	RLK-Pelle_CrRLK1L-1	Dt13	1700020-1702446	Gorai.013G023800.1	RLK-Pelle_CrRLK1L-1	D13	1734408-1736961
gnl|CHGC|GOBAR_DD34146	RLK-Pelle_LRR-IX	Dt13	2697268-2700170	Gorai.013G030200.1	RLK-Pelle_LRR-IX	D13	2278855-2282354
gnl|CHGC|GOBAR_DD11904	RLK-Pelle_SD-2b	Dt13	3099584-3103011	Gorai.013G034300.1	RLK-Pelle_SD-2b	D13	2630377-2632770
gnl|CHGC|GOBAR_DD32855	RLK-Pelle_L-LEC	Dt13	5659868-5661685	Gorai.013G054200.1	RLK-Pelle_L-LEC	D13	5219031-5221076
gnl|CHGC|GOBAR_DD24720	RLK-Pelle_L-LEC	Dt13	5812181-5814280	Gorai.013G054300.1	RLK-Pelle_L-LEC	D13	5239535-5241706
gnl|CHGC|GOBAR_DD24673	RLK-Pelle_LRR-III	Dt13	7139040-7141471	Gorai.013G062400.1	RLK-Pelle_LRR-III	D13	6856850-6859281
gnl|CHGC|GOBAR_DD24671	RLK-Pelle_LRR-II	Dt13	7168919-7176500	Gorai.013G063000.1	RLK-Pelle_LRR-II	D13	6951190-6962040
gnl|CHGC|GOBAR_DD01782	BUB	Dt13	9587948-9592332	Gorai.013G075800.2	BUB	D13	9328315-9333132
gnl|CHGC|GOBAR_DD07771	RLK-Pelle_RLCK-VIIa-2	Dt13	10255863-10261038	Gorai.013G077800.1	RLK-Pelle_RLCK-VIIa-2	D13	9971374-9975960
gnl|CHGC|GOBAR_DD27459	CMGC_DYRK-PRP4	Dt13	11663391-11670604	Gorai.013G081700.3	CMGC_DYRK-PRP4	D13	11151269-11156853
gnl|CHGC|GOBAR_DD22661	RLK-Pelle_RLCK-VIIa-2	Dt13	11866616-11868616	Gorai.013G083000.1	RLK-Pelle_RLCK-VIIa-2	D13	11583041-11584772
gnl|CHGC|GOBAR_DD22662	RLK-Pelle_RLCK-VIIa-2	Dt13	11869036-11871503	Gorai.013G083100.1	RLK-Pelle_RLCK-VIIa-2	D13	11584839-11588588
gnl|CHGC|GOBAR_DD06476	TKL-Pl-5	Dt13	14479823-14484200	Gorai.013G089100.2	TKL-Pl-5	D13	13953492-13958608
gnl|CHGC|GOBAR_DD01583	RLK-Pelle_LRR-XV	Dt13	16527837-16530983	Gorai.013G094500.1	RLK-Pelle_LRR-XV	D13	15506132-15509278
gnl|CHGC|GOBAR_DD06588	RLK-Pelle_CrRLK1L-1	Dt13	17030824-17033179	Gorai.013G096500.1	RLK-Pelle_CrRLK1L-1	D13	16368680-16371267
gnl|CHGC|GOBAR_DD00372	RLK-Pelle_LRR-II	Dt13	21033613-21036591	Gorai.013G102600.1	RLK-Pelle_LRR-II	D13	19083931-19087634
gnl|CHGC|GOBAR_DD05705	CMGC_CDK-CRK7-CDK9	Dt13	38096995-38100413	Gorai.013G134700.1	CMGC_CDK-CRK7-CDK9	D13	35720040-35722444
gnl|CHGC|GOBAR_DD29925	STE_STE20-Fray	Dt13	48583752-48584918	Gorai.013G174600.1	STE_STE20-Fray	D13	46321932-46323098
gnl|CHGC|GOBAR_DD29624	CMGC_DYRK-YAK	Dt13	50448878-50460364	Gorai.013G185200.1	CMGC_DYRK-YAK	D13	48406903-48419794
gnl|CHGC|GOBAR_DD37981	NEK	Dt13	52781224-52784956	Gorai.013G201300.1	NEK	D13	51227871-51233218
gnl|CHGC|GOBAR_DD02976	RLK-Pelle_Extensin	Dt13	53462116-53463989	Gorai.013G204600.1	RLK-Pelle_Extensin	D13	51563071-51565381
gnl|CHGC|GOBAR_DD32798	RLK-Pelle_LRR-VII-2	Dt13	54768211-54770537	Gorai.013G216200.1	RLK-Pelle_LRR-VII-2	D13	53610858-53613766
gnl|CHGC|GOBAR_DD27510	CAMK_CAMKL-CHK1	Dt13	54833019-54834314	Gorai.013G216700.1	CAMK_CAMKL-CHK1	D13	53673117-53674629
gnl|CHGC|GOBAR_DD22733	CK1_CK1-Pl	Dt13	55135652-55139662	Gorai.013G219500.2	CK1_CK1-Pl	D13	53935720-53941175
gnl|CHGC|GOBAR_DD16945	RLK-Pelle_RLCK-VIIa-2	Dt13	55631091-55632807	Gorai.013G224000.1	RLK-Pelle_RLCK-VIIa-2	D13	54379681-54381829
gnl|CHGC|GOBAR_DD16997	CK1_CK1	Dt13	55886282-55891237	Gorai.013G227100.1	CK1_CK1	D13	54634033-54640067
gnl|CHGC|GOBAR_DD17022	STE_STE7	Dt13	56090476-56093633	Gorai.013G229600.1	STE_STE7	D13	54835568-54839071
gnl|CHGC|GOBAR_DD22450	RLK-Pelle_LRR-III	Dt13	56233706-56235841	Gorai.013G231600.1	RLK-Pelle_LRR-III	D13	55005135-55006011
gnl|CHGC|GOBAR_DD23235	RLK-Pelle_CrRLK1L-1	Dt13	56583503-56586226	Gorai.013G235600.1	RLK-Pelle_CrRLK1L-1	D13	55359418-55362142
gnl|CHGC|GOBAR_DD16104	RLK-Pelle_RLCK-VIIa-2	Dt13	57358052-57361731	Gorai.013G242000.1	RLK-Pelle_RLCK-VIIa-2	D13	56112247-56118122
gnl|CHGC|GOBAR_DD30036	TLK	Dt13	58768971-58773264	Gorai.013G256500.1	TLK	D13	57259752-57268832
gnl|CHGC|GOBAR_DD08260	RLK-Pelle_RLCK-IXb	Dt13	58991008-58995101	Gorai.013G264000.1	RLK-Pelle_RLCK-IXb	D13	57742532-57747382
gnl|CHGC|GOBAR_DD08241	RLK-Pelle_RLCK-VIIa-1	Dt13	59110528-59112992	Gorai.013G265900.1	RLK-Pelle_RLCK-VIIa-1	D13	57860416-57863530
gnl|CHGC|GOBAR_DD24266	STE_STE11	Dt13	59441835-59443291	Gorai.013G269600.1	STE_STE11	D13	58117295-58118879
gnl|CHGC|GOBAR_DD32410	WNK_NRBP	Dt13	59627824-59630838	Gorai.013G272100.1	WNK_NRBP	D13	58253387-58257230
gnl|CHGC|GOBAR_DD37414	RLK-Pelle_RLCK-VIIa-2	Dt2	54818-58542	Gorai.005G001500.1	RLK-Pelle_RLCK-VIIa-2	D5	89115-93142
gnl|CHGC|GOBAR_DD12905	Group-Pl-4	Dt2	264955-267539	Gorai.005G003400.1	Group-Pl-4	D5	181439-184140
gnl|CHGC|GOBAR_DD12927	CAMK_CAMKL-CHK1	Dt2	430721-432073	Gorai.005G005600.1	CAMK_CAMKL-CHK1	D5	356522-359311
gnl|CHGC|GOBAR_DD32134	CAMK_CDPK	Dt2	2643634-2647420	Gorai.005G019800.1	CAMK_CDPK	D5	1578906-1582704
gnl|CHGC|GOBAR_DD24571	RLK-Pelle_WAK	Dt2	2779018-2783380	Gorai.005G021500.1	RLK-Pelle_WAK	D5	1780743-1783867
gnl|CHGC|GOBAR_DD35659	RLK-Pelle_WAK	Dt2	2900700-2902841	Gorai.005G021600.1	RLK-Pelle_WAK	D5	1788662-1797914
gnl|CHGC|GOBAR_DD04603	RLK-Pelle_WAK	Dt2	4606424-4612560	Gorai.005G022000.1	RLK-Pelle_WAK	D5	1842909-1847650
gnl|CHGC|GOBAR_DD04605	TKL-Pl-6	Dt2	4621489-4628194	Gorai.005G035500.1	TKL-Pl-6	D5	3370861-3375903
gnl|CHGC|GOBAR_DD04606	CMGC_MAPK	Dt2	4637818-4643023	Gorai.005G035600.2	CMGC_MAPK	D5	3385199-3391480
gnl|CHGC|GOBAR_DD27996	WNK_NRBP	Dt2	5312977-5316023	Gorai.005G042400.1	WNK_NRBP	D5	4050153-4053108
gnl|CHGC|GOBAR_DD03342	RLK-Pelle_CrRLK1L-1	Dt2	8101041-8103337	Gorai.005G067100.1	RLK-Pelle_CrRLK1L-1	D5	7148352-7150898
gnl|CHGC|GOBAR_DD19032	RLK-Pelle_SD-2b	Dt2	10042684-10043686	Gorai.005G075600.1	RLK-Pelle_SD-2b	D5	8608503-8611061
gnl|CHGC|GOBAR_DD15469	RLK-Pelle_L-LEC	Dt2	10880171-10882223	Gorai.005G080800.1	RLK-Pelle_L-LEC	D5	9631693-9633964
gnl|CHGC|GOBAR_DD15472	RLK-Pelle_LRR-XI-1	Dt2	10995879-10999343	Gorai.005G081200.1	RLK-Pelle_LRR-XI-1	D5	9750584-9754235
gnl|CHGC|GOBAR_DD38222	RLK-Pelle_WAK	Dt2	11834821-11843564	Gorai.005G085800.1	RLK-Pelle_WAK	D5	10729509-10733065
gnl|CHGC|GOBAR_DD05350	RLK-Pelle_RKF3	Dt2	13056056-13057708	Gorai.005G088300.1	RLK-Pelle_RKF3	D5	11619104-11621301
gnl|CHGC|GOBAR_DD17680	RLK-Pelle_RLCK-VIIa-2	Dt2	23371523-23374858	Gorai.005G114200.1	RLK-Pelle_RLCK-VIIa-2	D5	21880642-21884624
gnl|CHGC|GOBAR_DD03635	AGC_NDR	Dt2	25573272-25581405	Gorai.005G119300.1	AGC_NDR	D5	24784557-24791966
gnl|CHGC|GOBAR_DD08747	RLK-Pelle_LRR-III	Dt2	26978290-26980587	Gorai.005G120900.1	RLK-Pelle_LRR-III	D5	25354767-25358499
gnl|CHGC|GOBAR_DD32329	CMGC_MAPK	Dt2	28147668-28151244	Gorai.005G123100.1	CMGC_MAPK	D5	26853885-26858213
gnl|CHGC|GOBAR_DD04001	CMGC_DYRK-PRP4	Dt2	36077247-36088672	Gorai.005G135000.1	CMGC_DYRK-PRP4	D5	34301440-34309417
gnl|CHGC|GOBAR_DD12428	STE_STE20-Pl	Dt2	42137713-42142730	Gorai.005G146100.1	STE_STE20-Pl	D5	39616482-39624305
gnl|CHGC|GOBAR_DD03950	RLK-Pelle_LRR-Xb-1	Dt2	44161888-44164768	Gorai.005G151100.1	RLK-Pelle_LRR-Xb-1	D5	41966281-41969875
gnl|CHGC|GOBAR_DD23949	CMGC_MAPK	Dt2	49509319-49512212	Gorai.005G161300.1	CMGC_MAPK	D5	46634314-46639125
gnl|CHGC|GOBAR_DD03791	RLK-Pelle_LRR-III	Dt2	52383779-52387597	Gorai.005G169100.1	RLK-Pelle_LRR-III	D5	49534248-49538596
gnl|CHGC|GOBAR_DD16566	RLK-Pelle_LRR-I-1	Dt2	53793256-53798308	Gorai.005G173400.1	RLK-Pelle_LRR-I-1	D5	50371056-50377123
gnl|CHGC|GOBAR_DD01260	RLK-Pelle_LysM	Dt2	55432018-55434705	Gorai.005G179900.1	RLK-Pelle_LysM	D5	52716701-52719664
gnl|CHGC|GOBAR_DD13824	RLK-Pelle_URK-2	Dt2	56222930-56225260	Gorai.005G183100.1	RLK-Pelle_URK-2	D5	53500256-53502826
gnl|CHGC|GOBAR_DD10528	RLK-Pelle_RLCK-VIIb	Dt2	57107825-57109960	Gorai.005G184800.1	RLK-Pelle_RLCK-VIIb	D5	54258583-54261522
gnl|CHGC|GOBAR_DD24540	RLK-Pelle_LRR-Xa	Dt2	57643971-57645807	Gorai.005G188100.1	RLK-Pelle_LRR-Xa	D5	54817969-54821689
gnl|CHGC|GOBAR_DD26422	RLK-Pelle_WAK_LRK10L-1	Dt2	57924776-57926683	Gorai.005G189300.1	RLK-Pelle_WAK_LRK10L-1	D5	55043683-55045590
gnl|CHGC|GOBAR_DD19798	RLK-Pelle_LRR-III	Dt2	59063488-59066243	Gorai.005G192800.1	RLK-Pelle_LRR-III	D5	56222467-56226029
gnl|CHGC|GOBAR_DD33995	RLK-Pelle_LRR-III	Dt2	59247287-59251158	Gorai.005G193500.1	RLK-Pelle_LRR-III	D5	56314506-56317700
gnl|CHGC|GOBAR_DD27210	CMGC_CDK-CRK7-CDK9	Dt2	60547816-60551024	Gorai.005G200800.1	CMGC_CDK-CRK7-CDK9	D5	57674133-57679132
gnl|CHGC|GOBAR_DD17332	RLK-Pelle_LRR-V	Dt2	61017695-61023885	Gorai.005G204500.2	RLK-Pelle_LRR-V	D5	58382212-58389756
gnl|CHGC|GOBAR_DD31651	RLK-Pelle_SD-2b	Dt2	61216009-61219682	Gorai.005G207100.1	RLK-Pelle_SD-2b	D5	58685117-58687582
gnl|CHGC|GOBAR_DD34350	RLK-Pelle_DLSV	Dt2	61301163-61304931	Gorai.005G207600.1	RLK-Pelle_DLSV	D5	58782049-58786133
gnl|CHGC|GOBAR_DD33223	RLK-Pelle_DLSV	Dt2	61386667-61390723	Gorai.005G207800.1	RLK-Pelle_DLSV	D5	58797703-58802096
gnl|CHGC|GOBAR_DD21104	RLK-Pelle_LRR-III	Dt2	64020058-64021973	Gorai.005G239500.1	RLK-Pelle_LRR-III	D5	62080730-62082565
gnl|CHGC|GOBAR_DD03872	RLK-Pelle_RLCK-V	Dt2	64324711-64327896	Gorai.005G243300.1	RLK-Pelle_RLCK-V	D5	62398990-62403180
gnl|CHGC|GOBAR_DD35710	RLK-Pelle_LRR-XI-1	Dt2	65909932-65913846	Gorai.005G265400.1	RLK-Pelle_LRR-XI-1	D5	63876424-63881070
gnl|CHGC|GOBAR_DD27861	AGC_RSK-2	Dt2	66082730-66084586	Gorai.005G267200.1	AGC_RSK-2	D5	63976457-63979229
gnl|CHGC|GOBAR_DD37404	RLK-Pelle_LRR-VIII-1	Dt2	79-4979	Gorai.005G002700.1	RLK-Pelle_LRR-VIII-1	D5	136764-144255
gnl|CHGC|GOBAR_DD15475	RLK-Pelle_SD-2b	Dt2	11037219-11039552	Gorai.005G080200.1	RLK-Pelle_SD-2b	D5	9463840-9466173
gnl|CHGC|GOBAR_DD37585	RLK-Pelle_WAK	Dt2	11875032-11877323	Gorai.005G086500.1	RLK-Pelle_WAK	D5	11019964-11022357
gnl|CHGC|GOBAR_DD06427	RLK-Pelle_WAK	Dt2	12347130-12352302	Gorai.005G086700.1	RLK-Pelle_WAK	D5	11124297-11126718
gnl|CHGC|GOBAR_DD08744	RLK-Pelle_LRR-VIII-1	Dt2	26729514-26737583	Gorai.005G121200.1	RLK-Pelle_LRR-VIII-1	D5	25609116-25617532
gnl|CHGC|GOBAR_DD24352	TKL-Pl-4	Dt2	34775512-34779875	Gorai.005G136700.5	TKL-Pl-4	D5	35364201-35368845
gnl|CHGC|GOBAR_DD03788	CMGC_CDK-PITSLRE	Dt2	52275380-52278649	Gorai.005G170300.1	CMGC_CDK-PITSLRE	D5	49845864-49852364
gnl|CHGC|GOBAR_DD19801	RLK-Pelle_WAK_LRK10L-1	Dt2	59032516-59039302	Gorai.005G193100.1	RLK-Pelle_WAK_LRK10L-1	D5	56257115-56264240
gnl|CHGC|GOBAR_DD21106	CAMK_OST1L	Dt2	63979839-63983421	Gorai.005G239800.1	CAMK_OST1L	D5	62117268-62121647
gnl|CHGC|GOBAR_DD27855	RLK-Pelle_LRR-XI-1	Dt2	66042297-66045786	Gorai.005G268400.1	RLK-Pelle_LRR-XI-1	D5	64026789-64030996
gnl|CHGC|GOBAR_DD12898	RLK-Pelle_LRR-VIII-1	Dt2	223272-230443	Gorai.011G125500.1	RLK-Pelle_LRR-VIII-1	D11	17784723-17789721
gnl|CHGC|GOBAR_DD33224	RLK-Pelle_DLSV	Dt2	61373532-61377327	Gorai.013G072500.1	RLK-Pelle_DLSV	D13	8636497-8640397
gnl|CHGC|GOBAR_DD21099	CAMK_CDPK	Dt2	64066521-64070871	Gorai.013G042100.1	CAMK_CDPK	D13	3571963-3577689
gnl|CHGC|GOBAR_DD22348	IRE1	Dt3	124190-128556	Gorai.003G001300.1	IRE1	D3	80706-86351
gnl|CHGC|GOBAR_DD21083	RLK-Pelle_WAK	Dt3	811479-813604	Gorai.003G010400.1	RLK-Pelle_WAK	D3	643111-645574
gnl|CHGC|GOBAR_DD07547	CMGC_MAPK	Dt3	869969-872484	Gorai.003G012800.1	CMGC_MAPK	D3	820961-823966
gnl|CHGC|GOBAR_DD20307	RLK-Pelle_L-LEC	Dt3	4116261-4118294	Gorai.003G036300.1	RLK-Pelle_L-LEC	D3	3747350-3749556
gnl|CHGC|GOBAR_DD10473	RLK-Pelle_RLCK-XII-2	Dt3	7569381-7570385	Gorai.003G049400.1	RLK-Pelle_WAK	D3	7005050-7006887
gnl|CHGC|GOBAR_DD38070	RLK-Pelle_PERK-1	Dt3	12131360-12136442	Gorai.003G065300.1	RLK-Pelle_PERK-1	D3	13089837-13094932
gnl|CHGC|GOBAR_DD02562	CAMK_CDPK	Dt3	24050012-24052861	Gorai.003G092900.1	CAMK_CDPK	D3	28230106-28234296
gnl|CHGC|GOBAR_DD05217	CMGC_CLK	Dt3	37874903-37879189	Gorai.003G107300.1	CMGC_CLK	D3	32927536-32931424
gnl|CHGC|GOBAR_DD01415	RLK-Pelle_WAK	Dt3	40855844-40858967	Gorai.003G113700.1	RLK-Pelle_WAK	D3	34612625-34616166
gnl|CHGC|GOBAR_DD02076	CMGC_CDK-CRK7-CDK9	Dt3	42052211-42056409	Gorai.003G118400.1	CMGC_CDK-CRK7-CDK9	D3	35760371-35765330
gnl|CHGC|GOBAR_DD27083	RLK-Pelle_CrRLK1L-1	Dt3	45341507-45344741	Gorai.003G137700.1	RLK-Pelle_CrRLK1L-1	D3	39713762-39717062
gnl|CHGC|GOBAR_DD25222	STE_STE11	Dt3	46144313-46145559	Gorai.003G146500.1	STE_STE11	D3	41354970-41356919
gnl|CHGC|GOBAR_DD22637	CAMK_CAMKL-CHK1	Dt3	46542391-46543716	Gorai.003G152000.1	CAMK_CAMKL-CHK1	D3	42010452-42013036
gnl|CHGC|GOBAR_DD22634	CAMK_CAMKL-CHK1	Dt3	46577151-46578313	Gorai.003G152300.1	CAMK_CAMKL-CHK1	D3	42049994-42052206
gnl|CHGC|GOBAR_DD26440	RLK-Pelle_RLCK-VIIa-2	Dt3	46841686-46848844	Gorai.003G154000.1	RLK-Pelle_RLCK-VIIa-2	D3	42278679-42286401
gnl|CHGC|GOBAR_DD22182	CMGC_MAPK	Dt3	47029246-47032713	Gorai.003G155700.1	CMGC_MAPK	D3	42470910-42474929
gnl|CHGC|GOBAR_DD05285	RLK-Pelle_LRR-VI-2	Dt3	47389568-47392691	Gorai.003G159600.1	RLK-Pelle_LRR-VI-2	D3	42880071-42883827
gnl|CHGC|GOBAR_DD08571	RLK-Pelle_RLCK-VIIa-2	Dt3	49348856-49351032	Gorai.003G177700.1	RLK-Pelle_RLCK-VIIa-2	D3	44909997-44912409
gnl|CHGC|GOBAR_DD03270	WNK_NRBP	Dt3	34210904-34213760	Gorai.008G257300.1	WNK_NRBP	D8	53908072-53911893
gnl|CHGC|GOBAR_DD27126	RLK-Pelle_L-LEC	Dt4	2770-4689	Gorai.012G001800.1	RLK-Pelle_L-LEC	D12	198323-201051
gnl|CHGC|GOBAR_DD16910	ULK_Fused	Dt4	948653-958852	Gorai.012G007600.2	ULK_Fused	D12	854755-862185
gnl|CHGC|GOBAR_DD04449	RLK-Pelle_RLCK-VIIa-2	Dt4	1427031-1431243	Gorai.012G009800.1	RLK-Pelle_RLCK-VIIa-2	D12	1069170-1074963
gnl|CHGC|GOBAR_DD01308	TKL-Pl-1	Dt4	2445160-2459381	Gorai.012G018700.1	TKL-Pl-1	D12	2219468-2233238
gnl|CHGC|GOBAR_DD31587	AGC_RSK-2	Dt4	3056451-3060422	Gorai.012G023400.1	AGC_RSK-2	D12	2875885-2879885
gnl|CHGC|GOBAR_DD33735	RLK-Pelle_RLCK-VIIa-1	Dt4	3882718-3885115	Gorai.012G029300.1	RLK-Pelle_RLCK-VIIa-1	D12	3651086-3652909
gnl|CHGC|GOBAR_DD26810	RLK-Pelle_SD-2b	Dt4	4206673-4208989	Gorai.012G032900.1	RLK-Pelle_SD-2b	D12	4064326-4066680
gnl|CHGC|GOBAR_DD03077	RLK-Pelle_CrRLK1L-1	Dt4	4762395-4764956	Gorai.012G038800.1	RLK-Pelle_CrRLK1L-1	D12	4840401-4843151
gnl|CHGC|GOBAR_DD09665	RLK-Pelle_RLCK-V	Dt4	4931764-4934711	Gorai.012G040400.2	RLK-Pelle_RLCK-V	D12	5006728-5010476
gnl|CHGC|GOBAR_DD09672	CMGC_MAPK	Dt4	5091678-5095588	Gorai.012G041500.1	CMGC_MAPK	D12	5215912-5222014
gnl|CHGC|GOBAR_DD21856	TKL-Pl-5	Dt4	5341762-5349837	Gorai.012G042800.1	TKL-Pl-5	D12	5409028-5416372
gnl|CHGC|GOBAR_DD33381	CAMK_CDPK	Dt4	5675841-5680866	Gorai.012G045700.1	CAMK_CDPK	D12	5721482-5727068
gnl|CHGC|GOBAR_DD25328	TKL_CTR1-DRK-1	Dt4	5805804-5820001	Gorai.012G046800.2	TKL_CTR1-DRK-1	D12	5857111-5871617
gnl|CHGC|GOBAR_DD18089	CMGC_CDK-Pl	Dt4	5935726-5937777	Gorai.012G047600.1	CMGC_CDK-Pl	D12	5984971-5987585
gnl|CHGC|GOBAR_DD03697	RLK-Pelle_RLCK-VIIa-2	Dt4	7586087-7589510	Gorai.012G055500.1	RLK-Pelle_RLCK-VIIa-2	D12	7438797-7443360
gnl|CHGC|GOBAR_DD04882	AGC_RSK-2	Dt4	8086790-8090965	Gorai.012G057700.1	AGC_RSK-2	D12	7895101-7898428
gnl|CHGC|GOBAR_DD04884	RLK-Pelle_LRR-Xa	Dt4	8101707-8103430	Gorai.012G058000.1	RLK-Pelle_LRR-Xa	D12	7907789-7909947
gnl|CHGC|GOBAR_DD16668	AGC_RSK-2	Dt4	9033540-9035868	Gorai.012G064400.2	AGC_RSK-2	D12	9160151-9163346
gnl|CHGC|GOBAR_DD01482	RLK-Pelle_LysM	Dt4	14237935-14239950	Gorai.012G087700.1	RLK-Pelle_LysM	D12	14989201-14991359
gnl|CHGC|GOBAR_DD21920	RLK-Pelle_RLCK-IXb	Dt4	16340828-16345124	Gorai.012G095300.1	RLK-Pelle_RLCK-IXb	D12	17303278-17306531
gnl|CHGC|GOBAR_DD21450	RLK-Pelle_RLCK-VI	Dt4	16538113-16541028	Gorai.012G095500.1	RLK-Pelle_RLCK-VI	D12	17455219-17458257
gnl|CHGC|GOBAR_DD14343	RLK-Pelle_LRR-II	Dt4	19266754-19272585	Gorai.012G097800.1	RLK-Pelle_LRR-II	D12	20198057-20202694
gnl|CHGC|GOBAR_DD06238	RLK-Pelle_LRR-XII-1	Dt4	19811194-19817777	Gorai.012G098700.1	RLK-Pelle_LRR-XII-1	D12	20810133-20813481
gnl|CHGC|GOBAR_DD32307	RLK-Pelle_L-LEC	Dt4	35374578-35376663	Gorai.012G105900.1	RLK-Pelle_L-LEC	D12	23750185-23753070
gnl|CHGC|GOBAR_DD10689	RLK-Pelle_LRR-XII-1	Dt4	37299066-37301217	Gorai.012G106100.1	RLK-Pelle_LRR-XII-1	D12	23811900-23815163
gnl|CHGC|GOBAR_DD31923	RLK-Pelle_WAK_LRK10L-1	Dt4	37921549-37924300	Gorai.012G106700.1	RLK-Pelle_WAK_LRK10L-1	D12	23944675-23947425
gnl|CHGC|GOBAR_DD03531	Group-Pl-3	Dt4	38218706-38224277	Gorai.012G108100.1	Group-Pl-3	D12	24241336-24247467
gnl|CHGC|GOBAR_DD08345	RLK-Pelle_LRR-XI-2	Dt4	42973251-42974863	Gorai.012G124900.1	RLK-Pelle_LRR-XI-2	D12	28859421-28862498
gnl|CHGC|GOBAR_DD15726	RLK-Pelle_L-LEC	Dt4	43682256-43684301	Gorai.012G128000.1	RLK-Pelle_L-LEC	D12	29597216-29599476
gnl|CHGC|GOBAR_DD15725	CMGC_CDK-CRK7-CDK9	Dt4	43686358-43690710	Gorai.012G128100.1	CMGC_CDK-CRK7-CDK9	D12	29601244-29605837
gnl|CHGC|GOBAR_DD26559	CAMK_CDPK	Dt4	45204638-45206843	Gorai.012G138900.1	CAMK_CDPK	D12	31259337-31263004
gnl|CHGC|GOBAR_DD25151	RLK-Pelle_L-LEC	Dt4	45597532-45599388	Gorai.012G144100.1	RLK-Pelle_L-LEC	D12	31766008-31768028
gnl|CHGC|GOBAR_DD30781	RLK-Pelle_L-LEC	Dt4	45761862-45764132	Gorai.012G144600.1	RLK-Pelle_L-LEC	D12	31869024-31871183
gnl|CHGC|GOBAR_DD30776	RLK-Pelle_L-LEC	Dt4	45814899-45816362	Gorai.012G145400.1	RLK-Pelle_L-LEC	D12	31966418-31970513
gnl|CHGC|GOBAR_DD18292	TKL-Pl-4	Dt4	46930808-46939128	Gorai.012G157000.1	TKL-Pl-4	D12	33060282-33068833
gnl|CHGC|GOBAR_DD16712	RLK-Pelle_LRR-XI-1	Dt4	47210422-47213391	Gorai.012G162000.1	RLK-Pelle_LRR-XI-1	D12	33401403-33404721
gnl|CHGC|GOBAR_DD33857	CMGC_CDK-CRK7-CDK9	Dt4	47988471-47993012	Gorai.012G170000.1	CMGC_CDK-CRK7-CDK9	D12	33994546-33999092
gnl|CHGC|GOBAR_DD25415	RLK-Pelle_RLCK-VIIb	Dt4	48040833-48045160	Gorai.012G170900.1	RLK-Pelle_RLCK-VIIb	D12	34046086-34050154
gnl|CHGC|GOBAR_DD25421	RLK-Pelle_PERK-1	Dt4	48130888-48137009	Gorai.012G171700.1	RLK-Pelle_PERK-1	D12	34149028-34155624
gnl|CHGC|GOBAR_DD30339	CMGC_CDK-PITSLRE	Dt4	48438467-48441828	Gorai.012G174900.2	CMGC_CDK-PITSLRE	D12	34446565-34450903
gnl|CHGC|GOBAR_DD29987	RLK-Pelle_LRK10L-2	Dt4	48941378-48945577	Gorai.012G183300.1	RLK-Pelle_LRK10L-2	D12	35089341-35093910
gnl|CHGC|GOBAR_DD04441	RLK-Pelle_RLCK-IXb	Dt4	1324650-1329671	Gorai.012G010600.1	RLK-Pelle_RLCK-IXb	D12	1172873-1177608
gnl|CHGC|GOBAR_DD26804	WNK_NRBP	Dt4	4166080-4173476	Gorai.012G033500.1	WNK_NRBP	D12	4113089-4117017
gnl|CHGC|GOBAR_DD16662	TKL-Pl-4	Dt4	9003188-9005737	Gorai.012G064800.1	TKL-Pl-4	D12	9188839-9191944
gnl|CHGC|GOBAR_DD01474	RLK-Pelle_LRR-VI-1	Dt4	14097150-14100233	Gorai.012G088400.1	RLK-Pelle_LRR-VI-1	D12	15150073-15154383
gnl|CHGC|GOBAR_DD21447	RLK-Pelle_RLCK-XV	Dt4	16373394-16375356	Gorai.012G095600.1	RLK-Pelle_RLCK-XV	D12	17509915-17511871
gnl|CHGC|GOBAR_DD10693	RLK-Pelle_L-LEC	Dt4	37385745-37387760	Gorai.012G116100.1	RLK-Pelle_L-LEC	D12	26832862-26834874
gnl|CHGC|GOBAR_DD25150	RLK-Pelle_L-LEC	Dt4	45548669-45550828	Gorai.012G144200.1	RLK-Pelle_L-LEC	D12	31812381-31814549
gnl|CHGC|GOBAR_DD30782	RLK-Pelle_L-LEC	Dt4	45744079-45747440	Gorai.012G144900.1	RLK-Pelle_L-LEC	D12	31898247-31900779
gnl|CHGC|GOBAR_DD37355	RLK-Pelle_PERK-1	Dt5	1469421-1471693	Gorai.001G005700.1	RLK-Pelle_PERK-1	D1	520474-523900
gnl|CHGC|GOBAR_DD18442	RLK-Pelle_LRR-III	Dt5	3252666-3254555	Gorai.001G016300.1	RLK-Pelle_LRR-III	D1	1510150-1513112
gnl|CHGC|GOBAR_DD02183	RLK-Pelle_WAK	Dt5	22994081-22995152	Gorai.005G086300.1	RLK-Pelle_WAK	D5	10913628-10916466
gnl|CHGC|GOBAR_DD12332	RLK-Pelle_RLCK-IXb	Dt5	244587-251980	Gorai.009G001100.1	RLK-Pelle_LRR-III	D9	153984-156988
gnl|CHGC|GOBAR_DD15014	RLK-Pelle_RLCK-Os	Dt5	330294-331373	Gorai.009G004500.1	RLK-Pelle_RLCK-Os	D9	415868-417300
gnl|CHGC|GOBAR_DD15035	TKL-Pl-6	Dt5	490387-496691	Gorai.009G006600.3	TKL-Pl-6	D9	560124-567335
gnl|CHGC|GOBAR_DD28384	RLK-Pelle_LRR-II	Dt5	794735-797720	Gorai.009G008400.1	RLK-Pelle_LRR-II	D9	694888-697819
gnl|CHGC|GOBAR_DD30203	AGC_RSK-2	Dt5	1826268-1827835	Gorai.009G019600.1	AGC_RSK-2	D9	1512582-1514505
gnl|CHGC|GOBAR_DD24609	RLK-Pelle_LRR-XI-1	Dt5	2512607-2515714	Gorai.009G027700.1	RLK-Pelle_LRR-XI-1	D9	2100271-2103537
gnl|CHGC|GOBAR_DD14036	AGC_NDR	Dt5	2870239-2875202	Gorai.009G033500.1	AGC_NDR	D9	2494744-2501454
gnl|CHGC|GOBAR_DD12846	TKL-Pl-8	Dt5	3630750-3632691	Gorai.009G041400.1	TKL-Pl-8	D9	3038985-3041054
gnl|CHGC|GOBAR_DD23466	CMGC_CLK	Dt5	4643991-4647193	Gorai.009G052800.1	CMGC_CLK	D9	3798322-3801745
gnl|CHGC|GOBAR_DD37400	RLK-Pelle_L-LEC	Dt5	5080108-5086844	Gorai.009G057500.1	RLK-Pelle_L-LEC	D9	4142576-4144972
gnl|CHGC|GOBAR_DD26645	TKL-Pl-4	Dt5	5985064-5989604	Gorai.009G069900.2	TKL-Pl-4	D9	4949210-4954871
gnl|CHGC|GOBAR_DD36269	RLK-Pelle_SD-2b	Dt5	6068765-6071195	Gorai.009G070900.1	RLK-Pelle_SD-2b	D9	5021139-5023445
gnl|CHGC|GOBAR_DD27699	RLK-Pelle_RLCK-VIIa-2	Dt5	6367980-6374752	Gorai.009G076200.1	RLK-Pelle_RLCK-VIIa-2	D9	5489508-5492589
gnl|CHGC|GOBAR_DD27701	CAMK_CAMKL-CHK1	Dt5	6387838-6391418	Gorai.009G076400.1	CAMK_CAMKL-CHK1	D9	5504451-5510625
gnl|CHGC|GOBAR_DD29810	AGC_RSK-2	Dt5	7673955-7679328	Gorai.009G087400.1	AGC_RSK-2	D9	6367892-6373255
gnl|CHGC|GOBAR_DD26067	RLK-Pelle_RLCK-VIIa-2	Dt5	8562901-8566234	Gorai.009G099000.2	RLK-Pelle_RLCK-VIIa-2	D9	7169311-7173169
gnl|CHGC|GOBAR_DD25621	CMGC_MAPK	Dt5	8990950-8993114	Gorai.009G103800.1	CMGC_MAPK	D9	7508675-7511720
gnl|CHGC|GOBAR_DD25628	CMGC_MAPK	Dt5	9054228-9056304	Gorai.009G104600.1	CMGC_MAPK	D9	7578096-7580847
gnl|CHGC|GOBAR_DD35427	RLK-Pelle_LRR-III	Dt5	9150804-9155609	Gorai.009G105200.1	RLK-Pelle_LRR-III	D9	7628839-7633545
gnl|CHGC|GOBAR_DD16228	RLK-Pelle_RLCK-IXa	Dt5	9302822-9305586	Gorai.009G106900.1	RLK-Pelle_RLCK-IXa	D9	7754926-7759278
gnl|CHGC|GOBAR_DD33792	RLK-Pelle_RLCK-XVI	Dt5	9456818-9461976	Gorai.009G108700.1	RLK-Pelle_RLCK-XVI	D9	7899985-7905905
gnl|CHGC|GOBAR_DD25530	RLK-Pelle_CrRLK1L-1	Dt5	10199795-10202332	Gorai.009G115900.1	RLK-Pelle_CrRLK1L-1	D9	8493732-8497164
gnl|CHGC|GOBAR_DD26123	RLK-Pelle_RLCK-IXb	Dt5	10490168-10495755	Gorai.009G119900.1	RLK-Pelle_RLCK-IXb	D9	8869922-8873350
gnl|CHGC|GOBAR_DD19223	RLK-Pelle_RLCK-XI	Dt5	11143180-11145814	Gorai.009G123100.1	RLK-Pelle_RLCK-XI	D9	9186636-9188792
gnl|CHGC|GOBAR_DD19234	CAMK_CAMKL-CHK1	Dt5	11261498-11262844	Gorai.009G124100.1	CAMK_CAMKL-CHK1	D9	9289884-9292473
gnl|CHGC|GOBAR_DD17762	RLK-Pelle_Extensin	Dt5	12191294-12196112	Gorai.009G141900.1	RLK-Pelle_Extensin	D9	10737826-10743618
gnl|CHGC|GOBAR_DD16752	RLK-Pelle_LRR-V	Dt5	12936154-12941418	Gorai.009G148500.1	RLK-Pelle_LRR-V	D9	11284134-11289549
gnl|CHGC|GOBAR_DD32830	RLK-Pelle_DLSV	Dt5	14187115-14192400	Gorai.009G159800.1	RLK-Pelle_DLSV	D9	12240574-12246634
gnl|CHGC|GOBAR_DD25777	RLK-Pelle_LRR-Xb-1	Dt5	14672618-14673619	Gorai.009G166400.1	RLK-Pelle_LRR-Xb-1	D9	12777918-12778931
gnl|CHGC|GOBAR_DD23744	RLK-Pelle_LRR-VIII-1	Dt5	14934476-14941614	Gorai.009G167900.1	RLK-Pelle_LRR-VIII-1	D9	12915268-12922997
gnl|CHGC|GOBAR_DD17535	AGC_MAST	Dt5	18179034-18183767	Gorai.009G203700.1	AGC_MAST	D9	15777077-15786624
gnl|CHGC|GOBAR_DD23925	AGC_NDR	Dt5	18557046-18560073	Gorai.009G212400.1	AGC_NDR	D9	16471556-16477215
gnl|CHGC|GOBAR_DD10665	RLK-Pelle_RLCK-V	Dt5	18653840-18656635	Gorai.009G213700.2	RLK-Pelle_RLCK-V	D9	16584693-16588237
gnl|CHGC|GOBAR_DD10653	RLK-Pelle_LRR-III	Dt5	18786339-18789240	Gorai.009G214700.1	RLK-Pelle_LRR-III	D9	16687520-16690774
gnl|CHGC|GOBAR_DD10639	RLK-Pelle_SD-2b	Dt5	18909149-18912040	Gorai.009G216000.1	RLK-Pelle_SD-2b	D9	16797445-16800337
gnl|CHGC|GOBAR_DD16433	RLK-Pelle_LRR-XI-1	Dt5	19671032-19674085	Gorai.009G225300.1	RLK-Pelle_LRR-XI-1	D9	17585381-17589076
gnl|CHGC|GOBAR_DD25198	CAMK_CAMKL-CHK1	Dt5	20396805-20400410	Gorai.009G226900.1	CAMK_CAMKL-CHK1	D9	17775117-17779266
gnl|CHGC|GOBAR_DD34251	TKL_CTR1-DRK-2	Dt5	20634959-20640556	Gorai.009G228800.2	TKL_CTR1-DRK-2	D9	17979184-17986151
gnl|CHGC|GOBAR_DD08040	CAMK_CDPK	Dt5	20947491-20950011	Gorai.009G232100.1	CAMK_CDPK	D9	18297538-18300059
gnl|CHGC|GOBAR_DD02187	RLK-Pelle_WAK	Dt5	22951116-22953301	Gorai.009G250500.1	RLK-Pelle_WAK	D9	20373202-20375985
gnl|CHGC|GOBAR_DD34339	SCY1_SCYL2	Dt5	24579733-24592809	Gorai.009G262900.1	SCY1_SCYL2	D9	21721801-21735488
gnl|CHGC|GOBAR_DD14531	RLK-Pelle_LRR-XI-1	Dt5	24845799-24848834	Gorai.009G265300.1	RLK-Pelle_LRR-XI-1	D9	21985645-21990445
gnl|CHGC|GOBAR_DD14532	RLK-Pelle_CR4L	Dt5	24862804-24864828	Gorai.009G265400.1	RLK-Pelle_CR4L	D9	22004014-22006653
gnl|CHGC|GOBAR_DD29340	CMGC_CDK-CRK7-CDK9	Dt5	24895905-24898507	Gorai.009G266100.1	CMGC_CDK-CRK7-CDK9	D9	22067922-22071326
gnl|CHGC|GOBAR_DD14192	RLK-Pelle_LRR-VII-3	Dt5	25359013-25362438	Gorai.009G271000.1	RLK-Pelle_LRR-VII-3	D9	22655684-22659188
gnl|CHGC|GOBAR_DD36529	RLK-Pelle_RLCK-V	Dt5	25767373-25769852	Gorai.009G276000.2	RLK-Pelle_RLCK-V	D9	23125893-23129527
gnl|CHGC|GOBAR_DD11665	RLK-Pelle_SD-2b	Dt5	25820183-25822573	Gorai.009G276500.1	RLK-Pelle_SD-2b	D9	23192748-23195138
gnl|CHGC|GOBAR_DD25845	RLK-Pelle_CR4L	Dt5	26269510-26270966	Gorai.009G279700.1	RLK-Pelle_CR4L	D9	23645793-23647797
gnl|CHGC|GOBAR_DD15267	SCY1_SCYL2	Dt5	27533589-27547416	Gorai.009G290500.1	SCY1_SCYL2	D9	25014877-25028349
gnl|CHGC|GOBAR_DD34291	AGC-Pl	Dt5	27765022-27767738	Gorai.009G292400.3	AGC-Pl	D9	25268425-25271623
gnl|CHGC|GOBAR_DD34998	SCY1_SCYL1	Dt5	27975322-27983768	Gorai.009G292700.2	SCY1_SCYL1	D9	25333861-25343799
gnl|CHGC|GOBAR_DD32218	TKL_CTR1-DRK-2	Dt5	29444131-29450888	Gorai.009G304300.1	TKL_CTR1-DRK-2	D9	27411760-27418422
gnl|CHGC|GOBAR_DD20171	RLK-Pelle_LRR-XII-1	Dt5	29684995-29688468	Gorai.009G306900.1	RLK-Pelle_LRR-XII-1	D9	27982889-27988895
gnl|CHGC|GOBAR_DD22898	RLK-Pelle_CR4L	Dt5	31086416-31088725	Gorai.009G314400.1	RLK-Pelle_CR4L	D9	29547339-29549736
gnl|CHGC|GOBAR_DD00764	RLK-Pelle_L-LEC	Dt5	32264969-32268226	Gorai.009G319800.1	RLK-Pelle_L-LEC	D9	30672772-30675518
gnl|CHGC|GOBAR_DD01050	RLK-Pelle_LRR-II	Dt5	34688662-34693020	Gorai.009G327400.1	RLK-Pelle_LRR-II	D9	32838700-32842695
gnl|CHGC|GOBAR_DD13487	RLK-Pelle_DLSV	Dt5	36166895-36170958	Gorai.009G330600.1	RLK-Pelle_DLSV	D9	34154869-34158922
gnl|CHGC|GOBAR_DD06001	RLK-Pelle_DLSV	Dt5	39777115-39779682	Gorai.009G336500.1	RLK-Pelle_DLSV	D9	36451476-36454270
gnl|CHGC|GOBAR_DD04536	RLK-Pelle_LRR-XII-1	Dt5	41767838-41772047	Gorai.009G340400.1	RLK-Pelle_LRR-XII-1	D9	39297799-39301150
gnl|CHGC|GOBAR_DD35841	RLK-Pelle_RLCK-VIII	Dt5	47331574-47334603	Gorai.009G351100.1	RLK-Pelle_RLCK-VIII	D9	44807588-44810350
gnl|CHGC|GOBAR_DD35840	CAMK_CDPK	Dt5	47343419-47345454	Gorai.009G351200.1	CAMK_CDPK	D9	44818826-44821159
gnl|CHGC|GOBAR_DD30211	RLK-Pelle_LRR-XII-1	Dt5	50828620-50834823	Gorai.009G365900.1	RLK-Pelle_LRR-XII-1	D9	48940296-48942410
gnl|CHGC|GOBAR_DD25388	RLK-Pelle_LRR-XII-1	Dt5	51699956-51707521	Gorai.009G370700.1	RLK-Pelle_LRR-XII-1	D9	49885936-49892029
gnl|CHGC|GOBAR_DD29224	RLK-Pelle_LRR-XII-1	Dt5	51853648-51855187	Gorai.009G371100.1	RLK-Pelle_LRR-XII-1	D9	50020271-50026197
gnl|CHGC|GOBAR_DD21612	RLK-Pelle_LRR-XII-1	Dt5	55518860-55522030	Gorai.009G435400.1	RLK-Pelle_LRR-XII-1	D9	68454601-68457771
gnl|CHGC|GOBAR_DD26133	RLK-Pelle_DLSV	Dt5	10625836-10627029	Gorai.009G119100.1	RLK-Pelle_DLSV	D9	8808149-8810905
gnl|CHGC|GOBAR_DD04109	RLK-Pelle_LRK10L-2	Dt5	29290368-29292795	Gorai.009G304800.1	RLK-Pelle_LRK10L-2	D9	27587006-27590602
gnl|CHGC|GOBAR_DD13051	RLK-Pelle_RLCK-VIIa-1	Dt5	30710211-30713222	Gorai.009G315900.1	RLK-Pelle_RLCK-VIIa-1	D9	29800140-29803783
gnl|CHGC|GOBAR_DD05997	RLK-Pelle_LRR-II	Dt5	39555711-39557656	Gorai.009G337000.1	RLK-Pelle_LRR-II	D9	36720348-36726094
gnl|CHGC|GOBAR_DD18273	RLK-Pelle_LRR-XII-1	Dt5	51081840-51086181	Gorai.009G365300.1	RLK-Pelle_LRR-XII-1	D9	48829364-48831716
gnl|CHGC|GOBAR_DD18286	RLK-Pelle_LRR-XII-1	Dt5	51301146-51305427	Gorai.009G370000.1	RLK-Pelle_LRR-XII-1	D9	49757177-49761875
gnl|CHGC|GOBAR_DD13788	RLK-Pelle_LRR-XII-1	Dt5	56846632-56850533	Gorai.011G284400.1	RLK-Pelle_LRR-XII-1	D11	61688565-61692697
gnl|CHGC|GOBAR_DD20067	RLK-Pelle_LRR-III	Dt5	12518060-12520053	Gorai.011G061900.1	RLK-Pelle_LRR-III	D11	5106820-5108835
gnl|CHGC|GOBAR_DD13379	CAMK_CAMKL-CHK1	Dt6	22630387-22631736	Gorai.001G037600.1	CAMK_CAMKL-CHK1	D1	3486163-3488409
gnl|CHGC|GOBAR_DD11707	RLK-Pelle_RLCK-XV	Dt6	57099516-57102259	Gorai.009G127800.1	RLK-Pelle_RLCK-XV	D9	9629423-9633132
gnl|CHGC|GOBAR_DD19141	RLK-Pelle_LRR-XIV	Dt6	664645-669045	Gorai.010G010100.2	RLK-Pelle_LRR-XIV	D1	752100-757065
gnl|CHGC|GOBAR_DD12694	RLK-Pelle_SD-2b	Dt6	789065-791468	Gorai.010G011300.1	RLK-Pelle_SD-2b	D1	850560-852896
gnl|CHGC|GOBAR_DD06690	RLK-Pelle_LRR-XI-1	Dt6	4369682-4372761	Gorai.010G040900.1	RLK-Pelle_LRR-XI-1	D1	3841820-3844973
gnl|CHGC|GOBAR_DD14120	RLK-Pelle_RLCK-IXb	Dt6	12843010-12846648	Gorai.010G084700.1	RLK-Pelle_RLCK-IXb	D1	12719997-12723801
gnl|CHGC|GOBAR_DD01769	RLK-Pelle_LRR-II	Dt6	28723150-28726147	Gorai.010G129300.2	RLK-Pelle_LRR-II	D1	28140961-28147878
gnl|CHGC|GOBAR_DD09713	RLK-Pelle_DLSV	Dt6	36871008-36873756	Gorai.010G145300.1	RLK-Pelle_DLSV	D1	38222245-38225667
gnl|CHGC|GOBAR_DD05620	RLK-Pelle_DLSV	Dt6	37477586-37481570	Gorai.010G146300.1	RLK-Pelle_DLSV	D1	38501594-38503644
gnl|CHGC|GOBAR_DD31578	RLK-Pelle_DLSV	Dt6	40520829-40524444	Gorai.010G152500.1	RLK-Pelle_DLSV	D1	41620902-41624672
gnl|CHGC|GOBAR_DD23071	RLK-Pelle_DLSV	Dt6	45368350-45373859	Gorai.010G163000.1	RLK-Pelle_DLSV	D1	47033275-47043325
gnl|CHGC|GOBAR_DD33049	RLK-Pelle_RLCK-VIIa-2	Dt6	53392532-53393992	Gorai.010G196400.1	RLK-Pelle_RLCK-VIIa-2	D1	55709529-55712295
gnl|CHGC|GOBAR_DD33006	CAMK_CAMKL-CHK1	Dt6	56549831-56551451	Gorai.010G218000.1	CAMK_CAMKL-CHK1	D1	58676377-58679214
gnl|CHGC|GOBAR_DD11359	SCY1_SCYL1	Dt6	56676704-56686558	Gorai.010G219100.1	SCY1_SCYL1	D1	58794876-58804985
gnl|CHGC|GOBAR_DD11343	RLK-Pelle_DLSV	Dt6	56868592-56877100	Gorai.010G220800.1	RLK-Pelle_DLSV	D1	58984223-58991255
gnl|CHGC|GOBAR_DD12467	RLK-Pelle_DLSV	Dt6	57400599-57408726	Gorai.010G221300.1	RLK-Pelle_DLSV	D1	59099647-59102759
gnl|CHGC|GOBAR_DD12472	STE_STE7	Dt6	57525230-57527639	Gorai.010G221800.1	STE_STE7	D1	59219186-59220235
gnl|CHGC|GOBAR_DD12473	RLK-Pelle_LRR-VIII-1	Dt6	57555225-57559573	Gorai.010G221900.1	RLK-Pelle_LRR-VIII-1	D1	59246969-59251921
gnl|CHGC|GOBAR_DD14451	RLK-Pelle_LRR-I-1	Dt6	58112590-58116120	Gorai.010G230800.1	RLK-Pelle_LRR-I-1	D1	60242728-60246459
gnl|CHGC|GOBAR_DD07304	CMGC_GSK	Dt6	59077888-59080356	Gorai.010G241600.1	CMGC_GSK	D1	61087060-61090577
gnl|CHGC|GOBAR_DD07303	CAMK_CAMKL-CHK1	Dt6	59083885-59085273	Gorai.010G241700.1	CAMK_CAMKL-CHK1	D1	61094216-61095669
gnl|CHGC|GOBAR_DD07302	RLK-Pelle_LRR-VI-2	Dt6	59091080-59097479	Gorai.010G241800.1	RLK-Pelle_LRR-VI-2	D1	61100580-61107713
gnl|CHGC|GOBAR_DD21842	RLK-Pelle_DLSV	Dt6	37845125-37848763	Gorai.011G151900.1	RLK-Pelle_LRR-IX	D11	25635670-25640201
gnl|CHGC|GOBAR_DD17613	RLK-Pelle_DLSV	Dt6	59595724-59599993	Gorai.011G020500.1	RLK-Pelle_DLSV	D11	1437449-1441532
gnl|CHGC|GOBAR_DD26163	CMGC_CDK-Pl	Dt7	72133-79164	Gorai.001G000900.2	CMGC_CDK-Pl	D1	78527-87053
gnl|CHGC|GOBAR_DD15525	RLK-Pelle_L-LEC	Dt7	5618797-5621189	Gorai.001G050500.1	RLK-Pelle_L-LEC	D1	4791007-4793034
gnl|CHGC|GOBAR_DD30843	CMGC_CDK-CRK7-CDK9	Dt7	6059574-6063284	Gorai.001G055300.1	CMGC_CDK-CRK7-CDK9	D1	5354228-5358534
gnl|CHGC|GOBAR_DD26394	RLK-Pelle_LRR-VI-1	Dt7	6767146-6772181	Gorai.001G060100.1	RLK-Pelle_LRR-VI-1	D1	5953626-5959459
gnl|CHGC|GOBAR_DD26385	CMGC_CDK-PITSLRE	Dt7	6840847-6844716	Gorai.001G060800.2	CMGC_CDK-PITSLRE	D1	6021347-6025975
gnl|CHGC|GOBAR_DD26411	WNK_NRBP	Dt7	7240339-7243634	Gorai.001G064400.1	WNK_NRBP	D1	6436527-6440281
gnl|CHGC|GOBAR_DD35233	RLK-Pelle_LRK10L-2	Dt7	9594900-9599175	Gorai.001G081700.1	RLK-Pelle_LRK10L-2	D1	8655311-8658298
gnl|CHGC|GOBAR_DD08625	RLK-Pelle_L-LEC	Dt7	10154347-10157277	Gorai.001G086500.1	RLK-Pelle_L-LEC	D1	9216344-9219596
gnl|CHGC|GOBAR_DD19107	RLK-Pelle_CrRLK1L-1	Dt7	13568859-13571355	Gorai.001G107000.2	RLK-Pelle_CrRLK1L-1	D1	12097929-12101600
gnl|CHGC|GOBAR_DD06080	RLK-Pelle_RLCK-IV	Dt7	14917091-14921129	Gorai.001G114800.1	RLK-Pelle_RLCK-IV	D1	13439982-13443931
gnl|CHGC|GOBAR_DD02546	RLK-Pelle_URK-1	Dt7	17584604-17587943	Gorai.001G126300.1	RLK-Pelle_URK-1	D1	15895320-15897805
gnl|CHGC|GOBAR_DD34016	TLK	Dt7	17958265-17967001	Gorai.001G127300.1	TLK	D1	16118253-16127607
gnl|CHGC|GOBAR_DD06266	RLK-Pelle_DLSV	Dt7	18738877-18752485	Gorai.001G131900.1	RLK-Pelle_DLSV	D1	16891094-16897508
gnl|CHGC|GOBAR_DD06267	CAMK_CAMKL-LKB	Dt7	18817320-18821314	Gorai.001G132000.1	CAMK_CAMKL-LKB	D1	16926508-16931378
gnl|CHGC|GOBAR_DD09495	AGC_RSK-2	Dt7	20754812-20756044	Gorai.001G140200.1	AGC_RSK-2	D1	18842541-18844526
gnl|CHGC|GOBAR_DD11394	RLK-Pelle_RLCK-VIII	Dt7	22234762-22237107	Gorai.001G147400.1	RLK-Pelle_RLCK-VIII	D1	20216081-20219961
gnl|CHGC|GOBAR_DD16456	RLK-Pelle_RLCK-IXb	Dt7	25620758-25626138	Gorai.001G169300.1	RLK-Pelle_RLCK-IXb	D1	24152714-24158834
gnl|CHGC|GOBAR_DD13422	RLK-Pelle_LRR-XI-1	Dt7	29155253-29159591	Gorai.001G181900.1	RLK-Pelle_LRR-XI-1	D1	27818307-27821715
gnl|CHGC|GOBAR_DD27466	RLK-Pelle_Extensin	Dt7	29432120-29435985	Gorai.001G182900.1	RLK-Pelle_Extensin	D1	28076415-28084869
gnl|CHGC|GOBAR_DD22993	RLK-Pelle_LRR-XI-1	Dt7	30563307-30566928	Gorai.001G184400.1	RLK-Pelle_LRR-XI-1	D1	29233447-29237351
gnl|CHGC|GOBAR_DD09002	RLK-Pelle_LRR-I-1	Dt7	31080366-31088063	Gorai.001G186800.1	RLK-Pelle_LRR-I-1	D1	29829300-29834348
gnl|CHGC|GOBAR_DD15159	TKL-Pl-7	Dt7	39378353-39381546	Gorai.001G199800.1	TKL-Pl-7	D1	35853251-35857503
gnl|CHGC|GOBAR_DD14211	RLK-Pelle_LRR-III	Dt7	43429455-43431026	Gorai.001G203900.1	RLK-Pelle_LRR-III	D1	39675827-39678742
gnl|CHGC|GOBAR_DD02849	RLK-Pelle_CrRLK1L-1	Dt7	44890467-44892851	Gorai.001G207900.1	RLK-Pelle_CrRLK1L-1	D1	40968102-40970486
gnl|CHGC|GOBAR_DD12267	RLK-Pelle_CrRLK1L-1	Dt7	45534283-45535951	Gorai.001G208600.1	RLK-Pelle_CrRLK1L-1	D1	41220127-41232029
gnl|CHGC|GOBAR_DD07720	RLK-Pelle_CrRLK1L-1	Dt7	46065009-46066651	Gorai.001G209200.1	RLK-Pelle_CrRLK1L-1	D1	41513651-41516380
gnl|CHGC|GOBAR_DD20618	AGC_RSK-2	Dt7	50209093-50210499	Gorai.001G229700.1	AGC_RSK-2	D1	46612553-46614161
gnl|CHGC|GOBAR_DD20162	RLK-Pelle_LRR-II	Dt7	51637530-51641843	Gorai.001G241500.1	RLK-Pelle_LRR-II	D1	48144644-48153508
gnl|CHGC|GOBAR_DD37825	CK1_CK1	Dt7	52515916-52520107	Gorai.001G254700.1	CK1_CK1	D1	52629131-52634091
gnl|CHGC|GOBAR_DD05743	TKL-Pl-4	Dt7	53936463-53939169	Gorai.001G266100.1	TKL-Pl-4	D1	54320405-54324204
gnl|CHGC|GOBAR_DD15827	RLK-Pelle_LRR-VI-1	Dt7	54322899-54326380	Gorai.001G269200.1	RLK-Pelle_LRR-VI-1	D1	54606209-54610914
gnl|CHGC|GOBAR_DD37876	RLK-Pelle_LRR-VII-2	Dt7	3316204-3317262	Gorai.001G032100.1	RLK-Pelle_LRR-VII-2	D1	2976914-2979659
gnl|CHGC|GOBAR_DD30102	CMGC_MAPK	Dt7	21219290-21223476	Gorai.001G158800.6	CMGC_MAPK	D1	22813060-22817445
gnl|CHGC|GOBAR_DD25858	RLK-Pelle_LRR-XIIIb	Dt7	200863-207357	Gorai.001G019800.1	RLK-Pelle_LRR-XIIIb	D1	1836580-1843580
gnl|CHGC|GOBAR_DD06389	RLK-Pelle_LRR-VII-2	Dt7	3477850-3480165	Gorai.010G112800.1	RLK-Pelle_LRR-VII-2	D1	21619503-21622941
gnl|CHGC|GOBAR_DD30182	RLK-Pelle_RLCK-V	Dt8	12133234-12134790	Gorai.001G158500.2	RLK-Pelle_RLCK-V	D1	22744569-22747554
gnl|CHGC|GOBAR_DD18772	CAMK_CAMKL-CHK1	Dt8	22754162-22755893	Gorai.001G132200.1	CAMK_CAMKL-CHK1	D1	16952208-16958390
gnl|CHGC|GOBAR_DD10952	RLK-Pelle_RLCK-VIIa-1	Dt8	231169-233022	Gorai.004G002300.1	RLK-Pelle_RLCK-VIIa-1	D4	158139-160719
gnl|CHGC|GOBAR_DD07660	RLK-Pelle_CR4L	Dt8	431543-433852	Gorai.004G007200.1	RLK-Pelle_CR4L	D4	430159-432795
gnl|CHGC|GOBAR_DD26493	RLK-Pelle_RLCK-VIIa-2	Dt8	1560434-1565639	Gorai.004G022200.1	RLK-Pelle_RLCK-VIIa-2	D4	1655636-1661858
gnl|CHGC|GOBAR_DD31579	RLK-Pelle_SD-2b	Dt8	2034356-2037940	Gorai.004G024400.1	RLK-Pelle_SD-2b	D4	1872858-1875450
gnl|CHGC|GOBAR_DD31581	RLK-Pelle_LRR-III	Dt8	2051018-2055455	Gorai.004G024700.1	RLK-Pelle_LRR-III	D4	1889506-1893557
gnl|CHGC|GOBAR_DD16061	RLK-Pelle_LRR-XII-1	Dt8	2354488-2357720	Gorai.004G027800.1	RLK-Pelle_LRR-XII-1	D4	2185520-2188996
gnl|CHGC|GOBAR_DD28121	RLK-Pelle_RLCK-VIIa-2	Dt8	3992864-3997431	Gorai.004G038000.3	RLK-Pelle_RLCK-VIIa-2	D4	3138799-3142048
gnl|CHGC|GOBAR_DD26310	RLK-Pelle_DLSV	Dt8	4235649-4236706	Gorai.004G044900.1	RLK-Pelle_DLSV	D4	3957498-3959973
gnl|CHGC|GOBAR_DD36335	NAK	Dt8	7139049-7141964	Gorai.004G065000.1	NAK	D4	6560049-6564059
gnl|CHGC|GOBAR_DD17398	NEK	Dt8	9676606-9681797	Gorai.004G077600.1	NEK	D4	9066680-9073753
gnl|CHGC|GOBAR_DD16692	RLK-Pelle_RLCK-VI	Dt8	21925206-21943656	Gorai.004G102100.1	RLK-Pelle_RLCK-VI	D4	19001224-19003595
gnl|CHGC|GOBAR_DD09905	RLK-Pelle_RLCK-XIII	Dt8	35252107-35253263	Gorai.004G127000.1	RLK-Pelle_RLCK-XIII	D4	33372130-33374210
gnl|CHGC|GOBAR_DD05719	RLK-Pelle_LRR-III	Dt8	36507977-36509560	Gorai.004G134300.1	RLK-Pelle_LRR-III	D4	36802681-36804531
gnl|CHGC|GOBAR_DD18621	WNK_NRBP	Dt8	43856672-43859326	Gorai.004G150400.1	WNK_NRBP	D4	42661119-42664816
gnl|CHGC|GOBAR_DD11217	RLK-Pelle_LRR-IV	Dt8	46235171-46238278	Gorai.004G162200.1	RLK-Pelle_LRR-IV	D4	45324694-45327507
gnl|CHGC|GOBAR_DD13239	CMGC_CDK-CRK7-CDK9	Dt8	49226406-49231399	Gorai.004G175700.1	CMGC_CDK-CRK7-CDK9	D4	47893134-47898215
gnl|CHGC|GOBAR_DD27606	CAMK_OST1L	Dt8	52613792-52616118	Gorai.004G191500.1	CAMK_OST1L	D4	50880036-50883029
gnl|CHGC|GOBAR_DD03499	RLK-Pelle_LRR-IV	Dt8	54251893-54254097	Gorai.004G202400.1	RLK-Pelle_LRR-IV	D4	53164631-53167210
gnl|CHGC|GOBAR_DD11047	RLK-Pelle_LRR-VII-1	Dt8	54472171-54474917	Gorai.004G204100.1	RLK-Pelle_LRR-VII-1	D4	53362432-53365686
gnl|CHGC|GOBAR_DD01107	RLK-Pelle_LRR-VI-2	Dt8	55605073-55608952	Gorai.004G210200.1	RLK-Pelle_LRR-VI-2	D4	54265497-54270104
gnl|CHGC|GOBAR_DD26181	RLK-Pelle_RKF3	Dt8	56099792-56101552	Gorai.004G214700.1	RLK-Pelle_RKF3	D4	54769387-54771273
gnl|CHGC|GOBAR_DD10265	AGC_NDR	Dt8	56932131-56936927	Gorai.004G221500.1	AGC_NDR	D4	55615833-55622559
gnl|CHGC|GOBAR_DD10263	CK1_CK1	Dt8	56946945-56951789	Gorai.004G221700.1	CK1_CK1	D4	55629916-55636160
gnl|CHGC|GOBAR_DD13675	STE_STE11	Dt8	58042114-58043447	Gorai.004G232400.1	STE_STE11	D4	56931124-56932679
gnl|CHGC|GOBAR_DD13685	RLK-Pelle_LRR-VI-2	Dt8	58153176-58156834	Gorai.004G233500.1	RLK-Pelle_LRR-VI-2	D4	57053944-57058466
gnl|CHGC|GOBAR_DD37252	CMGC_CDK-CRK7-CDK9	Dt8	59591617-59595126	Gorai.004G244900.1	CMGC_CDK-CRK7-CDK9	D4	58207906-58212152
gnl|CHGC|GOBAR_DD25962	RLK-Pelle_LRR-XI-1	Dt8	60158112-60163852	Gorai.004G249900.1	RLK-Pelle_LRR-XI-1	D4	58745440-58749282
gnl|CHGC|GOBAR_DD38307	RLK-Pelle_URK-2	Dt8	60331429-60337561	Gorai.004G250200.1	RLK-Pelle_URK-2	D4	58756511-58760979
gnl|CHGC|GOBAR_DD19395	SCY1_SCYL2	Dt8	61824071-61835203	Gorai.004G267700.1	SCY1_SCYL2	D4	60280360-60291698
gnl|CHGC|GOBAR_DD33343	RLK-Pelle_RLCK-IV	Dt8	62250811-62252931	Gorai.004G275500.3	RLK-Pelle_RLCK-IV	D4	60930033-60933032
gnl|CHGC|GOBAR_DD17143	RLK-Pelle_LRR-III	Dt8	62573332-62577368	Gorai.004G278900.1	RLK-Pelle_LRR-III	D4	61137361-61141699
gnl|CHGC|GOBAR_DD24970	RLK-Pelle_RLCK-IXb	Dt8	63495819-63501069	Gorai.009G001200.1	RLK-Pelle_RLCK-IXb	D9	157800-161007
gnl|CHGC|GOBAR_DD18408	CMGC_MAPK	Dt9	1457460-1465096	Gorai.006G007700.1	CMGC_MAPK	D6	1589090-1597393
gnl|CHGC|GOBAR_DD06254	RLK-Pelle_LRR-XV	Dt9	2097218-2099980	Gorai.006G010100.1	RLK-Pelle_LRR-XV	D6	2281407-2285507
gnl|CHGC|GOBAR_DD05906	CMGC_CDK-CRK7-CDK9	Dt9	2678246-2681275	Gorai.006G013200.1	CMGC_CDK-CRK7-CDK9	D6	2797464-2801462
gnl|CHGC|GOBAR_DD15943	CAMK_AMPK	Dt9	3061113-3065122	Gorai.006G013500.1	CAMK_AMPK	D6	2905094-2909870
gnl|CHGC|GOBAR_DD25353	RLK-Pelle_WAK	Dt9	4222094-4226604	Gorai.006G018200.1	RLK-Pelle_WAK	D6	4254838-4259383
gnl|CHGC|GOBAR_DD15327	RLK-Pelle_WAK	Dt9	4548390-4554801	Gorai.006G019100.1	RLK-Pelle_WAK	D6	4771772-4772716
gnl|CHGC|GOBAR_DD32099	RLK-Pelle_LRR-XI-1	Dt9	4736403-4739328	Gorai.006G019800.1	RLK-Pelle_LRR-XI-1	D6	4987539-4990060
gnl|CHGC|GOBAR_DD32096	RLK-Pelle_LRR-XI-1	Dt9	4808861-4811518	Gorai.006G020000.1	RLK-Pelle_LRR-XI-1	D6	5047612-5050442
gnl|CHGC|GOBAR_DD30026	RLK-Pelle_LRR-XI-1	Dt9	4956590-4968107	Gorai.006G020100.1	RLK-Pelle_LRR-XI-1	D6	5097442-5100534
gnl|CHGC|GOBAR_DD06848	RLK-Pelle_LRR-XI-1	Dt9	5052710-5055176	Gorai.006G020800.1	RLK-Pelle_LRR-XI-1	D6	5217456-5224386
gnl|CHGC|GOBAR_DD06852	RLK-Pelle_LRR-XI-1	Dt9	5102595-5104866	Gorai.006G021100.1	RLK-Pelle_LRR-XI-1	D6	5343075-5345921
gnl|CHGC|GOBAR_DD06857	RLK-Pelle_LRR-XI-1	Dt9	5237643-5245099	Gorai.006G021300.1	RLK-Pelle_LRR-XI-1	D6	5389054-5392318
gnl|CHGC|GOBAR_DD34640	RLK-Pelle_RLCK-VIIa-2	Dt9	6066391-6069332	Gorai.006G024600.1	RLK-Pelle_RLCK-VIIa-2	D6	6313178-6317697
gnl|CHGC|GOBAR_DD10832	RLK-Pelle_URK-2	Dt9	7397441-7400819	Gorai.006G029200.1	RLK-Pelle_URK-2	D6	7525198-7528663
gnl|CHGC|GOBAR_DD06143	STE_STE20-Fray	Dt9	8337697-8346138	Gorai.006G030400.4	STE_STE20-Fray	D6	7766563-7775315
gnl|CHGC|GOBAR_DD36571	RLK-Pelle_RLCK-VIIa-1	Dt9	14263960-14266390	Gorai.006G044800.1	RLK-Pelle_RLCK-VIIa-1	D6	13640375-13644033
gnl|CHGC|GOBAR_DD22129	STE_STE11	Dt9	16974035-16978736	Gorai.006G049500.1	STE_STE11	D6	16851514-16858275
gnl|CHGC|GOBAR_DD25475	RLK-Pelle_WAK_LRK10L-1	Dt9	22662146-22666286	Gorai.006G059400.1	RLK-Pelle_WAK_LRK10L-1	D6	21700582-21705562
gnl|CHGC|GOBAR_DD22951	RLK-Pelle_RLCK-VI	Dt9	26959962-26969940	Gorai.006G074700.1	RLK-Pelle_RLCK-VI	D6	29627710-29635057
gnl|CHGC|GOBAR_DD03109	RLK-Pelle_RLCK-VIIa-1	Dt9	27159334-27164949	Gorai.006G075700.1	RLK-Pelle_RLCK-VIIa-1	D6	29813415-29819245
gnl|CHGC|GOBAR_DD26569	TKL_CTR1-DRK-2	Dt9	28365289-28369521	Gorai.006G080100.1	TKL_CTR1-DRK-2	D6	30697854-30702606
gnl|CHGC|GOBAR_DD21042	RLK-Pelle_DLSV	Dt9	29020350-29023093	Gorai.006G082700.1	RLK-Pelle_DLSV	D6	31436696-31439326
gnl|CHGC|GOBAR_DD04096	RLK-Pelle_DLSV	Dt9	29386820-29392252	Gorai.006G083900.1	RLK-Pelle_DLSV	D6	31693476-31695903
gnl|CHGC|GOBAR_DD04095	RLK-Pelle_DLSV	Dt9	29400668-29403738	Gorai.006G084000.1	RLK-Pelle_DLSV	D6	31703931-31707015
gnl|CHGC|GOBAR_DD04094	RLK-Pelle_DLSV	Dt9	29494033-29503478	Gorai.006G084100.1	RLK-Pelle_DLSV	D6	31738160-31742842
gnl|CHGC|GOBAR_DD04084	RLK-Pelle_DLSV	Dt9	29651608-29655140	Gorai.006G085100.1	RLK-Pelle_DLSV	D6	31913239-31916518
gnl|CHGC|GOBAR_DD31635	RLK-Pelle_DLSV	Dt9	30184564-30193210	Gorai.006G091400.1	RLK-Pelle_DLSV	D6	32779107-32789539
gnl|CHGC|GOBAR_DD31250	CAMK_CAMKL-CHK1	Dt9	30278465-30290594	Gorai.006G092100.1	CAMK_CAMKL-CHK1	D6	32874975-32882400
gnl|CHGC|GOBAR_DD06326	AGC_RSK-2	Dt9	32996679-32999647	Gorai.006G110800.1	AGC_RSK-2	D6	35718062-35721716
gnl|CHGC|GOBAR_DD26514	RLK-Pelle_LRR-IX	Dt9	33586024-33589272	Gorai.006G115200.1	RLK-Pelle_LRR-IX	D6	36328570-36332605
gnl|CHGC|GOBAR_DD25097	RLK-Pelle_RLCK-VIIa-2	Dt9	34635838-34639648	Gorai.006G119600.1	RLK-Pelle_RLCK-VIIa-2	D6	36986393-36990720
gnl|CHGC|GOBAR_DD25101	CAMK_CAMKL-CHK1	Dt9	34671030-34674612	Gorai.006G121600.1	CAMK_CAMKL-CHK1	D6	37238020-37242979
gnl|CHGC|GOBAR_DD11446	CAMK_CDPK	Dt9	35183468-35185787	Gorai.006G124800.1	CAMK_CDPK	D6	37646865-37649247
gnl|CHGC|GOBAR_DD32106	CAMK_CDPK	Dt9	35679088-35682515	Gorai.006G128200.1	CAMK_CDPK	D6	38135027-38139699
gnl|CHGC|GOBAR_DD16000	CAMK_CDPK	Dt9	35911269-35916725	Gorai.006G129900.1	CAMK_CDPK	D6	38368609-38375478
gnl|CHGC|GOBAR_DD29900	RLK-Pelle_LRR-XI-1	Dt9	36114520-36117460	Gorai.006G131800.1	RLK-Pelle_LRR-XI-1	D6	38618612-38622419
gnl|CHGC|GOBAR_DD25935	RLK-Pelle_LRR-XI-1	Dt9	36860593-36863348	Gorai.006G139200.1	RLK-Pelle_LRR-XI-1	D6	39616186-39619613
gnl|CHGC|GOBAR_DD23975	RLK-Pelle_LRR-V	Dt9	37146081-37151308	Gorai.006G141800.1	RLK-Pelle_LRR-V	D6	39941813-39947044
gnl|CHGC|GOBAR_DD27904	RLK-Pelle_L-LEC	Dt9	37283107-37285062	Gorai.006G143200.1	RLK-Pelle_L-LEC	D6	40111250-40113407
gnl|CHGC|GOBAR_DD32777	CAMK_CDPK	Dt9	37832891-37842853	Gorai.006G147600.1	CAMK_CDPK	D6	40605660-40609219
gnl|CHGC|GOBAR_DD29566	RLK-Pelle_L-LEC	Dt9	37898849-37900748	Gorai.006G148700.1	RLK-Pelle_L-LEC	D6	40720166-40723391
gnl|CHGC|GOBAR_DD20278	RLK-Pelle_CR4L	Dt9	39612232-39614328	Gorai.006G167000.1	RLK-Pelle_CR4L	D6	42674033-42676777
gnl|CHGC|GOBAR_DD20280	RLK-Pelle_DLSV	Dt9	39629472-39631245	Gorai.006G167100.1	RLK-Pelle_DLSV	D6	42686798-42689095
gnl|CHGC|GOBAR_DD36437	RLK-Pelle_LRR-I-1	Dt9	39793766-39801257	Gorai.006G169000.1	RLK-Pelle_LRR-I-1	D6	42862583-42870270
gnl|CHGC|GOBAR_DD02641	RLK-Pelle_SD-2b	Dt9	39887438-39897088	Gorai.006G169900.1	RLK-Pelle_SD-2b	D6	42960990-42965369
gnl|CHGC|GOBAR_DD02647	RLK-Pelle_WAK_LRK10L-1	Dt9	39935297-39938270	Gorai.006G170700.1	RLK-Pelle_WAK_LRK10L-1	D6	43011048-43013566
gnl|CHGC|GOBAR_DD02666	RLK-Pelle_RLCK-VIIa-2	Dt9	40123664-40125455	Gorai.006G172600.1	RLK-Pelle_RLCK-VIIa-2	D6	43164730-43167434
gnl|CHGC|GOBAR_DD27064	RLK-Pelle_RLCK-XII-1	Dt9	40687538-40690388	Gorai.006G179500.1	RLK-Pelle_RLCK-XII-1	D6	43691338-43695056
gnl|CHGC|GOBAR_DD30561	RLK-Pelle_L-LEC	Dt9	41296283-41298290	Gorai.006G184300.1	RLK-Pelle_L-LEC	D6	44174448-44176621
gnl|CHGC|GOBAR_DD23434	RLK-Pelle_DLSV	Dt9	41668806-41671080	Gorai.006G188600.1	RLK-Pelle_DLSV	D6	44517503-44520093
gnl|CHGC|GOBAR_DD22062	CMGC_CDK-CDK7	Dt9	42119716-42124740	Gorai.006G193300.1	CMGC_CDK-CDK7	D6	45020096-45028617
gnl|CHGC|GOBAR_DD20571	RLK-Pelle_WAK_LRK10L-1	Dt9	42244508-42251618	Gorai.006G194000.1	RLK-Pelle_WAK_LRK10L-1	D6	45070970-45078671
gnl|CHGC|GOBAR_DD20572	RLK-Pelle_LRK10L-2	Dt9	42252431-42253480	Gorai.006G194100.1	RLK-Pelle_LRK10L-2	D6	45078785-45085329
gnl|CHGC|GOBAR_DD20575	RLK-Pelle_DLSV	Dt9	42278900-42282592	Gorai.006G194300.3	RLK-Pelle_DLSV	D6	45103901-45105993
gnl|CHGC|GOBAR_DD25002	CMGC_CDK-CDK8	Dt9	43251933-43253375	Gorai.006G206400.3	CMGC_CDK-CDK8	D6	46208437-46210796
gnl|CHGC|GOBAR_DD24912	RLK-Pelle_RLCK-XII-1	Dt9	43431202-43436100	Gorai.006G209500.1	RLK-Pelle_RLCK-XII-1	D6	46460274-46466749
gnl|CHGC|GOBAR_DD24920	CAMK_CDPK	Dt9	43503678-43506197	Gorai.006G210300.2	CAMK_CDPK	D6	46533539-46536426
gnl|CHGC|GOBAR_DD30919	RLK-Pelle_LRR-XI-1	Dt9	44053778-44057351	Gorai.006G219400.2	RLK-Pelle_LRR-XI-1	D6	47199223-47203791
gnl|CHGC|GOBAR_DD23104	RLK-Pelle_LRR-IX	Dt9	44626776-44630151	Gorai.006G224800.1	RLK-Pelle_LRR-IX	D6	47633445-47636584
gnl|CHGC|GOBAR_DD29491	RLK-Pelle_LRR-VII-1	Dt9	44796474-44799525	Gorai.006G227000.1	RLK-Pelle_LRR-VII-1	D6	47814390-47817874
gnl|CHGC|GOBAR_DD29495	RLK-Pelle_RLCK-VIII	Dt9	44839974-44842455	Gorai.006G227500.1	RLK-Pelle_RLCK-VIII	D6	47851737-47855535
gnl|CHGC|GOBAR_DD37629	TKL-Pl-5	Dt9	45084417-45090563	Gorai.006G233100.1	TKL-Pl-5	D6	48193586-48200132
gnl|CHGC|GOBAR_DD33915	STE_STE20-Fray	Dt9	46090022-46091575	Gorai.006G247600.1	STE_STE20-Fray	D6	49231217-49232981
gnl|CHGC|GOBAR_DD07807	AGC_NDR	Dt9	46675404-46679104	Gorai.006G253200.1	AGC_NDR	D6	49626658-49632113
gnl|CHGC|GOBAR_DD32964	CMGC_CDK-CRK7-CDK9	Dt9	47197523-47215053	Gorai.006G267300.1	CMGC_CDK-CRK7-CDK9	D6	50559733-50566912
gnl|CHGC|GOBAR_DD27678	CMGC_CDK-CRK7-CDK9	Dt9	47632053-47635974	Gorai.006G272600.1	CMGC_CDK-CRK7-CDK9	D6	50895320-50899698
gnl|CHGC|GOBAR_DD25707	RLK-Pelle_RLCK-XV	Dt9	18812977-18814689	Gorai.006G066200.1	RLK-Pelle_RLCK-XV	D6	25349096-25351082
gnl|CHGC|GOBAR_DD14824	RLK-Pelle_LRR-IV	Dt9	20093784-20096075	Gorai.006G064800.1	RLK-Pelle_LRR-IV	D6	24297829-24300548
gnl|CHGC|GOBAR_DD01401	RLK-Pelle_LRR-XII-1	Dt9	21293818-21296930	Gorai.006G062800.1	RLK-Pelle_LRR-XII-1	D6	23138880-23140354
gnl|CHGC|GOBAR_DD25474	RLK-Pelle_LRK10L-2	Dt9	22580680-22581651	Gorai.006G059500.1	RLK-Pelle_LRK10L-2	D6	21782571-21783623
gnl|CHGC|GOBAR_DD05485	RLK-Pelle_LRK10L-2	Dt9	22721275-22723830	Gorai.006G058800.1	RLK-Pelle_LRK10L-2	D6	21646944-21650499
gnl|CHGC|GOBAR_DD05486	RLK-Pelle_LRK10L-2	Dt9	22724541-22727367	Gorai.006G058700.1	RLK-Pelle_LRK10L-2	D6	21643522-21647924
gnl|CHGC|GOBAR_DD12863	CMGC_CDK-CDK7	Dt9	23285734-23289491	Gorai.006G057400.1	CMGC_CDK-CDK7	D6	21087092-21092990
gnl|CHGC|GOBAR_DD23907	STE_STE11	Dt9	24230643-24234295	Gorai.006G052900.1	STE_STE11	D6	19043153-19047930
