# Supplementary material for: Genome-wide classification, evolutionary analysis and gene expression patterns of the kinome in Gossypium
Source: PLoS One. 2018 May 16;13(5):e0197392. doi: 10.1371/journal.pone.0197392 (PMC5955557; doi:10.1371/journal.pone.0197392)
Supplement: S10 Table — (XLS) [file pone.0197392.s026.xls]

## Sheet: Sheet1
S10 Table: Public cotton microarray expression data to use.
GEO accession	Sample ID	Sample description	Whether to use
GSE50770	GSM1228827	Cotton_CK-1	including
GSE50770	GSM1228828	Cotton_CK-2	including
GSE50770	GSM1228829	Cotton_CK-3	including
GSE50770	GSM1228830	Cotton_ABA-1	including
GSE50770	GSM1228831	Cotton_ABA-2	including
GSE50770	GSM1228832	Cotton_ABA-3	including
GSE50770	GSM1228833	Cotton_cold-1	including
GSE50770	GSM1228834	Cotton_cold-2	including
GSE50770	GSM1228835	Cotton_cold-3	including
GSE50770	GSM1228836	Cotton_drought-1	including
GSE50770	GSM1228837	Cotton_drought-2	including
GSE50770	GSM1228838	Cotton_drought-3	including
GSE50770	GSM1228839	Cotton_salinity-1	excluding
GSE50770	GSM1228840	Cotton_salinity-2	including
GSE50770	GSM1228841	Cotton_salinity-3	including
GSE50770	GSM1228842	Cotton_alkalinity-1	including
GSE50770	GSM1228843	Cotton_alkalinity-2	including
GSE41725	GSM1023173	temperature: 32 C - cultivar: Sicala 45 - rep1	including
GSE41725	GSM1023174	temperature: 32 C - cultivar: Sicala 45 - rep2	including
GSE41725	GSM1023175	temperature: 32 C - cultivar: Sicala 45 - rep3	including
GSE41725	GSM1023176	temperature: 32 C - cultivar: Sicot 53 - rep1	including
GSE41725	GSM1023177	temperature: 32 C - cultivar: Sicot 53 - rep2	including
GSE41725	GSM1023178	temperature: 32 C - cultivar: Sicot 53 - rep3	including
GSE41725	GSM1023179	temperature: 42 - cultivar: Sicala 45 - rep1	including
GSE41725	GSM1023180	temperature: 42 - cultivar: Sicala 45 - rep2	including
GSE41725	GSM1023181	temperature: 42 - cultivar: Sicala 45 - rep3	excluding
GSE41725	GSM1023182	temperature: 42 - cultivar: Sicot 53 - rep1	including
GSE41725	GSM1023183	temperature: 42 - cultivar: Sicot 53 - rep2	including
GSE41725	GSM1023184	temperature: 42 - cultivar: Sicot 53 - rep3	including
GSE16467	GSM413894	Flooded Sicot 71 root tissue biological rep 1	including
GSE16467	GSM413895	Flooded Sicot 71 root tissue biological rep 2	including
GSE16467	GSM413896	Control Sicot 71 root tissue biological rep 1	including
GSE16467	GSM413897	Control Sicot 71 root tissue biological rep 2	excluding
GSE16467	GSM413898	Flooded Sicot 71 leaf tissue biological rep 1	including
GSE16467	GSM413899	Flooded Sicot 71 leaf tissue biological rep 2	including
GSE16467	GSM413900	Control Sicot 71 leaf tissue biological rep 1	including
GSE16467	GSM413901	Control Sicot 71 leaf tissue biological rep 2	including
GSE29810	GSM731912	Cotton control leaf sample, biological rep 1	including
GSE29810	GSM731913	Cotton control leaf sample, biological rep 2	including
GSE29810	GSM731914	Cotton control leaf sample, biological rep 3	including
GSE29810	GSM731915	Cotton drought induced leaf sample, biological rep 1	excluding
GSE29810	GSM731916	Cotton drought induced leaf sample, biological rep 2	including
GSE29810	GSM731917	Cotton drought induced leaf sample, biological rep 3	including
GSE29810	GSM731918	Cotton control 0 dpa sample, biological rep 1	including
GSE29810	GSM731919	Cotton control 0 dpa sample, biological rep 2	including
GSE29810	GSM731920	Cotton control 0 dpa sample, biological rep 3	including
GSE29810	GSM731921	Cotton drought induced 0 dpa sample, biological rep 1	including
GSE29810	GSM731922	Cotton drought induced 0 dpa sample, biological rep 2	including
GSE29810	GSM731923	Cotton drought induced 0 dpa sample, biological rep 3	including
GSE29810	GSM731924	Cotton control 10 dpa sample, biological rep 1	including
GSE29810	GSM731925	Cotton control 10 dpa sample, biological rep 2	including
GSE29810	GSM731926	Cotton control 10 dpa sample, biological rep 3	including
GSE29810	GSM731927	Cotton drought induced 10 dpa sample, biological rep 1	including
GSE29810	GSM731928	Cotton drought induced 10 dpa sample, biological rep 2	including
GSE29810	GSM731929	Cotton drought induced 10 dpa sample, biological rep 3	including
GSE29810	GSM731930	Cotton control 5 dpa sample, biological rep 1	including
GSE29810	GSM731931	Cotton control 5 dpa sample, biological rep 2	including
GSE29810	GSM731932	Cotton control 5 dpa sample, biological rep 3	including
GSE29810	GSM731933	Cotton drought induced 5 dpa sample, biological rep 1	including
GSE29810	GSM731934	Cotton drought induced 5 dpa sample, biological rep 2	including
GSE29810	GSM731935	Cotton drought induced 5 dpa sample, biological rep 3	including
GSE29810	GSM731936	Cotton control 20 dpa sample, biological rep 1	including
GSE29810	GSM731937	Cotton control 20 dpa sample, biological rep 2	including
GSE29810	GSM731938	Cotton control 20 dpa sample, biological rep 3	including
GSE29810	GSM731939	Cotton drought induced 20 dpa sample, biological rep 1	including
GSE29810	GSM731940	Cotton drought induced 20 dpa sample, biological rep 2	including
GSE29810	GSM731941	Cotton drought induced 20 dpa sample, biological rep 3	including
GSE74412	GSM1919958	cotton leaves_chilling stress pre-treated_3 DAI_rep1	including
GSE74412	GSM1919959	cotton leaves_chilling stress pre-treated_3 DAI_rep2	including
GSE74412	GSM1919960	cotton leaves_chilling stress pre-treated_3 DAI_rep3	including
GSE74412	GSM1919961	cotton leaves_chilling stress pre-treated_ mock control 3 DAI_rep1	including
GSE74412	GSM1919962	cotton leaves_chilling stress pre-treated_ mock control 3 DAI_rep2	including
GSE74412	GSM1919963	cotton leaves_chilling stress pre-treated_ mock control 3 DAI_rep3	including
GSE74412	GSM1919964	cotton leaves_chilling stress pre-treated_6 DAI_rep1	including
GSE74412	GSM1919965	cotton leaves_chilling stress pre-treated_6 DAI_rep2	including
GSE74412	GSM1919966	cotton leaves_chilling stress pre-treated_6 DAI_rep3	including
GSE74412	GSM1919967	cotton leaves_chilling stress pre-treated_ mock control 6 DAI_rep1	including
GSE74412	GSM1919968	cotton leaves_chilling stress pre-treated_ mock control 6 DAI_rep2	including
GSE74412	GSM1919969	cotton leaves_chilling stress pre-treated_ mock control 6 DAI_rep3	including
GSE74412	GSM1919970	cotton leaves_normal growth_3 DAI_rep1	including
GSE74412	GSM1919971	cotton leaves_normal growth_3 DAI_rep2	including
GSE74412	GSM1919972	cotton leaves_normal growth_3 DAI_rep3	including
GSE74412	GSM1919973	cotton leaves_normal growth_mock control 3 DAI_rep1	including
GSE74412	GSM1919974	cotton leaves_normal growth_mock control 3 DAI_rep2	including
GSE74412	GSM1919975	cotton leaves_normal growth_mock control 3 DAI_rep3	including
GSE74412	GSM1919976	cotton leaves_normal growth_6 DAI_rep1	including
GSE74412	GSM1919977	cotton leaves_normal growth_6 DAI_rep2	including
GSE74412	GSM1919978	cotton leaves_normal growth_6 DAI_rep3	including
GSE74412	GSM1919979	cotton leaves_normal growth_mock control 6 DAI_rep1	including
GSE74412	GSM1919980	cotton leaves_normal growth_mock control 6 DAI_rep2	including
GSE74412	GSM1919981	cotton leaves_normal growth_mock control 6 DAI_rep3	including
GSE55511	GSM1338380	G. hirsutum L. cv. Bikaneri narma at 0 dpa control sample, biological replicate 1.	including
GSE55511	GSM1338381	G. hirsutum L. cv. Bikaneri narma at 0 dpa control sample, biological replicate 2.	including
GSE55511	GSM1338382	G. hirsutum L. cv. Bikaneri narma at 0 dpa control sample, biological replicate 3.	including
GSE55511	GSM1338383	G. hirsutum L. cv. Bikaneri narma at 0 dpa bollworm infested sample, biological replicate 1	including
GSE55511	GSM1338384	G. hirsutum L. cv. Bikaneri narma at 0 dpa bollworm infested sample, biological replicate 2	including
GSE55511	GSM1338385	G. hirsutum L. cv. Bikaneri narma at 0 dpa bollworm infested sample, biological replicate 3	including
GSE55511	GSM1338386	G. hirsutum L. cv. Bikaneri narma at 2 dpa control sample, biological replicate 1.	including
GSE55511	GSM1338387	G. hirsutum L. cv. Bikaneri narma at 2 dpa control sample, biological replicate 2.	including
GSE55511	GSM1338388	G. hirsutum L. cv. Bikaneri narma at 2 dpa control sample, biological replicate 3.	including
GSE55511	GSM1338389	G. hirsutum L. cv. Bikaneri narma at 2 dpa bollworm infested sample, biological replicate 1	including
GSE55511	GSM1338390	G. hirsutum L. cv. Bikaneri narma at 2 dpa bollworm infested sample, biological replicate 2	including
GSE55511	GSM1338391	G. hirsutum L. cv. Bikaneri narma at 2 dpa bollworm infested sample, biological replicate 3	including
GSE55511	GSM1338392	G. hirsutum L. cv. Bikaneri narma at 5 dpa control sample, biological replicate 1.	including
GSE55511	GSM1338393	G. hirsutum L. cv. Bikaneri narma at 5 dpa control sample, biological replicate 2.	including
GSE55511	GSM1338394	G. hirsutum L. cv. Bikaneri narma at 5 dpa control sample, biological replicate 3.	including
GSE55511	GSM1338395	G. hirsutum L. cv. Bikaneri narma at 5 dpa bollworm infested sample, biological replicate 1	including
GSE55511	GSM1338396	G. hirsutum L. cv. Bikaneri narma at 5 dpa bollworm infested sample, biological replicate 2	including
GSE55511	GSM1338397	G. hirsutum L. cv. Bikaneri narma at 5 dpa bollworm infested sample, biological replicate 3	including
GSE55511	GSM1338398	G. hirsutum L. cv. Bikaneri narma at 10 dpa control sample, biological replicate 1.	including
GSE55511	GSM1338399	G. hirsutum L. cv. Bikaneri narma at 10 dpa control sample, biological replicate 2.	including
GSE55511	GSM1338400	G. hirsutum L. cv. Bikaneri narma at 10 dpa control sample, biological replicate 3.	including
GSE55511	GSM1338401	G. hirsutum L. cv. Bikaneri narma at 10 dpa bollworm infested sample, biological replicate 1	including
GSE55511	GSM1338402	G. hirsutum L. cv. Bikaneri narma at 10 dpa bollworm infested sample, biological replicate 2	including
GSE55511	GSM1338403	G. hirsutum L. cv. Bikaneri narma at 10 dpa bollworm infested sample, biological replicate 3	including
GSE36228	GSM884230	Genotype_725_0dpa_fiber_rep1	including
GSE36228	GSM884231	Genotype_725_0dpa_fiber_rep2	including
GSE36228	GSM884232	Genotype_725_0dpa_fiber_rep3	including
GSE36228	GSM884233	Genotype_725_6dpa_fiber_rep1	including
GSE36228	GSM884234	Genotype_725_6dpa_fiber_rep2	including
GSE36228	GSM884235	Genotype_725_6dpa_fiber_rep3	including
GSE36228	GSM884236	Genotype_725_9dpa_fiber_rep1	including
GSE36228	GSM884237	Genotype_725_9dpa_fiber_rep2	including
GSE36228	GSM884238	Genotype_725_9dpa_fiber_rep3	including
GSE36228	GSM884239	Genotype_725_12dpa_fiber_rep1	including
GSE36228	GSM884240	Genotype_725_12dpa_fiber_rep2	excluding
GSE36228	GSM884241	Genotype_725_12dpa_fiber_rep3	including
GSE36228	GSM884242	Genotype_725_19dpa_fiber_rep1	including
GSE36228	GSM884243	Genotype_725_19dpa_fiber_rep2	including
GSE36228	GSM884244	Genotype_725_19dpa_fiber_rep3	including
GSE36228	GSM884245	Genotype_725_25dpa_fiber_rep1	including
GSE36228	GSM884246	Genotype_725_25dpa_fiber_rep2	including
GSE36228	GSM884247	Genotype_725_25dpa_fiber_rep3	including
GSE36228	GSM884248	Genotype_703_0dpa_fiber_rep1	including
GSE36228	GSM884249	Genotype_703_0dpa_fiber_rep2	including
GSE36228	GSM884250	Genotype_703_0dpa_fiber_rep3	including
GSE36228	GSM884251	Genotype_703_6dpa_fiber_rep1	including
GSE36228	GSM884252	Genotype_703_6dpa_fiber_rep2	including
GSE36228	GSM884253	Genotype_703_6dpa_fiber_rep3	including
GSE36228	GSM884254	Genotype_703_9dpa_fiber_rep1	including
GSE36228	GSM884255	Genotype_703_9dpa_fiber_rep2	including
GSE36228	GSM884256	Genotype_703_9dpa_fiber_rep3	including
GSE36228	GSM884257	Genotype_703_12dpa_fiber_rep1	including
GSE36228	GSM884258	Genotype_703_12dpa_fiber_rep2	including
GSE36228	GSM884259	Genotype_703_12dpa_fiber_rep3	including
GSE36228	GSM884260	Genotype_703_19dpa_fiber_rep1	including
GSE36228	GSM884261	Genotype_703_19dpa_fiber_rep2	including
GSE36228	GSM884262	Genotype_703_19dpa_fiber_rep3	including
GSE36228	GSM884263	Genotype_703_25dpa_fiber_rep1	including
GSE36228	GSM884264	Genotype_703_25dpa_fiber_rep2	including
GSE36228	GSM884265	Genotype_703_25dpa_fiber_rep3	including
GSE36228	GSM884266	Genotype_777_0dpa_fiber_rep1	including
GSE36228	GSM884267	Genotype_777_0dpa_fiber_rep2	including
GSE36228	GSM884268	Genotype_777_0dpa_fiber_rep3	including
GSE36228	GSM884269	Genotype_777_6dpa_fiber_rep1	including
GSE36228	GSM884270	Genotype_777_6dpa_fiber_rep2	including
GSE36228	GSM884271	Genotype_777_6dpa_fiber_rep3	including
GSE36228	GSM884272	Genotype_777_9dpa_fiber_rep1	including
GSE36228	GSM884273	Genotype_777_9dpa_fiber_rep2	including
GSE36228	GSM884274	Genotype_777_9dpa_fiber_rep3	including
GSE36228	GSM884275	Genotype_777_12dpa_fiber_rep1	including
GSE36228	GSM884276	Genotype_777_12dpa_fiber_rep2	including
GSE36228	GSM884277	Genotype_777_12dpa_fiber_rep3	including
GSE36228	GSM884278	Genotype_777_19dpa_fiber_rep1	including
GSE36228	GSM884279	Genotype_777_19dpa_fiber_rep2	including
GSE36228	GSM884280	Genotype_777_19dpa_fiber_rep3	including
GSE36228	GSM884281	Genotype_777_25dpa_fiber_rep1	including
GSE36228	GSM884282	Genotype_777_25dpa_fiber_rep2	including
GSE36228	GSM884283	Genotype_777_25dpa_fiber_rep3	including
GSE36228	GSM884284	Genotype_783_0dpa_fiber_rep1	including
GSE36228	GSM884285	Genotype_783_0dpa_fiber_rep2	including
GSE36228	GSM884286	Genotype_783_0dpa_fiber_rep3	including
GSE36228	GSM884287	Genotype_783_6dpa_fiber_rep1	including
GSE36228	GSM884288	Genotype_783_6dpa_fiber_rep2	including
GSE36228	GSM884289	Genotype_783_6dpa_fiber_rep3	including
GSE36228	GSM884290	Genotype_783_9dpa_fiber_rep1	including
GSE36228	GSM884291	Genotype_783_9dpa_fiber_rep2	including
GSE36228	GSM884292	Genotype_783_9dpa_fiber_rep3	including
GSE36228	GSM884293	Genotype_783_12dpa_fiber_rep1	including
GSE36228	GSM884294	Genotype_783_12dpa_fiber_rep2	including
GSE36228	GSM884295	Genotype_783_12dpa_fiber_rep3	including
GSE36228	GSM884296	Genotype_783_19dpa_fiber_rep1	including
GSE36228	GSM884297	Genotype_783_19dpa_fiber_rep2	including
GSE36228	GSM884298	Genotype_783_19dpa_fiber_rep3	including
GSE36228	GSM884299	Genotype_783_25dpa_fiber_rep1	including
GSE36228	GSM884300	Genotype_783_25dpa_fiber_rep2	including
GSE36228	GSM884301	Genotype_737_0dpa_fiber_rep1	including
GSE36228	GSM884302	Genotype_737_0dpa_fiber_rep2	including
GSE36228	GSM884303	Genotype_737_0dpa_fiber_rep3	including
GSE36228	GSM884304	Genotype_737_6dpa_fiber_rep1	including
GSE36228	GSM884305	Genotype_737_6dpa_fiber_rep2	including
GSE36228	GSM884306	Genotype_737_6dpa_fiber_rep3	including
GSE36228	GSM884307	Genotype_737_9dpa_fiber_rep1	including
GSE36228	GSM884308	Genotype_737_9dpa_fiber_rep2	including
GSE36228	GSM884309	Genotype_737_9dpa_fiber_rep3	including
GSE36228	GSM884310	Genotype_737_12dpa_fiber_rep1	including
GSE36228	GSM884311	Genotype_737_12dpa_fiber_rep2	including
GSE36228	GSM884312	Genotype_737_12dpa_fiber_rep3	including
GSE36228	GSM884313	Genotype_737_19dpa_fiber_rep1	including
GSE36228	GSM884314	Genotype_737_19dpa_fiber_rep2	including
GSE36228	GSM884315	Genotype_737_19dpa_fiber_rep3	including
GSE36228	GSM884316	Genotype_737_25dpa_fiber_rep1	including
GSE36228	GSM884317	Genotype_737_25dpa_fiber_rep2	including
GSE36228	GSM884318	Genotype_737_25dpa_fiber_rep3	including
GSE36021	GSM879439	Wild-type 0 dpa ovule, biological replicate 1	including
GSE36021	GSM879443	Wild-type 0 dpa ovule, biological replicate 2	including
GSE36021	GSM879445	GhHD-1 silenced 0 dpa ovule, biological replicate 1	including
GSE36021	GSM879447	GhHD-1 silenced 0 dpa ovule, biological replicate 2	including
GSE36021	GSM879448	GhHD-1 over-expression 0 dpa ovule, biological replicate 1	including
GSE36021	GSM879449	GhHD-1 over-expression 0 dpa ovule, biological replicate 2	including
GSE36021	GSM879450	GhHD-1 over-expression 0 dpa ovule, biological replicate 3	including
GSE38490	GSM943491	Fiber bearing ovules of G. hirsutum L. cv. MCU5 at 0 dpa, biological replicate 1.	including
GSE38490	GSM943492	Fiber bearing ovules of G. hirsutum L. cv. MCU5 at 0 dpa, biological replicate 2.	including
GSE38490	GSM943493	Fiber bearing ovules of G. hirsutum L. cv. MCU5 at 0 dpa, biological replicate 3.	including
GSE38490	GSM943494	Ovules of fuzzless-lintless mutant of G. hirsutum L. cv. MCU5 at 0 dpa, biological replicate 1	including
GSE38490	GSM943495	Ovules of fuzzless-lintless mutant of G. hirsutum L. cv. MCU5 at 0 dpa, biological replicate 2	including
GSE38490	GSM943496	Ovules of fuzzless-lintless mutant of G. hirsutum L. cv. MCU5 at 0 dpa, biological replicate 3	including
GSE38490	GSM943497	Fiber bearing ovules of G. hirsutum L. cv. MCU5 at 5 dpa, biological replicate 1.	including
GSE38490	GSM943498	Fiber bearing ovules of G. hirsutum L. cv. MCU5 at 5 dpa, biological replicate 2.	including
GSE38490	GSM943499	Fiber bearing ovules of G. hirsutum L. cv. MCU5 at 5 dpa, biological replicate 3.	including
GSE38490	GSM943500	Ovules of fuzzless-lintless mutant of G. hirsutum L. cv. MCU5 at 5 dpa, biological replicate 1	including
GSE38490	GSM943501	Ovules of fuzzless-lintless mutant of G. hirsutum L. cv. MCU5 at 5 dpa, biological replicate 2	including
GSE38490	GSM943502	Ovules of fuzzless-lintless mutant of G. hirsutum L. cv. MCU5 at 5 dpa, biological replicate 3	including
GSE38490	GSM943503	Fiber bearing ovules of G. hirsutum L. cv. MCU5 at 10 dpa, biological replicate 1.	including
GSE38490	GSM943504	Fiber bearing ovules of G. hirsutum L. cv. MCU5 at 10 dpa, biological replicate 2.	including
GSE38490	GSM943505	Fiber bearing ovules of G. hirsutum L. cv. MCU5 at 10 dpa, biological replicate 3.	including
GSE38490	GSM943506	Ovules of fuzzless-lintless mutant of G. hirsutum L. cv. MCU5 at 10 dpa, biological replicate 1	including
GSE38490	GSM943507	Ovules of fuzzless-lintless mutant of G. hirsutum L. cv. MCU5 at 10 dpa, biological replicate 2	including
GSE38490	GSM943508	Ovules of fuzzless-lintless mutant of G. hirsutum L. cv. MCU5 at 10 dpa, biological replicate 3	including
GSE38490	GSM943509	Fiber bearing ovules of G. hirsutum L. cv. MCU5 at 15 dpa, biological replicate 1.	including
GSE38490	GSM943510	Fiber bearing ovules of G. hirsutum L. cv. MCU5 at 15 dpa, biological replicate 2.	including
GSE38490	GSM943511	Fiber bearing ovules of G. hirsutum L. cv. MCU5 at 15 dpa, biological replicate 3.	including
GSE38490	GSM943512	Ovules of fuzzless-lintless mutant of G. hirsutum L. cv. MCU5 at 15 dpa, biological replicate 1	including
GSE38490	GSM943513	Ovules of fuzzless-lintless mutant of G. hirsutum L. cv. MCU5 at 15 dpa, biological replicate 2	including
GSE38490	GSM943514	Ovules of fuzzless-lintless mutant of G. hirsutum L. cv. MCU5 at 15 dpa, biological replicate 3	including
GSE38490	GSM943515	Fiber bearing ovules of G. hirsutum L. cv. MCU5 at 20 dpa, biological replicate 1.	including
GSE38490	GSM943516	Fiber bearing ovules of G. hirsutum L. cv. MCU5 at 20 dpa, biological replicate 2.	including
GSE38490	GSM943517	Fiber bearing ovules of G. hirsutum L. cv. MCU5 at 20 dpa, biological replicate 3.	including
GSE38490	GSM943518	Ovules of fuzzless-lintless mutant of G. hirsutum L. cv. MCU5 at 20 dpa, biological replicate 1	including
GSE38490	GSM943519	Ovules of fuzzless-lintless mutant of G. hirsutum L. cv. MCU5 at 20 dpa, biological replicate 2	including
GSE38490	GSM943520	Ovules of fuzzless-lintless mutant of G. hirsutum L. cv. MCU5 at 20 dpa, biological replicate 3	including
