# Supplementary material for: Genome-wide classification, evolutionary analysis and gene expression patterns of the kinome in Gossypium
Source: PLoS One. 2018 May 16;13(5):e0197392. doi: 10.1371/journal.pone.0197392 (PMC5955557; doi:10.1371/journal.pone.0197392)
Supplement: S11 Table — (XLS) [file pone.0197392.s027.xls]

## Sheet: Sheet1
S11 Table: Normalized gene expression values of 564 G. hirsutum PK genes under abiotic stress treatments.
Subfamily	Gene ID	ABA/CK	P value	Cold/CK	P value	Drought/CK	P value	Salinity/CK	P value	Alkalinity/CK	P value	Sicala 45 high temperature	P value	Sicala 53 high temperature	P value
AGC_MAST	CotAD_50546	1.7611	2.55625e-05	0.287261	0.17691	1.85687	5.54708e-06	-0.0914713	0.734473	1.284	0.000262339	-0.167072	0.267879	-0.195586	0.281954
AGC_MAST	CotAD_03168	1.14335	6.41372e-05	1.17657	0.00107072	0.985932	0.000181103	0.0590217	0.918277	0.952509	0.00130977	-0.439999	0.146537	0.216408	0.351802
AGC_MAST	CotAD_02801	-0.846996	0.00405332	-1.06686	0.000747697	-1.46387	9.18185e-06	-0.881928	0.00619449	-1.48818	0.000162687	0.154535	0.420149	-0.158313	0.214173
AGC_NDR	CotAD_71296	-0.289304	0.281617	-0.829747	0.012308	-0.422346	0.119032	-0.238536	0.490142	-0.38425	0.215639	-0.122675	0.389779	-0.0774673	0.639857
AGC_NDR	CotAD_10699	1.68445	1.03814e-06	-0.207326	0.293089	1.24546	5.61712e-06	-0.216445	0.429014	0.96272	0.000406211	-0.244106	0.491425	0.153268	0.517962
AGC_NDR	CotAD_46946	1.55798	6.16265e-06	-0.305661	0.23256	0.776765	0.000449841	-0.393677	0.12875	0.669522	0.00731073	-0.186652	0.368573	-0.00816067	0.949763
AGC_NDR	CotAD_44274	0.465163	0.12139	-1.22833	0.00149906	-0.282011	0.224111	-0.738278	0.096521	-0.0875385	0.74857	-0.101221	0.614941	-0.104545	0.413164
AGC_NDR	CotAD_41978	0.503964	0.0487186	0.408544	0.0909167	0.802158	0.00256484	0.315673	0.294818	0.645904	0.033696	0.023766	0.879877	0.0298443	0.829932
AGC_NDR	CotAD_00292	0.351654	0.0270256	-1.11845	9.79384e-05	-0.479931	0.00263654	-0.307306	0.376478	-0.528052	0.0146743	-0.0872125	0.714474	-0.314576	0.113875
AGC_PDK1	CotAD_19462	1.33841	2.54252e-05	-0.132639	0.508927	0.983325	3.13124e-05	-0.516694	0.0358379	0.690019	0.003646	-0.611297	0.0605083	-0.309958	0.0768213
AGC_RSK-2	CotAD_10104	0.106368	0.59251	-0.478381	0.183178	-0.0890883	0.536418	-0.532406	0.0574779	-0.490833	0.0361056	-0.301185	0.339323	-0.194679	0.272538
AGC_RSK-2	CotAD_59693	-0.67487	0.00296411	-0.0653243	0.757618	-0.590663	0.00283726	-0.319483	0.249218	-0.566425	0.0236245	-0.651755	0.0639341	-0.257574	0.434599
AGC_RSK-2	CotAD_46931	-0.419858	0.0244929	0.488416	0.0345488	-0.606353	0.0015861	0.453764	0.186546	-0.456092	0.0839814	0.0870035	0.585659	0.0517903	0.668091
AGC_RSK-2	CotAD_74523	0.152523	0.255885	3.03479	1.13329e-07	-0.100534	0.432764	1.86893	0.133547	0.291466	0.191442	-0.243217	0.215262	-0.355795	0.138052
AGC_RSK-2	CotAD_45682	0.215159	0.374771	-0.672468	0.0471428	-0.556747	0.0185154	-0.567414	0.113151	-0.71452	0.0201871	-0.142846	0.592434	-0.148219	0.239097
AGC_RSK-2	CotAD_38946	-0.00457033	0.976594	-0.529855	0.0770089	-0.316318	0.069733	-0.188355	0.434353	-0.330527	0.11096	-0.117841	0.726023	0.383815	0.148838
AGC_RSK-2	CotAD_74442	0.528038	0.00512234	-0.912427	0.000408579	0.0829423	0.500634	-0.70414	0.0370058	-0.0618643	0.730463	0.262308	0.123644	0.367885	0.0328414
AGC_RSK-2	CotAD_00531	-0.760694	0.000322978	-0.935895	0.000685665	-1.05528	9.6013e-05	-0.0434763	0.891021	-1.10501	0.000412628	-0.118034	0.670889	-0.356555	0.345977
AGC_RSK-2	CotAD_03114	-0.306962	0.0887512	-0.485898	0.162611	-0.532851	0.00610642	-0.757413	0.0594848	-2.20088	1.49553e-05	-0.670986	0.163902	-0.104231	0.698231
AGC_RSK-2	CotAD_14233	-0.376801	0.0431701	-0.322829	0.12429	-0.090021	0.554187	-0.141345	0.541747	-0.423997	0.0777409	-0.244734	0.123437	0.007158	0.960473
AGC_RSK-2	CotAD_59977	-0.709447	0.00130267	-0.883177	0.000681307	-0.720703	0.000724702	-0.632572	0.0167176	-1.22306	0.000264714	0.120133	0.412089	-0.0769583	0.625087
AGC_RSK-2	CotAD_58277	0.328998	0.145786	-0.0511063	0.8043	0.171263	0.380942	-0.0769092	0.786511	0.892786	0.00557505	0.207809	0.562842	0.279251	0.161953
AGC_RSK-2	CotAD_29566	-1.00182	0.00130481	-1.01325	0.0380038	-1.0545	9.04878e-05	-0.467566	0.13481	-0.832785	0.00893367	-0.245269	0.162243	-0.222634	0.251555
AGC_RSK-2	CotAD_52077	-0.084245	0.550749	-1.05244	0.00818419	-0.850618	0.000143881	-0.620437	0.101929	-0.657065	0.0147765	0.120213	0.455218	-0.026833	0.866016
AGC_RSK-2	CotAD_45798	0.048953	0.859343	-0.763805	0.180224	-0.401813	0.146854	0.264046	0.484452	-0.343886	0.24064	0.007271	0.95776	-0.260102	0.18669
AGC-Pl	CotAD_24426	0.850467	0.000295165	0.806518	0.00514067	1.41495	2.81189e-06	1.07007	0.00763163	1.09501	0.000206838	0.062162	0.704037	-0.365936	0.0291985
AGC-Pl	CotAD_27962	0.575081	0.0228748	1.09792	0.0003065	1.89209	5.30558e-07	0.0525162	0.812355	2.6754	2.43802e-06	0.0313597	0.845525	-0.0349703	0.81859
AGC-Pl	CotAD_16768	0.329529	0.113168	0.342128	0.117007	-0.037217	0.823537	0.136977	0.622853	-0.339095	0.149299	-0.0811695	0.606629	-0.105033	0.459695
Aur	CotAD_58182	0.266154	0.189415	0.653712	0.0131226	0.410567	0.059291	1.09968	0.00336669	-0.0860155	0.738393	-0.0482718	0.876389	-0.166554	0.353238
Aur	CotAD_18702	0.156906	0.411785	1.18752	0.000232535	-0.014731	0.936203	1.07168	0.00337141	-0.859102	0.0570494	0.223338	0.139771	-0.0399237	0.770072
CAMK_AMPK	CotAD_52889	-1.4371	0.000225883	-1.32875	0.121025	-1.54081	3.80057e-05	-0.386659	0.153087	-1.71094	0.000102151	-0.110069	0.498704	0.005288	0.96612
CAMK_CAMKL-CHK1	CotAD_06862	1.12583	0.000818555	1.01321	0.00581954	0.842938	0.00318672	0.554203	0.30636	0.767468	0.0186243	-0.293735	0.339497	-0.302943	0.298328
CAMK_CAMKL-CHK1	CotAD_10936	1.80007	1.755e-05	1.46873	0.000173092	1.28701	9.53666e-05	0.627256	0.23852	1.26291	0.000712068	0.177494	0.627593	0.378251	0.390713
CAMK_CAMKL-CHK1	CotAD_12447	0.838215	0.00114147	0.682888	0.00465351	0.818339	0.000472451	-0.214796	0.684407	0.12239	0.587936	0.0727425	0.853654	0.637082	0.0693396
CAMK_CAMKL-CHK1	CotAD_16075	0.448429	0.00776605	0.581359	0.00676403	0.281559	0.046404	0.327748	0.199097	0.488497	0.0165381	0.614705	0.00652711	0.599772	0.0111873
CAMK_CAMKL-CHK1	CotAD_60421	-1.31549	0.00694664	-1.26323	0.194145	-0.145483	0.658975	0.1665	0.749408	-0.598332	0.0874354	-0.594583	0.153198	-0.70388	0.079431
CAMK_CAMKL-CHK1	CotAD_20216	0.440351	0.127886	-1.0455	0.00572442	0.2438	0.32785	-0.439298	0.158083	-0.0923008	0.692574	-0.463202	0.0839709	-0.472974	0.0332941
CAMK_CAMKL-CHK1	CotAD_10345	-0.265075	0.102688	0.179439	0.658984	-1.50648	5.02015e-06	-0.409324	0.254912	-0.741071	0.00247468	0.136385	0.465185	0.0941893	0.683343
CAMK_CAMKL-CHK1	CotAD_36170	-0.068119	0.661802	0.148291	0.469589	-0.279671	0.0740109	-0.0535642	0.79953	-0.254351	0.170354	0.160174	0.272977	0.157267	0.223313
CAMK_CAMKL-CHK1	CotAD_48377	-1.24676	0.00260285	0.438037	0.0535178	-1.04614	9.63552e-05	-0.275821	0.241769	-3.3785	3.63356e-07	-0.41179	0.216661	-0.818956	0.146909
CAMK_CAMKL-CHK1	CotAD_00567	1.02858	0.000943628	1.3155	8.6232e-05	0.787828	0.000473083	0.548177	0.0661598	0.37101	0.104798	-0.486571	0.0344594	-0.0682263	0.59868
CAMK_CAMKL-CHK1	CotAD_17719	0.620246	0.0108334	-0.786137	0.00346949	1.35035	8.80486e-06	-0.418516	0.172969	1.36328	0.000129326	0.371297	0.0757283	0.400646	0.0213866
CAMK_CAMKL-CHK1	CotAD_13683	0.610111	0.0474541	-0.564429	0.0284659	0.528071	0.0144242	-0.556444	0.0807877	-0.41885	0.0974038	-0.289063	0.232574	0.00804367	0.967643
CAMK_CAMKL-CHK1	CotAD_16078	-1.06029	0.00525505	-0.498711	0.216679	-0.684412	0.0165834	0.0874017	0.801844	-0.515572	0.112861	-0.316687	0.0903947	0.00709233	0.972062
CAMK_CAMKL-CHK1	CotAD_33218	-0.279308	0.0624407	-0.658198	0.00900132	-0.0688397	0.590604	-0.441362	0.146099	-0.34738	0.0920771	-0.244963	0.377908	-0.416814	0.0187291
CAMK_CAMKL-CHK1	CotAD_73323	-0.0473297	0.758176	-0.504762	0.0220768	0.51701	0.00731421	-0.27612	0.224778	0.547096	0.0188869	0.203708	0.394686	-0.0420797	0.720056
CAMK_CAMKL-CHK1	CotAD_26269	0.140199	0.408305	-0.90422	0.00290719	0.379846	0.0337282	-0.528319	0.0847656	0.793925	0.00861914	0.231995	0.290957	0.227772	0.288482
CAMK_CAMKL-CHK1	CotAD_54331	-0.105241	0.756736	-0.306131	0.60921	-0.000326667	0.998976	0.535929	0.381516	-0.607843	0.130551	-0.00629683	0.979685	0.0596533	0.669577
CAMK_CAMKL-CHK1	CotAD_25826	-0.0321237	0.852189	0.210538	0.307998	-0.156454	0.353834	-0.00262317	0.991376	-0.0927117	0.65816	0.020636	0.874284	0.0410773	0.754574
CAMK_CAMKL-CHK1	CotAD_00165	-1.88183	0.00049799	-0.556994	0.458986	-1.37814	4.35753e-05	-0.193366	0.761447	-1.81141	0.000331294	-0.0262948	0.896637	-0.282004	0.112305
CAMK_CAMKL-CHK1	CotAD_07521	-1.00731	0.000946012	-0.76586	0.0197439	-0.361437	0.147692	-0.00494833	0.9871	-0.666995	0.021432	0.0193013	0.894995	0.0295113	0.794833
CAMK_CAMKL-LKB	CotAD_19137	1.23935	1.09849e-05	-0.483524	0.0318938	1.05033	5.04554e-05	-0.346027	0.210236	0.685298	0.00343385	0.199554	0.230316	-0.0438513	0.755337
CAMK_CDPK	CotAD_72193	1.63618	0.000678273	0.049807	0.798089	1.13678	9.55177e-05	-0.179041	0.394739	1.43383	5.3347e-05	0.267135	0.116668	-0.100559	0.651822
CAMK_CDPK	CotAD_69577	0.108045	0.446114	-0.248901	0.164957	-0.184701	0.175132	-0.0915917	0.724928	-0.603482	0.00781022	-0.545088	0.017602	-0.224611	0.240976
CAMK_CDPK	CotAD_73088	1.62177	8.54775e-05	0.333917	0.329649	0.984481	0.000367464	-0.0462345	0.850101	1.26463	0.000375749	-0.136961	0.705613	0.245809	0.280484
CAMK_CDPK	CotAD_54826	0.0159893	0.903333	0.0564837	0.794612	-0.226108	0.0955026	-0.0367023	0.879022	-0.350015	0.062238	-0.402903	0.0457293	0.0521317	0.741939
CAMK_CDPK	CotAD_22808	0.234878	0.182887	0.0906027	0.671305	0.0236497	0.899061	0.0066065	0.982268	-0.191457	0.336949	0.0107107	0.949261	0.141313	0.511961
CAMK_CDPK	CotAD_21360	-0.474022	0.0221734	-1.08421	0.0171556	-0.142544	0.431878	-0.318934	0.171557	-0.677935	0.00418936	-0.480984	0.144989	-0.606971	0.0260946
CAMK_CDPK	CotAD_74347	0.150194	0.403713	0.299924	0.210455	0.470392	0.0143614	0.276939	0.263472	-0.0526273	0.797148	-0.248236	0.288966	0.452321	0.0524052
CAMK_CDPK	CotAD_33891	-0.00180933	0.995245	-1.27179	0.000204546	0.574822	0.0582229	-1.27164	0.001858	0.783023	0.00650801	-0.038516	0.772778	-0.288324	0.119375
CAMK_CDPK	CotAD_02296	-1.11442	0.00194215	-0.833395	0.0201135	0.00630067	0.980465	-0.866654	0.0262508	-0.350932	0.223952	-0.988746	0.00310631	-0.951103	0.00960399
CAMK_CDPK	CotAD_16484	0.860841	0.00361238	0.226759	0.303901	0.666526	0.00176081	0.0649822	0.780727	0.620955	0.00924653	0.396376	0.0741955	0.486563	0.0745097
CAMK_CDPK	CotAD_20538	1.36596	0.00247027	1.01854	0.00800665	0.722098	0.000561971	0.061763	0.81093	1.55653	3.21282e-05	0.32296	0.0692868	0.149324	0.318605
CAMK_CDPK	CotAD_41076	1.2785	2.18172e-05	0.146601	0.484621	0.674278	0.00165458	-0.210214	0.489313	1.19326	0.000605898	-0.13407	0.63457	-0.000723333	0.996222
CAMK_CDPK	CotAD_66485	0.419238	0.0716927	0.180806	0.278198	1.04205	2.67999e-05	-0.0252138	0.918815	1.01954	0.00026026	-0.495162	0.147361	-0.201419	0.246728
CAMK_CDPK	CotAD_44317	-0.451163	0.0160251	-0.661425	0.0143714	-0.440507	0.016704	-0.312926	0.18157	-0.691922	0.00546832	-0.345541	0.259406	-0.004407	0.98288
CAMK_CDPK	CotAD_04751	-0.278565	0.06411	0.176325	0.592044	-0.448463	0.0097354	-0.13568	0.496989	-0.392063	0.0406982	0.0556235	0.651368	-0.110383	0.399442
CAMK_CDPK	CotAD_60146	-0.305378	0.0927575	-0.231989	0.328204	-0.323867	0.0561547	-0.199582	0.417031	-0.293915	0.175103	-0.0219308	0.915823	-0.125145	0.323879
CAMK_CDPK	CotAD_30589	1.13554	0.00104488	-0.002482	0.991636	1.80405	1.86779e-05	-0.328087	0.375018	1.08239	0.00219973	-0.0297835	0.966255	0.245571	0.592187
CAMK_CDPK	CotAD_35007	0.929082	0.000367478	-0.153192	0.517978	1.094	4.05511e-05	0.10227	0.718697	0.919038	0.00164765	0.29159	0.0576715	0.0972743	0.537064
CAMK_CDPK	CotAD_48097	-0.134725	0.511784	0.742681	0.0113705	-0.235667	0.256265	0.2769	0.362239	0.0903345	0.712609	0.205687	0.190301	0.0307173	0.839484
CAMK_CDPK	CotAD_47701	0.665877	0.00426191	-0.159149	0.451143	0.519519	0.00208527	-0.558922	0.140962	0.701137	0.00816585	-0.0275207	0.9087	0.194337	0.511768
CAMK_CDPK	CotAD_47616	-0.324566	0.0754699	-0.287704	0.136084	-0.479734	0.00766464	-0.005798	0.979668	-0.383515	0.0705222	-0.0227567	0.856705	-0.172313	0.16147
CAMK_CDPK	CotAD_54633	-0.387912	0.0187793	0.095445	0.586262	-0.358884	0.0254213	-0.0105213	0.958097	-0.137003	0.449551	0.162854	0.273323	-0.0950827	0.586245
CAMK_CDPK	CotAD_16744	-0.70248	0.00396024	-0.166559	0.63035	-0.613132	0.0101858	-0.134301	0.650838	-0.512449	0.0331465	0.072033	0.666465	-0.0482787	0.748791
CAMK_CDPK	CotAD_26791	-0.515206	0.0792447	-0.734123	0.0434969	-0.573526	0.0342301	-0.0996125	0.755853	-0.768301	0.0326961	0.0176613	0.897266	-0.0407933	0.762913
CAMK_CDPK	CotAD_05731	-0.337073	0.0677039	-0.135863	0.538648	-0.400621	0.0272667	-0.0632703	0.80284	-0.223558	0.288544	0.197084	0.159886	-0.10117	0.450027
CAMK_CDPK	CotAD_09239	0.737143	0.0634379	-0.246299	0.283357	0.95999	5.09952e-05	-0.444345	0.131483	1.04353	0.000284734	-0.106125	0.514055	0.0123297	0.925065
CAMK_CDPK	CotAD_13610	0.140037	0.348566	0.0350993	0.828893	0.282323	0.0572472	0.128618	0.528694	0.507711	0.0131416	-0.119393	0.418933	0.216752	0.19559
CAMK_OST1L	CotAD_27990	0.411708	0.0256729	0.209932	0.386674	0.557821	0.0044652	0.426795	0.167205	0.892069	0.00240851	0.0490773	0.744808	0.041754	0.832911
CAMK_OST1L	CotAD_54619	0.31713	0.0506172	0.311951	0.0986918	0.201057	0.163762	0.0444418	0.843551	0.243332	0.205508	0.421087	0.152717	0.407761	0.127648
CAMK_OST1L	CotAD_71558	1.65209	5.26283e-05	1.10261	0.0120255	0.944346	0.00121443	0.873102	0.0319139	1.1912	0.00163399	0.165265	0.284262	0.057231	0.762543
CAMK_OST1L	CotAD_43021	-1.05191	0.00191674	-1.47032	6.12815e-05	-0.699139	0.00407283	-1.09879	0.00349872	-0.601434	0.0111977	-0.052338	0.914267	-0.261426	0.513512
CK1_CK1	CotAD_25187	-0.225625	0.156647	-0.003074	0.985446	-0.203668	0.153113	-0.163182	0.442289	-0.273531	0.168804	-0.0968012	0.519774	0.0251113	0.830338
CK1_CK1	CotAD_23709	0.618189	0.00692422	-0.334644	0.111594	0.0835857	0.550599	-0.558988	0.090569	-0.0135277	0.943103	0.306298	0.208419	-0.128319	0.467065
CK1_CK1	CotAD_62242	1.14	0.000117586	-0.777497	0.0085362	1.10497	3.99716e-05	-0.536937	0.0840411	1.15203	0.000335598	0.0955825	0.579788	0.218373	0.14511
CK1_CK1	CotAD_50202	1.65771	1.03489e-05	0.036911	0.835738	1.12021	3.77653e-05	-0.0019315	0.993537	1.13907	0.000271987	-0.0202603	0.884145	0.0270363	0.832914
CK1_CK1	CotAD_47085	0.727033	0.00081598	-0.174016	0.447842	0.029163	0.843818	0.0534743	0.805717	0.304021	0.252703	-0.0992313	0.544234	-0.00184767	0.992439
CK1_CK1	CotAD_09694	1.68956	2.54072e-06	-0.429953	0.172778	1.21905	6.06197e-06	-0.366299	0.179259	1.48169	3.03403e-05	-0.0330192	0.815689	0.0918723	0.49345
CK1_CK1	CotAD_20772	0.0945223	0.651085	0.0883487	0.696097	0.295048	0.147343	0.295224	0.406369	-0.0548873	0.840958	0.00234667	0.984653	-0.0995773	0.469328
CK1_CK1	CotAD_00393	0.172582	0.392742	-0.238044	0.300074	0.117862	0.497749	-0.148088	0.618396	0.238776	0.323541	0.161442	0.330822	-0.172457	0.213559
CK1_CK1-Pl	CotAD_00483	0.165266	0.317371	-1.89552	1.13831e-05	0.154391	0.225233	-0.997088	0.0747182	0.290083	0.129066	-0.0432007	0.801254	-0.0224097	0.856486
CK1_CK1-Pl	CotAD_47584	0.742428	0.00185575	-0.330575	0.152224	0.342897	0.0437734	-0.200694	0.497222	0.240169	0.2377	0.1064	0.469417	0.0534627	0.694417
CK1_CK1-Pl	CotAD_22935	-0.483981	0.00761939	-0.342793	0.0969472	-0.702142	0.000827019	-0.0616003	0.792412	-0.658909	0.00473647	0.205738	0.150383	-0.137148	0.29443
CK1_CK1-Pl	CotAD_53790	0.232471	0.211631	0.07682	0.73253	-0.367781	0.0448076	-0.235475	0.297993	-0.00989283	0.963794	-0.205602	0.203876	-0.246873	0.062342
CK1_CK1-Pl	CotAD_00231	0.546819	0.00891436	-1.2123	0.000675362	0.378565	0.0340404	-0.902858	0.0359396	-0.250134	0.222739	0.00274717	0.993621	0.260485	0.343503
CK1_CK1-Pl	CotAD_48667	-0.120523	0.563719	-0.766349	0.089207	-0.283131	0.146273	-0.133393	0.667177	-0.366002	0.163662	0.01808	0.933876	-0.165879	0.28794
CK1_CK1-Pl	CotAD_12333	0.133752	0.379769	0.097197	0.608154	-0.0871137	0.509079	-0.0544417	0.794956	0.0571013	0.745253	0.00521633	0.968268	0.198866	0.206557
CK1_CK1-Pl	CotAD_32629	0.513252	0.00950921	-1.37393	0.000212972	-0.138241	0.412977	-0.562697	0.250908	0.281957	0.175336	0.078439	0.579334	-0.130161	0.375082
CK1_CK1-Pl	CotAD_11101	-0.236516	0.0963242	-0.0228103	0.918083	-0.340347	0.021488	0.0721738	0.7497	-0.172945	0.326671	0.0995578	0.452471	-0.058977	0.720481
CK1_CK1-Pl	CotAD_34898	1.03035	0.000137204	-0.958387	0.00861388	1.02588	8.48923e-05	-0.316136	0.297396	0.607932	0.00685456	-0.0461262	0.744754	0.332403	0.0355814
CK1_CK1-Pl	CotAD_50321	-0.89476	0.000411215	-0.577619	0.0137532	-0.898183	0.000114014	-0.315517	0.158807	-0.982065	0.000843763	0.248776	0.122826	0.0258817	0.863178
CMGC_CDK-CCRK	CotAD_26057	-0.0440593	0.782534	-1.52183	0.000234182	-0.0587497	0.716377	-0.80456	0.0830712	0.145486	0.462666	0.0466293	0.787824	0.174877	0.247491
CMGC_CDK-CDK7	CotAD_67858	-0.386566	0.161525	-0.397623	0.158215	-0.179425	0.58575	0.063537	0.825621	-0.670896	0.014849	-0.256268	0.154647	-0.419153	0.169514
CMGC_CDK-CDK7	CotAD_03147	-0.364341	0.116476	0.0924357	0.643681	-0.451102	0.0170612	-0.0728785	0.813603	-0.767608	0.00547713	0.0432468	0.776578	-0.366286	0.0155197
CMGC_CDK-CDK8	CotAD_34429	0.249193	0.0970681	-0.711842	0.00383935	-0.107291	0.483233	-0.507469	0.121898	-0.198715	0.245738	-0.071787	0.586027	0.082095	0.565509
CMGC_CDK-CRK7-CDK9	CotAD_52411	-0.92751	0.00934309	-1.59735	0.0182519	-0.413552	0.165742	-0.256813	0.417916	-1.09479	0.00373787	-0.715876	0.0154899	-0.52692	0.0900561
CMGC_CDK-CRK7-CDK9	CotAD_21272	-0.184005	0.310851	-0.86686	0.00104468	-0.45061	0.0307998	-0.2117	0.383898	-0.527132	0.0365607	-0.0111927	0.958764	0.0157297	0.916751
CMGC_CDK-CRK7-CDK9	CotAD_71947	0.0977557	0.693323	-0.72046	0.0232343	-0.125371	0.599459	-0.394437	0.310104	-0.429489	0.163375	-0.224033	0.225496	0.096811	0.572661
CMGC_CDK-CRK7-CDK9	CotAD_01049	-0.906161	0.000735819	-2.31675	0.00136254	-1.09237	0.00157514	-0.546539	0.0827513	-0.962045	0.00332456	0.0214228	0.94275	-0.0903957	0.643712
CMGC_CDK-CRK7-CDK9	CotAD_41842	0.634651	0.0021395	-0.605928	0.00895066	0.471694	0.0057506	-0.388703	0.13758	0.110787	0.534207	-0.375939	0.114636	-0.170229	0.219698
CMGC_CDK-CRK7-CDK9	CotAD_51610	1.51083	0.0406242	-0.14408	0.681098	-1.57135	0.000168335	-0.569277	0.166051	-0.70833	0.039879	-0.84063	0.00508302	-0.172971	0.233255
CMGC_CDK-CRK7-CDK9	CotAD_34259	0.516701	0.0154317	0.062474	0.798738	0.536167	0.016749	0.15344	0.536033	0.129737	0.556731	-0.169349	0.35118	-0.231598	0.348853
CMGC_CDK-CRK7-CDK9	CotAD_50640	-0.359492	0.032688	-0.491897	0.0156804	-0.438522	0.00990987	-0.268272	0.216901	-0.795894	0.00231657	0.0313257	0.809173	-0.153786	0.313086
CMGC_CDK-CRK7-CDK9	CotAD_64392	0.531317	0.0119092	0.333367	0.221773	0.245903	0.149312	0.192352	0.434867	0.27895	0.203954	-0.010798	0.95539	-0.279376	0.0513163
CMGC_CDK-CRK7-CDK9	CotAD_19973	0.144033	0.547783	-0.699942	0.0118909	0.238966	0.106839	-0.620236	0.0216996	-0.65731	0.00898174	-0.478374	0.127919	-0.275687	0.294745
CMGC_CDK-CRK7-CDK9	CotAD_75205	0.953581	0.000683239	-1.28076	0.000318533	1.29699	0.000174888	-0.620587	0.0369952	0.794279	0.00957213	-0.7262	0.0510812	-0.534753	0.0858306
CMGC_CDK-CRK7-CDK9	CotAD_20875	0.429199	0.100999	-1.01487	0.00097663	0.477012	0.0170071	-0.354777	0.192708	0.249736	0.26075	0.164997	0.296114	-0.141692	0.639118
CMGC_CDK-PITSLRE	CotAD_55993	0.0746667	0.676576	0.255703	0.267987	0.32665	0.0372503	0.125332	0.702923	0.222741	0.220945	-0.0989162	0.504388	0.096792	0.477388
CMGC_CDK-Pl	CotAD_56453	-0.027639	0.905787	1.20669	0.00236269	0.568873	0.0263052	1.79033	0.00142903	-0.397865	0.395956	-0.270874	0.611591	-0.221933	0.522125
CMGC_CDK-Pl	CotAD_26108	0.336642	0.0476238	0.472814	0.0257877	0.131873	0.310585	0.162105	0.587321	-0.0364423	0.832974	-0.395516	0.0586151	-0.0777683	0.660135
CMGC_CDK-Pl	CotAD_29324	-0.15845	0.274348	0.0399447	0.842411	-0.0593397	0.627894	0.074701	0.710091	-0.14514	0.403552	-0.364958	0.0385229	-0.223129	0.222355
CMGC_CDK-Pl	CotAD_46008	-0.747673	0.00243158	0.360624	0.181227	-0.509719	0.0116696	0.374021	0.175675	-0.589031	0.0208338	0.12689	0.418927	0.204903	0.234065
CMGC_CDK-Pl	CotAD_29110	0.0288143	0.866142	0.648926	0.104195	0.007447	0.959356	1.67633	0.000255635	-0.0239853	0.91495	0.0829107	0.549158	-0.0802327	0.606737
CMGC_CK2	CotAD_33576	0.638152	0.00122192	0.542918	0.0490781	0.918814	0.000105261	0.134456	0.526852	0.932826	0.000619327	0.0253548	0.894484	0.012533	0.926648
CMGC_CK2	CotAD_33575	-0.547086	0.091836	-0.580424	0.136817	-0.581274	0.0579819	0.159016	0.602925	-1.04251	0.00150504	-0.321328	0.23678	-0.270186	0.150673
CMGC_CK2	CotAD_73334	0.002525	0.990094	0.391144	0.0675802	-0.367863	0.0434754	-0.0364372	0.905637	-0.130768	0.547373	-0.0642222	0.680914	0.0566617	0.771144
CMGC_CK2	CotAD_65006	-0.228985	0.316869	-0.403769	0.263763	-0.743943	0.00670846	0.0138038	0.961516	-0.608746	0.0346432	-0.0261787	0.841658	-0.114338	0.442032
CMGC_CK2	CotAD_19400	-0.314752	0.126199	0.340968	0.206496	-0.316134	0.0892518	-0.0871785	0.822122	-0.320629	0.185948	-0.10376	0.488319	0.0850807	0.562378
CMGC_CLK	CotAD_01895	-0.317323	0.0616015	-0.128084	0.472536	-0.049408	0.735315	-0.191157	0.360505	0.0309325	0.853621	0.122959	0.347722	0.112087	0.392866
CMGC_CLK	CotAD_65705	0.791639	0.00194508	-0.47783	0.0917783	1.12114	4.64132e-05	0.01079	0.960727	1.30893	0.000807423	0.109076	0.514546	0.153742	0.429829
CMGC_CLK	CotAD_00193	2.84537	2.33812e-07	0.170686	0.413119	3.01722	1.11068e-08	0.340059	0.162097	3.01522	5.11617e-07	0.443794	0.0278023	0.441624	0.106632
CMGC_CLK	CotAD_58070	0.284185	0.0925997	-0.723517	0.0119818	1.09175	7.21503e-05	-0.394195	0.0814235	0.724617	0.00325107	0.142039	0.606253	-0.247653	0.305433
CMGC_CLK	CotAD_17901	0.250508	0.169665	0.0340237	0.838623	0.592595	0.00227463	-0.29091	0.186516	0.236395	0.205347	-0.110949	0.43831	0.00269167	0.984661
CMGC_DYRK-PRP4	CotAD_30991	-0.465167	0.0086209	-0.0633273	0.704369	-0.441715	0.00677154	-0.0995688	0.629159	-0.444762	0.0296494	0.228558	0.270283	-0.0668103	0.619089
CMGC_DYRK-PRP4	CotAD_22320	1.83552	1.80641e-06	-0.090617	0.73999	1.61944	5.0305e-06	-0.297312	0.208385	1.17679	0.000223069	-0.196078	0.539978	0.414343	0.146238
CMGC_DYRK-PRP4	CotAD_17836	0.0798353	0.596626	-1.12151	0.00104002	-0.028867	0.840164	-0.654392	0.0522532	-0.101249	0.618339	-0.0094435	0.951241	0.205384	0.213987
CMGC_DYRK-PRP4	CotAD_54943	0.465583	0.12681	-0.496218	0.174734	0.975435	0.00358562	-0.193182	0.553469	0.302666	0.289419	-0.759693	0.101375	-0.658195	0.0472482
CMGC_DYRK-PRP4	CotAD_26468	0.893279	0.000283478	0.071253	0.736201	1.66735	8.38569e-06	0.137902	0.505478	1.39082	0.000117643	0.0412108	0.78471	0.142476	0.288345
CMGC_DYRK-YAK	CotAD_60890	0.703851	0.00251438	-0.547894	0.0150375	0.356491	0.0189184	-0.566293	0.0377311	0.328155	0.0949722	0.046538	0.703285	0.126078	0.398973
CMGC_GSK	CotAD_20244	0.0827743	0.656679	-0.315274	0.254404	0.541391	0.0178973	0.220508	0.492669	0.356722	0.105637	-0.105577	0.410861	-0.289446	0.0944842
CMGC_GSK	CotAD_33066	1.10791	0.000121867	-0.151255	0.391067	0.770184	0.000200189	0.00701267	0.972749	0.45	0.0278334	-0.759151	0.0116577	-0.183074	0.369997
CMGC_GSK	CotAD_43639	-0.0139453	0.94531	-1.22226	0.045345	-0.17409	0.509951	0.116164	0.64725	-0.733447	0.0103335	-1.0183	0.00533496	-0.782535	0.00463505
CMGC_GSK	CotAD_05546	0.0291187	0.862292	0.405091	0.0681075	0.0211793	0.890757	0.313007	0.375158	-0.0582632	0.776794	0.0645202	0.707899	-0.0678117	0.720466
CMGC_GSK	CotAD_23495	-0.352417	0.3268	-1.55477	0.00924887	0.190819	0.592097	-0.0354548	0.909515	-0.624624	0.0476234	-0.667807	0.0710064	-0.587255	0.0398686
CMGC_GSK	CotAD_32548	1.61186	0.00042805	0.576424	0.041848	1.70834	3.54071e-06	0.562637	0.132858	1.27254	0.000754921	-0.448941	0.0283236	-0.0308927	0.853087
CMGC_GSK	CotAD_20243	0.358374	0.0573697	-0.713737	0.00634513	0.490522	0.0183664	-0.100981	0.643476	0.368272	0.0760903	-0.219226	0.156526	-0.361665	0.0245295
CMGC_GSK	CotAD_05659	-0.675823	0.0509175	-0.783597	0.262625	-0.3447	0.240156	0.124842	0.817507	-0.727061	0.11322	-0.522254	0.00536704	-0.516346	0.0142193
CMGC_GSK	CotAD_53331	-0.0274377	0.844604	-0.380758	0.0438694	-0.0950527	0.470906	-0.217247	0.300191	-0.276741	0.141251	-0.130026	0.388963	-0.155803	0.316143
CMGC_GSK	CotAD_15427	-0.587644	0.00325763	-0.272052	0.205843	-0.689773	0.000678611	-0.000768833	0.997568	-0.727893	0.0103598	0.1359	0.694627	0.117256	0.502094
CMGC_MAPK	CotAD_63338	-0.285374	0.155104	0.099498	0.648596	-0.296556	0.125783	-0.409065	0.272222	-0.841581	0.00462919	-0.119298	0.691769	0.338245	0.226659
CMGC_MAPK	CotAD_64049	0.629225	0.00319417	0.520835	0.0147106	0.528225	0.00421538	0.213619	0.344311	0.674226	0.00601805	-0.0770192	0.700815	-0.0315137	0.857806
CMGC_MAPK	CotAD_19088	0.173033	0.254686	-0.794178	0.00335257	0.594238	0.00313597	-0.271803	0.48519	0.508789	0.0215871	0.775396	0.0126311	0.48012	0.0137169
CMGC_MAPK	CotAD_09571	1.14765	0.000559234	2.07582	1.3234e-05	1.33158	3.7179e-05	1.16705	0.0228302	1.1884	0.000164587	-0.0970213	0.666836	-0.34989	0.226468
CMGC_MAPK	CotAD_01707	1.81759	7.05217e-05	2.51459	6.74095e-06	1.44111	6.18182e-05	1.12504	0.0199208	1.79771	2.92847e-05	0.292925	0.110399	0.201078	0.239511
CMGC_MAPK	CotAD_66205	1.1341	0.000163858	-1.2147	0.000189624	0.403538	0.0096302	-0.589878	0.275475	0.243353	0.2191	0.288264	0.26323	0.42001	0.164789
CMGC_MAPK	CotAD_63558	-1.0171	0.000109316	-0.279018	0.112501	-1.17202	1.49112e-05	-0.226856	0.259109	-0.991551	0.000463818	-0.316798	0.149803	-0.225177	0.108265
CMGC_MAPK	CotAD_56362	0.185665	0.329138	-0.343952	0.160592	-0.268684	0.163167	-0.10005	0.707759	-0.466374	0.0652526	-0.472325	0.0258488	-0.435621	0.0124796
CMGC_MAPK	CotAD_29572	1.59661	0.00236837	1.82178	9.53773e-06	2.93723	1.95814e-08	0.689099	0.206337	2.70004	5.18102e-06	-1.25932	0.0195472	-0.416103	0.413865
CMGC_MAPK	CotAD_50152	0.058345	0.735114	-1.19526	0.000142703	-0.436617	0.00944805	-0.162348	0.785865	-0.535216	0.0159245	-0.145062	0.402915	-0.515845	0.165643
CMGC_MAPK	CotAD_61841	-1.51246	0.000775565	-1.75166	2.77878e-05	-2.42543	6.34299e-06	-0.261617	0.475116	-2.81024	1.49797e-05	-0.47259	0.313584	-1.24498	0.0910455
CMGC_MAPK	CotAD_55518	0.543768	0.00350109	-1.11624	0.000149059	0.890684	7.04061e-05	-0.623008	0.0444996	0.685561	0.00344777	0.110379	0.516831	0.503291	0.0163005
CMGC_MAPK	CotAD_56645	-0.0277383	0.885491	-0.490978	0.0974014	0.0190593	0.915731	-0.136114	0.610909	0.113761	0.611812	-0.4198	0.271731	0.0367927	0.899849
CMGC_MAPK	CotAD_01246	0.199586	0.22075	-0.140376	0.386402	-0.0219577	0.854496	-0.211877	0.297433	0.312018	0.0877054	0.0912768	0.630751	0.167442	0.382635
CMGC_MAPK	CotAD_11508	0.382708	0.066984	-0.505367	0.144647	-0.574333	0.00876742	0.118726	0.736789	-0.278649	0.351387	0.170013	0.515029	-0.439018	0.120085
CMGC_MAPK	CotAD_53696	-0.264404	0.172977	0.109959	0.643254	-0.059575	0.734457	0.111386	0.682907	0.134195	0.553389	0.288566	0.0632198	0.0573523	0.722603
CMGC_MAPK	CotAD_13472	-0.710828	0.000743811	-1.4227	0.000596371	-0.63161	0.000980044	-0.463193	0.0778335	-0.525454	0.0385146	0.444793	0.0385576	0.117872	0.4231
CMGC_MAPK	CotAD_54105	-0.559679	0.017541	-0.776191	0.00550417	-0.569034	0.0108971	-0.733971	0.0554815	-0.486029	0.0687272	-0.0292905	0.857974	-0.0284667	0.852509
CMGC_MAPK	CotAD_27603	0.945011	0.00304531	-1.17883	0.000861778	0.223961	0.265437	-0.534574	0.234617	0.0281118	0.912458	0.323332	0.077818	0.067833	0.67349
CMGC_Pl-Tthe	CotAD_00441	0.16555	0.351956	-0.681569	0.00915117	0.134528	0.364254	-0.562027	0.0586399	-0.240248	0.22533	-0.0505652	0.901405	0.00982467	0.974321
CMGC_RCK	CotAD_01008	1.0917	8.92943e-05	-1.3125	0.000912767	0.558337	0.00821187	-0.417821	0.204654	0.673375	0.00951939	-0.711855	0.02099	-0.684707	0.0159681
CMGC_RCK	CotAD_17624	0.972619	0.000370702	-0.00305267	0.991857	0.850824	0.00307873	-0.163217	0.560007	0.900549	0.00526321	-0.672818	0.108071	-0.900091	0.00231196
CMGC_RCK	CotAD_42844	0.23393	0.188574	-0.131112	0.506827	-0.159481	0.338519	-0.0960185	0.71057	-0.765832	0.00626954	0.158663	0.321084	0.0842207	0.481428
CMGC_SRPK	CotAD_34839	0.162825	0.232334	0.159041	0.412909	-0.014493	0.904556	-0.266995	0.19736	-0.169161	0.381366	-0.37847	0.0662158	-0.568472	0.0200716
CMGC_SRPK	CotAD_18405	0.094032	0.65151	0.0998543	0.709288	0.295541	0.114994	0.000650833	0.99821	0.503256	0.0540806	-0.327257	0.47737	-0.63381	0.0735651
Group-Pl-3	CotAD_39073	0.996389	0.000248877	0.34023	0.0995047	0.74216	0.000714489	0.417066	0.365115	1.12333	0.000876944	0.291878	0.0860374	-0.0160707	0.918619
Group-Pl-3	CotAD_18960	-0.119633	0.497695	-0.43331	0.0417298	-0.332054	0.0358176	-0.3014	0.217317	-0.357257	0.0738394	0.256457	0.0915661	0.21833	0.115687
Group-Pl-4	CotAD_14620	-0.658752	0.0501546	1.76127	0.000213593	-0.446819	0.0871374	0.351251	0.508324	-0.0820865	0.790617	-0.51519	0.134602	-0.923432	0.0139035
Group-Pl-4	CotAD_15261	1.28366	0.00053706	-0.611817	0.0433537	0.249031	0.293654	0.373684	0.596442	0.874849	0.0138694	-0.777392	0.110272	0.125735	0.774595
Group-Pl-4	CotAD_22059	-0.21768	0.172673	0.115027	0.535441	-0.306345	0.0680166	-0.127849	0.555616	-0.239368	0.221205	0.173286	0.204536	0.138769	0.559222
NAK	CotAD_31687	-0.871674	0.00945294	-0.721703	0.0428852	-0.794783	0.00707851	-0.40192	0.270828	-1.03881	0.007805	-0.128298	0.376918	-0.068873	0.586362
NEK	CotAD_51281	-0.38901	0.13749	-0.0862	0.749342	-0.411086	0.0868648	-0.127625	0.695345	-0.396205	0.20855	0.0990992	0.518486	0.0487047	0.765669
NEK	CotAD_58015	0.044101	0.747149	-0.0388473	0.801155	-0.0702127	0.557509	0.0202885	0.920316	-0.024605	0.909085	-0.139165	0.473324	0.006148	0.971151
NEK	CotAD_68138	1.243	0.000484189	-0.381567	0.10757	1.53944	3.05991e-05	0.0354795	0.92571	1.4468	0.000304237	0.0158417	0.967182	0.32426	0.204339
NEK	CotAD_60614	-0.123767	0.4397	-0.735243	0.006432	0.119366	0.418336	-0.393615	0.385623	-0.168007	0.410969	-0.0355798	0.880094	-0.090029	0.556497
NEK	CotAD_12274	0.264843	0.326888	0.211653	0.515996	0.976144	0.00350237	0.443591	0.220112	0.482083	0.137405	0.160049	0.838756	0.806456	0.252252
NEK	CotAD_12909	-1.0932	0.0290247	-1.40384	0.00397037	-0.800026	0.00973931	-1.61735	0.00313416	-2.03387	0.00127424	-0.916444	0.023513	-0.785717	0.065954
NEK	CotAD_20527	0.221894	0.47676	-0.206287	0.555074	0.40855	0.167798	-0.0465512	0.912956	-0.0441337	0.894911	-0.13195	0.347336	0.092602	0.495124
NEK	CotAD_48114	-0.389823	0.0189872	0.236751	0.218185	-0.381975	0.0113078	0.067415	0.727797	-0.372908	0.0508136	-0.0509088	0.694442	0.0398347	0.755134
PEK_GCN2	CotAD_62635	-0.308767	0.0730487	0.165543	0.372381	-0.222965	0.15707	-0.408505	0.0926154	0.446052	0.0518039	0.0397535	0.836736	-0.351708	0.0412046
PEK_PEK	CotAD_19974	0.033998	0.855773	-0.877581	0.00498807	-1.04289	0.000237301	-0.574775	0.0497568	-0.603934	0.0206826	-0.048297	0.845599	-0.230109	0.30083
RLK-Pelle_C-LEC	CotAD_71347	0.0864637	0.553591	-1.61813	0.000232689	-0.570285	0.00330192	-0.776849	0.0612004	-0.0428028	0.796454	0.207119	0.205322	0.079695	0.574262
RLK-Pelle_CR4L	CotAD_22315	-0.324752	0.0415247	-0.143159	0.412056	-0.298537	0.0523557	0.0096725	0.961965	-0.078494	0.668406	0.15753	0.358904	-0.0599973	0.748858
RLK-Pelle_CR4L	CotAD_30090	0.0352357	0.842403	-0.583194	0.0249304	-0.250684	0.158155	-0.177166	0.776244	-0.397122	0.0888167	0.100731	0.747653	-0.028093	0.857503
RLK-Pelle_CR4L	CotAD_20956	0.290773	0.308878	-0.175008	0.352456	-0.0670117	0.71978	-0.464029	0.0673367	0.868681	0.00428777	-0.26207	0.118257	0.0678533	0.63265
RLK-Pelle_CR4L	CotAD_34155	-0.501122	0.00671887	-0.473719	0.0272152	-0.382519	0.0287497	-0.426665	0.0707322	-0.497959	0.0196447	0.512172	0.0272758	0.49089	0.0614484
RLK-Pelle_CR4L	CotAD_55350	-0.567379	0.00665079	0.297	0.135552	-0.724021	0.00058588	-0.253586	0.266875	-0.580419	0.0176373	0.45168	0.298065	0.473289	0.25206
RLK-Pelle_CR4L	CotAD_34129	-0.0894227	0.760521	-1.90369	0.00101029	-0.500033	0.00667523	-1.4075	0.105576	0.277295	0.153245	-0.604401	0.0505029	-0.509244	0.0150073
RLK-Pelle_CrRLK1L-1	CotAD_60209	-0.848775	0.00459183	0.623756	0.0230449	-0.0221967	0.907271	0.389758	0.270423	-0.239525	0.351889	-0.341088	0.155859	0.0948637	0.501262
RLK-Pelle_CrRLK1L-1	CotAD_05174	0.0838487	0.687254	-0.259092	0.131903	-0.164233	0.265309	-0.247519	0.299779	0.818413	0.00549082	0.0182995	0.911216	-0.0161783	0.933416
RLK-Pelle_CrRLK1L-1	CotAD_49930	0.38364	0.0348658	0.758211	0.00763983	0.39836	0.0239838	0.214954	0.562242	0.128908	0.486567	0.255147	0.31171	0.673489	0.0123101
RLK-Pelle_CrRLK1L-1	CotAD_57850	-0.720908	0.00799421	0.541017	0.274525	-0.312456	0.222108	0.545707	0.110393	-0.166506	0.477184	-0.183005	0.418054	-0.142085	0.444087
RLK-Pelle_CrRLK1L-1	CotAD_61451	-1.33997	0.000700062	-0.576544	0.15827	-0.281152	0.181526	-0.502321	0.128893	-1.19404	0.00182003	-0.814885	0.0994899	0.0898227	0.805202
RLK-Pelle_CrRLK1L-1	CotAD_39421	0.738007	0.000408976	-0.916125	0.000941025	0.158658	0.299679	-0.259153	0.275505	1.12271	0.000640793	-0.625215	0.00981655	-0.648811	0.00320776
RLK-Pelle_CrRLK1L-1	CotAD_10332	-0.565654	0.0486923	1.15317	0.00175397	0.293051	0.200039	0.456384	0.200925	0.0734917	0.776597	-0.590592	0.0647566	0.051454	0.708636
RLK-Pelle_CrRLK1L-1	CotAD_39415	0.32038	0.126636	1.31808	4.48007e-05	0.759013	0.000797194	0.411184	0.516597	1.1521	0.000187349	0.0215338	0.910168	0.660385	0.00826658
RLK-Pelle_CrRLK1L-1	CotAD_75497	-1.347	4.56964e-05	-1.63736	0.0192302	-1.85181	1.32553e-06	-0.813207	0.0162239	-1.16032	0.000340559	0.173058	0.34611	-0.096511	0.598598
RLK-Pelle_CrRLK1L-1	CotAD_28807	-1.14372	0.00403923	-0.134306	0.751295	-1.08285	0.00217538	0.331593	0.374756	-1.20777	0.00581339	0.0388015	0.804628	0.0134353	0.939688
RLK-Pelle_CrRLK1L-1	CotAD_39108	0.25265	0.335298	-0.158927	0.508795	-0.33818	0.104267	-0.227799	0.425702	0.214413	0.354171	-0.0590348	0.692358	0.00386733	0.984526
RLK-Pelle_CrRLK1L-1	CotAD_19595	0.329866	0.19205	0.41215	0.197923	0.060723	0.792038	0.341587	0.378457	0.0286615	0.920029	-0.0850893	0.515395	-0.244194	0.10214
RLK-Pelle_CrRLK1L-1	CotAD_57233	-0.400868	0.0907498	-0.0277437	0.911291	-0.329077	0.151741	0.0099715	0.97331	-0.058618	0.822249	0.339992	0.0364079	-0.166081	0.459348
RLK-Pelle_DLSV	CotAD_62120	-0.0570607	0.692904	0.468259	0.045825	0.75388	0.000728747	-0.00172983	0.996457	0.915188	0.00467607	0.140028	0.493555	0.206851	0.333168
RLK-Pelle_DLSV	CotAD_73761	-0.109769	0.480876	0.216492	0.24479	-0.153206	0.308356	0.0421028	0.847419	0.0465448	0.805708	0.128807	0.45477	0.031756	0.807931
RLK-Pelle_DLSV	CotAD_56715	1.39239	0.0034001	-0.0978783	0.651002	2.19039	3.34305e-07	-0.321709	0.197135	1.96386	2.2095e-05	-0.0823267	0.640431	-0.029676	0.845429
RLK-Pelle_DLSV	CotAD_57424	0.594692	0.0136845	-0.0660363	0.765043	0.818466	0.00165907	-0.421722	0.151187	0.697128	0.0150835	1.11761	0.0948208	1.45132	0.0149105
RLK-Pelle_DLSV	CotAD_72429	-0.196095	0.167049	0.188318	0.243545	-0.648432	0.000931562	0.0247132	0.92997	-0.411958	0.0325244	-0.0057815	0.968805	-0.154723	0.223739
RLK-Pelle_DLSV	CotAD_63303	0.238484	0.123885	0.97987	0.000673119	0.600455	0.00146824	0.297507	0.498219	0.756154	0.00753607	-0.0271443	0.888287	0.175263	0.348055
RLK-Pelle_DLSV	CotAD_24716	1.15436	2.1355e-05	0.306612	0.198607	1.42465	6.33395e-06	0.105613	0.719789	1.81235	1.53956e-05	-0.409816	0.0204664	-0.128937	0.539557
RLK-Pelle_DLSV	CotAD_55119	1.36327	0.000546163	0.162706	0.583205	-0.740277	0.0106682	-0.582665	0.144834	0.954198	0.00141966	0.15132	0.349559	0.196718	0.507049
RLK-Pelle_DLSV	CotAD_21804	1.15751	0.00013835	0.047402	0.822304	1.58228	3.19833e-06	0.3474	0.169957	1.28175	0.000302688	-0.0239762	0.92595	-0.552145	0.115811
RLK-Pelle_DLSV	CotAD_24719	2.08185	1.10227e-06	0.0358227	0.863651	0.284965	0.0730375	-0.418308	0.122493	1.44599	3.06044e-05	-0.0707158	0.872641	0.282014	0.121329
RLK-Pelle_DLSV	CotAD_40885	0.42257	0.116992	-0.310234	0.165936	1.25137	6.8984e-05	0.406583	0.472968	0.755013	0.0105849	-0.558197	0.168136	0.14404	0.513496
RLK-Pelle_DLSV	CotAD_40766	1.1984	7.49956e-05	-0.00948133	0.96812	1.26365	2.46432e-05	-0.172113	0.502724	1.16869	0.000456303	0.202884	0.239841	0.320813	0.0467731
RLK-Pelle_DLSV	CotAD_66464	1.17105	0.00685931	0.0829863	0.611843	1.17595	1.40483e-05	-0.0992593	0.618722	1.71577	9.2546e-06	-0.463077	0.483349	-0.314248	0.429302
RLK-Pelle_DLSV	CotAD_12836	0.687845	0.0413587	-0.49245	0.101443	0.116239	0.566672	0.125532	0.807665	0.562047	0.0546579	0.189299	0.327506	-0.246473	0.226311
RLK-Pelle_DLSV	CotAD_67654	0.430797	0.0201832	-0.281721	0.134266	-0.0990387	0.475121	-0.114849	0.653937	0.169795	0.453186	-0.0522162	0.715978	0.0264763	0.836061
RLK-Pelle_DLSV	CotAD_70461	0.543513	0.00623236	0.11607	0.525523	0.0961203	0.510331	0.056448	0.791197	0.234268	0.223024	-0.19197	0.376729	-0.105173	0.561664
RLK-Pelle_DLSV	CotAD_34071	0.316871	0.0943624	0.84216	0.00356349	0.364158	0.0475955	0.320393	0.326757	0.939211	0.00116827	-1.04505	0.000294099	-0.549402	0.0229145
RLK-Pelle_DLSV	CotAD_52196	0.62458	0.00418546	0.12878	0.557583	0.254009	0.116356	-0.0752345	0.718567	1.15181	0.00059247	0.393944	0.0374284	-0.179241	0.36041
RLK-Pelle_DLSV	CotAD_67069	1.42142	0.000447376	0.770402	0.0112045	1.30848	0.000151825	0.258567	0.397972	1.53743	0.000791028	-0.188433	0.413485	-0.254375	0.0732045
RLK-Pelle_DLSV	CotAD_25702	1.90698	1.15687e-05	0.361325	0.153804	1.59229	1.68039e-05	0.164388	0.682094	2.08679	4.7567e-05	0.0720908	0.598513	-0.020487	0.881861
RLK-Pelle_DLSV	CotAD_05723	0.784236	0.0377076	-0.281994	0.233517	-0.263777	0.122559	-0.408185	0.182645	-0.459303	0.0729284	-0.0515745	0.709075	-0.197283	0.148511
RLK-Pelle_DLSV	CotAD_62987	1.17477	0.06554	-0.734999	0.208928	-0.563788	0.280092	-0.493651	0.507632	0.482543	0.424417	-0.234354	0.487857	-0.280076	0.256629
RLK-Pelle_DLSV	CotAD_72038	1.7529	7.17189e-05	-0.326651	0.230959	0.834782	0.00179007	0.0121208	0.979233	1.78762	6.22344e-05	0.100639	0.682754	0.406865	0.137127
RLK-Pelle_DLSV	CotAD_49452	-0.276595	0.124071	-0.0660803	0.759477	-0.291249	0.0726486	0.137228	0.55704	-0.052853	0.800635	-0.197964	0.416919	-0.138575	0.478099
RLK-Pelle_DLSV	CotAD_60575	-0.300702	0.278735	-1.43285	0.000783818	-1.41931	0.000294713	-0.69352	0.329008	-1.63243	0.000855343	0.268324	0.397072	-0.119679	0.641438
RLK-Pelle_DLSV	CotAD_62168	-0.394505	0.0315947	-0.139581	0.460425	-0.356801	0.030087	-0.0132638	0.951855	-0.0685558	0.719322	0.118974	0.483621	-0.126723	0.459024
RLK-Pelle_DLSV	CotAD_20304	-0.0505567	0.75422	-0.389258	0.0724569	0.0296497	0.821313	-0.22438	0.297927	0.630037	0.00568105	0.135443	0.376942	-0.0791203	0.768876
RLK-Pelle_Extensin	CotAD_70374	0.313644	0.224234	-0.613281	0.050409	0.511438	0.0375764	-0.150323	0.660264	-0.487255	0.173532	-0.054446	0.916729	0.066838	0.900045
RLK-Pelle_Extensin	CotAD_23724	-0.450055	0.0313657	-0.0437143	0.846372	-0.428597	0.0212939	-0.120229	0.592587	-0.408757	0.0602214	-0.185387	0.231328	-0.0671207	0.619192
RLK-Pelle_Extensin	CotAD_27978	-0.169849	0.373055	0.112919	0.660873	-0.198334	0.253587	0.316068	0.274066	-0.210174	0.342643	-0.0652393	0.625568	-0.0798593	0.529728
RLK-Pelle_Extensin	CotAD_25755	1.00442	4.94567e-05	-0.770799	0.00324312	0.800171	8.60351e-05	-0.142054	0.503919	0.599867	0.00719291	-0.436715	0.0349705	0.0291823	0.8685
RLK-Pelle_Extensin	CotAD_48325	1.00906	0.00176553	-0.863554	0.0150196	0.0467417	0.829471	-0.346205	0.286299	-0.586331	0.0583182	-0.326433	0.309755	-0.007119	0.976252
RLK-Pelle_L-LEC	CotAD_70043	-0.281154	0.0819712	0.162276	0.356469	-0.21024	0.118215	0.0574432	0.773215	-0.172076	0.346528	-0.0506787	0.74089	0.143442	0.334933
RLK-Pelle_L-LEC	CotAD_64462	-0.377084	0.0379436	0.479561	0.0651566	-0.570975	0.00411174	0.412241	0.098702	-0.534449	0.0289238	0.008963	0.946824	-0.0990767	0.473266
RLK-Pelle_L-LEC	CotAD_03390	-0.49649	0.0260631	-0.994741	0.00409376	-1.26919	3.0953e-05	-0.871348	0.0311444	-0.529204	0.0446945	-0.36609	0.624234	-0.895097	0.202944
RLK-Pelle_L-LEC	CotAD_00141	-0.493971	0.0318024	0.00954933	0.969451	-0.325627	0.100327	0.15377	0.565774	-0.286079	0.256262	0.208453	0.154702	-0.232408	0.22077
RLK-Pelle_L-LEC	CotAD_18350	-0.602951	0.00403218	-0.622194	0.0148883	-0.6944	0.000748744	-0.320657	0.235836	-0.831374	0.00199258	0.152597	0.389487	0.17864	0.241747
RLK-Pelle_L-LEC	CotAD_61445	-1.55459	0.000485751	-0.144288	0.8467	-1.94463	5.83064e-06	0.34082	0.366446	-1.73583	2.90109e-05	0.0173235	0.942027	-0.316637	0.152141
RLK-Pelle_LRK10L-2	CotAD_35953	2.28666	4.30816e-05	0.626269	0.0100668	1.66043	6.45921e-06	0.424593	0.124434	1.75906	2.32755e-05	-0.535084	0.199993	0.300198	0.243836
RLK-Pelle_LRK10L-2	CotAD_48458	-0.227164	0.155561	-0.0687913	0.738766	-0.216635	0.113768	-0.234309	0.252507	-0.327125	0.101262	0.223491	0.24602	-0.202231	0.214969
RLK-Pelle_LRK10L-2	CotAD_70308	0.327029	0.152911	-1.94112	9.18612e-05	0.254783	0.166468	-1.01493	0.2214	1.03971	0.00176304	-0.702435	0.0187477	-0.438343	0.142282
RLK-Pelle_LRK10L-2	CotAD_24729	0.0345707	0.815672	0.06016	0.781662	-0.113842	0.353935	-0.105255	0.598895	0.0276332	0.876075	0.0986058	0.468133	0.00839133	0.951018
RLK-Pelle_LRR-I-1	CotAD_44233	0.258955	0.277159	-0.012091	0.960393	-0.117333	0.577197	0.0595722	0.88609	-0.337411	0.160189	-0.040286	0.779273	0.277213	0.0742676
RLK-Pelle_LRR-I-2	CotAD_07112	1.34978	4.7998e-05	0.781773	0.00382685	1.22073	2.94367e-05	0.479278	0.162255	0.885039	0.00226331	-0.735126	0.0660696	-0.26095	0.321561
RLK-Pelle_LRR-I-2	CotAD_27104	1.50475	0.000436174	-1.22404	0.00133726	1.02172	4.12468e-05	-0.323623	0.379824	1.17368	0.000462462	-0.339536	0.0439444	-0.174805	0.426282
RLK-Pelle_LRR-II	CotAD_28409	0.887774	0.000785704	0.530141	0.0169714	0.395059	0.030113	-0.313983	0.197047	0.299292	0.160632	0.448512	0.0378178	0.322433	0.0569158
RLK-Pelle_LRR-II	CotAD_22753	-0.412474	0.250849	-1.57814	0.00194262	0.104328	0.706959	-0.295822	0.472359	-0.296882	0.40314	0.372272	0.486315	0.821691	0.077768
RLK-Pelle_LRR-II	CotAD_75033	0.500204	0.0254879	-1.26601	0.000336601	0.311289	0.0930069	-1.06261	0.00898587	-0.0147023	0.945149	0.28346	0.380155	0.331462	0.207697
RLK-Pelle_LRR-II	CotAD_39917	-0.347321	0.104465	-0.863017	0.0118286	-0.696702	0.0025109	-0.588821	0.0485511	-0.779596	0.008671	-0.143745	0.653309	0.00118567	0.995882
RLK-Pelle_LRR-II	CotAD_64544	0.0916657	0.647945	0.061717	0.780058	-0.322093	0.096337	0.193373	0.553053	-0.0226958	0.919546	0.0990035	0.690961	-0.0136067	0.948618
RLK-Pelle_LRR-II	CotAD_19668	0.426971	0.0192224	-1.35018	0.000197069	0.380443	0.0177917	-0.475786	0.356424	0.806292	0.00279752	-0.235017	0.131946	0.021492	0.877839
RLK-Pelle_LRR-II	CotAD_34384	-0.366662	0.094868	-0.694649	0.0193668	-0.540244	0.0138093	-0.299288	0.278565	0.1488	0.51865	0.0286118	0.856618	-0.0489753	0.722775
RLK-Pelle_LRR-II	CotAD_33377	1.28963	0.000372306	-0.382433	0.0799331	1.24345	0.000104339	-0.053454	0.82049	1.62282	3.54212e-05	0.0886558	0.500053	0.115276	0.533063
RLK-Pelle_LRR-III	CotAD_31330	-0.913504	0.000119501	-0.195953	0.420163	-0.490642	0.00422348	-0.11693	0.584621	-1.05112	0.000232518	-0.185853	0.758902	0.412183	0.38479
RLK-Pelle_LRR-III	CotAD_05288	-1.19482	0.00158624	-0.691873	0.146533	-0.962001	0.00429632	-0.480176	0.274451	-1.26062	0.00194411	-0.384632	0.300434	-0.604099	0.0137056
RLK-Pelle_LRR-III	CotAD_27412	0.362664	0.0325622	-1.10526	0.000576313	-0.958237	5.49353e-05	-0.86506	0.00893623	-1.28051	0.000157076	0.612005	0.179642	0.832649	0.0702656
RLK-Pelle_LRR-III	CotAD_37346	-0.479026	0.0346588	0.352966	0.126919	-0.30082	0.0969322	0.048601	0.88937	-0.501088	0.0581351	-0.0141847	0.907205	-0.0402593	0.822069
RLK-Pelle_LRR-III	CotAD_00934	-0.786341	0.0122569	0.0212227	0.964665	-0.822232	0.0079213	0.355386	0.369393	-0.859365	0.0186083	0.118462	0.861339	-0.153741	0.814773
RLK-Pelle_LRR-III	CotAD_33544	-0.0570727	0.680294	0.102131	0.632461	-0.512277	0.00935704	-0.168124	0.529603	0.292115	0.131541	0.41577	0.0862876	0.3825	0.0440663
RLK-Pelle_LRR-III	CotAD_59521	-1.20866	0.00710149	0.192586	0.596943	-0.528993	0.144652	-0.528247	0.334556	-1.75157	0.0039896	-0.201334	0.356448	-0.213293	0.182551
RLK-Pelle_LRR-III	CotAD_57664	-0.142533	0.357706	0.099438	0.615879	-0.209057	0.179819	-0.201032	0.362289	-0.398801	0.0414426	-0.23316	0.263757	-0.215644	0.413977
RLK-Pelle_LRR-III	CotAD_37063	-0.904788	0.0002888	-0.78027	0.00302286	-1.06424	0.000194927	-0.798438	0.0124614	-1.09731	0.000379365	-0.380646	0.0789467	-0.246789	0.381942
RLK-Pelle_LRR-III	CotAD_23850	-1.08648	0.000232198	-1.80604	2.03175e-05	-1.13324	0.00032266	-1.17464	0.0026564	-2.19709	0.000110267	-1.13399	0.0632069	-0.730867	0.144062
RLK-Pelle_LRR-III	CotAD_60026	-0.627735	0.0726964	-1.01772	0.047242	-0.429594	0.186759	-0.441394	0.337247	-0.90987	0.0341498	-0.368563	0.463144	0.231664	0.664699
RLK-Pelle_LRR-III	CotAD_68984	-0.723417	0.0150213	-0.0792343	0.800501	-0.0693693	0.769184	-0.511151	0.270952	-1.69737	0.00231372	-0.574498	0.181359	-0.375785	0.210053
RLK-Pelle_LRR-III	CotAD_24428	-0.228051	0.250544	-0.369324	0.159593	-0.325672	0.0939778	0.318667	0.256004	-1.05065	0.0015988	-0.298964	0.630619	0.0296867	0.935174
RLK-Pelle_LRR-III	CotAD_74134	-1.07168	0.00152505	-0.33227	0.378227	-0.667242	0.0125523	-0.336176	0.30118	-1.84099	0.000293398	-0.442926	0.522735	-0.222115	0.749267
RLK-Pelle_LRR-III	CotAD_23361	0.431149	0.0530134	0.53642	0.0337633	0.13415	0.324038	0.140038	0.518157	0.176452	0.344935	-0.0614745	0.643161	0.0748237	0.560317
RLK-Pelle_LRR-III	CotAD_29297	1.44968	0.0002014	0.619769	0.0129885	0.608003	0.00575515	0.282486	0.266874	0.545203	0.0178293	0.41807	0.0955603	0.459799	0.0253098
RLK-Pelle_LRR-III	CotAD_18790	-1.36212	0.000502614	1.41808	0.000540845	0.119249	0.575149	0.876721	0.0263011	0.10258	0.783704	-0.0504843	0.770078	-0.176431	0.268113
RLK-Pelle_LRR-III	CotAD_22332	0.945522	0.000476033	0.803213	0.00528692	1.19988	0.000475569	0.760209	0.015557	0.694489	0.042646	0.815446	0.165846	1.22519	0.0582383
RLK-Pelle_LRR-III	CotAD_62511	-1.11958	0.00153313	0.278917	0.52094	-0.823737	0.00633816	-0.384046	0.390603	-1.84227	0.000302941	0.426727	0.22854	0.599946	0.069325
RLK-Pelle_LRR-III	CotAD_33020	-0.684135	0.00204948	-0.317722	0.13943	-0.691549	0.000600464	-0.197618	0.365664	-0.644602	0.00721399	-0.0161102	0.953823	-0.154797	0.459738
RLK-Pelle_LRR-III	CotAD_01535	0.0134847	0.922292	0.165822	0.360982	0.116521	0.360896	0.136983	0.556653	0.160583	0.399092	0.112509	0.393519	-0.12805	0.366661
RLK-Pelle_LRR-III	CotAD_53742	-0.894965	0.000279136	-0.558387	0.0125837	-0.600998	0.00300305	-0.192305	0.517344	-0.628203	0.00907948	-0.174294	0.23381	-0.109439	0.573263
RLK-Pelle_LRR-IV	CotAD_21762	-0.808243	0.000378421	-0.454905	0.0261869	-0.650256	0.00166601	0.0260288	0.917005	-0.657862	0.00775397	0.105613	0.4404	0.100421	0.479843
RLK-Pelle_LRR-IV	CotAD_01210	0.722076	0.014146	0.26281	0.326442	0.356495	0.119493	0.335989	0.29626	-0.505017	0.0824384	-0.403238	0.44367	0.252393	0.583483
RLK-Pelle_LRR-IX	CotAD_30717	-0.760499	0.00204031	-0.273478	0.22621	-0.882243	0.000484666	-0.263402	0.293641	-0.733801	0.00703002	0.365171	0.0289832	0.604494	0.00372414
RLK-Pelle_LRR-IX	CotAD_13091	-0.216601	0.328135	0.608711	0.0266543	-0.468456	0.0474212	-0.132385	0.755283	-0.948364	0.0133817	-0.359413	0.249311	0.0211323	0.945925
RLK-Pelle_LRR-IX	CotAD_53070	-0.648708	0.0792751	-0.85243	0.0405321	-0.578528	0.0762161	-0.824618	0.149444	-0.727698	0.0673931	-0.203216	0.407434	-0.172426	0.342103
RLK-Pelle_LRR-IX	CotAD_11871	-1.28901	0.00038176	-1.6674	0.000500317	-0.704183	0.0050566	-1.16022	0.00688064	-1.47839	0.00103197	0.083946	0.804911	0.400364	0.190657
RLK-Pelle_LRR-IX	CotAD_09317	-1.05269	0.00465441	-0.147083	0.577741	-0.375175	0.0821355	-0.0540027	0.846497	-0.499593	0.0827998	-0.411434	0.333901	0.275918	0.444103
RLK-Pelle_LRR-IX	CotAD_33520	0.0244407	0.941379	-0.19312	0.597772	0.0574337	0.857471	-0.400528	0.481123	0.137645	0.715492	-0.283899	0.458869	0.004972	0.983577
RLK-Pelle_LRR-V	CotAD_09747	-0.637532	0.0126064	-0.768804	0.023338	0.0207477	0.910345	0.0906137	0.847231	-1.41393	0.00290868	-0.191152	0.707392	-0.459849	0.365471
RLK-Pelle_LRR-V	CotAD_68332	0.343462	0.0684587	0.243674	0.215602	0.463668	0.0155717	0.0455053	0.840248	0.188495	0.403469	-0.177852	0.504866	0.147569	0.443456
RLK-Pelle_LRR-V	CotAD_52484	-0.920317	0.00654456	-0.524262	0.342736	-0.444228	0.0745065	0.0593688	0.841386	-1.28955	0.00110872	-0.64858	0.0164246	-0.446323	0.121729
RLK-Pelle_LRR-V	CotAD_28859	0.94394	0.000285166	1.00626	0.00292637	-0.280491	0.253445	-0.0596455	0.858409	0.247473	0.344895	0.00821783	0.956518	0.23513	0.114408
RLK-Pelle_LRR-V	CotAD_00860	1.60648	0.00130347	-0.419052	0.058633	0.813455	0.000704692	0.228856	0.609808	0.506093	0.0330338	-0.175087	0.61901	0.0720403	0.769017
RLK-Pelle_LRR-V	CotAD_65393	-0.711687	0.00550931	0.0829123	0.702553	0.0175947	0.903568	-0.0919445	0.660236	-0.109633	0.536047	0.496016	0.272349	0.533102	0.198677
RLK-Pelle_LRR-V	CotAD_04269	0.166948	0.479521	0.368172	0.263228	-0.392063	0.056657	0.0326162	0.948532	0.0849087	0.729028	-0.0496228	0.777876	0.019219	0.885058
RLK-Pelle_LRR-V	CotAD_45404	-0.373249	0.0418194	-0.0648443	0.711831	-0.412613	0.0170733	-0.141412	0.517579	-0.391299	0.0711565	0.19667	0.190049	-0.125769	0.461473
RLK-Pelle_LRR-V	CotAD_46319	0.274564	0.220967	0.643271	0.0538215	0.801586	0.00365095	0.110011	0.73899	-0.645171	0.061172	-0.421892	0.168187	0.138855	0.531714
RLK-Pelle_LRR-VI-1	CotAD_36271	1.0776	0.00526539	-0.824286	0.0166502	0.644944	0.00260582	-0.277082	0.705013	0.709067	0.00986862	-0.612251	0.021625	-0.146014	0.438503
RLK-Pelle_LRR-VI-1	CotAD_74948	0.254427	0.231271	-0.542724	0.036463	0.051594	0.798468	-0.571554	0.176216	-0.406787	0.201538	-0.0958257	0.874414	0.379175	0.44256
RLK-Pelle_LRR-VI-1	CotAD_64199	-0.737608	0.00302891	-0.380408	0.124412	-0.893499	0.000961666	-0.32762	0.225349	-0.984295	0.0019477	-0.0290037	0.858852	-0.107503	0.476505
RLK-Pelle_LRR-VI-1	CotAD_63477	-0.272319	0.134101	-0.288156	0.263953	-0.170192	0.300745	-0.317868	0.227865	-0.0686102	0.743379	0.267983	0.129553	0.12557	0.494059
RLK-Pelle_LRR-VI-2	CotAD_25446	-0.559607	0.00808582	-0.418912	0.0641236	-0.337991	0.0438558	-0.199639	0.489988	-0.595918	0.0144029	0.105464	0.5699	-0.319982	0.0805677
RLK-Pelle_LRR-VI-2	CotAD_17389	-0.285349	0.0871648	-0.160838	0.376454	-0.0508627	0.714464	0.105783	0.614864	0.0944183	0.594701	0.214239	0.188032	-0.35665	0.0564412
RLK-Pelle_LRR-VI-2	CotAD_05661	1.0879	0.000303442	-0.249898	0.219617	0.331241	0.074768	-0.189837	0.391642	-0.158496	0.400786	-0.378466	0.0405425	-0.205613	0.198418
RLK-Pelle_LRR-VI-2	CotAD_31999	0.06515	0.68864	0.169726	0.306465	0.002831	0.980938	0.124445	0.542374	-0.0686577	0.687997	-0.0381402	0.774871	-0.154512	0.304375
RLK-Pelle_LRR-VI-2	CotAD_08656	1.19355	0.0153182	0.074753	0.859019	0.728227	0.0867477	-1.19433	0.12155	-0.058412	0.904619	0.170638	0.633286	-0.199217	0.513127
RLK-Pelle_LRR-VI-2	CotAD_22343	-0.17859	0.213744	-0.0771423	0.643822	-0.446828	0.00666448	-0.0177467	0.932107	-0.495309	0.0201844	0.255141	0.0930031	-0.199866	0.168985
RLK-Pelle_LRR-VI-2	CotAD_11338	-1.05633	0.000449352	-0.825258	0.00908454	-0.617158	0.00767095	-0.569859	0.0736941	-0.741917	0.0130332	0.127752	0.50173	-0.0516297	0.769059
RLK-Pelle_LRR-VII-1	CotAD_20164	-1.95737	5.88598e-06	-0.0321563	0.936161	-1.84855	3.44411e-06	-0.377341	0.31241	-2.92239	1.27233e-06	-0.0586843	0.856231	-0.019571	0.958743
RLK-Pelle_LRR-VII-1	CotAD_27936	0.0421477	0.875934	0.241434	0.436761	-0.565201	0.0583854	-0.0587622	0.865299	-1.7261	0.00243454	-0.362252	0.456185	-0.023036	0.965515
RLK-Pelle_LRR-VII-2	CotAD_45281	-0.59143	0.0157182	-0.859537	0.00686639	-1.00749	0.000391347	-0.392591	0.178311	-1.07974	0.00174534	0.00841783	0.969532	-0.21177	0.228715
RLK-Pelle_LRR-VIII-1	CotAD_33692	1.55886	0.00610789	-0.624018	0.147998	0.671782	0.0835893	-0.619132	0.304621	1.53904	0.00711085	-0.48975	0.117306	-0.127142	0.617078
RLK-Pelle_LRR-VIII-1	CotAD_24456	0.459159	0.0253434	0.188853	0.355098	-0.106692	0.508114	0.110198	0.633878	0.287777	0.170673	0.086888	0.536977	-0.0126643	0.947805
RLK-Pelle_LRR-VIII-1	CotAD_14628	1.25687	0.0211667	-0.552535	0.129752	-0.0908417	0.759212	-0.580145	0.193727	0.729164	0.0817534	-0.001638	0.991016	-0.276375	0.084355
RLK-Pelle_LRR-VIII-1	CotAD_37459	-0.360421	0.0816088	-0.527157	0.0787652	-0.609964	0.00332153	-0.440181	0.097434	-0.776404	0.0071813	0.223305	0.336271	-0.173241	0.242319
RLK-Pelle_LRR-Xa	CotAD_35776	0.624742	0.0480799	-0.718868	0.0200419	0.638874	0.0196487	-0.508758	0.16234	0.730935	0.0295564	-0.533359	0.0168832	-0.0788113	0.817505
RLK-Pelle_LRR-Xa	CotAD_05438	0.793244	0.000302788	0.34491	0.06736	0.347217	0.0147096	0.0852947	0.657902	0.619269	0.00519811	-0.451718	0.0853537	-0.087827	0.624899
RLK-Pelle_LRR-Xa	CotAD_55480	-0.54528	0.0154786	-0.254409	0.214748	0.114369	0.457529	-0.111167	0.753208	-0.527612	0.0253041	-0.317378	0.457455	0.616484	0.167197
RLK-Pelle_LRR-Xa	CotAD_47651	0.0290223	0.846364	-0.823247	0.00199613	0.27669	0.0413144	-0.727761	0.0198935	0.458636	0.035325	-0.11994	0.582964	0.098698	0.648279
RLK-Pelle_LRR-Xa	CotAD_25005	0.779629	0.0100122	-0.147923	0.439489	0.120936	0.441559	0.0422633	0.851234	0.19168	0.336372	-0.590806	0.00684376	-0.249709	0.199843
RLK-Pelle_LRR-Xa	CotAD_10129	-1.45227	0.00561352	-1.13411	0.133629	-0.940772	0.0223954	-0.05593	0.889499	-1.51542	0.000810944	-0.444673	0.275982	-0.43259	0.0816247
RLK-Pelle_LRR-Xa	CotAD_65164	-0.235657	0.197784	-0.151243	0.452591	-0.491219	0.00294768	-0.530754	0.0548428	-0.0493623	0.770423	-0.0365828	0.806223	-0.15688	0.258226
RLK-Pelle_LRR-Xb-1	CotAD_57105	0.63049	0.00495941	-0.423199	0.104718	-0.199681	0.291645	-0.0825678	0.788539	-0.186314	0.384139	-0.404089	0.222213	-0.243434	0.320662
RLK-Pelle_LRR-Xb-1	CotAD_19693	-0.295852	0.148627	0.502491	0.0419701	-0.290934	0.147436	-0.0252948	0.94539	-0.936635	0.00481192	-0.0560907	0.796482	0.493585	0.04556
RLK-Pelle_LRR-Xb-1	CotAD_39293	-1.55754	0.000148414	-0.957381	0.00797587	-1.65697	6.57611e-06	-0.934294	0.0166959	-2.42845	3.07631e-06	-0.188303	0.427019	0.145188	0.368009
RLK-Pelle_LRR-Xb-1	CotAD_15239	-0.82754	0.012515	-0.765262	0.0402319	-1.01342	0.000363803	-0.779938	0.0225061	-1.11784	0.00182213	0.359868	0.113892	0.394701	0.0947674
RLK-Pelle_LRR-Xb-1	CotAD_69129	-0.54735	0.0264891	-0.370187	0.337769	-0.538502	0.00160817	0.0711343	0.707762	-0.159507	0.507405	-0.695517	0.00629734	-0.549468	0.027484
RLK-Pelle_LRR-XI-1	CotAD_07539	-0.190687	0.310934	-1.35659	0.0012492	-0.230093	0.171379	-1.17768	0.0533871	0.0813583	0.684272	0.03306	0.849039	0.178968	0.703325
RLK-Pelle_LRR-XI-1	CotAD_11446	0.95234	0.00136369	-0.554934	0.0643128	-0.15515	0.363589	-0.373405	0.183996	0.0965373	0.58972	0.404194	0.0285084	0.380174	0.0163875
RLK-Pelle_LRR-XI-1	CotAD_15853	0.771068	0.00381845	0.47437	0.0820194	0.335602	0.0593812	-0.307654	0.215871	1.28371	0.000534897	-0.207459	0.433176	0.126643	0.411236
RLK-Pelle_LRR-XI-1	CotAD_34286	0.329249	0.115157	-0.133055	0.630087	0.0560383	0.744725	-0.0888492	0.699595	0.454056	0.0923357	-0.00326233	0.982322	0.01403	0.913139
RLK-Pelle_LRR-XI-1	CotAD_47868	-1.00343	0.00113459	-0.410343	0.174093	-0.939073	0.00277769	-0.654324	0.0405054	-1.30626	0.000536671	0.0773512	0.844485	0.811646	0.0897974
RLK-Pelle_LRR-XI-1	CotAD_03134	-0.827312	0.010114	0.475406	0.0941853	-0.450588	0.0512614	-0.0367205	0.916786	-0.893194	0.00777929	-0.14254	0.680093	0.068287	0.827602
RLK-Pelle_LRR-XI-1	CotAD_47867	-0.701845	0.00115084	-0.330132	0.113641	-0.326351	0.0310759	-0.13705	0.49932	-0.458478	0.0280902	-0.0865133	0.577845	-0.227749	0.121611
RLK-Pelle_LRR-XI-1	CotAD_14939	1.10222	0.00901455	-0.286402	0.350753	-0.0938247	0.629632	-0.123406	0.739581	-0.0491872	0.816724	0.0218615	0.86312	-0.083889	0.505541
RLK-Pelle_LRR-XI-1	CotAD_36058	0.0643687	0.692959	0.255124	0.19825	-0.812839	0.000324576	-0.150956	0.647572	-0.821093	0.00358883	-0.487191	0.154785	0.193706	0.469355
RLK-Pelle_LRR-XI-1	CotAD_59386	-0.274901	0.236566	0.152678	0.502713	0.511844	0.00581825	0.0734038	0.820881	0.146547	0.442947	0.420555	0.426065	0.440047	0.344645
RLK-Pelle_LRR-XI-1	CotAD_71506	-0.164074	0.785459	-1.76372	0.0243981	-1.45229	0.00535726	-1.21873	0.100457	0.294926	0.548475	-1.82105	0.0108081	-1.41998	0.069911
RLK-Pelle_LRR-XI-1	CotAD_17222	-0.888316	0.00815125	-0.169921	0.547449	-1.0243	0.00257737	-0.220616	0.540294	-2.52496	0.000296038	0.568717	0.146519	0.544283	0.06334
RLK-Pelle_LRR-XI-1	CotAD_03099	-0.138381	0.551742	-0.349302	0.198964	-0.167101	0.419156	-0.143915	0.726341	-0.457491	0.101	-0.276008	0.550797	0.408291	0.288873
RLK-Pelle_LRR-XI-1	CotAD_22778	-0.311051	0.141544	-0.72625	0.0274423	-0.661605	0.00799837	-0.671192	0.0369992	-1.6152	0.000885459	-0.0124402	0.970708	0.426655	0.174618
RLK-Pelle_LRR-XI-1	CotAD_47446	0.513658	0.0928896	-0.013015	0.957176	-0.0886027	0.557733	-0.165541	0.433531	0.460569	0.0234202	-0.0338508	0.951421	0.714634	0.0649191
RLK-Pelle_LRR-XI-1	CotAD_08452	-1.54097	5.03574e-05	-1.0355	0.0241409	-2.02049	1.67728e-06	-0.708346	0.0247561	-1.75667	0.00025181	-0.120644	0.516649	-0.00494067	0.975811
RLK-Pelle_LRR-XI-1	CotAD_47865	-0.738139	0.00135897	-0.460117	0.037081	-1.0582	4.47437e-05	-0.448633	0.115091	-0.998329	0.00085578	0.12812	0.431574	0.054263	0.727115
RLK-Pelle_LRR-XI-1	CotAD_13406	-1.29088	0.000224539	-0.440804	0.449307	-2.03981	4.28616e-06	-0.125533	0.747725	-2.20552	2.56168e-05	-0.00632317	0.961376	0.00844067	0.946038
RLK-Pelle_LRR-XI-1	CotAD_06290	-0.443577	0.136563	-0.571364	0.0639856	-0.688852	0.0135154	0.375649	0.219066	-1.01457	0.00259694	-0.241204	0.294404	-0.128072	0.427062
RLK-Pelle_LRR-XI-1	CotAD_64056	-0.649286	0.00675125	-1.29081	0.00136264	-0.409305	0.0315316	-0.877764	0.0125386	-0.806368	0.00648835	0.220717	0.541101	0.617755	0.0264034
RLK-Pelle_LRR-XI-1	CotAD_00656	-0.785646	0.00126455	-0.296322	0.232619	-1.50256	8.25881e-06	-0.815808	0.0111765	-2.15969	4.5645e-06	-0.181229	0.224824	-0.201518	0.142365
RLK-Pelle_LRR-XI-1	CotAD_49044	-0.70165	0.00596798	-1.09331	0.00134719	-1.26135	3.49162e-05	-0.720357	0.0224351	-1.30474	0.000480703	0.0670825	0.650616	-0.062474	0.681241
RLK-Pelle_LRR-XI-2	CotAD_31665	0.836066	0.0686337	1.09736	0.0113304	0.151272	0.4777	0.144105	0.76607	0.376406	0.177396	-1.64199	0.00106601	-1.02706	0.109207
RLK-Pelle_LRR-XI-2	CotAD_01890	-0.587718	0.06359	-1.88971	0.00105238	-0.790185	0.0118955	-0.621999	0.197115	-0.29203	0.33335	-0.602046	0.0249041	-0.132733	0.386367
RLK-Pelle_LRR-XII-1	CotAD_37359	-0.591549	0.148591	-0.581257	0.203171	-1.71445	0.000344164	-0.777085	0.154342	-0.866029	0.0488789	0.197991	0.420975	0.0176853	0.912854
RLK-Pelle_LRR-XII-1	CotAD_56975	0.922345	0.210511	-0.075639	0.677896	-0.366046	0.0376134	-0.0711137	0.747332	1.1619	0.00142535	-0.520735	0.0125504	-0.171712	0.441123
RLK-Pelle_LRR-XII-1	CotAD_56596	1.07052	0.128734	-0.082512	0.642353	0.133137	0.38364	-0.304083	0.177107	3.41705	8.25154e-08	-0.0634483	0.636817	0.0500003	0.771389
RLK-Pelle_LRR-XII-1	CotAD_56979	1.00285	7.29879e-05	-0.270917	0.352183	0.477632	0.00559184	0.462676	0.371433	0.912757	0.000697644	0.0295972	0.822019	0.0479713	0.705984
RLK-Pelle_LRR-XII-1	CotAD_00978	-0.517886	0.154292	-0.939615	0.0554488	-1.50737	0.000161451	-0.106605	0.772804	-1.44652	0.000758462	0.275659	0.327245	0.140307	0.533711
RLK-Pelle_LRR-XIIIa	CotAD_01050	-0.0401583	0.828495	0.0282833	0.885736	-0.24889	0.156207	-0.0650948	0.825167	-0.0618213	0.776093	0.0579283	0.715893	-0.0312563	0.817436
RLK-Pelle_LRR-XIV	CotAD_08372	0.533055	0.00500022	-0.108529	0.672378	0.402316	0.0538238	-0.13707	0.522158	0.790527	0.00327215	-0.0662797	0.683753	0.0709203	0.694241
RLK-Pelle_LRR-XIV	CotAD_56131	1.19086	0.00230006	-0.517179	0.0455667	0.649595	0.00337848	-0.232923	0.335019	0.824928	0.00386445	0.0701367	0.702756	-0.299288	0.0714909
RLK-Pelle_LRR-XV	CotAD_15772	-0.337373	0.0558271	-0.156281	0.53069	-0.642277	0.00127828	-0.200823	0.365251	-0.319943	0.123145	0.206947	0.202469	-0.21904	0.341213
RLK-Pelle_LysM	CotAD_65258	0.85389	0.0054425	0.05425	0.828591	0.678571	0.0165122	0.379245	0.320496	0.825945	0.0167828	-0.211392	0.313159	0.340284	0.03338
RLK-Pelle_LysM	CotAD_35107	0.0819457	0.694692	-0.482877	0.0619089	0.223047	0.358685	-0.211731	0.611939	0.53831	0.125324	-0.248605	0.155955	0.006603	0.971853
RLK-Pelle_PERK-1	CotAD_51210	0.959025	0.000207079	0.191718	0.305388	0.445341	0.0120775	-0.014897	0.961698	0.790916	0.00150312	0.0294825	0.952113	1.08771	0.0381596
RLK-Pelle_PERK-1	CotAD_09325	0.127562	0.561926	0.260178	0.484703	0.666477	0.0097109	0.0257085	0.917703	-0.533765	0.0336918	-0.0262493	0.921965	-0.0911647	0.635702
RLK-Pelle_PERK-1	CotAD_51974	-0.210034	0.288139	-0.382429	0.122545	-0.583971	0.0107147	-0.524792	0.0848164	-0.424624	0.100066	-0.0552328	0.871291	-0.494204	0.0183354
RLK-Pelle_PERK-1	CotAD_21998	0.611522	0.0462677	-0.800605	0.0250394	0.516695	0.00997345	-0.125432	0.606158	-0.140647	0.486367	-0.185297	0.586454	-0.137202	0.424091
RLK-Pelle_PERK-1	CotAD_76343	-0.512745	0.0180832	0.0867327	0.598565	-0.433052	0.0104835	0.210881	0.318869	-0.25568	0.155733	0.0314793	0.860862	-0.154703	0.381811
RLK-Pelle_PERK-1	CotAD_29268	0.902971	0.000362646	-1.00208	0.0169739	1.02041	5.28203e-05	-0.96031	0.242462	0.537996	0.0198356	-0.462769	0.0308859	-0.666821	0.0611691
RLK-Pelle_PERK-1	CotAD_30291	-0.246135	0.19	-0.526975	0.218879	-0.383409	0.0877352	0.329761	0.204313	-0.301596	0.180311	-0.205065	0.352021	0.0730447	0.767121
RLK-Pelle_PERK-2	CotAD_21902	-0.342386	0.0399364	-0.05155	0.811818	-0.344437	0.0205096	-0.192632	0.361649	-0.198338	0.26101	-0.0537373	0.695611	-0.347453	0.0764321
RLK-Pelle_RKF3	CotAD_36392	-0.185958	0.389185	0.268759	0.258766	-0.294749	0.107136	0.177692	0.60079	0.180519	0.504724	0.0670307	0.781141	-0.344787	0.0528413
RLK-Pelle_RKF3	CotAD_12945	-0.876482	0.00072915	0.0591097	0.909864	-0.189825	0.309288	0.0854497	0.817024	0.430741	0.0676139	-0.0719092	0.808048	-0.250901	0.290717
RLK-Pelle_RLCK-II	CotAD_60213	-0.177501	0.445938	0.0250433	0.92637	0.040228	0.850092	0.409958	0.474334	-0.0316338	0.890777	0.0964787	0.496665	0.110786	0.419508
RLK-Pelle_RLCK-II	CotAD_27929	0.524956	0.0442516	0.083933	0.826255	0.124437	0.319308	0.226386	0.462783	0.409135	0.0753076	0.0434707	0.839059	-0.148026	0.479055
RLK-Pelle_RLCK-IV	CotAD_28948	1.56145	0.000512515	-0.746181	0.02602	1.21132	2.6147e-05	-0.108112	0.842554	1.92425	6.1978e-06	-0.439874	0.0250586	-0.339699	0.0776849
RLK-Pelle_RLCK-IV	CotAD_26234	0.52632	0.0114787	-1.72407	3.05259e-05	0.0166433	0.924257	-0.88227	0.0185909	-0.168139	0.349556	-0.730231	0.00383223	-0.511019	0.0333126
RLK-Pelle_RLCK-IXa	CotAD_17334	2.70401	3.87667e-05	-0.0131617	0.941826	1.51004	1.73001e-05	-0.0107028	0.964362	0.447162	0.120599	-0.0744753	0.549202	0.145402	0.30466
RLK-Pelle_RLCK-IXa	CotAD_71923	-0.084266	0.693387	-0.630205	0.0243945	0.187957	0.406227	-0.5396	0.111714	-0.363696	0.187777	-0.191313	0.573645	0.0426153	0.870779
RLK-Pelle_RLCK-IXa	CotAD_10084	1.47955	0.00231292	-0.0239863	0.956302	1.7479	0.000476943	0.216963	0.700482	1.37825	0.00840803	0.510294	0.176944	0.589037	0.0450486
RLK-Pelle_RLCK-IXb	CotAD_17003	-0.319547	0.361484	-0.494204	0.187738	-0.64552	0.0834589	-0.779567	0.100766	-0.241023	0.51927	0.122746	0.525827	0.0181837	0.899571
RLK-Pelle_RLCK-IXb	CotAD_65319	-0.511227	0.0106593	-0.102856	0.598027	-0.499512	0.0101256	0.124868	0.642525	-0.329734	0.12406	0.157755	0.280941	-0.1633	0.235378
RLK-Pelle_RLCK-IXb	CotAD_57845	0.918708	0.000217256	-0.404271	0.0695414	0.714533	0.000564848	-0.0188703	0.968968	0.703512	0.00415616	0.0230883	0.930376	-0.130163	0.58905
RLK-Pelle_RLCK-IXb	CotAD_69756	0.266382	0.146615	-1.18182	0.000510584	0.0838617	0.603738	-1.18543	0.062785	-0.0829045	0.729204	-0.520232	0.00631667	-0.32294	0.177904
RLK-Pelle_RLCK-IXb	CotAD_04635	-0.306022	0.0866782	-0.662845	0.0046106	-0.456167	0.00974939	-0.603882	0.0610409	-0.287849	0.140087	-0.0771328	0.62643	-0.0903903	0.490265
RLK-Pelle_RLCK-IXb	CotAD_47843	-0.226377	0.196206	-0.151956	0.617852	0.007053	0.960919	-0.364666	0.147179	0.136903	0.414655	0.189639	0.190819	0.090901	0.551171
RLK-Pelle_RLCK-IXb	CotAD_67406	-0.380199	0.0627636	-0.448536	0.140565	0.0730163	0.667863	0.144612	0.548691	-0.137924	0.540833	0.0996913	0.553831	0.000528667	0.997949
RLK-Pelle_RLCK-V	CotAD_29600	-0.0112787	0.975717	0.0911743	0.693492	0.478413	0.0342549	0.397494	0.315982	0.677435	0.012113	0.935211	0.0444188	1.09803	0.0217443
RLK-Pelle_RLCK-V	CotAD_36591	0.692561	0.0177019	0.122496	0.675815	0.847018	0.00446336	0.190529	0.562086	0.499735	0.124046	-1.36127	0.107712	-0.338448	0.610396
RLK-Pelle_RLCK-V	CotAD_56361	0.292707	0.393073	0.189224	0.262168	0.670127	0.00054314	0.277264	0.260927	0.962729	0.000460071	0.847281	0.0530205	1.06679	0.0714349
RLK-Pelle_RLCK-V	CotAD_53338	-0.0679317	0.82249	-0.410026	0.282253	0.431183	0.173173	-0.367477	0.412208	0.0540002	0.884047	0.143681	0.721406	0.276647	0.609628
RLK-Pelle_RLCK-V	CotAD_31754	0.949596	0.0459163	0.983274	0.055539	1.01231	0.0334765	-0.404217	0.467648	-0.444067	0.441	-0.29351	0.451363	0.133728	0.651268
RLK-Pelle_RLCK-V	CotAD_31340	-0.338846	0.0790554	0.168679	0.348806	-0.124273	0.428364	-0.0874333	0.696519	-0.164216	0.427124	0.142652	0.356941	0.012383	0.921014
RLK-Pelle_RLCK-V	CotAD_35157	0.843667	0.0158932	0.0485857	0.857351	0.198587	0.255141	-0.0804582	0.762491	0.344838	0.1541	-0.604416	0.200636	-0.40966	0.0919885
RLK-Pelle_RLCK-VI	CotAD_27121	-0.162877	0.390438	-0.424736	0.0673323	-0.530415	0.0129049	-0.339359	0.265488	-0.636017	0.0198856	0.247794	0.542586	0.209528	0.59894
RLK-Pelle_RLCK-VI	CotAD_64733	1.63302	0.000252654	-1.71433	0.000124265	0.987061	0.00011438	-1.18794	0.115891	0.462344	0.0358466	0.448306	0.385949	1.00946	0.0446341
RLK-Pelle_RLCK-VI	CotAD_39006	1.02431	0.00206428	0.440776	0.0380922	0.46503	0.0153968	0.619047	0.20493	1.116	0.000594347	0.396921	0.0465436	0.008539	0.958738
RLK-Pelle_RLCK-VI	CotAD_66328	0.0770007	0.736074	-0.315219	0.210316	-0.206595	0.2532	-0.0317758	0.895858	-0.175989	0.481107	0.227349	0.187403	-0.111203	0.428129
RLK-Pelle_RLCK-VI	CotAD_73205	-0.818658	0.00167751	-0.448673	0.138558	-0.627395	0.00481269	0.0424858	0.852321	-1.00096	0.000665387	-0.0799413	0.764662	-0.212201	0.171738
RLK-Pelle_RLCK-VI	CotAD_70133	0.488705	0.0150818	-0.705779	0.00811307	-0.0721363	0.626141	-1.11514	0.0122855	-1.04002	0.000601666	-0.57739	0.0628719	-0.573828	0.0890349
RLK-Pelle_RLCK-VI	CotAD_53175	-0.5337	0.0134567	0.126478	0.517788	-0.394281	0.0320807	0.019677	0.944781	-0.54801	0.0213031	-0.155616	0.395141	-0.195647	0.178223
RLK-Pelle_RLCK-VIIa-1	CotAD_04614	-0.244718	0.122659	0.553407	0.196833	0.770647	0.0195698	1.1132	0.00709996	0.0597817	0.774711	-0.0289035	0.924993	-0.31192	0.183763
RLK-Pelle_RLCK-VIIa-1	CotAD_32701	-0.339691	0.100651	0.088417	0.702445	-0.430308	0.0375517	-0.534751	0.124047	-0.443346	0.0872389	-0.0136427	0.944748	0.224193	0.154901
RLK-Pelle_RLCK-VIIa-1	CotAD_72643	0.607091	0.00797192	-0.000474	0.997723	0.411019	0.0242036	0.162804	0.454383	0.951277	0.0016578	0.186418	0.4721	0.0312183	0.845508
RLK-Pelle_RLCK-VIIa-1	CotAD_49587	-0.122447	0.547643	-0.961767	0.00089272	-0.336915	0.0970182	-0.25703	0.393891	-0.569758	0.0190536	0.0704318	0.768111	-0.239317	0.288229
RLK-Pelle_RLCK-VIIa-1	CotAD_18094	1.31943	0.000103258	-0.220878	0.517232	1.28137	0.000156417	-0.149282	0.621792	1.11473	0.00145301	0.0240213	0.916595	0.187121	0.211719
RLK-Pelle_RLCK-VIIa-1	CotAD_35331	-0.0395307	0.802206	-0.940847	0.00441327	0.303145	0.0841165	-0.446962	0.0917037	0.110483	0.632765	-0.0718828	0.6282	-0.0443663	0.833683
RLK-Pelle_RLCK-VIIa-1	CotAD_22112	0.57685	0.00272819	0.169694	0.411865	0.541539	0.00241123	-0.140367	0.483281	0.689937	0.00320417	-0.0674583	0.737692	0.0209273	0.906059
RLK-Pelle_RLCK-VIIa-1	CotAD_51121	-0.309931	0.069028	0.0448197	0.78092	-0.200029	0.141959	0.162106	0.41565	-0.0338162	0.856083	0.288653	0.109077	0.0180993	0.897276
RLK-Pelle_RLCK-VIIa-1	CotAD_52393	-0.499878	0.0344799	-0.311491	0.142328	-0.72372	0.00176775	-0.268857	0.346553	-0.51059	0.0498435	-0.0356423	0.801596	-0.0159033	0.908129
RLK-Pelle_RLCK-VIIa-1	CotAD_29148	0.080742	0.695907	-0.202749	0.40718	-0.0644027	0.726191	-0.212884	0.463751	-0.292387	0.261764	-0.229353	0.303643	-0.0358497	0.849126
RLK-Pelle_RLCK-VIIa-2	CotAD_33383	0.414628	0.0505959	-0.209587	0.426851	0.493835	0.0120679	-0.398021	0.254669	0.493899	0.0606392	-0.359468	0.0602116	-0.233627	0.154073
RLK-Pelle_RLCK-VIIa-2	CotAD_03375	-0.0349717	0.822129	0.625567	0.00660926	-0.291888	0.0642942	-0.0178628	0.965106	-0.0502663	0.761657	-0.148867	0.582058	-0.204961	0.35523
RLK-Pelle_RLCK-VIIa-2	CotAD_40205	1.39059	5.07272e-05	0.159281	0.472345	2.17912	3.37881e-07	-0.137417	0.665056	2.19926	4.84787e-06	0.00277767	0.989902	0.364396	0.129307
RLK-Pelle_RLCK-VIIa-2	CotAD_12449	0.266887	0.233498	-1.08288	0.00273097	0.265633	0.136911	-0.513245	0.218591	0.190391	0.394622	-0.104109	0.480909	-0.248157	0.267757
RLK-Pelle_RLCK-VIIa-2	CotAD_38764	0.210981	0.147107	0.548386	0.0721131	0.699426	0.000982031	0.75315	0.118389	0.992566	0.000377484	0.00906883	0.959309	-0.190223	0.361823
RLK-Pelle_RLCK-VIIa-2	CotAD_66477	0.577689	0.00699645	0.213819	0.217113	1.99348	7.20857e-07	0.269849	0.277149	1.9898	2.94969e-05	-0.807694	0.0123919	-0.0731847	0.577146
RLK-Pelle_RLCK-VIIa-2	CotAD_70195	2.37922	1.48226e-06	-0.940184	0.0064914	1.29833	7.1895e-06	-1.56286	0.00262437	0.752495	0.01497	-0.0132422	0.973281	0.424808	0.11199
RLK-Pelle_RLCK-VIIa-2	CotAD_74063	0.797379	0.0012396	-0.224801	0.279626	0.086446	0.572158	-0.0610748	0.780535	0.0384942	0.84059	-0.250546	0.28267	-0.086781	0.631423
RLK-Pelle_RLCK-VIIa-2	CotAD_16227	-0.21124	0.311591	-0.629495	0.0290223	-0.0811217	0.554436	-0.499032	0.0369207	-0.49116	0.050357	0.0683377	0.864334	-0.117082	0.736014
RLK-Pelle_RLCK-VIIa-2	CotAD_14641	-1.68894	0.000627659	-2.30247	0.022704	-1.47251	0.000653231	-0.618218	0.0667467	-1.66769	0.000169079	-0.085443	0.582332	-0.345302	0.0454708
RLK-Pelle_RLCK-VIIa-2	CotAD_65513	2.43614	0.000262017	-0.0518623	0.835948	1.334	5.35078e-05	0.414849	0.118699	1.77649	4.38816e-05	0.274945	0.305929	0.0387517	0.868858
RLK-Pelle_RLCK-VIIa-2	CotAD_42347	-0.345009	0.0469703	-0.053876	0.805908	-0.338892	0.0358869	-0.0199553	0.926296	-0.0872488	0.64531	0.0267312	0.844159	-0.053961	0.750381
RLK-Pelle_RLCK-VIIa-2	CotAD_65054	-0.313987	0.254489	-1.30851	0.00896961	0.0246137	0.910703	-0.208168	0.528817	1.02235	0.00428377	-0.0231613	0.925986	-0.196076	0.527719
RLK-Pelle_RLCK-VIIa-2	CotAD_51526	0.938946	0.000874849	0.70855	0.027058	0.307006	0.11572	0.508895	0.341012	0.349006	0.136144	-0.18123	0.744561	0.20426	0.562605
RLK-Pelle_RLCK-VIIa-2	CotAD_09512	0.714899	0.00169295	-0.377076	0.0415398	1.01328	1.49146e-05	-0.124708	0.521586	1.60904	3.193e-05	0.494315	0.0186837	0.514723	0.0547098
RLK-Pelle_RLCK-VIIa-2	CotAD_04639	-0.177572	0.204049	-0.0623007	0.69694	0.0194497	0.876719	-0.209072	0.420964	-0.13126	0.484195	0.390387	0.106814	0.40243	0.0789878
RLK-Pelle_RLCK-VIIa-2	CotAD_06790	1.17459	0.00952473	-0.850865	0.0361296	1.97739	3.12239e-05	-0.301439	0.686587	2.10492	0.000399271	-0.0286372	0.883687	-0.285035	0.129324
RLK-Pelle_RLCK-VIIa-2	CotAD_05443	-0.520784	0.00379065	0.000709667	0.996886	-0.401599	0.0147286	0.0399965	0.840293	-0.364794	0.0564912	0.0590238	0.690643	-0.101842	0.538172
RLK-Pelle_RLCK-VIIa-2	CotAD_26427	-0.512356	0.0200696	-1.3448	0.0119634	-1.0308	0.00311381	-0.408382	0.220743	-1.02457	0.00123259	-0.120593	0.367718	-0.00505333	0.977172
RLK-Pelle_RLCK-VIIa-2	CotAD_60409	-0.936292	0.00393858	0.0855647	0.66699	-0.525865	0.00773411	-0.131124	0.711844	-1.20579	0.000546991	0.229712	0.540425	-0.334647	0.231413
RLK-Pelle_RLCK-VIIa-2	CotAD_16641	0.82646	0.0212618	-0.0583163	0.828145	1.20261	5.20285e-06	0.568447	0.28955	1.04081	0.000303026	-0.354852	0.235272	-0.215114	0.256142
RLK-Pelle_RLCK-VIIa-2	CotAD_56524	-0.766143	0.0155928	-0.368122	0.123483	-0.250706	0.208351	-0.651859	0.0684387	-0.912391	0.00483446	-0.62181	0.0270024	-0.343586	0.198565
RLK-Pelle_RLCK-VIIa-2	CotAD_09513	0.316816	0.108033	-1.03388	0.000305625	0.16292	0.263793	-0.772874	0.0141096	0.701092	0.00432823	0.38311	0.554134	0.991798	0.0707065
RLK-Pelle_RLCK-VIIa-2	CotAD_38555	-0.885941	0.000518395	-0.251423	0.525893	-0.285734	0.0725362	-0.0879632	0.798057	-0.122255	0.532503	0.107116	0.400908	-0.111673	0.475468
RLK-Pelle_RLCK-VIIa-2	CotAD_34120	-0.030683	0.828544	0.125561	0.600231	-0.242573	0.0817076	0.0589352	0.771379	0.225219	0.326883	0.220668	0.238777	0.135386	0.31557
RLK-Pelle_RLCK-VIIa-2	CotAD_58846	0.76196	0.0193649	-0.0102203	0.95518	0.154192	0.345361	0.047333	0.828128	0.386718	0.0683869	0.206231	0.166525	-0.0897893	0.567086
RLK-Pelle_RLCK-VIIa-2	CotAD_36679	-0.825024	0.00064687	-0.053872	0.834715	-0.780647	0.000279114	-0.398125	0.187755	-0.698048	0.00572015	0.0474593	0.745212	-0.044405	0.840238
RLK-Pelle_RLCK-VIIa-2	CotAD_22071	0.233938	0.334826	-0.100673	0.620579	0.0388053	0.820135	-0.479828	0.0725821	-0.0938048	0.639966	0.121493	0.443121	0.18386	0.18016
RLK-Pelle_RLCK-VIIa-2	CotAD_18756	0.084992	0.627654	-0.933741	0.00144713	-0.181641	0.387224	-0.871538	0.0122668	-0.58578	0.0163284	-0.0259352	0.850833	-0.00857133	0.954876
RLK-Pelle_RLCK-VIIa-2	CotAD_23042	0.862267	0.00628758	-0.766621	0.00519191	0.262332	0.244569	-0.606394	0.106362	0.734714	0.0101135	-0.214517	0.161899	0.023814	0.897241
RLK-Pelle_RLCK-VIIa-2	CotAD_49753	-0.946977	0.000852898	-0.498848	0.101298	-0.708444	0.000758783	-0.489306	0.0894778	-1.08681	0.000670908	0.119757	0.421369	-0.105104	0.510316
RLK-Pelle_RLCK-VIII	CotAD_05974	0.938539	0.00127439	-1.18416	0.000296247	0.654406	0.00555364	-0.207397	0.468852	1.06374	0.00101138	-0.469044	0.0491101	-0.28279	0.220442
RLK-Pelle_RLCK-VIII	CotAD_25783	0.285337	0.0932668	-0.217047	0.242271	0.207674	0.130875	-0.0927135	0.695675	-0.107761	0.56313	0.0205693	0.91233	0.180247	0.263949
RLK-Pelle_RLCK-VIII	CotAD_38702	-0.211073	0.205623	0.103822	0.657866	-0.0160487	0.916484	-0.224825	0.324469	0.540919	0.125501	0.0165495	0.933809	-0.209608	0.248782
RLK-Pelle_RLCK-VIII	CotAD_21480	-0.778571	0.00499232	-0.44635	0.340798	-1.22328	1.72107e-05	0.103065	0.712121	-1.13245	0.000418172	-0.141268	0.347508	-0.258013	0.129958
RLK-Pelle_RLCK-VIII	CotAD_30438	0.445197	0.0136384	-0.0409197	0.836517	0.431623	0.00856062	-0.0955367	0.762186	0.621398	0.00709046	-0.404974	0.0315637	-0.211795	0.15591
RLK-Pelle_RLCK-VIII	CotAD_26527	-0.591129	0.0152917	-0.20204	0.343941	-0.493567	0.00451271	0.112097	0.623747	-0.452679	0.025896	0.192012	0.429494	0.0721663	0.583769
RLK-Pelle_RLCK-VIII	CotAD_60487	-1.53518	0.000794879	-0.703357	0.262217	-1.00416	0.00233619	0.0889735	0.855873	-1.38761	0.000811933	0.15099	0.32824	0.123722	0.470371
RLK-Pelle_RLCK-VIII	CotAD_36592	0.779625	0.00159561	-0.123216	0.551558	0.440751	0.0185402	0.0084575	0.971236	0.663796	0.0115551	0.0623735	0.635691	0.104043	0.505287
RLK-Pelle_RLCK-X	CotAD_44559	-0.509972	0.0197409	-0.258822	0.171518	-0.376559	0.0289771	-0.151533	0.54036	-0.308132	0.120484	-0.071843	0.627965	-0.148665	0.314821
RLK-Pelle_RLCK-XI	CotAD_01498	0.757639	0.0062183	-1.33553	0.00456738	-0.185911	0.368536	-1.16049	0.0808704	-0.433405	0.119193	-0.183096	0.63314	-0.265211	0.125407
RLK-Pelle_RLCK-XII-1	CotAD_58349	0.8587	0.000259462	0.734695	0.00250469	1.26934	7.35667e-06	0.561555	0.117573	1.26388	0.000264808	0.133605	0.735107	0.512069	0.205156
RLK-Pelle_RLCK-XII-1	CotAD_18906	-0.09152	0.697364	0.566313	0.0677262	-0.226591	0.337799	-0.335279	0.360339	-0.799168	0.0306409	-0.322329	0.356291	0.168546	0.482121
RLK-Pelle_RLCK-XII-1	CotAD_09467	-1.00787	5.97436e-05	-0.231882	0.430952	-0.962942	3.91092e-05	-0.0891422	0.811662	-1.18615	0.000119593	0.122254	0.350985	-0.00638533	0.965566
RLK-Pelle_RLCK-XII-1	CotAD_18490	-0.101138	0.67481	0.0380353	0.907666	0.086006	0.695518	-0.0552587	0.890126	-0.545024	0.0748023	-0.44654	0.394146	0.0764947	0.810857
RLK-Pelle_RLCK-XII-1	CotAD_27777	-1.32437	0.000308672	-1.13795	0.0119614	-1.07557	0.000603102	-0.34349	0.134004	-1.28002	0.000113633	-0.119891	0.736244	-0.61821	0.0298726
RLK-Pelle_RLCK-XII-1	CotAD_42360	0.221838	0.156415	0.093776	0.603642	0.420224	0.0142606	0.144961	0.610974	-0.216905	0.254957	-0.104325	0.7165	-0.0547083	0.798572
RLK-Pelle_RLCK-XII-1	CotAD_19798	1.90098	1.63428e-06	0.33222	0.0850406	1.47554	2.17485e-06	-0.0239088	0.907819	1.50843	3.09022e-05	0.240148	0.410505	0.237327	0.262765
RLK-Pelle_RLCK-XII-1	CotAD_64527	-0.319092	0.17672	-1.26854	0.000745315	-0.109896	0.650805	-0.600793	0.0966105	-0.205734	0.453009	-0.60493	0.0271513	-0.513045	0.0367164
RLK-Pelle_RLCK-XII-1	CotAD_11335	1.59255	1.99045e-05	0.346432	0.0534529	1.30016	2.44344e-06	0.138918	0.51215	1.30324	5.00702e-05	0.27098	0.203132	0.13965	0.353096
RLK-Pelle_RLCK-XII-1	CotAD_67438	-0.39048	0.0201401	0.127302	0.554829	-0.299295	0.0446994	0.107285	0.624686	-0.203925	0.256953	0.0609977	0.665675	0.026684	0.839271
RLK-Pelle_RLCK-XII-2	CotAD_23997	-0.0206443	0.91188	0.266368	0.380883	0.145071	0.453119	0.296918	0.235181	1.07853	0.00134541	0.104019	0.506931	0.00793067	0.960981
RLK-Pelle_RLCK-XV	CotAD_01449	0.129683	0.469185	-0.987769	0.00137128	0.047509	0.759743	-0.645277	0.259371	0.34851	0.102683	0.0122062	0.941962	-0.170295	0.45715
RLK-Pelle_RLCK-XV	CotAD_49168	0.420033	0.0171996	-0.866722	0.00640133	0.282838	0.047723	-0.769074	0.0390345	-0.466899	0.0231209	0.060033	0.758199	-0.174628	0.436791
RLK-Pelle_RLCK-XVI	CotAD_01663	0.41966	0.0218371	0.02131	0.918198	-0.073694	0.732944	-0.169866	0.506066	0.528863	0.0630092	-0.0693483	0.668687	-0.0424453	0.80036
RLK-Pelle_RLCK-XVI	CotAD_30041	-0.440444	0.0388128	-0.165579	0.416552	-0.315601	0.0994368	0.0217393	0.930246	-0.241192	0.294257	-0.0360615	0.81807	0.001529	0.990598
RLK-Pelle_SD-2b	CotAD_28560	0.65725	0.101021	0.956863	0.00797218	0.423585	0.0157544	0.0333822	0.93925	1.11481	0.00379363	-0.300991	0.150523	-0.0195263	0.932208
RLK-Pelle_SD-2b	CotAD_28561	-0.646136	0.104382	0.893121	0.0175316	-0.493284	0.0740386	0.21247	0.57258	-0.00747183	0.97968	0.0524113	0.753429	-0.143153	0.361209
RLK-Pelle_SD-2b	CotAD_53902	1.65557	0.00190338	0.231722	0.577867	1.45364	0.0216606	1.46409	0.272222	1.14485	0.032441	0.0117917	0.928516	0.0217607	0.863149
RLK-Pelle_SD-2b	CotAD_28570	-0.368579	0.177399	0.380041	0.0791679	-0.653963	0.00234374	0.314731	0.21762	-0.0845787	0.703576	-0.143862	0.488591	0.020645	0.936444
RLK-Pelle_SD-2b	CotAD_26091	0.293714	0.304169	0.823855	0.0264798	-0.25886	0.235113	0.00903567	0.972071	1.71284	9.96415e-05	-0.0545435	0.705781	-0.540579	0.0781538
RLK-Pelle_SD-2b	CotAD_47907	-0.394502	0.027024	-0.281769	0.192755	-0.117623	0.524827	-0.198604	0.687815	0.223334	0.251626	-0.476279	0.0144672	-0.251735	0.245276
RLK-Pelle_SD-2b	CotAD_28572	1.20623	0.000847417	0.384427	0.230452	0.89401	0.000502999	0.400291	0.254544	1.20197	0.000273753	-0.487024	0.155029	-0.099656	0.562563
RLK-Pelle_SD-2b	CotAD_00134	-0.251429	0.175957	-0.579571	0.0285535	0.002089	0.98966	-0.781111	0.0135651	0.516809	0.0341016	-0.081618	0.697578	0.358922	0.0414773
RLK-Pelle_SD-2b	CotAD_66339	-1.26902	3.74347e-05	-0.944349	0.00448008	-1.23778	2.79942e-06	-0.454426	0.176482	-0.907056	0.000832461	0.182188	0.321429	-0.145092	0.356199
RLK-Pelle_WAK	CotAD_64235	-0.44753	0.0303403	-0.169297	0.455212	-0.51	0.0142598	0.037401	0.879116	-0.301447	0.183709	-0.0729522	0.570981	0.0804897	0.580701
RLK-Pelle_WAK	CotAD_75319	0.476007	0.365554	-1.64621	0.018432	0.085648	0.796659	-1.54703	0.0553144	1.46028	0.00429462	-0.924787	0.0134483	-0.764638	0.25093
RLK-Pelle_WAK	CotAD_62159	-0.317032	0.115017	0.37811	0.386106	-0.387564	0.0157776	-0.283912	0.20508	-0.146318	0.482891	-0.00183917	0.990479	-0.06866	0.686824
RLK-Pelle_WAK_LRK10L-1	CotAD_03142	1.71429	0.000450655	-0.127278	0.5418	2.05946	1.17891e-06	-0.500995	0.0854192	1.8544	0.000101786	-0.165977	0.566754	-0.124109	0.437821
RLK-Pelle_WAK_LRK10L-1	CotAD_73343	-0.860482	0.00292704	-0.977483	0.0995006	-0.77287	0.00313181	-0.245523	0.396636	-1.46585	0.000556774	-0.241462	0.825624	0.527215	0.607711
RLK-Pelle_WAK_LRK10L-1	CotAD_09360	-0.732087	0.00953242	-0.818763	0.0121089	-1.04143	5.07825e-05	-0.542445	0.0330831	-0.462069	0.0304536	-0.108625	0.638477	-0.346266	0.117964
SCY1_SCYL2	CotAD_34782	-0.0250233	0.857566	0.0953227	0.61548	-0.304705	0.0912014	-0.0111407	0.95943	-0.326462	0.119336	0.0927143	0.5648	0.0599207	0.610423
STE_STE11	CotAD_55968	-0.220182	0.558524	2.93024	0.000532061	-0.820433	0.00225021	1.73016	0.221359	-0.380263	0.164932	0.456664	0.0201397	0.186406	0.235119
STE_STE11	CotAD_08639	-0.188066	0.48622	3.17738	1.41005e-06	-0.629517	0.000566357	1.18012	0.232099	-0.17977	0.299084	0.16238	0.408648	0.110171	0.434075
STE_STE11	CotAD_67466	-0.651366	0.00843343	0.0634023	0.837016	-0.00189833	0.993341	0.546958	0.265268	-0.499113	0.0690211	-0.341402	0.408144	-0.19392	0.254031
STE_STE11	CotAD_54535	2.04576	9.80947e-05	0.223442	0.221089	2.46938	4.09631e-08	0.351241	0.287511	1.8144	7.45595e-05	-0.349324	0.116449	0.216533	0.324069
STE_STE11	CotAD_03736	0.767145	0.0166573	-0.828645	0.0063836	0.316398	0.103551	-0.867589	0.0209504	0.15496	0.47184	-0.121469	0.491455	-0.160925	0.332925
STE_STE11	CotAD_69876	0.496389	0.00618187	-0.03474	0.855363	0.606713	0.00167293	-0.0176148	0.930083	0.733703	0.00396562	0.0340673	0.868605	0.161256	0.367516
STE_STE11	CotAD_53208	-0.171771	0.329901	-0.0368597	0.84522	-0.416272	0.0274599	-0.272945	0.282756	-0.57255	0.0310198	-0.113782	0.598927	-0.016308	0.936245
STE_STE11	CotAD_33183	3.08936	0.000137903	3.90604	3.74155e-06	1.24875	9.74405e-05	2.13117	0.00727252	1.56356	4.09711e-05	0.310619	0.519713	0.37717	0.266571
STE_STE11	CotAD_49868	-0.559056	0.00812291	0.008585	0.972585	-0.605251	0.00501405	0.401938	0.394028	-0.356596	0.132903	0.173593	0.280951	0.052166	0.768903
STE_STE11	CotAD_22508	-0.36316	0.034055	0.490975	0.0137633	-0.28414	0.0477562	0.155844	0.554436	-0.38113	0.050954	0.186216	0.255829	-0.125248	0.511005
STE_STE11	CotAD_05828	-0.220523	0.198796	0.496668	0.082839	-0.0573553	0.723353	0.0027465	0.994715	-0.0696415	0.721564	0.0195078	0.955287	-0.511784	0.0353674
STE_STE11	CotAD_44892	-0.604445	0.00687616	0.684864	0.0233862	-0.635006	0.00342898	0.167696	0.694718	-0.579525	0.0233116	-0.00894517	0.943281	-0.0381727	0.780631
STE_STE11	CotAD_74996	-0.721181	0.00659192	-0.468433	0.0907728	-0.763045	0.00357134	-0.463566	0.136432	-0.706823	0.0232043	0.17986	0.179216	0.0152397	0.92641
STE_STE11	CotAD_65764	0.534042	0.0122212	-0.69737	0.00338226	-0.370905	0.0201244	-0.565772	0.0717356	-0.472681	0.0544251	0.0675542	0.603002	-0.109999	0.482785
STE_STE11	CotAD_01628	-0.895748	0.0348854	1.68216	0.00500409	-1.61707	0.00118103	-0.134489	0.880641	-1.48082	0.00730022	0.62435	0.0199702	0.557342	0.31243
STE_STE20-Fray	CotAD_30380	2.22977	1.79596e-05	0.291979	0.342991	2.43223	6.95095e-07	-0.240234	0.412533	2.61729	6.84636e-06	0.380427	0.0470014	0.452269	0.0512114
STE_STE20-Fray	CotAD_53944	0.485766	0.0145386	0.105945	0.570443	0.376115	0.0293737	0.211556	0.450853	0.512439	0.0251501	0.217926	0.166627	-0.133558	0.264081
STE_STE20-Fray	CotAD_13284	0.428041	0.0370546	-0.510487	0.0202045	-0.0282343	0.842771	-0.108899	0.692975	0.366206	0.135452	0.119995	0.372553	0.0191613	0.920525
STE_STE20-Fray	CotAD_15648	-0.067949	0.669486	0.669495	0.0306667	-0.222727	0.216197	0.0147922	0.959223	0.0270342	0.893702	0.23893	0.201	-0.0529933	0.807419
STE_STE20-Pl	CotAD_65874	-0.105549	0.526165	-0.246974	0.171914	-0.204389	0.286262	-0.102412	0.648699	0.999014	0.000798577	-0.0108865	0.953755	-0.066656	0.611854
STE_STE20-Pl	CotAD_13166	0.161126	0.397827	-0.179462	0.3424	-0.195338	0.136367	0.0210777	0.937057	0.120515	0.595928	0.0372407	0.787274	-0.0845983	0.519043
STE_STE7	CotAD_21839	-2.37078	1.56045e-06	-0.816536	0.0232809	-1.92994	1.33802e-06	-0.867336	0.0130321	-1.41908	0.000277729	0.149102	0.486409	0.0279513	0.862655
STE_STE7	CotAD_10106	0.744572	0.000375178	-0.959632	0.000470652	0.257387	0.0613958	-0.275555	0.571812	0.262136	0.136452	-0.401496	0.0157275	-0.301433	0.0398826
STE_STE7	CotAD_01560	0.0758377	0.694558	-1.23277	0.000825835	0.103155	0.5136	-0.726337	0.0904444	-0.298624	0.230059	-0.357119	0.0425254	-0.168139	0.198133
STE_STE7	CotAD_00381	0.659406	0.0119978	0.122393	0.48376	0.804415	0.000259276	-0.142178	0.466121	0.403473	0.0436376	0.108904	0.388916	0.125308	0.360103
STE_STE7	CotAD_06599	0.471361	0.00808766	0.15481	0.440186	-0.000776	0.995452	0.452311	0.0699146	-0.003707	0.985846	-0.211293	0.209946	0.0151177	0.915853
STE_STE-Pl	CotAD_08989	-0.705758	0.00340432	-0.049167	0.805057	-0.289671	0.079043	-0.217074	0.451411	-0.520426	0.0413375	-0.0741272	0.577223	-0.00788633	0.950609
TKL_CTR1-DRK-1	CotAD_51697	0.423932	0.0412265	-1.54126	0.000219357	0.191272	0.300776	-0.738144	0.0564652	-0.0294365	0.887942	-0.209968	0.288547	-0.00722567	0.967966
TKL_CTR1-DRK-2	CotAD_18721	0.933457	0.00022015	0.345393	0.0935192	0.523453	0.0121129	0.0887882	0.711417	0.775798	0.00213891	-0.0236053	0.88454	0.0979513	0.441601
TKL_CTR1-DRK-2	CotAD_60248	0.631914	0.00485172	-0.611211	0.0390832	-0.83383	0.000324782	-0.666849	0.0295342	-0.610562	0.0180573	-0.295558	0.161693	0.0595947	0.780709
TKL_CTR1-DRK-2	CotAD_45253	1.12753	0.000334664	0.253707	0.238127	0.962351	0.000208651	-0.385531	0.187183	0.732528	0.0053147	1.52545	0.000527676	1.42006	0.000456307
TKL_CTR1-DRK-2	CotAD_58106	1.75155	2.31725e-06	0.0378867	0.867524	1.32718	4.88209e-06	-0.158992	0.430165	1.27652	6.93434e-05	0.0705418	0.582829	0.248142	0.240576
TKL_CTR1-DRK-2	CotAD_07997	-0.332046	0.0748226	-0.291293	0.147106	-0.152328	0.289684	-0.235868	0.289612	-0.125348	0.496885	0.291921	0.23418	-0.150403	0.369525
TKL-Pl-1	CotAD_60727	0.208174	0.277764	-0.520198	0.0480361	0.288291	0.125046	-0.36062	0.251688	0.436874	0.087974	0.309973	0.184968	0.431881	0.114792
TKL-Pl-1	CotAD_75315	-0.132506	0.405907	-0.886269	0.0152345	0.209246	0.395425	-0.12905	0.543033	0.013336	0.940338	-0.204732	0.64284	-0.0520503	0.792155
TKL-Pl-1	CotAD_49167	0.121424	0.405438	0.272919	0.184684	-0.276864	0.0722995	-0.197221	0.357777	0.243976	0.204175	0.187114	0.192263	0.00236367	0.984942
TKL-Pl-1	CotAD_00130	-0.578272	0.00404155	-0.694424	0.0065066	-0.784333	0.000338916	-0.470285	0.0582228	-0.301089	0.17855	0.0634735	0.627975	-0.185733	0.379479
TKL-Pl-1	CotAD_53461	-0.20304	0.183322	-0.44254	0.0442792	-0.307383	0.0459864	-0.0888102	0.676152	-0.107972	0.551605	0.0572887	0.752222	-0.232245	0.236437
TKL-Pl-2	CotAD_72203	1.20028	1.56624e-05	0.498415	0.0283941	0.953184	3.65158e-05	-0.0153228	0.962561	1.05595	0.000276944	0.0955193	0.519317	0.309476	0.139118
TKL-Pl-2	CotAD_75936	-0.254132	0.121666	-0.121644	0.643151	-0.319973	0.0568433	-0.0156088	0.957731	-0.294675	0.113686	-0.0389405	0.853596	-0.219897	0.159353
TKL-Pl-3	CotAD_62253	-0.562493	0.00910715	0.282057	0.40118	0.146988	0.312457	-0.580433	0.0514755	-0.0147902	0.937164	-0.451853	0.0370087	-0.524729	0.037615
TKL-Pl-3	CotAD_33867	-1.13335	2.95811e-05	0.0508153	0.754443	-0.860561	0.000251247	-0.513755	0.139355	-0.753517	0.00269144	0.249285	0.203052	-0.266773	0.182619
TKL-Pl-4	CotAD_54145	1.04618	0.00126165	-0.780042	0.0050354	1.55801	3.59918e-05	-0.0899072	0.744046	1.13428	0.000569086	-0.0462482	0.734057	-0.194787	0.209367
TKL-Pl-4	CotAD_33716	0.782596	0.00120455	-0.083387	0.696778	0.725779	0.00233714	-0.571023	0.0313684	0.687893	0.00530592	0.118007	0.579705	-0.033931	0.810765
TKL-Pl-4	CotAD_49903	-0.256324	0.173545	0.232265	0.299336	-0.158864	0.345206	0.253982	0.306383	-0.15739	0.483053	0.248036	0.213093	0.0931883	0.666592
TKL-Pl-4	CotAD_10117	0.59359	0.00713787	0.0976903	0.667767	0.623218	0.00216479	0.081738	0.689987	1.15601	0.000186138	-0.12604	0.472181	0.149786	0.354465
TKL-Pl-4	CotAD_05432	-0.470747	0.0084277	-0.356029	0.0698257	-0.160078	0.310377	-0.195235	0.411111	0.107497	0.545939	0.209713	0.519944	0.203439	0.245324
TKL-Pl-4	CotAD_61960	0.879683	0.00356162	-0.141823	0.532183	-0.160734	0.491804	-0.558057	0.199096	-0.288919	0.212842	-0.454552	0.148712	0.257648	0.291637
TKL-Pl-4	CotAD_10266	1.37136	2.61247e-05	0.327212	0.221512	0.947113	0.000175755	0.296524	0.253845	1.26248	0.000178262	0.250266	0.219126	-0.00265433	0.988741
TKL-Pl-4	CotAD_40334	1.51776	1.48294e-05	1.37218	0.000179918	2.03788	1.22492e-06	0.579661	0.388919	1.63347	6.59488e-05	-0.0360065	0.946503	-0.009901	0.972212
TKL-Pl-4	CotAD_29319	0.149391	0.321851	-0.393624	0.0364085	-0.0296017	0.810678	-0.176185	0.496341	0.093474	0.59242	0.106844	0.483402	0.208817	0.161838
TKL-Pl-4	CotAD_38791	0.0844133	0.545907	0.279813	0.166802	-0.276559	0.0566784	-0.0205118	0.923149	-0.22528	0.224056	-0.0314148	0.819857	0.0797857	0.695136
TKL-Pl-4	CotAD_10575	0.774338	0.00216203	0.108034	0.622889	0.124454	0.436667	0.198058	0.478954	0.714477	0.0150349	0.058789	0.683986	-0.148784	0.417423
TKL-Pl-4	CotAD_05871	0.835101	0.000485694	-0.24103	0.327985	1.01968	3.83735e-05	0.0014505	0.994782	1.04009	0.000391619	-0.0449238	0.747074	0.150038	0.252345
TKL-Pl-4	CotAD_46064	0.107005	0.551687	-0.752272	0.0148259	-0.32314	0.0639694	-0.546431	0.0622936	-0.242508	0.233817	-0.424433	0.0343437	0.017097	0.883088
TKL-Pl-4	CotAD_11614	-0.391078	0.0286535	-0.088105	0.666101	-0.383636	0.0200371	-0.0471452	0.847835	-0.487658	0.0279123	0.072015	0.680783	-0.212814	0.1666
TKL-Pl-4	CotAD_18626	0.0399977	0.812817	-0.799185	0.0158413	0.0608177	0.698611	-0.369113	0.154879	0.218672	0.287449	0.324265	0.0448557	-0.01158	0.926722
TKL-Pl-4	CotAD_20697	-0.401527	0.0289969	0.00636533	0.972787	-0.375884	0.0227185	0.207745	0.365445	-0.140303	0.492561	-0.0296833	0.822746	0.0381183	0.779399
TKL-Pl-5	CotAD_16201	0.197548	0.365013	-0.0390483	0.901782	-0.441899	0.0728637	0.291716	0.375016	-0.645182	0.0209366	-0.747814	0.00593732	-0.647537	0.00535035
TKL-Pl-5	CotAD_63499	0.783315	0.1332	0.352287	0.387662	1.66428	6.61423e-05	-0.370883	0.336138	1.42717	0.00339132	0.212737	0.204884	0.10743	0.54765
TKL-Pl-5	CotAD_00601	0.186486	0.685408	0.0686233	0.84131	1.27176	0.00118854	0.234439	0.601209	0.710197	0.0532376	0.0217558	0.893257	-0.218556	0.128636
TKL-Pl-5	CotAD_13204	-0.19111	0.410998	0.0448973	0.878271	-0.722219	0.00867613	0.1727	0.651452	-0.641622	0.0329401	0.170898	0.21578	0.157556	0.503253
TKL-Pl-5	CotAD_14574	1.14851	0.00227701	0.890709	0.0233115	0.572123	0.0269688	0.972138	0.0208027	0.627143	0.0457068	-0.195341	0.329988	-0.0192263	0.885358
TKL-Pl-6	CotAD_61043	0.091117	0.516004	0.13975	0.418045	0.336611	0.0241255	0.110566	0.744454	0.465953	0.0765284	0.306366	0.190101	0.422039	0.0409484
TKL-Pl-6	CotAD_50792	0.175456	0.419407	0.397433	0.052561	-0.724826	0.000573757	-0.0830853	0.866722	-0.385103	0.105504	-0.202138	0.165737	-0.304218	0.141711
TKL-Pl-6	CotAD_67143	0.164921	0.46478	-0.576894	0.0371521	-0.389119	0.0821881	-0.101426	0.745113	-0.6527	0.0295367	-0.0296617	0.839198	0.141048	0.489582
TKL-Pl-6	CotAD_14215	0.423362	0.0149023	-0.842223	0.00306732	0.261553	0.103193	-0.403898	0.166325	0.0504513	0.771574	-0.0423818	0.757921	0.00391467	0.982658
ULK_Fused	CotAD_68878	-0.592795	0.00942571	0.012571	0.953385	-0.561068	0.00926605	-0.068592	0.781059	-0.539256	0.0328537	-0.0534902	0.744125	-0.027361	0.852815
WEE	CotAD_26371	-0.570403	0.00679518	-0.113907	0.577037	-0.47754	0.0231195	0.194138	0.394966	-0.671512	0.00784678	0.00516717	0.975603	-0.007911	0.954195
WNK_NRBP	CotAD_32507	0.275581	0.231334	0.101654	0.705556	0.682925	0.00896732	0.00470733	0.989204	0.661047	0.0290238	0.0012345	0.996708	0.248153	0.347958
WNK_NRBP	CotAD_12291	1.21228	0.000138211	0.807295	0.00291387	1.14197	5.37248e-05	0.135562	0.678841	0.969762	0.00117993	-0.0172242	0.961229	0.285081	0.206254
WNK_NRBP	CotAD_29801	0.995992	0.000247864	0.453307	0.119574	1.63599	1.1085e-06	0.0395525	0.84125	2.12278	8.13131e-06	0.131654	0.565437	0.444987	0.0368959
WNK_NRBP	CotAD_56757	0.0836377	0.613191	-0.1895	0.419993	0.007122	0.964901	-0.160954	0.497771	0.0414158	0.836708	-0.032974	0.822206	0.0230547	0.86549
WNK_NRBP	CotAD_27915	0.950814	0.00219484	-0.911611	0.0100422	0.432929	0.0521858	-0.40921	0.174795	-0.107125	0.70859	-0.156782	0.621873	-0.514062	0.0967244
WNK_NRBP	CotAD_17285	-0.270524	0.105629	-0.229925	0.239261	-0.0923227	0.487272	-0.0618508	0.762949	-0.00786733	0.967897	0.0192793	0.910161	-0.0104493	0.956615
WNK_NRBP	CotAD_45241	0.736275	0.0061729	0.63623	0.0191888	0.508391	0.011957	0.152164	0.638801	0.602033	0.0725732	0.177538	0.288504	0.0318813	0.852684
