# Supplementary material for: Genome-wide classification, evolutionary analysis and gene expression patterns of the kinome in Gossypium
Source: PLoS One. 2018 May 16;13(5):e0197392. doi: 10.1371/journal.pone.0197392 (PMC5955557; doi:10.1371/journal.pone.0197392)
Supplement: S12 Table — (XLS) [file pone.0197392.s028.xls]

## Sheet: Sheet1
S12 Table: The differential expression genes （p<0.01 and |FC|>1.5）of G. hirsutum PK genes under abiotic stress treatments.
Subfamily	Gene ID	ABA/CK	P value		Subfamily	Gene ID	Cold/CK	P value		Subfamily	Gene ID	Drought/CK	P value		Subfamily	Gene ID	Salinity/CK	P value		Subfamily	Gene ID	Alkalinity/CK	P value		Subfamily	Gene ID	Sicala 45 high temperature	P value		Subfamily	Gene ID	Sicala 53 high temperature	P value
AGC_MAST	CotAD_50546	1.7611	2.56e-05		AGC_MAST	CotAD_03168	1.17657	0.00107072		AGC_MAST	CotAD_50546	1.85687	5.55e-06		AGC_MAST	CotAD_02801	-0.881928	0.00619449		AGC_MAST	CotAD_50546	1.284	0.000262339		CAMK_CAMKL-CHK1	CotAD_16075	0.614705	0.00652711		CAMK_CDPK	CotAD_02296	-0.951103	0.00960399
AGC_MAST	CotAD_03168	1.14335	6.41e-05		AGC_MAST	CotAD_02801	-1.06686	0.000747697		AGC_MAST	CotAD_03168	0.985932	0.000181103		AGC-Pl	CotAD_24426	1.07007	0.00763163		AGC_MAST	CotAD_03168	0.952509	0.00130977		CAMK_CDPK	CotAD_02296	-0.988746	0.00310631		CMGC_GSK	CotAD_43639	-0.782535	0.00463505
AGC_MAST	CotAD_02801	-0.846996	0.00405332		AGC_NDR	CotAD_44274	-1.22833	0.00149906		AGC_MAST	CotAD_02801	-1.46387	9.18e-06		Aur	CotAD_58182	1.09968	0.00336669		AGC_MAST	CotAD_02801	-1.48818	0.000162687		CMGC_CDK-CRK7-CDK9	CotAD_51610	-0.84063	0.00508301		CMGC_RCK	CotAD_17624	-0.900091	0.00231196
AGC_NDR	CotAD_10699	1.68445	1.04e-06		AGC_NDR	CotAD_00292	-1.11845	9.79e-05		AGC_NDR	CotAD_10699	1.24546	5.62e-06		Aur	CotAD_18702	1.07168	0.00337141		AGC_NDR	CotAD_10699	0.96272	0.000406211		CMGC_GSK	CotAD_43639	-1.0183	0.00533496		RLK-Pelle_CrRLK1L-1	CotAD_39421	-0.648811	0.00320776
AGC_NDR	CotAD_46946	1.55798	6.16e-06		AGC_RSK-2	CotAD_74523	3.03479	1.13e-07		AGC_NDR	CotAD_46946	0.776765	0.000449841		CAMK_CDPK	CotAD_33891	-1.27164	0.001858		AGC_NDR	CotAD_46946	0.669522	0.00731073		RLK-Pelle_CrRLK1L-1	CotAD_39421	-0.625215	0.00981655		RLK-Pelle_CrRLK1L-1	CotAD_39415	0.660385	0.00826658
AGC_PDK1	CotAD_19462	1.33841	2.54e-05		AGC_RSK-2	CotAD_74442	-0.912427	0.000408579		AGC_NDR	CotAD_41978	0.802158	0.00256484		CAMK_OST1L	CotAD_43021	-1.09879	0.00349872		AGC_PDK1	CotAD_19462	0.690019	0.00364599		RLK-Pelle_DLSV	CotAD_34071	-1.04505	0.000294099		RLK-Pelle_LRR-IX	CotAD_30717	0.604494	0.00372414
AGC_RSK-2	CotAD_59693	-0.67487	0.00296411		AGC_RSK-2	CotAD_00531	-0.935895	0.000685665		AGC_PDK1	CotAD_19462	0.983325	3.13e-05		CMGC_CDK-Pl	CotAD_56453	1.79033	0.00142903		AGC_RSK-2	CotAD_00531	-1.10501	0.000412628		RLK-Pelle_LRR-Xa	CotAD_25005	-0.590806	0.00684376		TKL_CTR1-DRK-2	CotAD_45253	1.42006	0.000456307
AGC_RSK-2	CotAD_00531	-0.760694	0.000322978		AGC_RSK-2	CotAD_59977	-0.883177	0.000681307		AGC_RSK-2	CotAD_59693	-0.590663	0.00283726		CMGC_CDK-Pl	CotAD_29110	1.67633	0.000255635		AGC_RSK-2	CotAD_03114	-2.20088	1.5e-05		RLK-Pelle_LRR-Xb-1	CotAD_69129	-0.695517	0.00629734		TKL-Pl-5	CotAD_16201	-0.647537	0.00535036
AGC_RSK-2	CotAD_59977	-0.709447	0.00130267		AGC_RSK-2	CotAD_52077	-1.05244	0.00818419		AGC_RSK-2	CotAD_46931	-0.606353	0.0015861		NEK	CotAD_12909	-1.61735	0.00313416		AGC_RSK-2	CotAD_59977	-1.22306	0.000264714		RLK-Pelle_LRR-XI-2	CotAD_31665	-1.64199	0.00106601
AGC_RSK-2	CotAD_29566	-1.00182	0.00130481		AGC-Pl	CotAD_24426	0.806518	0.00514067		AGC_RSK-2	CotAD_00531	-1.05528	9.6e-05		RLK-Pelle_LRR-II	CotAD_75033	-1.06261	0.00898587		AGC_RSK-2	CotAD_58277	0.892786	0.00557505		RLK-Pelle_RLCK-IV	CotAD_26234	-0.730231	0.00383223
AGC-Pl	CotAD_24426	0.850467	0.000295165		AGC-Pl	CotAD_27962	1.09792	0.0003065		AGC_RSK-2	CotAD_59977	-0.720703	0.000724702		RLK-Pelle_LRR-III	CotAD_27412	-0.86506	0.00893623		AGC_RSK-2	CotAD_29566	-0.832785	0.00893367		TKL_CTR1-DRK-2	CotAD_45253	1.52545	0.000527676
CAMK_AMPK	CotAD_52889	-1.4371	0.000225883		Aur	CotAD_18702	1.18752	0.000232535		AGC_RSK-2	CotAD_29566	-1.0545	9.05e-05		RLK-Pelle_LRR-III	CotAD_23850	-1.17464	0.0026564		AGC-Pl	CotAD_24426	1.09501	0.000206838		TKL-Pl-5	CotAD_16201	-0.747814	0.00593732
CAMK_CAMKL-CHK1	CotAD_06862	1.12583	0.000818555		CAMK_CAMKL-CHK1	CotAD_06862	1.01321	0.00581954		AGC_RSK-2	CotAD_52077	-0.850618	0.000143881		RLK-Pelle_LRR-IX	CotAD_11871	-1.16022	0.00688064		AGC-Pl	CotAD_27962	2.6754	2.44e-06
CAMK_CAMKL-CHK1	CotAD_10936	1.80007	1.76e-05		CAMK_CAMKL-CHK1	CotAD_10936	1.46873	0.000173092		AGC-Pl	CotAD_24426	1.41495	2.81e-06		RLK-Pelle_RLCK-VIIa-1	CotAD_04614	1.1132	0.00709995		CAMK_AMPK	CotAD_52889	-1.71094	0.000102151
CAMK_CAMKL-CHK1	CotAD_12447	0.838215	0.00114147		CAMK_CAMKL-CHK1	CotAD_12447	0.682888	0.00465351		AGC-Pl	CotAD_27962	1.89209	5.31e-07		RLK-Pelle_RLCK-VIIa-2	CotAD_70195	-1.56286	0.00262437		CAMK_CAMKL-CHK1	CotAD_10936	1.26291	0.000712068
CAMK_CAMKL-CHK1	CotAD_60421	-1.31549	0.00694665		CAMK_CAMKL-CHK1	CotAD_20216	-1.0455	0.00572442		CAMK_AMPK	CotAD_52889	-1.54081	3.8e-05		STE_STE11	CotAD_33183	2.13117	0.00727252		CAMK_CAMKL-CHK1	CotAD_10345	-0.741071	0.00247468
CAMK_CAMKL-CHK1	CotAD_48377	-1.24676	0.00260285		CAMK_CAMKL-CHK1	CotAD_00567	1.3155	8.62e-05		CAMK_CAMKL-CHK1	CotAD_06862	0.842938	0.00318672							CAMK_CAMKL-CHK1	CotAD_48377	-3.3785	3.63e-07
CAMK_CAMKL-CHK1	CotAD_00567	1.02858	0.000943628		CAMK_CAMKL-CHK1	CotAD_17719	-0.786137	0.00346949		CAMK_CAMKL-CHK1	CotAD_10936	1.28701	9.54e-05							CAMK_CAMKL-CHK1	CotAD_17719	1.36328	0.000129326
CAMK_CAMKL-CHK1	CotAD_16078	-1.06029	0.00525504		CAMK_CAMKL-CHK1	CotAD_33218	-0.658198	0.00900132		CAMK_CAMKL-CHK1	CotAD_12447	0.818339	0.000472451							CAMK_CAMKL-CHK1	CotAD_26269	0.793925	0.00861914
CAMK_CAMKL-CHK1	CotAD_00165	-1.88183	0.00049799		CAMK_CAMKL-CHK1	CotAD_26269	-0.90422	0.00290719		CAMK_CAMKL-CHK1	CotAD_10345	-1.50648	5.02e-06							CAMK_CAMKL-CHK1	CotAD_00165	-1.81141	0.000331294
CAMK_CAMKL-CHK1	CotAD_07521	-1.00731	0.000946012		CAMK_CDPK	CotAD_33891	-1.27179	0.000204546		CAMK_CAMKL-CHK1	CotAD_48377	-1.04614	9.64e-05							CAMK_CAMKL-LKB	CotAD_19137	0.685298	0.00343385
CAMK_CAMKL-LKB	CotAD_19137	1.23935	1.1e-05		CAMK_CDPK	CotAD_20538	1.01854	0.00800665		CAMK_CAMKL-CHK1	CotAD_00567	0.787828	0.000473083							CAMK_CDPK	CotAD_72193	1.43383	5.33e-05
CAMK_CDPK	CotAD_72193	1.63618	0.000678273		CAMK_OST1L	CotAD_43021	-1.47032	6.13e-05		CAMK_CAMKL-CHK1	CotAD_17719	1.35035	8.8e-06							CAMK_CDPK	CotAD_69577	-0.603482	0.00781022
CAMK_CDPK	CotAD_73088	1.62177	8.55e-05		CK1_CK1	CotAD_62242	-0.777497	0.0085362		CAMK_CAMKL-CHK1	CotAD_00165	-1.37814	4.36e-05							CAMK_CDPK	CotAD_73088	1.26463	0.000375749
CAMK_CDPK	CotAD_02296	-1.11442	0.00194215		CK1_CK1-Pl	CotAD_00483	-1.89552	1.14e-05		CAMK_CAMKL-LKB	CotAD_19137	1.05033	5.05e-05							CAMK_CDPK	CotAD_21360	-0.677934	0.00418936
CAMK_CDPK	CotAD_16484	0.860841	0.00361238		CK1_CK1-Pl	CotAD_00231	-1.2123	0.000675362		CAMK_CDPK	CotAD_72193	1.13678	9.55e-05							CAMK_CDPK	CotAD_33891	0.783023	0.00650801
CAMK_CDPK	CotAD_20538	1.36596	0.00247027		CK1_CK1-Pl	CotAD_32629	-1.37393	0.000212972		CAMK_CDPK	CotAD_73088	0.984481	0.000367464							CAMK_CDPK	CotAD_16484	0.620955	0.00924653
CAMK_CDPK	CotAD_41076	1.2785	2.18e-05		CK1_CK1-Pl	CotAD_34898	-0.958387	0.00861388		CAMK_CDPK	CotAD_16484	0.666526	0.00176081							CAMK_CDPK	CotAD_20538	1.55653	3.21e-05
CAMK_CDPK	CotAD_30589	1.13554	0.00104488		CMGC_CDK-CCRK	CotAD_26057	-1.52183	0.000234182		CAMK_CDPK	CotAD_20538	0.722098	0.000561971							CAMK_CDPK	CotAD_41076	1.19326	0.000605898
CAMK_CDPK	CotAD_35007	0.929082	0.000367478		CMGC_CDK-CDK8	CotAD_34429	-0.711842	0.00383935		CAMK_CDPK	CotAD_41076	0.674278	0.00165458							CAMK_CDPK	CotAD_66485	1.01954	0.00026026
CAMK_CDPK	CotAD_47701	0.665877	0.00426191		CMGC_CDK-CRK7-CDK9	CotAD_21272	-0.86686	0.00104468		CAMK_CDPK	CotAD_66485	1.04205	2.68e-05							CAMK_CDPK	CotAD_44317	-0.691922	0.00546832
CAMK_CDPK	CotAD_16744	-0.70248	0.00396024		CMGC_CDK-CRK7-CDK9	CotAD_01049	-2.31675	0.00136254		CAMK_CDPK	CotAD_30589	1.80405	1.87e-05							CAMK_CDPK	CotAD_30589	1.08239	0.00219973
CAMK_OST1L	CotAD_71558	1.65209	5.26e-05		CMGC_CDK-CRK7-CDK9	CotAD_41842	-0.605928	0.00895066		CAMK_CDPK	CotAD_35007	1.094	4.06e-05							CAMK_CDPK	CotAD_35007	0.919038	0.00164765
CAMK_OST1L	CotAD_43021	-1.05191	0.00191674		CMGC_CDK-CRK7-CDK9	CotAD_75205	-1.28076	0.000318533		CAMK_CDPK	CotAD_09239	0.95999	5.1e-05							CAMK_CDPK	CotAD_47701	0.701137	0.00816585
CK1_CK1	CotAD_23709	0.618189	0.00692422		CMGC_CDK-CRK7-CDK9	CotAD_20875	-1.01487	0.00097663		CAMK_OST1L	CotAD_71558	0.944346	0.00121443							CAMK_CDPK	CotAD_09239	1.04353	0.000284734
CK1_CK1	CotAD_62242	1.14	0.000117586		CMGC_CDK-Pl	CotAD_56453	1.20669	0.00236269		CAMK_OST1L	CotAD_43021	-0.699139	0.00407283							CAMK_OST1L	CotAD_27990	0.892069	0.00240851
CK1_CK1	CotAD_50202	1.65771	1.03e-05		CMGC_DYRK-PRP4	CotAD_17836	-1.12151	0.00104002		CK1_CK1	CotAD_62242	1.10497	4e-05							CAMK_OST1L	CotAD_71558	1.1912	0.00163399
CK1_CK1	CotAD_47085	0.727033	0.00081598		CMGC_GSK	CotAD_23495	-1.55477	0.00924887		CK1_CK1	CotAD_50202	1.12021	3.78e-05							CK1_CK1	CotAD_62242	1.15203	0.000335598
CK1_CK1	CotAD_09694	1.68956	2.54e-06		CMGC_GSK	CotAD_20243	-0.713737	0.00634513		CK1_CK1	CotAD_09694	1.21905	6.06e-06							CK1_CK1	CotAD_50202	1.13907	0.000271987
CK1_CK1-Pl	CotAD_47584	0.742428	0.00185575		CMGC_MAPK	CotAD_19088	-0.794178	0.00335257		CK1_CK1-Pl	CotAD_22935	-0.702142	0.000827019							CK1_CK1	CotAD_09694	1.48169	3.03e-05
CK1_CK1-Pl	CotAD_34898	1.03035	0.000137204		CMGC_MAPK	CotAD_09571	2.07582	1.32e-05		CK1_CK1-Pl	CotAD_34898	1.02588	8.49e-05							CK1_CK1-Pl	CotAD_22935	-0.658909	0.00473647
CK1_CK1-Pl	CotAD_50321	-0.89476	0.000411215		CMGC_MAPK	CotAD_01707	2.51459	6.74e-06		CK1_CK1-Pl	CotAD_50321	-0.898183	0.000114014							CK1_CK1-Pl	CotAD_34898	0.607932	0.00685456
CMGC_CDK-CRK7-CDK9	CotAD_52411	-0.92751	0.00934308		CMGC_MAPK	CotAD_66205	-1.2147	0.000189624		CMGC_CDK-CRK7-CDK9	CotAD_01049	-1.09237	0.00157514							CK1_CK1-Pl	CotAD_50321	-0.982065	0.000843763
CMGC_CDK-CRK7-CDK9	CotAD_01049	-0.906161	0.000735819		CMGC_MAPK	CotAD_29572	1.82178	9.54e-06		CMGC_CDK-CRK7-CDK9	CotAD_51610	-1.57135	0.000168335							CMGC_CDK-CDK7	CotAD_03147	-0.767607	0.00547713
CMGC_CDK-CRK7-CDK9	CotAD_41842	0.634651	0.0021395		CMGC_MAPK	CotAD_50152	-1.19526	0.000142703		CMGC_CDK-CRK7-CDK9	CotAD_75205	1.29699	0.000174888							CMGC_CDK-CRK7-CDK9	CotAD_52411	-1.09479	0.00373787
CMGC_CDK-CRK7-CDK9	CotAD_75205	0.953581	0.000683239		CMGC_MAPK	CotAD_61841	-1.75166	2.78e-05		CMGC_CK2	CotAD_33576	0.918814	0.000105261							CMGC_CDK-CRK7-CDK9	CotAD_01049	-0.962044	0.00332456
CMGC_CDK-Pl	CotAD_46008	-0.747673	0.00243158		CMGC_MAPK	CotAD_55518	-1.11624	0.000149059		CMGC_CK2	CotAD_65006	-0.743943	0.00670846							CMGC_CDK-CRK7-CDK9	CotAD_50640	-0.795894	0.00231657
CMGC_CK2	CotAD_33576	0.638152	0.00122192		CMGC_MAPK	CotAD_13472	-1.4227	0.000596371		CMGC_CLK	CotAD_65705	1.12114	4.64e-05							CMGC_CDK-CRK7-CDK9	CotAD_19973	-0.65731	0.00898174
CMGC_CLK	CotAD_65705	0.791639	0.00194508		CMGC_MAPK	CotAD_54105	-0.776191	0.00550417		CMGC_CLK	CotAD_00193	3.01722	1.11e-08							CMGC_CDK-CRK7-CDK9	CotAD_75205	0.794279	0.00957213
CMGC_CLK	CotAD_00193	2.84537	2.34e-07		CMGC_MAPK	CotAD_27603	-1.17883	0.000861778		CMGC_CLK	CotAD_58070	1.09175	7.22e-05							CMGC_CK2	CotAD_33576	0.932826	0.000619327
CMGC_DYRK-PRP4	CotAD_22320	1.83552	1.81e-06		CMGC_Pl-Tthe	CotAD_00441	-0.681569	0.00915117		CMGC_CLK	CotAD_17901	0.592595	0.00227463							CMGC_CK2	CotAD_33575	-1.04251	0.00150504
CMGC_DYRK-PRP4	CotAD_26468	0.893279	0.000283478		CMGC_RCK	CotAD_01008	-1.3125	0.000912767		CMGC_DYRK-PRP4	CotAD_22320	1.61944	5.03e-06							CMGC_CLK	CotAD_65705	1.30893	0.000807423
CMGC_DYRK-YAK	CotAD_60890	0.703851	0.00251438		Group-Pl-4	CotAD_14620	1.76127	0.000213593		CMGC_DYRK-PRP4	CotAD_54943	0.975435	0.00358562							CMGC_CLK	CotAD_00193	3.01522	5.12e-07
CMGC_GSK	CotAD_33066	1.10791	0.000121867		NEK	CotAD_60614	-0.735243	0.006432		CMGC_DYRK-PRP4	CotAD_26468	1.66735	8.39e-06							CMGC_CLK	CotAD_58070	0.724617	0.00325107
CMGC_GSK	CotAD_32548	1.61186	0.00042805		NEK	CotAD_12909	-1.40384	0.00397037		CMGC_GSK	CotAD_33066	0.770184	0.000200189							CMGC_DYRK-PRP4	CotAD_22320	1.17679	0.000223069
CMGC_GSK	CotAD_15427	-0.587644	0.00325763		PEK_PEK	CotAD_19974	-0.877581	0.00498807		CMGC_GSK	CotAD_32548	1.70834	3.54e-06							CMGC_DYRK-PRP4	CotAD_26468	1.39082	0.000117643
CMGC_MAPK	CotAD_64049	0.629225	0.00319417		RLK-Pelle_C-LEC	CotAD_71347	-1.61813	0.000232689		CMGC_GSK	CotAD_15427	-0.689773	0.000678611							CMGC_GSK	CotAD_32548	1.27254	0.000754921
CMGC_MAPK	CotAD_09571	1.14765	0.000559234		RLK-Pelle_CR4L	CotAD_34129	-1.90369	0.00101029		CMGC_MAPK	CotAD_19088	0.594238	0.00313597							CMGC_MAPK	CotAD_63338	-0.841581	0.00462919
CMGC_MAPK	CotAD_01707	1.81759	7.05e-05		RLK-Pelle_CrRLK1L-1	CotAD_49930	0.758211	0.00763983		CMGC_MAPK	CotAD_09571	1.33158	3.72e-05							CMGC_MAPK	CotAD_64049	0.674226	0.00601805
CMGC_MAPK	CotAD_66205	1.1341	0.000163858		RLK-Pelle_CrRLK1L-1	CotAD_39421	-0.916125	0.000941025		CMGC_MAPK	CotAD_01707	1.44111	6.18e-05							CMGC_MAPK	CotAD_09571	1.1884	0.000164587
CMGC_MAPK	CotAD_63558	-1.0171	0.000109316		RLK-Pelle_CrRLK1L-1	CotAD_10332	1.15317	0.00175397		CMGC_MAPK	CotAD_63558	-1.17202	1.49e-05							CMGC_MAPK	CotAD_01707	1.79771	2.93e-05
CMGC_MAPK	CotAD_29572	1.59661	0.00236837		RLK-Pelle_CrRLK1L-1	CotAD_39415	1.31808	4.48e-05		CMGC_MAPK	CotAD_29572	2.93723	1.96e-08							CMGC_MAPK	CotAD_63558	-0.991551	0.000463818
CMGC_MAPK	CotAD_61841	-1.51246	0.000775565		RLK-Pelle_DLSV	CotAD_63303	0.97987	0.000673119		CMGC_MAPK	CotAD_61841	-2.42543	6.34e-06							CMGC_MAPK	CotAD_29572	2.70004	5.18e-06
CMGC_MAPK	CotAD_13472	-0.710828	0.000743811		RLK-Pelle_DLSV	CotAD_34071	0.84216	0.00356349		CMGC_MAPK	CotAD_55518	0.890684	7.04e-05							CMGC_MAPK	CotAD_61841	-2.81024	1.5e-05
CMGC_MAPK	CotAD_27603	0.945011	0.00304531		RLK-Pelle_DLSV	CotAD_60575	-1.43285	0.000783818		CMGC_MAPK	CotAD_13472	-0.63161	0.000980044							CMGC_MAPK	CotAD_55518	0.685561	0.00344777
CMGC_RCK	CotAD_01008	1.0917	8.93e-05		RLK-Pelle_Extensin	CotAD_25755	-0.770799	0.00324312		CMGC_RCK	CotAD_17624	0.850824	0.00307873							CMGC_RCK	CotAD_01008	0.673375	0.00951939
CMGC_RCK	CotAD_17624	0.972619	0.000370702		RLK-Pelle_L-LEC	CotAD_03390	-0.994741	0.00409376		Group-Pl-3	CotAD_39073	0.74216	0.000714489							CMGC_RCK	CotAD_17624	0.900549	0.00526321
Group-Pl-3	CotAD_39073	0.996389	0.000248877		RLK-Pelle_LRK10L-2	CotAD_70308	-1.94112	9.19e-05		NAK	CotAD_31687	-0.794783	0.00707851							CMGC_RCK	CotAD_42844	-0.765831	0.00626954
Group-Pl-4	CotAD_15261	1.28366	0.00053706		RLK-Pelle_LRR-I-2	CotAD_07112	0.781773	0.00382685		NEK	CotAD_68138	1.53944	3.06e-05							Group-Pl-3	CotAD_39073	1.12333	0.000876944
NAK	CotAD_31687	-0.871674	0.00945294		RLK-Pelle_LRR-I-2	CotAD_27104	-1.22404	0.00133726		NEK	CotAD_12274	0.976144	0.00350237							NAK	CotAD_31687	-1.03881	0.007805
NEK	CotAD_68138	1.243	0.000484189		RLK-Pelle_LRR-II	CotAD_22753	-1.57814	0.00194262		NEK	CotAD_12909	-0.800026	0.00973931							NEK	CotAD_68138	1.4468	0.000304237
RLK-Pelle_CrRLK1L-1	CotAD_60209	-0.848775	0.00459183		RLK-Pelle_LRR-II	CotAD_75033	-1.26601	0.000336601		PEK_PEK	CotAD_19974	-1.04289	0.000237301							NEK	CotAD_12909	-2.03387	0.00127424
RLK-Pelle_CrRLK1L-1	CotAD_57850	-0.720908	0.00799421		RLK-Pelle_LRR-II	CotAD_19668	-1.35018	0.000197069		RLK-Pelle_CR4L	CotAD_55350	-0.724021	0.00058588							RLK-Pelle_CR4L	CotAD_20956	0.868681	0.00428777
RLK-Pelle_CrRLK1L-1	CotAD_61451	-1.33997	0.000700062		RLK-Pelle_LRR-III	CotAD_27412	-1.10526	0.000576313		RLK-Pelle_CrRLK1L-1	CotAD_39415	0.759013	0.000797194							RLK-Pelle_CrRLK1L-1	CotAD_05174	0.818413	0.00549082
RLK-Pelle_CrRLK1L-1	CotAD_39421	0.738007	0.000408976		RLK-Pelle_LRR-III	CotAD_37063	-0.78027	0.00302286		RLK-Pelle_CrRLK1L-1	CotAD_75497	-1.85181	1.33e-06							RLK-Pelle_CrRLK1L-1	CotAD_61451	-1.19404	0.00182003
RLK-Pelle_CrRLK1L-1	CotAD_75497	-1.347	4.57e-05		RLK-Pelle_LRR-III	CotAD_23850	-1.80604	2.03e-05		RLK-Pelle_CrRLK1L-1	CotAD_28807	-1.08285	0.00217538							RLK-Pelle_CrRLK1L-1	CotAD_39421	1.12271	0.000640793
RLK-Pelle_CrRLK1L-1	CotAD_28807	-1.14372	0.00403923		RLK-Pelle_LRR-III	CotAD_18790	1.41808	0.000540845		RLK-Pelle_DLSV	CotAD_62120	0.75388	0.000728747							RLK-Pelle_CrRLK1L-1	CotAD_39415	1.1521	0.000187349
RLK-Pelle_DLSV	CotAD_56715	1.39239	0.0034001		RLK-Pelle_LRR-III	CotAD_22332	0.803213	0.00528692		RLK-Pelle_DLSV	CotAD_56715	2.19039	3.34e-07							RLK-Pelle_CrRLK1L-1	CotAD_75497	-1.16032	0.000340559
RLK-Pelle_DLSV	CotAD_24716	1.15436	2.14e-05		RLK-Pelle_LRR-IX	CotAD_11871	-1.6674	0.000500317		RLK-Pelle_DLSV	CotAD_57424	0.818466	0.00165907							RLK-Pelle_CrRLK1L-1	CotAD_28807	-1.20777	0.00581339
RLK-Pelle_DLSV	CotAD_55119	1.36327	0.000546163		RLK-Pelle_LRR-V	CotAD_28859	1.00626	0.00292637		RLK-Pelle_DLSV	CotAD_72429	-0.648432	0.000931562							RLK-Pelle_DLSV	CotAD_62120	0.915188	0.00467607
RLK-Pelle_DLSV	CotAD_21804	1.15751	0.00013835		RLK-Pelle_LRR-VI-2	CotAD_11338	-0.825258	0.00908454		RLK-Pelle_DLSV	CotAD_63303	0.600455	0.00146824							RLK-Pelle_DLSV	CotAD_56715	1.96386	2.21e-05
RLK-Pelle_DLSV	CotAD_24719	2.08185	1.1e-06		RLK-Pelle_LRR-VII-2	CotAD_45281	-0.859537	0.00686639		RLK-Pelle_DLSV	CotAD_24716	1.42465	6.33e-06							RLK-Pelle_DLSV	CotAD_63303	0.756154	0.00753607
RLK-Pelle_DLSV	CotAD_40766	1.1984	7.5e-05		RLK-Pelle_LRR-Xa	CotAD_47651	-0.823247	0.00199613		RLK-Pelle_DLSV	CotAD_21804	1.58228	3.2e-06							RLK-Pelle_DLSV	CotAD_24716	1.81235	1.54e-05
RLK-Pelle_DLSV	CotAD_66464	1.17105	0.00685931		RLK-Pelle_LRR-Xb-1	CotAD_39293	-0.957381	0.00797587		RLK-Pelle_DLSV	CotAD_40885	1.25137	6.9e-05							RLK-Pelle_DLSV	CotAD_55119	0.954198	0.00141967
RLK-Pelle_DLSV	CotAD_52196	0.62458	0.00418546		RLK-Pelle_LRR-XI-1	CotAD_07539	-1.35659	0.0012492		RLK-Pelle_DLSV	CotAD_40766	1.26365	2.46e-05							RLK-Pelle_DLSV	CotAD_21804	1.28175	0.000302688
RLK-Pelle_DLSV	CotAD_67069	1.42142	0.000447376		RLK-Pelle_LRR-XI-1	CotAD_64056	-1.29081	0.00136264		RLK-Pelle_DLSV	CotAD_66464	1.17595	1.4e-05							RLK-Pelle_DLSV	CotAD_24719	1.44599	3.06e-05
RLK-Pelle_DLSV	CotAD_25702	1.90698	1.16e-05		RLK-Pelle_LRR-XI-1	CotAD_49044	-1.09331	0.00134719		RLK-Pelle_DLSV	CotAD_67069	1.30848	0.000151825							RLK-Pelle_DLSV	CotAD_40766	1.16869	0.000456303
RLK-Pelle_DLSV	CotAD_72038	1.7529	7.17e-05		RLK-Pelle_LRR-XI-2	CotAD_01890	-1.88971	0.00105238		RLK-Pelle_DLSV	CotAD_25702	1.59229	1.68e-05							RLK-Pelle_DLSV	CotAD_66464	1.71577	9.25e-06
RLK-Pelle_Extensin	CotAD_25755	1.00442	4.95e-05		RLK-Pelle_RLCK-IV	CotAD_26234	-1.72407	3.05e-05		RLK-Pelle_DLSV	CotAD_72038	0.834782	0.00179007							RLK-Pelle_DLSV	CotAD_34071	0.939211	0.00116827
RLK-Pelle_Extensin	CotAD_48325	1.00906	0.00176553		RLK-Pelle_RLCK-IXb	CotAD_69756	-1.18182	0.000510584		RLK-Pelle_DLSV	CotAD_60575	-1.41931	0.000294713							RLK-Pelle_DLSV	CotAD_52196	1.15181	0.00059247
RLK-Pelle_L-LEC	CotAD_18350	-0.602951	0.00403217		RLK-Pelle_RLCK-IXb	CotAD_04635	-0.662845	0.0046106		RLK-Pelle_Extensin	CotAD_25755	0.800171	8.6e-05							RLK-Pelle_DLSV	CotAD_67069	1.53743	0.000791028
RLK-Pelle_L-LEC	CotAD_61445	-1.55459	0.000485751		RLK-Pelle_RLCK-VI	CotAD_64733	-1.71433	0.000124265		RLK-Pelle_L-LEC	CotAD_03390	-1.26919	3.1e-05							RLK-Pelle_DLSV	CotAD_25702	2.08679	4.76e-05
RLK-Pelle_LRK10L-2	CotAD_35953	2.28666	4.31e-05		RLK-Pelle_RLCK-VI	CotAD_70133	-0.705779	0.00811307		RLK-Pelle_L-LEC	CotAD_18350	-0.6944	0.000748744							RLK-Pelle_DLSV	CotAD_72038	1.78762	6.22e-05
RLK-Pelle_LRR-I-2	CotAD_07112	1.34978	4.8e-05		RLK-Pelle_RLCK-VIIa-1	CotAD_49587	-0.961767	0.00089272		RLK-Pelle_L-LEC	CotAD_61445	-1.94463	5.83e-06							RLK-Pelle_DLSV	CotAD_60575	-1.63243	0.000855343
RLK-Pelle_LRR-I-2	CotAD_27104	1.50475	0.000436174		RLK-Pelle_RLCK-VIIa-1	CotAD_35331	-0.940847	0.00441327		RLK-Pelle_LRK10L-2	CotAD_35953	1.66043	6.46e-06							RLK-Pelle_DLSV	CotAD_20304	0.630038	0.00568105
RLK-Pelle_LRR-II	CotAD_28409	0.887774	0.000785704		RLK-Pelle_RLCK-VIIa-2	CotAD_03375	0.625567	0.00660926		RLK-Pelle_LRR-I-2	CotAD_07112	1.22073	2.94e-05							RLK-Pelle_Extensin	CotAD_25755	0.599867	0.00719291
RLK-Pelle_LRR-II	CotAD_33377	1.28963	0.000372306		RLK-Pelle_RLCK-VIIa-2	CotAD_12449	-1.08288	0.00273097		RLK-Pelle_LRR-I-2	CotAD_27104	1.02172	4.12e-05							RLK-Pelle_L-LEC	CotAD_18350	-0.831374	0.00199258
RLK-Pelle_LRR-III	CotAD_31330	-0.913504	0.000119501		RLK-Pelle_RLCK-VIIa-2	CotAD_70195	-0.940184	0.0064914		RLK-Pelle_LRR-II	CotAD_39917	-0.696702	0.0025109							RLK-Pelle_L-LEC	CotAD_61445	-1.73583	2.9e-05
RLK-Pelle_LRR-III	CotAD_05288	-1.19482	0.00158624		RLK-Pelle_RLCK-VIIa-2	CotAD_65054	-1.30851	0.00896961		RLK-Pelle_LRR-II	CotAD_33377	1.24345	0.000104339							RLK-Pelle_LRK10L-2	CotAD_35953	1.75906	2.33e-05
RLK-Pelle_LRR-III	CotAD_59521	-1.20866	0.00710149		RLK-Pelle_RLCK-VIIa-2	CotAD_09513	-1.03388	0.000305625		RLK-Pelle_LRR-III	CotAD_05288	-0.962001	0.00429632							RLK-Pelle_LRK10L-2	CotAD_70308	1.03971	0.00176304
RLK-Pelle_LRR-III	CotAD_37063	-0.904788	0.0002888		RLK-Pelle_RLCK-VIIa-2	CotAD_18756	-0.933741	0.00144713		RLK-Pelle_LRR-III	CotAD_27412	-0.958237	5.49e-05							RLK-Pelle_LRR-I-2	CotAD_07112	0.885039	0.00226331
RLK-Pelle_LRR-III	CotAD_23850	-1.08648	0.000232198		RLK-Pelle_RLCK-VIIa-2	CotAD_23042	-0.766621	0.00519191		RLK-Pelle_LRR-III	CotAD_00934	-0.822232	0.0079213							RLK-Pelle_LRR-I-2	CotAD_27104	1.17368	0.000462462
RLK-Pelle_LRR-III	CotAD_74134	-1.07168	0.00152505		RLK-Pelle_RLCK-VIII	CotAD_05974	-1.18416	0.000296247		RLK-Pelle_LRR-III	CotAD_37063	-1.06424	0.000194927							RLK-Pelle_LRR-II	CotAD_39917	-0.779596	0.008671
RLK-Pelle_LRR-III	CotAD_29297	1.44968	0.0002014		RLK-Pelle_RLCK-XI	CotAD_01498	-1.33553	0.00456738		RLK-Pelle_LRR-III	CotAD_23850	-1.13324	0.00032266							RLK-Pelle_LRR-II	CotAD_19668	0.806292	0.00279752
RLK-Pelle_LRR-III	CotAD_18790	-1.36212	0.000502614		RLK-Pelle_RLCK-XII-1	CotAD_58349	0.734695	0.00250469		RLK-Pelle_LRR-III	CotAD_29297	0.608003	0.00575515							RLK-Pelle_LRR-II	CotAD_33377	1.62282	3.54e-05
RLK-Pelle_LRR-III	CotAD_22332	0.945522	0.000476033		RLK-Pelle_RLCK-XII-1	CotAD_64527	-1.26854	0.000745315		RLK-Pelle_LRR-III	CotAD_22332	1.19988	0.000475569							RLK-Pelle_LRR-III	CotAD_31330	-1.05112	0.000232518
RLK-Pelle_LRR-III	CotAD_62511	-1.11958	0.00153313		RLK-Pelle_RLCK-XV	CotAD_01449	-0.987769	0.00137128		RLK-Pelle_LRR-III	CotAD_62511	-0.823737	0.00633816							RLK-Pelle_LRR-III	CotAD_05288	-1.26062	0.00194411
RLK-Pelle_LRR-III	CotAD_33020	-0.684135	0.00204948		RLK-Pelle_RLCK-XV	CotAD_49168	-0.866722	0.00640133		RLK-Pelle_LRR-III	CotAD_33020	-0.691549	0.000600464							RLK-Pelle_LRR-III	CotAD_27412	-1.28051	0.000157076
RLK-Pelle_LRR-III	CotAD_53742	-0.894965	0.000279136		RLK-Pelle_SD-2b	CotAD_28560	0.956863	0.00797218		RLK-Pelle_LRR-III	CotAD_53742	-0.600998	0.00300305							RLK-Pelle_LRR-III	CotAD_59521	-1.75157	0.0039896
RLK-Pelle_LRR-IV	CotAD_21762	-0.808243	0.000378421		RLK-Pelle_SD-2b	CotAD_66339	-0.944349	0.00448008		RLK-Pelle_LRR-IV	CotAD_21762	-0.650256	0.00166601							RLK-Pelle_LRR-III	CotAD_37063	-1.09731	0.000379365
RLK-Pelle_LRR-IX	CotAD_30717	-0.760499	0.00204031		STE_STE11	CotAD_55968	2.93024	0.000532061		RLK-Pelle_LRR-IX	CotAD_30717	-0.882243	0.000484666							RLK-Pelle_LRR-III	CotAD_23850	-2.19709	0.000110267
RLK-Pelle_LRR-IX	CotAD_11871	-1.28901	0.00038176		STE_STE11	CotAD_08639	3.17738	1.41e-06		RLK-Pelle_LRR-IX	CotAD_11871	-0.704183	0.0050566							RLK-Pelle_LRR-III	CotAD_68984	-1.69737	0.00231372
RLK-Pelle_LRR-IX	CotAD_09317	-1.05269	0.00465441		STE_STE11	CotAD_03736	-0.828645	0.0063836		RLK-Pelle_LRR-V	CotAD_00860	0.813455	0.000704692							RLK-Pelle_LRR-III	CotAD_24428	-1.05065	0.0015988
RLK-Pelle_LRR-V	CotAD_52484	-0.920317	0.00654456		STE_STE11	CotAD_33183	3.90604	3.74e-06		RLK-Pelle_LRR-V	CotAD_46319	0.801586	0.00365095							RLK-Pelle_LRR-III	CotAD_74134	-1.84099	0.000293398
RLK-Pelle_LRR-V	CotAD_28859	0.94394	0.000285166		STE_STE11	CotAD_65764	-0.69737	0.00338226		RLK-Pelle_LRR-VI-1	CotAD_36271	0.644944	0.00260582							RLK-Pelle_LRR-III	CotAD_62511	-1.84227	0.000302941
RLK-Pelle_LRR-V	CotAD_00860	1.60648	0.00130347		STE_STE11	CotAD_01628	1.68216	0.00500409		RLK-Pelle_LRR-VI-1	CotAD_64199	-0.893499	0.000961666							RLK-Pelle_LRR-III	CotAD_33020	-0.644602	0.00721399
RLK-Pelle_LRR-V	CotAD_65393	-0.711687	0.00550931		STE_STE7	CotAD_10106	-0.959632	0.000470652		RLK-Pelle_LRR-VI-2	CotAD_11338	-0.617158	0.00767095							RLK-Pelle_LRR-III	CotAD_53742	-0.628203	0.00907948
RLK-Pelle_LRR-VI-1	CotAD_36271	1.0776	0.00526539		STE_STE7	CotAD_01560	-1.23277	0.000825835		RLK-Pelle_LRR-VII-1	CotAD_20164	-1.84855	3.44e-06							RLK-Pelle_LRR-IV	CotAD_21762	-0.657862	0.00775397
RLK-Pelle_LRR-VI-1	CotAD_64199	-0.737608	0.00302891		TKL_CTR1-DRK-1	CotAD_51697	-1.54126	0.000219357		RLK-Pelle_LRR-VII-2	CotAD_45281	-1.00749	0.000391347							RLK-Pelle_LRR-IX	CotAD_30717	-0.733801	0.00703002
RLK-Pelle_LRR-VI-2	CotAD_05661	1.0879	0.000303442		TKL-Pl-1	CotAD_00130	-0.694424	0.0065066		RLK-Pelle_LRR-VIII-1	CotAD_37459	-0.609964	0.00332153							RLK-Pelle_LRR-IX	CotAD_11871	-1.47839	0.00103197
RLK-Pelle_LRR-VI-2	CotAD_11338	-1.05633	0.000449352		TKL-Pl-4	CotAD_54145	-0.780042	0.0050354		RLK-Pelle_LRR-Xb-1	CotAD_39293	-1.65697	6.58e-06							RLK-Pelle_LRR-V	CotAD_09747	-1.41393	0.00290867
RLK-Pelle_LRR-VII-1	CotAD_20164	-1.95737	5.89e-06		TKL-Pl-4	CotAD_40334	1.37218	0.000179918		RLK-Pelle_LRR-Xb-1	CotAD_15239	-1.01342	0.000363803							RLK-Pelle_LRR-V	CotAD_52484	-1.28955	0.00110872
RLK-Pelle_LRR-VIII-1	CotAD_33692	1.55886	0.00610789		TKL-Pl-6	CotAD_14215	-0.842223	0.00306732		RLK-Pelle_LRR-XI-1	CotAD_47868	-0.939073	0.00277768							RLK-Pelle_LRR-VI-1	CotAD_36271	0.709067	0.00986862
RLK-Pelle_LRR-Xa	CotAD_05438	0.793244	0.000302788		WNK_NRBP	CotAD_12291	0.807295	0.00291387		RLK-Pelle_LRR-XI-1	CotAD_36058	-0.812839	0.000324576							RLK-Pelle_LRR-VI-1	CotAD_64199	-0.984295	0.0019477
RLK-Pelle_LRR-Xa	CotAD_10129	-1.45227	0.00561353							RLK-Pelle_LRR-XI-1	CotAD_71506	-1.45229	0.00535726							RLK-Pelle_LRR-VII-1	CotAD_20164	-2.92239	1.27e-06
RLK-Pelle_LRR-Xb-1	CotAD_57105	0.63049	0.00495941							RLK-Pelle_LRR-XI-1	CotAD_17222	-1.0243	0.00257737							RLK-Pelle_LRR-VII-1	CotAD_27936	-1.7261	0.00243454
RLK-Pelle_LRR-Xb-1	CotAD_39293	-1.55754	0.000148414							RLK-Pelle_LRR-XI-1	CotAD_22778	-0.661605	0.00799837							RLK-Pelle_LRR-VII-2	CotAD_45281	-1.07974	0.00174534
RLK-Pelle_LRR-XI-1	CotAD_11446	0.95234	0.00136369							RLK-Pelle_LRR-XI-1	CotAD_08452	-2.02049	1.68e-06							RLK-Pelle_LRR-VIII-1	CotAD_33692	1.53904	0.00711085
RLK-Pelle_LRR-XI-1	CotAD_15853	0.771068	0.00381845							RLK-Pelle_LRR-XI-1	CotAD_47865	-1.0582	4.47e-05							RLK-Pelle_LRR-VIII-1	CotAD_37459	-0.776404	0.0071813
RLK-Pelle_LRR-XI-1	CotAD_47868	-1.00343	0.00113459							RLK-Pelle_LRR-XI-1	CotAD_13406	-2.03981	4.29e-06							RLK-Pelle_LRR-Xa	CotAD_05438	0.619269	0.00519811
RLK-Pelle_LRR-XI-1	CotAD_47867	-0.701845	0.00115084							RLK-Pelle_LRR-XI-1	CotAD_00656	-1.50256	8.26e-06							RLK-Pelle_LRR-Xa	CotAD_10129	-1.51542	0.000810944
RLK-Pelle_LRR-XI-1	CotAD_14939	1.10222	0.00901455							RLK-Pelle_LRR-XI-1	CotAD_49044	-1.26135	3.49e-05							RLK-Pelle_LRR-Xb-1	CotAD_19693	-0.936635	0.00481192
RLK-Pelle_LRR-XI-1	CotAD_17222	-0.888316	0.00815125							RLK-Pelle_LRR-XII-1	CotAD_37359	-1.71445	0.000344164							RLK-Pelle_LRR-Xb-1	CotAD_39293	-2.42845	3.08e-06
RLK-Pelle_LRR-XI-1	CotAD_08452	-1.54097	5.04e-05							RLK-Pelle_LRR-XII-1	CotAD_00978	-1.50737	0.000161451							RLK-Pelle_LRR-Xb-1	CotAD_15239	-1.11784	0.00182213
RLK-Pelle_LRR-XI-1	CotAD_47865	-0.738139	0.00135897							RLK-Pelle_LRR-XIV	CotAD_56131	0.649595	0.00337848							RLK-Pelle_LRR-XI-1	CotAD_15853	1.28371	0.000534897
RLK-Pelle_LRR-XI-1	CotAD_13406	-1.29088	0.000224539							RLK-Pelle_LRR-XV	CotAD_15772	-0.642277	0.00127828							RLK-Pelle_LRR-XI-1	CotAD_47868	-1.30626	0.000536671
RLK-Pelle_LRR-XI-1	CotAD_64056	-0.649286	0.00675125							RLK-Pelle_PERK-1	CotAD_09325	0.666477	0.0097109							RLK-Pelle_LRR-XI-1	CotAD_03134	-0.893194	0.00777929
RLK-Pelle_LRR-XI-1	CotAD_00656	-0.785646	0.00126456							RLK-Pelle_PERK-1	CotAD_29268	1.02041	5.28e-05							RLK-Pelle_LRR-XI-1	CotAD_36058	-0.821093	0.00358883
RLK-Pelle_LRR-XI-1	CotAD_49044	-0.70165	0.00596798							RLK-Pelle_RLCK-IV	CotAD_28948	1.21132	2.61e-05							RLK-Pelle_LRR-XI-1	CotAD_17222	-2.52496	0.000296038
RLK-Pelle_LRR-XII-1	CotAD_56979	1.00285	7.3e-05							RLK-Pelle_RLCK-IXa	CotAD_17334	1.51004	1.73e-05							RLK-Pelle_LRR-XI-1	CotAD_22778	-1.6152	0.000885459
RLK-Pelle_LRR-XIV	CotAD_56131	1.19086	0.00230006							RLK-Pelle_RLCK-IXa	CotAD_10084	1.7479	0.000476943							RLK-Pelle_LRR-XI-1	CotAD_08452	-1.75667	0.00025181
RLK-Pelle_LysM	CotAD_65258	0.85389	0.0054425							RLK-Pelle_RLCK-IXb	CotAD_57845	0.714533	0.000564848							RLK-Pelle_LRR-XI-1	CotAD_47865	-0.998329	0.00085578
RLK-Pelle_PERK-1	CotAD_51210	0.959025	0.000207079							RLK-Pelle_RLCK-V	CotAD_36591	0.847018	0.00446336							RLK-Pelle_LRR-XI-1	CotAD_13406	-2.20552	2.56e-05
RLK-Pelle_PERK-1	CotAD_29268	0.902971	0.000362646							RLK-Pelle_RLCK-V	CotAD_56361	0.670127	0.00054314							RLK-Pelle_LRR-XI-1	CotAD_06290	-1.01457	0.00259694
RLK-Pelle_RKF3	CotAD_12945	-0.876482	0.00072915							RLK-Pelle_RLCK-VI	CotAD_64733	0.987061	0.00011438							RLK-Pelle_LRR-XI-1	CotAD_64056	-0.806368	0.00648835
RLK-Pelle_RLCK-IV	CotAD_28948	1.56145	0.000512515							RLK-Pelle_RLCK-VI	CotAD_73205	-0.627395	0.00481269							RLK-Pelle_LRR-XI-1	CotAD_00656	-2.15969	4.56e-06
RLK-Pelle_RLCK-IXa	CotAD_17334	2.70401	3.88e-05							RLK-Pelle_RLCK-VIIa-1	CotAD_18094	1.28137	0.000156417							RLK-Pelle_LRR-XI-1	CotAD_49044	-1.30474	0.000480703
RLK-Pelle_RLCK-IXa	CotAD_10084	1.47955	0.00231292							RLK-Pelle_RLCK-VIIa-1	CotAD_52393	-0.72372	0.00176775							RLK-Pelle_LRR-XII-1	CotAD_56975	1.1619	0.00142535
RLK-Pelle_RLCK-IXb	CotAD_57845	0.918708	0.000217256							RLK-Pelle_RLCK-VIIa-2	CotAD_40205	2.17912	3.38e-07							RLK-Pelle_LRR-XII-1	CotAD_56596	3.41705	8.25e-08
RLK-Pelle_RLCK-VI	CotAD_64733	1.63302	0.000252654							RLK-Pelle_RLCK-VIIa-2	CotAD_38764	0.699426	0.000982031							RLK-Pelle_LRR-XII-1	CotAD_56979	0.912757	0.000697644
RLK-Pelle_RLCK-VI	CotAD_39006	1.02431	0.00206427							RLK-Pelle_RLCK-VIIa-2	CotAD_66477	1.99348	7.21e-07							RLK-Pelle_LRR-XII-1	CotAD_00978	-1.44652	0.000758462
RLK-Pelle_RLCK-VI	CotAD_73205	-0.818658	0.00167751							RLK-Pelle_RLCK-VIIa-2	CotAD_70195	1.29833	7.19e-06							RLK-Pelle_LRR-XIV	CotAD_08372	0.790527	0.00327215
RLK-Pelle_RLCK-VIIa-1	CotAD_72643	0.607091	0.00797192							RLK-Pelle_RLCK-VIIa-2	CotAD_14641	-1.47251	0.000653231							RLK-Pelle_LRR-XIV	CotAD_56131	0.824928	0.00386445
RLK-Pelle_RLCK-VIIa-1	CotAD_18094	1.31943	0.000103258							RLK-Pelle_RLCK-VIIa-2	CotAD_65513	1.334	5.35e-05							RLK-Pelle_PERK-1	CotAD_51210	0.790917	0.00150312
RLK-Pelle_RLCK-VIIa-2	CotAD_40205	1.39059	5.07e-05							RLK-Pelle_RLCK-VIIa-2	CotAD_09512	1.01328	1.49e-05							RLK-Pelle_RLCK-IV	CotAD_28948	1.92425	6.2e-06
RLK-Pelle_RLCK-VIIa-2	CotAD_70195	2.37922	1.48e-06							RLK-Pelle_RLCK-VIIa-2	CotAD_06790	1.97739	3.12e-05							RLK-Pelle_RLCK-IXa	CotAD_10084	1.37825	0.00840803
RLK-Pelle_RLCK-VIIa-2	CotAD_74063	0.797379	0.0012396							RLK-Pelle_RLCK-VIIa-2	CotAD_26427	-1.0308	0.00311381							RLK-Pelle_RLCK-IXb	CotAD_57845	0.703512	0.00415616
RLK-Pelle_RLCK-VIIa-2	CotAD_14641	-1.68894	0.000627659							RLK-Pelle_RLCK-VIIa-2	CotAD_16641	1.20261	5.2e-06							RLK-Pelle_RLCK-V	CotAD_56361	0.962729	0.000460071
RLK-Pelle_RLCK-VIIa-2	CotAD_65513	2.43614	0.000262017							RLK-Pelle_RLCK-VIIa-2	CotAD_36679	-0.780647	0.000279114							RLK-Pelle_RLCK-VI	CotAD_39006	1.116	0.000594347
RLK-Pelle_RLCK-VIIa-2	CotAD_51526	0.938946	0.000874849							RLK-Pelle_RLCK-VIIa-2	CotAD_49753	-0.708444	0.000758783							RLK-Pelle_RLCK-VI	CotAD_73205	-1.00096	0.000665387
RLK-Pelle_RLCK-VIIa-2	CotAD_09512	0.714899	0.00169295							RLK-Pelle_RLCK-VIII	CotAD_05974	0.654406	0.00555364							RLK-Pelle_RLCK-VI	CotAD_70133	-1.04002	0.000601666
RLK-Pelle_RLCK-VIIa-2	CotAD_06790	1.17459	0.00952472							RLK-Pelle_RLCK-VIII	CotAD_21480	-1.22328	1.72e-05							RLK-Pelle_RLCK-VIIa-1	CotAD_72643	0.951277	0.0016578
RLK-Pelle_RLCK-VIIa-2	CotAD_60409	-0.936292	0.00393858							RLK-Pelle_RLCK-VIII	CotAD_60487	-1.00416	0.00233619							RLK-Pelle_RLCK-VIIa-1	CotAD_18094	1.11473	0.00145301
RLK-Pelle_RLCK-VIIa-2	CotAD_38555	-0.885941	0.000518395							RLK-Pelle_RLCK-XII-1	CotAD_58349	1.26934	7.36e-06							RLK-Pelle_RLCK-VIIa-1	CotAD_22112	0.689937	0.00320417
RLK-Pelle_RLCK-VIIa-2	CotAD_36679	-0.825024	0.00064687							RLK-Pelle_RLCK-XII-1	CotAD_09467	-0.962942	3.91e-05							RLK-Pelle_RLCK-VIIa-2	CotAD_40205	2.19926	4.85e-06
RLK-Pelle_RLCK-VIIa-2	CotAD_23042	0.862267	0.00628758							RLK-Pelle_RLCK-XII-1	CotAD_27777	-1.07557	0.000603102							RLK-Pelle_RLCK-VIIa-2	CotAD_38764	0.992566	0.000377484
RLK-Pelle_RLCK-VIIa-2	CotAD_49753	-0.946977	0.000852898							RLK-Pelle_RLCK-XII-1	CotAD_19798	1.47554	2.17e-06							RLK-Pelle_RLCK-VIIa-2	CotAD_66477	1.9898	2.95e-05
RLK-Pelle_RLCK-VIII	CotAD_05974	0.938539	0.00127439							RLK-Pelle_RLCK-XII-1	CotAD_11335	1.30016	2.44e-06							RLK-Pelle_RLCK-VIIa-2	CotAD_14641	-1.66769	0.000169079
RLK-Pelle_RLCK-VIII	CotAD_21480	-0.778571	0.00499232							RLK-Pelle_SD-2b	CotAD_28570	-0.653963	0.00234374							RLK-Pelle_RLCK-VIIa-2	CotAD_65513	1.77649	4.39e-05
RLK-Pelle_RLCK-VIII	CotAD_60487	-1.53518	0.000794879							RLK-Pelle_SD-2b	CotAD_28572	0.89401	0.000502999							RLK-Pelle_RLCK-VIIa-2	CotAD_65054	1.02235	0.00428377
RLK-Pelle_RLCK-VIII	CotAD_36592	0.779625	0.00159561							RLK-Pelle_SD-2b	CotAD_66339	-1.23778	2.8e-06							RLK-Pelle_RLCK-VIIa-2	CotAD_09512	1.60904	3.19e-05
RLK-Pelle_RLCK-XI	CotAD_01498	0.757639	0.0062183							RLK-Pelle_WAK_LRK10L-1	CotAD_03142	2.05946	1.18e-06							RLK-Pelle_RLCK-VIIa-2	CotAD_06790	2.10492	0.000399271
RLK-Pelle_RLCK-XII-1	CotAD_58349	0.8587	0.000259462							RLK-Pelle_WAK_LRK10L-1	CotAD_73343	-0.77287	0.00313181							RLK-Pelle_RLCK-VIIa-2	CotAD_26427	-1.02457	0.00123259
RLK-Pelle_RLCK-XII-1	CotAD_09467	-1.00787	5.97e-05							RLK-Pelle_WAK_LRK10L-1	CotAD_09360	-1.04143	5.08e-05							RLK-Pelle_RLCK-VIIa-2	CotAD_60409	-1.20579	0.000546991
RLK-Pelle_RLCK-XII-1	CotAD_27777	-1.32437	0.000308672							STE_STE11	CotAD_55968	-0.820433	0.00225021							RLK-Pelle_RLCK-VIIa-2	CotAD_16641	1.04081	0.000303026
RLK-Pelle_RLCK-XII-1	CotAD_19798	1.90098	1.63e-06							STE_STE11	CotAD_08639	-0.629517	0.000566357							RLK-Pelle_RLCK-VIIa-2	CotAD_56524	-0.912391	0.00483446
RLK-Pelle_RLCK-XII-1	CotAD_11335	1.59255	1.99e-05							STE_STE11	CotAD_54535	2.46938	4.1e-08							RLK-Pelle_RLCK-VIIa-2	CotAD_09513	0.701092	0.00432823
RLK-Pelle_SD-2b	CotAD_53902	1.65557	0.00190338							STE_STE11	CotAD_69876	0.606713	0.00167293							RLK-Pelle_RLCK-VIIa-2	CotAD_36679	-0.698048	0.00572015
RLK-Pelle_SD-2b	CotAD_28572	1.20623	0.000847417							STE_STE11	CotAD_33183	1.24875	9.74e-05							RLK-Pelle_RLCK-VIIa-2	CotAD_49753	-1.08681	0.000670908
RLK-Pelle_SD-2b	CotAD_66339	-1.26902	3.74e-05							STE_STE11	CotAD_49868	-0.605251	0.00501405							RLK-Pelle_RLCK-VIII	CotAD_05974	1.06374	0.00101138
RLK-Pelle_WAK_LRK10L-1	CotAD_03142	1.71429	0.000450655							STE_STE11	CotAD_44892	-0.635006	0.00342898							RLK-Pelle_RLCK-VIII	CotAD_21480	-1.13245	0.000418172
RLK-Pelle_WAK_LRK10L-1	CotAD_73343	-0.860482	0.00292704							STE_STE11	CotAD_74996	-0.763045	0.00357134							RLK-Pelle_RLCK-VIII	CotAD_30438	0.621398	0.00709046
RLK-Pelle_WAK_LRK10L-1	CotAD_09360	-0.732087	0.00953242							STE_STE11	CotAD_01628	-1.61707	0.00118103							RLK-Pelle_RLCK-VIII	CotAD_60487	-1.38761	0.000811933
STE_STE11	CotAD_67466	-0.651366	0.00843343							STE_STE20-Fray	CotAD_30380	2.43223	6.95e-07							RLK-Pelle_RLCK-XII-1	CotAD_58349	1.26388	0.000264808
STE_STE11	CotAD_54535	2.04576	9.81e-05							STE_STE7	CotAD_21839	-1.92994	1.34e-06							RLK-Pelle_RLCK-XII-1	CotAD_09467	-1.18615	0.000119593
STE_STE11	CotAD_33183	3.08936	0.000137903							STE_STE7	CotAD_00381	0.804415	0.000259276							RLK-Pelle_RLCK-XII-1	CotAD_27777	-1.28002	0.000113633
STE_STE11	CotAD_44892	-0.604445	0.00687616							TKL_CTR1-DRK-2	CotAD_60248	-0.83383	0.000324782							RLK-Pelle_RLCK-XII-1	CotAD_19798	1.50843	3.09e-05
STE_STE11	CotAD_74996	-0.721181	0.00659192							TKL_CTR1-DRK-2	CotAD_45253	0.962351	0.000208651							RLK-Pelle_RLCK-XII-1	CotAD_11335	1.30324	5.01e-05
STE_STE20-Fray	CotAD_30380	2.22977	1.8e-05							TKL_CTR1-DRK-2	CotAD_58106	1.32718	4.88e-06							RLK-Pelle_RLCK-XII-2	CotAD_23997	1.07853	0.00134541
STE_STE7	CotAD_21839	-2.37078	1.56e-06							TKL-Pl-1	CotAD_00130	-0.784333	0.000338916							RLK-Pelle_SD-2b	CotAD_28560	1.11481	0.00379363
STE_STE7	CotAD_10106	0.744572	0.000375178							TKL-Pl-2	CotAD_72203	0.953184	3.65e-05							RLK-Pelle_SD-2b	CotAD_26091	1.71284	9.96e-05
STE_STE-Pl	CotAD_08989	-0.705758	0.00340432							TKL-Pl-3	CotAD_33867	-0.860561	0.000251247							RLK-Pelle_SD-2b	CotAD_28572	1.20197	0.000273753
TKL_CTR1-DRK-2	CotAD_18721	0.933457	0.00022015							TKL-Pl-4	CotAD_54145	1.55801	3.6e-05							RLK-Pelle_SD-2b	CotAD_66339	-0.907056	0.000832461
TKL_CTR1-DRK-2	CotAD_60248	0.631914	0.00485172							TKL-Pl-4	CotAD_33716	0.725779	0.00233714							RLK-Pelle_WAK	CotAD_75319	1.46028	0.00429462
TKL_CTR1-DRK-2	CotAD_45253	1.12753	0.000334664							TKL-Pl-4	CotAD_10117	0.623218	0.00216479							RLK-Pelle_WAK_LRK10L-1	CotAD_03142	1.8544	0.000101786
TKL_CTR1-DRK-2	CotAD_58106	1.75155	2.32e-06							TKL-Pl-4	CotAD_10266	0.947113	0.000175755							RLK-Pelle_WAK_LRK10L-1	CotAD_73343	-1.46585	0.000556774
TKL-Pl-2	CotAD_72203	1.20028	1.57e-05							TKL-Pl-4	CotAD_40334	2.03788	1.22e-06							STE_STE11	CotAD_54535	1.8144	7.46e-05
TKL-Pl-3	CotAD_33867	-1.13335	2.96e-05							TKL-Pl-4	CotAD_05871	1.01968	3.84e-05							STE_STE11	CotAD_69876	0.733703	0.00396562
TKL-Pl-4	CotAD_54145	1.04618	0.00126165							TKL-Pl-5	CotAD_63499	1.66428	6.61e-05							STE_STE11	CotAD_33183	1.56356	4.1e-05
TKL-Pl-4	CotAD_33716	0.782596	0.00120455							TKL-Pl-5	CotAD_00601	1.27176	0.00118854							STE_STE11	CotAD_01628	-1.48082	0.00730022
TKL-Pl-4	CotAD_10117	0.59359	0.00713787							TKL-Pl-5	CotAD_13204	-0.722219	0.00867613							STE_STE20-Fray	CotAD_30380	2.61729	6.85e-06
TKL-Pl-4	CotAD_61960	0.879683	0.00356162							TKL-Pl-6	CotAD_50792	-0.724826	0.000573757							STE_STE20-Pl	CotAD_65874	0.999014	0.000798577
TKL-Pl-4	CotAD_10266	1.37136	2.61e-05							WNK_NRBP	CotAD_32507	0.682925	0.00896732							STE_STE7	CotAD_21839	-1.41908	0.000277729
TKL-Pl-4	CotAD_40334	1.51776	1.48e-05							WNK_NRBP	CotAD_12291	1.14197	5.37e-05							TKL_CTR1-DRK-2	CotAD_18721	0.775798	0.00213891
TKL-Pl-4	CotAD_10575	0.774338	0.00216203							WNK_NRBP	CotAD_29801	1.63599	1.11e-06							TKL_CTR1-DRK-2	CotAD_45253	0.732528	0.0053147
TKL-Pl-4	CotAD_05871	0.835101	0.000485694																	TKL_CTR1-DRK-2	CotAD_58106	1.27652	6.93e-05
TKL-Pl-5	CotAD_14574	1.14851	0.00227701																	TKL-Pl-2	CotAD_72203	1.05595	0.000276944
ULK_Fused	CotAD_68878	-0.592795	0.00942571																	TKL-Pl-3	CotAD_33867	-0.753517	0.00269144
WNK_NRBP	CotAD_12291	1.21228	0.000138211																	TKL-Pl-4	CotAD_54145	1.13428	0.000569086
WNK_NRBP	CotAD_29801	0.995992	0.000247864																	TKL-Pl-4	CotAD_33716	0.687893	0.00530592
WNK_NRBP	CotAD_27915	0.950814	0.00219484																	TKL-Pl-4	CotAD_10117	1.15601	0.000186138
WNK_NRBP	CotAD_45241	0.736275	0.0061729																	TKL-Pl-4	CotAD_10266	1.26248	0.000178262
																				TKL-Pl-4	CotAD_40334	1.63347	6.59e-05
																				TKL-Pl-4	CotAD_05871	1.04009	0.000391619
																				TKL-Pl-5	CotAD_63499	1.42717	0.00339132
																				WEE	CotAD_26371	-0.671512	0.00784678
																				WNK_NRBP	CotAD_12291	0.969762	0.00117993
																				WNK_NRBP	CotAD_29801	2.12278	8.13e-06
