# Supplementary material for: Genome-wide classification, evolutionary analysis and gene expression patterns of the kinome in Gossypium
Source: PLoS One. 2018 May 16;13(5):e0197392. doi: 10.1371/journal.pone.0197392 (PMC5955557; doi:10.1371/journal.pone.0197392)
Supplement: S13 Table — (XLS) [file pone.0197392.s029.xls]

## Sheet: Sheet1
S13 Table: Normalized gene expression values of 564 G. hirsutum PK genes under waterlog and drought stress treatments.
Subfamily	Gene ID	Flooded root	P value	Flooded leaf	P value	Drought leaf	P value	Drought 0 dpa	P value	Drought 5 dpa	P value	Drought 10 dpa	P value	Drought 20 dpa	P value
AGC_MAST	CotAD_50546	-0.28771	0.239295	0.207582	0.192474	1.47297	0.000109783	-0.77134	0.000315929	0.643815	0.000174073	1.29648	0.000118014	-0.284971	0.0671362
AGC_MAST	CotAD_03168	-0.533708	0.0234169	0.4448	0.0451981	0.122967	0.0710612	0.0592623	0.318933	0.0101137	0.853675	-0.00338433	0.961492	-1.21222	1.22681e-05
AGC_MAST	CotAD_02801	0.0664495	0.69044	-0.224155	0.18197	0.379845	0.000721687	0.278162	0.00977969	-0.0906583	0.495714	0.0606917	0.534863	0.291889	0.0211949
AGC_NDR	CotAD_71296	0.0720335	0.70665	-0.931785	0.00128333	0.0338892	0.747282	0.59981	6.492e-06	0.923915	2.82094e-06	0.490345	0.0106447	0.995358	7.40164e-06
AGC_NDR	CotAD_10699	-0.826	0.00380485	0.639467	0.00421974	0.619328	4.2785e-05	-0.036721	0.570169	-0.147447	0.00981263	-0.103012	0.206654	-0.824026	2.67045e-06
AGC_NDR	CotAD_46946	-0.515099	0.0266567	0.15923	0.319403	0.466904	0.00219563	-0.127941	0.0581444	0.263786	0.00196486	0.217862	0.0537816	-0.845005	2.70171e-05
AGC_NDR	CotAD_44274	0.0886445	0.6145	-0.22092	0.1853	0.485368	0.000211834	-0.0950947	0.51606	-0.117063	0.298479	0.604712	0.00105192	0.123427	0.43254
AGC_NDR	CotAD_41978	-0.052187	0.766199	-0.409571	0.0426782	-0.0811387	0.702767	0.981842	0.000445303	-0.0703507	0.522054	1.00238	0.0025805	1.44866	1.28774e-06
AGC_NDR	CotAD_00292	0.203071	0.475117	0.012923	0.932683	-0.293792	0.0541961	0.0596843	0.42105	-0.408952	0.000251508	-0.450947	0.00100634	0.218371	0.0511985
AGC_PDK1	CotAD_19462	-0.87226	0.00419645	0.073639	0.684037	0.343938	0.00270469	0.065102	0.266771	-0.145103	0.00764048	-0.650001	5.16693e-05	-0.321463	0.000736896
AGC_RSK-2	CotAD_10104	-0.86533	0.00299958	0.039223	0.857485	-0.99765	4.4913e-05	-0.0617517	0.236517	-0.702068	6.16959e-07	0.0637633	0.511628	-0.719302	0.000199156
AGC_RSK-2	CotAD_59693	-0.168448	0.333829	-0.151878	0.351059	-1.28985	0.000193756	-0.13377	0.278224	-0.581984	0.00253891	-2.00964	5.18405e-06	-0.112789	0.232042
AGC_RSK-2	CotAD_46931	0.244728	0.222744	0.244653	0.265266	0.181601	0.113991	0.000495333	0.994591	0.0312063	0.714029	-0.463853	0.0447046	-0.629317	0.000300495
AGC_RSK-2	CotAD_74523	0.958676	0.204944	0.230182	0.178218	-0.424903	0.00263166	1.03168	1.5285e-07	-0.682057	1.41128e-05	-0.322905	0.0291586	1.85066	7.04336e-05
AGC_RSK-2	CotAD_45682	0.892832	0.00346707	-0.044161	0.819622	-0.347818	0.0185011	0.205231	0.00656365	-0.105581	0.040607	0.225453	0.0104643	0.127595	0.0882912
AGC_RSK-2	CotAD_38946	0.637449	0.0115083	0.698563	0.0225549	-0.482684	0.000256287	0.180575	0.011486	-0.504967	8.62094e-06	-0.606936	5.83499e-05	0.00638867	0.915629
AGC_RSK-2	CotAD_74442	0.0348285	0.842387	0.573775	0.00905604	0.220811	0.0117346	0.107106	0.136488	0.489389	0.000162606	0.866221	3.85512e-05	0.049005	0.554074
AGC_RSK-2	CotAD_00531	-0.12422	0.515072	-0.168804	0.315218	-2.11341	2.33267e-06	0.463232	8.80201e-05	-0.281017	0.0379328	-0.957361	0.000329851	1.32497	5.43624e-05
AGC_RSK-2	CotAD_03114	-0.23999	0.186849	0.325963	0.0523514	-2.2907	2.04809e-07	0.0701097	0.259406	0.492927	1.58017e-05	0.381955	0.000853726	0.4445	0.00177163
AGC_RSK-2	CotAD_14233	0.101459	0.55172	0.0422085	0.757883	-0.506779	0.00302528	-0.123145	0.130281	-0.174329	0.0130815	-0.557643	0.00156304	-0.060763	0.657559
AGC_RSK-2	CotAD_59977	0.158102	0.360166	-0.0618975	0.756618	-0.0229127	0.881541	0.00868833	0.907699	-0.0718827	0.378013	-0.193553	0.192873	-0.361018	0.0217664
AGC_RSK-2	CotAD_58277	-0.0270875	0.877858	0.347529	0.0838216	0.712996	0.000352487	0.428329	0.000294029	-0.375122	0.000824493	0.03822	0.688774	-0.326682	0.00241518
AGC_RSK-2	CotAD_29566	0.125221	0.46529	-0.42282	0.0425803	-0.14743	0.378933	0.36295	0.000343841	0.216828	0.139649	-0.181372	0.38609	-0.00495733	0.961261
AGC_RSK-2	CotAD_52077	-0.004499	0.97858	-0.0449735	0.747949	0.24005	0.0532855	0.22889	0.0052068	-0.087823	0.371673	-0.131085	0.303288	0.077563	0.5924
AGC_RSK-2	CotAD_45798	0.257642	0.170433	-0.0578845	0.69279	0.307942	0.0142503	0.382733	0.00177696	-0.0290403	0.728981	0.271283	0.0643064	0.047595	0.686582
AGC-Pl	CotAD_24426	0.484372	0.0327015	-0.100041	0.475453	-0.228424	0.193902	0.125857	0.186569	-0.106688	0.0382671	0.262476	0.0532929	0.539391	0.00426748
AGC-Pl	CotAD_27962	3.01715	0.000215211	-0.010068	0.957844	1.3531	0.000224374	-0.50926	1.41117e-05	4.16	5.59412e-12	4.84306	1.46788e-11	-0.714523	0.000829606
AGC-Pl	CotAD_16768	0.170205	0.376573	0.045947	0.749645	-0.142361	0.317184	0.0645153	0.491739	-0.297817	0.0174091	0.227674	0.0464329	-0.178977	0.0580228
Aur	CotAD_58182	-1.33938	0.000434284	0.488686	0.133121	-3.2591	2.85211e-07	-0.315835	0.00078421	-1.49611	1.06754e-08	-1.78935	1.31112e-06	-0.45044	0.000275243
Aur	CotAD_18702	-0.125797	0.520062	-0.355663	0.0759858	-0.852703	0.0034528	-0.135021	0.126992	-0.87331	8.52414e-06	-0.997009	4.96955e-05	0.301878	0.101944
CAMK_AMPK	CotAD_52889	0.0608115	0.750744	-0.0038755	0.976772	0.219506	0.118894	0.408384	0.000206233	0.140385	0.287491	0.233415	0.130496	0.29024	0.072975
CAMK_CAMKL-CHK1	CotAD_06862	1.06211	0.00229843	-0.819041	0.00632226	1.62285	6.47103e-07	-0.319911	0.000185779	1.53981	1.5472e-08	1.83084	7.49362e-08	0.351506	0.00757063
CAMK_CAMKL-CHK1	CotAD_10936	0.80604	0.00586872	-0.667414	0.00262457	2.02801	3.98287e-08	-1.18662	2.10862e-08	2.17645	2.52e-10	1.64044	3.41847e-08	-0.691433	2.61245e-05
CAMK_CAMKL-CHK1	CotAD_12447	0.154187	0.407501	0.43204	0.347998	-0.478878	0.000248666	0.397548	4.35997e-05	0.313385	0.000138562	-0.347483	0.000884284	-0.28371	0.00162711
CAMK_CAMKL-CHK1	CotAD_16075	0.91505	0.00240737	1.20571	0.000167589	0.660666	2.90501e-05	0.1622	0.0166727	0.686985	9.67874e-07	0.563012	0.000500142	-0.501185	6.81764e-05
CAMK_CAMKL-CHK1	CotAD_60421	1.91359	0.000192547	-1.01332	0.0970802	0.906338	1.73169e-05	1.12593	3.28836e-08	1.57914	7.70544e-08	0.430427	0.13984	2.95213	0.000128692
CAMK_CAMKL-CHK1	CotAD_20216	-0.104158	0.538512	0.83767	0.00898675	0.441291	0.000685473	0.1586	0.0609553	0.276408	0.0139913	0.0225567	0.844071	0.34635	0.00787648
CAMK_CAMKL-CHK1	CotAD_10345	-0.121251	0.545303	-0.138689	0.370214	-0.421819	0.00649242	-0.457953	0.000708697	-0.033453	0.800314	-0.0731087	0.572995	-0.231652	0.108232
CAMK_CAMKL-CHK1	CotAD_36170	0.002066	0.992448	-0.001636	0.991536	0.201734	0.299446	0.0565023	0.451517	0.101357	0.47896	-0.248849	0.0867581	-0.39482	0.00825941
CAMK_CAMKL-CHK1	CotAD_48377	0.26131	0.225587	1.94231	0.000331512	-2.43423	6.58499e-06	-0.637503	1.51839e-05	1.12432	1.15229e-07	4.67208	7.88223e-10	-0.485859	0.00171286
CAMK_CAMKL-CHK1	CotAD_00567	0.63078	0.010342	0.225129	0.380216	0.351304	0.000905029	-0.138144	0.0322511	0.169627	0.00407485	-0.324863	0.00382985	0.745803	8.24892e-06
CAMK_CAMKL-CHK1	CotAD_17719	0.319472	0.101026	0.937473	0.000667856	0.586861	0.000118061	-0.311346	0.000184818	0.22797	0.00107784	0.594603	4.73764e-05	-0.196166	0.00745995
CAMK_CAMKL-CHK1	CotAD_13683	-1.71775	0.000138178	0.303699	0.0618017	-0.405484	0.00257505	-0.238041	0.00663886	-1.35641	3.10508e-08	-1.54569	1.20759e-07	-1.2228	3.23053e-07
CAMK_CAMKL-CHK1	CotAD_16078	0.392317	0.0560255	-0.171707	0.217273	0.249624	0.0312849	0.841759	0.000138724	1.08029	2.07417e-05	0.908154	0.000280874	2.70841	3.22918e-07
CAMK_CAMKL-CHK1	CotAD_33218	-0.387126	0.0964448	0.813206	0.00858264	-2.07836	3.34873e-08	-0.044124	0.348636	0.366121	5.33489e-05	0.665631	1.72738e-05	0.39022	0.000162399
CAMK_CAMKL-CHK1	CotAD_73323	0.293521	0.133541	-0.0134885	0.937108	0.470632	0.00631752	0.28657	0.00788223	0.337931	0.00386106	0.308687	0.042286	0.0860763	0.494401
CAMK_CAMKL-CHK1	CotAD_26269	0.282224	0.133057	0.242524	0.122592	0.393596	0.00462065	0.0189783	0.834462	-0.0224633	0.706958	0.739242	0.000229511	-0.142078	0.329119
CAMK_CAMKL-CHK1	CotAD_54331	-0.083231	0.622852	0.0708215	0.657875	0.16039	0.309534	0.643396	1.84656e-05	-0.0284013	0.718481	0.165405	0.177765	0.506052	0.00253493
CAMK_CAMKL-CHK1	CotAD_25826	0.0606045	0.717973	-0.129385	0.45525	0.147527	0.111535	0.440877	5.45951e-05	0.0138623	0.833567	-0.0706307	0.455274	-0.195924	0.0695954
CAMK_CAMKL-CHK1	CotAD_00165	0.649401	0.0106202	-0.286367	0.105086	-0.266006	0.0411043	-0.151286	0.200502	0.0913133	0.377344	0.352243	0.0278364	0.16067	0.230432
CAMK_CAMKL-CHK1	CotAD_07521	-0.0405515	0.848316	-0.019011	0.900375	0.0642927	0.609339	0.213679	0.0153168	0.30524	0.00283507	0.344597	0.0641725	0.377928	0.00993305
CAMK_CAMKL-LKB	CotAD_19137	0.128941	0.503976	0.209017	0.384756	0.294119	0.0117671	0.068067	0.263623	0.49408	5.21899e-05	0.354729	0.0005947	-0.0912387	0.127184
CAMK_CDPK	CotAD_72193	0.272437	0.183423	-0.379335	0.0650283	0.0877438	0.197997	-0.176169	0.0165685	-0.264547	0.00875338	-0.638069	0.00137282	-0.194766	0.0255244
CAMK_CDPK	CotAD_69577	-0.819379	0.0250187	0.525119	0.00811534	-0.098169	0.15759	-0.139232	0.028934	-0.513238	1.29099e-05	-0.89444	4.86963e-06	-0.592696	1.50859e-05
CAMK_CDPK	CotAD_73088	-0.860657	0.0148048	-0.042988	0.777638	0.567775	5.75873e-05	-0.62286	2.4395e-05	0.745887	0.000238875	0.81863	0.000189572	0.0977213	0.44663
CAMK_CDPK	CotAD_54826	-0.208666	0.287296	0.139408	0.345404	0.202797	0.0147942	-0.219619	0.0246961	-0.354495	0.000456613	0.0479547	0.542354	-0.0562113	0.472402
CAMK_CDPK	CotAD_22808	-0.991049	0.00248961	0.156806	0.47616	0.0368513	0.782696	-0.0731167	0.458244	-0.491988	1.46271e-05	-0.480272	0.00571235	0.180013	0.243372
CAMK_CDPK	CotAD_21360	-0.101175	0.548081	-1.07719	0.00357101	0.415238	0.00142782	0.363208	0.00011142	0.051019	0.261821	-0.630783	0.00020342	0.0102823	0.902956
CAMK_CDPK	CotAD_74347	-1.92675	6.94242e-05	0.912657	0.000861464	-0.214347	0.0153192	-0.14634	0.0516134	-0.261546	0.000584935	-0.699521	7.57264e-06	0.112006	0.0985381
CAMK_CDPK	CotAD_33891	0.031272	0.870129	-0.221425	0.162536	1.19563	2.87419e-06	0.364239	0.000791898	0.499097	0.00144675	0.034617	0.724023	0.98344	0.000456671
CAMK_CDPK	CotAD_02296	-0.124329	0.627265	-0.442897	0.16881	1.70362	3.94143e-07	0.991699	9.52417e-07	0.825114	2.17873e-05	0.240279	0.175628	2.16242	7.10564e-07
CAMK_CDPK	CotAD_16484	0.224491	0.261597	0.310484	0.105018	-0.234857	0.0435621	-0.164358	0.101476	-0.0456917	0.622342	-0.377319	0.00735625	-0.380248	0.00123011
CAMK_CDPK	CotAD_20538	-0.176394	0.680651	-0.246849	0.141265	1.08208	3.33412e-05	-0.0575133	0.511534	0.05908	0.590099	-0.209426	0.0654322	-0.718854	0.000198206
CAMK_CDPK	CotAD_41076	-1.24744	0.00133607	0.402859	0.119047	-1.31032	3.14137e-06	-0.454391	0.000601946	-0.188918	0.0227434	0.345529	0.00800279	-0.47802	0.00189273
CAMK_CDPK	CotAD_66485	-0.745942	0.01269	-0.877154	0.0121201	0.281217	0.0034326	-0.030002	0.555819	-0.268086	0.000276306	-0.286613	0.00701185	0.245433	0.0101647
CAMK_CDPK	CotAD_44317	-1.07504	0.00182121	-0.186481	0.420638	-0.602723	0.000153335	-0.11934	0.0306331	-0.441141	1.14463e-05	-0.343019	0.00142433	-0.346708	0.000491012
CAMK_CDPK	CotAD_04751	0.157903	0.363363	0.113411	0.465462	-0.269965	0.0555051	2.58787	5.52464e-09	-0.478101	0.000682828	-1.67279	1.87205e-06	-0.737936	0.0120356
CAMK_CDPK	CotAD_60146	0.219015	0.238455	-0.288349	0.0803243	0.0577025	0.629918	0.396865	0.00126365	0.348659	0.000156332	0.112349	0.192237	0.64583	8.95414e-05
CAMK_CDPK	CotAD_30589	-1.13041	0.00110828	0.69923	0.0670816	-2.01661	2.48012e-07	-0.24906	0.00152204	-1.33013	7.26754e-09	-1.79464	7.6563e-08	-0.645694	5.55513e-05
CAMK_CDPK	CotAD_35007	0.33307	0.123096	0.771847	0.0019275	0.237946	0.00845072	-0.459001	1.06633e-05	0.834732	2.12842e-07	0.810527	4.88301e-06	-0.148752	0.028868
CAMK_CDPK	CotAD_48097	0.172741	0.330631	-0.0109335	0.935381	-0.0252517	0.837014	0.0640837	0.507374	-0.115814	0.0968688	-0.223777	0.0347655	-0.238859	0.0128695
CAMK_CDPK	CotAD_47701	-0.550579	0.0210367	-0.687507	0.0105155	0.281219	0.0178089	-0.123288	0.0873753	-0.700976	1.70391e-06	-0.786659	3.99186e-05	-0.0607193	0.447075
CAMK_CDPK	CotAD_47616	0.0403545	0.807288	-0.019884	0.879262	-0.0155427	0.913211	0.149658	0.106623	0.056386	0.577007	0.127361	0.220895	0.187382	0.0166328
CAMK_CDPK	CotAD_54633	0.140619	0.423046	-0.153379	0.411514	0.165808	0.0739534	0.240393	0.0195736	0.184638	0.120039	-0.0552177	0.496735	-0.0503747	0.64187
CAMK_CDPK	CotAD_16744	0.175557	0.365827	-0.161322	0.342272	0.11455	0.372334	0.384129	0.00138641	-0.444722	2.62633e-05	-0.179188	0.0700188	0.18812	0.124344
CAMK_CDPK	CotAD_26791	0.148932	0.401808	-0.242008	0.148	0.253874	0.0135035	0.0484373	0.408764	0.077174	0.306308	-0.139357	0.124272	0.149319	0.11498
CAMK_CDPK	CotAD_05731	-0.121347	0.474197	-0.091192	0.544557	0.131097	0.0904267	-0.184466	0.0993499	-0.131615	0.163759	-0.007746	0.947196	-0.266468	0.0371844
CAMK_CDPK	CotAD_09239	0.237145	0.195742	0.202737	0.26682	0.302259	0.0323093	0.31084	0.00433627	-0.300475	0.00113253	-0.0558447	0.593353	1.60445	1.57303e-05
CAMK_CDPK	CotAD_13610	-0.051236	0.790312	0.165398	0.356265	0.155795	0.108843	-0.312689	0.00831299	-0.199021	0.00382125	0.209703	0.0680502	-0.280089	0.0245931
CAMK_OST1L	CotAD_27990	-0.176538	0.480613	-0.228401	0.138915	-0.129481	0.238168	0.00531633	0.952831	0.000691667	0.991617	0.182584	0.259843	0.287723	0.00552659
CAMK_OST1L	CotAD_54619	0.407098	0.0498541	0.640177	0.00435925	0.731402	3.17751e-05	-0.0793817	0.16573	0.977937	3.99905e-08	1.9997	1.76386e-08	-0.101823	0.10615
CAMK_OST1L	CotAD_71558	-0.070026	0.707802	-0.187416	0.240751	0.134422	0.561788	0.26214	0.00889191	0.375828	0.00102111	0.163423	0.183247	-0.0274143	0.762543
CAMK_OST1L	CotAD_43021	-0.856708	0.00416279	0.600233	0.124551	1.49281	2.955e-05	-0.372475	0.000669822	1.74239	1.0014e-06	2.35405	2.51944e-07	0.202741	0.0171695
CK1_CK1	CotAD_25187	0.236386	0.222725	-0.133997	0.36481	0.0788362	0.382995	0.0699173	0.485518	0.0849577	0.130993	0.257304	0.0531565	0.0429533	0.660722
CK1_CK1	CotAD_23709	0.187734	0.308915	-0.385992	0.0356037	0.633715	0.0113528	-0.147126	0.113783	-0.078995	0.349965	0.330979	0.0318571	-0.15596	0.0684507
CK1_CK1	CotAD_62242	0.362106	0.105677	0.040161	0.829515	0.171634	0.0327312	0.154949	0.0101975	-0.0530797	0.289201	0.248575	0.00632054	-0.0313347	0.677697
CK1_CK1	CotAD_50202	-0.321049	0.136123	0.476479	0.0162494	0.183482	0.0569914	-0.146083	0.021553	-0.159333	0.0155265	-0.173634	0.0691166	-0.113621	0.0899755
CK1_CK1	CotAD_47085	0.067041	0.704735	-0.089561	0.505215	0.234459	0.0813047	0.275625	0.00313066	0.0223703	0.825119	0.0251697	0.834702	0.405618	0.0348824
CK1_CK1	CotAD_09694	0.616126	0.011453	0.139749	0.347638	0.407441	0.000527705	-0.108557	0.0991038	0.0915817	0.0820974	0.458483	0.000132807	-0.321087	0.000718415
CK1_CK1	CotAD_20772	0.160734	0.368457	-0.222633	0.203658	-0.198614	0.107332	0.143216	0.42848	-0.0319943	0.655151	0.269975	0.0738937	0.191864	0.0532091
CK1_CK1	CotAD_00393	-0.015165	0.926672	-0.0737435	0.607683	0.141835	0.103986	0.0367503	0.675979	0.029411	0.737496	0.121786	0.273665	0.28704	0.0370101
CK1_CK1-Pl	CotAD_00483	-0.115807	0.59577	0.442645	0.0307781	0.196693	0.0141994	-0.053276	0.287851	0.140124	0.0237302	0.0179557	0.788143	-0.152281	0.0238042
CK1_CK1-Pl	CotAD_47584	-0.413595	0.0599676	0.5512	0.00554487	0.851632	6.94372e-05	0.0386893	0.570377	-3.16667e-05	0.999659	-0.0443183	0.568237	-0.286484	0.0275069
CK1_CK1-Pl	CotAD_22935	0.0497245	0.770065	-0.168608	0.244808	0.261883	0.182626	0.192577	0.0263626	-0.087627	0.266118	0.057259	0.510195	-0.147253	0.265807
CK1_CK1-Pl	CotAD_53790	0.331429	0.11552	-0.195771	0.193453	0.0543157	0.767992	0.020892	0.860762	0.130798	0.219477	-0.158789	0.175944	0.186495	0.190388
CK1_CK1-Pl	CotAD_00231	-0.582298	0.0393734	0.407681	0.0233662	0.477112	0.000478144	-0.202482	0.00581534	0.244236	0.0011002	0.482082	0.000172075	0.109182	0.0911156
CK1_CK1-Pl	CotAD_48667	0.193354	0.287072	-0.145045	0.322575	0.464874	0.0110687	0.601633	0.0001249	0.217118	0.0341071	0.487754	0.00296066	0.561099	0.00117191
CK1_CK1-Pl	CotAD_12333	0.1072	0.524911	-0.013283	0.923887	-0.0154853	0.866618	0.0497603	0.457234	0.0188633	0.777395	0.0580893	0.599973	-0.39638	0.0131468
CK1_CK1-Pl	CotAD_32629	-0.484121	0.0453246	0.296221	0.137327	0.370082	0.00494507	0.393864	0.00015653	0.309197	0.002898	-0.0630213	0.694114	0.465877	0.00050038
CK1_CK1-Pl	CotAD_11101	0.060662	0.735759	-0.281242	0.120924	0.038133	0.73006	0.015745	0.841951	0.077173	0.310142	-0.112634	0.130254	-0.166445	0.305194
CK1_CK1-Pl	CotAD_34898	-1.00832	0.0206144	0.730574	0.00231956	1.02368	1.21792e-05	-0.493167	0.0011977	0.450434	0.00973329	0.188057	0.0560792	-0.035109	0.778313
CK1_CK1-Pl	CotAD_50321	0.107388	0.528883	-0.169789	0.356436	0.148051	0.0664991	0.349742	0.015485	0.0467507	0.41074	0.222476	0.117782	0.158099	0.193585
CMGC_CDK-CCRK	CotAD_26057	-1.28845	0.00090324	0.104967	0.533531	0.453824	0.000495288	-0.487091	1.77817e-05	-0.229726	0.00599647	0.283039	0.0332567	-0.572047	2.13233e-05
CMGC_CDK-CDK7	CotAD_67858	0.109613	0.5172	-0.0966485	0.611669	0.24541	0.263575	0.184274	0.0358099	0.495244	0.000257325	-0.468483	0.0346164	1.14764	0.000297936
CMGC_CDK-CDK7	CotAD_03147	-0.0566125	0.740163	0.100451	0.473935	0.117172	0.279186	0.152621	0.220764	0.151321	0.115973	-0.258255	0.126622	0.028603	0.855573
CMGC_CDK-CDK8	CotAD_34429	-0.236007	0.231473	-0.0523315	0.72757	0.400847	0.00364554	0.1603	0.20509	-0.18205	0.0183912	-0.0463227	0.696066	0.0416503	0.580053
CMGC_CDK-CRK7-CDK9	CotAD_52411	-1.32926	0.000557497	-0.068813	0.831847	-0.459573	0.000641615	0.440205	2.27714e-05	-0.421973	0.00367567	-1.44244	0.000547983	0.886194	0.0014143
CMGC_CDK-CRK7-CDK9	CotAD_21272	-0.145153	0.403932	-0.183435	0.349239	-0.469579	0.00198618	0.299157	0.000276895	-0.576192	6.55953e-05	-0.521333	0.00920077	-0.0410563	0.642275
CMGC_CDK-CRK7-CDK9	CotAD_71947	-0.797359	0.0166627	0.124396	0.390413	-1.20036	9.99046e-05	0.1663	0.0410368	-0.684441	1.46269e-06	-1.29326	5.21695e-07	0.43369	0.00670591
CMGC_CDK-CRK7-CDK9	CotAD_01049	0.440644	0.0383145	-0.17247	0.549956	0.305333	0.0166414	0.880822	1.78317e-06	0.506765	0.000713401	0.713497	0.139306	1.85403	2.61424e-05
CMGC_CDK-CRK7-CDK9	CotAD_41842	-0.842302	0.00404283	-0.0399005	0.76671	0.236103	0.00597664	-0.517733	2.84724e-05	-0.258557	0.00194916	-0.311525	0.00338344	-0.612154	9.78157e-06
CMGC_CDK-CRK7-CDK9	CotAD_51610	0.502177	0.131832	0.0219515	0.893046	-0.513601	0.0010115	0.326121	0.00355064	-0.386171	6.67968e-05	1.02147	9.5889e-05	-2.3443	1.23386e-07
CMGC_CDK-CRK7-CDK9	CotAD_34259	-0.727613	0.00595003	-0.038859	0.868679	-1.24346	4.68724e-05	-0.0352113	0.60687	-0.542575	7.59991e-05	-1.30272	2.26643e-07	-0.342203	0.0160182
CMGC_CDK-CRK7-CDK9	CotAD_50640	0.065934	0.698932	-0.336249	0.0529683	-0.0629245	0.483538	0.0753217	0.218734	-0.188741	0.10936	-0.355467	0.00200164	0.242358	0.0159563
CMGC_CDK-CRK7-CDK9	CotAD_64392	0.324746	0.0968259	-0.220646	0.218546	-0.297321	0.00501392	-0.075462	0.267276	-0.38047	0.00347527	-0.401002	0.00235804	-0.492884	0.000238285
CMGC_CDK-CRK7-CDK9	CotAD_19973	-0.77664	0.00450335	0.233142	0.164706	-0.060376	0.396559	0.0262557	0.598843	-0.260391	0.000379123	-0.792112	6.20779e-06	0.0385363	0.61689
CMGC_CDK-CRK7-CDK9	CotAD_75205	-0.120525	0.706137	-0.095542	0.869129	1.23862	3.24514e-06	0.804785	2.75668e-06	1.56235	2.91038e-08	0.375212	0.0291085	1.56982	2.51508e-05
CMGC_CDK-CRK7-CDK9	CotAD_20875	-0.0106855	0.951809	0.0707645	0.610161	0.635551	0.000287018	0.352473	0.002009	-0.0112343	0.897212	0.150751	0.117278	0.728723	5.3684e-05
CMGC_CDK-PITSLRE	CotAD_55993	0.0932305	0.58364	-0.213219	0.301972	-0.161027	0.0911964	0.438191	0.0061451	0.205142	0.0201496	0.116133	0.405151	0.16329	0.127162
CMGC_CDK-Pl	CotAD_56453	-2.13997	7.56391e-05	0.352041	0.295678	-5.58689	2.23943e-10	-0.441328	1.63879e-05	-1.45715	1.36453e-08	-4.43428	1.0356e-09	0.441329	0.000139385
CMGC_CDK-Pl	CotAD_26108	-0.475376	0.0354538	-0.215447	0.234894	-0.0384037	0.591963	-0.299301	0.000361121	-0.715847	5.00828e-07	-0.483644	0.000453679	-0.479889	7.37893e-05
CMGC_CDK-Pl	CotAD_29324	-0.347147	0.082743	-0.247822	0.233454	0.082994	0.317894	-0.255527	0.00218219	-0.342119	0.0039468	-0.398131	0.00125448	0.163047	0.0792956
CMGC_CDK-Pl	CotAD_46008	-0.544837	0.0187119	-0.595802	0.00453804	-0.313066	0.00489426	-0.263232	0.00245034	-0.626308	0.00247098	-1.07715	9.52582e-05	-0.385684	0.0258379
CMGC_CDK-Pl	CotAD_29110	0.181433	0.303317	-0.154073	0.355864	-0.441696	0.00652531	-0.0588877	0.507598	-0.467092	7.0587e-05	-0.496884	0.00382134	0.262618	0.075427
CMGC_CK2	CotAD_33576	-0.138646	0.420244	0.279356	0.153543	0.125396	0.233419	-0.279792	0.000612255	-0.194753	0.0557685	-0.0679743	0.494694	-0.179975	0.0328748
CMGC_CK2	CotAD_33575	-0.079278	0.645245	-0.0215015	0.926609	0.282892	0.00518033	0.322256	0.000233027	0.00106633	0.983988	-0.257859	0.125234	0.772156	0.000312133
CMGC_CK2	CotAD_73334	0.265193	0.173712	-0.099032	0.531793	0.217912	0.0664355	-0.259697	0.00168375	-0.011337	0.863686	-0.159738	0.271005	-0.163488	0.369027
CMGC_CK2	CotAD_65006	0.337726	0.0846396	0.130616	0.448974	0.324248	0.00932268	0.283135	0.00185345	-0.162351	0.0879553	-0.00585533	0.969072	0.413031	0.0152092
CMGC_CK2	CotAD_19400	-0.0844545	0.614272	-0.16485	0.255101	-0.098086	0.431529	0.025882	0.778238	-0.244762	0.0110489	-0.439551	0.00986298	0.462262	0.0969715
CMGC_CLK	CotAD_01895	-0.121306	0.475744	0.0077435	0.957775	0.403259	0.0398931	0.376073	0.00611691	0.188604	0.0424499	0.250127	0.0697505	0.382464	0.007417
CMGC_CLK	CotAD_65705	1.1007	0.000998761	0.436424	0.142061	0.37727	0.0315197	0.352169	0.0098785	-0.0770113	0.558873	0.552273	0.00201812	1.15529	1.00587e-05
CMGC_CLK	CotAD_00193	0.209357	0.241767	0.836343	0.000937135	0.17898	0.0240231	-0.347909	0.000555183	-0.18423	0.00475751	0.497028	0.000140132	-0.204401	0.00507678
CMGC_CLK	CotAD_58070	0.102181	0.551225	0.317415	0.133815	0.189637	0.103863	0.125386	0.0733285	0.111115	0.0871271	0.662497	0.000454468	0.587516	0.000133722
CMGC_CLK	CotAD_17901	0.179675	0.389361	-0.0008305	0.9956	0.0450837	0.785748	0.0742483	0.488276	-0.158771	0.185496	-0.056604	0.645982	0.027883	0.710502
CMGC_DYRK-PRP4	CotAD_30991	0.098625	0.558331	-0.475526	0.0255185	0.106641	0.405884	-0.00284867	0.974676	0.113626	0.280158	-0.0786807	0.546252	0.091231	0.354206
CMGC_DYRK-PRP4	CotAD_22320	0.056584	0.736842	-0.250699	0.326608	-0.0401943	0.496853	-0.327359	0.00253474	-0.83572	2.28001e-06	-0.863734	0.000154959	-0.620969	0.00178135
CMGC_DYRK-PRP4	CotAD_17836	-0.391806	0.0552124	-0.227787	0.118916	-0.227519	0.0170938	0.043364	0.472104	-0.00748867	0.906753	0.0444667	0.515501	0.138418	0.0413203
CMGC_DYRK-PRP4	CotAD_54943	0.060167	0.758405	0.578323	0.0229511	0.251827	0.00591646	0.421441	2.09458e-05	0.128172	0.0844769	0.11229	0.329389	0.682295	0.000154418
CMGC_DYRK-PRP4	CotAD_26468	0.20306	0.257201	0.409828	0.0249173	0.236129	0.0256287	-0.259593	0.00234037	0.535291	0.0002971	0.908244	5.43029e-05	0.00647533	0.946308
CMGC_DYRK-YAK	CotAD_60890	-0.295923	0.182132	0.894614	0.00105455	0.451198	0.000332872	-0.131937	0.0301205	0.349766	0.000177497	0.327655	0.000841687	-0.0201707	0.726139
CMGC_GSK	CotAD_20244	-0.179298	0.313901	0.18204	0.29382	0.521668	0.000211207	0.295793	0.00111945	0.390602	0.000226203	0.480423	0.00110301	0.598322	0.000141097
CMGC_GSK	CotAD_33066	-0.444389	0.105486	0.110268	0.43083	-0.526547	8.6305e-05	-0.191155	0.0100741	-0.26833	0.000321532	-0.444367	0.000377474	-0.252995	0.00321335
CMGC_GSK	CotAD_43639	0.0117185	0.950488	-0.0558835	0.889895	-0.435962	0.0075271	0.500753	1.47425e-05	0.106532	0.0716158	-0.547999	0.00399187	1.42615	8.29623e-05
CMGC_GSK	CotAD_05546	0.330746	0.0922493	-0.555729	0.0156111	0.0330427	0.825432	0.888122	1.8963e-05	0.637731	1.58379e-05	0.0117637	0.922008	1.01614	5.32704e-06
CMGC_GSK	CotAD_23495	0.162026	0.3583	0.0552785	0.771185	0.782401	0.00204525	0.849972	1.20044e-06	0.597512	4.82095e-05	-0.068192	0.719365	2.93196	8.34589e-05
CMGC_GSK	CotAD_32548	1.39473	0.00180085	-0.410108	0.0616214	0.635459	0.000160771	0.187728	0.0050348	0.49784	1.21518e-05	0.327683	0.0105812	-0.462891	0.000259979
CMGC_GSK	CotAD_20243	-0.214541	0.403289	0.478403	0.0113569	0.339895	0.00472015	0.205876	0.00497389	0.392931	0.000302669	0.166411	0.147131	-0.00226833	0.970515
CMGC_GSK	CotAD_05659	0.129192	0.573567	0.06364	0.77236	-0.22925	0.0141755	0.525216	0.000916726	0.230635	0.00229852	-0.140143	0.0904486	1.9758	7.61667e-06
CMGC_GSK	CotAD_53331	0.0068445	0.979725	0.615921	0.0104523	0.235225	0.00678133	0.247605	0.00185092	0.009053	0.856759	-0.102574	0.17219	0.106995	0.1084
CMGC_GSK	CotAD_15427	0.195981	0.534806	0.295952	0.259713	0.666045	0.000789796	0.360679	0.00923623	-0.591404	0.000128254	0.113671	0.451122	0.751672	0.003709
CMGC_MAPK	CotAD_63338	-0.0741835	0.781653	0.597592	0.0211494	-0.886045	6.41164e-06	0.35768	0.000108085	-0.135659	0.0162982	-0.341078	0.00110908	0.05976	0.387008
CMGC_MAPK	CotAD_64049	-0.242897	0.207875	0.0739775	0.64208	0.390361	0.046055	-0.125717	0.137587	0.656638	0.000115469	-0.133156	0.371769	-0.168236	0.126323
CMGC_MAPK	CotAD_19088	-1.30181	0.00550276	0.400658	0.021734	0.0575345	0.372595	-0.250639	0.00694064	-0.129508	0.0224712	0.155756	0.0660084	-0.413323	0.00026952
CMGC_MAPK	CotAD_09571	0.188522	0.639467	-0.393544	0.0512657	0.791007	4.27748e-05	-0.144158	0.041993	3.28137	8.44206e-11	2.85155	2.74839e-08	1.83641	4.95454e-07
CMGC_MAPK	CotAD_01707	0.301185	0.281597	-0.327167	0.0938299	0.585684	0.000847536	-0.661918	2.55348e-05	1.79643	5.73626e-08	2.5181	1.96631e-08	0.816251	0.00356904
CMGC_MAPK	CotAD_66205	-1.04837	0.00156417	0.231356	0.347217	-1.62511	1.07338e-06	-0.241424	0.00219498	-0.516499	4.20529e-06	-0.159585	0.174455	-0.528548	0.000170277
CMGC_MAPK	CotAD_63558	-0.390446	0.0568596	0.577832	0.0277482	0.457667	0.000248674	0.10351	0.162226	0.490054	2.95232e-05	0.339148	0.000892935	0.109662	0.114653
CMGC_MAPK	CotAD_56362	-0.11563	0.494148	-0.075073	0.607312	0.658168	0.000178712	-0.065952	0.494598	0.293886	0.00166582	-0.155966	0.207252	-0.418878	0.000242707
CMGC_MAPK	CotAD_29572	-0.479452	0.251145	-1.12062	0.0208108	1.33078	8.43451e-07	0.638705	8.75325e-07	2.66239	3.79599e-11	0.297069	0.00296697	2.06739	1.01359e-08
CMGC_MAPK	CotAD_50152	-0.008737	0.961461	1.22582	0.000317502	-0.55092	0.000472959	-0.276364	0.00115064	1.00844	7.92912e-08	2.08585	7.18906e-08	-0.128143	0.0970361
CMGC_MAPK	CotAD_61841	-0.110597	0.527536	1.17148	0.00293022	0.513182	0.000189899	0.367075	0.000178317	2.01803	7.13113e-07	2.63028	9.76926e-07	0.687027	0.0219745
CMGC_MAPK	CotAD_55518	0.197185	0.28003	0.004952	0.971238	0.692019	3.95839e-05	0.29525	0.000624454	0.476342	8.48944e-06	0.614574	0.000756698	0.00817967	0.88495
CMGC_MAPK	CotAD_56645	-0.689774	0.0169946	-0.370191	0.173936	-0.0110298	0.863302	0.0463817	0.367598	0.412175	0.000215918	0.912051	5.97447e-05	0.227934	0.0312366
CMGC_MAPK	CotAD_01246	-0.335541	0.0875573	-0.107693	0.479412	0.336444	0.00213906	-0.193099	0.00632809	-0.132912	0.107423	-0.21474	0.0632855	-0.237933	0.0198581
CMGC_MAPK	CotAD_11508	0.0884695	0.61072	-0.0659005	0.673888	0.557643	0.00193308	0.40127	0.000606943	-0.165434	0.22324	0.129173	0.345726	0.821929	1.76421e-05
CMGC_MAPK	CotAD_53696	0.075956	0.649798	-0.231502	0.267749	0.201766	0.04415	-0.10316	0.344662	0.049579	0.438928	0.0999833	0.498135	-0.119489	0.149777
CMGC_MAPK	CotAD_13472	0.401405	0.0633844	-0.171243	0.217686	0.484341	0.0418201	0.0343623	0.69403	0.0937117	0.393688	0.866098	0.00117635	0.173361	0.0634905
CMGC_MAPK	CotAD_54105	-0.148449	0.393524	-0.0773445	0.620826	0.0685112	0.620186	-0.0453673	0.453407	-0.019169	0.838581	0.245066	0.102662	-0.100068	0.382648
CMGC_MAPK	CotAD_27603	-0.32599	0.0959192	-0.18355	0.281837	-0.931393	4.16071e-05	-0.0901173	0.327434	-0.90841	2.50347e-06	-0.169708	0.0625743	0.038073	0.732854
CMGC_Pl-Tthe	CotAD_00441	0.318516	0.134879	1.14349	0.00066266	0.914321	6.34757e-06	0.192429	0.00931457	1.1153	7.24301e-08	0.781767	4.07658e-06	-0.126688	0.0950251
CMGC_RCK	CotAD_01008	0.145239	0.558871	0.558705	0.0411895	0.625481	0.000346315	0.292094	0.000311802	-0.313728	0.00075993	-0.098204	0.625067	0.352272	0.00674954
CMGC_RCK	CotAD_17624	-0.015576	0.94155	-0.132478	0.566397	0.329036	0.00195241	0.598348	3.37231e-05	-0.161274	0.13362	-0.121149	0.325467	2.46107	6.47216e-06
CMGC_RCK	CotAD_42844	0.265436	0.198028	-0.193349	0.193163	0.238798	0.0216752	0.141372	0.0898804	-0.187269	0.17397	0.516398	0.0190997	0.892896	3.03078e-05
CMGC_SRPK	CotAD_34839	0.207537	0.246304	-0.023317	0.863125	0.451977	0.00432156	0.526957	0.000192116	-0.213658	0.0782143	-0.521719	0.00159225	0.111669	0.244477
CMGC_SRPK	CotAD_18405	1.26696	0.000759335	0.84013	0.0180721	0.75112	1.97118e-05	-0.161601	0.00790163	1.20516	2.31011e-08	0.929212	2.98665e-06	-0.325617	0.0116754
Group-Pl-3	CotAD_39073	0.196015	0.355383	-0.067475	0.715688	0.521213	0.0293209	-0.0996393	0.0874489	0.131031	0.0893464	0.185564	0.057558	-0.0207983	0.904592
Group-Pl-3	CotAD_18960	0.049612	0.77564	-0.145241	0.310864	0.091531	0.176149	0.134671	0.11402	0.30104	0.00234253	-0.023377	0.824986	-0.173631	0.0372435
Group-Pl-4	CotAD_14620	0.224939	0.21206	1.15373	0.00121632	0.405164	0.00199585	-0.254416	0.000815013	-0.117724	0.211275	-0.407324	0.0301039	-0.142835	0.287485
Group-Pl-4	CotAD_15261	1.72714	0.000129978	1.46046	0.110749	0.399555	0.00041927	0.190904	0.00796097	1.38353	7.43921e-09	1.01652	1.15932e-06	1.20535	9.61974e-08
Group-Pl-4	CotAD_22059	0.163653	0.346998	0.184422	0.243228	0.269098	0.0387688	-0.053567	0.444843	-0.0313417	0.625939	0.009428	0.895067	-0.246844	0.0186154
NAK	CotAD_31687	-0.069971	0.674003	-0.079477	0.55395	-0.0112518	0.936293	-0.00852267	0.925937	-0.355492	0.00193144	-0.995848	0.00038319	-0.0135837	0.900589
NEK	CotAD_51281	0.142532	0.409164	-0.0268935	0.839004	-0.104442	0.329983	0.205366	0.00822938	0.194911	0.136093	-0.142591	0.273019	1.17969	0.00013373
NEK	CotAD_58015	0.302897	0.111735	-0.089161	0.510478	-0.103123	0.476481	0.195587	0.0398122	-0.173046	0.15974	-0.274437	0.0670452	0.245131	0.0148743
NEK	CotAD_68138	-0.373493	0.0846911	-0.374365	0.0974049	-1.55929	3.78454e-07	-0.005791	0.925541	-0.873535	1.61924e-07	-1.68406	4.47027e-08	-0.0129443	0.883431
NEK	CotAD_60614	-0.229414	0.224339	0.157944	0.297102	-0.514331	0.0181667	-0.106132	0.186715	-0.362855	0.0215734	-0.813624	0.000603665	0.106032	0.308963
NEK	CotAD_12274	-0.315218	0.145804	-0.489472	0.253652	-4.17091	2.44185e-09	-0.0540513	0.314558	-0.49299	4.66364e-05	-1.77409	2.99291e-08	-0.221632	0.020214
NEK	CotAD_12909	0.402689	0.198778	-0.171869	0.453402	-2.90664	1.88038e-07	0.152367	0.0349122	-1.2451	1.97349e-07	-2.41234	9.84142e-09	-2.46588	4.91506e-09
NEK	CotAD_20527	0.198869	0.343462	-0.037452	0.819408	0.127728	0.180184	0.383201	0.000791984	-0.113402	0.278029	0.175315	0.368433	1.48592	1.76033e-05
NEK	CotAD_48114	0.185308	0.30205	-0.044646	0.761665	-0.289906	0.0404184	0.0778677	0.260156	0.424699	0.000734749	-0.01886	0.897445	0.146832	0.392975
PEK_GCN2	CotAD_62635	0.139806	0.413591	-0.501166	0.0097912	0.317764	0.00811239	0.177336	0.147813	0.0682397	0.603059	0.351892	0.0115156	0.178149	0.253061
PEK_PEK	CotAD_19974	-0.014983	0.927576	0.867742	0.0285055	1.35964	5.37761e-06	0.07391	0.406707	-0.103435	0.131358	-0.362984	0.0857932	0.082909	0.488742
RLK-Pelle_C-LEC	CotAD_71347	-0.340538	0.0932133	-0.332792	0.0444281	0.24155	0.00837635	0.267805	0.00825211	-0.064809	0.305503	-0.248555	0.0395203	0.156958	0.0605933
RLK-Pelle_CR4L	CotAD_22315	0.312662	0.10496	-0.098042	0.557456	-0.0289277	0.818685	1.48115	6.05204e-07	1.99356	6.92611e-09	-0.0474947	0.696468	1.21373	7.69649e-06
RLK-Pelle_CR4L	CotAD_30090	-0.571965	0.0589697	0.039413	0.83667	-2.72723	2.39479e-08	-0.317892	0.00112811	-1.3926	1.02586e-07	-2.31861	3.43583e-08	-0.416351	0.00643095
RLK-Pelle_CR4L	CotAD_20956	0.218053	0.293244	0.0236605	0.864908	-0.490739	0.0588856	1.10253	8.61305e-07	2.29791	3.66839e-09	0.0308007	0.853288	2.10139	4.82151e-07
RLK-Pelle_CR4L	CotAD_34155	-0.0206815	0.901874	-0.391207	0.0237392	-0.478383	0.0054835	-0.0186227	0.806767	0.234609	0.0312172	0.548886	0.00115437	0.174067	0.0927284
RLK-Pelle_CR4L	CotAD_55350	-0.014592	0.936567	0.11418	0.422631	-1.98169	2.49313e-07	0.34802	0.00535617	-0.242989	0.00335533	-0.801534	0.000708787	-0.386199	0.000580356
RLK-Pelle_CR4L	CotAD_34129	-0.297195	0.288556	-0.320387	0.0531538	0.211875	0.0144235	-0.382246	6.98094e-05	-0.0486547	0.415601	-0.0793467	0.236042	-1.03503	2.25451e-06
RLK-Pelle_CrRLK1L-1	CotAD_60209	-1.00957	0.00140913	-1.58492	0.071394	0.566652	0.000174195	0.339529	0.000160759	0.000670667	0.992385	-1.25728	6.9268e-06	1.39428	3.07197e-07
RLK-Pelle_CrRLK1L-1	CotAD_05174	0.324717	0.150504	-0.0972535	0.598003	-0.163219	0.135886	0.142238	0.0184391	-0.192414	0.178195	-1.33479	2.81844e-06	-0.352337	0.00822715
RLK-Pelle_CrRLK1L-1	CotAD_49930	-0.747065	0.0129481	0.438177	0.190463	-0.162524	0.0711242	0.0502397	0.402423	0.114026	0.0413695	0.710885	5.16954e-05	-0.56061	5.24477e-05
RLK-Pelle_CrRLK1L-1	CotAD_57850	-0.84548	0.00588827	0.215479	0.297908	0.199579	0.0806246	0.053899	0.36953	0.0413357	0.589969	-0.262584	0.0356205	1.42895	1.92461e-06
RLK-Pelle_CrRLK1L-1	CotAD_61451	-0.87686	0.00841251	-0.478097	0.0111862	-2.28018	4.56926e-07	0.438057	8.05106e-05	-0.375021	0.00029361	-1.72743	5.06021e-07	0.332295	0.0132338
RLK-Pelle_CrRLK1L-1	CotAD_39421	-1.1922	0.0126284	-0.028251	0.871541	-0.378262	0.00317455	-0.369361	0.0032265	-0.141078	0.166462	0.0425617	0.722831	0.306447	0.0629963
RLK-Pelle_CrRLK1L-1	CotAD_10332	-1.24253	0.00256373	-1.53804	0.0498582	0.482035	0.000202125	0.0339077	0.55662	-0.133838	0.0180725	-1.39342	5.7433e-08	0.883741	1.101e-06
RLK-Pelle_CrRLK1L-1	CotAD_39415	0.062543	0.798834	-0.564885	0.214406	1.35879	5.80895e-07	-0.181484	0.00618464	0.463301	4.89615e-05	-0.517501	0.000810064	-0.298236	0.00127004
RLK-Pelle_CrRLK1L-1	CotAD_75497	0.254852	0.199256	-0.229024	0.126581	0.338982	0.0123784	0.24395	0.00411692	0.053458	0.616843	0.257298	0.0909514	0.0212627	0.83267
RLK-Pelle_CrRLK1L-1	CotAD_28807	0.298823	0.143942	-0.472386	0.0135449	-0.350568	0.0268073	0.0979227	0.260256	-0.395349	0.00146579	-0.706882	8.31011e-05	-0.164487	0.0784947
RLK-Pelle_CrRLK1L-1	CotAD_39108	-0.04231	0.810821	-0.104063	0.46269	0.449053	0.0147748	0.143846	0.106848	-0.014341	0.902332	0.0206347	0.856542	0.244025	0.0228064
RLK-Pelle_CrRLK1L-1	CotAD_19595	0.126263	0.471747	-0.0859215	0.512641	0.764056	0.001478	0.458815	1.53715e-05	0.234428	0.0154094	0.081952	0.395393	-0.069702	0.731378
RLK-Pelle_CrRLK1L-1	CotAD_57233	0.178676	0.36579	-0.0696495	0.617856	0.105259	0.279962	-0.146039	0.124549	-0.018915	0.752053	-0.0803687	0.551374	-0.104909	0.24102
RLK-Pelle_DLSV	CotAD_62120	0.344116	0.346226	1.13949	0.000271548	0.346956	0.000893331	-0.47303	0.000168962	0.583738	2.56775e-06	1.70184	2.12736e-07	-0.00703867	0.951823
RLK-Pelle_DLSV	CotAD_73761	0.0219995	0.894687	-0.39231	0.0297507	0.161127	0.0877803	0.201229	0.0130766	0.269406	0.00173367	0.38496	0.0516068	-0.101975	0.410733
RLK-Pelle_DLSV	CotAD_56715	-0.051434	0.78676	-0.413849	0.0198559	0.355088	0.00113432	-0.0479637	0.324556	0.617284	3.83267e-05	0.227211	0.0189754	1.0568	4.16268e-07
RLK-Pelle_DLSV	CotAD_57424	2.19995	0.000100997	0.0241135	0.856893	0.798094	8.03947e-05	-0.6508	3.19224e-06	2.69662	9.90398e-10	4.77058	1.82121e-09	-1.17605	0.000245633
RLK-Pelle_DLSV	CotAD_72429	-0.023594	0.886657	-0.108768	0.438156	-0.232446	0.146997	0.243491	0.00379406	0.0867887	0.363822	0.0136073	0.882888	0.0416943	0.648081
RLK-Pelle_DLSV	CotAD_63303	0.402021	0.164778	1.33105	8.42029e-05	-0.0955952	0.167582	-0.320288	0.00130097	0.856597	1.04952e-06	1.57414	8.87548e-07	0.0484647	0.576429
RLK-Pelle_DLSV	CotAD_24716	1.23875	0.00145111	-0.471531	0.0489991	0.644468	0.000182905	0.3472	0.000103513	1.85103	5.17647e-09	2.52446	1.97071e-07	-0.25983	0.093981
RLK-Pelle_DLSV	CotAD_55119	0.549852	0.0187176	-0.151647	0.479341	-0.555428	0.000515824	0.0284767	0.702748	-0.0757607	0.497635	-0.436726	0.00483519	-0.279151	0.0674522
RLK-Pelle_DLSV	CotAD_21804	-0.370327	0.0750383	0.657988	0.00576805	-0.180457	0.0634932	0.0280207	0.676637	-0.605353	5.60979e-06	-0.532937	0.000172839	0.0807383	0.170036
RLK-Pelle_DLSV	CotAD_24719	0.682059	0.0099918	-1.59886	0.00111582	-0.0618213	0.345364	-0.654992	7.79817e-07	0.178623	0.00874183	3.40777	2.1073e-09	-3.71728	2.67065e-10
RLK-Pelle_DLSV	CotAD_40885	-1.19047	0.00538068	-0.938565	0.00106293	0.14994	0.159077	0.244321	0.000895965	0.142124	0.0105189	-0.775654	9.06661e-06	0.594238	3.43226e-05
RLK-Pelle_DLSV	CotAD_40766	-0.805379	0.0065462	0.629462	0.0178323	0.147609	0.0732093	-0.030339	0.548557	-0.0644383	0.200118	-0.139963	0.0568084	-0.133231	0.0659165
RLK-Pelle_DLSV	CotAD_66464	0.331844	0.230354	0.10497	0.667276	-1.24918	6.09808e-06	-0.861602	3.26162e-06	-0.24168	0.0765338	0.472478	0.0103153	-0.101768	0.393302
RLK-Pelle_DLSV	CotAD_12836	-0.0804585	0.633962	-0.088934	0.514758	0.54888	9.43018e-05	-0.081314	0.423238	0.653899	1.06394e-05	1.36419	6.4176e-06	0.176481	0.0814363
RLK-Pelle_DLSV	CotAD_67654	0.198794	0.305657	-0.052671	0.732531	0.142079	0.399152	-0.0850447	0.431112	0.129878	0.0963965	0.349463	0.00603057	-0.177244	0.07737
RLK-Pelle_DLSV	CotAD_70461	-0.140137	0.442288	-0.0324785	0.833209	0.158564	0.19787	0.36106	0.0227272	0.331559	0.0281841	-0.215767	0.0911012	0.263244	0.153553
RLK-Pelle_DLSV	CotAD_34071	-0.31168	0.111715	-0.548844	0.00729691	0.178033	0.0440484	-1.08575	6.00258e-08	-0.609483	3.57104e-06	0.274622	0.0191348	-1.82826	1.02087e-07
RLK-Pelle_DLSV	CotAD_52196	0.273044	0.223979	-0.158462	0.266682	0.212641	0.0738408	-0.0585847	0.295948	0.119105	0.152079	0.371733	0.0114872	-0.680751	0.000801521
RLK-Pelle_DLSV	CotAD_67069	0.245799	0.19008	-0.158934	0.261824	0.545212	0.000539092	-1.09425	8.14576e-07	-0.014183	0.851769	-0.854334	1.81588e-05	-1.15058	1.16955e-06
RLK-Pelle_DLSV	CotAD_25702	0.556187	0.0177122	-0.312162	0.0502382	0.081252	0.50763	0.00495	0.976124	-0.485194	0.00100942	-0.0592853	0.656226	0.520345	0.00134783
RLK-Pelle_DLSV	CotAD_05723	0.0922155	0.581925	-0.135588	0.322389	-0.150368	0.120071	0.051109	0.60842	0.0217293	0.851007	0.866228	6.03545e-06	-0.139885	0.144306
RLK-Pelle_DLSV	CotAD_62987	-0.0008155	0.996163	0.52556	0.0625572	0.612994	7.94202e-05	-1.33134	7.29469e-08	-0.852413	5.82975e-07	-0.601793	0.0054567	-0.273625	0.279412
RLK-Pelle_DLSV	CotAD_72038	0.865624	0.00351175	-1.14167	0.000174219	1.07975	5.95721e-06	-0.843993	8.48752e-07	0.583639	4.05126e-05	1.02175	4.79468e-05	-1.22724	1.12461e-05
RLK-Pelle_DLSV	CotAD_49452	0.236721	0.2511	-0.331802	0.0650929	-0.219032	0.145939	0.394503	0.0055526	0.174469	0.122287	0.113045	0.310474	0.075009	0.455522
RLK-Pelle_DLSV	CotAD_60575	0.292853	0.136722	-0.327943	0.109033	0.532345	0.00682236	0.00349067	0.968226	0.142991	0.201743	0.296713	0.0315207	0.0758	0.33249
RLK-Pelle_DLSV	CotAD_62168	0.137748	0.475626	-0.013601	0.917876	0.163973	0.130316	-0.168972	0.0361121	0.0356937	0.729285	-0.158242	0.196007	-0.057283	0.498449
RLK-Pelle_DLSV	CotAD_20304	0.109308	0.521363	-0.0391575	0.774634	0.132787	0.531749	-0.0934477	0.304597	0.108795	0.237214	0.124857	0.465327	-0.37433	0.00114591
RLK-Pelle_Extensin	CotAD_70374	-1.11842	0.000979553	-0.260972	0.608005	-2.68375	1.60761e-08	-0.175597	0.0159232	-1.12037	1.26506e-07	-2.38013	4.01057e-09	-0.625939	2.46425e-05
RLK-Pelle_Extensin	CotAD_23724	0.187757	0.335111	-0.242846	0.125288	-0.0226575	0.81086	0.155891	0.0502965	-0.0599393	0.486047	0.119133	0.256841	0.070923	0.430556
RLK-Pelle_Extensin	CotAD_27978	0.122713	0.4697	0.026104	0.841942	-0.385204	0.0450296	0.207815	0.0126916	-0.0358793	0.530268	-0.266785	0.0132052	-0.275368	0.00649034
RLK-Pelle_Extensin	CotAD_25755	-0.65425	0.0237968	-0.148239	0.319726	-0.345456	0.00195693	0.015265	0.794597	-0.711671	1.42964e-06	-0.845234	6.59906e-06	0.013164	0.841129
RLK-Pelle_Extensin	CotAD_48325	-0.952183	0.00213762	-0.0296565	0.850462	-0.868957	8.78018e-06	0.174465	0.0225804	-0.804302	1.16465e-05	-1.94118	2.96598e-08	0.192748	0.0117901
RLK-Pelle_L-LEC	CotAD_70043	-0.0113055	0.948466	-0.047893	0.749406	0.315986	0.00383827	-0.0289637	0.662125	-0.0278683	0.799056	-0.00941133	0.936074	0.0598847	0.556948
RLK-Pelle_L-LEC	CotAD_64462	-0.668915	0.0369238	-0.085946	0.529053	-1.37043	6.59388e-05	-0.196812	0.00795255	-0.914507	1.24881e-05	-0.745893	0.00163317	-0.113793	0.315935
RLK-Pelle_L-LEC	CotAD_03390	0.171916	0.342259	0.54081	0.0292027	1.90094	3.76968e-07	-1.16013	3.70468e-08	-0.239274	0.000565682	0.693787	0.000710219	-0.952548	7.96746e-05
RLK-Pelle_L-LEC	CotAD_00141	0.353369	0.141154	-0.149231	0.305979	0.115256	0.466942	-0.176472	0.0769732	-0.233235	0.00954496	-0.194586	0.0454173	-0.0344957	0.855307
RLK-Pelle_L-LEC	CotAD_18350	-0.0779155	0.64931	-0.155106	0.34492	-0.183265	0.132254	-0.010524	0.87686	-0.168631	0.0572049	-0.144705	0.222427	0.638219	0.000146585
RLK-Pelle_L-LEC	CotAD_61445	0.282581	0.154572	0.226242	0.121236	0.238418	0.0644744	-4.53333e-05	0.999483	-0.0934517	0.249141	0.0952827	0.457577	-0.107069	0.533187
RLK-Pelle_LRK10L-2	CotAD_35953	1.76019	0.000273212	-0.457362	0.128734	0.54904	0.00128699	-0.101562	0.0955924	-0.213079	0.00762588	-0.489106	0.000323654	0.508157	7.73662e-05
RLK-Pelle_LRK10L-2	CotAD_48458	0.411608	0.0473826	-0.078826	0.556472	0.021088	0.809816	-0.0580927	0.364192	0.130989	0.138188	0.237919	0.00923074	-0.263932	0.0397272
RLK-Pelle_LRK10L-2	CotAD_70308	-1.73456	0.000265088	-0.464527	0.0292637	2.25717	2.21954e-07	-0.892365	4.12832e-07	-0.335933	0.00247963	-1.26275	5.53883e-05	-3.16297	2.73494e-09
RLK-Pelle_LRK10L-2	CotAD_24729	0.078698	0.653261	0.211603	0.2092	0.104957	0.189676	-0.139065	0.257235	-0.0303173	0.605745	0.0376093	0.657062	-0.30544	0.0307182
RLK-Pelle_LRR-I-1	CotAD_44233	0.695548	0.0121192	0.0576865	0.775138	0.384944	0.000573192	-0.0761067	0.202406	-0.0785607	0.194768	0.741005	3.85843e-05	0.0676857	0.539828
RLK-Pelle_LRR-I-2	CotAD_07112	0.454201	0.0357458	0.494982	0.0115892	-0.480439	0.000734319	0.1776	0.0120856	0.252267	0.0017751	0.092613	0.2246	-0.0915003	0.182614
RLK-Pelle_LRR-I-2	CotAD_27104	0.526141	0.0323469	0.138104	0.341592	0.861345	0.000186272	-0.196607	0.0161345	0.484864	0.000149097	0.351566	0.00866402	-0.429834	0.00121796
RLK-Pelle_LRR-II	CotAD_28409	0.175281	0.327498	-0.120303	0.534036	0.530311	0.000527081	-0.11298	0.260442	0.0763247	0.392756	0.238411	0.0349316	0.416716	0.00911049
RLK-Pelle_LRR-II	CotAD_22753	-0.506233	0.0330699	-0.187698	0.244104	-1.34884	1.44596e-06	0.067087	0.246174	-0.336376	0.000377712	-0.47547	0.00861837	0.85306	7.49252e-05
RLK-Pelle_LRR-II	CotAD_75033	0.121909	0.697355	-0.197743	0.575081	-0.406961	0.000462285	0.285938	0.000315071	-0.246681	0.000462928	-0.32129	0.00182044	-0.000302333	0.99574
RLK-Pelle_LRR-II	CotAD_39917	-0.538405	0.0234714	-0.39888	0.108668	-0.903257	3.73012e-05	0.017815	0.735481	-0.727119	8.1798e-06	-1.06753	4.94129e-07	-0.413584	0.000391573
RLK-Pelle_LRR-II	CotAD_64544	0.208046	0.288181	0.098619	0.630867	-0.384468	0.0029385	0.583287	8.31011e-05	-0.557643	0.000181529	-1.1376	0.000167219	1.63504	1.20036e-06
RLK-Pelle_LRR-II	CotAD_19668	-1.11548	0.000961101	0.804812	0.00285448	-0.0176973	0.81491	-0.400457	0.000393248	-0.697815	2.99973e-06	-0.245322	0.0108544	-0.633862	2.31052e-05
RLK-Pelle_LRR-II	CotAD_34384	0.339685	0.0850103	-0.046321	0.73859	-0.149683	0.110068	-0.0286293	0.831955	-0.341768	0.000332189	0.0713197	0.699222	0.134617	0.221802
RLK-Pelle_LRR-II	CotAD_33377	0.166719	0.474923	-0.532368	0.0329348	0.900996	0.000129269	0.175868	0.0126222	0.060354	0.534443	-0.303978	0.223717	0.416349	0.00891807
RLK-Pelle_LRR-III	CotAD_31330	-0.75309	0.00516997	0.450346	0.0270509	-3.20487	8.00226e-09	0.018074	0.755932	-0.938471	2.09529e-07	-1.94435	5.35477e-08	-0.998767	1.01807e-05
RLK-Pelle_LRR-III	CotAD_05288	-0.0024355	0.988513	-0.02733	0.916872	0.162896	0.366195	0.67127	4.43087e-05	-0.404583	0.0227966	-0.477843	0.00361969	1.57838	1.98531e-06
RLK-Pelle_LRR-III	CotAD_27412	0.908178	0.0042516	0.417926	0.0332973	-1.4931	5.72722e-07	0.182938	0.0130089	-0.683688	1.91073e-06	-1.15074	6.54777e-07	0.0752643	0.202555
RLK-Pelle_LRR-III	CotAD_37346	0.105121	0.551637	-0.085653	0.572077	-1.47154	2.81698e-05	0.395235	0.00025029	-0.120133	0.152966	-0.463606	0.0129197	-0.0321893	0.761249
RLK-Pelle_LRR-III	CotAD_00934	0.070467	0.67298	-0.622193	0.0473801	-4.14718	2.51842e-06	0.501524	0.00012837	-1.02907	3.72291e-07	-2.43691	1.81118e-08	1.79936	7.36765e-05
RLK-Pelle_LRR-III	CotAD_33544	-0.13727	0.474368	0.465364	0.0139844	0.826898	0.00042123	-0.0283073	0.791632	-0.489556	0.00183911	-0.937319	5.2727e-05	0.124203	0.108983
RLK-Pelle_LRR-III	CotAD_59521	-2.69537	1.76408e-05	0.135135	0.404566	-2.28259	7.21684e-07	-0.242502	0.0100892	-1.73238	1.50852e-08	-3.76997	1.63782e-07	-0.115525	0.265539
RLK-Pelle_LRR-III	CotAD_57664	-0.22874	0.253575	0.142782	0.507999	-2.61465	5.23133e-07	-0.177505	0.00645056	-1.12764	9.90875e-08	-0.256858	0.0205714	0.570381	1.88451e-05
RLK-Pelle_LRR-III	CotAD_37063	-0.391946	0.0573882	-0.26294	0.190379	-0.416843	0.00989976	0.597393	7.18431e-05	-0.301949	0.0394475	-0.822577	0.00501181	1.25178	0.00195473
RLK-Pelle_LRR-III	CotAD_23850	-1.69981	0.000226328	0.0649315	0.759093	-3.74858	1.45161e-07	-0.509886	0.000280282	-2.07569	1.31385e-09	-2.83303	1.13854e-07	0.367939	0.000420169
RLK-Pelle_LRR-III	CotAD_60026	-1.20207	0.000652202	0.804855	0.0145532	-2.3378	3.27791e-07	-0.0485303	0.483569	-0.932238	2.67081e-07	-0.961753	3.09143e-06	-0.507347	0.000619147
RLK-Pelle_LRR-III	CotAD_68984	-2.93121	9.07562e-06	0.4126	0.0228844	-3.79874	4.9842e-09	-0.246529	0.00277859	-1.54566	8.64377e-09	-2.82082	6.98722e-09	-0.405945	0.00157175
RLK-Pelle_LRR-III	CotAD_24428	-1.57355	0.00234103	0.793298	0.00769393	-1.35802	5.43537e-07	-0.0432897	0.467283	-1.15528	1.35158e-08	-0.975329	3.40828e-06	0.101691	0.0900423
RLK-Pelle_LRR-III	CotAD_74134	-1.57915	0.000284836	-0.664264	0.0378831	-2.48729	2.61892e-08	-0.0305023	0.618771	-0.918442	1.39521e-05	-2.75682	4.97774e-09	-0.453206	0.000162939
RLK-Pelle_LRR-III	CotAD_23361	-0.142251	0.422333	0.0373795	0.811732	-0.078478	0.520134	2.65169	2.9911e-09	0.254511	0.0405618	0.207499	0.0131986	-0.356859	0.0241899
RLK-Pelle_LRR-III	CotAD_29297	-0.806306	0.00377604	0.017974	0.919663	-1.6003	4.15452e-06	-0.15732	0.0197389	-0.871822	2.52121e-07	-2.54337	2.45614e-09	-0.542066	7.92906e-05
RLK-Pelle_LRR-III	CotAD_18790	0.089663	0.634143	0.762512	0.0125104	-0.0254732	0.65863	-0.218357	0.100274	0.599203	2.03394e-05	0.93487	8.89001e-05	-0.845585	5.38823e-05
RLK-Pelle_LRR-III	CotAD_22332	-2.15437	6.27061e-05	0.310163	0.312971	-3.26941	1.46438e-08	-0.245873	0.00190849	-1.36866	1.01032e-08	-3.06547	3.62154e-09	-0.0682743	0.425837
RLK-Pelle_LRR-III	CotAD_62511	-0.865415	0.00777838	-0.0296525	0.9231	-1.76448	1.07848e-07	0.058581	0.320012	-0.998904	9.04211e-08	-1.47475	7.07338e-06	0.240632	0.140824
RLK-Pelle_LRR-III	CotAD_33020	0.014218	0.934024	0.0310315	0.867628	-0.045574	0.744065	0.921344	2.81808e-05	-0.278156	0.182585	-0.022261	0.848265	0.303861	0.0542693
RLK-Pelle_LRR-III	CotAD_01535	0.026309	0.876592	-0.0018525	0.991686	0.138792	0.176621	-0.035991	0.552711	0.18027	0.0270484	0.173694	0.151531	-0.3879	0.0222863
RLK-Pelle_LRR-III	CotAD_53742	0.40766	0.0808389	-0.0673165	0.637161	0.49918	0.000945987	0.188153	0.0315035	0.0944613	0.231487	-0.128467	0.340724	-0.0879467	0.426922
RLK-Pelle_LRR-IV	CotAD_21762	0.0196415	0.912699	-0.0355385	0.811014	-0.0931475	0.354273	0.119571	0.122889	-0.508838	0.00649463	0.00898933	0.908292	0.0392813	0.636055
RLK-Pelle_LRR-IV	CotAD_01210	-1.11886	0.00319306	0.410658	0.367455	-3.11101	4.68706e-09	-0.746722	8.84798e-07	-0.602043	2.0834e-06	-0.668609	0.000583476	0.168074	0.0233313
RLK-Pelle_LRR-IX	CotAD_30717	-1.23386	0.000754064	0.089177	0.592472	-0.180173	0.0438946	0.276593	0.000825684	-0.100577	0.0478407	-0.79351	4.05899e-06	-0.156404	0.0223072
RLK-Pelle_LRR-IX	CotAD_13091	-1.90939	7.66611e-05	-0.285297	0.0689684	-2.91342	5.8045e-08	1.22182	3.65685e-08	-0.372907	8.53994e-05	-2.16106	3.51682e-08	-1.6603	7.59667e-08
RLK-Pelle_LRR-IX	CotAD_53070	-1.03186	0.00282473	-0.289967	0.0635583	-0.844509	1.78371e-05	0.416574	0.000367097	-0.793317	4.13928e-07	-1.61139	5.5026e-07	1.22497	1.14826e-06
RLK-Pelle_LRR-IX	CotAD_11871	-2.62761	3.45405e-05	0.610395	0.0136132	-3.4106	5.70969e-09	0.161069	0.0157775	-1.01232	2.93945e-08	-1.6719	1.04781e-05	-0.958016	2.07451e-06
RLK-Pelle_LRR-IX	CotAD_09317	0.51741	0.047731	-0.274046	0.10805	-0.883147	7.54479e-06	0.354571	0.000469857	-0.772807	2.11688e-07	-2.09492	6.40769e-09	0.633087	1.14121e-05
RLK-Pelle_LRR-IX	CotAD_33520	-1.86865	0.000547425	-0.635862	0.00522985	-0.313916	0.0204466	-0.17811	0.0304355	-1.07355	1.59862e-07	-1.75737	3.27419e-08	0.0245073	0.689226
RLK-Pelle_LRR-V	CotAD_09747	-1.40796	0.000342659	1.80918	0.0111594	-1.82459	1.00263e-07	0.093769	0.0862833	-0.707592	1.0354e-06	-0.106458	0.218155	0.585613	3.07082e-05
RLK-Pelle_LRR-V	CotAD_68332	-0.771724	0.00939784	-0.170771	0.219737	-0.684402	5.51729e-05	-0.245873	0.0030597	-0.88169	1.4144e-07	-0.816129	1.00808e-05	-0.210928	0.014771
RLK-Pelle_LRR-V	CotAD_52484	-0.625044	0.0754792	-0.121052	0.80006	-0.624812	0.000802437	0.238283	0.00734751	-0.642407	3.39489e-06	-1.23993	5.87911e-05	1.11707	8.79553e-06
RLK-Pelle_LRR-V	CotAD_28859	0.503962	0.182655	-0.29483	0.145248	-0.519588	0.00410126	-0.335587	0.00149089	-0.0668367	0.567557	0.874474	2.19757e-05	-0.701365	0.000157321
RLK-Pelle_LRR-V	CotAD_00860	-1.2158	0.000658235	-0.552246	0.163204	0.083083	0.236629	0.44338	3.43825e-05	-0.326423	0.000704854	-1.48442	5.91831e-07	2.09909	2.25731e-08
RLK-Pelle_LRR-V	CotAD_65393	-0.893143	0.00404369	-0.559845	0.0588405	-1.52197	9.4578e-07	0.079527	0.177668	-0.475368	1.3249e-05	-0.823712	7.31297e-06	-0.493314	0.000118087
RLK-Pelle_LRR-V	CotAD_04269	0.105427	0.551815	-0.038645	0.777782	0.114554	0.250063	0.414693	0.0186406	-0.132717	0.144674	0.780349	0.000144298	0.0956277	0.354529
RLK-Pelle_LRR-V	CotAD_45404	0.1887	0.28292	-0.148039	0.341247	-0.130218	0.385111	-0.18247	0.0764797	0.0893823	0.484787	-0.128805	0.381609	-0.000537	0.995558
RLK-Pelle_LRR-V	CotAD_46319	-0.23179	0.245085	0.410071	0.0649563	-2.21046	2.07368e-07	-0.405893	0.000580501	-1.05603	5.48988e-08	-2.67313	2.06317e-08	-0.230019	0.0189422
RLK-Pelle_LRR-VI-1	CotAD_36271	0.059377	0.730273	0.951704	0.000540532	-0.259392	0.00468001	0.07385	0.174509	-0.570495	3.72996e-06	-1.50455	1.11365e-07	-0.931049	0.000550762
RLK-Pelle_LRR-VI-1	CotAD_74948	-0.851757	0.0165728	0.340175	0.369586	-2.94749	2.18678e-07	0.000964333	0.987184	-1.12778	8.53168e-08	-1.90305	1.12172e-08	-0.080008	0.244004
RLK-Pelle_LRR-VI-1	CotAD_64199	0.359274	0.096639	-0.027679	0.838228	-0.251643	0.00627291	0.396909	0.000102916	-0.256066	0.0246444	-0.175028	0.239883	-0.0308553	0.693013
RLK-Pelle_LRR-VI-1	CotAD_63477	-0.016056	0.927524	0.118042	0.420921	-0.259262	0.0938361	0.0929427	0.18804	0.323955	0.000889016	0.322463	0.00547359	-0.221683	0.0736548
RLK-Pelle_LRR-VI-2	CotAD_25446	-0.0236365	0.88742	0.205208	0.349923	0.097067	0.456587	0.413925	3.20332e-05	-0.108076	0.306978	-0.007596	0.912194	1.03794	4.09041e-06
RLK-Pelle_LRR-VI-2	CotAD_17389	0.236636	0.274652	-0.068485	0.613859	0.0618567	0.693193	0.102071	0.358161	0.190221	0.0581555	-0.171809	0.29288	-0.328371	0.00902426
RLK-Pelle_LRR-VI-2	CotAD_05661	-0.296046	0.124123	0.169024	0.375068	-0.464469	0.00188119	0.334708	0.0158356	-0.193246	0.0141022	-0.40544	0.00698005	-0.692403	2.11973e-05
RLK-Pelle_LRR-VI-2	CotAD_31999	-0.284743	0.144594	-0.060802	0.663994	-0.218475	0.0672769	-0.034229	0.590264	-0.109213	0.16403	-0.555315	0.000175586	-0.258778	0.0249629
RLK-Pelle_LRR-VI-2	CotAD_08656	-1.16572	0.000803534	0.868198	0.0334275	-1.70959	4.45646e-07	-0.163217	0.0145999	-0.661964	1.07042e-05	-0.52286	0.000413826	0.40433	0.000185231
RLK-Pelle_LRR-VI-2	CotAD_22343	0.18417	0.294534	-0.251769	0.135485	-0.0587947	0.610593	0.0941697	0.302865	-0.0425193	0.571187	-0.266699	0.193719	0.0110563	0.860807
RLK-Pelle_LRR-VI-2	CotAD_11338	0.225016	0.231633	-0.410581	0.0225258	-0.0346397	0.736961	0.0785407	0.360548	-0.170733	0.129392	-0.091673	0.566372	0.451309	0.00163312
RLK-Pelle_LRR-VII-1	CotAD_20164	-0.419083	0.0540263	-0.378832	0.0342849	-2.96259	1.14897e-06	0.284545	0.000399218	-0.977639	8.38453e-08	-1.43124	7.32757e-06	0.77421	0.00111236
RLK-Pelle_LRR-VII-1	CotAD_27936	-1.77301	0.000107575	0.358849	0.119466	-3.35863	5.67507e-07	-0.0256017	0.61754	-0.950838	1.4782e-06	-0.552159	0.00451052	-0.636121	0.000725375
RLK-Pelle_LRR-VII-2	CotAD_45281	-0.559525	0.0171124	-0.147764	0.40218	-0.224137	0.218543	0.128735	0.301433	0.163112	0.134722	-1.1615	4.84933e-06	0.178474	0.0922958
RLK-Pelle_LRR-VIII-1	CotAD_33692	-0.253791	0.168647	0.126547	0.378831	2.36663	2.36903e-08	-0.572121	6.1242e-06	0.694631	8.84607e-07	2.50751	1.88876e-07	-1.91761	1.48763e-06
RLK-Pelle_LRR-VIII-1	CotAD_24456	0.0755495	0.67509	-0.216051	0.282175	0.185895	0.252035	-0.0186607	0.757955	-0.047982	0.623222	-0.357311	0.0884738	-0.164721	0.175545
RLK-Pelle_LRR-VIII-1	CotAD_14628	0.0858145	0.607619	0.08554	0.548628	0.903138	0.000194969	0.0309867	0.654099	-0.169097	0.117045	-0.0988087	0.498707	-0.135903	0.163882
RLK-Pelle_LRR-VIII-1	CotAD_37459	0.081101	0.634744	0.107451	0.516337	0.161076	0.40873	-0.0278147	0.630588	-0.191271	0.0672658	-0.063287	0.492607	0.429907	0.040175
RLK-Pelle_LRR-Xa	CotAD_35776	-1.24858	0.004443	0.784851	0.0115018	1.48565	5.11529e-07	-0.970835	1.87851e-05	-0.00432367	0.946388	0.760592	7.69464e-05	-0.193954	0.0108993
RLK-Pelle_LRR-Xa	CotAD_05438	0.422221	0.0504892	0.229374	0.212883	0.0688558	0.409544	0.0435163	0.4956	0.5358	2.05464e-05	0.255223	0.00821482	-0.207243	0.012785
RLK-Pelle_LRR-Xa	CotAD_55480	0.08637	0.605552	0.764762	0.00425436	-1.31501	1.22159e-06	0.0158533	0.81242	-0.620315	2.51413e-06	-2.45829	1.05819e-07	0.206748	0.00591879
RLK-Pelle_LRR-Xa	CotAD_47651	-0.175847	0.526333	1.03382	0.000563842	1.27889	1.90113e-06	-0.223974	0.00848878	0.752947	2.12565e-06	0.446493	0.00451885	-0.542817	8.19117e-05
RLK-Pelle_LRR-Xa	CotAD_25005	-0.396887	0.0634612	0.460386	0.0328858	0.509901	0.000202316	-0.594085	2.4998e-05	-0.0414943	0.38256	0.041394	0.60596	-0.646925	1.6087e-05
RLK-Pelle_LRR-Xa	CotAD_10129	0.506096	0.116517	-0.222024	0.49388	-0.302009	0.138374	0.992916	4.5703e-07	1.10501	5.44731e-05	0.158591	0.773446	1.72998	4.9633e-05
RLK-Pelle_LRR-Xa	CotAD_65164	0.163065	0.379399	0.032163	0.851059	0.309813	0.0259515	-0.237829	0.00251786	0.0954243	0.140187	-0.022004	0.904879	0.0985413	0.273349
RLK-Pelle_LRR-Xb-1	CotAD_57105	-0.320497	0.0984113	0.494403	0.0233726	-1.27511	7.99814e-06	-0.081914	0.131198	-0.263134	0.00108283	-0.054455	0.65484	0.203515	0.0245344
RLK-Pelle_LRR-Xb-1	CotAD_19693	-0.515437	0.0227987	0.256864	0.302914	0.580515	0.000133007	-0.087397	0.142991	0.226658	0.00443495	-0.453638	0.000234278	0.149176	0.186481
RLK-Pelle_LRR-Xb-1	CotAD_39293	-0.728791	0.00622017	0.019535	0.939003	-0.855684	6.49173e-05	0.628733	1.11116e-05	-0.706527	5.55491e-07	-1.50515	1.58517e-07	0.318659	0.00091655
RLK-Pelle_LRR-Xb-1	CotAD_15239	-0.54061	0.0615795	-0.222519	0.358852	1.24181	6.64087e-07	-1.37868	6.60227e-09	1.67445	4.86851e-09	1.44705	1.22734e-05	-0.580374	0.000162087
RLK-Pelle_LRR-Xb-1	CotAD_69129	0.119993	0.479715	-0.605916	0.00477699	0.74444	4.20759e-05	0.287466	0.0013809	0.381341	0.000309046	-0.547329	0.00043933	0.793135	6.33172e-06
RLK-Pelle_LRR-XI-1	CotAD_07539	0.064548	0.734024	-0.831384	0.000849482	0.725001	1.55465e-05	-1.02379	7.98592e-08	0.51952	1.64898e-05	0.688847	2.58856e-05	0.46311	0.000152564
RLK-Pelle_LRR-XI-1	CotAD_11446	0.488197	0.0288193	0.0798315	0.660378	-0.00507783	0.944177	-0.358041	0.00313921	1.30571	1.46868e-08	1.24703	1.39641e-07	-0.699262	6.66009e-06
RLK-Pelle_LRR-XI-1	CotAD_15853	0.69389	0.025109	-0.0895665	0.585769	0.1144	0.348653	-0.549634	1.13872e-05	-0.299444	0.000778345	1.58266	5.02431e-07	-1.95765	7.09688e-07
RLK-Pelle_LRR-XI-1	CotAD_34286	0.190404	0.298508	-0.046839	0.749236	0.12685	0.410211	0.333679	0.0188985	0.106504	0.344962	0.0347403	0.717487	-0.00626133	0.948027
RLK-Pelle_LRR-XI-1	CotAD_47868	-0.0695145	0.698882	0.064716	0.692307	0.0239797	0.848555	0.102029	0.224057	-0.170999	0.0326694	-0.600953	0.00149812	-0.412224	0.0223287
RLK-Pelle_LRR-XI-1	CotAD_03134	-2.29102	0.000493523	0.213043	0.204362	-1.23924	1.94478e-06	-0.146798	0.0222903	-0.762442	3.29534e-05	-1.00096	0.000111651	-0.51041	0.000308002
RLK-Pelle_LRR-XI-1	CotAD_47867	-0.208127	0.243643	0.260165	0.108243	-0.259715	0.0125315	0.110135	0.263671	-0.05294	0.486462	-0.181957	0.134894	-0.140146	0.103464
RLK-Pelle_LRR-XI-1	CotAD_14939	0.0495785	0.774249	0.107734	0.456763	0.243834	0.0332364	-0.354593	0.00284218	0.087345	0.248016	0.204057	0.107986	-0.106966	0.440394
RLK-Pelle_LRR-XI-1	CotAD_36058	-1.32667	0.000403849	1.24709	0.000699933	0.315491	0.00309683	0.150332	0.0266182	-0.396309	2.00621e-05	-2.34107	1.28261e-05	-2.38543	1.46807e-08
RLK-Pelle_LRR-XI-1	CotAD_59386	0.974527	0.00170476	-0.843718	0.179662	-0.664637	3.12677e-05	0.109848	0.153862	-0.588503	1.28295e-06	-1.26548	1.64121e-07	-0.460248	5.91554e-05
RLK-Pelle_LRR-XI-1	CotAD_71506	-1.214	0.00115733	0.462194	0.0235558	2.25154	2.87938e-08	-3.33708	1.75427e-11	0.268239	0.000731958	0.6131	8.30873e-05	-1.8499	2.01308e-06
RLK-Pelle_LRR-XI-1	CotAD_17222	-0.87754	0.00876172	0.895888	0.000687686	-2.27185	2.77198e-07	-0.166027	0.03642	-1.24704	2.85273e-07	-1.88603	3.43652e-08	-0.026202	0.678064
RLK-Pelle_LRR-XI-1	CotAD_03099	-0.423157	0.0809104	0.144218	0.396921	-1.26549	7.26565e-07	-0.0547063	0.269979	-0.366431	0.000251542	-0.322696	0.028411	0.462989	0.000675272
RLK-Pelle_LRR-XI-1	CotAD_22778	-1.90203	0.00152305	0.496748	0.0108092	-1.88498	4.99189e-07	-0.327574	0.00015456	0.280165	0.00054427	2.46367	1.84522e-08	-0.315418	0.00328331
RLK-Pelle_LRR-XI-1	CotAD_47446	-1.29149	0.000834041	-0.462268	0.154577	-2.07495	5.16997e-08	-0.236974	0.0020152	-1.18235	1.05725e-07	-3.28613	1.46424e-07	-0.679957	0.000703441
RLK-Pelle_LRR-XI-1	CotAD_08452	0.148322	0.387698	-0.173455	0.28599	0.226963	0.0189098	0.480587	0.00361236	-0.188406	0.123832	-0.205981	0.272355	-0.246598	0.0336398
RLK-Pelle_LRR-XI-1	CotAD_47865	0.14833	0.424887	-0.149572	0.335093	0.243794	0.0753247	-0.0403167	0.549884	0.029711	0.695313	0.0612447	0.573606	0.0889677	0.444995
RLK-Pelle_LRR-XI-1	CotAD_13406	0.130283	0.446729	-0.316541	0.0499863	0.144732	0.265065	-0.127475	0.0935049	0.0471997	0.747769	-0.0152027	0.935377	-0.53784	0.00043962
RLK-Pelle_LRR-XI-1	CotAD_06290	0.062748	0.710137	0.048857	0.733206	0.195531	0.256124	0.27191	0.00859138	0.258012	0.00614475	0.13162	0.21287	0.077606	0.464963
RLK-Pelle_LRR-XI-1	CotAD_64056	-0.482028	0.0817585	-0.700326	0.0572496	-2.40472	1.44673e-08	0.205251	0.00523588	-0.597477	2.80016e-06	0.092544	0.258196	0.504472	0.00016715
RLK-Pelle_LRR-XI-1	CotAD_00656	-0.097443	0.561479	-0.487295	0.0128818	-0.927589	0.00809364	0.220086	0.0150166	-0.947105	1.54433e-06	-0.726701	0.00589958	-0.251535	0.316835
RLK-Pelle_LRR-XI-1	CotAD_49044	-0.035504	0.830195	-0.217044	0.153038	-0.338584	0.0545106	0.209142	0.0382264	-0.528307	2.01303e-05	-0.149415	0.125268	0.0862353	0.410807
RLK-Pelle_LRR-XI-2	CotAD_31665	-1.41855	0.00348405	-1.84099	0.000776835	1.26744	7.54129e-07	-0.187289	0.0155033	-1.73184	1.92059e-09	0.641217	0.00037215	-1.62046	1.51388e-06
RLK-Pelle_LRR-XI-2	CotAD_01890	-0.154088	0.374971	-0.0823	0.805464	1.28882	2.38318e-05	-0.203429	0.0526665	0.146442	0.0681796	0.014929	0.894801	-0.093027	0.50517
RLK-Pelle_LRR-XII-1	CotAD_37359	0.164704	0.405174	-0.214895	0.257476	2.65551	9.22847e-07	-0.093892	0.379125	-0.243901	0.00171653	-0.279656	0.0506997	-0.297538	0.0529576
RLK-Pelle_LRR-XII-1	CotAD_56975	-1.38455	0.000566484	-0.240112	0.154915	0.940076	5.27686e-05	0.0263737	0.811963	-0.264099	0.00504531	-0.209898	0.0222782	-0.998957	9.59102e-06
RLK-Pelle_LRR-XII-1	CotAD_56596	0.410359	0.048499	-0.23153	0.119235	1.28827	8.70775e-06	-0.525546	0.000313176	-1.73828	2.91178e-08	0.750285	0.000692791	-2.23086	2.35234e-08
RLK-Pelle_LRR-XII-1	CotAD_56979	-0.386293	0.0769019	-0.0932065	0.562055	1.18739	2.07835e-05	-0.823608	0.00011914	0.0614233	0.243848	-0.0816447	0.614435	-0.808029	1.52719e-05
RLK-Pelle_LRR-XII-1	CotAD_00978	0.218468	0.224802	-0.11664	0.398756	0.152371	0.0885977	0.10103	0.170496	0.352963	0.00873311	0.560954	0.0115244	-0.103458	0.439377
RLK-Pelle_LRR-XIIIa	CotAD_01050	-0.050464	0.760577	-0.019272	0.896139	-0.0666635	0.527178	0.00508933	0.95847	-0.00134833	0.985924	0.0321713	0.791245	-0.0391933	0.790292
RLK-Pelle_LRR-XIV	CotAD_08372	0.395712	0.0683642	-0.181625	0.231081	-0.293429	0.00824913	0.435508	0.000297663	0.584509	5.53972e-05	-0.784887	2.30762e-05	1.0791	2.27877e-06
RLK-Pelle_LRR-XIV	CotAD_56131	-0.301615	0.160993	-0.224785	0.275145	0.339853	0.0813329	0.339416	0.00643685	0.314082	0.0232222	0.450004	0.0205399	0.246882	0.23021
RLK-Pelle_LRR-XV	CotAD_15772	0.306715	0.126923	-0.0453715	0.774151	0.040464	0.727475	-0.042243	0.630779	0.226154	0.0321479	-0.196102	0.167843	-0.20408	0.174125
RLK-Pelle_LysM	CotAD_65258	-0.766687	0.00979115	-0.671551	0.026864	0.353226	0.000941695	0.0466407	0.368634	-0.160512	0.0143068	-0.161639	0.0480356	-0.23963	0.0468863
RLK-Pelle_LysM	CotAD_35107	0.410647	0.0666673	-0.118021	0.486154	-0.78731	0.000359396	0.34788	0.00173921	0.198344	0.00171233	-0.863945	1.30473e-05	0.870872	0.000188304
RLK-Pelle_PERK-1	CotAD_51210	-1.48199	0.000869624	-0.826373	0.00820652	-0.0600722	0.531864	-0.0946907	0.136905	-0.0902883	0.0838853	-0.872975	2.14642e-06	0.60709	1.68097e-05
RLK-Pelle_PERK-1	CotAD_09325	-0.132455	0.481539	0.168988	0.400553	0.00782667	0.959098	-0.121286	0.165393	-0.523993	0.00157305	-0.556727	6.72588e-05	0.261848	0.0854241
RLK-Pelle_PERK-1	CotAD_51974	0.306938	0.137338	0.140321	0.433395	0.492131	0.000888362	1.7683	2.76368e-09	0.442204	0.00800185	0.242944	0.171936	-0.206096	0.105614
RLK-Pelle_PERK-1	CotAD_21998	-0.251088	0.210711	-0.903566	0.0609513	0.472953	0.000286913	0.147544	0.0219869	-0.502323	0.00186487	0.079251	0.40278	0.565161	0.000277457
RLK-Pelle_PERK-1	CotAD_76343	-0.075157	0.659828	-0.556532	0.0263638	0.275664	0.0834702	0.354179	0.0214981	0.396648	0.00046973	-0.261393	0.0069178	0.798695	0.000225955
RLK-Pelle_PERK-1	CotAD_29268	-0.548018	0.0398128	1.01447	0.000694206	0.825906	0.000237388	0.0528717	0.433928	-0.214099	0.00919544	-0.0962087	0.170944	0.806069	1.73959e-06
RLK-Pelle_PERK-1	CotAD_30291	0.017848	0.932963	-0.16992	0.267921	-0.233107	0.00835145	0.260871	0.00881862	0.352949	0.000808201	0.127815	0.585273	1.28923	0.000102638
RLK-Pelle_PERK-2	CotAD_21902	-0.085388	0.63204	-0.159546	0.263835	-0.0294583	0.751568	0.226657	0.0179776	-0.061681	0.282474	-0.306508	0.0144808	-0.164857	0.301601
RLK-Pelle_RKF3	CotAD_36392	0.153981	0.473536	-0.205843	0.154941	0.000850333	0.991153	0.114321	0.0439488	0.47166	0.00116472	-0.0234093	0.766521	-0.134978	0.155331
RLK-Pelle_RKF3	CotAD_12945	0.465774	0.0390936	-0.166037	0.350325	-0.190283	0.202114	0.635979	0.000238336	1.839	8.48867e-09	1.08457	0.00283066	2.39549	1.60517e-06
RLK-Pelle_RLCK-II	CotAD_60213	-0.067335	0.718076	-0.303699	0.080628	0.211764	0.111862	0.610356	7.23323e-05	1.12033	2.99635e-07	0.0617237	0.807553	0.529435	0.00466798
RLK-Pelle_RLCK-II	CotAD_27929	0.219562	0.222353	-0.182628	0.255571	0.547568	0.000214605	0.285871	0.00736984	0.146959	0.0505673	-0.167071	0.150259	0.42414	0.000604673
RLK-Pelle_RLCK-IV	CotAD_28948	-0.677431	0.0650613	-1.09868	0.00951913	1.14999	3.22095e-06	0.216658	0.0559393	0.209336	0.00581348	-0.0367693	0.817044	0.334258	0.0783356
RLK-Pelle_RLCK-IV	CotAD_26234	-0.270699	0.188206	0.082161	0.608592	0.311041	0.00672168	-0.026676	0.656031	0.285347	0.000393248	0.649295	0.00033858	0.194161	0.0558169
RLK-Pelle_RLCK-IXa	CotAD_17334	-0.979939	0.00170224	0.091681	0.590729	-0.475818	0.00384822	-0.0195803	0.79871	-0.81147	1.27598e-05	-0.438874	0.00401206	-0.239277	0.0692316
RLK-Pelle_RLCK-IXa	CotAD_71923	-0.376696	0.114546	-0.274079	0.0743572	-4.12863	4.75499e-09	-0.580612	5.45147e-06	-0.763005	6.08887e-05	-2.7756	3.73149e-08	0.594434	0.000958187
RLK-Pelle_RLCK-IXa	CotAD_10084	-1.55554	0.000316811	-0.548689	0.00985887	-1.00223	2.70955e-06	-0.293375	0.00156423	-0.720377	3.28395e-06	-0.793873	4.20056e-06	-0.177321	0.0772709
RLK-Pelle_RLCK-IXb	CotAD_17003	0.165867	0.338664	-0.216101	0.196489	0.0908157	0.740943	0.066357	0.626551	-0.297912	0.0094868	-0.06851	0.672922	-0.76001	1.9046e-05
RLK-Pelle_RLCK-IXb	CotAD_65319	-0.0278705	0.866912	-0.0298395	0.829576	0.151871	0.385977	0.174551	0.0205357	-0.102401	0.183308	-0.165536	0.0801403	0.0449707	0.628423
RLK-Pelle_RLCK-IXb	CotAD_57845	-0.495864	0.0255344	0.329143	0.0941757	0.293831	0.0118651	-0.444533	0.000103595	0.133734	0.0785433	-0.314143	0.00447119	-0.147786	0.0257456
RLK-Pelle_RLCK-IXb	CotAD_69756	-0.676014	0.0402478	0.291334	0.0695508	0.544685	9.46503e-05	-0.454805	3.40307e-05	0.414457	9.2831e-05	0.301151	0.0122615	-1.32628	9.52609e-06
RLK-Pelle_RLCK-IXb	CotAD_04635	0.413157	0.0510836	-0.520907	0.0398069	0.06826	0.61346	-0.0384587	0.607248	0.088186	0.17281	0.017541	0.851497	0.0170637	0.916665
RLK-Pelle_RLCK-IXb	CotAD_47843	-0.068785	0.682172	0.0782735	0.63557	0.421003	0.00381345	-0.18238	0.0702726	-0.0958313	0.224804	-0.0670353	0.598501	-0.08267	0.33219
RLK-Pelle_RLCK-IXb	CotAD_67406	0.272586	0.17097	0.109239	0.449194	0.333087	0.00911383	0.479341	0.000178797	-0.160653	0.122609	-0.049704	0.710116	0.316082	0.013995
RLK-Pelle_RLCK-V	CotAD_29600	-0.944606	0.0051999	-0.872641	0.141316	0.208279	0.0121071	0.276493	0.00641014	-0.185241	0.00933583	-0.922087	0.000225049	2.05989	2.11536e-06
RLK-Pelle_RLCK-V	CotAD_36591	0.218774	0.223135	-0.282627	0.18325	-1.03658	3.8217e-05	-0.130804	0.0374518	-0.750744	3.39419e-06	-1.15103	1.35234e-05	0.13767	0.0890747
RLK-Pelle_RLCK-V	CotAD_56361	-1.6294	0.00163176	-1.2648	0.026869	0.432089	0.000325584	-0.183807	0.00979073	-0.307472	0.00165506	-0.985719	4.96741e-06	0.744794	4.68563e-05
RLK-Pelle_RLCK-V	CotAD_53338	-0.600487	0.0450635	0.109289	0.499437	-2.12185	1.5147e-06	0.225755	0.00494409	-0.908799	3.18322e-07	-1.42091	3.66685e-06	-0.127007	0.145916
RLK-Pelle_RLCK-V	CotAD_31754	0.152384	0.409041	0.327854	0.184505	-3.49064	1.01649e-07	-0.634073	0.000146036	-1.37445	2.14154e-07	-3.59203	4.3762e-08	0.485058	0.00016315
RLK-Pelle_RLCK-V	CotAD_31340	-0.205176	0.271321	-0.0462815	0.777311	0.18591	0.222239	0.215417	0.183665	-0.116076	0.122868	-1.03653	0.000252213	0.337648	0.0128687
RLK-Pelle_RLCK-V	CotAD_35157	0.425661	0.206911	0.457898	0.176442	-2.07297	3.98503e-07	0.19966	0.00542435	-0.999941	2.24714e-07	-2.07133	1.39472e-08	-1.91133	1.08394e-08
RLK-Pelle_RLCK-VI	CotAD_27121	-0.462312	0.0380848	0.4065	0.0736671	-2.11814	7.29211e-08	0.118814	0.090287	-0.625629	1.03344e-05	-1.58016	2.50443e-08	0.918738	6.69804e-05
RLK-Pelle_RLCK-VI	CotAD_64733	-1.00317	0.00155614	1.68203	0.00439866	-2.73006	2.2389e-07	-0.17644	0.0257002	-0.710502	1.9025e-06	-0.788785	0.000732188	-0.190889	0.0106629
RLK-Pelle_RLCK-VI	CotAD_39006	1.18878	0.00068601	0.183148	0.238845	0.326873	0.0106775	0.13048	0.249011	0.219825	0.0529139	-0.224387	0.0300159	-0.052503	0.630412
RLK-Pelle_RLCK-VI	CotAD_66328	0.0040545	0.983422	-0.243186	0.100603	0.052417	0.702116	-0.112204	0.225134	0.013274	0.875026	0.21999	0.0726583	0.483351	0.0170298
RLK-Pelle_RLCK-VI	CotAD_73205	-0.761335	0.00486632	0.390972	0.10713	-1.3901	0.000309107	-0.244393	0.0567246	-0.347439	0.000639418	3.16309	1.41529e-09	-1.08119	9.074e-07
RLK-Pelle_RLCK-VI	CotAD_70133	-0.842986	0.00336477	0.698352	0.0245516	-2.13631	3.07787e-07	0.277533	0.0003395	-0.610802	1.92024e-06	0.0233863	0.725494	-0.822157	2.22581e-06
RLK-Pelle_RLCK-VI	CotAD_53175	-0.0388775	0.82402	-0.113965	0.512654	-0.956953	7.907e-05	0.608092	0.000232883	1.1952	2.6965e-06	0.868274	0.00538258	-0.127839	0.3798
RLK-Pelle_RLCK-VIIa-1	CotAD_04614	0.321848	0.113634	0.155402	0.39822	-0.0868682	0.394102	0.348058	0.000787138	1.61859	6.18068e-08	0.858121	0.000698137	3.07449	8.6458e-09
RLK-Pelle_RLCK-VIIa-1	CotAD_32701	0.203192	0.316035	-0.263612	0.268214	0.298442	0.0261664	0.209128	0.0502751	-0.123951	0.0700954	-0.148791	0.136547	0.136897	0.181902
RLK-Pelle_RLCK-VIIa-1	CotAD_72643	0.32986	0.0929266	0.263587	0.0904034	0.769679	0.000680864	0.0730383	0.273016	0.545043	0.000231635	-0.0776523	0.429373	0.754254	4.66867e-05
RLK-Pelle_RLCK-VIIa-1	CotAD_49587	-0.066902	0.69079	0.161498	0.325192	0.57921	0.00124525	0.412731	0.000203064	0.469844	0.00012696	0.394065	0.0138431	0.934068	0.000448109
RLK-Pelle_RLCK-VIIa-1	CotAD_18094	-1.11296	0.00294592	0.655034	0.00469822	0.356288	0.0146017	-0.871024	4.31612e-05	-0.103899	0.197763	0.156467	0.186225	-0.339065	0.00484905
RLK-Pelle_RLCK-VIIa-1	CotAD_35331	0.481318	0.0291406	0.292729	0.0917164	0.831654	1.18833e-05	-0.377607	0.000488205	0.546593	6.72348e-06	0.475932	0.000181175	-0.000918	0.988489
RLK-Pelle_RLCK-VIIa-1	CotAD_22112	0.0575635	0.728456	-0.131181	0.34496	0.14495	0.32093	-0.110898	0.0971832	0.181743	0.0121564	0.262262	0.0674275	0.37761	0.00872184
RLK-Pelle_RLCK-VIIa-1	CotAD_51121	-0.087128	0.636104	-0.03382	0.801386	0.178839	0.12907	0.048528	0.414946	0.135555	0.0814662	0.130119	0.166859	-0.156196	0.155568
RLK-Pelle_RLCK-VIIa-1	CotAD_52393	0.21485	0.273962	-0.144287	0.430832	-0.0344343	0.803356	0.357128	0.0257711	0.134967	0.0996902	0.147994	0.347998	0.0274553	0.744197
RLK-Pelle_RLCK-VIIa-1	CotAD_29148	0.0097985	0.952636	-0.167741	0.337223	-0.366208	0.0405804	0.108157	0.215788	-0.363399	0.005021	-0.382818	0.00169513	0.180554	0.0803055
RLK-Pelle_RLCK-VIIa-2	CotAD_33383	0.827858	0.00485821	-0.12183	0.391225	0.961203	6.15703e-06	-0.150851	0.0475189	0.289382	0.00241318	0.327257	0.00554088	-0.966236	0.000111592
RLK-Pelle_RLCK-VIIa-2	CotAD_03375	0.456507	0.0341708	-0.191473	0.305696	0.891099	0.000408841	-0.0732237	0.268678	0.498103	4.48271e-05	0.755005	0.000320248	0.459152	0.000833798
RLK-Pelle_RLCK-VIIa-2	CotAD_40205	1.15815	0.00392303	0.384314	0.0551013	-0.332976	0.00126277	0.064091	0.220674	1.40556	9.29194e-09	2.18117	4.06713e-09	-0.21687	0.00395912
RLK-Pelle_RLCK-VIIa-2	CotAD_12449	0.571195	0.0176842	-0.124284	0.43517	0.183965	0.255465	0.135045	0.0537742	-0.083532	0.452592	-0.00444733	0.975075	0.321484	0.00807387
RLK-Pelle_RLCK-VIIa-2	CotAD_38764	-0.327448	0.126187	-0.067522	0.663785	0.489841	0.0198804	0.134531	0.0348195	-0.257197	0.0398207	-0.136897	0.157178	0.503541	0.00013911
RLK-Pelle_RLCK-VIIa-2	CotAD_66477	4.09817	3.8423e-05	-0.527631	0.0140529	0.389701	0.00144997	-0.007615	0.893629	0.317743	0.000391499	-0.472332	0.00119403	-0.0610303	0.498396
RLK-Pelle_RLCK-VIIa-2	CotAD_70195	1.51145	0.00126957	0.382793	0.0303834	1.41989	7.2481e-06	-0.89869	2.93156e-06	2.35498	3.84858e-10	3.14159	4.43326e-10	-0.385455	0.000499784
RLK-Pelle_RLCK-VIIa-2	CotAD_74063	-0.885514	0.00277738	0.479228	0.0275416	-0.0859507	0.297778	-0.0679933	0.282554	-0.313808	0.00235502	-0.532756	0.0011883	-1.03575	4.00102e-06
RLK-Pelle_RLCK-VIIa-2	CotAD_16227	1.68644	0.00392104	-0.351139	0.0656831	0.955844	1.7548e-05	0.0973997	0.111115	0.918225	2.51745e-06	0.470995	0.000272904	1.35238	3.11602e-06
RLK-Pelle_RLCK-VIIa-2	CotAD_14641	0.278477	0.245787	-0.149663	0.595987	-0.396059	0.000560438	0.642574	1.13443e-05	0.12935	0.111198	0.0217977	0.915996	1.7656	3.91143e-05
RLK-Pelle_RLCK-VIIa-2	CotAD_65513	2.68311	1.42177e-05	-0.330471	0.0542165	-0.1494	0.285737	0.34931	0.00028524	1.16089	3.02727e-08	2.05953	3.85204e-06	0.664501	0.000463548
RLK-Pelle_RLCK-VIIa-2	CotAD_42347	0.0333155	0.840064	-0.080565	0.545447	0.184447	0.271086	0.0173053	0.887745	0.171125	0.00939797	0.0602043	0.612113	-0.20046	0.076413
RLK-Pelle_RLCK-VIIa-2	CotAD_65054	0.794506	0.0277627	-0.408924	0.0359355	2.90925	6.9242e-08	-0.009715	0.906012	0.498882	0.0112227	0.002627	0.975775	-0.56159	0.00226392
RLK-Pelle_RLCK-VIIa-2	CotAD_51526	-1.05789	0.00400965	-0.478217	0.0541039	-2.45586	2.68303e-08	-0.152922	0.108499	-0.681881	7.39305e-06	-2.03487	6.3172e-07	0.437354	0.000161656
RLK-Pelle_RLCK-VIIa-2	CotAD_09512	-0.097498	0.573185	0.143074	0.319326	1.0018	2.8965e-06	-0.396048	0.00013308	0.129059	0.0545987	1.77035	4.68914e-07	-0.69765	0.000133039
RLK-Pelle_RLCK-VIIa-2	CotAD_04639	0.363646	0.0722355	-0.181898	0.628596	0.212524	0.0219377	0.111666	0.0501789	-0.306162	0.000279104	-0.122835	0.274106	0.205593	0.0370417
RLK-Pelle_RLCK-VIIa-2	CotAD_06790	-0.071725	0.901352	-0.484777	0.0498363	0.310776	0.0493096	-0.083728	0.365565	0.258191	0.0423661	-1.79193	1.28291e-06	0.58773	8.2523e-05
RLK-Pelle_RLCK-VIIa-2	CotAD_05443	0.000765	0.996324	-0.137249	0.36605	0.230605	0.154144	-0.0370073	0.750132	0.0957473	0.339017	-0.363208	0.000869995	-0.563327	0.000345353
RLK-Pelle_RLCK-VIIa-2	CotAD_26427	-0.446618	0.0363374	0.118042	0.465022	-0.241742	0.176709	0.544307	6.46247e-06	0.0907667	0.150349	0.19312	0.112218	1.3538	0.000282746
RLK-Pelle_RLCK-VIIa-2	CotAD_60409	-0.200953	0.27209	0.524727	0.0868367	0.696068	3.52857e-05	0.224131	0.0249129	-0.182727	0.00589498	-1.21865	8.91923e-07	0.4464	8.60915e-05
RLK-Pelle_RLCK-VIIa-2	CotAD_16641	-0.382732	0.204823	-0.277084	0.233676	1.46876	1.02366e-05	-0.900417	7.23064e-07	0.832787	1.05147e-06	0.580319	0.000422377	1.67119	2.46206e-07
RLK-Pelle_RLCK-VIIa-2	CotAD_56524	-0.505418	0.086391	-0.290463	0.13381	-0.648509	0.000279139	0.0975827	0.157755	-0.0543143	0.360768	-0.297514	0.0156537	-0.38986	0.00210977
RLK-Pelle_RLCK-VIIa-2	CotAD_09513	-0.592319	0.0132347	-1.25841	0.000130322	0.0202088	0.79375	-0.0733057	0.188384	0.22293	0.00504981	0.324795	0.00314131	-1.12987	7.12624e-07
RLK-Pelle_RLCK-VIIa-2	CotAD_38555	0.0975005	0.585508	0.054426	0.682879	-0.124535	0.328927	0.205276	0.178623	0.108092	0.266945	0.376221	0.0653143	0.420658	0.00921467
RLK-Pelle_RLCK-VIIa-2	CotAD_34120	0.453546	0.0357148	-0.0422525	0.751157	0.187367	0.0199044	-0.0464613	0.676148	-0.00917833	0.925296	0.459933	0.0232558	-0.322336	0.000663599
RLK-Pelle_RLCK-VIIa-2	CotAD_58846	0.27321	0.14485	0.0837325	0.543823	-0.089631	0.343329	0.166192	0.186544	0.17315	0.00982541	0.459058	0.0105192	0.44573	0.0162092
RLK-Pelle_RLCK-VIIa-2	CotAD_36679	0.292816	0.150575	-0.074025	0.640929	0.336481	0.0478398	-0.0447587	0.548518	-0.257919	0.00309855	-0.173052	0.0891011	-0.196798	0.064665
RLK-Pelle_RLCK-VIIa-2	CotAD_22071	0.364144	0.0726033	-0.363554	0.0570336	0.308912	0.0226882	0.146661	0.112383	0.176606	0.00778604	0.109139	0.149909	0.267664	0.0706001
RLK-Pelle_RLCK-VIIa-2	CotAD_18756	-0.707341	0.0171252	0.005211	0.970395	-0.0399245	0.789896	-0.577405	1.54192e-05	1.86772	2.77024e-07	1.75522	4.10794e-05	-1.52258	1.1981e-05
RLK-Pelle_RLCK-VIIa-2	CotAD_23042	0.175532	0.331011	-0.249093	0.141043	0.579563	0.00262455	-0.147084	0.148703	-0.134742	0.0998207	0.0901713	0.567274	0.106564	0.23517
RLK-Pelle_RLCK-VIIa-2	CotAD_49753	0.052451	0.770517	-0.231445	0.127419	0.0267368	0.786998	-0.0140007	0.876719	-0.092535	0.343053	-0.122798	0.172427	0.193152	0.119413
RLK-Pelle_RLCK-VIII	CotAD_05974	0.958309	0.00215742	0.124004	0.4351	0.684554	3.85012e-05	0.025436	0.684384	-0.0483617	0.546987	0.500436	0.0133538	-0.527631	0.00136902
RLK-Pelle_RLCK-VIII	CotAD_25783	-0.327289	0.0924231	-0.139699	0.349597	-0.389383	0.00108731	-0.331165	0.000300774	-0.263997	0.000346488	-0.080596	0.260336	-0.0909123	0.165222
RLK-Pelle_RLCK-VIII	CotAD_38702	0.047199	0.801393	-0.0310815	0.812617	-0.366675	0.00536212	0.743682	8.49771e-07	-1.40065	2.45042e-07	-2.05441	2.6247e-08	-0.79804	4.50437e-05
RLK-Pelle_RLCK-VIII	CotAD_21480	0.0548285	0.742205	-0.205068	0.197946	0.373659	0.0362744	0.125347	0.269659	-0.480383	0.000225542	-0.061215	0.66349	0.146808	0.0916798
RLK-Pelle_RLCK-VIII	CotAD_30438	-0.701447	0.0112498	0.105905	0.51733	0.307712	0.00656488	-0.496092	9.23539e-06	-0.348439	0.00109619	-0.527826	0.000793619	-0.573427	7.8827e-05
RLK-Pelle_RLCK-VIII	CotAD_26527	0.182557	0.301028	-0.0426095	0.742862	0.093804	0.2052	-0.0186787	0.844041	-0.147135	0.079711	0.160573	0.293473	0.357541	0.0839592
RLK-Pelle_RLCK-VIII	CotAD_60487	0.428441	0.041687	0.0261755	0.843196	0.391367	0.00281999	0.532605	7.42993e-06	0.456665	1.76149e-05	0.215696	0.162742	1.189	5.04646e-06
RLK-Pelle_RLCK-VIII	CotAD_36592	0.208216	0.246505	-0.122457	0.368426	0.115363	0.35729	0.0954663	0.244771	-0.235665	0.000520304	-0.00169733	0.990435	-0.112794	0.127992
RLK-Pelle_RLCK-X	CotAD_44559	-0.183945	0.293785	0.31697	0.0604271	-0.440403	0.0352902	0.161371	0.0351842	-0.240199	0.00311552	-0.837669	0.000160816	0.478402	0.00918602
RLK-Pelle_RLCK-XI	CotAD_01498	-1.20778	0.000677352	0.466207	0.0152586	-0.424401	0.000511886	-0.012518	0.803919	-0.344114	0.00201151	0.189768	0.0293115	-0.237265	0.0128746
RLK-Pelle_RLCK-XII-1	CotAD_58349	-0.0674745	0.760546	-0.343667	0.121206	-0.269517	0.003935	-0.431165	3.91826e-05	0.671294	4.24165e-06	0.904245	1.73179e-06	-0.154675	0.0526475
RLK-Pelle_RLCK-XII-1	CotAD_18906	-1.18786	0.0110762	0.0764735	0.597139	-2.13211	3.57463e-07	-0.366292	0.000384199	-0.81962	2.16587e-05	-1.55521	7.26669e-08	-0.639605	9.61982e-05
RLK-Pelle_RLCK-XII-1	CotAD_09467	0.30268	0.117237	-0.309513	0.150839	-0.267433	0.0853177	0.053375	0.617663	-0.23031	0.0438599	-0.69477	0.0215606	0.0491123	0.735745
RLK-Pelle_RLCK-XII-1	CotAD_18490	-0.556585	0.0406977	-0.436892	0.232318	-0.783395	5.15182e-05	-0.186422	0.018968	-0.946928	7.92235e-07	-2.6434	5.53999e-09	-0.659218	6.87509e-05
RLK-Pelle_RLCK-XII-1	CotAD_27777	-0.386519	0.0574563	0.461851	0.275352	0.72769	8.45905e-05	0.548659	2.35954e-05	0.264222	0.0184907	0.209588	0.0624411	0.945919	0.000134601
RLK-Pelle_RLCK-XII-1	CotAD_42360	-0.528309	0.038158	0.679296	0.0120709	-0.507306	0.000120096	0.486113	1.32294e-05	-0.489221	1.04289e-05	-0.240198	0.00629725	0.205011	0.00777103
RLK-Pelle_RLCK-XII-1	CotAD_19798	-0.702026	0.0141957	0.283534	0.117178	-0.354376	0.0016909	-0.450324	3.41917e-05	-0.633172	4.95773e-05	0.322733	0.00181644	-0.741882	6.09171e-06
RLK-Pelle_RLCK-XII-1	CotAD_64527	-0.680638	0.00851057	-0.092152	0.501633	-0.284059	0.0101252	0.0752927	0.231977	0.074995	0.293412	-0.438931	0.0109766	0.38733	0.00693616
RLK-Pelle_RLCK-XII-1	CotAD_11335	-0.625222	0.0108209	0.131281	0.362764	-0.65353	0.001245	-0.429494	0.000111044	-0.554142	3.02941e-05	0.321054	0.00410267	-0.497725	6.68978e-05
RLK-Pelle_RLCK-XII-1	CotAD_67438	0.264118	0.162387	-0.179699	0.243894	-0.0162475	0.865452	0.246592	0.00468681	0.247276	0.0133532	-0.125177	0.288339	-0.247743	0.0765219
RLK-Pelle_RLCK-XII-2	CotAD_23997	0.004173	0.980339	-0.0430235	0.777366	-0.135774	0.0907105	-0.0202187	0.774113	0.042844	0.691698	0.107574	0.223841	-0.0396813	0.600549
RLK-Pelle_RLCK-XV	CotAD_01449	-1.16897	0.00223567	0.621297	0.0441554	0.32122	0.0027534	-0.208952	0.0069507	-0.094862	0.0745058	-0.820291	2.72244e-06	-0.448007	6.37227e-05
RLK-Pelle_RLCK-XV	CotAD_49168	-0.088956	0.665627	0.0063475	0.973247	-0.101197	0.169373	-0.125075	0.0765464	0.029004	0.617023	0.228855	0.0134833	-0.225226	0.00652722
RLK-Pelle_RLCK-XVI	CotAD_01663	0.239709	0.199732	-0.0975165	0.649157	-0.345401	0.00332038	0.458727	0.00037151	-0.677895	5.31931e-05	-1.50685	3.69845e-06	-0.319193	0.0192627
RLK-Pelle_RLCK-XVI	CotAD_30041	0.0225785	0.912019	-0.177741	0.287438	-0.0994828	0.404909	0.107134	0.163374	0.0743253	0.252925	-0.21661	0.0957142	0.115029	0.308407
RLK-Pelle_SD-2b	CotAD_28560	-0.0966965	0.698407	-0.386553	0.033356	1.08865	5.18688e-05	-0.236279	0.0291337	-0.217728	0.0494574	0.795861	0.0016656	-0.136376	0.113625
RLK-Pelle_SD-2b	CotAD_28561	-0.0899065	0.595997	-0.202664	0.161906	0.348026	0.0356787	0.070998	0.212457	-0.0133237	0.839477	-0.102119	0.286364	-0.253757	0.0752907
RLK-Pelle_SD-2b	CotAD_53902	-0.676634	0.192811	-0.0159685	0.907096	1.81187	1.57082e-06	-0.522496	3.33597e-05	2.37561	8.5002e-08	1.54171	0.000193779	-0.530716	0.000120739
RLK-Pelle_SD-2b	CotAD_28570	-1.02221	0.0100364	0.737682	0.0205679	1.28081	4.34713e-06	-0.206727	0.00924352	-0.293374	0.000579706	0.0851643	0.432263	-0.731593	1.10867e-05
RLK-Pelle_SD-2b	CotAD_26091	0.663507	0.0245063	0.830133	0.0201179	3.22352	6.98633e-07	-0.757447	0.00052381	0.0222107	0.785913	0.349974	0.00591388	-1.1546	7.39603e-07
RLK-Pelle_SD-2b	CotAD_47907	0.142266	0.489983	0.0688585	0.747706	0.695513	8.29974e-05	0.513327	5.50025e-06	1.61606	3.027e-09	1.89537	3.34317e-08	-0.109469	0.0909197
RLK-Pelle_SD-2b	CotAD_28572	-0.638294	0.0140685	-0.698705	0.0195711	0.28906	0.00600686	-0.983335	3.06324e-07	-0.331064	0.000286123	0.646784	0.00268275	-0.121931	0.282633
RLK-Pelle_SD-2b	CotAD_00134	0.60305	0.021455	0.302824	0.108919	-0.0571547	0.618879	-0.0507613	0.34158	0.281419	0.000765129	-0.647593	2.84526e-05	-0.433312	0.00886925
RLK-Pelle_SD-2b	CotAD_66339	0.13839	0.431447	-0.177354	0.24454	0.131793	0.0976883	0.55085	0.000814621	0.0171163	0.819173	0.208726	0.126571	0.0884757	0.385451
RLK-Pelle_WAK	CotAD_64235	0.012977	0.945662	-0.04385	0.795194	0.482594	0.00175967	-0.00592033	0.958855	-0.0720483	0.209797	-0.142744	0.348244	-0.280082	0.0337269
RLK-Pelle_WAK	CotAD_75319	-0.555397	0.0178665	-0.0201935	0.898582	3.11839	8.03272e-07	-0.235719	0.00400093	0.680945	1.64759e-05	0.263487	0.0360792	-0.214061	0.0162807
RLK-Pelle_WAK	CotAD_62159	-0.0535275	0.76448	-0.179522	0.253753	0.167316	0.0902295	0.343636	0.00262491	0.206257	0.109362	-0.192028	0.0219943	-0.190509	0.0317862
RLK-Pelle_WAK_LRK10L-1	CotAD_03142	0.74469	0.0341973	-0.880129	0.00338358	0.824246	0.000205112	-0.703446	8.66664e-07	0.12961	0.0664502	-0.322197	0.016853	-1.72037	1.4284e-08
RLK-Pelle_WAK_LRK10L-1	CotAD_73343	-1.62471	0.000629152	-0.864925	0.11967	-4.34187	1.54352e-08	0.219528	0.00272572	-0.895872	5.81378e-08	-1.97381	3.13588e-07	0.328777	0.0659013
RLK-Pelle_WAK_LRK10L-1	CotAD_09360	0.417978	0.0450512	-0.010563	0.940419	0.226142	0.172174	-0.072953	0.340706	-0.118242	0.0424911	-0.123877	0.18239	-0.219263	0.048765
SCY1_SCYL2	CotAD_34782	-0.030661	0.85769	-0.0221335	0.888781	0.186603	0.0508112	0.104039	0.141973	0.0191317	0.888646	0.024767	0.827854	0.0336933	0.799537
STE_STE11	CotAD_55968	0.644415	0.171085	-0.146672	0.324417	0.000900667	0.994655	1.82384	1.10023e-08	3.14235	3.58267e-11	1.90828	0.000292016	2.971	1.36706e-07
STE_STE11	CotAD_08639	0.500798	0.0245549	0.14325	0.350026	0.145313	0.0877222	0.650015	1.06212e-05	1.01898	4.49012e-07	0.371713	0.00176121	0.458015	0.0049071
STE_STE11	CotAD_67466	0.128447	0.456891	-0.346884	0.104049	0.2239	0.0641663	0.956414	2.08853e-05	1.07118	2.41262e-05	0.150732	0.614071	1.55964	1.27985e-06
STE_STE11	CotAD_54535	0.460282	0.26491	-0.551074	0.139359	0.71323	7.54428e-05	-0.0938597	0.0976572	0.434869	0.000112395	1.04329	4.30915e-07	-0.464881	0.00154214
STE_STE11	CotAD_03736	-0.338379	0.113643	-0.452754	0.0486549	0.157652	0.105548	0.471306	0.000557552	0.00558767	0.931841	-0.303567	0.0676991	0.816138	0.00100816
STE_STE11	CotAD_69876	-0.705075	0.00661001	0.295804	0.187806	0.440282	0.000431017	-0.100548	0.0789511	0.0702483	0.129724	0.113085	0.185558	-0.34596	0.0054007
STE_STE11	CotAD_53208	-0.648057	0.0539785	-0.035089	0.830024	-1.81123	2.20804e-06	-0.232319	0.0079259	-0.945118	4.84533e-06	-1.38075	1.59642e-06	-0.504736	0.00116307
STE_STE11	CotAD_33183	0.971802	0.00625999	-0.532279	0.0249355	-0.0994053	0.484508	-0.997925	6.81418e-07	1.09853	4.36212e-07	2.22221	1.24668e-08	-1.07845	1.28851e-06
STE_STE11	CotAD_49868	0.227489	0.304853	-0.238611	0.107097	0.269881	0.111026	0.0169417	0.872285	0.311117	0.0577618	-0.0890207	0.444667	0.0127457	0.916501
STE_STE11	CotAD_22508	0.319616	0.107589	-0.078328	0.607081	-0.04197	0.71237	0.203314	0.0242193	0.378231	0.000313829	0.354781	0.0253679	-0.159093	0.326275
STE_STE11	CotAD_05828	-0.0102805	0.95065	-0.178397	0.270066	0.289789	0.00647852	0.0636057	0.499074	0.0802537	0.387218	-0.021627	0.891362	0.101397	0.142934
STE_STE11	CotAD_44892	0.24829	0.250094	-0.236574	0.17266	0.239533	0.0978286	0.107283	0.0785449	0.252114	0.019077	0.152525	0.125833	-0.0117923	0.847669
STE_STE11	CotAD_74996	-0.065199	0.695138	-0.221344	0.139716	0.131354	0.220046	0.219201	0.00813947	-0.152617	0.271334	0.086464	0.501837	0.161195	0.154751
STE_STE11	CotAD_65764	0.01207	0.941977	-0.127689	0.344745	0.00128617	0.988774	0.146069	0.0784429	-0.102109	0.205076	-0.0701723	0.477618	-0.235083	0.178547
STE_STE11	CotAD_01628	0.198577	0.326699	-0.365306	0.0353105	0.254509	0.102206	0.734479	4.68817e-06	5.24482	4.67292e-11	4.80353	6.37995e-11	-0.138693	0.0328374
STE_STE20-Fray	CotAD_30380	-0.189942	0.362115	1.33982	8.92568e-05	1.11552	2.10035e-06	-0.725358	0.00118343	0.355792	0.000348261	0.894273	2.36121e-06	-0.175033	0.0324066
STE_STE20-Fray	CotAD_53944	0.390895	0.0618497	0.0829615	0.591344	0.298315	0.0212368	0.138255	0.095978	-0.052423	0.569538	0.265935	0.237791	-0.319769	0.0245644
STE_STE20-Fray	CotAD_13284	0.333311	0.1349	0.002356	0.987562	0.414651	0.0422422	0.0125413	0.906415	-0.038251	0.736952	-0.0458123	0.77655	0.179247	0.172953
STE_STE20-Fray	CotAD_15648	0.0367505	0.824722	-0.017418	0.913369	0.287343	0.0474733	-0.17411	0.14731	0.464723	0.000405551	0.803822	0.000638996	-0.00554567	0.966037
STE_STE20-Pl	CotAD_65874	0.106574	0.553799	-0.0429415	0.781982	0.461057	0.00017864	0.268417	0.00539706	-0.0753573	0.200061	-0.426214	0.000644745	-0.394322	0.000264653
STE_STE20-Pl	CotAD_13166	0.0076775	0.974713	-0.083791	0.555368	0.185609	0.401217	0.180375	0.123203	-0.305452	0.0248664	-0.335015	0.0810875	-0.00876233	0.909956
STE_STE7	CotAD_21839	-0.11238	0.510846	0.106841	0.460302	0.533844	0.000958798	0.144661	0.0984949	0.723258	1.06027e-05	0.999612	1.23793e-05	-0.292978	0.0220481
STE_STE7	CotAD_10106	-0.969566	0.00240826	-0.0122755	0.946007	0.323095	0.00271494	-0.0117017	0.867442	0.253288	0.00041968	0.0616337	0.430874	-0.232024	0.016142
STE_STE7	CotAD_01560	0.008578	0.959429	-0.553238	0.00880778	0.100752	0.297628	0.309414	0.00319298	0.00120867	0.982159	-0.352521	0.00929898	0.202906	0.0526184
STE_STE7	CotAD_00381	0.314122	0.20254	-0.538686	0.0456116	0.206224	0.0155678	-0.233525	0.00161381	-0.2118	0.00511663	0.119189	0.12537	0.0249783	0.720951
STE_STE7	CotAD_06599	0.0509835	0.796771	-0.513162	0.125638	0.127954	0.217304	-0.0272703	0.762588	-0.0700897	0.526879	0.146277	0.0703464	0.0204303	0.787498
STE_STE-Pl	CotAD_08989	0.0206075	0.910669	-0.145857	0.302984	-0.15211	0.237389	0.169293	0.0519675	-0.139101	0.025811	-0.0111953	0.928267	0.194081	0.0165928
TKL_CTR1-DRK-1	CotAD_51697	-0.515157	0.0230403	-0.693811	0.00411401	-0.131572	0.0911109	-0.20012	0.00306914	-0.757271	1.0336e-06	-0.541541	6.56315e-05	0.000359667	0.995567
TKL_CTR1-DRK-2	CotAD_18721	0.069113	0.683925	0.185766	0.426705	-0.0243608	0.692981	0.239297	0.00167673	0.61728	1.12178e-05	0.675741	0.000676349	0.892203	0.000275253
TKL_CTR1-DRK-2	CotAD_60248	1.86548	0.000152251	0.8136	0.00883953	-0.394224	0.000741302	0.391937	0.000471382	0.804514	6.05656e-07	2.42273	4.20452e-09	0.178081	0.0163698
TKL_CTR1-DRK-2	CotAD_45253	0.553762	0.0424152	0.294326	0.116854	0.375688	0.00110383	-0.198483	0.0153889	0.721087	4.89711e-07	1.55001	2.91767e-08	-0.159058	0.0181091
TKL_CTR1-DRK-2	CotAD_58106	0.306235	0.150335	-0.0680985	0.762605	0.25297	0.00630724	-0.365331	5.44994e-05	-0.125557	0.0424754	0.430889	0.000852706	-0.305891	0.00142044
TKL_CTR1-DRK-2	CotAD_07997	0.012748	0.941123	-0.087023	0.615408	0.391584	0.00369075	-0.0546467	0.57528	-0.0473583	0.659202	0.0690653	0.661312	0.03099	0.749509
TKL-Pl-1	CotAD_60727	0.152586	0.385768	0.765515	0.00319629	1.49066	4.74831e-07	-0.112333	0.0363625	1.64832	2.22223e-09	1.24906	1.65441e-06	-0.633491	6.93709e-06
TKL-Pl-1	CotAD_75315	0.0836015	0.734104	0.07399	0.820246	0.140164	0.15506	0.719787	1.27501e-05	0.314202	0.034716	0.391872	0.446577	1.433	0.000111472
TKL-Pl-1	CotAD_49167	0.20721	0.279031	-0.216383	0.336538	0.00354833	0.96921	0.0258083	0.684124	-0.179033	0.0527384	0.0810697	0.55231	-0.335126	0.00909718
TKL-Pl-1	CotAD_00130	0.372232	0.0656693	-0.385921	0.0637133	0.348188	0.00278416	0.22229	0.039695	0.13632	0.151182	0.371776	0.00747309	0.300337	0.0335381
TKL-Pl-1	CotAD_53461	-0.0381885	0.834556	0.0005545	0.997524	0.0961828	0.432495	0.0663157	0.602716	-0.484269	0.000962048	0.223193	0.0252031	0.216434	0.219278
TKL-Pl-2	CotAD_72203	0.556918	0.0216953	-0.268761	0.14859	-0.27377	0.00312443	-0.0109063	0.846647	0.051323	0.233146	0.282754	0.00221254	0.312231	0.00147824
TKL-Pl-2	CotAD_75936	0.726114	0.0114041	-0.488683	0.0472767	0.0607273	0.391702	0.485364	4.40077e-05	0.299469	0.00675273	0.459468	0.00477166	1.32258	5.18487e-06
TKL-Pl-3	CotAD_62253	-0.227172	0.222202	0.712803	0.00483293	-0.0413495	0.606088	-0.152357	0.0479884	-0.691717	3.59857e-05	-0.298941	0.00306425	-1.01682	2.1458e-06
TKL-Pl-3	CotAD_33867	0.195852	0.276077	-0.450041	0.0518152	0.25252	0.16062	0.199454	0.0216763	-0.0536777	0.353734	-0.118789	0.183965	-0.111836	0.270753
TKL-Pl-4	CotAD_54145	-0.389066	0.0716955	-0.368818	0.125303	-0.276924	0.0150985	0.359175	0.000149513	0.554461	2.2498e-05	-0.194332	0.150075	1.05654	0.000154834
TKL-Pl-4	CotAD_33716	0.119005	0.486736	0.465745	0.0200493	0.526916	0.000422562	-0.0179587	0.796307	0.133267	0.227818	0.263014	0.0152231	-0.0331177	0.746049
TKL-Pl-4	CotAD_49903	0.089353	0.594385	0.0072665	0.972714	0.331338	0.0675801	-0.0602677	0.394742	-0.044081	0.709346	-0.0753087	0.545942	0.0396423	0.750197
TKL-Pl-4	CotAD_10117	-0.34447	0.0936647	-0.118378	0.472007	-0.163209	0.183624	-0.27733	0.0143886	0.0100367	0.916316	-0.0393347	0.764073	-0.78032	0.000924348
TKL-Pl-4	CotAD_05432	0.238411	0.200772	0.942598	0.00233715	-0.930756	6.14125e-06	0.243226	0.00746037	-0.536646	1.0721e-05	-1.22722	1.02891e-05	-0.240183	0.147126
TKL-Pl-4	CotAD_61960	-0.768374	0.00782822	-0.711833	0.0110113	-0.209763	0.0212278	0.0521683	0.516508	-0.419843	0.00132031	-0.149581	0.246832	-0.276205	0.0708931
TKL-Pl-4	CotAD_10266	1.00001	0.00153505	0.433354	0.0180772	0.617757	0.000129556	-0.138552	0.0254189	0.973744	1.51733e-07	1.38333	1.93517e-07	-0.67388	6.54163e-06
TKL-Pl-4	CotAD_40334	-0.584293	0.0140603	1.18316	0.00020394	-0.69989	0.000144565	-0.0756397	0.159874	2.04491	1.26385e-09	2.25522	2.94629e-08	0.088421	0.285963
TKL-Pl-4	CotAD_29319	0.161416	0.360224	0.031394	0.847919	0.13543	0.11933	0.0912293	0.094019	-0.0264713	0.548779	0.253327	0.00558204	-0.220665	0.00434787
TKL-Pl-4	CotAD_38791	0.170793	0.341403	0.241042	0.188507	0.287788	0.0129063	-0.164836	0.00627732	-0.089581	0.165461	0.146953	0.12086	-0.340582	0.00243691
TKL-Pl-4	CotAD_10575	0.373207	0.102701	0.11054	0.435774	0.35388	0.0232079	0.294201	0.00746059	0.751513	1.44744e-05	0.832701	4.31072e-05	0.297552	0.0702578
TKL-Pl-4	CotAD_05871	-0.088977	0.595214	0.087097	0.585378	0.565127	0.00476415	0.25539	0.0267369	0.015428	0.834282	-0.0181177	0.865177	0.0980493	0.505864
TKL-Pl-4	CotAD_46064	0.299754	0.15572	-0.030846	0.889554	0.555513	0.00679472	0.152733	0.133834	0.29999	0.00288312	0.201067	0.06751	0.079991	0.483218
TKL-Pl-4	CotAD_11614	0.181176	0.31253	0.0368125	0.784471	0.111554	0.325479	-0.196636	0.150004	-0.116587	0.291854	-0.005374	0.959724	-0.105569	0.29035
TKL-Pl-4	CotAD_18626	-0.127779	0.47052	0.071042	0.592125	-0.111259	0.220585	0.391974	0.000390565	0.169678	0.0542238	0.0866537	0.583465	-0.373712	0.0182736
TKL-Pl-4	CotAD_20697	-0.0222275	0.892786	0.0138235	0.918273	0.197755	0.0296742	-0.06622	0.404039	-0.196579	0.00505887	-0.149153	0.0993342	0.15668	0.133
TKL-Pl-5	CotAD_16201	-0.0921745	0.634787	0.0022765	0.990818	0.181567	0.17617	0.509027	2.10744e-05	-0.0479077	0.465128	-0.238237	0.125555	0.791618	0.000147566
TKL-Pl-5	CotAD_63499	2.0054	0.000586112	0.0661285	0.61306	0.631644	0.0111142	1.04891	6.3226e-08	3.03305	9.62871e-11	1.5684	2.83547e-07	1.55453	1.05558e-07
TKL-Pl-5	CotAD_00601	2.50029	8.84154e-05	-0.081176	0.549016	0.296373	0.0486856	2.10758	1.20174e-10	3.59602	5.69973e-10	1.90182	3.79861e-06	2.7681	4.81504e-09
TKL-Pl-5	CotAD_13204	-0.09551	0.642532	0.0680095	0.70371	0.233021	0.153619	0.0547633	0.428543	-0.205736	0.0141139	-0.366567	0.0355648	-0.374889	0.00300111
TKL-Pl-5	CotAD_14574	0.107032	0.558839	-0.169317	0.245338	0.0438652	0.765909	0.288804	0.0400459	-0.0627907	0.522998	0.0762277	0.595057	-0.0493623	0.559764
TKL-Pl-6	CotAD_61043	0.720367	0.0143919	0.106875	0.491608	0.363669	0.004281	0.389409	0.000734901	-0.138083	0.124717	0.538789	0.00451329	0.628208	0.0139912
TKL-Pl-6	CotAD_50792	-0.097835	0.700071	-0.0967555	0.599177	0.131828	0.158472	-0.0877033	0.605315	-0.004271	0.963306	-0.236844	0.0989751	-0.202714	0.388239
TKL-Pl-6	CotAD_67143	0.0330445	0.844697	0.79888	0.0147681	-0.2354	0.0682267	0.668238	3.37568e-05	0.200625	0.00271225	-0.233361	0.0457339	1.07017	0.000512879
TKL-Pl-6	CotAD_14215	-0.227393	0.218966	0.519611	0.00955242	0.555286	0.000185781	-0.38005	0.00103133	0.151066	0.038292	0.159926	0.105218	0.074982	0.465866
ULK_Fused	CotAD_68878	-0.046011	0.785075	-0.119487	0.492246	-0.0526372	0.721812	-0.0733863	0.382793	0.0651797	0.597613	0.110254	0.237886	-0.458241	0.00350055
WEE	CotAD_26371	-0.104024	0.537047	0.0404245	0.787549	-1.27541	0.000372344	-0.454566	0.000512472	-0.716141	7.06298e-05	-1.33766	6.36045e-07	1.32291	3.2341e-06
WNK_NRBP	CotAD_32507	-0.286735	0.252978	0.515108	0.00778338	-0.453164	0.000213514	0.0302653	0.763283	0.361614	0.000505795	-0.411979	0.00975446	0.0757753	0.387076
WNK_NRBP	CotAD_12291	1.60158	0.000183293	0.800157	0.00158477	-0.426456	0.000376478	-0.282411	0.00298125	-0.203841	0.00474914	0.0496887	0.504474	-0.0787353	0.25713
WNK_NRBP	CotAD_29801	-0.2866	0.236902	0.0131995	0.930121	1.15233	2.42163e-06	-0.148097	0.0225782	0.895707	1.7624e-05	-0.216817	0.0238635	-1.28801	1.84946e-06
WNK_NRBP	CotAD_56757	0.049366	0.770508	-0.190545	0.237627	0.0390063	0.810103	0.050853	0.655201	0.103053	0.248135	-0.144926	0.0968004	-0.118133	0.284153
WNK_NRBP	CotAD_27915	0.098761	0.610941	1.10817	0.00359779	1.03306	7.03452e-06	-0.183548	0.0393791	-0.146306	0.119199	-0.419372	0.000240137	-0.596661	7.74709e-05
WNK_NRBP	CotAD_17285	0.0482645	0.849385	-0.043088	0.752907	0.178699	0.10415	0.04073	0.737278	-0.194514	0.199809	0.0493257	0.749818	-0.0979337	0.431625
WNK_NRBP	CotAD_45241	0.809221	0.00394681	0.0946885	0.568655	-0.254593	0.113728	0.165069	0.053398	-0.297854	0.0102053	0.326966	0.0332131	0.524231	0.000857169
