# Supplementary material for: Genome-wide classification, evolutionary analysis and gene expression patterns of the kinome in Gossypium
Source: PLoS One. 2018 May 16;13(5):e0197392. doi: 10.1371/journal.pone.0197392 (PMC5955557; doi:10.1371/journal.pone.0197392)
Supplement: S14 Table — (XLS) [file pone.0197392.s030.xls]

## Sheet: Sheet1
S14 Table: The differential expression genes （p<0.01 and |FC|>1.5）of G. hirsutum PK genes under waterlog and drought stress treatments.
Subfamily	Gene ID	Flooded root	P value		Subfamily	Gene ID	Flooded leaf	P value		Subfamily	Gene ID	Drought leaf	P value		Subfamily	Gene ID	Drought 0 dpa	P value		Subfamily	Gene ID	Drought 5 dpa	P value		Subfamily	Gene ID	Drought 10 dpa	P value		Subfamily	Gene ID	Drought 20 dpa	P value
AGC_NDR	CotAD_10699	-0.826	0.00380485		AGC_NDR	CotAD_71296	-0.931785	0.00128333		AGC_MAST	CotAD_50546	1.47297	0.000109783		AGC_MAST	CotAD_50546	-0.77134	0.000315929		AGC_MAST	CotAD_50546	0.643815	0.000174073		AGC_MAST	CotAD_50546	1.29648	0.000118014		AGC_MAST	CotAD_03168	-1.21222	1.23e-05
AGC_PDK1	CotAD_19462	-0.872259	0.00419645		AGC_NDR	CotAD_10699	0.639467	0.00421974		AGC_NDR	CotAD_10699	0.619328	4.28e-05		AGC_NDR	CotAD_71296	0.59981	6.49e-06		AGC_NDR	CotAD_71296	0.923915	2.82e-06		AGC_NDR	CotAD_44274	0.604712	0.00105192		AGC_NDR	CotAD_71296	0.995358	7.4e-06
AGC_RSK-2	CotAD_10104	-0.86533	0.00299958		CAMK_CAMKL-CHK1	CotAD_06862	-0.819041	0.00632226		AGC_RSK-2	CotAD_10104	-0.99765	4.49e-05		AGC_NDR	CotAD_41978	0.981842	0.000445303		AGC_RSK-2	CotAD_10104	-0.702068	6.17e-07		AGC_NDR	CotAD_41978	1.00238	0.0025805		AGC_NDR	CotAD_10699	-0.824026	2.67e-06
AGC_RSK-2	CotAD_45682	0.892832	0.00346707		CAMK_CAMKL-CHK1	CotAD_10936	-0.667413	0.00262457		AGC_RSK-2	CotAD_59693	-1.28985	0.000193756		AGC_RSK-2	CotAD_74523	1.03168	1.53e-07		AGC_RSK-2	CotAD_74523	-0.682057	1.41e-05		AGC_PDK1	CotAD_19462	-0.650001	5.17e-05		AGC_NDR	CotAD_46946	-0.845005	2.7e-05
AGC-Pl	CotAD_27962	3.01715	0.000215211		CAMK_CAMKL-CHK1	CotAD_16075	1.20571	0.000167589		AGC_RSK-2	CotAD_00531	-2.11341	2.33e-06		CAMK_CAMKL-CHK1	CotAD_10936	-1.18662	2.11e-08		AGC-Pl	CotAD_27962	4.16	5.59e-12		AGC_RSK-2	CotAD_59693	-2.00964	5.18e-06		AGC_NDR	CotAD_41978	1.44866	1.29e-06
Aur	CotAD_58182	-1.33938	0.000434284		CAMK_CAMKL-CHK1	CotAD_20216	0.83767	0.00898675		AGC_RSK-2	CotAD_03114	-2.2907	2.05e-07		CAMK_CAMKL-CHK1	CotAD_60421	1.12593	3.29e-08		Aur	CotAD_58182	-1.49611	1.07e-08		AGC_RSK-2	CotAD_38946	-0.606936	5.83e-05		AGC_RSK-2	CotAD_10104	-0.719302	0.000199156
CAMK_CAMKL-CHK1	CotAD_06862	1.06211	0.00229843		CAMK_CAMKL-CHK1	CotAD_48377	1.94231	0.000331512		AGC_RSK-2	CotAD_58277	0.712996	0.000352487		CAMK_CAMKL-CHK1	CotAD_48377	-0.637503	1.52e-05		Aur	CotAD_18702	-0.87331	8.52e-06		AGC_RSK-2	CotAD_74442	0.866221	3.86e-05		AGC_RSK-2	CotAD_46931	-0.629317	0.000300495
CAMK_CAMKL-CHK1	CotAD_10936	0.80604	0.00586872		CAMK_CAMKL-CHK1	CotAD_17719	0.937473	0.000667856		AGC-Pl	CotAD_27962	1.3531	0.000224374		CAMK_CAMKL-CHK1	CotAD_16078	0.841759	0.000138724		CAMK_CAMKL-CHK1	CotAD_06862	1.53981	1.55e-08		AGC_RSK-2	CotAD_00531	-0.957361	0.000329851		AGC_RSK-2	CotAD_74523	1.85066	7.04e-05
CAMK_CAMKL-CHK1	CotAD_16075	0.915049	0.00240737		CAMK_CAMKL-CHK1	CotAD_33218	0.813206	0.00858264		Aur	CotAD_58182	-3.2591	2.85e-07		CAMK_CAMKL-CHK1	CotAD_54331	0.643396	1.85e-05		CAMK_CAMKL-CHK1	CotAD_10936	2.17645	2.52e-10		AGC-Pl	CotAD_27962	4.84306	1.47e-11		AGC_RSK-2	CotAD_00531	1.32497	5.44e-05
CAMK_CAMKL-CHK1	CotAD_60421	1.91359	0.000192547		CAMK_CDPK	CotAD_21360	-1.07719	0.00357101		Aur	CotAD_18702	-0.852703	0.0034528		CAMK_CDPK	CotAD_73088	-0.62286	2.44e-05		CAMK_CAMKL-CHK1	CotAD_16075	0.686985	9.68e-07		Aur	CotAD_58182	-1.78935	1.31e-06		AGC-Pl	CotAD_27962	-0.714523	0.000829606
CAMK_CAMKL-CHK1	CotAD_13683	-1.71775	0.000138178		CAMK_CDPK	CotAD_74347	0.912657	0.000861464		CAMK_CAMKL-CHK1	CotAD_06862	1.62285	6.47e-07		CAMK_CDPK	CotAD_02296	0.991699	9.52e-07		CAMK_CAMKL-CHK1	CotAD_60421	1.57914	7.71e-08		Aur	CotAD_18702	-0.997009	4.97e-05		CAMK_CAMKL-CHK1	CotAD_10936	-0.691433	2.61e-05
CAMK_CDPK	CotAD_22808	-0.991049	0.00248961		CAMK_CDPK	CotAD_35007	0.771847	0.0019275		CAMK_CAMKL-CHK1	CotAD_10936	2.02801	3.98e-08		CAMK_CDPK	CotAD_04751	2.58787	5.52e-09		CAMK_CAMKL-CHK1	CotAD_48377	1.12432	1.15e-07		CAMK_CAMKL-CHK1	CotAD_06862	1.83084	7.49e-08		CAMK_CAMKL-CHK1	CotAD_60421	2.95213	0.000128692
CAMK_CDPK	CotAD_74347	-1.92675	6.94e-05		CAMK_OST1L	CotAD_54619	0.640177	0.00435925		CAMK_CAMKL-CHK1	CotAD_16075	0.660666	2.91e-05		CK1_CK1-Pl	CotAD_48667	0.601633	0.0001249		CAMK_CAMKL-CHK1	CotAD_13683	-1.35641	3.11e-08		CAMK_CAMKL-CHK1	CotAD_10936	1.64044	3.42e-08		CAMK_CAMKL-CHK1	CotAD_00567	0.745803	8.25e-06
CAMK_CDPK	CotAD_41076	-1.24744	0.00133607		CK1_CK1-Pl	CotAD_34898	0.730575	0.00231956		CAMK_CAMKL-CHK1	CotAD_60421	0.906339	1.73e-05		CMGC_CDK-CRK7-CDK9	CotAD_01049	0.880822	1.78e-06		CAMK_CAMKL-CHK1	CotAD_16078	1.08029	2.07e-05		CAMK_CAMKL-CHK1	CotAD_48377	4.67208	7.88e-10		CAMK_CAMKL-CHK1	CotAD_13683	-1.2228	3.23e-07
CAMK_CDPK	CotAD_44317	-1.07504	0.00182121		CMGC_CDK-Pl	CotAD_46008	-0.595802	0.00453804		CAMK_CAMKL-CHK1	CotAD_48377	-2.43423	6.58e-06		CMGC_CDK-CRK7-CDK9	CotAD_75205	0.804785	2.76e-06		CAMK_CDPK	CotAD_73088	0.745887	0.000238875		CAMK_CAMKL-CHK1	CotAD_17719	0.594603	4.74e-05		CAMK_CAMKL-CHK1	CotAD_16078	2.70841	3.23e-07
CAMK_CDPK	CotAD_30589	-1.13041	0.00110828		CMGC_CLK	CotAD_00193	0.836343	0.000937135		CAMK_CAMKL-CHK1	CotAD_17719	0.586861	0.000118061		CMGC_GSK	CotAD_05546	0.888122	1.9e-05		CAMK_CDPK	CotAD_02296	0.825114	2.18e-05		CAMK_CAMKL-CHK1	CotAD_13683	-1.54569	1.21e-07		CAMK_CDPK	CotAD_69577	-0.592696	1.51e-05
CAMK_OST1L	CotAD_43021	-0.856708	0.00416279		CMGC_DYRK-YAK	CotAD_60890	0.894614	0.00105455		CAMK_CAMKL-CHK1	CotAD_33218	-2.07836	3.35e-08		CMGC_GSK	CotAD_23495	0.849972	1.2e-06		CAMK_CDPK	CotAD_30589	-1.33013	7.27e-09		CAMK_CAMKL-CHK1	CotAD_16078	0.908154	0.000280874		CAMK_CDPK	CotAD_33891	0.98344	0.000456671
CMGC_CDK-CCRK	CotAD_26057	-1.28845	0.00090324		CMGC_MAPK	CotAD_50152	1.22582	0.000317502		CAMK_CDPK	CotAD_33891	1.19563	2.87e-06		CMGC_MAPK	CotAD_01707	-0.661918	2.55e-05		CAMK_CDPK	CotAD_35007	0.834732	2.13e-07		CAMK_CAMKL-CHK1	CotAD_33218	0.665631	1.73e-05		CAMK_CDPK	CotAD_02296	2.16242	7.11e-07
CMGC_CDK-CRK7-CDK9	CotAD_52411	-1.32926	0.000557497		CMGC_MAPK	CotAD_61841	1.17148	0.00293022		CAMK_CDPK	CotAD_02296	1.70362	3.94e-07		CMGC_MAPK	CotAD_29572	0.638705	8.75e-07		CAMK_CDPK	CotAD_47701	-0.700976	1.7e-06		CAMK_CAMKL-CHK1	CotAD_26269	0.739242	0.000229511		CAMK_CDPK	CotAD_20538	-0.718854	0.000198206
CMGC_CDK-CRK7-CDK9	CotAD_41842	-0.842302	0.00404283		CMGC_Pl-Tthe	CotAD_00441	1.14349	0.00066266		CAMK_CDPK	CotAD_20538	1.08208	3.33e-05		CMGC_RCK	CotAD_17624	0.598348	3.37e-05		CAMK_OST1L	CotAD_54619	0.977937	4e-08		CAMK_CDPK	CotAD_72193	-0.638069	0.00137282		CAMK_CDPK	CotAD_60146	0.64583	8.95e-05
CMGC_CDK-CRK7-CDK9	CotAD_34259	-0.727613	0.00595003		Group-Pl-4	CotAD_14620	1.15373	0.00121632		CAMK_CDPK	CotAD_41076	-1.31032	3.14e-06		RLK-Pelle_CR4L	CotAD_22315	1.48115	6.05e-07		CAMK_OST1L	CotAD_43021	1.74239	1e-06		CAMK_CDPK	CotAD_69577	-0.89444	4.87e-06		CAMK_CDPK	CotAD_30589	-0.645694	5.56e-05
CMGC_CDK-CRK7-CDK9	CotAD_19973	-0.77664	0.00450335		RLK-Pelle_DLSV	CotAD_62120	1.13949	0.000271548		CAMK_CDPK	CotAD_44317	-0.602723	0.000153335		RLK-Pelle_CR4L	CotAD_20956	1.10253	8.61e-07		CMGC_CDK-CRK7-CDK9	CotAD_71947	-0.684441	1.46e-06		CAMK_CDPK	CotAD_73088	0.81863	0.000189572		CAMK_CDPK	CotAD_09239	1.60445	1.57e-05
CMGC_CDK-Pl	CotAD_56453	-2.13997	7.56e-05		RLK-Pelle_DLSV	CotAD_63303	1.33105	8.42e-05		CAMK_CDPK	CotAD_30589	-2.01661	2.48e-07		RLK-Pelle_DLSV	CotAD_57424	-0.6508	3.19e-06		CMGC_CDK-CRK7-CDK9	CotAD_75205	1.56235	2.91e-08		CAMK_CDPK	CotAD_21360	-0.630783	0.00020342		CMGC_CDK-CDK7	CotAD_67858	1.14764	0.000297936
CMGC_CLK	CotAD_65705	1.1007	0.000998761		RLK-Pelle_DLSV	CotAD_21804	0.657988	0.00576805		CAMK_OST1L	CotAD_54619	0.731402	3.18e-05		RLK-Pelle_DLSV	CotAD_24719	-0.654992	7.8e-07		CMGC_CDK-Pl	CotAD_56453	-1.45715	1.36e-08		CAMK_CDPK	CotAD_74347	-0.699521	7.57e-06		CMGC_CDK-CRK7-CDK9	CotAD_52411	0.886194	0.0014143
CMGC_GSK	CotAD_32548	1.39473	0.00180085		RLK-Pelle_DLSV	CotAD_24719	-1.59886	0.00111582		CAMK_OST1L	CotAD_43021	1.49281	2.95e-05		RLK-Pelle_DLSV	CotAD_66464	-0.861602	3.26e-06		CMGC_CDK-Pl	CotAD_26108	-0.715847	5.01e-07		CAMK_CDPK	CotAD_04751	-1.67279	1.87e-06		CMGC_CDK-CRK7-CDK9	CotAD_01049	1.85403	2.61e-05
CMGC_MAPK	CotAD_19088	-1.30181	0.00550276		RLK-Pelle_DLSV	CotAD_40885	-0.938565	0.00106293		CK1_CK1-Pl	CotAD_47584	0.851632	6.94e-05		RLK-Pelle_DLSV	CotAD_34071	-1.08575	6e-08		CMGC_CDK-Pl	CotAD_46008	-0.626308	0.00247098		CAMK_CDPK	CotAD_30589	-1.79464	7.66e-08		CMGC_CDK-CRK7-CDK9	CotAD_41842	-0.612154	9.78e-06
CMGC_MAPK	CotAD_66205	-1.04837	0.00156417		RLK-Pelle_DLSV	CotAD_72038	-1.14167	0.000174219		CK1_CK1-Pl	CotAD_34898	1.02368	1.22e-05		RLK-Pelle_DLSV	CotAD_67069	-1.09425	8.15e-07		CMGC_DYRK-PRP4	CotAD_22320	-0.83572	2.28e-06		CAMK_CDPK	CotAD_35007	0.810527	4.88e-06		CMGC_CDK-CRK7-CDK9	CotAD_51610	-2.3443	1.23e-07
CMGC_SRPK	CotAD_18405	1.26696	0.000759335		RLK-Pelle_LRR-II	CotAD_19668	0.804812	0.00285448		CMGC_CDK-CRK7-CDK9	CotAD_71947	-1.20036	9.99e-05		RLK-Pelle_DLSV	CotAD_62987	-1.33134	7.29e-08		CMGC_GSK	CotAD_05546	0.637731	1.58e-05		CAMK_CDPK	CotAD_47701	-0.786659	3.99e-05		CMGC_CDK-CRK7-CDK9	CotAD_75205	1.56982	2.52e-05
Group-Pl-4	CotAD_15261	1.72714	0.000129978		RLK-Pelle_LRR-III	CotAD_24428	0.793298	0.00769393		CMGC_CDK-CRK7-CDK9	CotAD_34259	-1.24346	4.69e-05		RLK-Pelle_DLSV	CotAD_72038	-0.843993	8.49e-07		CMGC_GSK	CotAD_23495	0.597512	4.82e-05		CAMK_OST1L	CotAD_54619	1.9997	1.76e-08		CMGC_CDK-CRK7-CDK9	CotAD_20875	0.728723	5.37e-05
RLK-Pelle_CrRLK1L-1	CotAD_60209	-1.00957	0.00140913		RLK-Pelle_LRR-IX	CotAD_33520	-0.635862	0.00522985		CMGC_CDK-CRK7-CDK9	CotAD_75205	1.23862	3.25e-06		RLK-Pelle_L-LEC	CotAD_03390	-1.16013	3.7e-08		CMGC_GSK	CotAD_15427	-0.591404	0.000128254		CAMK_OST1L	CotAD_43021	2.35405	2.52e-07		CMGC_CK2	CotAD_33575	0.772156	0.000312133
RLK-Pelle_CrRLK1L-1	CotAD_57850	-0.84548	0.00588827		RLK-Pelle_LRR-VI-1	CotAD_36271	0.951704	0.000540532		CMGC_CDK-CRK7-CDK9	CotAD_20875	0.635551	0.000287018		RLK-Pelle_LRK10L-2	CotAD_70308	-0.892365	4.13e-07		CMGC_MAPK	CotAD_64049	0.656638	0.000115469		CMGC_CDK-CRK7-CDK9	CotAD_52411	-1.44244	0.000547983		CMGC_CLK	CotAD_65705	1.15529	1.01e-05
RLK-Pelle_CrRLK1L-1	CotAD_61451	-0.87686	0.00841252		RLK-Pelle_LRR-Xa	CotAD_55480	0.764761	0.00425436		CMGC_CDK-Pl	CotAD_56453	-5.58689	2.24e-10		RLK-Pelle_LRR-III	CotAD_05288	0.67127	4.43e-05		CMGC_MAPK	CotAD_09571	3.28137	8.44e-11		CMGC_CDK-CRK7-CDK9	CotAD_71947	-1.29326	5.22e-07		CMGC_CLK	CotAD_58070	0.587516	0.000133722
RLK-Pelle_CrRLK1L-1	CotAD_10332	-1.24253	0.00256373		RLK-Pelle_LRR-Xa	CotAD_47651	1.03382	0.000563842		CMGC_GSK	CotAD_23495	0.782401	0.00204525		RLK-Pelle_LRR-III	CotAD_37063	0.597393	7.18e-05		CMGC_MAPK	CotAD_01707	1.79643	5.74e-08		CMGC_CDK-CRK7-CDK9	CotAD_51610	1.02147	9.59e-05		CMGC_DYRK-PRP4	CotAD_22320	-0.620969	0.00178135
RLK-Pelle_DLSV	CotAD_57424	2.19995	0.000100997		RLK-Pelle_LRR-Xb-1	CotAD_69129	-0.605916	0.00477699		CMGC_GSK	CotAD_32548	0.635459	0.000160771		RLK-Pelle_LRR-III	CotAD_23361	2.65169	2.99e-09		CMGC_MAPK	CotAD_29572	2.66239	3.8e-11		CMGC_CDK-CRK7-CDK9	CotAD_34259	-1.30272	2.27e-07		CMGC_DYRK-PRP4	CotAD_54943	0.682295	0.000154418
RLK-Pelle_DLSV	CotAD_24716	1.23875	0.00145111		RLK-Pelle_LRR-XI-1	CotAD_07539	-0.831384	0.000849482		CMGC_GSK	CotAD_15427	0.666045	0.000789796		RLK-Pelle_LRR-III	CotAD_33020	0.921344	2.82e-05		CMGC_MAPK	CotAD_50152	1.00844	7.93e-08		CMGC_CDK-CRK7-CDK9	CotAD_19973	-0.792112	6.21e-06		CMGC_GSK	CotAD_20244	0.598322	0.000141097
RLK-Pelle_DLSV	CotAD_24719	0.682059	0.00999179		RLK-Pelle_LRR-XI-1	CotAD_36058	1.24709	0.000699933		CMGC_MAPK	CotAD_63338	-0.886045	6.41e-06		RLK-Pelle_LRR-IV	CotAD_01210	-0.746722	8.85e-07		CMGC_MAPK	CotAD_61841	2.01803	7.13e-07		CMGC_CDK-Pl	CotAD_56453	-4.43428	1.04e-09		CMGC_GSK	CotAD_43639	1.42615	8.3e-05
RLK-Pelle_DLSV	CotAD_40885	-1.19047	0.00538068		RLK-Pelle_LRR-XI-1	CotAD_17222	0.895888	0.000687686		CMGC_MAPK	CotAD_09571	0.791007	4.28e-05		RLK-Pelle_LRR-IX	CotAD_13091	1.22182	3.66e-08		CMGC_MAPK	CotAD_27603	-0.90841	2.5e-06		CMGC_CDK-Pl	CotAD_46008	-1.07715	9.53e-05		CMGC_GSK	CotAD_05546	1.01614	5.33e-06
RLK-Pelle_DLSV	CotAD_40766	-0.805378	0.0065462		RLK-Pelle_LRR-XI-2	CotAD_31665	-1.84099	0.000776835		CMGC_MAPK	CotAD_01707	0.585684	0.000847536		RLK-Pelle_LRR-Xa	CotAD_35776	-0.970835	1.88e-05		CMGC_Pl-Tthe	CotAD_00441	1.1153	7.24e-08		CMGC_CLK	CotAD_58070	0.662497	0.000454468		CMGC_GSK	CotAD_23495	2.93196	8.35e-05
RLK-Pelle_DLSV	CotAD_72038	0.865624	0.00351175		RLK-Pelle_PERK-1	CotAD_51210	-0.826373	0.00820652		CMGC_MAPK	CotAD_66205	-1.62511	1.07e-06		RLK-Pelle_LRR-Xa	CotAD_25005	-0.594085	2.5e-05		CMGC_SRPK	CotAD_18405	1.20516	2.31e-08		CMGC_DYRK-PRP4	CotAD_22320	-0.863734	0.000154959		CMGC_GSK	CotAD_05659	1.9758	7.62e-06
RLK-Pelle_Extensin	CotAD_70374	-1.11842	0.000979553		RLK-Pelle_PERK-1	CotAD_29268	1.01447	0.000694206		CMGC_MAPK	CotAD_56362	0.658168	0.000178712		RLK-Pelle_LRR-Xa	CotAD_10129	0.992916	4.57e-07		Group-Pl-4	CotAD_15261	1.38353	7.44e-09		CMGC_DYRK-PRP4	CotAD_26468	0.908244	5.43e-05		CMGC_GSK	CotAD_15427	0.751672	0.00370901
RLK-Pelle_Extensin	CotAD_48325	-0.952183	0.00213762		RLK-Pelle_RLCK-IV	CotAD_28948	-1.09868	0.00951913		CMGC_MAPK	CotAD_29572	1.33078	8.43e-07		RLK-Pelle_LRR-Xb-1	CotAD_39293	0.628733	1.11e-05		NEK	CotAD_68138	-0.873535	1.62e-07		CMGC_MAPK	CotAD_09571	2.85155	2.75e-08		CMGC_MAPK	CotAD_09571	1.83641	4.95e-07
RLK-Pelle_LRK10L-2	CotAD_35953	1.76019	0.000273212		RLK-Pelle_RLCK-VI	CotAD_64733	1.68203	0.00439866		CMGC_MAPK	CotAD_55518	0.692019	3.96e-05		RLK-Pelle_LRR-Xb-1	CotAD_15239	-1.37868	6.6e-09		NEK	CotAD_12909	-1.2451	1.97e-07		CMGC_MAPK	CotAD_01707	2.5181	1.97e-08		CMGC_MAPK	CotAD_01707	0.816251	0.00356904
RLK-Pelle_LRK10L-2	CotAD_70308	-1.73456	0.000265088		RLK-Pelle_RLCK-VIIa-1	CotAD_18094	0.655034	0.00469822		CMGC_MAPK	CotAD_27603	-0.931393	4.16e-05		RLK-Pelle_LRR-XI-1	CotAD_07539	-1.02379	7.99e-08		RLK-Pelle_CR4L	CotAD_22315	1.99356	6.93e-09		CMGC_MAPK	CotAD_50152	2.08585	7.19e-08		CMGC_MAPK	CotAD_29572	2.06739	1.01e-08
RLK-Pelle_LRR-II	CotAD_19668	-1.11548	0.000961101		RLK-Pelle_RLCK-VIIa-2	CotAD_09513	-1.25841	0.000130322		CMGC_Pl-Tthe	CotAD_00441	0.914321	6.35e-06		RLK-Pelle_LRR-XI-1	CotAD_71506	-3.33708	1.75e-11		RLK-Pelle_CR4L	CotAD_30090	-1.3926	1.03e-07		CMGC_MAPK	CotAD_61841	2.63028	9.77e-07		CMGC_MAPK	CotAD_11508	0.821929	1.76e-05
RLK-Pelle_LRR-III	CotAD_31330	-0.753089	0.00516997		RLK-Pelle_WAK_LRK10L-1	CotAD_03142	-0.880128	0.00338358		CMGC_RCK	CotAD_01008	0.625481	0.000346315		RLK-Pelle_LRR-XII-1	CotAD_56979	-0.823608	0.00011914		RLK-Pelle_CR4L	CotAD_20956	2.29791	3.67e-09		CMGC_MAPK	CotAD_55518	0.614574	0.000756698		CMGC_RCK	CotAD_17624	2.46107	6.47e-06
RLK-Pelle_LRR-III	CotAD_27412	0.908178	0.0042516		STE_STE20-Fray	CotAD_30380	1.33982	8.93e-05		CMGC_SRPK	CotAD_18405	0.75112	1.97e-05		RLK-Pelle_PERK-1	CotAD_51974	1.7683	2.76e-09		RLK-Pelle_DLSV	CotAD_56715	0.617284	3.83e-05		CMGC_MAPK	CotAD_56645	0.912051	5.97e-05		CMGC_RCK	CotAD_42844	0.892896	3.03e-05
RLK-Pelle_LRR-III	CotAD_59521	-2.69537	1.76e-05		TKL_CTR1-DRK-1	CotAD_51697	-0.693811	0.00411401		NEK	CotAD_68138	-1.55929	3.78e-07		RLK-Pelle_RKF3	CotAD_12945	0.635979	0.000238336		RLK-Pelle_DLSV	CotAD_57424	2.69662	9.9e-10		CMGC_MAPK	CotAD_13472	0.866098	0.00117636		Group-Pl-4	CotAD_15261	1.20535	9.62e-08
RLK-Pelle_LRR-III	CotAD_23850	-1.69981	0.000226328		TKL_CTR1-DRK-2	CotAD_60248	0.8136	0.00883953		NEK	CotAD_12274	-4.17091	2.44e-09		RLK-Pelle_RLCK-II	CotAD_60213	0.610356	7.23e-05		RLK-Pelle_DLSV	CotAD_63303	0.856597	1.05e-06		CMGC_Pl-Tthe	CotAD_00441	0.781767	4.08e-06		NEK	CotAD_51281	1.17969	0.00013373
RLK-Pelle_LRR-III	CotAD_60026	-1.20207	0.000652202		TKL-Pl-1	CotAD_60727	0.765516	0.00319629		NEK	CotAD_12909	-2.90664	1.88e-07		RLK-Pelle_RLCK-V	CotAD_31754	-0.634073	0.000146036		RLK-Pelle_DLSV	CotAD_24716	1.85103	5.18e-09		CMGC_SRPK	CotAD_18405	0.929212	2.99e-06		NEK	CotAD_12909	-2.46588	4.92e-09
RLK-Pelle_LRR-III	CotAD_68984	-2.93121	9.08e-06		TKL-Pl-3	CotAD_62253	0.712804	0.00483293		PEK_PEK	CotAD_19974	1.35964	5.38e-06		RLK-Pelle_RLCK-VI	CotAD_53175	0.608092	0.000232883		RLK-Pelle_DLSV	CotAD_21804	-0.605353	5.61e-06		Group-Pl-4	CotAD_15261	1.01652	1.16e-06		NEK	CotAD_20527	1.48592	1.76e-05
RLK-Pelle_LRR-III	CotAD_24428	-1.57355	0.00234103		TKL-Pl-4	CotAD_05432	0.942598	0.00233715		RLK-Pelle_CR4L	CotAD_30090	-2.72723	2.39e-08		RLK-Pelle_RLCK-VIIa-1	CotAD_18094	-0.871024	4.32e-05		RLK-Pelle_DLSV	CotAD_12836	0.653899	1.06e-05		NAK	CotAD_31687	-0.995848	0.00038319		RLK-Pelle_CR4L	CotAD_22315	1.21373	7.7e-06
RLK-Pelle_LRR-III	CotAD_74134	-1.57915	0.000284836		TKL-Pl-4	CotAD_40334	1.18316	0.00020394		RLK-Pelle_CR4L	CotAD_55350	-1.98169	2.49e-07		RLK-Pelle_RLCK-VIIa-2	CotAD_70195	-0.89869	2.93e-06		RLK-Pelle_DLSV	CotAD_34071	-0.609483	3.57e-06		NEK	CotAD_68138	-1.68406	4.47e-08		RLK-Pelle_CR4L	CotAD_20956	2.10139	4.82e-07
RLK-Pelle_LRR-III	CotAD_29297	-0.806306	0.00377604		WNK_NRBP	CotAD_12291	0.800157	0.00158477		RLK-Pelle_CrRLK1L-1	CotAD_61451	-2.28018	4.57e-07		RLK-Pelle_RLCK-VIIa-2	CotAD_14641	0.642574	1.13e-05		RLK-Pelle_DLSV	CotAD_62987	-0.852413	5.83e-07		NEK	CotAD_60614	-0.813624	0.000603665		RLK-Pelle_CR4L	CotAD_34129	-1.03503	2.25e-06
RLK-Pelle_LRR-III	CotAD_22332	-2.15437	6.27e-05		WNK_NRBP	CotAD_27915	1.10817	0.00359779		RLK-Pelle_CrRLK1L-1	CotAD_39415	1.35879	5.81e-07		RLK-Pelle_RLCK-VIIa-2	CotAD_16641	-0.900417	7.23e-07		RLK-Pelle_Extensin	CotAD_70374	-1.12037	1.27e-07		NEK	CotAD_12274	-1.77409	2.99e-08		RLK-Pelle_CrRLK1L-1	CotAD_60209	1.39428	3.07e-07
RLK-Pelle_LRR-III	CotAD_62511	-0.865416	0.00777838							RLK-Pelle_CrRLK1L-1	CotAD_19595	0.764056	0.001478		RLK-Pelle_RLCK-VIII	CotAD_38702	0.743682	8.5e-07		RLK-Pelle_Extensin	CotAD_25755	-0.711671	1.43e-06		NEK	CotAD_12909	-2.41234	9.84e-09		RLK-Pelle_CrRLK1L-1	CotAD_57850	1.42895	1.92e-06
RLK-Pelle_LRR-IV	CotAD_01210	-1.11886	0.00319306							RLK-Pelle_DLSV	CotAD_57424	0.798095	8.04e-05		RLK-Pelle_SD-2b	CotAD_26091	-0.757447	0.00052381		RLK-Pelle_Extensin	CotAD_48325	-0.804302	1.16e-05		RLK-Pelle_CR4L	CotAD_30090	-2.31861	3.44e-08		RLK-Pelle_CrRLK1L-1	CotAD_10332	0.883741	1.1e-06
RLK-Pelle_LRR-IX	CotAD_30717	-1.23386	0.000754064							RLK-Pelle_DLSV	CotAD_24716	0.644468	0.000182905		RLK-Pelle_SD-2b	CotAD_28572	-0.983335	3.06e-07		RLK-Pelle_L-LEC	CotAD_64462	-0.914507	1.25e-05		RLK-Pelle_CR4L	CotAD_55350	-0.801534	0.000708787		RLK-Pelle_DLSV	CotAD_56715	1.0568	4.16e-07
RLK-Pelle_LRR-IX	CotAD_13091	-1.90939	7.67e-05							RLK-Pelle_DLSV	CotAD_66464	-1.24918	6.1e-06		RLK-Pelle_WAK_LRK10L-1	CotAD_03142	-0.703446	8.67e-07		RLK-Pelle_LRR-II	CotAD_39917	-0.727119	8.18e-06		RLK-Pelle_CrRLK1L-1	CotAD_60209	-1.25728	6.93e-06		RLK-Pelle_DLSV	CotAD_57424	-1.17605	0.000245633
RLK-Pelle_LRR-IX	CotAD_53070	-1.03186	0.00282473							RLK-Pelle_DLSV	CotAD_62987	0.612994	7.94e-05		STE_STE11	CotAD_55968	1.82384	1.1e-08		RLK-Pelle_LRR-II	CotAD_19668	-0.697815	3e-06		RLK-Pelle_CrRLK1L-1	CotAD_05174	-1.33479	2.82e-06		RLK-Pelle_DLSV	CotAD_24719	-3.71728	2.67e-10
RLK-Pelle_LRR-IX	CotAD_11871	-2.62761	3.45e-05							RLK-Pelle_DLSV	CotAD_72038	1.07975	5.96e-06		STE_STE11	CotAD_08639	0.650015	1.06e-05		RLK-Pelle_LRR-III	CotAD_31330	-0.938471	2.1e-07		RLK-Pelle_CrRLK1L-1	CotAD_49930	0.710885	5.17e-05		RLK-Pelle_DLSV	CotAD_40885	0.594238	3.43e-05
RLK-Pelle_LRR-IX	CotAD_33520	-1.86865	0.000547425							RLK-Pelle_Extensin	CotAD_70374	-2.68375	1.61e-08		STE_STE11	CotAD_67466	0.956414	2.09e-05		RLK-Pelle_LRR-III	CotAD_27412	-0.683688	1.91e-06		RLK-Pelle_CrRLK1L-1	CotAD_61451	-1.72743	5.06e-07		RLK-Pelle_DLSV	CotAD_34071	-1.82826	1.02e-07
RLK-Pelle_LRR-V	CotAD_09747	-1.40796	0.000342659							RLK-Pelle_Extensin	CotAD_48325	-0.868957	8.78e-06		STE_STE11	CotAD_33183	-0.997925	6.81e-07		RLK-Pelle_LRR-III	CotAD_00934	-1.02907	3.72e-07		RLK-Pelle_CrRLK1L-1	CotAD_10332	-1.39342	5.74e-08		RLK-Pelle_DLSV	CotAD_52196	-0.680751	0.000801521
RLK-Pelle_LRR-V	CotAD_68332	-0.771724	0.00939784							RLK-Pelle_L-LEC	CotAD_64462	-1.37043	6.59e-05		STE_STE11	CotAD_01628	0.734479	4.69e-06		RLK-Pelle_LRR-III	CotAD_59521	-1.73238	1.51e-08		RLK-Pelle_CrRLK1L-1	CotAD_28807	-0.706882	8.31e-05		RLK-Pelle_DLSV	CotAD_67069	-1.15058	1.17e-06
RLK-Pelle_LRR-V	CotAD_00860	-1.2158	0.000658235							RLK-Pelle_L-LEC	CotAD_03390	1.90094	3.77e-07		STE_STE20-Fray	CotAD_30380	-0.725358	0.00118343		RLK-Pelle_LRR-III	CotAD_57664	-1.12764	9.91e-08		RLK-Pelle_DLSV	CotAD_62120	1.70184	2.13e-07		RLK-Pelle_DLSV	CotAD_72038	-1.22724	1.12e-05
RLK-Pelle_LRR-V	CotAD_65393	-0.893143	0.00404369							RLK-Pelle_LRK10L-2	CotAD_70308	2.25717	2.22e-07		TKL-Pl-1	CotAD_75315	0.719787	1.28e-05		RLK-Pelle_LRR-III	CotAD_23850	-2.07569	1.31e-09		RLK-Pelle_DLSV	CotAD_57424	4.77058	1.82e-09		RLK-Pelle_Extensin	CotAD_70374	-0.625939	2.46e-05
RLK-Pelle_LRR-VI-2	CotAD_08656	-1.16572	0.000803534							RLK-Pelle_LRR-I-2	CotAD_27104	0.861345	0.000186272		TKL-Pl-5	CotAD_63499	1.04891	6.32e-08		RLK-Pelle_LRR-III	CotAD_60026	-0.932238	2.67e-07		RLK-Pelle_DLSV	CotAD_63303	1.57414	8.88e-07		RLK-Pelle_L-LEC	CotAD_03390	-0.952548	7.97e-05
RLK-Pelle_LRR-VII-1	CotAD_27936	-1.77301	0.000107575							RLK-Pelle_LRR-II	CotAD_22753	-1.34884	1.45e-06		TKL-Pl-5	CotAD_00601	2.10758	1.2e-10		RLK-Pelle_LRR-III	CotAD_68984	-1.54566	8.64e-09		RLK-Pelle_DLSV	CotAD_24716	2.52446	1.97e-07		RLK-Pelle_L-LEC	CotAD_18350	0.638219	0.000146585
RLK-Pelle_LRR-Xa	CotAD_35776	-1.24858	0.004443							RLK-Pelle_LRR-II	CotAD_39917	-0.903257	3.73e-05		TKL-Pl-6	CotAD_67143	0.668238	3.38e-05		RLK-Pelle_LRR-III	CotAD_24428	-1.15528	1.35e-08		RLK-Pelle_DLSV	CotAD_24719	3.40777	2.11e-09		RLK-Pelle_LRK10L-2	CotAD_70308	-3.16297	2.73e-09
RLK-Pelle_LRR-Xb-1	CotAD_39293	-0.728791	0.00622017							RLK-Pelle_LRR-II	CotAD_33377	0.900996	0.000129269							RLK-Pelle_LRR-III	CotAD_74134	-0.918442	1.4e-05		RLK-Pelle_DLSV	CotAD_40885	-0.775654	9.07e-06		RLK-Pelle_LRR-II	CotAD_22753	0.85306	7.49e-05
RLK-Pelle_LRR-XI-1	CotAD_03134	-2.29102	0.000493523							RLK-Pelle_LRR-III	CotAD_31330	-3.20487	8e-09							RLK-Pelle_LRR-III	CotAD_29297	-0.871822	2.52e-07		RLK-Pelle_DLSV	CotAD_12836	1.36419	6.42e-06		RLK-Pelle_LRR-II	CotAD_64544	1.63504	1.2e-06
RLK-Pelle_LRR-XI-1	CotAD_36058	-1.32667	0.000403849							RLK-Pelle_LRR-III	CotAD_27412	-1.4931	5.73e-07							RLK-Pelle_LRR-III	CotAD_18790	0.599203	2.03e-05		RLK-Pelle_DLSV	CotAD_67069	-0.854334	1.82e-05		RLK-Pelle_LRR-II	CotAD_19668	-0.633862	2.31e-05
RLK-Pelle_LRR-XI-1	CotAD_59386	0.974527	0.00170477							RLK-Pelle_LRR-III	CotAD_37346	-1.47154	2.82e-05							RLK-Pelle_LRR-III	CotAD_22332	-1.36866	1.01e-08		RLK-Pelle_DLSV	CotAD_05723	0.866228	6.04e-06		RLK-Pelle_LRR-III	CotAD_31330	-0.998767	1.02e-05
RLK-Pelle_LRR-XI-1	CotAD_71506	-1.214	0.00115733							RLK-Pelle_LRR-III	CotAD_00934	-4.14718	2.52e-06							RLK-Pelle_LRR-III	CotAD_62511	-0.998904	9.04e-08		RLK-Pelle_DLSV	CotAD_62987	-0.601793	0.0054567		RLK-Pelle_LRR-III	CotAD_05288	1.57838	1.99e-06
RLK-Pelle_LRR-XI-1	CotAD_17222	-0.87754	0.00876172							RLK-Pelle_LRR-III	CotAD_33544	0.826898	0.00042123							RLK-Pelle_LRR-IV	CotAD_01210	-0.602043	2.08e-06		RLK-Pelle_DLSV	CotAD_72038	1.02175	4.79e-05		RLK-Pelle_LRR-III	CotAD_00934	1.79936	7.37e-05
RLK-Pelle_LRR-XI-1	CotAD_22778	-1.90203	0.00152305							RLK-Pelle_LRR-III	CotAD_59521	-2.28259	7.22e-07							RLK-Pelle_LRR-IX	CotAD_53070	-0.793317	4.14e-07		RLK-Pelle_Extensin	CotAD_70374	-2.38013	4.01e-09		RLK-Pelle_LRR-III	CotAD_37063	1.25178	0.00195473
RLK-Pelle_LRR-XI-1	CotAD_47446	-1.29149	0.000834041							RLK-Pelle_LRR-III	CotAD_57664	-2.61465	5.23e-07							RLK-Pelle_LRR-IX	CotAD_11871	-1.01232	2.94e-08		RLK-Pelle_Extensin	CotAD_25755	-0.845234	6.6e-06		RLK-Pelle_LRR-III	CotAD_18790	-0.845585	5.39e-05
RLK-Pelle_LRR-XI-2	CotAD_31665	-1.41855	0.00348405							RLK-Pelle_LRR-III	CotAD_23850	-3.74858	1.45e-07							RLK-Pelle_LRR-IX	CotAD_09317	-0.772807	2.12e-07		RLK-Pelle_Extensin	CotAD_48325	-1.94118	2.97e-08		RLK-Pelle_LRR-IX	CotAD_13091	-1.6603	7.6e-08
RLK-Pelle_LRR-XII-1	CotAD_56975	-1.38455	0.000566484							RLK-Pelle_LRR-III	CotAD_60026	-2.3378	3.28e-07							RLK-Pelle_LRR-IX	CotAD_33520	-1.07355	1.6e-07		RLK-Pelle_L-LEC	CotAD_64462	-0.745893	0.00163317		RLK-Pelle_LRR-IX	CotAD_53070	1.22497	1.15e-06
RLK-Pelle_LysM	CotAD_65258	-0.766687	0.00979115							RLK-Pelle_LRR-III	CotAD_68984	-3.79874	4.98e-09							RLK-Pelle_LRR-V	CotAD_09747	-0.707592	1.04e-06		RLK-Pelle_L-LEC	CotAD_03390	0.693787	0.000710219		RLK-Pelle_LRR-IX	CotAD_11871	-0.958016	2.07e-06
RLK-Pelle_PERK-1	CotAD_51210	-1.48199	0.000869624							RLK-Pelle_LRR-III	CotAD_24428	-1.35802	5.44e-07							RLK-Pelle_LRR-V	CotAD_68332	-0.88169	1.41e-07		RLK-Pelle_LRK10L-2	CotAD_70308	-1.26275	5.54e-05		RLK-Pelle_LRR-IX	CotAD_09317	0.633087	1.14e-05
RLK-Pelle_RLCK-IXa	CotAD_17334	-0.979939	0.00170224							RLK-Pelle_LRR-III	CotAD_74134	-2.48729	2.62e-08							RLK-Pelle_LRR-V	CotAD_52484	-0.642407	3.39e-06		RLK-Pelle_LRR-I-1	CotAD_44233	0.741005	3.86e-05		RLK-Pelle_LRR-V	CotAD_09747	0.585613	3.07e-05
RLK-Pelle_RLCK-IXa	CotAD_10084	-1.55554	0.000316811							RLK-Pelle_LRR-III	CotAD_29297	-1.6003	4.15e-06							RLK-Pelle_LRR-V	CotAD_46319	-1.05603	5.49e-08		RLK-Pelle_LRR-II	CotAD_39917	-1.06753	4.94e-07		RLK-Pelle_LRR-V	CotAD_52484	1.11707	8.8e-06
RLK-Pelle_RLCK-V	CotAD_29600	-0.944606	0.0051999							RLK-Pelle_LRR-III	CotAD_22332	-3.26941	1.46e-08							RLK-Pelle_LRR-VI-1	CotAD_74948	-1.12778	8.53e-08		RLK-Pelle_LRR-II	CotAD_64544	-1.1376	0.000167219		RLK-Pelle_LRR-V	CotAD_28859	-0.701365	0.000157321
RLK-Pelle_RLCK-V	CotAD_56361	-1.6294	0.00163176							RLK-Pelle_LRR-III	CotAD_62511	-1.76448	1.08e-07							RLK-Pelle_LRR-VI-2	CotAD_08656	-0.661964	1.07e-05		RLK-Pelle_LRR-III	CotAD_31330	-1.94435	5.35e-08		RLK-Pelle_LRR-V	CotAD_00860	2.09909	2.26e-08
RLK-Pelle_RLCK-VI	CotAD_64733	-1.00317	0.00155613							RLK-Pelle_LRR-IV	CotAD_01210	-3.11101	4.69e-09							RLK-Pelle_LRR-VII-1	CotAD_20164	-0.977639	8.38e-08		RLK-Pelle_LRR-III	CotAD_27412	-1.15074	6.55e-07		RLK-Pelle_LRR-VI-1	CotAD_36271	-0.931049	0.000550762
RLK-Pelle_RLCK-VI	CotAD_39006	1.18878	0.00068601							RLK-Pelle_LRR-IX	CotAD_13091	-2.91342	5.8e-08							RLK-Pelle_LRR-VII-1	CotAD_27936	-0.950838	1.48e-06		RLK-Pelle_LRR-III	CotAD_00934	-2.43691	1.81e-08		RLK-Pelle_LRR-VI-2	CotAD_25446	1.03794	4.09e-06
RLK-Pelle_RLCK-VI	CotAD_73205	-0.761335	0.00486632							RLK-Pelle_LRR-IX	CotAD_53070	-0.844509	1.78e-05							RLK-Pelle_LRR-VIII-1	CotAD_33692	0.694631	8.85e-07		RLK-Pelle_LRR-III	CotAD_33544	-0.937319	5.27e-05		RLK-Pelle_LRR-VI-2	CotAD_05661	-0.692403	2.12e-05
RLK-Pelle_RLCK-VI	CotAD_70133	-0.842986	0.00336477							RLK-Pelle_LRR-IX	CotAD_11871	-3.4106	5.71e-09							RLK-Pelle_LRR-Xa	CotAD_55480	-0.620315	2.51e-06		RLK-Pelle_LRR-III	CotAD_59521	-3.76997	1.64e-07		RLK-Pelle_LRR-VII-1	CotAD_20164	0.77421	0.00111236
RLK-Pelle_RLCK-VIIa-1	CotAD_18094	-1.11296	0.00294592							RLK-Pelle_LRR-IX	CotAD_09317	-0.883147	7.54e-06							RLK-Pelle_LRR-Xa	CotAD_47651	0.752947	2.13e-06		RLK-Pelle_LRR-III	CotAD_37063	-0.822577	0.00501181		RLK-Pelle_LRR-VII-1	CotAD_27936	-0.636121	0.000725375
RLK-Pelle_RLCK-VIIa-2	CotAD_33383	0.827858	0.00485821							RLK-Pelle_LRR-V	CotAD_09747	-1.82459	1e-07							RLK-Pelle_LRR-Xa	CotAD_10129	1.10501	5.45e-05		RLK-Pelle_LRR-III	CotAD_23850	-2.83303	1.14e-07		RLK-Pelle_LRR-VIII-1	CotAD_33692	-1.91761	1.49e-06
RLK-Pelle_RLCK-VIIa-2	CotAD_40205	1.15815	0.00392303							RLK-Pelle_LRR-V	CotAD_68332	-0.684402	5.52e-05							RLK-Pelle_LRR-Xb-1	CotAD_39293	-0.706527	5.55e-07		RLK-Pelle_LRR-III	CotAD_60026	-0.961753	3.09e-06		RLK-Pelle_LRR-Xa	CotAD_25005	-0.646925	1.61e-05
RLK-Pelle_RLCK-VIIa-2	CotAD_66477	4.09817	3.84e-05							RLK-Pelle_LRR-V	CotAD_52484	-0.624812	0.000802437							RLK-Pelle_LRR-Xb-1	CotAD_15239	1.67445	4.87e-09		RLK-Pelle_LRR-III	CotAD_68984	-2.82082	6.99e-09		RLK-Pelle_LRR-Xa	CotAD_10129	1.72998	4.96e-05
RLK-Pelle_RLCK-VIIa-2	CotAD_70195	1.51145	0.00126957							RLK-Pelle_LRR-V	CotAD_65393	-1.52197	9.46e-07							RLK-Pelle_LRR-XI-1	CotAD_11446	1.30571	1.47e-08		RLK-Pelle_LRR-III	CotAD_24428	-0.975329	3.41e-06		RLK-Pelle_LRR-Xb-1	CotAD_69129	0.793135	6.33e-06
RLK-Pelle_RLCK-VIIa-2	CotAD_74063	-0.885513	0.00277738							RLK-Pelle_LRR-V	CotAD_46319	-2.21046	2.07e-07							RLK-Pelle_LRR-XI-1	CotAD_03134	-0.762442	3.3e-05		RLK-Pelle_LRR-III	CotAD_74134	-2.75682	4.98e-09		RLK-Pelle_LRR-XI-1	CotAD_11446	-0.699262	6.66e-06
RLK-Pelle_RLCK-VIIa-2	CotAD_16227	1.68644	0.00392104							RLK-Pelle_LRR-VI-1	CotAD_74948	-2.94749	2.19e-07							RLK-Pelle_LRR-XI-1	CotAD_59386	-0.588503	1.28e-06		RLK-Pelle_LRR-III	CotAD_29297	-2.54337	2.46e-09		RLK-Pelle_LRR-XI-1	CotAD_15853	-1.95765	7.1e-07
RLK-Pelle_RLCK-VIIa-2	CotAD_65513	2.68311	1.42e-05							RLK-Pelle_LRR-VI-2	CotAD_08656	-1.70959	4.46e-07							RLK-Pelle_LRR-XI-1	CotAD_17222	-1.24704	2.85e-07		RLK-Pelle_LRR-III	CotAD_18790	0.93487	8.89e-05		RLK-Pelle_LRR-XI-1	CotAD_36058	-2.38543	1.47e-08
RLK-Pelle_RLCK-VIIa-2	CotAD_51526	-1.05789	0.00400965							RLK-Pelle_LRR-VII-1	CotAD_20164	-2.96259	1.15e-06							RLK-Pelle_LRR-XI-1	CotAD_47446	-1.18235	1.06e-07		RLK-Pelle_LRR-III	CotAD_22332	-3.06547	3.62e-09		RLK-Pelle_LRR-XI-1	CotAD_71506	-1.8499	2.01e-06
RLK-Pelle_RLCK-VIII	CotAD_05974	0.958309	0.00215742							RLK-Pelle_LRR-VII-1	CotAD_27936	-3.35863	5.68e-07							RLK-Pelle_LRR-XI-1	CotAD_64056	-0.597477	2.8e-06		RLK-Pelle_LRR-III	CotAD_62511	-1.47475	7.07e-06		RLK-Pelle_LRR-XI-1	CotAD_47446	-0.679957	0.000703441
RLK-Pelle_RLCK-XI	CotAD_01498	-1.20778	0.000677352							RLK-Pelle_LRR-VIII-1	CotAD_33692	2.36663	2.37e-08							RLK-Pelle_LRR-XI-1	CotAD_00656	-0.947105	1.54e-06		RLK-Pelle_LRR-IV	CotAD_01210	-0.668609	0.000583476		RLK-Pelle_LRR-XI-2	CotAD_31665	-1.62046	1.51e-06
RLK-Pelle_RLCK-XII-1	CotAD_64527	-0.680638	0.00851057							RLK-Pelle_LRR-VIII-1	CotAD_14628	0.903138	0.000194969							RLK-Pelle_LRR-XI-2	CotAD_31665	-1.73184	1.92e-09		RLK-Pelle_LRR-IX	CotAD_30717	-0.79351	4.06e-06		RLK-Pelle_LRR-XII-1	CotAD_56975	-0.998957	9.59e-06
RLK-Pelle_RLCK-XV	CotAD_01449	-1.16897	0.00223567							RLK-Pelle_LRR-Xa	CotAD_35776	1.48565	5.12e-07							RLK-Pelle_LRR-XII-1	CotAD_56596	-1.73828	2.91e-08		RLK-Pelle_LRR-IX	CotAD_13091	-2.16106	3.52e-08		RLK-Pelle_LRR-XII-1	CotAD_56596	-2.23086	2.35e-08
RLK-Pelle_WAK_LRK10L-1	CotAD_73343	-1.62471	0.000629152							RLK-Pelle_LRR-Xa	CotAD_55480	-1.31501	1.22e-06							RLK-Pelle_RKF3	CotAD_12945	1.839	8.49e-09		RLK-Pelle_LRR-IX	CotAD_53070	-1.61139	5.5e-07		RLK-Pelle_LRR-XII-1	CotAD_56979	-0.808029	1.53e-05
STE_STE11	CotAD_69876	-0.705075	0.00661001							RLK-Pelle_LRR-Xa	CotAD_47651	1.27889	1.9e-06							RLK-Pelle_RLCK-II	CotAD_60213	1.12033	3e-07		RLK-Pelle_LRR-IX	CotAD_11871	-1.6719	1.05e-05		RLK-Pelle_LRR-XIV	CotAD_08372	1.0791	2.28e-06
STE_STE11	CotAD_33183	0.971803	0.00625999							RLK-Pelle_LRR-Xb-1	CotAD_57105	-1.27511	8e-06							RLK-Pelle_RLCK-IXa	CotAD_17334	-0.81147	1.28e-05		RLK-Pelle_LRR-IX	CotAD_09317	-2.09492	6.41e-09		RLK-Pelle_LysM	CotAD_35107	0.870872	0.000188304
STE_STE7	CotAD_10106	-0.969566	0.00240826							RLK-Pelle_LRR-Xb-1	CotAD_39293	-0.855684	6.49e-05							RLK-Pelle_RLCK-IXa	CotAD_71923	-0.763005	6.09e-05		RLK-Pelle_LRR-IX	CotAD_33520	-1.75737	3.27e-08		RLK-Pelle_PERK-1	CotAD_51210	0.60709	1.68e-05
TKL_CTR1-DRK-2	CotAD_60248	1.86548	0.000152251							RLK-Pelle_LRR-Xb-1	CotAD_15239	1.24181	6.64e-07							RLK-Pelle_RLCK-IXa	CotAD_10084	-0.720377	3.28e-06		RLK-Pelle_LRR-V	CotAD_68332	-0.816129	1.01e-05		RLK-Pelle_PERK-1	CotAD_76343	0.798695	0.000225955
TKL-Pl-4	CotAD_61960	-0.768374	0.00782822							RLK-Pelle_LRR-Xb-1	CotAD_69129	0.74444	4.21e-05							RLK-Pelle_RLCK-V	CotAD_36591	-0.750744	3.39e-06		RLK-Pelle_LRR-V	CotAD_52484	-1.23993	5.88e-05		RLK-Pelle_PERK-1	CotAD_29268	0.806069	1.74e-06
TKL-Pl-4	CotAD_10266	1.00001	0.00153505							RLK-Pelle_LRR-XI-1	CotAD_07539	0.725001	1.55e-05							RLK-Pelle_RLCK-V	CotAD_53338	-0.908799	3.18e-07		RLK-Pelle_LRR-V	CotAD_28859	0.874474	2.2e-05		RLK-Pelle_PERK-1	CotAD_30291	1.28923	0.000102638
TKL-Pl-5	CotAD_63499	2.0054	0.000586112							RLK-Pelle_LRR-XI-1	CotAD_03134	-1.23924	1.94e-06							RLK-Pelle_RLCK-V	CotAD_31754	-1.37445	2.14e-07		RLK-Pelle_LRR-V	CotAD_00860	-1.48442	5.92e-07		RLK-Pelle_RKF3	CotAD_12945	2.39549	1.61e-06
TKL-Pl-5	CotAD_00601	2.50029	8.84e-05							RLK-Pelle_LRR-XI-1	CotAD_59386	-0.664637	3.13e-05							RLK-Pelle_RLCK-V	CotAD_35157	-0.999941	2.25e-07		RLK-Pelle_LRR-V	CotAD_65393	-0.823712	7.31e-06		RLK-Pelle_RLCK-IXa	CotAD_71923	0.594434	0.000958187
WNK_NRBP	CotAD_12291	1.60158	0.000183293							RLK-Pelle_LRR-XI-1	CotAD_71506	2.25154	2.88e-08							RLK-Pelle_RLCK-VI	CotAD_27121	-0.625629	1.03e-05		RLK-Pelle_LRR-V	CotAD_04269	0.780349	0.000144298		RLK-Pelle_RLCK-IXb	CotAD_17003	-0.76001	1.9e-05
WNK_NRBP	CotAD_45241	0.809221	0.00394681							RLK-Pelle_LRR-XI-1	CotAD_17222	-2.27185	2.77e-07							RLK-Pelle_RLCK-VI	CotAD_64733	-0.710502	1.9e-06		RLK-Pelle_LRR-V	CotAD_46319	-2.67313	2.06e-08		RLK-Pelle_RLCK-IXb	CotAD_69756	-1.32628	9.53e-06
										RLK-Pelle_LRR-XI-1	CotAD_03099	-1.26549	7.27e-07							RLK-Pelle_RLCK-VI	CotAD_70133	-0.610802	1.92e-06		RLK-Pelle_LRR-VI-1	CotAD_36271	-1.50455	1.11e-07		RLK-Pelle_RLCK-V	CotAD_29600	2.05989	2.12e-06
										RLK-Pelle_LRR-XI-1	CotAD_22778	-1.88498	4.99e-07							RLK-Pelle_RLCK-VI	CotAD_53175	1.1952	2.7e-06		RLK-Pelle_LRR-VI-1	CotAD_74948	-1.90305	1.12e-08		RLK-Pelle_RLCK-V	CotAD_56361	0.744794	4.69e-05
										RLK-Pelle_LRR-XI-1	CotAD_47446	-2.07495	5.17e-08							RLK-Pelle_RLCK-VIIa-1	CotAD_04614	1.61859	6.18e-08		RLK-Pelle_LRR-VII-1	CotAD_20164	-1.43124	7.33e-06		RLK-Pelle_RLCK-V	CotAD_35157	-1.91133	1.08e-08
										RLK-Pelle_LRR-XI-1	CotAD_64056	-2.40472	1.45e-08							RLK-Pelle_RLCK-VIIa-2	CotAD_40205	1.40556	9.29e-09		RLK-Pelle_LRR-VII-2	CotAD_45281	-1.1615	4.85e-06		RLK-Pelle_RLCK-VI	CotAD_27121	0.918738	6.7e-05
										RLK-Pelle_LRR-XI-1	CotAD_00656	-0.927589	0.00809364							RLK-Pelle_RLCK-VIIa-2	CotAD_70195	2.35498	3.85e-10		RLK-Pelle_LRR-VIII-1	CotAD_33692	2.50751	1.89e-07		RLK-Pelle_RLCK-VI	CotAD_73205	-1.08119	9.07e-07
										RLK-Pelle_LRR-XI-2	CotAD_31665	1.26744	7.54e-07							RLK-Pelle_RLCK-VIIa-2	CotAD_16227	0.918225	2.52e-06		RLK-Pelle_LRR-Xa	CotAD_35776	0.760592	7.69e-05		RLK-Pelle_RLCK-VI	CotAD_70133	-0.822157	2.23e-06
										RLK-Pelle_LRR-XI-2	CotAD_01890	1.28882	2.38e-05							RLK-Pelle_RLCK-VIIa-2	CotAD_65513	1.16089	3.03e-08		RLK-Pelle_LRR-Xa	CotAD_55480	-2.45829	1.06e-07		RLK-Pelle_RLCK-VIIa-1	CotAD_04614	3.07449	8.65e-09
										RLK-Pelle_LRR-XII-1	CotAD_37359	2.65551	9.23e-07							RLK-Pelle_RLCK-VIIa-2	CotAD_51526	-0.681881	7.39e-06		RLK-Pelle_LRR-Xb-1	CotAD_39293	-1.50515	1.59e-07		RLK-Pelle_RLCK-VIIa-1	CotAD_72643	0.754254	4.67e-05
										RLK-Pelle_LRR-XII-1	CotAD_56975	0.940076	5.28e-05							RLK-Pelle_RLCK-VIIa-2	CotAD_16641	0.832787	1.05e-06		RLK-Pelle_LRR-Xb-1	CotAD_15239	1.44705	1.23e-05		RLK-Pelle_RLCK-VIIa-1	CotAD_49587	0.934068	0.000448109
										RLK-Pelle_LRR-XII-1	CotAD_56596	1.28827	8.71e-06							RLK-Pelle_RLCK-VIIa-2	CotAD_18756	1.86772	2.77e-07		RLK-Pelle_LRR-XI-1	CotAD_07539	0.688847	2.59e-05		RLK-Pelle_RLCK-VIIa-2	CotAD_33383	-0.966236	0.000111592
										RLK-Pelle_LRR-XII-1	CotAD_56979	1.18739	2.08e-05							RLK-Pelle_RLCK-VIII	CotAD_38702	-1.40065	2.45e-07		RLK-Pelle_LRR-XI-1	CotAD_11446	1.24703	1.4e-07		RLK-Pelle_RLCK-VIIa-2	CotAD_74063	-1.03575	4e-06
										RLK-Pelle_LysM	CotAD_35107	-0.78731	0.000359396							RLK-Pelle_RLCK-XII-1	CotAD_58349	0.671294	4.24e-06		RLK-Pelle_LRR-XI-1	CotAD_15853	1.58266	5.02e-07		RLK-Pelle_RLCK-VIIa-2	CotAD_16227	1.35238	3.12e-06
										RLK-Pelle_PERK-1	CotAD_29268	0.825906	0.000237388							RLK-Pelle_RLCK-XII-1	CotAD_18906	-0.81962	2.17e-05		RLK-Pelle_LRR-XI-1	CotAD_47868	-0.600953	0.00149812		RLK-Pelle_RLCK-VIIa-2	CotAD_14641	1.7656	3.91e-05
										RLK-Pelle_RLCK-IV	CotAD_28948	1.14999	3.22e-06							RLK-Pelle_RLCK-XII-1	CotAD_18490	-0.946928	7.92e-07		RLK-Pelle_LRR-XI-1	CotAD_03134	-1.00096	0.000111651		RLK-Pelle_RLCK-VIIa-2	CotAD_65513	0.664501	0.000463548
										RLK-Pelle_RLCK-IXa	CotAD_71923	-4.12863	4.75e-09							RLK-Pelle_RLCK-XII-1	CotAD_19798	-0.633172	4.96e-05		RLK-Pelle_LRR-XI-1	CotAD_36058	-2.34107	1.28e-05		RLK-Pelle_RLCK-VIIa-2	CotAD_09512	-0.69765	0.000133039
										RLK-Pelle_RLCK-IXa	CotAD_10084	-1.00223	2.71e-06							RLK-Pelle_RLCK-XVI	CotAD_01663	-0.677895	5.32e-05		RLK-Pelle_LRR-XI-1	CotAD_59386	-1.26548	1.64e-07		RLK-Pelle_RLCK-VIIa-2	CotAD_06790	0.58773	8.25e-05
										RLK-Pelle_RLCK-V	CotAD_36591	-1.03658	3.82e-05							RLK-Pelle_SD-2b	CotAD_53902	2.37561	8.5e-08		RLK-Pelle_LRR-XI-1	CotAD_71506	0.6131	8.31e-05		RLK-Pelle_RLCK-VIIa-2	CotAD_26427	1.3538	0.000282746
										RLK-Pelle_RLCK-V	CotAD_53338	-2.12185	1.51e-06							RLK-Pelle_SD-2b	CotAD_47907	1.61606	3.03e-09		RLK-Pelle_LRR-XI-1	CotAD_17222	-1.88603	3.44e-08		RLK-Pelle_RLCK-VIIa-2	CotAD_16641	1.67119	2.46e-07
										RLK-Pelle_RLCK-V	CotAD_31754	-3.49064	1.02e-07							RLK-Pelle_WAK	CotAD_75319	0.680945	1.65e-05		RLK-Pelle_LRR-XI-1	CotAD_22778	2.46367	1.85e-08		RLK-Pelle_RLCK-VIIa-2	CotAD_09513	-1.12987	7.13e-07
										RLK-Pelle_RLCK-V	CotAD_35157	-2.07297	3.99e-07							RLK-Pelle_WAK_LRK10L-1	CotAD_73343	-0.895872	5.81e-08		RLK-Pelle_LRR-XI-1	CotAD_47446	-3.28613	1.46e-07		RLK-Pelle_RLCK-VIIa-2	CotAD_18756	-1.52258	1.2e-05
										RLK-Pelle_RLCK-VI	CotAD_27121	-2.11814	7.29e-08							STE_STE11	CotAD_55968	3.14235	3.58e-11		RLK-Pelle_LRR-XI-1	CotAD_00656	-0.726701	0.00589958		RLK-Pelle_RLCK-VIII	CotAD_38702	-0.79804	4.5e-05
										RLK-Pelle_RLCK-VI	CotAD_64733	-2.73006	2.24e-07							STE_STE11	CotAD_08639	1.01898	4.49e-07		RLK-Pelle_LRR-XI-2	CotAD_31665	0.641217	0.00037215		RLK-Pelle_RLCK-VIII	CotAD_60487	1.189	5.05e-06
										RLK-Pelle_RLCK-VI	CotAD_73205	-1.3901	0.000309107							STE_STE11	CotAD_67466	1.07118	2.41e-05		RLK-Pelle_LRR-XII-1	CotAD_56596	0.750285	0.000692791		RLK-Pelle_RLCK-XII-1	CotAD_18906	-0.639605	9.62e-05
										RLK-Pelle_RLCK-VI	CotAD_70133	-2.13631	3.08e-07							STE_STE11	CotAD_53208	-0.945118	4.85e-06		RLK-Pelle_LRR-XIV	CotAD_08372	-0.784887	2.31e-05		RLK-Pelle_RLCK-XII-1	CotAD_18490	-0.659218	6.88e-05
										RLK-Pelle_RLCK-VI	CotAD_53175	-0.956953	7.91e-05							STE_STE11	CotAD_33183	1.09853	4.36e-07		RLK-Pelle_LysM	CotAD_35107	-0.863945	1.3e-05		RLK-Pelle_RLCK-XII-1	CotAD_27777	0.945919	0.000134601
										RLK-Pelle_RLCK-VIIa-1	CotAD_72643	0.769679	0.000680864							STE_STE11	CotAD_01628	5.24482	4.67e-11		RLK-Pelle_PERK-1	CotAD_51210	-0.872975	2.15e-06		RLK-Pelle_RLCK-XII-1	CotAD_19798	-0.741882	6.09e-06
										RLK-Pelle_RLCK-VIIa-1	CotAD_35331	0.831654	1.19e-05							STE_STE7	CotAD_21839	0.723258	1.06e-05		RLK-Pelle_RKF3	CotAD_12945	1.08457	0.00283066		RLK-Pelle_SD-2b	CotAD_28570	-0.731593	1.11e-05
										RLK-Pelle_RLCK-VIIa-2	CotAD_33383	0.961203	6.16e-06							TKL_CTR1-DRK-1	CotAD_51697	-0.757271	1.03e-06		RLK-Pelle_RLCK-IV	CotAD_26234	0.649295	0.00033858		RLK-Pelle_SD-2b	CotAD_26091	-1.1546	7.4e-07
										RLK-Pelle_RLCK-VIIa-2	CotAD_03375	0.891099	0.000408841							TKL_CTR1-DRK-2	CotAD_18721	0.61728	1.12e-05		RLK-Pelle_RLCK-IXa	CotAD_71923	-2.7756	3.73e-08		RLK-Pelle_WAK_LRK10L-1	CotAD_03142	-1.72037	1.43e-08
										RLK-Pelle_RLCK-VIIa-2	CotAD_70195	1.41989	7.25e-06							TKL_CTR1-DRK-2	CotAD_60248	0.804514	6.06e-07		RLK-Pelle_RLCK-IXa	CotAD_10084	-0.793873	4.2e-06		STE_STE11	CotAD_55968	2.971	1.37e-07
										RLK-Pelle_RLCK-VIIa-2	CotAD_16227	0.955844	1.75e-05							TKL_CTR1-DRK-2	CotAD_45253	0.721087	4.9e-07		RLK-Pelle_RLCK-V	CotAD_29600	-0.922087	0.000225049		STE_STE11	CotAD_67466	1.55964	1.28e-06
										RLK-Pelle_RLCK-VIIa-2	CotAD_65054	2.90925	6.92e-08							TKL-Pl-1	CotAD_60727	1.64832	2.22e-09		RLK-Pelle_RLCK-V	CotAD_36591	-1.15103	1.35e-05		STE_STE11	CotAD_03736	0.816138	0.00100816
										RLK-Pelle_RLCK-VIIa-2	CotAD_51526	-2.45586	2.68e-08							TKL-Pl-3	CotAD_62253	-0.691717	3.6e-05		RLK-Pelle_RLCK-V	CotAD_56361	-0.985719	4.97e-06		STE_STE11	CotAD_33183	-1.07845	1.29e-06
										RLK-Pelle_RLCK-VIIa-2	CotAD_09512	1.0018	2.9e-06							TKL-Pl-4	CotAD_10266	0.973744	1.52e-07		RLK-Pelle_RLCK-V	CotAD_53338	-1.42091	3.67e-06		TKL_CTR1-DRK-2	CotAD_18721	0.892203	0.000275253
										RLK-Pelle_RLCK-VIIa-2	CotAD_60409	0.696068	3.53e-05							TKL-Pl-4	CotAD_40334	2.04491	1.26e-09		RLK-Pelle_RLCK-V	CotAD_31754	-3.59203	4.38e-08		TKL-Pl-1	CotAD_60727	-0.633491	6.94e-06
										RLK-Pelle_RLCK-VIIa-2	CotAD_16641	1.46876	1.02e-05							TKL-Pl-4	CotAD_10575	0.751513	1.45e-05		RLK-Pelle_RLCK-V	CotAD_31340	-1.03653	0.000252213		TKL-Pl-1	CotAD_75315	1.433	0.000111472
										RLK-Pelle_RLCK-VIIa-2	CotAD_56524	-0.648509	0.000279139							TKL-Pl-5	CotAD_63499	3.03305	9.63e-11		RLK-Pelle_RLCK-V	CotAD_35157	-2.07133	1.39e-08		TKL-Pl-2	CotAD_75936	1.32258	5.18e-06
										RLK-Pelle_RLCK-VIII	CotAD_05974	0.684554	3.85e-05							TKL-Pl-5	CotAD_00601	3.59602	5.7e-10		RLK-Pelle_RLCK-VI	CotAD_27121	-1.58016	2.5e-08		TKL-Pl-3	CotAD_62253	-1.01682	2.15e-06
										RLK-Pelle_RLCK-XII-1	CotAD_18906	-2.13211	3.57e-07							WEE	CotAD_26371	-0.716141	7.06e-05		RLK-Pelle_RLCK-VI	CotAD_64733	-0.788785	0.000732188		TKL-Pl-4	CotAD_54145	1.05654	0.000154834
										RLK-Pelle_RLCK-XII-1	CotAD_18490	-0.783395	5.15e-05							WNK_NRBP	CotAD_29801	0.895707	1.76e-05		RLK-Pelle_RLCK-VI	CotAD_73205	3.16309	1.42e-09		TKL-Pl-4	CotAD_10117	-0.78032	0.000924348
										RLK-Pelle_RLCK-XII-1	CotAD_27777	0.72769	8.46e-05												RLK-Pelle_RLCK-VI	CotAD_53175	0.868274	0.00538258		TKL-Pl-4	CotAD_10266	-0.67388	6.54e-06
										RLK-Pelle_RLCK-XII-1	CotAD_11335	-0.65353	0.001245												RLK-Pelle_RLCK-VIIa-1	CotAD_04614	0.858121	0.000698137		TKL-Pl-5	CotAD_16201	0.791618	0.000147566
										RLK-Pelle_SD-2b	CotAD_28560	1.08865	5.19e-05												RLK-Pelle_RLCK-VIIa-2	CotAD_03375	0.755005	0.000320248		TKL-Pl-5	CotAD_63499	1.55453	1.06e-07
										RLK-Pelle_SD-2b	CotAD_53902	1.81187	1.57e-06												RLK-Pelle_RLCK-VIIa-2	CotAD_40205	2.18117	4.07e-09		TKL-Pl-5	CotAD_00601	2.7681	4.82e-09
										RLK-Pelle_SD-2b	CotAD_28570	1.28081	4.35e-06												RLK-Pelle_RLCK-VIIa-2	CotAD_70195	3.14159	4.43e-10		TKL-Pl-6	CotAD_67143	1.07017	0.000512879
										RLK-Pelle_SD-2b	CotAD_26091	3.22352	6.99e-07												RLK-Pelle_RLCK-VIIa-2	CotAD_65513	2.05953	3.85e-06		WEE	CotAD_26371	1.32291	3.23e-06
										RLK-Pelle_SD-2b	CotAD_47907	0.695513	8.3e-05												RLK-Pelle_RLCK-VIIa-2	CotAD_51526	-2.03487	6.32e-07		WNK_NRBP	CotAD_29801	-1.28801	1.85e-06
										RLK-Pelle_WAK	CotAD_75319	3.11839	8.03e-07												RLK-Pelle_RLCK-VIIa-2	CotAD_09512	1.77035	4.69e-07		WNK_NRBP	CotAD_27915	-0.596661	7.75e-05
										RLK-Pelle_WAK_LRK10L-1	CotAD_03142	0.824246	0.000205112												RLK-Pelle_RLCK-VIIa-2	CotAD_06790	-1.79193	1.28e-06
										RLK-Pelle_WAK_LRK10L-1	CotAD_73343	-4.34187	1.54e-08												RLK-Pelle_RLCK-VIIa-2	CotAD_60409	-1.21865	8.92e-07
										STE_STE11	CotAD_54535	0.71323	7.54e-05												RLK-Pelle_RLCK-VIIa-2	CotAD_18756	1.75522	4.11e-05
										STE_STE11	CotAD_53208	-1.81123	2.21e-06												RLK-Pelle_RLCK-VIII	CotAD_38702	-2.05441	2.62e-08
										STE_STE20-Fray	CotAD_30380	1.11552	2.1e-06												RLK-Pelle_RLCK-X	CotAD_44559	-0.837669	0.000160816
										TKL-Pl-1	CotAD_60727	1.49066	4.75e-07												RLK-Pelle_RLCK-XII-1	CotAD_58349	0.904245	1.73e-06
										TKL-Pl-4	CotAD_05432	-0.930756	6.14e-06												RLK-Pelle_RLCK-XII-1	CotAD_18906	-1.55521	7.27e-08
										TKL-Pl-4	CotAD_10266	0.617757	0.000129556												RLK-Pelle_RLCK-XII-1	CotAD_18490	-2.6434	5.54e-09
										TKL-Pl-4	CotAD_40334	-0.69989	0.000144565												RLK-Pelle_RLCK-XV	CotAD_01449	-0.820291	2.72e-06
										WEE	CotAD_26371	-1.27541	0.000372344												RLK-Pelle_RLCK-XVI	CotAD_01663	-1.50685	3.7e-06
										WNK_NRBP	CotAD_29801	1.15233	2.42e-06												RLK-Pelle_SD-2b	CotAD_28560	0.795861	0.0016656
										WNK_NRBP	CotAD_27915	1.03306	7.03e-06												RLK-Pelle_SD-2b	CotAD_53902	1.54171	0.000193779
																									RLK-Pelle_SD-2b	CotAD_47907	1.89537	3.34e-08
																									RLK-Pelle_SD-2b	CotAD_28572	0.646784	0.00268275
																									RLK-Pelle_SD-2b	CotAD_00134	-0.647593	2.85e-05
																									RLK-Pelle_WAK_LRK10L-1	CotAD_73343	-1.97381	3.14e-07
																									STE_STE11	CotAD_55968	1.90828	0.000292016
																									STE_STE11	CotAD_54535	1.04329	4.31e-07
																									STE_STE11	CotAD_53208	-1.38075	1.6e-06
																									STE_STE11	CotAD_33183	2.22221	1.25e-08
																									STE_STE11	CotAD_01628	4.80353	6.38e-11
																									STE_STE20-Fray	CotAD_30380	0.894273	2.36e-06
																									STE_STE20-Fray	CotAD_15648	0.803822	0.000638996
																									STE_STE7	CotAD_21839	0.999612	1.24e-05
																									TKL_CTR1-DRK-2	CotAD_18721	0.675741	0.000676349
																									TKL_CTR1-DRK-2	CotAD_60248	2.42273	4.2e-09
																									TKL_CTR1-DRK-2	CotAD_45253	1.55001	2.92e-08
																									TKL-Pl-1	CotAD_60727	1.24906	1.65e-06
																									TKL-Pl-4	CotAD_05432	-1.22722	1.03e-05
																									TKL-Pl-4	CotAD_10266	1.38333	1.94e-07
																									TKL-Pl-4	CotAD_40334	2.25522	2.95e-08
																									TKL-Pl-4	CotAD_10575	0.832701	4.31e-05
																									TKL-Pl-5	CotAD_63499	1.5684	2.84e-07
																									TKL-Pl-5	CotAD_00601	1.90182	3.8e-06
																									WEE	CotAD_26371	-1.33766	6.36e-07
