# Supplementary material for: Genome-wide classification, evolutionary analysis and gene expression patterns of the kinome in Gossypium
Source: PLoS One. 2018 May 16;13(5):e0197392. doi: 10.1371/journal.pone.0197392 (PMC5955557; doi:10.1371/journal.pone.0197392)
Supplement: S15 Table — (XLS) [file pone.0197392.s031.xls]

## Sheet: Sheet1
S15 Table: Normalized gene expression values of 564 G. hirsutum PK genes under biotic stress treatments.
Subfamily	Gene ID	Chilling 3 DAI	P value	Chilling 6 DAI	P value	Normal 3 DAI	P value	Normal 6 DAI	P value	Bollworm 0 DAI	P value	Bollworm 2 DAI	P value	Bollworm 5 DAI	P value	Bollworm 10 DAI	P value
AGC_MAST	CotAD_50546	0.36265	0.0165174	0.915753	0.000897227	-0.030082	0.800635	0.330564	0.0345261	0.447721	0.020856	-0.0406073	0.874862	0.553523	0.00475052	1.54327	5.89091e-07
AGC_MAST	CotAD_03168	0.15406	0.252472	0.0561397	0.594272	-0.196311	0.117267	-0.243448	0.211078	0.0637023	0.407305	-0.0368753	0.600712	-0.0617087	0.600442	0.550443	7.38886e-05
AGC_MAST	CotAD_02801	0.253384	0.133031	0.261607	0.0414899	-0.0394653	0.820133	0.055673	0.771598	-0.0928697	0.395591	-0.112014	0.179825	0.093982	0.218837	-0.005597	0.954037
AGC_NDR	CotAD_71296	-0.506097	0.0298973	0.0191077	0.865097	0.012578	0.904847	-0.000644333	0.996438	0.780358	2.69643e-06	1.48924	6.35992e-07	2.16189	3.2555e-09	2.23262	8.73411e-09
AGC_NDR	CotAD_10699	-0.153884	0.191193	-0.483936	0.00153134	-0.184497	0.178463	-0.467911	0.0293749	-0.0532873	0.407757	-0.0118657	0.843744	0.269144	0.0043422	0.211701	0.00495723
AGC_NDR	CotAD_46946	0.0859003	0.477529	-0.0998403	0.433192	0.054877	0.664337	0.136789	0.230852	0.754494	1.09665e-06	0.286457	0.00396394	0.944978	3.52539e-07	1.30617	4.0669e-07
AGC_NDR	CotAD_44274	-0.332657	0.0950728	-0.016395	0.927767	-0.24977	0.0952873	0.00158533	0.991961	0.0991123	0.616702	0.403192	0.00414601	0.59533	0.00283613	0.758265	0.00110443
AGC_NDR	CotAD_41978	-0.0675027	0.591727	-0.278507	0.0553018	-0.290481	0.0265395	-0.273064	0.0873049	-0.212709	0.03892	0.17668	0.199855	-0.183142	0.176388	-0.363322	0.085246
AGC_NDR	CotAD_00292	0.077763	0.53973	0.0193923	0.911279	0.243141	0.12269	-0.168849	0.258455	-0.402078	0.00280876	0.0721133	0.5017	-0.645128	3.08427e-05	-0.130209	0.122276
AGC_PDK1	CotAD_19462	-0.168997	0.241439	-0.296381	0.0122025	-0.183438	0.0707891	-0.266097	0.102768	-0.402067	0.000472693	-0.391988	7.29068e-05	-0.462937	0.00138059	-0.64702	1.08649e-05
AGC_RSK-2	CotAD_10104	0.126444	0.490266	-0.043115	0.675328	0.345424	0.0238849	0.219889	0.0863057	-0.015749	0.883123	-1.2245	1.20543e-06	-0.368358	0.00298406	-0.548676	0.000348619
AGC_RSK-2	CotAD_59693	-0.353003	0.0199847	-0.235965	0.166189	-0.505086	0.0703961	-0.587821	0.0696429	-1.03344	1.37558e-05	-0.965671	3.04056e-06	-1.4578	1.31516e-07	-1.93926	4.40437e-08
AGC_RSK-2	CotAD_46931	-0.203169	0.392829	-0.296329	0.164211	0.00437267	0.976201	-0.224311	0.263603	0.219188	0.326069	0.204641	0.0752874	-0.228212	0.0105621	-0.827955	0.000469683
AGC_RSK-2	CotAD_74523	-0.0197533	0.914221	0.00420967	0.973473	0.26274	0.011118	-0.073661	0.52905	0.949996	5.33946e-06	1.92043	4.75415e-08	0.563729	0.000125803	1.66107	1.18439e-08
AGC_RSK-2	CotAD_45682	0.148761	0.376351	0.0234657	0.822412	0.124249	0.408418	0.336423	0.0564831	-0.580973	1.83531e-05	-0.51028	3.58882e-05	-0.205883	0.0482034	-0.266685	0.00184413
AGC_RSK-2	CotAD_38946	0.238384	0.0533723	0.0272963	0.854819	0.0380483	0.678242	0.15213	0.379681	-0.916507	9.76042e-07	-1.62647	9.31261e-09	-0.75467	1.84555e-06	-1.62774	2.8404e-08
AGC_RSK-2	CotAD_74442	-0.0901897	0.511643	-0.105747	0.383031	-0.256329	0.0310655	-0.247172	0.0832282	-0.363233	0.00132277	-0.338817	0.00581532	0.240811	0.0191306	0.832934	5.8164e-05
AGC_RSK-2	CotAD_00531	-0.52198	0.0531831	-0.609172	0.0104911	-0.388741	0.00722709	-0.357677	0.126614	-1.17723	1.13494e-05	-1.30913	3.57042e-05	-1.76405	5.42277e-09	-0.713321	0.000231638
AGC_RSK-2	CotAD_03114	0.374082	0.180607	-0.105776	0.748994	0.257184	0.29727	-0.178048	0.323045	-1.14981	1.72148e-07	0.057322	0.317372	1.20793	4.37646e-08	2.09919	8.27312e-08
AGC_RSK-2	CotAD_14233	0.121635	0.446887	0.181875	0.213361	0.213677	0.203081	-0.0536283	0.704248	-0.701138	2.82231e-05	-0.0884403	0.493119	-0.762329	8.4752e-06	0.125301	0.43087
AGC_RSK-2	CotAD_59977	-0.068627	0.594773	-0.225762	0.130099	0.0617417	0.747177	0.14851	0.31909	0.0236353	0.869967	0.135233	0.0324166	0.281693	0.156745	0.219883	0.0220832
AGC_RSK-2	CotAD_58277	-0.201446	0.264349	-0.382378	0.17422	-0.698418	0.000456861	-0.950138	0.000770924	0.102601	0.225308	0.235725	0.0465125	0.0781423	0.284865	0.0807033	0.445049
AGC_RSK-2	CotAD_29566	-0.0860173	0.720999	-0.003884	0.987615	-0.287863	0.0745505	-0.383084	0.159154	-0.130152	0.0731008	-0.00613533	0.939351	-0.154629	0.149904	0.040408	0.614919
AGC_RSK-2	CotAD_52077	-0.095725	0.526015	-0.169093	0.302454	-0.218673	0.0981554	-0.211366	0.211362	0.012363	0.873852	0.0157553	0.902931	0.130024	0.301253	0.0236083	0.845662
AGC_RSK-2	CotAD_45798	0.0398957	0.811996	-0.267968	0.0455707	-0.021815	0.804542	0.0398533	0.800481	-0.0973087	0.370845	-0.0184643	0.911004	-0.112377	0.332988	0.344549	0.0258053
AGC-Pl	CotAD_24426	-0.015099	0.933642	0.138272	0.28216	-0.4783	0.0264553	-0.426397	0.0796365	0.0234133	0.721382	-0.228114	0.0199691	0.0151627	0.90105	1.06905	4.26688e-06
AGC-Pl	CotAD_27962	-0.877594	0.0451919	-0.150843	0.641196	1.09053	0.00736135	1.33383	0.00369372	1.76446	5.2786e-07	0.71458	3.98129e-06	5.01232	4.04858e-13	6.70465	6.25699e-11
AGC-Pl	CotAD_16768	0.01362	0.938033	0.071359	0.514515	-0.37123	0.0240464	-0.0275393	0.869502	-0.0869077	0.378727	0.148319	0.0560081	0.103482	0.289278	0.551516	0.0001494
Aur	CotAD_58182	0.610264	0.00795272	-0.083753	0.399771	1.01759	0.000247702	0.269177	0.0738408	-0.230897	0.0014855	-2.46307	9.91735e-10	-1.1952	6.48641e-07	-1.72116	2.93906e-08
Aur	CotAD_18702	0.355191	0.0641272	-0.065837	0.637076	0.316113	0.00899741	0.148677	0.303631	-0.249373	0.0417549	-0.50442	0.000239668	-0.372019	0.00990864	-0.311655	0.0453916
CAMK_AMPK	CotAD_52889	-0.140067	0.229	0.0310873	0.858917	-0.225496	0.257866	-0.329674	0.197664	-0.257321	0.0442968	-0.103301	0.064388	-0.0233307	0.842864	0.0604997	0.554749
CAMK_CAMKL-CHK1	CotAD_06862	-0.310231	0.0759652	0.213551	0.219112	0.556599	0.000659834	0.282058	0.146057	1.83719	4.11747e-09	0.6531	2.24264e-06	2.10513	4.21493e-10	2.04483	5.5858e-09
CAMK_CAMKL-CHK1	CotAD_10936	-0.46974	0.0111248	0.060654	0.67676	0.233513	0.0391086	0.40414	0.0719328	2.54872	4.33105e-10	1.69691	2.89844e-09	3.37307	1.67936e-11	2.54586	9.68802e-10
CAMK_CAMKL-CHK1	CotAD_12447	-0.204952	0.192813	-0.598775	0.00267256	0.796102	0.000596793	0.0195313	0.946369	-1.44122	2.04565e-08	0.309931	0.000895304	0.0647153	0.351668	0.563577	8.8419e-06
CAMK_CAMKL-CHK1	CotAD_16075	0.127183	0.353359	-0.004523	0.966881	-0.316858	0.031726	-0.127954	0.351592	0.356051	0.000143492	0.0932263	0.0817372	0.751457	1.10672e-06	0.44928	0.000330934
CAMK_CAMKL-CHK1	CotAD_60421	-0.201968	0.279368	0.149186	0.216824	-0.112524	0.577449	0.447836	0.0238061	0.862977	4.60564e-06	0.839824	1.7087e-05	1.66468	1.36699e-05	1.56531	8.97403e-08
CAMK_CAMKL-CHK1	CotAD_20216	0.139646	0.451978	0.320399	0.195915	0.061618	0.64284	0.324324	0.0390656	-0.233949	0.0522427	-0.391455	0.000934856	0.251206	0.0186646	0.621135	2.1152e-05
CAMK_CAMKL-CHK1	CotAD_10345	-0.0524743	0.772831	-0.015288	0.89592	-0.210268	0.0650089	-0.098834	0.417947	1.14778	0.000105585	0.813485	0.000219304	1.00071	5.52285e-06	1.47923	6.33669e-05
CAMK_CAMKL-CHK1	CotAD_36170	0.164201	0.164468	0.125247	0.230686	0.101767	0.439853	0.175306	0.128278	-0.005429	0.963412	0.308201	0.0375646	-0.152252	0.0694664	0.35503	0.0173793
CAMK_CAMKL-CHK1	CotAD_48377	-0.0479257	0.772103	-0.0193183	0.8821	-0.338765	0.142958	-0.6	0.0400654	-0.0134723	0.837959	0.127145	0.279271	1.03428	2.60706e-05	2.05379	4.47518e-08
CAMK_CAMKL-CHK1	CotAD_00567	-0.158167	0.250372	0.090406	0.512049	0.219182	0.0379108	0.253343	0.104875	0.235302	0.00678137	0.432549	3.32901e-05	0.561467	4.24432e-05	0.130184	0.0772143
CAMK_CAMKL-CHK1	CotAD_17719	0.229907	0.0771129	0.171587	0.133191	-0.209596	0.0311641	-0.144207	0.213465	-0.281027	0.000604312	0.281023	0.00165825	0.183904	0.0164001	0.535329	7.09894e-05
CAMK_CAMKL-CHK1	CotAD_13683	-0.331318	0.0343981	-0.499969	0.00368454	-0.671835	0.000141327	-0.795059	0.000578901	-0.613463	0.000174632	-0.89371	1.71008e-06	-1.24239	9.93372e-08	-0.654605	9.01354e-06
CAMK_CAMKL-CHK1	CotAD_16078	0.118301	0.443604	0.117819	0.588598	-0.27168	0.245186	0.477266	0.143208	0.290507	0.0365353	0.181662	0.107801	0.472058	0.000153183	0.439743	0.0245401
CAMK_CAMKL-CHK1	CotAD_33218	0.135938	0.32279	0.189565	0.063158	0.149768	0.129103	0.170139	0.413633	-0.477075	7.85051e-05	-0.0455033	0.403506	0.376048	0.000294233	0.8304	6.36097e-07
CAMK_CAMKL-CHK1	CotAD_73323	0.0872807	0.490398	0.181097	0.103029	-0.101935	0.414543	0.0751193	0.544883	0.127717	0.230933	0.198006	0.0684413	0.189495	0.0320763	0.830785	9.16101e-05
CAMK_CAMKL-CHK1	CotAD_26269	0.187591	0.263728	-0.0910517	0.655317	-0.383438	0.00519923	-0.294935	0.0767557	-0.316369	0.0626136	0.0171703	0.876508	0.240633	0.114779	0.342897	0.030516
CAMK_CAMKL-CHK1	CotAD_54331	-0.00149267	0.989026	0.0139987	0.934479	0.439939	0.00761858	0.120386	0.654063	-0.367048	0.00415318	0.353606	0.0453523	0.00219533	0.981234	0.848403	3.98684e-05
CAMK_CAMKL-CHK1	CotAD_25826	-0.0174443	0.899845	0.167456	0.180141	-0.0418663	0.742803	-0.0103467	0.931465	-0.0673253	0.436265	0.184374	0.0436786	-0.014918	0.852399	0.135812	0.0306144
CAMK_CAMKL-CHK1	CotAD_00165	0.464568	0.014848	0.615288	0.00387535	0.815687	0.00191415	0.887549	0.00413167	0.486644	0.000510518	0.307443	0.0287777	0.721907	9.3762e-06	1.19408	1.09721e-05
CAMK_CAMKL-CHK1	CotAD_07521	0.11941	0.394578	-0.286753	0.104316	-0.280809	0.0492259	-0.032376	0.759482	0.002696	0.957508	0.119824	0.1858	0.098526	0.393691	-0.0668697	0.331836
CAMK_CAMKL-LKB	CotAD_19137	-0.019189	0.877532	0.0266893	0.813913	-0.0119157	0.884558	0.195688	0.130287	0.119201	0.0909547	0.679713	9.05762e-06	0.724213	2.99599e-06	0.238479	0.00250746
CAMK_CDPK	CotAD_72193	0.180981	0.312881	0.206417	0.0849262	0.616364	0.000667079	0.429519	0.0114227	0.99842	0.00181601	0.976423	1.10406e-06	0.842872	8.86349e-06	1.8113	1.9346e-07
CAMK_CDPK	CotAD_69577	0.309441	0.0638554	0.1685	0.263941	0.104678	0.362157	0.347349	0.016433	-0.165322	0.0152192	-0.0657007	0.271457	-0.0165087	0.819873	-0.347509	0.000244484
CAMK_CDPK	CotAD_73088	-0.421091	0.0401003	0.0622797	0.653758	0.0311233	0.839689	0.468009	0.0106186	1.45478	6.82695e-07	1.13629	4.1443e-06	1.59145	1.46186e-08	2.65735	2.75829e-09
CAMK_CDPK	CotAD_54826	-0.0262867	0.83515	0.213044	0.228803	0.169793	0.09532	0.125999	0.282634	-0.137494	0.0425917	0.341985	0.000323986	-0.297402	0.00512127	-0.121303	0.156881
CAMK_CDPK	CotAD_22808	0.194741	0.129911	0.160788	0.277996	0.039424	0.796586	-0.0879867	0.410472	0.452271	0.0113916	0.457558	4.47567e-05	0.455932	0.00186627	-0.003819	0.972773
CAMK_CDPK	CotAD_21360	0.197185	0.160413	0.484014	0.00061007	0.279215	0.0271999	0.411156	0.0106509	-0.498028	4.18001e-05	-0.490477	7.43207e-05	-0.533536	4.19123e-05	-1.25324	5.25615e-07
CAMK_CDPK	CotAD_74347	0.086981	0.429914	-0.222536	0.0784204	-0.100001	0.409943	-0.364767	0.0285666	-0.427347	0.000944538	-0.777684	6.74796e-06	-0.755967	9.97823e-07	-1.12915	1.56911e-07
CAMK_CDPK	CotAD_33891	-0.0892753	0.610821	0.375405	0.0114817	0.14975	0.123395	0.408028	0.0490755	0.840653	0.00417271	1.09273	2.90036e-06	1.04835	1.14256e-06	1.38079	9.6123e-08
CAMK_CDPK	CotAD_02296	-0.00248667	0.989462	0.425651	0.0524334	0.00580667	0.970179	0.364227	0.114842	0.48488	0.000985662	0.628726	1.82571e-05	1.06908	7.85142e-07	1.43408	5.69242e-06
CAMK_CDPK	CotAD_16484	-0.439298	0.0750362	-0.218324	0.149095	-0.251422	0.0775482	-0.209143	0.236945	-0.934201	3.93734e-06	-0.891877	1.38649e-05	-0.802442	2.56565e-05	-0.538176	0.00413523
CAMK_CDPK	CotAD_20538	0.13619	0.531787	0.777711	0.000728221	1.00883	0.00108682	0.615558	0.00638813	1.93655	1.61722e-07	2.85514	8.59435e-10	1.59114	2.99277e-07	1.98242	2.45635e-08
CAMK_CDPK	CotAD_41076	0.127939	0.313769	0.344131	0.00849327	0.330174	0.0057086	0.348103	0.026389	0.663067	1.00526e-05	0.96208	4.112e-06	0.133219	0.164109	0.735203	1.2131e-05
CAMK_CDPK	CotAD_66485	-0.226029	0.251769	0.318747	0.0124189	0.289052	0.0311319	0.645044	0.00370784	0.20325	0.0101617	-0.00495033	0.937065	-0.381332	0.000344762	-0.500833	4.41415e-05
CAMK_CDPK	CotAD_44317	0.0378513	0.770791	-0.00768667	0.94963	0.116058	0.264778	0.0268893	0.803399	-0.4328	0.000113992	-0.590211	9.43506e-06	-0.647846	7.77086e-06	-0.593211	6.75915e-06
CAMK_CDPK	CotAD_04751	-0.0544293	0.739026	0.110336	0.457837	0.0311503	0.747441	-0.114258	0.313672	-0.493948	0.00416779	-0.122344	0.378222	-0.834545	7.17088e-06	-1.52275	4.78905e-05
CAMK_CDPK	CotAD_60146	0.0866093	0.548468	-0.0398313	0.708623	-0.135204	0.404333	-0.073588	0.633747	0.114463	0.141785	-0.084002	0.156321	0.076083	0.463617	-0.0798357	0.382899
CAMK_CDPK	CotAD_30589	-0.065032	0.706188	-0.376569	0.0470662	-0.150721	0.339436	-0.229284	0.157004	-0.518633	2.63214e-05	-1.63964	6.54107e-09	-1.72208	2.2815e-08	-2.30311	6.22026e-09
CAMK_CDPK	CotAD_35007	0.047032	0.657904	0.188629	0.0624407	-0.0824423	0.338092	0.243936	0.0617308	0.0979827	0.0709358	-0.0328583	0.493253	0.64728	5.63564e-06	1.25151	6.65108e-08
CAMK_CDPK	CotAD_48097	-0.0107407	0.932427	-0.427455	0.00158907	0.040857	0.703474	-0.092125	0.498817	-0.100515	0.146955	-0.00128967	0.983753	-0.060924	0.648327	-0.132973	0.198776
CAMK_CDPK	CotAD_47701	0.0299323	0.827886	-0.149506	0.199615	-0.0329327	0.752188	0.2285	0.163368	-0.134716	0.0311769	-0.537417	0.000161074	-0.447681	0.00184991	-0.859583	1.1009e-05
CAMK_CDPK	CotAD_47616	0.114659	0.343314	0.0542223	0.591945	-0.0452113	0.634332	-0.101394	0.375725	-0.0944253	0.288854	0.182784	0.0898975	0.0874517	0.378475	0.064124	0.510137
CAMK_CDPK	CotAD_54633	0.170846	0.456957	0.126718	0.653455	-0.281756	0.00974854	0.087498	0.525686	-0.07959	0.464571	0.250746	0.00442998	-0.335836	0.00369336	0.131501	0.291482
CAMK_CDPK	CotAD_16744	-0.092228	0.609099	0.0996577	0.684047	0.206164	0.217405	-0.33437	0.0908605	-0.0352437	0.756899	0.316413	0.000384668	-0.0521767	0.61397	0.0897983	0.411057
CAMK_CDPK	CotAD_26791	-0.050006	0.688643	0.0700407	0.491781	-0.012317	0.930176	0.108186	0.418943	0.025842	0.719241	-0.142014	0.130135	0.11692	0.409321	-0.598031	0.00688466
CAMK_CDPK	CotAD_05731	0.0221177	0.844377	0.0830023	0.35135	0.1662	0.19175	-0.0993843	0.504988	-0.155541	0.160753	0.262762	0.0368057	-0.123849	0.164602	0.262122	0.0728787
CAMK_CDPK	CotAD_09239	-0.0513533	0.748242	0.298104	0.0521864	-0.039368	0.806511	0.24436	0.245337	0.115266	0.358644	0.320159	0.0162989	-0.112071	0.229005	0.567997	0.000154178
CAMK_CDPK	CotAD_13610	0.108806	0.549165	0.289891	0.0234	0.0354843	0.818319	0.00504667	0.967121	-0.0573823	0.516464	0.159087	0.0110196	-0.175614	0.116207	0.552807	0.000441293
CAMK_OST1L	CotAD_27990	-0.314823	0.0204227	-0.144554	0.360876	-0.083964	0.49172	-0.287902	0.0278459	-0.217531	0.163386	-0.124262	0.175102	-0.358155	0.00285948	0.4037	0.00262685
CAMK_OST1L	CotAD_54619	0.052524	0.646522	-0.116769	0.225779	-0.0329863	0.73807	0.006788	0.948448	0.61418	8.52288e-06	0.455147	5.50298e-05	0.893034	2.61446e-07	1.72843	3.73314e-09
CAMK_OST1L	CotAD_71558	0.196565	0.248541	0.10492	0.531667	-0.18667	0.137778	-0.225833	0.227439	0.0848207	0.623724	1.39442	3.52424e-06	0.771496	5.83201e-05	1.06205	1.7296e-06
CAMK_OST1L	CotAD_43021	0.34356	0.06853	0.374222	0.00828364	0.011276	0.925238	0.177674	0.185916	0.416341	0.00164293	-0.046693	0.575168	1.51735	6.89562e-09	3.14599	1.94666e-08
CK1_CK1	CotAD_25187	-0.028665	0.836801	-0.23477	0.108899	-0.0586733	0.638197	-0.116946	0.461583	0.255909	0.0189969	0.132238	0.199023	0.0701627	0.399446	0.0760147	0.47056
CK1_CK1	CotAD_23709	-0.0541063	0.685216	0.161406	0.256918	-0.038886	0.678776	0.101426	0.395911	0.54437	0.00149577	0.391771	0.00252182	0.624138	3.51668e-05	1.03244	4.38691e-07
CK1_CK1	CotAD_62242	-0.0463797	0.681018	-0.123599	0.204333	-0.071792	0.408279	-0.116681	0.29982	0.0383803	0.500552	0.170357	0.00664436	0.159611	0.0374368	0.612621	6.05267e-06
CK1_CK1	CotAD_50202	0.041034	0.74799	-0.043851	0.658233	-0.144871	0.106203	-0.0377657	0.746956	-0.393069	0.000239963	0.0741023	0.378197	0.216637	0.0351188	0.363007	0.000522336
CK1_CK1	CotAD_47085	0.018366	0.892581	-0.0780307	0.510476	-0.023374	0.825364	-0.0215377	0.885207	-0.073143	0.49072	0.137415	0.112216	0.115857	0.141415	0.165337	0.174372
CK1_CK1	CotAD_09694	0.035734	0.760354	-0.0886877	0.456617	-0.122772	0.213154	0.050585	0.647896	-0.226052	0.00307436	0.295418	0.000816598	0.262902	0.00736833	-0.118666	0.0623808
CK1_CK1	CotAD_20772	-0.0202727	0.876026	0.04979	0.658882	0.120782	0.314741	0.0226123	0.855863	-0.11153	0.268032	0.0390157	0.697324	-0.148355	0.133785	-0.15751	0.0916089
CK1_CK1	CotAD_00393	-0.113631	0.338483	0.20981	0.115346	0.119745	0.303933	-0.286103	0.0551122	-0.165099	0.242723	0.358216	0.0321104	-0.269921	0.0302564	0.555399	0.000542972
CK1_CK1-Pl	CotAD_00483	-0.0519537	0.627583	0.054292	0.55447	0.0573163	0.545231	0.125028	0.236071	-0.0201403	0.668861	0.181065	0.0103038	0.383385	0.000333305	0.54537	1.7846e-05
CK1_CK1-Pl	CotAD_47584	0.0564103	0.671168	0.098298	0.326834	0.0436363	0.775011	0.266101	0.0776215	0.529375	3.01609e-05	1.00714	8.91061e-07	0.900359	1.29877e-06	0.10886	0.195578
CK1_CK1-Pl	CotAD_22935	-0.138375	0.357213	-0.118941	0.526265	0.204758	0.261019	-0.131856	0.346822	-0.424402	0.0226499	0.107538	0.280823	-0.0479473	0.625066	0.540729	5.76205e-05
CK1_CK1-Pl	CotAD_53790	-0.190417	0.135901	-0.0758867	0.658472	-0.193334	0.0553029	-0.047981	0.772538	-0.252216	0.0494727	0.223419	0.0214113	0.156062	0.0982327	0.253496	0.0856247
CK1_CK1-Pl	CotAD_00231	0.114449	0.377181	0.255969	0.0761524	-0.246068	0.0568127	-0.081387	0.540197	-0.220969	0.00265208	-0.351864	0.00034794	0.124128	0.0941011	0.087795	0.252718
CK1_CK1-Pl	CotAD_48667	-0.25229	0.11549	-0.006035	0.972875	-0.0944877	0.492745	-0.072248	0.6657	-0.394764	0.00028339	0.343971	0.0496254	0.131987	0.194771	1.01755	1.30438e-06
CK1_CK1-Pl	CotAD_12333	0.167656	0.199987	0.12785	0.327993	-0.148984	0.189726	-0.100153	0.441618	-0.011372	0.918444	0.0700413	0.268159	0.30607	0.0189243	0.200543	0.031906
CK1_CK1-Pl	CotAD_32629	0.0361413	0.782472	-0.261352	0.0482141	0.005088	0.956525	0.119283	0.342383	-0.118617	0.0770857	0.0411223	0.586286	0.4045	0.00195793	-0.201234	0.0787862
CK1_CK1-Pl	CotAD_11101	-0.0761843	0.489829	0.14617	0.313886	0.263063	0.0968122	0.142624	0.42763	-0.034957	0.876946	0.034083	0.703567	-0.387467	0.00163749	0.172952	0.0853238
CK1_CK1-Pl	CotAD_34898	0.279962	0.0817497	0.429079	0.0165413	0.190469	0.0894132	0.399352	0.0114709	0.479683	0.00234186	1.35637	1.16774e-06	0.730247	0.000717307	0.796325	0.000428031
CK1_CK1-Pl	CotAD_50321	0.034041	0.77292	0.20418	0.116625	-0.002155	0.984901	0.00936867	0.952706	-0.257555	0.01121	0.228809	0.0847673	-0.509261	0.00478332	0.285189	0.0270811
CMGC_CDK-CCRK	CotAD_26057	0.140968	0.290962	0.147859	0.261917	0.0456673	0.625647	0.13632	0.316974	0.375774	0.000330871	0.597143	3.02355e-05	-0.00222	0.975722	0.053572	0.424836
CMGC_CDK-CDK7	CotAD_67858	-0.00239967	0.991184	0.060984	0.794314	-0.560513	0.0323507	-0.25214	0.313004	0.856034	4.93206e-05	1.41227	1.74766e-05	1.57877	1.54472e-06	2.02482	1.58976e-06
CMGC_CDK-CDK7	CotAD_03147	0.0464863	0.720528	-0.232846	0.112407	-0.105457	0.498051	-0.0267433	0.873902	0.067567	0.489125	-0.00755067	0.929529	0.0345437	0.785305	0.256975	0.0906489
CMGC_CDK-CDK8	CotAD_34429	-0.046646	0.739577	0.16912	0.499973	0.0151313	0.882178	0.247943	0.109185	-0.00249267	0.979771	0.171705	0.0651711	0.01549	0.847436	0.389065	0.000638813
CMGC_CDK-CRK7-CDK9	CotAD_52411	-0.489202	0.0523066	-0.302908	0.0254118	-0.354377	0.0101775	-0.566748	0.024455	-0.550042	0.000348239	-1.39834	2.30026e-07	-0.992592	3.63063e-05	-2.31038	5.81909e-08
CMGC_CDK-CRK7-CDK9	CotAD_21272	-0.182078	0.161346	0.213653	0.146152	0.110055	0.476331	-0.18759	0.219603	-0.114818	0.163489	0.0832867	0.126617	-0.256051	0.00477253	-0.37135	0.00633267
CMGC_CDK-CRK7-CDK9	CotAD_71947	0.072767	0.579291	0.400878	0.00620199	0.451163	0.0010588	0.04977	0.732753	-0.698581	3.53393e-05	-0.497984	0.00046233	-1.02803	1.52843e-05	-1.71722	1.42676e-07
CMGC_CDK-CRK7-CDK9	CotAD_01049	-0.077434	0.590462	-0.087903	0.503633	0.00617867	0.956531	0.034421	0.806385	-0.332169	0.00184935	-0.218909	0.0581407	0.261643	0.0887264	0.512789	0.000559609
CMGC_CDK-CRK7-CDK9	CotAD_41842	0.266485	0.0495086	0.277608	0.0294567	0.317821	0.007594	0.259506	0.0859225	0.152421	0.0167914	-0.0374237	0.441866	0.133146	0.080747	0.112512	0.0702211
CMGC_CDK-CRK7-CDK9	CotAD_51610	-0.86468	0.00503586	-0.511945	0.000564606	-0.679745	0.0487438	0.209573	0.258317	-0.416339	0.00287557	-1.07914	3.44447e-06	-0.048238	0.685411	0.661574	0.000214112
CMGC_CDK-CRK7-CDK9	CotAD_34259	0.162821	0.350309	-0.159615	0.147579	-0.0192457	0.899014	-0.294333	0.0621664	-0.430323	0.000763899	-0.273801	0.0121623	-0.564149	3.91785e-05	-0.831755	9.18553e-06
CMGC_CDK-CRK7-CDK9	CotAD_50640	-0.0464123	0.786338	-0.0187393	0.928978	0.0313603	0.789585	0.062975	0.608849	-0.344858	0.0455978	0.127785	0.0853638	-0.242067	0.0604381	-0.0712053	0.665136
CMGC_CDK-CRK7-CDK9	CotAD_64392	1.13216	0.000220383	0.790925	6.61252e-05	1.32763	1.2668e-06	1.01219	4.563e-05	-0.460178	0.000477827	-0.404733	0.00542037	-0.640374	0.000226633	-0.470329	0.00377204
CMGC_CDK-CRK7-CDK9	CotAD_19973	-0.434297	0.00626171	-0.224299	0.0507819	-0.591589	0.00188862	-0.754513	0.00389658	-0.769585	1.41348e-06	-0.742447	2.45218e-05	-0.548411	2.46693e-05	-1.49583	6.57333e-08
CMGC_CDK-CRK7-CDK9	CotAD_75205	-0.353373	0.0670573	0.044334	0.683379	-0.175124	0.264196	0.203727	0.223666	0.607603	0.000341747	0.809372	7.04331e-05	1.68611	1.96614e-07	1.80145	7.57366e-08
CMGC_CDK-CRK7-CDK9	CotAD_20875	-0.276293	0.230522	-0.138655	0.356303	-0.109249	0.334672	0.0860157	0.565918	-0.19311	0.0238816	0.621094	7.92736e-05	0.198177	0.111747	0.898696	7.72169e-05
CMGC_CDK-PITSLRE	CotAD_55993	-0.27356	0.17133	0.0556743	0.656116	-0.2054	0.343558	-0.244995	0.352422	0.327973	0.0295282	1.16301	1.6662e-05	0.699806	0.000154266	0.4936	0.00159442
CMGC_CDK-Pl	CotAD_56453	1.38378	0.00584142	-0.137718	0.360772	2.1168	5.0835e-06	0.698527	0.0075889	-0.68451	5.29232e-06	-4.43601	8.96302e-09	-1.61146	4.35067e-09	-4.72302	1.22444e-09
CMGC_CDK-Pl	CotAD_26108	-0.216371	0.081486	-0.260364	0.0604844	-0.236759	0.0716091	-0.191019	0.116838	-0.51543	2.56006e-05	-1.01719	4.82721e-07	-1.07504	2.9066e-07	-1.48516	5.70934e-08
CMGC_CDK-Pl	CotAD_29324	-0.184264	0.280728	-0.25228	0.086313	-0.207096	0.0355824	-0.202981	0.190465	-0.638552	1.32141e-05	-0.751829	2.4383e-05	-0.850454	2.33882e-06	-1.41704	7.47015e-07
CMGC_CDK-Pl	CotAD_46008	-0.221363	0.302684	-0.0887083	0.595422	0.182302	0.35661	0.145043	0.344013	-0.44159	0.00323776	-0.661919	0.0055269	-1.07062	2.17967e-05	-0.817996	0.000431018
CMGC_CDK-Pl	CotAD_29110	0.117189	0.322148	-0.248265	0.0898579	0.329065	0.0173195	-0.007176	0.959487	-0.0955647	0.406071	-0.441099	0.00237913	-0.178202	0.0506207	-0.121756	0.129471
CMGC_CK2	CotAD_33576	0.0112737	0.937741	0.141731	0.240075	0.0575043	0.623717	0.16489	0.202143	-0.211937	0.00524962	-0.328926	0.00202754	-0.15597	0.0619085	0.424466	0.000249494
CMGC_CK2	CotAD_33575	-0.22471	0.148415	0.111029	0.326869	0.122868	0.36535	-0.0402943	0.812595	-0.066355	0.424687	-0.275282	0.0131934	-0.0810753	0.366298	-0.158587	0.036313
CMGC_CK2	CotAD_73334	-0.269055	0.251077	-0.0899937	0.439905	0.245171	0.0719039	-0.0325933	0.782563	0.053863	0.496173	0.52307	0.000242572	0.066743	0.432702	0.410497	0.0055664
CMGC_CK2	CotAD_65006	0.278561	0.0334175	-0.469997	0.0574512	0.108266	0.342798	0.136929	0.469518	-0.103316	0.363051	-0.356937	0.000674913	-0.270858	0.0756119	-0.0430997	0.707698
CMGC_CK2	CotAD_19400	-0.041685	0.79104	0.173581	0.188106	0.000452333	0.997317	-0.0510737	0.770585	0.432282	0.0010405	0.370584	0.00241317	0.495387	0.000175454	0.072322	0.461951
CMGC_CLK	CotAD_01895	0.00840233	0.948271	0.105573	0.433439	-0.11174	0.469392	-0.0108453	0.945431	-0.184853	0.0202986	0.459159	0.000708485	0.0257053	0.776074	0.610618	0.000186734
CMGC_CLK	CotAD_65705	-0.052671	0.732274	-0.0195973	0.909926	-0.131444	0.387262	-0.0661667	0.668248	0.281462	0.153556	0.39855	0.00536351	1.11696	1.54846e-06	1.20606	8.82507e-07
CMGC_CLK	CotAD_00193	-0.00370933	0.979461	0.011302	0.906583	-0.194356	0.0894259	-0.113043	0.394081	0.400782	0.000743151	0.538979	7.86285e-06	0.276112	0.00400572	1.31585	3.55025e-07
CMGC_CLK	CotAD_58070	-0.072284	0.695611	0.0736773	0.554194	-0.174549	0.319299	-0.329971	0.0729574	0.0136723	0.863191	0.0765813	0.321928	0.245952	0.0559631	0.819505	7.79601e-06
CMGC_CLK	CotAD_17901	-0.2903	0.157775	-0.101431	0.433296	-0.153819	0.168626	0.190676	0.282472	0.0716287	0.432476	0.152084	0.146591	0.197962	0.0317845	-0.01365	0.891037
CMGC_DYRK-PRP4	CotAD_30991	0.109567	0.592387	0.202745	0.307963	0.249518	0.0198345	0.299798	0.0215895	0.431712	0.00651047	1.00363	1.02567e-05	0.746554	4.23675e-06	0.980494	5.16753e-07
CMGC_DYRK-PRP4	CotAD_22320	-0.082007	0.519719	-0.0132443	0.93335	-0.0811087	0.462382	-0.000481	0.997387	0.267717	0.0203163	-0.14286	0.0197922	-1.11888	2.1402e-07	-2.27691	3.77669e-09
CMGC_DYRK-PRP4	CotAD_17836	0.117211	0.426573	0.167513	0.239402	-5.9e-05	0.999437	-0.0365057	0.750266	-0.4404	0.000181228	-0.422809	0.000182079	-0.12447	0.178262	-0.068757	0.351878
CMGC_DYRK-PRP4	CotAD_54943	-0.0558393	0.723725	0.212133	0.0797489	-0.098988	0.517433	-0.109177	0.446554	-0.496809	3.5334e-05	-0.562769	4.77515e-06	0.113445	0.136328	0.899625	1.38133e-06
CMGC_DYRK-PRP4	CotAD_26468	0.0675297	0.607472	0.206843	0.134025	-0.0114343	0.892931	-0.176146	0.311564	-0.0286983	0.688436	-0.00701633	0.937188	0.111333	0.158989	1.20835	8.82232e-07
CMGC_DYRK-YAK	CotAD_60890	0.225654	0.127669	0.292222	0.0385695	0.103593	0.289431	0.266428	0.0430393	0.32166	0.00305511	0.602156	8.7726e-06	0.790182	1.03049e-06	1.04189	1.62749e-07
CMGC_GSK	CotAD_20244	0.046762	0.748144	0.115619	0.453064	0.102676	0.495812	0.214946	0.148092	-0.58878	2.4171e-05	-0.263237	0.0014523	-0.181256	0.0304281	0.261504	0.0078648
CMGC_GSK	CotAD_33066	0.0838993	0.440176	0.236824	0.0343972	0.373451	0.0021079	0.361948	0.0316662	0.133407	0.0292404	0.059862	0.284339	0.057987	0.405628	0.470082	5.85316e-05
CMGC_GSK	CotAD_43639	-0.144848	0.274931	0.0296663	0.744164	0.159253	0.22208	0.184797	0.307605	-0.666349	0.000148547	-0.997223	5.94305e-06	-0.225965	0.047216	0.0403683	0.585105
CMGC_GSK	CotAD_05546	-0.0954433	0.370669	-0.0540633	0.68825	0.220253	0.111385	-0.006327	0.96277	-0.0298117	0.830849	0.650218	0.000958793	0.0361657	0.708328	0.785438	6.28199e-05
CMGC_GSK	CotAD_23495	-0.256345	0.254454	-0.279947	0.171243	-0.294213	0.0148993	-0.077376	0.762157	-0.71042	0.000203258	-0.189594	0.0328897	0.0704737	0.463358	-1.01705	4.43672e-06
CMGC_GSK	CotAD_32548	-0.00222867	0.988762	0.103923	0.342029	0.181156	0.118137	0.485353	0.00172274	0.289372	0.00124441	0.855661	4.82399e-07	0.771922	5.58053e-05	1.98854	3.42761e-09
CMGC_GSK	CotAD_20243	0.218463	0.0883184	0.134157	0.154896	0.214293	0.0266695	0.186455	0.178096	-0.373736	0.000811826	-0.219134	0.00508367	0.0245437	0.75181	0.17229	0.0260093
CMGC_GSK	CotAD_05659	-0.0341393	0.850969	-0.551045	0.00605704	-0.287547	0.0383228	-0.199544	0.360784	-0.534648	0.00104461	-0.372452	0.00143547	0.290971	0.0149714	-0.28229	0.0288971
CMGC_GSK	CotAD_53331	0.127738	0.249789	-0.132191	0.201821	-0.13393	0.128332	-0.121608	0.312037	-0.507267	0.000131879	-0.592032	4.33523e-06	-0.222558	0.0180825	-0.0822663	0.284014
CMGC_GSK	CotAD_15427	0.0885007	0.552266	-0.145026	0.40141	-0.129081	0.155288	-0.0510453	0.778019	-0.241539	0.0958224	-0.174217	0.144237	0.286019	0.00457962	0.352517	0.0330914
CMGC_MAPK	CotAD_63338	-0.105877	0.403825	-0.225474	0.0819518	-0.32876	0.00437785	-0.20084	0.276623	-0.282592	0.000510751	-0.639351	3.25035e-06	-0.382838	0.000561281	-0.514996	3.48811e-05
CMGC_MAPK	CotAD_64049	-0.0955117	0.434012	-0.116176	0.287385	-0.160903	0.103142	0.267651	0.0512928	0.946574	2.29245e-06	0.896833	8.72101e-07	0.874557	6.75883e-05	1.16708	2.52949e-05
CMGC_MAPK	CotAD_19088	0.354385	0.0243639	-0.036402	0.742682	-0.212619	0.0388473	-0.203816	0.122661	-0.629154	0.00014175	-1.10096	4.35987e-06	-1.00128	9.8583e-07	-0.24898	0.00289673
CMGC_MAPK	CotAD_09571	0.824012	0.00030735	0.615795	0.00335561	1.74582	0.000481404	1.61142	0.00308272	4.21443	2.35745e-10	0.718596	0.000154831	5.1945	2.30002e-12	6.47333	1.12321e-12
CMGC_MAPK	CotAD_01707	0.619298	0.00987837	0.616297	0.000167026	1.7264	2.80603e-05	1.57685	0.00633679	3.29144	1.26664e-07	1.71743	5.57509e-09	4.43461	4.35417e-10	5.81122	1.70007e-10
CMGC_MAPK	CotAD_66205	-0.331978	0.123177	-0.525105	0.00181719	-0.306151	0.0869337	-0.43665	0.00572023	0.264978	0.00204817	1.02592	2.71194e-07	0.576613	9.10532e-05	0.586047	1.51584e-05
CMGC_MAPK	CotAD_63558	0.161444	0.231218	0.0934767	0.324826	0.0128037	0.875871	-0.0133637	0.897536	-0.525559	5.42925e-05	-0.334101	0.000163939	-0.21112	0.0130043	0.372527	0.000467668
CMGC_MAPK	CotAD_56362	-0.18462	0.39926	-0.215262	0.0895097	-0.376688	0.0210474	0.126922	0.475874	-0.159309	0.123889	-0.945691	0.000188305	0.259849	0.0526564	-0.40671	0.00111096
CMGC_MAPK	CotAD_29572	-0.787599	0.00516312	-0.454517	0.0423426	-0.409834	0.0952927	0.133814	0.46313	4.22057	9.39936e-11	2.89743	6.2717e-11	2.9648	1.67544e-11	2.80583	9.23176e-10
CMGC_MAPK	CotAD_50152	0.490636	0.00468368	0.260345	0.0247418	-0.206563	0.0370792	0.128063	0.340167	1.20258	1.00524e-07	0.96671	1.2056e-07	2.57041	2.01244e-10	3.5057	2.63382e-10
CMGC_MAPK	CotAD_61841	0.555484	0.00529038	0.499852	0.000915672	-0.0178453	0.878088	0.073016	0.52245	2.05603	1.93415e-08	1.54105	2.26555e-08	3.40122	6.87113e-12	4.65475	8.81665e-12
CMGC_MAPK	CotAD_55518	-0.342976	0.0818887	0.213294	0.0536875	-0.0766333	0.431651	0.123871	0.439116	-0.817579	2.26173e-06	-0.486439	6.17436e-05	0.0518843	0.45012	0.466024	5.96254e-05
CMGC_MAPK	CotAD_56645	-0.00146233	0.991009	-0.359851	0.007208	-0.197998	0.094217	-0.0513363	0.700132	-0.19267	0.0122982	0.260455	0.00680516	-0.35051	0.000413811	-0.181089	0.0546068
CMGC_MAPK	CotAD_01246	-0.203648	0.145345	-0.168633	0.0841944	-0.129699	0.219125	-0.024032	0.843729	-0.050289	0.549546	-0.114486	0.124996	-0.0608757	0.526618	-0.338506	0.000733376
CMGC_MAPK	CotAD_11508	-0.112404	0.476446	-0.0577173	0.60284	-0.132836	0.168679	-0.0106393	0.952405	-0.457679	0.00073044	0.392225	0.00233998	-0.0119507	0.916745	0.480419	0.000783066
CMGC_MAPK	CotAD_53696	0.15881	0.348235	0.159412	0.436459	0.213498	0.0939603	0.296303	0.0301721	-0.307061	0.0150178	0.233681	0.101498	-0.414934	0.0133362	0.287505	0.0796844
CMGC_MAPK	CotAD_13472	-0.181872	0.295978	-0.0305907	0.824758	-0.166553	0.217748	-0.129126	0.525141	0.179566	0.218575	0.262947	0.00790442	0.308801	0.0167227	0.395062	0.0014883
CMGC_MAPK	CotAD_54105	-0.000266	0.998521	0.031667	0.767325	-0.103376	0.429853	-0.008077	0.948295	0.206004	0.0285134	0.091665	0.410791	-0.0175583	0.884474	0.334269	0.0325759
CMGC_MAPK	CotAD_27603	-0.23177	0.180017	-0.353093	0.0189788	-0.252747	0.264952	-0.569044	0.0123602	0.135054	0.485983	0.616589	5.97851e-05	0.631077	1.46227e-05	0.66584	0.00150209
CMGC_Pl-Tthe	CotAD_00441	0.412079	0.0479751	0.57071	0.00168164	-0.152597	0.192482	0.235034	0.0718926	0.004586	0.946197	0.00654633	0.924952	1.02824	1.43201e-06	1.42445	2.14899e-08
CMGC_RCK	CotAD_01008	0.158131	0.296672	0.235074	0.033362	0.171531	0.104562	0.113959	0.485391	0.16425	0.0795237	0.613664	3.04435e-05	0.599118	3.14534e-05	0.925092	5.21529e-06
CMGC_RCK	CotAD_17624	-0.420913	0.0106519	-0.38549	0.00658309	-0.0840197	0.532321	-0.310717	0.267866	0.501168	0.000506838	0.262564	0.212281	0.893926	4.49974e-05	-0.108219	0.508304
CMGC_RCK	CotAD_42844	0.0427513	0.764592	0.347711	0.0244673	0.0295077	0.838704	0.162246	0.219832	0.709046	0.000330273	1.12511	8.84898e-06	0.945737	4.21825e-06	0.9566	2.10477e-05
CMGC_SRPK	CotAD_34839	-0.275249	0.0340543	-0.242883	0.226466	-0.277025	0.0221952	-0.35684	0.0541653	0.00847767	0.910351	-0.507825	0.00647903	-0.353904	0.00276791	-0.499384	0.00260006
CMGC_SRPK	CotAD_18405	0.209425	0.129692	-0.087506	0.327473	-0.301935	0.0205862	0.083744	0.488703	-0.100819	0.0620101	-0.341227	0.00108128	1.34269	2.15074e-08	1.56101	1.5857e-08
Group-Pl-3	CotAD_39073	-0.058654	0.640512	0.143364	0.237085	-0.243096	0.110253	0.0558923	0.722073	0.402065	0.00569645	0.927111	9.60393e-05	0.251375	0.0397564	1.30115	1.75439e-05
Group-Pl-3	CotAD_18960	0.000916	0.994445	0.19915	0.172767	-0.192052	0.1128	-0.0599217	0.640899	0.081304	0.498591	0.502586	0.000249974	0.0215153	0.784092	0.457684	0.00763073
Group-Pl-4	CotAD_14620	0.185243	0.26688	-0.361173	0.018529	-0.426878	0.00210923	-0.264224	0.0641068	0.280155	0.00459551	0.115325	0.160477	-0.0695137	0.451474	-0.283174	0.0344777
Group-Pl-4	CotAD_15261	-0.474362	0.0273336	-0.166676	0.413317	0.60568	0.0630219	-0.420518	0.317226	0.772749	7.99049e-07	1.31213	4.85792e-08	1.55707	1.81142e-08	2.26153	2.62997e-09
Group-Pl-4	CotAD_22059	0.115077	0.482212	-0.167544	0.345246	-0.0397393	0.728079	-0.0658653	0.758495	0.300741	0.0212506	0.326308	0.00149402	0.045152	0.620985	0.203669	0.0662347
NAK	CotAD_31687	0.129324	0.390611	-0.083458	0.576492	0.00674633	0.957758	0.134486	0.333906	-0.115931	0.205089	-0.17198	0.0625366	-0.143549	0.303588	-0.338016	0.0352783
NEK	CotAD_51281	0.192265	0.226439	0.241198	0.216791	0.120901	0.231998	0.384095	0.00505777	0.160667	0.120184	-0.149077	0.0816003	0.009138	0.910574	-0.07829	0.263088
NEK	CotAD_58015	-0.166532	0.224023	0.184697	0.512111	0.197901	0.087672	-0.189486	0.221457	0.0663227	0.42267	-0.0763203	0.266605	-0.181264	0.160535	-0.359952	0.018115
NEK	CotAD_68138	0.0811193	0.701822	-0.082409	0.412064	0.665615	0.0266269	-0.356241	0.0610355	-0.565625	1.84606e-05	-1.52229	7.44818e-07	-1.30476	3.04709e-07	-3.17164	1.12298e-08
NEK	CotAD_60614	-0.187253	0.251114	-0.17643	0.170544	0.206381	0.181981	-0.25948	0.0915606	-0.556665	0.00470676	-0.044904	0.863959	-0.558155	0.000254413	-0.652953	0.00728066
NEK	CotAD_12274	-0.691968	0.0162205	-0.538177	0.0247145	-0.359612	0.078525	-1.15157	0.020363	-1.25241	5.48665e-07	-2.76452	1.28801e-09	-1.51919	1.99099e-08	-4.046	3.16006e-11
NEK	CotAD_12909	-0.416353	0.268005	-0.435889	0.105085	-0.755278	0.0171245	-0.677654	0.0178345	-0.536632	0.000160665	-2.3538	3.75794e-08	-1.42919	1.37799e-07	-3.18316	1.48557e-08
NEK	CotAD_20527	0.298727	0.0424499	0.0391273	0.692043	0.169846	0.311486	0.349896	0.0223814	0.141552	0.233584	-0.0220433	0.689104	0.240318	0.0683991	0.116181	0.287852
NEK	CotAD_48114	-0.069272	0.661212	-0.119828	0.26101	-0.110774	0.330423	-0.029769	0.809426	-0.16244	0.102019	-0.0289127	0.694451	-0.107528	0.146312	-0.090863	0.270651
PEK_GCN2	CotAD_62635	-0.13066	0.28877	-0.0558353	0.581704	-0.18447	0.204433	-0.0314883	0.792415	-0.259761	0.0356965	0.277223	0.0128123	-0.223326	0.054819	0.542672	0.000513675
PEK_PEK	CotAD_19974	-0.152194	0.367835	-0.0196283	0.901163	-0.416362	0.000962165	-0.638598	0.00421337	0.866135	1.97851e-05	-0.20438	0.0109758	1.25937	6.19731e-06	0.797519	2.35933e-05
RLK-Pelle_C-LEC	CotAD_71347	-0.0114373	0.931833	-0.228408	0.0507966	-0.0665103	0.582562	0.143514	0.21449	-0.319724	0.00184696	-0.405863	5.8111e-05	-0.086467	0.419331	-0.644545	6.49365e-06
RLK-Pelle_CR4L	CotAD_22315	0.0394783	0.808889	-0.163163	0.172164	0.111091	0.299527	0.160242	0.234688	0.095963	0.604818	0.898529	2.46089e-06	0.151167	0.160019	0.61988	0.000190009
RLK-Pelle_CR4L	CotAD_30090	0.929944	0.00155795	0.130712	0.349813	1.23768	6.13226e-06	0.667782	0.0027994	-0.33074	0.00124375	-2.13636	1.73964e-09	-1.9356	5.83948e-09	-3.28863	3.14531e-09
RLK-Pelle_CR4L	CotAD_20956	0.511856	0.0524338	0.236913	0.0395591	0.522177	0.0498027	1.01761	0.000973268	-0.379883	0.0266062	1.3371	5.70664e-07	0.934116	2.07677e-05	1.01955	7.29765e-06
RLK-Pelle_CR4L	CotAD_34155	0.228333	0.0968381	0.175856	0.383195	-0.120679	0.334751	-0.0873493	0.467714	0.151721	0.108512	-0.501612	0.00603516	-0.63958	0.000389471	-1.56997	1.31003e-07
RLK-Pelle_CR4L	CotAD_55350	-0.0910103	0.594846	-0.451223	0.0145216	-0.680001	0.000283732	-0.630527	0.00979105	-1.23004	9.5224e-06	-1.42897	3.00964e-07	-1.72865	1.66807e-07	-2.11149	1.35089e-07
RLK-Pelle_CR4L	CotAD_34129	0.48269	0.00292172	0.213671	0.0421767	0.467748	0.00116395	0.352347	0.0137915	0.224952	0.00697648	-0.0930587	0.268875	0.053249	0.644524	0.570133	4.11889e-05
RLK-Pelle_CrRLK1L-1	CotAD_60209	0.730841	0.000370166	0.583477	0.000418352	0.554281	0.0201361	0.415571	0.0285833	-0.0446687	0.518397	0.625964	3.66023e-05	0.250108	0.0151259	-0.0655517	0.406839
RLK-Pelle_CrRLK1L-1	CotAD_05174	-0.0240083	0.874159	-0.0449453	0.728673	-0.363451	0.0187352	-0.462909	0.0398732	-0.711597	0.00680288	-0.436497	0.00252902	-0.247348	0.0224369	-0.593203	0.000524139
RLK-Pelle_CrRLK1L-1	CotAD_49930	-0.2391	0.155253	-0.40155	0.0041952	-0.338457	0.0961779	-0.553413	0.00839959	-0.219386	0.0086794	-0.0572783	0.443368	-0.915333	3.03505e-07	-1.2476	2.18021e-07
RLK-Pelle_CrRLK1L-1	CotAD_57850	-0.0602327	0.633163	0.055247	0.654907	0.141589	0.204395	-0.386506	0.0140326	-1.17176	1.90834e-06	-0.975174	8.63544e-07	-0.562938	0.000744632	0.095246	0.320063
RLK-Pelle_CrRLK1L-1	CotAD_61451	-0.320242	0.078879	-0.491508	0.00759449	-0.50238	0.0882045	-1.13285	0.000473075	-1.35497	1.04412e-07	-2.44665	1.13347e-08	-1.26846	4.67404e-07	-3.80924	2.65645e-10
RLK-Pelle_CrRLK1L-1	CotAD_39421	-0.332762	0.0845233	-0.230043	0.121244	-0.499328	0.0308034	-0.02257	0.865779	-0.199082	0.260584	-0.147163	0.180933	0.247328	0.15647	-0.653863	0.000237006
RLK-Pelle_CrRLK1L-1	CotAD_10332	0.970266	7.04764e-05	0.652401	0.000834553	0.495664	0.0206826	0.430486	0.0478708	0.093743	0.186005	0.653085	4.86546e-06	0.397264	0.000798506	-0.103197	0.0759526
RLK-Pelle_CrRLK1L-1	CotAD_39415	0.151376	0.382722	0.233178	0.0369364	-0.012614	0.88584	0.21782	0.0690509	1.44658	2.89433e-08	0.873062	1.17886e-06	0.775216	8.97915e-06	1.27164	1.50322e-07
RLK-Pelle_CrRLK1L-1	CotAD_75497	-0.149909	0.233801	0.121465	0.546558	-0.033122	0.785129	0.0507543	0.682117	0.0699643	0.452909	0.22886	0.040664	0.0737947	0.295531	0.138644	0.179948
RLK-Pelle_CrRLK1L-1	CotAD_28807	0.039274	0.797978	0.125932	0.38329	0.430605	0.000948496	-0.433916	0.0100039	-0.0347483	0.779567	0.188601	0.0141205	-0.207435	0.0364248	-0.140608	0.330077
RLK-Pelle_CrRLK1L-1	CotAD_39108	-0.278285	0.0900806	-0.0137913	0.92857	-0.148747	0.231166	-0.118857	0.437132	-0.102069	0.338311	0.252847	0.0384114	-0.243347	0.0833187	0.408974	0.0018971
RLK-Pelle_CrRLK1L-1	CotAD_19595	-0.462768	0.00969645	-0.116643	0.274925	-0.114803	0.391853	-0.143171	0.431331	-0.255114	0.024437	0.360648	0.00491946	-0.246944	0.00740748	0.608803	3.35754e-05
RLK-Pelle_CrRLK1L-1	CotAD_57233	-0.090912	0.449671	0.344267	0.0231327	0.176675	0.12251	-0.000532333	0.996348	-0.00160833	0.982103	0.339114	0.0122226	-0.175451	0.146803	0.298662	0.00659568
RLK-Pelle_DLSV	CotAD_62120	-0.0170793	0.890467	0.107865	0.470098	0.301849	0.00873525	0.222069	0.207692	-0.041397	0.679221	0.453943	0.00110693	1.14226	1.26977e-06	2.40699	5.577e-09
RLK-Pelle_DLSV	CotAD_73761	0.018762	0.90121	0.652784	0.00312037	0.89828	2.8641e-05	1.07921	0.00612277	0.02982	0.80629	0.54578	7.69127e-05	-0.10238	0.187764	0.337898	0.00102834
RLK-Pelle_DLSV	CotAD_56715	-0.307784	0.0397196	-0.0438737	0.683891	0.309595	0.0471706	0.332033	0.0425874	0.384497	0.000115968	0.963371	1.98439e-07	0.947338	1.41249e-06	2.10369	1.57361e-09
RLK-Pelle_DLSV	CotAD_57424	0.595468	0.00629778	0.838307	8.96904e-05	0.541621	0.000372482	0.87732	9.6841e-05	2.68198	6.55887e-08	0.531765	7.06442e-06	3.60066	4.94532e-11	4.92816	1.0601e-11
RLK-Pelle_DLSV	CotAD_72429	0.068825	0.632431	0.0743387	0.695355	0.491686	0.00729187	0.8408	0.000323059	-0.222748	0.01076	0.101113	0.365834	-0.000318667	0.997045	0.0792087	0.610935
RLK-Pelle_DLSV	CotAD_63303	-0.114009	0.463609	0.00111167	0.991175	0.0535497	0.607684	0.142821	0.402446	-0.10128	0.246911	0.228789	0.00471257	1.003	1.24139e-06	1.79112	7.12225e-09
RLK-Pelle_DLSV	CotAD_24716	-0.522439	0.00324399	0.203825	0.170701	0.152703	0.237555	0.310444	0.219394	-0.953335	1.01468e-06	0.530134	1.46842e-05	1.17416	1.11318e-07	1.51611	1.2509e-08
RLK-Pelle_DLSV	CotAD_55119	-0.33084	0.0732134	0.23129	0.0869205	0.00584333	0.965733	-0.103877	0.648392	-0.286988	0.060066	0.103453	0.121398	-0.653205	2.37164e-05	-0.31895	0.038223
RLK-Pelle_DLSV	CotAD_21804	-0.450068	0.00361031	-0.487004	0.00166747	-0.328799	0.00756067	-0.49882	0.0126604	-0.648045	3.38232e-06	-0.757251	8.61808e-07	-0.976095	2.70965e-07	-1.66487	1.10101e-08
RLK-Pelle_DLSV	CotAD_24719	0.307158	0.0439233	0.651032	0.000414038	0.854176	1.37735e-05	0.822355	0.00454948	0.367409	0.000244592	0.714563	6.18653e-06	0.705529	7.69715e-06	1.34173	2.8171e-08
RLK-Pelle_DLSV	CotAD_40885	0.193949	0.120094	0.0370017	0.809337	0.277277	0.0754135	0.152965	0.349426	-0.0296227	0.588675	-0.485755	3.23482e-05	-1.04208	1.11469e-07	-1.00826	1.53374e-06
RLK-Pelle_DLSV	CotAD_40766	-0.0384913	0.732872	0.0287463	0.753236	-0.027818	0.758297	-0.105001	0.388337	-0.190448	0.00591552	0.074542	0.24733	-0.207103	0.0107962	-0.270203	0.00961369
RLK-Pelle_DLSV	CotAD_66464	-1.02521	0.00123803	-0.92415	7.08547e-06	-0.940361	0.000180971	-0.482813	0.0143769	1.2594	3.10213e-05	0.753702	5.94193e-05	0.165132	0.170189	-0.913955	7.57655e-06
RLK-Pelle_DLSV	CotAD_12836	0.144301	0.375761	0.277461	0.0177177	0.330627	0.0370212	0.213281	0.0953043	-0.000714667	0.994302	0.981641	2.58169e-07	0.502078	0.000197529	2.16833	2.59295e-07
RLK-Pelle_DLSV	CotAD_67654	-0.0239137	0.831189	-0.098823	0.505226	0.001421	0.990359	-0.0455323	0.754758	0.009901	0.883368	0.227672	0.00219509	0.063126	0.602579	0.414236	0.00146477
RLK-Pelle_DLSV	CotAD_70461	-0.109653	0.453149	-0.143401	0.228935	-0.126297	0.494929	0.0375273	0.81103	-0.391069	0.0641162	0.183961	0.129864	-0.167206	0.15549	-0.309492	0.00223209
RLK-Pelle_DLSV	CotAD_34071	-0.22582	0.0920317	-0.177925	0.119127	-0.527777	0.000797276	-0.049931	0.644486	0.587816	0.000111712	-0.294585	0.0408749	-0.370235	0.000682253	-1.17772	1.66008e-06
RLK-Pelle_DLSV	CotAD_52196	1.18552	0.00478877	1.63627	9.71562e-06	2.16036	2.80901e-08	2.20456	2.4538e-07	0.073482	0.51463	0.270405	0.0688623	-0.186877	0.0482304	0.743174	4.09557e-05
RLK-Pelle_DLSV	CotAD_67069	-0.036552	0.814746	0.280238	0.0318006	0.395468	0.0271807	0.265805	0.0467221	0.288804	0.0132973	0.16292	0.0585679	-0.109336	0.112506	0.899886	2.13033e-05
RLK-Pelle_DLSV	CotAD_25702	-0.300582	0.0289622	-0.371547	0.032048	-0.593312	0.000300133	-0.997617	0.000390634	-0.00730167	0.947171	0.157549	0.0326559	-0.119569	0.276747	-0.191855	0.0218909
RLK-Pelle_DLSV	CotAD_05723	-0.466988	0.00821607	-0.304311	0.0839032	-0.227901	0.0533614	-0.362437	0.0247849	0.472195	0.000341248	0.600664	1.26716e-05	0.262738	0.0283162	0.313081	0.0580261
RLK-Pelle_DLSV	CotAD_62987	0.0809573	0.647332	0.600273	0.00127152	0.202496	0.198919	0.789695	0.0607453	0.348513	0.00559487	-0.981758	7.96478e-05	-0.992425	1.78786e-05	-0.554898	2.87775e-05
RLK-Pelle_DLSV	CotAD_72038	2.05558	4.32495e-06	2.10719	1.9459e-07	2.48267	8.4278e-09	2.25124	2.30046e-07	2.95412	1.4077e-09	2.01961	3.76306e-09	2.18294	1.1388e-09	3.70638	1.3455e-09
RLK-Pelle_DLSV	CotAD_49452	0.06307	0.558544	-0.296256	0.0668909	-0.262013	0.133414	-0.322805	0.105173	-0.59361	0.01131	0.253074	0.136575	-0.318882	0.00990578	0.593601	0.00369624
RLK-Pelle_DLSV	CotAD_60575	-0.150335	0.326777	0.117454	0.482846	-0.173465	0.100966	0.305394	0.0503992	0.049116	0.592724	0.393402	0.0209277	-0.066588	0.451802	0.959015	5.9816e-05
RLK-Pelle_DLSV	CotAD_62168	-0.057683	0.731912	0.272947	0.16983	0.388374	0.053118	0.277506	0.128058	-0.26271	0.00765732	0.235535	0.0850654	-0.251374	0.0294093	0.430842	0.000554207
RLK-Pelle_DLSV	CotAD_20304	-0.119915	0.357866	0.091928	0.516331	0.04004	0.754747	0.363985	0.0198252	-0.040203	0.706112	0.149381	0.039194	-0.141787	0.343977	0.326428	0.00904268
RLK-Pelle_Extensin	CotAD_70374	-0.0870103	0.755368	-0.37127	0.0608104	-0.228211	0.114942	-0.411447	0.00823357	-0.669048	4.00069e-06	-1.99709	7.43288e-08	-1.30261	5.05806e-08	-3.80361	1.14006e-10
RLK-Pelle_Extensin	CotAD_23724	0.14393	0.247805	-0.0614293	0.529027	-0.011324	0.93101	-0.0566913	0.767123	-0.274323	0.0787634	0.363904	0.0463967	0.087048	0.424697	0.149302	0.299824
RLK-Pelle_Extensin	CotAD_27978	0.243161	0.0774682	0.00638267	0.971951	0.291011	0.0421971	0.184998	0.288289	-0.444142	0.00657289	-0.281084	0.0853367	-0.190621	0.085615	0.064988	0.545683
RLK-Pelle_Extensin	CotAD_25755	-0.084228	0.440254	0.151501	0.257678	0.007907	0.931406	-0.0557803	0.628071	-0.488262	3.93636e-05	-0.739201	7.6818e-06	-1.07041	3.69019e-07	-1.41731	1.83276e-06
RLK-Pelle_Extensin	CotAD_48325	-0.161888	0.183928	-0.267808	0.0222069	-0.0614713	0.723698	-0.623825	0.0480179	-0.915411	6.05766e-07	-1.79771	6.76244e-09	-1.04849	6.84807e-07	-3.16541	2.18915e-08
RLK-Pelle_L-LEC	CotAD_70043	-0.020413	0.871457	-0.225605	0.0927913	0.026745	0.864611	-0.0704113	0.598413	0.139675	0.162572	0.359979	0.000823622	-0.032272	0.701482	0.470067	3.68814e-05
RLK-Pelle_L-LEC	CotAD_64462	0.122865	0.517309	0.19907	0.205362	0.336234	0.0440283	-0.005898	0.960933	-1.23496	5.73383e-06	-1.35308	2.72946e-06	-1.25195	8.62581e-07	-1.24146	1.43619e-06
RLK-Pelle_L-LEC	CotAD_03390	0.25821	0.125044	0.543291	0.000313284	0.450736	0.0290772	0.837901	0.000294677	2.62562	5.93921e-09	1.61124	1.68069e-08	1.20983	3.9938e-08	1.41636	3.68202e-08
RLK-Pelle_L-LEC	CotAD_00141	-0.0362913	0.811369	-0.0345257	0.89252	0.273049	0.0553464	0.103744	0.396614	-0.298733	0.00450296	0.558195	0.00254353	-0.549531	0.000939477	0.536984	0.0071852
RLK-Pelle_L-LEC	CotAD_18350	-0.163102	0.164662	-0.131408	0.22761	0.003965	0.961538	-0.0755167	0.63216	-0.301632	0.0362549	-0.28652	0.0122703	-0.181586	0.0683724	-0.335008	0.0209718
RLK-Pelle_L-LEC	CotAD_61445	-0.00405533	0.979214	-0.165383	0.257456	-0.19197	0.180895	-0.258713	0.184335	-0.312641	0.0463527	0.103189	0.297633	-0.461209	0.00292967	0.470599	0.0311978
RLK-Pelle_LRK10L-2	CotAD_35953	-0.489516	0.00882005	-0.142424	0.220878	-0.197476	0.104929	0.250736	0.139344	0.489335	0.000412316	-0.743773	3.74928e-06	-0.0519387	0.468628	-0.219636	0.0157998
RLK-Pelle_LRK10L-2	CotAD_48458	0.0751513	0.631661	0.0336727	0.833886	0.0372517	0.709985	0.154266	0.445938	0.0789247	0.195649	0.24656	0.0240395	-0.03539	0.708827	0.35767	0.0040668
RLK-Pelle_LRK10L-2	CotAD_70308	0.0730637	0.525255	0.279921	0.0241521	0.148998	0.332025	1.04104	0.00255305	2.21646	3.5262e-06	0.602689	0.000160469	0.133353	0.406714	-0.710161	0.000135619
RLK-Pelle_LRK10L-2	CotAD_24729	-0.0535593	0.722868	0.0840053	0.560522	0.157863	0.0932218	0.068032	0.527543	0.152274	0.147269	-0.000213	0.998373	-0.0589957	0.430611	0.0404243	0.552666
RLK-Pelle_LRR-I-1	CotAD_44233	-0.528191	0.0254254	-0.088742	0.376625	-0.606965	0.00204343	0.07935	0.694829	-0.0675333	0.25921	-0.545181	0.000160977	0.343129	0.00266657	-0.0155273	0.834779
RLK-Pelle_LRR-I-2	CotAD_07112	0.229746	0.199114	0.0377913	0.782957	0.431304	0.00959231	0.727506	0.000352991	0.398727	0.000843005	0.348041	0.000180149	0.24991	0.00655908	0.000747667	0.990539
RLK-Pelle_LRR-I-2	CotAD_27104	-0.0588333	0.773326	0.068513	0.480072	0.291155	0.0152757	0.510505	0.0146628	-0.255768	0.0369655	0.236264	0.0129585	0.0676167	0.459055	-0.446127	0.000828253
RLK-Pelle_LRR-II	CotAD_28409	0.292898	0.0595223	0.176578	0.0740466	0.198044	0.0600659	0.270333	0.0443733	-0.138597	0.102779	0.294543	0.000708073	0.422791	0.000303053	0.11296	0.210207
RLK-Pelle_LRR-II	CotAD_22753	0.435394	0.100288	-0.00893133	0.941589	0.47505	0.0142666	0.106957	0.587473	0.391753	0.0010842	-0.578875	6.82696e-06	-0.749034	7.24323e-05	-3.15871	1.09289e-07
RLK-Pelle_LRR-II	CotAD_75033	0.206004	0.190523	-0.131724	0.281303	-0.115926	0.441962	-0.229439	0.0951002	-0.824828	9.19473e-07	-1.06912	3.70485e-07	-0.390854	0.000236576	-1.97986	4.47565e-09
RLK-Pelle_LRR-II	CotAD_39917	0.0995057	0.446571	-0.119454	0.226306	0.03236	0.714259	-0.0201047	0.857306	-0.60474	1.28016e-05	-1.02084	3.47207e-07	-0.780073	1.89023e-06	-1.3806	2.36634e-08
RLK-Pelle_LRR-II	CotAD_64544	0.144794	0.291556	0.0118787	0.929624	-0.0455887	0.708984	0.202964	0.150554	-0.90348	4.45399e-05	-1.64946	1.87486e-05	-0.736138	1.24288e-05	-1.97518	4.87094e-07
RLK-Pelle_LRR-II	CotAD_19668	0.235269	0.0771273	0.16077	0.257607	0.163031	0.139723	0.0845817	0.455176	-0.0506957	0.497958	-0.0451933	0.407479	-0.342618	0.00711121	-0.68992	3.83448e-05
RLK-Pelle_LRR-II	CotAD_34384	-0.198555	0.116822	-0.122691	0.576708	-0.014733	0.888961	-0.30831	0.108575	0.00854433	0.947291	0.185426	0.0214111	0.0976747	0.205088	0.0684633	0.554123
RLK-Pelle_LRR-II	CotAD_33377	-0.369887	0.0663512	0.239056	0.0409563	-0.0787413	0.536028	0.512225	0.0035789	0.2801	0.00783599	-0.128057	0.0967741	0.0742907	0.589379	0.264934	0.0213333
RLK-Pelle_LRR-III	CotAD_31330	-0.18973	0.307449	-0.438991	0.00251723	-0.510258	0.00402843	-0.398342	0.0610116	-1.42607	1.99161e-07	-3.92686	2.51915e-10	-1.61627	1.66693e-08	-3.58277	5.76871e-11
RLK-Pelle_LRR-III	CotAD_05288	-0.146582	0.424331	-0.0399763	0.792581	-0.235479	0.0425763	-0.388771	0.041293	-0.015882	0.810928	0.217364	0.126982	-0.757376	0.000188808	-0.164348	0.328579
RLK-Pelle_LRR-III	CotAD_27412	0.130197	0.416109	-0.219133	0.12436	0.0833673	0.510759	-0.004156	0.97728	-0.0892553	0.100232	-0.48715	1.08455e-05	-0.0369947	0.652494	-0.612795	1.54822e-05
RLK-Pelle_LRR-III	CotAD_37346	-0.169075	0.134999	-0.158077	0.174273	-0.162537	0.10495	-0.225867	0.119173	-1.00971	3.12142e-05	-1.44115	2.13743e-08	-0.963109	4.74504e-06	-0.950405	1.11728e-05
RLK-Pelle_LRR-III	CotAD_00934	-0.596833	0.00374856	-0.114455	0.59032	0.149496	0.232903	-0.260903	0.274084	-2.0569	3.13613e-08	-3.37943	7.50665e-10	-1.71184	5.9714e-07	-3.05247	1.44432e-08
RLK-Pelle_LRR-III	CotAD_33544	-0.252234	0.12659	-0.292595	0.0403787	-0.450974	0.0145095	-0.793228	0.0660653	-0.62288	0.00052842	-0.253994	0.0103498	-0.528327	0.00145575	-0.41348	0.0390357
RLK-Pelle_LRR-III	CotAD_59521	0.0462403	0.779177	0.0301523	0.837778	0.299514	0.0191245	-0.0314457	0.847	0.40663	0.000275425	0.217902	0.00182039	-2.23373	1.86845e-08	-3.77961	5.55465e-07
RLK-Pelle_LRR-III	CotAD_57664	-0.0156453	0.899609	0.0335363	0.828576	0.004913	0.963098	0.123284	0.387255	-0.366087	0.000713059	-0.997774	4.49625e-06	-1.77607	1.15878e-07	-4.43925	1.36137e-08
RLK-Pelle_LRR-III	CotAD_37063	0.0329563	0.85388	-0.0292573	0.776156	0.159786	0.145235	-0.126956	0.378515	-0.503099	0.00121727	-1.07395	2.37661e-05	-0.4902	0.00154282	-1.3965	1.62881e-07
RLK-Pelle_LRR-III	CotAD_23850	0.132374	0.384664	0.298078	0.0175802	0.341625	0.0105522	-0.0456903	0.773018	-1.79585	3.03407e-07	-3.74532	2.80241e-09	-2.79074	3.99244e-11	-4.33122	9.95603e-09
RLK-Pelle_LRR-III	CotAD_60026	-0.208152	0.224395	-0.196133	0.175694	-0.309119	0.215741	-0.44845	0.0972193	0.193364	0.00845894	0.192277	0.00597691	-0.186069	0.0237521	-0.0907827	0.164829
RLK-Pelle_LRR-III	CotAD_68984	0.961055	0.055615	-0.066005	0.731195	1.60515	1.1574e-06	-0.288098	0.179697	-1.42563	4.80929e-08	-4.4475	3.72466e-10	-1.6132	5.83668e-09	-6.7867	2.84002e-13
RLK-Pelle_LRR-III	CotAD_24428	-0.214739	0.248569	-0.264497	0.0626416	-0.136078	0.245373	-0.359536	0.0646472	-0.283595	0.00171161	-0.85187	2.24883e-06	-0.513858	3.58608e-05	-1.82898	3.65137e-09
RLK-Pelle_LRR-III	CotAD_74134	-0.164164	0.582467	-0.645105	0.000772033	0.206271	0.152306	-0.661781	0.0068076	-1.05928	5.89716e-07	-1.82823	9.03218e-09	-1.58648	4.02218e-08	-3.65103	1.82633e-11
RLK-Pelle_LRR-III	CotAD_23361	0.0725027	0.582303	-0.122879	0.373414	-0.059749	0.694946	-0.149476	0.317216	-0.13247	0.220193	0.0827783	0.385888	-0.14642	0.10104	0.409576	0.0245285
RLK-Pelle_LRR-III	CotAD_29297	-0.0458127	0.835753	-0.054115	0.712639	0.132691	0.414946	-0.1538	0.264014	-0.934693	6.06396e-06	-1.7342	2.42808e-06	-1.26397	7.90292e-05	-3.75048	4.08015e-09
RLK-Pelle_LRR-III	CotAD_18790	-0.161953	0.318939	-0.436872	0.00195347	-0.354149	0.00816291	-0.781329	0.000531213	0.425344	0.00246596	-0.745608	1.44548e-06	-0.945742	0.000210519	-0.500573	0.000643863
RLK-Pelle_LRR-III	CotAD_22332	0.843366	0.00569992	-0.189725	0.21642	0.815416	0.00272194	-0.006001	0.980254	-0.175912	0.102854	-2.95266	3.65379e-08	-0.565107	0.000149989	-3.12568	6.65138e-11
RLK-Pelle_LRR-III	CotAD_62511	0.33142	0.126388	-0.423016	0.0250437	-0.0843977	0.510257	-0.732588	0.00360747	-0.988731	3.56255e-07	-2.80502	1.25541e-10	-1.15166	1.15883e-07	-3.98451	1.00604e-10
RLK-Pelle_LRR-III	CotAD_33020	-0.100765	0.428899	0.0532257	0.730197	-0.067717	0.746181	0.103235	0.375883	-0.694873	2.03836e-05	0.0904933	0.572298	-0.684581	2.93843e-05	0.291354	0.0521066
RLK-Pelle_LRR-III	CotAD_01535	-0.0444867	0.729244	-0.062446	0.572186	0.240757	0.0451496	0.0170467	0.909361	0.105949	0.264973	0.279059	0.00478323	-0.094295	0.49208	0.280142	0.0375466
RLK-Pelle_LRR-III	CotAD_53742	0.011729	0.927591	-0.0229473	0.859081	0.0245297	0.854592	0.150343	0.221243	-0.213728	0.107124	0.406236	0.00126496	-0.185424	0.169471	0.320771	0.0605111
RLK-Pelle_LRR-IV	CotAD_21762	0.0169297	0.915378	-0.199104	0.160102	0.0641237	0.507771	-0.180496	0.134121	-0.155396	0.100041	-0.144557	0.138961	-0.187258	0.0928311	-0.336489	0.00156418
RLK-Pelle_LRR-IV	CotAD_01210	-0.079443	0.585916	-0.0703553	0.712047	0.215522	0.160047	0.133876	0.448822	-0.991024	9.00092e-07	-1.92007	6.02159e-08	-0.974093	3.9994e-07	-2.2558	1.66912e-08
RLK-Pelle_LRR-IX	CotAD_30717	0.241541	0.116718	-0.181268	0.140243	-0.306581	0.060048	-0.311229	0.0327953	-0.389227	7.85105e-05	-0.356533	0.000520609	-0.260479	0.00840061	-0.715648	2.52929e-06
RLK-Pelle_LRR-IX	CotAD_13091	0.337469	0.127143	-0.00202733	0.989855	0.471654	0.0210305	0.0659193	0.787884	-0.993783	2.02618e-06	-2.12016	2.44241e-08	-0.900253	1.12443e-06	-2.40628	1.60565e-09
RLK-Pelle_LRR-IX	CotAD_53070	-0.251335	0.120769	-0.0869833	0.712472	-0.256507	0.119689	-0.189024	0.158546	-0.425917	0.00014999	-0.933106	2.88456e-07	-0.970432	1.94801e-05	-2.07514	3.16944e-09
RLK-Pelle_LRR-IX	CotAD_11871	0.248519	0.527675	-0.340072	0.26952	-0.259326	0.600849	-1.85647	0.00032593	-0.67383	4.38492e-06	-2.53407	6.88179e-09	-1.64369	4.39509e-09	-5.14005	1.11939e-10
RLK-Pelle_LRR-IX	CotAD_09317	0.0615437	0.719379	-0.453486	0.00854098	-0.336988	0.146326	-1.08483	0.000180454	-1.42069	2.84393e-08	-2.55318	1.59012e-10	-1.0837	2.25248e-07	-3.51351	2.68054e-10
RLK-Pelle_LRR-IX	CotAD_33520	-0.296861	0.15327	-0.742256	0.00174464	-0.116507	0.342593	-0.538666	0.00674291	0.101724	0.0695183	-0.465084	0.000856138	-0.665626	1.54201e-05	-1.69948	2.44897e-08
RLK-Pelle_LRR-V	CotAD_09747	0.998095	0.0200324	1.07011	0.00316517	2.17055	3.80006e-07	1.94076	0.000132094	-0.620234	1.24404e-05	0.276911	0.00144381	-0.271312	0.0211868	-0.68789	4.23489e-06
RLK-Pelle_LRR-V	CotAD_68332	0.167273	0.158953	0.152246	0.361666	0.380228	0.0421813	-0.250842	0.122157	0.218067	0.00361903	0.207792	0.00990752	-0.98456	2.76925e-07	-1.85459	3.12266e-09
RLK-Pelle_LRR-V	CotAD_52484	0.302119	0.0594094	0.169005	0.254224	0.192769	0.146601	-0.330931	0.105578	-0.492704	0.00141819	-0.701127	1.91835e-06	-1.64981	5.65111e-09	-3.2099	1.66851e-10
RLK-Pelle_LRR-V	CotAD_28859	0.0333243	0.826911	-0.30752	0.0438389	0.221109	0.135631	-0.14473	0.415034	0.173556	0.161302	0.374132	0.00141882	0.519924	0.000138856	0.104063	0.26662
RLK-Pelle_LRR-V	CotAD_00860	0.44186	0.037538	0.370377	0.0111177	0.492366	0.00657934	0.503655	0.0127424	0.25885	0.0036561	-0.002	0.975846	-0.519056	0.0015281	-2.18893	8.08607e-09
RLK-Pelle_LRR-V	CotAD_65393	0.203164	0.445499	-0.341866	0.00723565	0.0461037	0.703135	-0.429137	0.00471054	-1.14784	1.14992e-06	-1.45402	1.70577e-07	-1.25934	6.21294e-07	-2.06896	1.12187e-09
RLK-Pelle_LRR-V	CotAD_04269	0.069382	0.641589	0.185277	0.342089	0.220367	0.033384	-0.355901	0.0553402	-0.228196	0.0179353	0.29326	0.00208754	-0.127109	0.236737	0.187776	0.0618181
RLK-Pelle_LRR-V	CotAD_45404	-0.134325	0.343245	-0.0554517	0.553777	0.079839	0.457424	0.034927	0.853971	-0.240071	0.0600452	0.255183	0.028721	-0.065101	0.513078	0.018324	0.852098
RLK-Pelle_LRR-V	CotAD_46319	0.552848	0.0483453	-0.415304	0.021158	0.260302	0.305455	-0.73885	0.0228087	-1.15652	1.67831e-06	-4.12193	1.82435e-09	-1.14453	4.79137e-08	-4.58596	1.55898e-11
RLK-Pelle_LRR-VI-1	CotAD_36271	0.4091	0.030611	0.19122	0.139611	-0.224388	0.125592	-0.512423	0.113139	-1.25413	4.04675e-07	-1.65965	1.13222e-05	-1.98028	7.74372e-09	-2.35842	1.18595e-08
RLK-Pelle_LRR-VI-1	CotAD_74948	-0.274732	0.325228	-0.699863	0.00699941	0.031759	0.873675	-0.75357	0.0407217	-0.0573703	0.335017	-0.942996	6.65849e-07	-1.38435	1.14147e-08	-5.27307	7.06229e-10
RLK-Pelle_LRR-VI-1	CotAD_64199	-0.19628	0.101835	-0.181632	0.159741	-0.077764	0.502796	-0.327301	0.0802748	0.0197063	0.76324	0.134465	0.0765803	-0.0871717	0.264272	0.027638	0.753292
RLK-Pelle_LRR-VI-1	CotAD_63477	0.090667	0.661977	-0.108211	0.51988	-0.14465	0.343964	-0.075556	0.665531	-0.481237	0.00189905	0.190498	0.21097	-0.186287	0.0327284	-0.0423203	0.652417
RLK-Pelle_LRR-VI-2	CotAD_25446	-0.166479	0.282715	-0.0356933	0.844669	-0.197482	0.133997	-0.367216	0.0243182	-0.286047	0.00249871	0.0789087	0.228099	-0.530559	0.000105361	-0.189786	0.142637
RLK-Pelle_LRR-VI-2	CotAD_17389	-0.088795	0.548165	0.0168043	0.909654	0.0238063	0.81675	0.114965	0.384568	0.144664	0.384229	0.805914	0.000151195	0.434225	0.000625823	0.42201	0.00724334
RLK-Pelle_LRR-VI-2	CotAD_05661	-0.216129	0.231722	-0.080867	0.700568	-0.152973	0.232034	-0.16809	0.279643	-0.847559	2.93788e-06	-1.57045	6.0052e-09	-0.476626	0.00293748	0.09987	0.305094
RLK-Pelle_LRR-VI-2	CotAD_31999	-0.130109	0.271912	-0.0271857	0.793443	0.024379	0.834991	-0.0142847	0.904566	-0.056601	0.432725	0.107503	0.177072	-0.311885	0.00436137	-0.312342	0.00763185
RLK-Pelle_LRR-VI-2	CotAD_08656	-0.599557	0.0057491	-0.19895	0.0777068	-0.413749	0.00180127	-0.0789923	0.614891	0.073602	0.404829	0.461193	0.000280381	-0.30289	0.0421077	-2.81884	7.03282e-08
RLK-Pelle_LRR-VI-2	CotAD_22343	0.104515	0.415245	0.10822	0.456668	0.0633217	0.549651	0.311415	0.0397824	0.137845	0.204558	0.297732	0.00126074	-0.28195	0.00604544	0.202519	0.0591673
RLK-Pelle_LRR-VI-2	CotAD_11338	-0.160236	0.267995	-0.0822023	0.506627	-0.43021	0.00351007	-0.286935	0.120998	-0.185252	0.0698614	0.0556823	0.586253	-0.337023	0.00792156	0.402784	0.00398115
RLK-Pelle_LRR-VII-1	CotAD_20164	0.158357	0.379542	0.140924	0.431481	-0.163703	0.090297	0.0641163	0.708507	-1.52212	3.93488e-07	-2.80595	7.11872e-09	-1.38648	8.13618e-06	-3.32932	1.60385e-07
RLK-Pelle_LRR-VII-1	CotAD_27936	0.66734	0.0762256	0.291032	0.0885256	0.634064	0.000813099	0.391425	0.0538527	-0.778341	1.68287e-05	-1.53209	1.24083e-08	-1.0796	1.98233e-07	-2.58559	2.9344e-07
RLK-Pelle_LRR-VII-2	CotAD_45281	0.256094	0.0978303	0.132556	0.492309	0.531538	0.00161873	0.266998	0.114755	-0.588461	0.00133346	-0.487153	0.000246463	-0.474111	0.00065475	-0.998156	0.000147279
RLK-Pelle_LRR-VIII-1	CotAD_33692	0.58142	0.0139941	0.895617	3.077e-05	0.780663	0.000988815	0.855865	0.002749	1.29098	4.1356e-08	0.475507	7.89265e-05	2.75189	3.34811e-10	4.52796	3.62104e-12
RLK-Pelle_LRR-VIII-1	CotAD_24456	0.0781147	0.517541	-0.382852	0.121688	-0.591963	0.000738246	-0.564314	0.00360983	-0.0287397	0.805216	0.222255	0.155463	-0.219284	0.0919803	0.321177	0.0171063
RLK-Pelle_LRR-VIII-1	CotAD_14628	0.38412	0.159981	0.467989	0.0113031	0.267422	0.0483338	0.554839	0.0283684	-0.161307	0.0566496	0.528823	0.00332872	0.292998	0.00653875	0.934542	2.56539e-06
RLK-Pelle_LRR-VIII-1	CotAD_37459	-0.063484	0.707572	-0.0281617	0.89059	0.105759	0.433329	0.0286267	0.823704	-0.361084	0.0289937	0.0959857	0.401922	-0.261718	0.00692734	-0.171271	0.325052
RLK-Pelle_LRR-Xa	CotAD_35776	-0.31538	0.138625	0.383946	0.0159356	-0.199695	0.159887	0.503561	0.081249	0.847291	4.16318e-06	-0.137968	0.0212611	0.391522	0.0110481	1.23135	1.22442e-05
RLK-Pelle_LRR-Xa	CotAD_05438	-0.355891	0.0175228	-0.224317	0.0575226	0.0334997	0.717637	0.131596	0.432516	-0.628952	1.72474e-05	0.000532667	0.993881	-0.186929	0.0327564	-0.400792	0.000144741
RLK-Pelle_LRR-Xa	CotAD_55480	-0.159935	0.558807	-0.439374	0.18504	-0.337663	0.355987	-1.26869	0.0152067	-1.13955	5.40311e-07	-2.42361	6.02988e-09	-1.31054	6.9857e-07	-4.93729	2.84931e-11
RLK-Pelle_LRR-Xa	CotAD_47651	-0.608889	0.00341828	-0.168468	0.150091	-0.540422	0.000408019	-0.00888733	0.949298	0.11149	0.0897266	1.00336	5.27906e-07	0.949101	7.34213e-07	1.02191	6.90452e-07
RLK-Pelle_LRR-Xa	CotAD_25005	-0.145627	0.366956	0.262743	0.0290921	0.177861	0.0986567	0.133632	0.274188	0.337431	0.0018065	0.501789	0.00018555	0.602733	0.000460826	0.460501	0.000375077
RLK-Pelle_LRR-Xa	CotAD_10129	-0.428194	0.0767927	-0.367922	0.0530081	-0.369734	0.0484089	-0.0871143	0.740016	-0.847128	6.37222e-05	-0.121673	0.279174	-0.143614	0.380034	-0.509963	0.000337657
RLK-Pelle_LRR-Xa	CotAD_65164	-0.0878963	0.616445	-0.114616	0.577557	-0.192107	0.0747168	0.001963	0.989075	-0.0105223	0.89965	0.348071	0.0290403	-0.19475	0.0371954	0.41368	0.0146084
RLK-Pelle_LRR-Xb-1	CotAD_57105	0.112374	0.573792	0.123563	0.266342	0.517445	0.0066286	0.143174	0.370225	-0.188488	0.0493785	-0.782021	1.14113e-05	-0.184642	0.115307	0.0775327	0.467113
RLK-Pelle_LRR-Xb-1	CotAD_19693	-0.140468	0.292481	0.0427217	0.757848	-0.243186	0.104668	-0.269446	0.144432	-0.0943113	0.317492	0.092099	0.326277	-0.117493	0.287272	-0.765227	4.99045e-05
RLK-Pelle_LRR-Xb-1	CotAD_39293	0.0203167	0.905963	-0.0520353	0.715625	-0.461139	0.0383722	-1.05066	0.00482849	-1.63233	6.92128e-09	-2.17191	3.97317e-10	-1.15137	1.63655e-07	-3.63105	5.68517e-09
RLK-Pelle_LRR-Xb-1	CotAD_15239	0.812645	0.003014	1.03587	1.20121e-05	0.720387	9.76718e-05	1.42396	2.1084e-05	1.22244	1.94238e-05	0.601356	0.0016793	2.29678	1.10741e-09	2.15622	2.59712e-08
RLK-Pelle_LRR-Xb-1	CotAD_69129	-0.353063	0.0223199	0.126574	0.320278	-0.121027	0.362952	0.429929	0.00711292	0.915514	2.99808e-05	0.578389	0.00180264	-0.0819633	0.507104	-0.179656	0.21445
RLK-Pelle_LRR-XI-1	CotAD_07539	0.847028	0.000915069	1.3522	5.51708e-05	1.10285	4.29919e-05	1.67872	3.9537e-05	3.71069	1.8914e-10	2.13051	3.43438e-09	1.00684	6.80633e-07	0.865402	5.00963e-06
RLK-Pelle_LRR-XI-1	CotAD_11446	0.533947	0.00799282	0.610124	0.00284163	0.833325	2.19494e-05	0.690864	0.00451699	0.646718	1.76747e-05	-0.00337733	0.964511	1.70611	1.85604e-07	1.82903	5.75407e-09
RLK-Pelle_LRR-XI-1	CotAD_15853	0.484548	0.0341688	0.429632	0.0031258	0.405553	0.00229454	1.36885	4.71691e-05	2.01478	1.6098e-08	0.500106	7.28644e-05	0.92812	4.49999e-07	1.23144	1.4636e-07
RLK-Pelle_LRR-XI-1	CotAD_34286	-0.35795	0.0246905	0.095041	0.423336	0.227428	0.105705	0.570623	0.010732	-0.008496	0.908264	0.037295	0.611293	-0.11538	0.19196	0.0854437	0.278712
RLK-Pelle_LRR-XI-1	CotAD_47868	-0.27522	0.0945316	-0.554075	0.0112953	-0.464462	0.0913147	-0.763587	0.00924487	0.864185	0.000119741	0.802736	2.05425e-05	0.228601	0.00656405	-2.11525	2.15251e-06
RLK-Pelle_LRR-XI-1	CotAD_03134	0.0436207	0.81546	-0.254022	0.0609032	0.032787	0.833632	0.0671207	0.636593	-0.319644	0.00266166	-1.86123	2.18814e-08	-0.84469	7.21888e-06	-2.49373	2.29573e-06
RLK-Pelle_LRR-XI-1	CotAD_47867	0.180604	0.230501	0.0162347	0.889092	0.067493	0.753304	-0.240883	0.0445196	-0.114077	0.139055	0.410223	0.00308538	-0.206591	0.0227887	-0.166047	0.115341
RLK-Pelle_LRR-XI-1	CotAD_14939	-0.00908267	0.948246	0.192239	0.344627	0.211859	0.068139	0.376661	0.0484164	0.00794533	0.920487	0.418513	0.00813277	0.238472	0.0362163	-0.327155	0.00313109
RLK-Pelle_LRR-XI-1	CotAD_36058	-0.336787	0.0454429	-0.446616	0.0148169	-0.626589	0.00230406	-0.325326	0.181188	-0.67751	2.74536e-05	-1.4034	2.17131e-08	-0.795134	2.38789e-05	-3.17438	6.40538e-10
RLK-Pelle_LRR-XI-1	CotAD_59386	0.430593	0.0112786	-0.156841	0.316405	0.372714	0.0186844	-0.210301	0.200301	-1.27252	6.47506e-07	-3.00591	1.19641e-08	-1.52008	2.07982e-08	-3.89546	3.94998e-10
RLK-Pelle_LRR-XI-1	CotAD_71506	-0.175344	0.340204	0.197416	0.0507129	-0.492684	0.000430875	0.23099	0.0766824	3.39239	9.18624e-11	-0.17409	0.0423711	4.37356	2.15257e-12	4.90742	2.33889e-12
RLK-Pelle_LRR-XI-1	CotAD_17222	1.20945	0.00235521	0.665952	0.00182368	1.4362	1.46624e-05	0.861992	0.000171214	-0.754745	7.67524e-06	-1.41611	4.66558e-07	-0.747081	2.67262e-06	-4.06795	1.05771e-08
RLK-Pelle_LRR-XI-1	CotAD_03099	0.298187	0.170632	0.0304597	0.908681	-0.118756	0.414689	-0.291931	0.0491452	-0.0714807	0.277308	-1.19659	3.02072e-06	0.000762333	0.992466	-2.21625	1.28797e-08
RLK-Pelle_LRR-XI-1	CotAD_22778	0.342266	0.171048	-0.94637	0.000451111	-0.873053	0.00771816	-0.773077	0.00066069	-0.391677	0.00241097	-1.88098	5.92382e-07	-0.462679	0.000245387	-2.55579	5.58104e-07
RLK-Pelle_LRR-XI-1	CotAD_47446	-0.466298	0.00840395	-0.638373	0.000507062	-0.739013	0.00743696	-1.26327	0.00351287	-1.58193	2.56855e-07	-3.69741	1.89266e-09	-1.01933	4.92999e-07	-4.05942	1.78589e-09
RLK-Pelle_LRR-XI-1	CotAD_08452	0.320284	0.0431608	-0.108716	0.396504	0.0615453	0.693555	-0.401974	0.0751049	-0.0531147	0.441936	-0.0406953	0.692811	-0.422463	0.000457614	0.040023	0.729004
RLK-Pelle_LRR-XI-1	CotAD_47865	-0.17958	0.226818	-0.20717	0.202364	0.0620243	0.608033	0.0964047	0.580325	0.0325743	0.727272	0.178623	0.0657459	-0.057412	0.739727	0.631477	0.000239891
RLK-Pelle_LRR-XI-1	CotAD_13406	0.062026	0.580248	0.227583	0.0286208	-0.119523	0.417709	0.136022	0.389541	0.0289617	0.652963	0.38162	0.044152	-0.0392373	0.598464	0.130892	0.125242
RLK-Pelle_LRR-XI-1	CotAD_06290	0.0354677	0.74889	-0.0210283	0.927425	-0.294749	0.123919	0.207523	0.436076	-0.0374553	0.792623	0.330058	0.00210329	0.226533	0.0366067	0.288097	0.04
RLK-Pelle_LRR-XI-1	CotAD_64056	-0.436718	0.00429016	-0.387932	0.0193485	-0.469745	0.0132528	-0.872274	0.00900676	-0.502721	3.03963e-05	-1.54234	2.60505e-08	-0.230298	0.01896	-2.98978	6.31078e-11
RLK-Pelle_LRR-XI-1	CotAD_00656	-0.420341	0.0162751	-0.257195	0.0526884	-0.667695	0.00112343	-0.938191	0.000328033	-0.934906	0.00104426	-0.565433	0.0022759	-0.175655	0.0811542	-0.648802	0.00676423
RLK-Pelle_LRR-XI-1	CotAD_49044	-0.002618	0.985789	-0.0402153	0.735303	0.219575	0.185378	0.000442333	0.997357	-0.246455	0.00418496	-0.355569	0.00408655	-0.486128	0.00946364	-0.0735963	0.657213
RLK-Pelle_LRR-XI-2	CotAD_31665	-0.642879	0.0127773	-0.207522	0.0622018	-0.59956	0.00442751	0.418662	0.0290856	3.77187	4.76462e-09	-0.133134	0.0761086	0.376438	0.000798798	1.54406	1.40978e-07
RLK-Pelle_LRR-XI-2	CotAD_01890	-0.93235	0.00277947	-0.223547	0.0945761	-0.718507	0.000981237	-0.159514	0.254957	0.565244	0.000914464	0.061109	0.653008	0.375588	0.0346854	-0.113624	0.206982
RLK-Pelle_LRR-XII-1	CotAD_37359	1.77071	5.23876e-05	1.32599	8.16318e-05	1.272	9.68748e-05	1.85652	7.38227e-06	0.514878	0.000539502	0.206945	0.0286479	-0.172927	0.0972403	0.674356	4.45937e-06
RLK-Pelle_LRR-XII-1	CotAD_56975	-0.529148	0.0142012	-0.406699	0.0380985	-0.764897	0.000657096	-0.0405647	0.731754	-0.233071	0.0700419	0.0322563	0.674118	0.403387	0.00121715	-0.500781	0.00308005
RLK-Pelle_LRR-XII-1	CotAD_56596	0.0666937	0.850424	0.105335	0.814164	0.141682	0.350997	0.307594	0.030406	-0.044785	0.681135	0.213383	0.0227465	-0.407641	0.00128381	1.09363	4.96787e-05
RLK-Pelle_LRR-XII-1	CotAD_56979	1.10628	0.000903977	2.48181	8.24724e-06	1.53116	3.92161e-05	3.153	1.79597e-07	0.121361	0.407752	0.0245137	0.805387	0.302242	0.00831637	-0.204331	0.1199
RLK-Pelle_LRR-XII-1	CotAD_00978	-0.257307	0.0898323	0.000319	0.997931	-0.082397	0.449214	0.141318	0.300965	0.292914	0.0098579	0.621213	0.00136049	0.306729	0.00171861	0.722198	5.92883e-05
RLK-Pelle_LRR-XIIIa	CotAD_01050	0.000521667	0.997856	-0.092301	0.718265	-0.055714	0.705449	-0.0462463	0.7154	-0.174826	0.0152248	0.350648	0.10022	-0.649287	2.8171e-05	0.254002	0.0700677
RLK-Pelle_LRR-XIV	CotAD_08372	0.338019	0.0890515	0.24846	0.150932	0.222004	0.0628485	0.174225	0.422364	-0.558826	0.00689232	-0.0486883	0.717568	-0.0963837	0.279622	0.98565	5.48195e-06
RLK-Pelle_LRR-XIV	CotAD_56131	-0.575888	0.0139496	-0.16272	0.395894	-0.013215	0.901757	-0.0645933	0.75078	0.561885	0.000635966	0.880785	1.43568e-05	0.780582	3.09547e-06	1.17841	6.07907e-06
RLK-Pelle_LRR-XV	CotAD_15772	-0.398193	0.0412664	-0.0498363	0.715497	-0.00520233	0.975328	-0.285377	0.0294185	-0.157903	0.378436	0.345776	0.0118451	-0.223047	0.134064	0.36395	0.0121676
RLK-Pelle_LysM	CotAD_65258	-0.328679	0.0220766	-0.049853	0.624576	-0.216669	0.0819286	-0.112846	0.310521	-0.592141	9.03679e-06	-0.337546	0.000130724	-0.0684937	0.326375	-0.893004	9.18118e-07
RLK-Pelle_LysM	CotAD_35107	-0.237043	0.18091	-0.128272	0.23285	-0.126647	0.231088	-0.25582	0.243778	-0.345578	0.058828	-0.292931	0.0145942	-0.577024	0.00364397	-0.814624	0.00201957
RLK-Pelle_PERK-1	CotAD_51210	0.382913	0.0249871	0.00946867	0.944022	0.496559	0.00660893	-0.0169267	0.92456	0.520752	1.72612e-05	0.228421	0.0116245	-0.0804553	0.278035	-0.476273	8.71368e-05
RLK-Pelle_PERK-1	CotAD_09325	-0.0794353	0.64288	0.385844	0.101161	0.0610483	0.678335	-0.0106643	0.929374	-0.441645	0.00412101	-0.696525	0.00133729	-0.565517	0.000175872	-0.721825	0.000888434
RLK-Pelle_PERK-1	CotAD_51974	0.108972	0.470371	-0.467026	0.0078979	-0.648072	0.00573914	-0.302395	0.0708298	-0.133217	0.339102	0.452392	0.000263979	-0.434491	0.00118313	0.653565	0.00662385
RLK-Pelle_PERK-1	CotAD_21998	0.422525	0.016629	0.593491	0.000269934	0.346692	0.0218386	0.457793	0.00408549	0.014744	0.870348	-0.431717	0.00305212	-0.648616	0.00553295	-0.670374	3.80072e-05
RLK-Pelle_PERK-1	CotAD_76343	0.0108467	0.937592	-0.078356	0.422879	0.212136	0.0516153	-0.263272	0.0747673	-0.056744	0.552652	0.353845	0.00113851	-0.281655	0.00730079	0.2265	0.076246
RLK-Pelle_PERK-1	CotAD_29268	1.2907	0.000433585	1.09289	9.61823e-06	1.73049	1.29185e-06	1.5793	1.00631e-05	-0.363056	0.000355441	-0.346667	0.000999802	0.0650727	0.46256	-0.505581	0.000235395
RLK-Pelle_PERK-1	CotAD_30291	0.138754	0.317529	-0.0530847	0.695618	-0.141251	0.125264	-0.0930763	0.483162	-0.566937	7.35622e-05	-0.418045	4.42761e-05	0.079846	0.53101	-0.0634657	0.475205
RLK-Pelle_PERK-2	CotAD_21902	-0.110148	0.33392	-0.0851063	0.65211	-0.260058	0.0976969	-0.107302	0.587111	-0.044316	0.531031	0.316331	0.00763835	-0.521941	0.00143347	-0.021297	0.778653
RLK-Pelle_RKF3	CotAD_36392	-0.271329	0.0597303	-0.00211633	0.987018	0.371899	0.0501593	0.307225	0.129167	-0.112964	0.20363	0.498931	0.00192944	-0.132816	0.243299	1.18868	0.000365089
RLK-Pelle_RKF3	CotAD_12945	-0.0128547	0.939203	0.321969	0.094124	0.27454	0.0655146	0.619073	0.000830842	0.213004	0.224644	-0.258235	0.0383907	1.9297	2.33579e-09	2.92163	3.77135e-08
RLK-Pelle_RLCK-II	CotAD_60213	-0.00566967	0.967346	0.437981	0.0143881	0.169918	0.248874	0.439131	0.0808786	0.116611	0.239939	0.231079	0.00863135	0.0305493	0.774895	0.659619	4.4698e-05
RLK-Pelle_RLCK-II	CotAD_27929	-0.0983607	0.379455	0.46393	0.0104803	0.284531	0.0274131	0.245447	0.114608	-0.255962	0.0871099	0.537381	0.00142432	-0.377458	0.00698469	0.552263	0.000183982
RLK-Pelle_RLCK-IV	CotAD_28948	-0.738697	0.00189748	-0.692652	0.000538743	-0.736102	0.000151087	-0.657139	0.0598212	0.289937	0.0286182	0.766321	0.00066471	-0.204166	0.0491908	-0.621477	0.00167351
RLK-Pelle_RLCK-IV	CotAD_26234	-0.037501	0.759558	0.224811	0.0361585	0.111132	0.420008	0.341324	0.0229708	0.171031	0.0313808	0.126737	0.0320355	0.74356	1.63241e-05	1.34488	4.73287e-08
RLK-Pelle_RLCK-IXa	CotAD_17334	-0.280333	0.0752345	-0.210304	0.191443	-0.730987	0.000230906	-0.346246	0.375535	-0.898969	0.0024235	-1.93741	4.17606e-07	-0.736651	1.40311e-05	-1.43369	6.51664e-07
RLK-Pelle_RLCK-IXa	CotAD_71923	0.119454	0.304509	-0.344334	0.00936837	0.053497	0.692698	0.0469207	0.720368	-0.491543	0.00372895	-0.221596	0.181387	-1.77218	1.19212e-08	-3.62651	9.32417e-10
RLK-Pelle_RLCK-IXa	CotAD_10084	-0.18357	0.267738	-0.25684	0.0610901	-0.271504	0.0528493	-0.233962	0.0994189	0.182967	0.0122886	0.18335	0.0076264	0.0625343	0.443862	-0.376332	0.00040971
RLK-Pelle_RLCK-IXb	CotAD_17003	-0.634557	0.0017481	-0.203862	0.393198	-0.788103	0.000295174	-0.219084	0.321269	-0.14154	0.272618	-0.169745	0.117308	0.0521717	0.609609	0.192465	0.126032
RLK-Pelle_RLCK-IXb	CotAD_65319	0.059699	0.668333	0.16994	0.224616	-0.193588	0.055036	-0.0244107	0.89675	0.201639	0.0456336	0.316865	0.00545783	-0.194115	0.0698515	0.222583	0.010492
RLK-Pelle_RLCK-IXb	CotAD_57845	0.146115	0.28454	-0.0895227	0.409624	-0.415661	0.00689409	0.0451027	0.696338	0.141701	0.0759399	0.556494	1.72986e-05	0.461754	0.00639343	0.262202	0.0106828
RLK-Pelle_RLCK-IXb	CotAD_69756	0.389352	0.014218	0.472959	0.00392065	0.315279	0.0114897	0.40086	0.0225104	-0.113136	0.104473	0.243126	0.00134688	0.451049	0.000359992	1.04124	5.24521e-07
RLK-Pelle_RLCK-IXb	CotAD_04635	0.203396	0.201943	0.284435	0.109758	-0.0891973	0.417911	0.145957	0.288693	-0.267788	0.0504732	0.147626	0.406337	-0.0746863	0.557669	0.707967	0.000692052
RLK-Pelle_RLCK-IXb	CotAD_47843	0.00374467	0.987039	0.0585543	0.698061	-0.140083	0.29939	-0.192766	0.227992	0.687313	0.000463718	0.756704	9.41643e-05	0.292182	0.00254284	0.13206	0.0724838
RLK-Pelle_RLCK-IXb	CotAD_67406	-0.193588	0.172327	0.169522	0.158594	-0.205701	0.103029	0.128538	0.446172	-0.0528593	0.509232	0.186094	0.0910721	-0.23697	0.0295144	0.276628	0.0490648
RLK-Pelle_RLCK-V	CotAD_29600	-0.162258	0.334199	-0.708674	7.48837e-05	-0.789562	0.00075187	-0.888127	0.0251626	-0.616936	3.03703e-05	-1.31392	3.41158e-07	-0.93654	3.59874e-06	-0.652388	0.000109485
RLK-Pelle_RLCK-V	CotAD_36591	0.674262	0.0251981	0.0697817	0.742458	0.751159	0.00886768	0.191458	0.221505	-0.221013	0.0256731	-0.264232	0.0163047	-0.502286	0.000161468	-1.87195	1.47902e-08
RLK-Pelle_RLCK-V	CotAD_56361	-0.102419	0.487541	-0.653848	7.80545e-05	-0.65509	0.00183742	-0.871407	0.0240721	-0.63162	2.17864e-05	-1.01432	1.76063e-06	-0.471208	0.000217866	-0.280456	0.000853933
RLK-Pelle_RLCK-V	CotAD_53338	0.14058	0.578919	-0.736921	0.00448513	-0.0943593	0.430986	-0.637879	0.0101657	-0.511693	0.000157273	-0.647467	0.000227579	-1.0891	9.47225e-05	-2.82796	8.11487e-10
RLK-Pelle_RLCK-V	CotAD_31754	-0.297565	0.366194	-0.198046	0.458085	0.35314	0.0366083	0.0106527	0.934163	-1.2357	1.42109e-06	-2.25281	1.39882e-08	-2.07746	3.64637e-09	-4.39193	9.06834e-09
RLK-Pelle_RLCK-V	CotAD_31340	-0.140856	0.573498	-0.006361	0.959514	-0.0445703	0.818666	-0.086615	0.452606	-0.256612	0.00843959	0.01153	0.875644	-0.223787	0.0676418	-0.476394	0.027737
RLK-Pelle_RLCK-V	CotAD_35157	-0.274139	0.260212	-0.883885	0.000535917	-0.545515	0.00361304	-0.569766	0.0139032	-0.409266	7.25159e-05	-1.35439	8.57509e-08	-1.28201	9.02016e-07	-3.60991	7.91206e-10
RLK-Pelle_RLCK-VI	CotAD_27121	0.268348	0.287697	-0.0241467	0.875644	-0.35945	0.0245938	-0.407687	0.055587	-0.72425	5.04666e-05	-1.85961	2.24021e-08	-1.0827	9.67172e-06	-3.06541	1.42907e-10
RLK-Pelle_RLCK-VI	CotAD_64733	-0.356874	0.0292948	-0.44852	0.0227257	-0.568488	0.00397804	-0.546509	0.0781218	-0.97116	2.47365e-06	-1.28367	3.1911e-07	-0.105544	0.193238	-0.120649	0.186612
RLK-Pelle_RLCK-VI	CotAD_39006	-0.0618407	0.587756	0.427011	0.0364793	0.505668	0.00109943	0.42731	0.0188856	-0.0842513	0.338754	0.987573	2.30877e-05	0.190707	0.0395366	1.93394	1.4159e-08
RLK-Pelle_RLCK-VI	CotAD_66328	-0.175563	0.284434	-0.0650467	0.712276	0.0618547	0.597872	-0.111846	0.557846	-0.220641	0.00790627	0.487727	0.0035314	-0.0755457	0.449292	0.150631	0.318531
RLK-Pelle_RLCK-VI	CotAD_73205	0.18477	0.26947	0.206885	0.0962046	0.119905	0.225368	0.0113823	0.944963	-0.671228	0.00267707	0.0576853	0.414724	-0.474852	0.000154942	-0.968198	1.08951e-05
RLK-Pelle_RLCK-VI	CotAD_70133	0.135956	0.327633	0.340263	0.0050375	0.0961787	0.470928	0.287539	0.0377039	-0.084537	0.187056	0.35285	0.000203142	0.0565117	0.444562	-0.256997	0.00177075
RLK-Pelle_RLCK-VI	CotAD_53175	-0.269469	0.170011	-0.0576607	0.725823	0.13026	0.207735	-0.140471	0.269689	-0.0617913	0.400117	-0.120399	0.39106	0.297936	0.0960411	-0.179441	0.249774
RLK-Pelle_RLCK-VIIa-1	CotAD_04614	0.506052	0.0243767	0.465874	0.01907	0.421058	0.146796	0.890457	0.00968741	0.637354	0.00140299	0.658529	0.00137179	0.44235	0.00620075	1.4037	2.39348e-05
RLK-Pelle_RLCK-VIIa-1	CotAD_32701	0.105754	0.424161	-0.0569977	0.642195	-0.203159	0.157645	-0.057929	0.644148	-0.150092	0.11934	0.211244	0.0445176	-0.10447	0.365969	-0.0726287	0.440471
RLK-Pelle_RLCK-VIIa-1	CotAD_72643	0.16053	0.39884	0.250012	0.242478	-0.0851907	0.586085	0.365693	0.0461098	0.431659	0.00665379	0.722271	4.68305e-05	0.310578	0.0115975	0.346799	0.022953
RLK-Pelle_RLCK-VIIa-1	CotAD_49587	0.108841	0.458003	0.248036	0.0637501	0.096026	0.419639	0.267656	0.0410466	0.107366	0.111592	0.552777	0.000150056	0.221999	0.0133929	0.0961203	0.316495
RLK-Pelle_RLCK-VIIa-1	CotAD_18094	-0.00511267	0.967877	0.0702957	0.590061	0.000792	0.993378	0.238164	0.241904	-0.090359	0.395502	0.450248	0.000689299	0.148654	0.387568	0.414185	0.0152255
RLK-Pelle_RLCK-VIIa-1	CotAD_35331	0.29696	0.0463253	0.5172	0.00554444	0.169122	0.0992732	0.410453	0.00613364	0.349028	0.000310081	0.632494	8.80847e-06	0.741358	7.43892e-06	0.936856	1.06293e-06
RLK-Pelle_RLCK-VIIa-1	CotAD_22112	-0.0848083	0.563938	0.0256693	0.831949	-0.274019	0.0692389	-0.111141	0.496864	-0.165994	0.260539	0.561178	5.10194e-05	0.216306	0.0328745	0.62123	0.000362443
RLK-Pelle_RLCK-VIIa-1	CotAD_51121	-0.28272	0.130973	-0.011801	0.958828	-0.079405	0.511664	0.20013	0.314358	-0.317213	0.0151818	0.370797	0.00137676	-0.22914	0.0760761	0.598217	1.40856e-05
RLK-Pelle_RLCK-VIIa-1	CotAD_52393	0.105846	0.425531	0.0674067	0.651928	0.251123	0.0527835	0.319703	0.0971348	-0.185637	0.0670397	0.222177	0.0620461	0.0442147	0.751048	0.529884	0.00207876
RLK-Pelle_RLCK-VIIa-1	CotAD_29148	-0.207858	0.215049	-0.0874053	0.569118	0.26773	0.0327333	-0.167557	0.168856	-0.0755683	0.387227	0.077344	0.317853	-0.503053	0.000820304	-0.42934	0.000361358
RLK-Pelle_RLCK-VIIa-2	CotAD_33383	0.84623	0.00150142	1.12083	2.34265e-06	1.22658	1.617e-05	1.55277	5.39621e-07	0.467988	0.000124622	0.628959	0.00074679	0.489518	0.0069302	0.847704	8.46032e-07
RLK-Pelle_RLCK-VIIa-2	CotAD_03375	-0.456575	0.0058627	-0.15505	0.141138	-0.423751	0.0101681	0.0687887	0.518205	0.76858	1.55681e-05	0.499537	0.000100956	0.7064	1.22831e-05	1.16198	2.57555e-06
RLK-Pelle_RLCK-VIIa-2	CotAD_40205	-0.694387	0.00275795	-0.369476	0.0292386	-0.360945	0.0992684	0.127585	0.406114	0.583061	6.57112e-06	-0.0441247	0.364402	1.16805	8.13372e-08	2.57093	2.47865e-10
RLK-Pelle_RLCK-VIIa-2	CotAD_12449	-0.296981	0.078793	0.15838	0.36785	0.141193	0.22542	-0.102292	0.479552	-0.19094	0.0555982	0.273619	0.0148361	0.0251937	0.736971	0.245971	0.0740141
RLK-Pelle_RLCK-VIIa-2	CotAD_38764	-0.156139	0.194207	0.0463203	0.731114	-0.153083	0.394143	0.138521	0.479692	0.178818	0.0699813	0.269667	0.00946236	-0.0933243	0.336578	0.274823	0.0177669
RLK-Pelle_RLCK-VIIa-2	CotAD_66477	0.857043	0.000814083	0.60507	0.00158464	1.0298	7.05153e-06	1.02482	0.000174893	-0.406763	0.00139625	-0.724195	1.96514e-05	-0.485618	0.000576658	0.819299	3.60628e-06
RLK-Pelle_RLCK-VIIa-2	CotAD_70195	-0.788355	0.00169007	-0.238667	0.0483772	0.089724	0.502828	0.146276	0.573245	4.01533	8.26009e-10	0.925933	4.43625e-06	3.81063	1.11409e-10	5.27336	1.11462e-09
RLK-Pelle_RLCK-VIIa-2	CotAD_74063	-0.198039	0.0843876	-0.148004	0.222165	-0.0221437	0.81266	-0.0170913	0.907283	-0.0479	0.462347	-0.0730153	0.208078	-0.179517	0.0275179	-0.0942273	0.261571
RLK-Pelle_RLCK-VIIa-2	CotAD_16227	-0.050235	0.762438	0.347527	0.0334906	-0.403744	0.0268003	0.187732	0.373008	0.484707	0.000350491	0.915917	1.73203e-07	0.927781	5.78998e-06	1.98864	6.06538e-09
RLK-Pelle_RLCK-VIIa-2	CotAD_14641	-0.266814	0.221333	-0.49805	0.00305372	-0.226614	0.0768401	-0.208333	0.305088	-1.16268	3.45336e-06	-1.51697	7.59952e-06	-0.747893	0.000211459	-1.4556	1.49064e-06
RLK-Pelle_RLCK-VIIa-2	CotAD_65513	0.587747	0.0206491	-0.0177173	0.903328	0.997831	0.000686797	1.23828	0.000392782	1.33616	2.9658e-08	0.129059	0.0490134	1.18245	4.45023e-06	2.5858	1.72005e-09
RLK-Pelle_RLCK-VIIa-2	CotAD_42347	-0.079023	0.574979	-0.0644597	0.711018	0.041415	0.741581	0.159583	0.263519	-0.320139	0.0110021	0.253083	0.0405731	-0.497974	9.17833e-05	0.71712	8.83676e-05
RLK-Pelle_RLCK-VIIa-2	CotAD_65054	0.318294	0.140228	0.175811	0.326974	0.244869	0.158752	0.861704	0.00504452	1.21611	2.68276e-05	0.937952	4.54659e-05	1.68258	1.98358e-08	2.62299	1.0401e-08
RLK-Pelle_RLCK-VIIa-2	CotAD_51526	-0.194627	0.238942	-0.467768	0.0026668	0.0659217	0.440346	-0.395756	0.00622839	-0.906816	1.83093e-05	-2.63065	4.2908e-09	-1.42988	1.61057e-06	-2.74894	5.41685e-10
RLK-Pelle_RLCK-VIIa-2	CotAD_09512	0.43641	0.0557214	0.0770743	0.487348	0.16736	0.16766	0.32599	0.0526988	0.786191	2.12875e-06	0.953589	6.61034e-07	0.0902813	0.340827	1.24045	1.98729e-05
RLK-Pelle_RLCK-VIIa-2	CotAD_04639	-0.537291	0.000649221	-0.540876	0.00030622	-0.203414	0.0389415	-0.0918043	0.637739	0.0426037	0.38801	-0.342244	0.00395284	-0.314929	0.00338833	0.562177	1.88641e-05
RLK-Pelle_RLCK-VIIa-2	CotAD_06790	1.41277	1.29521e-05	0.860542	8.22649e-05	1.8096	6.41966e-08	1.79176	2.3991e-06	1.78881	7.95317e-09	2.44632	6.68104e-08	0.485622	0.00356684	0.262327	0.0593994
RLK-Pelle_RLCK-VIIa-2	CotAD_05443	0.0350337	0.777218	-0.200646	0.0955737	-0.0537543	0.606697	-0.0127993	0.907272	-0.196659	0.127234	0.0438527	0.594701	-0.105641	0.283859	0.089987	0.446745
RLK-Pelle_RLCK-VIIa-2	CotAD_26427	-0.339769	0.0357095	-0.392899	0.0408354	-0.18472	0.200576	-0.196703	0.149669	-0.430946	0.0115363	-0.589572	0.000125353	0.350333	0.00947118	-0.307807	0.0441646
RLK-Pelle_RLCK-VIIa-2	CotAD_60409	0.272983	0.0712291	0.151473	0.336892	-0.0652187	0.522376	0.144985	0.372038	-0.488933	0.00568734	-0.995682	6.26132e-07	-0.0700717	0.587546	-1.41374	4.86043e-05
RLK-Pelle_RLCK-VIIa-2	CotAD_16641	0.373552	0.0376722	0.31935	0.0714746	0.564249	0.000737851	0.570722	0.0343656	1.01379	2.27524e-06	1.55086	1.01137e-07	2.18436	9.86253e-10	3.27626	1.68085e-10
RLK-Pelle_RLCK-VIIa-2	CotAD_56524	0.160376	0.453326	-0.541127	0.00978125	-0.370989	0.0173411	-0.352438	0.0416488	-0.430521	5.24298e-05	-0.436831	0.000199359	-0.634756	6.31417e-05	-1.68731	8.0214e-08
RLK-Pelle_RLCK-VIIa-2	CotAD_09513	-1.02527	6.94799e-05	-0.876698	4.08626e-05	-0.563126	0.0007814	-0.475504	0.116633	0.332632	0.000512392	-0.805498	1.10991e-06	0.301551	0.00343654	-0.713326	3.65205e-06
RLK-Pelle_RLCK-VIIa-2	CotAD_38555	-0.114222	0.349749	0.00919167	0.956393	-0.0807427	0.62916	-0.02954	0.832888	-0.291247	0.0174994	0.069097	0.347922	-0.0225303	0.837927	0.423886	0.0210678
RLK-Pelle_RLCK-VIIa-2	CotAD_34120	0.03264	0.80633	-0.244879	0.0291435	0.0965817	0.44484	0.118362	0.427731	0.111885	0.501489	0.296171	0.0451344	0.019148	0.871649	0.564186	0.000268354
RLK-Pelle_RLCK-VIIa-2	CotAD_58846	-0.066615	0.66496	-0.0877767	0.657992	0.0775447	0.500048	0.196708	0.134103	0.262396	0.0442699	0.312869	0.0170684	0.148498	0.095163	0.411214	0.055343
RLK-Pelle_RLCK-VIIa-2	CotAD_36679	-0.233814	0.115385	0.005072	0.978727	-0.0194563	0.84736	-0.07145	0.541589	-0.022897	0.841544	0.356448	0.00466268	-0.319838	0.00143915	0.515533	0.000192741
RLK-Pelle_RLCK-VIIa-2	CotAD_22071	-0.022681	0.872886	0.11086	0.512415	-0.176966	0.237224	0.206305	0.312072	-0.009658	0.904225	0.613291	3.71617e-05	0.190646	0.0715899	1.29772	8.19768e-07
RLK-Pelle_RLCK-VIIa-2	CotAD_18756	0.0383083	0.801283	0.14013	0.434375	0.696113	0.000560906	0.565811	0.00536961	1.89054	5.33957e-08	1.70457	1.15507e-06	3.0898	2.72504e-11	5.01784	5.661e-12
RLK-Pelle_RLCK-VIIa-2	CotAD_23042	-0.261174	0.206698	0.052812	0.636782	-0.0473693	0.68436	0.579592	0.0363768	0.0221087	0.841021	-0.00987467	0.887655	0.453613	0.00382753	1.49229	2.17519e-07
RLK-Pelle_RLCK-VIIa-2	CotAD_49753	-0.00722033	0.970195	0.111612	0.404644	-0.26777	0.0505659	0.190072	0.141827	-0.0411527	0.652151	-0.0379557	0.582086	-0.0605637	0.543648	-0.0275557	0.873122
RLK-Pelle_RLCK-VIII	CotAD_05974	0.082117	0.589944	0.037611	0.682482	0.0486973	0.600495	0.0840033	0.610722	-0.472161	0.000156409	0.235112	0.0026943	-0.20181	0.0361856	0.130608	0.0804466
RLK-Pelle_RLCK-VIII	CotAD_25783	-0.091716	0.452	-0.235346	0.0362684	0.0137437	0.896915	-0.0320827	0.792808	0.556574	0.000355289	0.391518	0.000128077	-0.01711	0.835248	-0.0437877	0.49162
RLK-Pelle_RLCK-VIII	CotAD_38702	-0.762683	0.000840263	-0.006959	0.964824	-0.123412	0.57391	-0.51708	0.174042	-0.667419	6.87668e-06	-0.963111	5.91928e-05	-0.793064	0.000120032	-1.58869	1.52574e-06
RLK-Pelle_RLCK-VIII	CotAD_21480	-0.478741	0.00138297	-0.0692083	0.637409	-0.0976897	0.387378	-0.0964353	0.648252	-0.126521	0.226489	0.262105	0.0151733	-0.277231	0.0229873	0.001212	0.993113
RLK-Pelle_RLCK-VIII	CotAD_30438	0.331849	0.0289744	0.246866	0.026235	0.2841	0.00730912	0.531275	0.00531836	0.182627	0.012609	0.125401	0.0323298	0.0189777	0.805869	0.007556	0.890945
RLK-Pelle_RLCK-VIII	CotAD_26527	-0.0417887	0.731419	0.0717977	0.664073	-0.152652	0.146857	-0.0673683	0.555645	-0.310196	0.0226724	0.426464	0.000703958	-0.083203	0.330415	0.697204	2.34349e-05
RLK-Pelle_RLCK-VIII	CotAD_60487	-0.0320607	0.774175	0.0908873	0.598258	-0.106659	0.498556	0.106949	0.553149	-0.371618	0.0163709	0.171097	0.0141322	-0.0235153	0.798138	0.55614	0.00187775
RLK-Pelle_RLCK-VIII	CotAD_36592	-0.0424733	0.784217	0.015856	0.931683	0.009276	0.930609	-0.0431947	0.826869	-0.198706	0.0394793	0.459546	0.00294834	-0.0307197	0.717694	0.433754	0.000857863
RLK-Pelle_RLCK-X	CotAD_44559	-0.0300657	0.789478	-0.153857	0.352909	-0.0937703	0.498458	0.111179	0.381588	-0.0496097	0.500682	0.113851	0.112195	-0.626082	0.000584519	-0.408535	0.00447298
RLK-Pelle_RLCK-XI	CotAD_01498	-0.0173473	0.894294	-0.201428	0.0801788	-0.0991	0.348015	-0.115361	0.538908	-0.142358	0.395052	-1.15749	0.000873273	-0.0838967	0.6016	-0.818541	1.2435e-05
RLK-Pelle_RLCK-XII-1	CotAD_58349	0.397328	0.017407	0.4218	0.00216688	0.580992	0.000925228	0.574874	0.00528203	0.634928	2.87494e-05	0.29373	0.00153033	0.841794	4.91134e-06	1.70326	5.02667e-08
RLK-Pelle_RLCK-XII-1	CotAD_18906	0.696191	0.0310686	0.385538	0.00726789	1.09842	3.73017e-05	0.20115	0.378452	-0.202452	0.0164784	-0.721175	2.92079e-05	-1.12731	3.92875e-07	-1.73808	1.9976e-07
RLK-Pelle_RLCK-XII-1	CotAD_09467	-0.191591	0.256883	0.083286	0.639663	-0.169942	0.348689	-0.00428867	0.975125	-0.356944	0.00786176	0.181763	0.0223708	-0.624087	8.10509e-05	-0.0642013	0.294381
RLK-Pelle_RLCK-XII-1	CotAD_18490	-0.459981	0.0224777	-0.727603	0.005338	-0.35511	0.0632053	-0.63669	0.000462873	-1.19221	4.80047e-08	-1.51996	1.54072e-07	-1.1461	1.22952e-07	-3.05761	2.9283e-07
RLK-Pelle_RLCK-XII-1	CotAD_27777	-0.00232333	0.991766	-0.235646	0.138518	-0.244897	0.0351548	-0.232854	0.134912	-0.476336	0.00151747	-0.37625	0.00835706	-0.25898	0.0519596	-0.409778	0.00260415
RLK-Pelle_RLCK-XII-1	CotAD_42360	0.115086	0.522172	-0.145873	0.225311	0.109037	0.382756	0.0690983	0.541857	-0.588133	8.63822e-06	-1.14631	7.49617e-07	-0.750692	3.5798e-06	-1.57608	1.45105e-08
RLK-Pelle_RLCK-XII-1	CotAD_19798	-0.377159	0.0120435	-0.43361	0.00418645	-0.0615347	0.477448	-0.158391	0.230952	0.544632	2.50352e-05	0.400769	0.000401448	-0.559528	8.10422e-05	-0.122102	0.255545
RLK-Pelle_RLCK-XII-1	CotAD_64527	0.209799	0.276965	0.205747	0.0933451	0.242133	0.0425652	0.12931	0.420401	-0.112172	0.163378	0.50213	9.58612e-05	-0.088218	0.19547	0.030913	0.66246
RLK-Pelle_RLCK-XII-1	CotAD_11335	-0.279982	0.0552254	-0.342329	0.0549598	0.0338613	0.713205	-0.151776	0.341042	0.41871	0.000265007	0.240609	0.00183243	-0.491338	0.000148968	-0.423913	0.00228974
RLK-Pelle_RLCK-XII-1	CotAD_67438	-0.122709	0.384165	0.175502	0.175115	0.339719	0.0309344	0.115738	0.349197	-0.0455323	0.548906	0.428637	0.00105453	-0.0895063	0.507712	0.543834	0.00471164
RLK-Pelle_RLCK-XII-2	CotAD_23997	-0.0553093	0.694832	0.113688	0.454598	0.259582	0.127837	0.0883497	0.525265	0.0241987	0.66988	0.234049	0.0414113	0.006187	0.956023	0.352063	0.00849698
RLK-Pelle_RLCK-XV	CotAD_01449	0.522231	0.00136362	-0.091952	0.368159	0.0879543	0.310339	0.111338	0.548376	-0.425745	0.000222037	-0.077495	0.216866	-0.122488	0.135371	-1.20473	1.39816e-07
RLK-Pelle_RLCK-XV	CotAD_49168	-0.081845	0.435925	-0.192695	0.20087	-0.282454	0.0248682	-0.161106	0.217362	-0.147212	0.0634767	-0.207509	0.0142828	-0.186357	0.0470948	-0.478053	0.000282404
RLK-Pelle_RLCK-XVI	CotAD_01663	0.27157	0.0663022	-0.0546753	0.738952	-0.167399	0.0706133	-0.516962	0.0100351	-0.17336	0.0513312	-0.332517	0.00212798	-0.570674	0.00149207	-1.27107	2.11485e-06
RLK-Pelle_RLCK-XVI	CotAD_30041	-0.0420327	0.780011	-0.161682	0.214793	-0.163807	0.143722	-0.344179	0.108378	0.017737	0.911318	0.069995	0.462401	-0.174422	0.252087	-0.239882	0.0660876
RLK-Pelle_SD-2b	CotAD_28560	0.0455263	0.78631	0.328218	0.0478004	0.330857	0.0438239	0.991531	0.00115248	0.770474	0.00143252	0.566287	0.00318848	-0.222011	0.0343971	0.954484	0.000192064
RLK-Pelle_SD-2b	CotAD_28561	-0.456213	0.0126462	-0.243411	0.0605843	-0.432673	0.00179954	-0.101244	0.50642	-0.160962	0.220005	0.36446	0.00833849	-0.204386	0.0229402	0.454019	0.000702973
RLK-Pelle_SD-2b	CotAD_53902	0.385705	0.00764744	0.119758	0.39138	2.29484	2.5052e-06	1.24932	0.00124134	1.65414	7.20993e-07	2.91131	1.4836e-08	3.67613	4.26597e-11	6.96631	4.95539e-11
RLK-Pelle_SD-2b	CotAD_28570	0.315132	0.0722188	0.0749253	0.488953	-0.275574	0.0138466	0.201254	0.11139	0.0695083	0.518255	-0.758453	3.35247e-06	-0.00103467	0.990057	-1.06817	1.39676e-06
RLK-Pelle_SD-2b	CotAD_26091	0.843114	0.000681238	0.869972	0.000428526	0.658295	8.26974e-05	1.22369	0.000367432	1.16505	0.000279504	1.14055	6.43574e-07	1.5212	3.3992e-06	1.80527	1.1415e-07
RLK-Pelle_SD-2b	CotAD_47907	0.562088	0.00142412	0.585745	0.000905756	0.604676	0.000765965	0.723645	0.00108363	0.888025	6.15475e-07	1.16222	3.88085e-08	1.57942	2.16466e-08	2.92931	2.51033e-10
RLK-Pelle_SD-2b	CotAD_28572	-0.475047	0.0163759	-0.570347	0.00931194	-0.768354	4.33774e-05	0.0358067	0.793274	0.514815	0.000686597	-0.749472	0.000448958	0.135619	0.263571	-0.236987	0.0135325
RLK-Pelle_SD-2b	CotAD_00134	0.402362	0.0202045	0.220424	0.12676	-0.0420967	0.67127	-0.154013	0.539613	-0.280817	0.00302765	-0.633575	8.96221e-06	-1.18134	6.41909e-08	-1.20498	2.2286e-06
RLK-Pelle_SD-2b	CotAD_66339	0.0647423	0.537332	0.0650683	0.572953	0.263587	0.146445	0.465361	0.072553	-0.156933	0.191859	0.0311257	0.549013	-0.173808	0.072456	0.16565	0.0522562
RLK-Pelle_WAK	CotAD_64235	-0.156334	0.36041	0.371186	0.0435906	-0.0930793	0.371317	0.0349663	0.820169	-0.571763	0.00120026	0.053591	0.58665	-0.359964	0.000517833	0.322922	0.0104834
RLK-Pelle_WAK	CotAD_75319	-0.245923	0.244919	0.290319	0.0216456	-0.180465	0.126076	0.895873	0.00739242	2.46275	2.58374e-08	2.86399	9.09595e-09	1.29531	2.43817e-06	2.17321	2.09477e-06
RLK-Pelle_WAK	CotAD_62159	0.0277313	0.868636	0.111053	0.279064	0.231043	0.470331	0.853086	0.000263656	0.232614	0.164095	0.63888	0.00253308	-0.123702	0.223052	0.555276	0.00230746
RLK-Pelle_WAK_LRK10L-1	CotAD_03142	-0.196513	0.428796	0.237176	0.03922	0.0930853	0.634638	0.6842	0.00748068	2.64513	2.18979e-08	2.257	1.60695e-08	2.08622	2.46597e-09	2.88741	8.01892e-10
RLK-Pelle_WAK_LRK10L-1	CotAD_73343	-0.676496	0.00282924	-0.148866	0.392799	-0.0457137	0.781103	-0.389735	0.0992417	-1.36818	9.09041e-08	-2.21356	1.86092e-09	-1.40645	6.64966e-08	-2.91362	2.23392e-06
RLK-Pelle_WAK_LRK10L-1	CotAD_09360	0.109712	0.474736	0.280168	0.133301	0.240186	0.133659	0.652189	0.0051554	-0.0190437	0.889375	0.62636	9.05702e-06	-0.127166	0.177607	0.607361	3.97388e-05
SCY1_SCYL2	CotAD_34782	0.091003	0.498142	-0.102133	0.474641	-0.274075	0.152244	0.0976353	0.439823	0.0619137	0.65194	0.0244883	0.770784	-0.0504767	0.692498	0.0474637	0.717161
STE_STE11	CotAD_55968	-0.472196	0.0199616	-0.0535843	0.725413	-0.0434427	0.762444	-0.179934	0.319478	2.21587	4.94598e-07	2.13798	9.35568e-09	2.84183	2.20129e-10	5.36764	1.57968e-09
STE_STE11	CotAD_08639	-0.0571257	0.587997	0.016413	0.927168	-0.108251	0.383675	-0.0447747	0.68209	0.0864467	0.47775	0.514704	0.000437482	0.238635	0.0901103	1.61205	3.20878e-06
STE_STE11	CotAD_67466	-0.177541	0.140198	0.0869767	0.453389	-0.225588	0.231094	-0.1369	0.618102	-0.00516033	0.97333	0.350506	0.000608433	0.219868	0.173146	0.941638	0.000230142
STE_STE11	CotAD_54535	0.192855	0.287458	0.726309	8.10971e-05	0.535497	0.0057509	1.31519	0.000295669	1.79926	8.79619e-09	1.42577	1.286e-07	1.1646	6.69866e-07	2.62408	6.06805e-09
STE_STE11	CotAD_03736	-0.10575	0.347917	-0.252663	0.0714188	-0.00654267	0.962493	0.063675	0.608172	-0.262347	0.0601134	-0.162785	0.183186	-0.331245	0.0158146	0.0657053	0.603585
STE_STE11	CotAD_69876	-0.154838	0.240543	-0.230326	0.0855031	-0.13461	0.119683	0.00237467	0.983842	0.0107737	0.860127	0.0855973	0.122902	0.190078	0.0197337	1.08406	7.62579e-07
STE_STE11	CotAD_53208	0.335075	0.165227	-0.14026	0.274546	0.331066	0.0104688	0.3737	0.0340008	0.0626657	0.270525	-1.43639	3.24012e-08	-1.17578	1.43987e-06	-2.22792	7.11265e-09
STE_STE11	CotAD_33183	-1.11129	2.96324e-05	-0.234729	0.0365314	-0.139379	0.232424	0.420067	0.0184661	1.74173	1.99865e-08	2.23899	1.26918e-09	2.32212	2.37599e-10	4.79676	7.92084e-11
STE_STE11	CotAD_49868	-0.043333	0.80242	-0.0581197	0.776565	-0.304333	0.102013	0.2499	0.195272	-0.0351883	0.486104	0.290184	0.0482541	-0.527692	0.00226568	0.330521	0.017192
STE_STE11	CotAD_22508	-0.0926673	0.426546	-0.0392473	0.674697	0.156016	0.326437	0.146597	0.411233	-0.0935247	0.347307	0.580324	4.57696e-05	0.244142	0.0111266	1.02192	2.51089e-06
STE_STE11	CotAD_05828	-0.873353	0.000484149	-0.321323	0.1332	-0.587596	0.00022749	-0.747233	0.00950368	-0.155857	0.259181	0.15076	0.285094	-0.241525	0.040811	0.391664	0.00461511
STE_STE11	CotAD_44892	-0.173091	0.182208	-0.00480167	0.974908	0.0709337	0.552342	0.436328	0.0140537	-0.034558	0.625734	0.297911	0.000507634	0.082978	0.440491	0.447406	0.000994777
STE_STE11	CotAD_74996	-0.0599223	0.671919	-0.040744	0.821411	0.299235	0.0182506	0.0705977	0.72838	-0.192226	0.041931	0.385819	0.000891289	-0.356221	0.00161301	0.255933	0.00640623
STE_STE11	CotAD_65764	-0.105235	0.441584	-0.018905	0.926085	-0.0884523	0.481563	-0.104602	0.415199	-0.13927	0.0872954	0.202443	0.0123451	0.0784227	0.560367	-0.053952	0.697193
STE_STE11	CotAD_01628	0.125772	0.488143	0.261946	0.215587	-0.072025	0.52174	0.875343	0.0221528	2.1836	3.97968e-08	0.60895	2.11248e-05	4.96264	6.21938e-13	6.39552	6.0756e-13
STE_STE20-Fray	CotAD_30380	0.105342	0.529944	0.352076	0.00881135	0.148698	0.127497	0.272867	0.0647454	0.293441	0.000919817	0.805871	7.21843e-06	0.874319	3.42371e-06	1.26533	7.33857e-07
STE_STE20-Fray	CotAD_53944	0.298829	0.151055	0.021819	0.869608	0.14244	0.323799	0.135579	0.355694	-0.0726917	0.39007	0.331698	0.00445548	0.3709	0.0548649	0.453193	0.00179725
STE_STE20-Fray	CotAD_13284	0.064306	0.641598	0.0440123	0.663559	0.165053	0.107219	-0.071792	0.647864	-0.256427	0.00343731	0.412307	0.00767309	0.0255717	0.792071	0.77937	0.000998486
STE_STE20-Fray	CotAD_15648	0.0794443	0.532498	-0.147392	0.246183	-0.0838573	0.58119	0.011733	0.926892	0.238553	0.135502	0.571395	0.000509626	0.178529	0.0532373	0.867165	4.17255e-06
STE_STE20-Pl	CotAD_65874	0.0282797	0.81469	-0.091871	0.351349	-0.0675997	0.463207	-0.0114307	0.915023	0.248654	0.0179757	0.070686	0.318976	0.295499	0.0108721	-0.228101	0.0259352
STE_STE20-Pl	CotAD_13166	-0.128767	0.2602	-0.391695	0.0459749	-0.236243	0.0622788	-0.122904	0.362454	-0.145707	0.100192	0.018372	0.898041	-0.111486	0.317892	-0.0943017	0.416397
STE_STE7	CotAD_21839	-0.260503	0.178872	0.0786937	0.605847	-0.283197	0.0361619	0.158638	0.180569	0.370255	0.00302135	0.636853	0.000705396	0.972687	1.56636e-06	1.21107	8.55528e-06
STE_STE7	CotAD_10106	0.364487	0.0194537	0.131106	0.288456	0.330796	0.015315	0.447431	0.00533526	0.194502	0.005164	-0.164358	0.0331343	0.586889	9.43415e-06	0.784454	2.0514e-06
STE_STE7	CotAD_01560	-0.0550627	0.704635	0.155396	0.13451	-0.0331837	0.740847	0.0283253	0.798231	0.337622	0.000237001	0.520804	9.74947e-05	-0.072488	0.423165	0.010054	0.851248
STE_STE7	CotAD_00381	-0.468796	0.00415008	-0.276126	0.0201447	-0.212908	0.072387	0.018461	0.874188	-0.37731	0.000138976	-0.300981	0.000666432	-0.157054	0.0530299	-0.108796	0.078799
STE_STE7	CotAD_06599	-0.188645	0.213179	-0.144526	0.268699	0.186386	0.0957381	0.0283583	0.788263	-0.047202	0.554123	0.230097	0.0639749	-0.0834633	0.604783	0.2724	0.0566495
STE_STE-Pl	CotAD_08989	0.16024	0.246847	-0.037109	0.75797	-0.109685	0.366493	-0.221163	0.0541901	-0.0706083	0.303405	0.00210433	0.9758	0.0913413	0.271929	0.029938	0.788074
TKL_CTR1-DRK-1	CotAD_51697	0.069526	0.527589	-0.007254	0.944523	0.197793	0.0821083	-0.00299133	0.980769	-0.01733	0.734019	-0.164749	0.0193178	-0.585012	1.90691e-05	-0.782418	1.81955e-06
TKL_CTR1-DRK-2	CotAD_18721	0.0737987	0.537856	0.326962	0.00928056	0.213305	0.0519681	0.254273	0.0369643	0.305925	0.00360262	0.724553	2.60009e-06	1.00944	1.49142e-06	0.868272	9.1105e-07
TKL_CTR1-DRK-2	CotAD_60248	-0.416018	0.0156849	-0.251177	0.0276096	-0.368444	0.00356761	-0.549966	0.113699	-0.640951	0.000524249	-0.263187	0.205203	0.397282	0.0125115	2.09208	6.60491e-09
TKL_CTR1-DRK-2	CotAD_45253	0.0496113	0.683285	0.221789	0.071154	-0.133599	0.157408	0.192345	0.337855	0.464438	0.000260967	0.440953	0.000195994	0.503165	0.00011253	1.77981	1.63547e-08
TKL_CTR1-DRK-2	CotAD_58106	-0.135956	0.310504	0.167963	0.158195	-0.0634917	0.499597	0.0466917	0.673348	0.359998	0.000821991	0.325948	0.000583743	0.0665313	0.352728	0.768618	1.19417e-06
TKL_CTR1-DRK-2	CotAD_07997	0.0178663	0.914922	0.244246	0.266282	0.162687	0.196004	0.16897	0.292418	-0.0868333	0.284757	0.261317	0.0485908	-0.0499303	0.590455	0.306072	0.00395875
TKL-Pl-1	CotAD_60727	0.233455	0.128884	0.434963	0.00439879	0.0610553	0.586337	0.319077	0.0336452	0.337516	0.000164184	0.0812507	0.180252	2.26626	1.26892e-10	2.33089	3.39231e-10
TKL-Pl-1	CotAD_75315	0.408497	0.060042	0.604044	0.00795981	0.14903	0.176353	0.137311	0.31156	-0.516884	0.000512533	-0.315647	0.00253401	-0.3989	0.0112141	-0.526153	0.000535016
TKL-Pl-1	CotAD_49167	0.362743	0.0418178	0.0696807	0.535034	0.100409	0.524479	0.584582	0.0200869	0.0788567	0.610024	0.265924	0.00420498	0.0439153	0.711382	0.275632	0.00916202
TKL-Pl-1	CotAD_00130	-0.257132	0.172968	-0.122699	0.400225	-0.0252667	0.808196	0.230622	0.189669	-0.4697	0.0517239	0.0695493	0.259582	0.301001	0.0245359	0.908643	0.000377484
TKL-Pl-1	CotAD_53461	0.140334	0.354514	0.503085	0.00176519	0.151046	0.137864	-0.138982	0.496143	-0.281365	0.106645	0.15123	0.0370944	-0.326521	0.00319132	0.16843	0.218942
TKL-Pl-2	CotAD_72203	-0.212075	0.179264	-0.121653	0.222534	-0.217293	0.0338216	-0.208731	0.139674	-0.283061	0.0010406	-0.534911	2.44378e-05	-0.119237	0.101742	0.202078	0.00901263
TKL-Pl-2	CotAD_75936	-0.233251	0.128946	-0.111821	0.384246	-0.225884	0.0444316	-0.272688	0.0986624	-0.393304	0.00177125	-0.180793	0.083283	-0.220174	0.0702089	0.307686	0.0103655
TKL-Pl-3	CotAD_62253	0.0298133	0.818023	-0.162949	0.0885994	-0.244845	0.0398253	-0.00245933	0.98517	-0.443304	0.000237279	-0.301427	0.00155755	-0.152707	0.127862	0.0667377	0.350755
TKL-Pl-3	CotAD_33867	-0.119001	0.266886	0.112182	0.379056	0.0321393	0.821778	0.0121237	0.908903	-0.323895	0.00603058	0.298714	0.00220025	-0.214132	0.0141048	0.57431	0.00016241
TKL-Pl-4	CotAD_54145	0.0999353	0.418367	0.164655	0.101632	0.341593	0.0125482	0.368541	0.0162698	0.0607947	0.289588	-0.0426827	0.415656	0.563163	0.000203125	0.721108	4.6533e-06
TKL-Pl-4	CotAD_33716	0.0875313	0.504305	-0.0494703	0.650915	-0.596433	0.0015739	-0.209742	0.167883	-0.0540527	0.627886	0.171712	0.195533	0.106664	0.222783	0.164535	0.154153
TKL-Pl-4	CotAD_49903	-0.156543	0.178173	0.139627	0.49002	0.214193	0.379259	-0.0715117	0.630411	-0.151064	0.356547	0.397597	0.00394767	-0.414748	0.0185305	0.820173	0.000309569
TKL-Pl-4	CotAD_10117	-0.247853	0.0826762	-0.171349	0.234612	-0.372456	0.0117662	-0.395465	0.00836368	0.122064	0.235851	0.387889	0.00994337	-0.197052	0.257652	0.030444	0.881899
TKL-Pl-4	CotAD_05432	-0.248261	0.16645	-0.636192	0.00235442	-0.509358	0.00172097	-0.512623	0.0241216	-0.589553	0.000155709	-0.938295	3.9831e-05	-0.633141	0.0023605	-0.517314	0.000168303
TKL-Pl-4	CotAD_61960	-0.273482	0.0961704	-0.312288	0.0742485	-0.355176	0.0865439	-0.745215	0.00236661	-0.00553533	0.966534	0.178768	0.142796	0.211811	0.136836	-0.350226	0.086135
TKL-Pl-4	CotAD_10266	0.285639	0.0362737	-0.0957153	0.401419	0.169344	0.0844281	0.216304	0.0797709	1.08376	2.93084e-07	0.458951	3.75038e-05	2.13194	3.1785e-09	3.33659	3.58662e-11
TKL-Pl-4	CotAD_40334	-0.371464	0.0339563	-0.0113963	0.910808	0.213697	0.0795834	0.0880757	0.551235	3.11875	2.55363e-10	2.50384	2.09431e-10	3.49243	1.4632e-10	2.56434	7.23504e-10
TKL-Pl-4	CotAD_29319	-0.00123733	0.990448	-0.016214	0.864618	0.04782	0.599928	0.224867	0.075378	0.379891	0.000108442	0.469823	1.47583e-05	0.612685	2.17793e-05	0.345568	0.000311464
TKL-Pl-4	CotAD_38791	0.0646333	0.596025	0.0639177	0.493482	0.0342637	0.760612	0.17162	0.170609	0.120497	0.116397	0.102043	0.108511	0.0808653	0.287624	0.409536	0.00031459
TKL-Pl-4	CotAD_10575	-0.026045	0.897588	-0.0923617	0.621754	0.052124	0.696848	0.193768	0.230174	0.304869	0.0111906	-0.15901	0.24322	0.923806	6.22984e-05	1.97467	4.06243e-07
TKL-Pl-4	CotAD_05871	-0.237694	0.22867	-0.10837	0.485539	-0.146901	0.127018	0.00910567	0.943618	0.0828877	0.251851	0.112968	0.286015	0.033837	0.787335	0.202284	0.015404
TKL-Pl-4	CotAD_46064	-0.250512	0.101629	-0.0727813	0.546257	-0.310704	0.0321522	-0.102328	0.441426	0.035437	0.774828	0.0170807	0.910703	0.27827	0.00318291	0.460613	0.0121984
TKL-Pl-4	CotAD_11614	0.0408133	0.728566	-0.0843477	0.624062	0.194973	0.0592147	0.0975467	0.445873	-0.101107	0.0899657	0.0440533	0.57676	-0.113257	0.146639	0.0482763	0.444181
TKL-Pl-4	CotAD_18626	0.098664	0.396185	-0.131453	0.457525	-0.122586	0.458814	-0.283873	0.206579	-0.287613	0.00545632	0.227281	0.0555888	-0.0516533	0.541333	0.0760073	0.49579
TKL-Pl-4	CotAD_20697	-0.153777	0.305937	0.106498	0.450432	0.20096	0.0576608	-0.0332093	0.828508	-0.193228	0.0715968	0.468808	0.000196437	-0.276485	0.016716	0.1713	0.0669887
TKL-Pl-5	CotAD_16201	-0.377716	0.020427	-0.0820327	0.369759	-0.023883	0.855149	-0.0863123	0.596195	-0.203058	0.0143132	-0.167428	0.0772439	-0.227859	0.0216173	-0.707312	4.85645e-06
TKL-Pl-5	CotAD_63499	1.58504	1.05906e-05	1.57312	1.58273e-05	1.98656	3.23763e-06	2.46548	5.70884e-06	2.06865	5.94838e-07	1.44623	4.26002e-08	4.08397	1.17701e-11	4.89686	2.43505e-12
TKL-Pl-5	CotAD_00601	1.0576	9.64897e-05	1.3953	3.07196e-05	1.51199	0.000260177	1.98299	5.85279e-05	1.31551	3.16043e-06	1.63185	6.77568e-09	3.51545	7.85548e-10	4.5116	5.68545e-10
TKL-Pl-5	CotAD_13204	-0.061526	0.631859	0.0259587	0.857888	0.0215227	0.874573	-0.273387	0.0558241	-0.053809	0.697439	0.420693	0.00303924	-0.200072	0.161011	0.225996	0.0688535
TKL-Pl-5	CotAD_14574	-0.183107	0.229963	0.180897	0.10832	0.150591	0.182401	0.137875	0.267608	0.134406	0.0859838	0.486945	0.0035592	0.364553	0.00151886	0.606151	3.66479e-05
TKL-Pl-6	CotAD_61043	0.0133093	0.952116	0.510449	0.00640596	-0.268205	0.0683309	-0.00304233	0.976883	-0.058429	0.439175	0.439319	0.0256637	0.286092	0.00326793	0.503916	0.00474304
TKL-Pl-6	CotAD_50792	0.0805323	0.612895	0.215307	0.364331	-0.154994	0.143225	0.109587	0.512419	-0.473364	0.000654877	0.325415	0.069743	-0.129392	0.208945	0.640404	0.0015815
TKL-Pl-6	CotAD_67143	0.0547963	0.747093	-0.045003	0.763483	-0.247343	0.128974	-0.318511	0.107948	-0.225973	0.182088	0.00228967	0.98487	0.602837	0.0015436	-0.513674	0.0284586
TKL-Pl-6	CotAD_14215	0.009792	0.955361	0.514409	0.00556697	0.148298	0.196301	0.312046	0.0296692	0.303195	0.00337372	0.382618	0.000524588	0.313492	0.0185781	0.613392	6.61037e-05
ULK_Fused	CotAD_68878	-0.2685	0.154875	-0.026922	0.870075	0.249514	0.0619797	0.331694	0.0230393	-0.216771	0.266015	0.0300497	0.769889	-0.349652	0.0196774	0.146134	0.157331
WEE	CotAD_26371	0.15141	0.264131	-0.198531	0.315627	-0.0800377	0.539022	-0.0323477	0.807085	-0.575994	0.00169953	-1.37235	4.35743e-07	-1.40286	1.35804e-06	-1.77113	1.14873e-06
WNK_NRBP	CotAD_32507	-0.197821	0.0956097	0.053999	0.578505	-0.0400087	0.696785	-0.144087	0.275797	-0.265578	0.0102662	-0.18539	0.0191147	-0.170179	0.0421752	-0.240226	0.0132755
WNK_NRBP	CotAD_12291	-0.0113283	0.944072	-0.154017	0.347891	0.18426	0.0928138	0.121465	0.567043	0.22543	0.00367413	0.596783	4.62441e-06	0.545453	9.25745e-05	0.384045	0.000202243
WNK_NRBP	CotAD_29801	2.33372	1.67061e-06	1.98827	2.16483e-07	2.98533	2.17391e-07	2.70062	1.80508e-07	2.5353	3.63234e-09	4.11956	1.73514e-11	3.97234	3.95346e-11	0.825614	7.65272e-07
WNK_NRBP	CotAD_56757	0.270825	0.149278	-0.007945	0.945683	-0.144906	0.386522	-0.0211517	0.867778	-0.128622	0.412562	0.133901	0.151231	0.126102	0.333685	0.239993	0.106848
WNK_NRBP	CotAD_27915	1.62301	0.000211991	2.17382	7.97119e-07	2.06158	2.6569e-07	2.26171	2.5315e-06	1.13977	2.98285e-07	0.772842	2.36475e-06	0.786026	3.16729e-05	-0.22441	0.00844801
WNK_NRBP	CotAD_17285	-0.247333	0.0739553	0.010592	0.949178	0.0253803	0.834709	0.0308537	0.833012	-0.218703	0.0968477	0.29417	0.0137832	-0.085815	0.424574	0.414372	0.0426136
WNK_NRBP	CotAD_45241	0.0869353	0.546213	0.00806433	0.954704	-0.114863	0.273229	-0.179367	0.264067	0.109372	0.166407	0.523596	0.000601436	0.240725	0.0535789	0.464385	0.00849895
