# Supplementary material for: Genome-wide classification, evolutionary analysis and gene expression patterns of the kinome in Gossypium
Source: PLoS One. 2018 May 16;13(5):e0197392. doi: 10.1371/journal.pone.0197392 (PMC5955557; doi:10.1371/journal.pone.0197392)
Supplement: S16 Table — (XLS) [file pone.0197392.s032.xls]

## Sheet: Sheet1
S16 Table: The differential expression genes （p<0.01 and |FC|>1.5）of G. hirsutum PK genes under biotic stress treatments.
Subfamily	Gene ID	Chilling 3 DAI	P value		Subfamily	Gene ID	Chilling 6 DAI	P value		Subfamily	Gene ID	Normal 3 DAI	P value		Subfamily	Gene ID	Normal 6 DAI	P value		Subfamily	Gene ID	Bollworm 0 DAI	P value		Subfamily	Gene ID	Bollworm 2 DAI	P value		Subfamily	Gene ID	Bollworm 5 DAI	P value		Subfamily	Gene ID	Bollworm 10 DAI	P value
Aur	CotAD_58182	0.610264	0.00795272		AGC_MAST	CotAD_50546	0.915753	0.000897227		AGC_RSK-2	CotAD_58277	-0.698418	0.000456861		AGC_RSK-2	CotAD_58277	-0.950138	0.000770924		AGC_NDR	CotAD_71296	0.780358	2.7e-06		AGC_NDR	CotAD_71296	1.48924	6.36e-07		AGC_NDR	CotAD_71296	2.16189	3.26e-09		AGC_MAST	CotAD_50546	1.54327	5.89e-07
CMGC_CDK-CRK7-CDK9	CotAD_51610	-0.86468	0.00503586		CAMK_CAMKL-CHK1	CotAD_12447	-0.598775	0.00267256		AGC-Pl	CotAD_27962	1.09053	0.00736135		AGC-Pl	CotAD_27962	1.33383	0.00369372		AGC_NDR	CotAD_46946	0.754494	1.1e-06		AGC_RSK-2	CotAD_10104	-1.2245	1.21e-06		AGC_NDR	CotAD_46946	0.944978	3.53e-07		AGC_NDR	CotAD_71296	2.23262	8.73e-09
CMGC_CDK-CRK7-CDK9	CotAD_64392	1.13216	0.000220383		CAMK_CAMKL-CHK1	CotAD_00165	0.615288	0.00387535		Aur	CotAD_58182	1.01759	0.000247702		CAMK_CAMKL-CHK1	CotAD_13683	-0.795059	0.000578901		AGC_RSK-2	CotAD_59693	-1.03344	1.38e-05		AGC_RSK-2	CotAD_59693	-0.965671	3.04e-06		AGC_NDR	CotAD_44274	0.59533	0.00283613		AGC_NDR	CotAD_46946	1.30617	4.07e-07
CMGC_CDK-Pl	CotAD_56453	1.38378	0.00584142		CAMK_CDPK	CotAD_20538	0.777711	0.000728221		CAMK_CAMKL-CHK1	CotAD_12447	0.796102	0.000596793		CAMK_CAMKL-CHK1	CotAD_00165	0.887549	0.00413167		AGC_RSK-2	CotAD_74523	0.949996	5.34e-06		AGC_RSK-2	CotAD_74523	1.92043	4.75e-08		AGC_NDR	CotAD_00292	-0.645128	3.08e-05		AGC_NDR	CotAD_44274	0.758265	0.00110443
CMGC_MAPK	CotAD_09571	0.824012	0.00030735		CMGC_CDK-CRK7-CDK9	CotAD_64392	0.790925	6.61e-05		CAMK_CAMKL-CHK1	CotAD_13683	-0.671835	0.000141327		CAMK_CDPK	CotAD_20538	0.615558	0.00638813		AGC_RSK-2	CotAD_38946	-0.916507	9.76e-07		AGC_RSK-2	CotAD_38946	-1.62647	9.31e-09		AGC_RSK-2	CotAD_59693	-1.4578	1.32e-07		AGC_PDK1	CotAD_19462	-0.64702	1.09e-05
CMGC_MAPK	CotAD_01707	0.619298	0.00987837		CMGC_MAPK	CotAD_09571	0.615795	0.00335561		CAMK_CAMKL-CHK1	CotAD_00165	0.815687	0.00191415		CAMK_CDPK	CotAD_66485	0.645044	0.00370784		AGC_RSK-2	CotAD_00531	-1.17723	1.13e-05		AGC_RSK-2	CotAD_00531	-1.30913	3.57e-05		AGC_RSK-2	CotAD_38946	-0.75467	1.85e-06		AGC_RSK-2	CotAD_59693	-1.93926	4.4e-08
CMGC_MAPK	CotAD_29572	-0.787599	0.00516312		CMGC_MAPK	CotAD_01707	0.616297	0.000167026		CAMK_CDPK	CotAD_72193	0.616364	0.000667079		CMGC_CDK-CRK7-CDK9	CotAD_64392	1.01219	4.56e-05		AGC_RSK-2	CotAD_03114	-1.14981	1.72e-07		AGC-Pl	CotAD_27962	0.71458	3.98e-06		AGC_RSK-2	CotAD_00531	-1.76405	5.42e-09		AGC_RSK-2	CotAD_46931	-0.827955	0.000469683
RLK-Pelle_CR4L	CotAD_30090	0.929944	0.00155795		RLK-Pelle_CrRLK1L-1	CotAD_10332	0.652401	0.000834553		CAMK_CDPK	CotAD_20538	1.00883	0.00108682		CMGC_CDK-CRK7-CDK9	CotAD_19973	-0.754513	0.00389658		AGC_RSK-2	CotAD_14233	-0.701138	2.82e-05		Aur	CotAD_58182	-2.46307	9.92e-10		AGC_RSK-2	CotAD_03114	1.20793	4.38e-08		AGC_RSK-2	CotAD_74523	1.66107	1.18e-08
RLK-Pelle_CrRLK1L-1	CotAD_60209	0.730841	0.000370166		RLK-Pelle_DLSV	CotAD_73761	0.652784	0.00312037		CMGC_CDK-CRK7-CDK9	CotAD_64392	1.32763	1.27e-06		CMGC_CDK-Pl	CotAD_56453	0.698527	0.0075889		AGC-Pl	CotAD_27962	1.76446	5.28e-07		CAMK_CAMKL-CHK1	CotAD_06862	0.6531	2.24e-06		AGC_RSK-2	CotAD_14233	-0.762329	8.48e-06		AGC_RSK-2	CotAD_38946	-1.62774	2.84e-08
RLK-Pelle_CrRLK1L-1	CotAD_10332	0.970266	7.05e-05		RLK-Pelle_DLSV	CotAD_57424	0.838307	8.97e-05		CMGC_CDK-CRK7-CDK9	CotAD_19973	-0.591589	0.00188862		CMGC_MAPK	CotAD_09571	1.61142	0.00308272		CAMK_CAMKL-CHK1	CotAD_06862	1.83719	4.12e-09		CAMK_CAMKL-CHK1	CotAD_10936	1.69691	2.9e-09		AGC-Pl	CotAD_27962	5.01232	4.05e-13		AGC_RSK-2	CotAD_74442	0.832934	5.82e-05
RLK-Pelle_DLSV	CotAD_57424	0.595468	0.00629778		RLK-Pelle_DLSV	CotAD_24719	0.651032	0.000414038		CMGC_CDK-Pl	CotAD_56453	2.1168	5.08e-06		CMGC_MAPK	CotAD_01707	1.57685	0.0063368		CAMK_CAMKL-CHK1	CotAD_10936	2.54872	4.33e-10		CAMK_CAMKL-CHK1	CotAD_60421	0.839824	1.71e-05		Aur	CotAD_58182	-1.1952	6.49e-07		AGC_RSK-2	CotAD_00531	-0.713321	0.000231638
RLK-Pelle_DLSV	CotAD_66464	-1.02521	0.00123803		RLK-Pelle_DLSV	CotAD_66464	-0.92415	7.09e-06		CMGC_MAPK	CotAD_09571	1.74582	0.000481404		PEK_PEK	CotAD_19974	-0.638598	0.00421338		CAMK_CAMKL-CHK1	CotAD_12447	-1.44122	2.05e-08		CAMK_CAMKL-CHK1	CotAD_10345	0.813485	0.000219304		CAMK_CAMKL-CHK1	CotAD_06862	2.10513	4.21e-10		AGC_RSK-2	CotAD_03114	2.09919	8.27e-08
RLK-Pelle_DLSV	CotAD_52196	1.18552	0.00478877		RLK-Pelle_DLSV	CotAD_52196	1.63627	9.72e-06		CMGC_MAPK	CotAD_01707	1.7264	2.81e-05		RLK-Pelle_CR4L	CotAD_30090	0.667782	0.0027994		CAMK_CAMKL-CHK1	CotAD_60421	0.862977	4.61e-06		CAMK_CAMKL-CHK1	CotAD_13683	-0.89371	1.71e-06		CAMK_CAMKL-CHK1	CotAD_10936	3.37307	1.68e-11		AGC-Pl	CotAD_24426	1.06905	4.27e-06
RLK-Pelle_DLSV	CotAD_72038	2.05558	4.32e-06		RLK-Pelle_DLSV	CotAD_62987	0.600273	0.00127152		RLK-Pelle_CR4L	CotAD_30090	1.23768	6.13e-06		RLK-Pelle_CR4L	CotAD_20956	1.01761	0.000973268		CAMK_CAMKL-CHK1	CotAD_10345	1.14778	0.000105585		CAMK_CAMKL-LKB	CotAD_19137	0.679713	9.06e-06		CAMK_CAMKL-CHK1	CotAD_16075	0.751457	1.11e-06		AGC-Pl	CotAD_27962	6.70465	6.26e-11
RLK-Pelle_LRR-III	CotAD_00934	-0.596833	0.00374856		RLK-Pelle_DLSV	CotAD_72038	2.10719	1.95e-07		RLK-Pelle_CR4L	CotAD_55350	-0.680001	0.000283732		RLK-Pelle_CR4L	CotAD_55350	-0.630527	0.00979105		CAMK_CAMKL-CHK1	CotAD_13683	-0.613463	0.000174632		CAMK_CDPK	CotAD_72193	0.976423	1.1e-06		CAMK_CAMKL-CHK1	CotAD_60421	1.66468	1.37e-05		Aur	CotAD_58182	-1.72116	2.94e-08
RLK-Pelle_LRR-III	CotAD_22332	0.843366	0.00569992		RLK-Pelle_LRR-III	CotAD_74134	-0.645105	0.000772033		RLK-Pelle_DLSV	CotAD_73761	0.89828	2.86e-05		RLK-Pelle_CrRLK1L-1	CotAD_61451	-1.13285	0.000473075		CAMK_CDPK	CotAD_72193	0.99842	0.00181601		CAMK_CDPK	CotAD_73088	1.13629	4.14e-06		CAMK_CAMKL-CHK1	CotAD_10345	1.00071	5.52e-06		CAMK_CAMKL-CHK1	CotAD_06862	2.04483	5.59e-09
RLK-Pelle_LRR-VI-2	CotAD_08656	-0.599557	0.0057491		RLK-Pelle_LRR-IX	CotAD_33520	-0.742256	0.00174464		RLK-Pelle_DLSV	CotAD_24719	0.854176	1.38e-05		RLK-Pelle_DLSV	CotAD_73761	1.07921	0.00612277		CAMK_CDPK	CotAD_73088	1.45478	6.83e-07		CAMK_CDPK	CotAD_74347	-0.777684	6.75e-06		CAMK_CAMKL-CHK1	CotAD_48377	1.03428	2.61e-05		CAMK_CAMKL-CHK1	CotAD_10936	2.54586	9.69e-10
RLK-Pelle_LRR-Xa	CotAD_47651	-0.608889	0.00341828		RLK-Pelle_LRR-V	CotAD_09747	1.07011	0.00316517		RLK-Pelle_DLSV	CotAD_66464	-0.940361	0.000180971		RLK-Pelle_DLSV	CotAD_57424	0.87732	9.68e-05		CAMK_CDPK	CotAD_33891	0.840653	0.00417271		CAMK_CDPK	CotAD_33891	1.09273	2.9e-06		CAMK_CAMKL-CHK1	CotAD_13683	-1.24239	9.93e-08		CAMK_CAMKL-CHK1	CotAD_60421	1.56531	8.97e-08
RLK-Pelle_LRR-Xb-1	CotAD_15239	0.812645	0.003014		RLK-Pelle_LRR-VI-1	CotAD_74948	-0.699863	0.00699941		RLK-Pelle_DLSV	CotAD_52196	2.16036	2.81e-08		RLK-Pelle_DLSV	CotAD_72429	0.8408	0.000323059		CAMK_CDPK	CotAD_16484	-0.934201	3.94e-06		CAMK_CDPK	CotAD_02296	0.628726	1.83e-05		CAMK_CAMKL-CHK1	CotAD_00165	0.721907	9.38e-06		CAMK_CAMKL-CHK1	CotAD_20216	0.621135	2.12e-05
RLK-Pelle_LRR-XI-1	CotAD_07539	0.847028	0.000915069		RLK-Pelle_LRR-VIII-1	CotAD_33692	0.895617	3.08e-05		RLK-Pelle_DLSV	CotAD_25702	-0.593312	0.000300133		RLK-Pelle_DLSV	CotAD_24719	0.822355	0.00454948		CAMK_CDPK	CotAD_20538	1.93655	1.62e-07		CAMK_CDPK	CotAD_16484	-0.891877	1.39e-05		CAMK_CAMKL-LKB	CotAD_19137	0.724213	3e-06		CAMK_CAMKL-CHK1	CotAD_10345	1.47923	6.34e-05
RLK-Pelle_LRR-XI-1	CotAD_17222	1.20945	0.00235521		RLK-Pelle_LRR-Xb-1	CotAD_15239	1.03587	1.2e-05		RLK-Pelle_DLSV	CotAD_72038	2.48267	8.43e-09		RLK-Pelle_DLSV	CotAD_52196	2.20456	2.45e-07		CAMK_CDPK	CotAD_41076	0.663067	1.01e-05		CAMK_CDPK	CotAD_20538	2.85514	8.59e-10		CAMK_CDPK	CotAD_72193	0.842872	8.86e-06		CAMK_CAMKL-CHK1	CotAD_48377	2.05379	4.48e-08
RLK-Pelle_LRR-XI-2	CotAD_01890	-0.93235	0.00277947		RLK-Pelle_LRR-XI-1	CotAD_07539	1.3522	5.52e-05		RLK-Pelle_LRR-I-1	CotAD_44233	-0.606965	0.00204344		RLK-Pelle_DLSV	CotAD_25702	-0.997617	0.000390634		CAMK_OST1L	CotAD_54619	0.61418	8.52e-06		CAMK_CDPK	CotAD_41076	0.96208	4.11e-06		CAMK_CDPK	CotAD_73088	1.59145	1.46e-08		CAMK_CAMKL-CHK1	CotAD_13683	-0.654605	9.01e-06
RLK-Pelle_LRR-XII-1	CotAD_37359	1.77071	5.24e-05		RLK-Pelle_LRR-XI-1	CotAD_11446	0.610124	0.00284163		RLK-Pelle_LRR-III	CotAD_68984	1.60515	1.16e-06		RLK-Pelle_DLSV	CotAD_72038	2.25124	2.3e-07		CMGC_CDK-CDK7	CotAD_67858	0.856034	4.93e-05		CAMK_CDPK	CotAD_44317	-0.590211	9.44e-06		CAMK_CDPK	CotAD_74347	-0.755967	9.98e-07		CAMK_CAMKL-CHK1	CotAD_33218	0.8304	6.36e-07
RLK-Pelle_LRR-XII-1	CotAD_56979	1.10628	0.000903977		RLK-Pelle_LRR-XI-1	CotAD_17222	0.665952	0.00182368		RLK-Pelle_LRR-III	CotAD_22332	0.815416	0.00272194		RLK-Pelle_L-LEC	CotAD_03390	0.837901	0.000294677		CMGC_CDK-CRK7-CDK9	CotAD_71947	-0.698581	3.53e-05		CAMK_CDPK	CotAD_30589	-1.63964	6.54e-09		CAMK_CDPK	CotAD_33891	1.04835	1.14e-06		CAMK_CAMKL-CHK1	CotAD_73323	0.830785	9.16e-05
RLK-Pelle_PERK-1	CotAD_29268	1.2907	0.000433585		RLK-Pelle_LRR-XI-1	CotAD_22778	-0.94637	0.000451111		RLK-Pelle_LRR-V	CotAD_09747	2.17055	3.8e-07		RLK-Pelle_LRK10L-2	CotAD_70308	1.04104	0.00255305		CMGC_CDK-CRK7-CDK9	CotAD_19973	-0.769585	1.41e-06		CAMK_OST1L	CotAD_71558	1.39442	3.52e-06		CAMK_CDPK	CotAD_02296	1.06908	7.85e-07		CAMK_CAMKL-CHK1	CotAD_54331	0.848403	3.99e-05
RLK-Pelle_RLCK-IV	CotAD_28948	-0.738697	0.00189748		RLK-Pelle_LRR-XI-1	CotAD_47446	-0.638373	0.000507062		RLK-Pelle_LRR-VII-1	CotAD_27936	0.634064	0.000813099		RLK-Pelle_LRR-I-2	CotAD_07112	0.727506	0.000352991		CMGC_CDK-CRK7-CDK9	CotAD_75205	0.607603	0.000341747		CK1_CK1-Pl	CotAD_47584	1.00714	8.91e-07		CAMK_CDPK	CotAD_16484	-0.802442	2.57e-05		CAMK_CAMKL-CHK1	CotAD_00165	1.19408	1.1e-05
RLK-Pelle_RLCK-IXb	CotAD_17003	-0.634557	0.0017481		RLK-Pelle_LRR-XII-1	CotAD_37359	1.32599	8.16e-05		RLK-Pelle_LRR-VIII-1	CotAD_33692	0.780663	0.000988815		RLK-Pelle_LRR-III	CotAD_74134	-0.661781	0.0068076		CMGC_CDK-Pl	CotAD_56453	-0.68451	5.29e-06		CK1_CK1-Pl	CotAD_34898	1.35637	1.17e-06		CAMK_CDPK	CotAD_20538	1.59114	2.99e-07		CAMK_CDPK	CotAD_72193	1.8113	1.93e-07
RLK-Pelle_RLCK-VIIa-2	CotAD_33383	0.84623	0.00150142		RLK-Pelle_LRR-XII-1	CotAD_56979	2.48181	8.25e-06		RLK-Pelle_LRR-VIII-1	CotAD_24456	-0.591963	0.000738246		RLK-Pelle_LRR-III	CotAD_18790	-0.781329	0.000531213		CMGC_CDK-Pl	CotAD_29324	-0.638552	1.32e-05		CMGC_CDK-CCRK	CotAD_26057	0.597143	3.02e-05		CAMK_CDPK	CotAD_44317	-0.647846	7.77e-06		CAMK_CDPK	CotAD_73088	2.65735	2.76e-09
RLK-Pelle_RLCK-VIIa-2	CotAD_40205	-0.694387	0.00275795		RLK-Pelle_PERK-1	CotAD_21998	0.593491	0.000269934		RLK-Pelle_LRR-Xb-1	CotAD_15239	0.720387	9.77e-05		RLK-Pelle_LRR-III	CotAD_62511	-0.732588	0.00360747		CMGC_GSK	CotAD_20244	-0.58878	2.42e-05		CMGC_CDK-CDK7	CotAD_67858	1.41227	1.75e-05		CAMK_CDPK	CotAD_04751	-0.834545	7.17e-06		CAMK_CDPK	CotAD_21360	-1.25324	5.26e-07
RLK-Pelle_RLCK-VIIa-2	CotAD_66477	0.857043	0.000814083		RLK-Pelle_PERK-1	CotAD_29268	1.09289	9.62e-06		RLK-Pelle_LRR-XI-1	CotAD_07539	1.10285	4.3e-05		RLK-Pelle_LRR-IX	CotAD_11871	-1.85647	0.00032593		CMGC_GSK	CotAD_43639	-0.666349	0.000148547		CMGC_CDK-CRK7-CDK9	CotAD_52411	-1.39834	2.3e-07		CAMK_CDPK	CotAD_30589	-1.72208	2.28e-08		CAMK_CDPK	CotAD_74347	-1.12915	1.57e-07
RLK-Pelle_RLCK-VIIa-2	CotAD_70195	-0.788355	0.00169007		RLK-Pelle_RLCK-IV	CotAD_28948	-0.692652	0.000538743		RLK-Pelle_LRR-XI-1	CotAD_11446	0.833325	2.19e-05		RLK-Pelle_LRR-IX	CotAD_09317	-1.08483	0.000180454		CMGC_GSK	CotAD_23495	-0.71042	0.000203258		CMGC_CDK-CRK7-CDK9	CotAD_51610	-1.07914	3.44e-06		CAMK_CDPK	CotAD_35007	0.64728	5.64e-06		CAMK_CDPK	CotAD_33891	1.38079	9.61e-08
RLK-Pelle_RLCK-VIIa-2	CotAD_06790	1.41277	1.3e-05		RLK-Pelle_RLCK-V	CotAD_29600	-0.708674	7.49e-05		RLK-Pelle_LRR-XI-1	CotAD_36058	-0.626589	0.00230406		RLK-Pelle_LRR-V	CotAD_09747	1.94076	0.000132094		CMGC_MAPK	CotAD_64049	0.946574	2.29e-06		CMGC_CDK-CRK7-CDK9	CotAD_19973	-0.742447	2.45e-05		CAMK_OST1L	CotAD_54619	0.893034	2.61e-07		CAMK_CDPK	CotAD_02296	1.43408	5.69e-06
RLK-Pelle_RLCK-VIIa-2	CotAD_09513	-1.02527	6.95e-05		RLK-Pelle_RLCK-V	CotAD_56361	-0.653848	7.81e-05		RLK-Pelle_LRR-XI-1	CotAD_17222	1.4362	1.47e-05		RLK-Pelle_LRR-VIII-1	CotAD_33692	0.855865	0.002749		CMGC_MAPK	CotAD_19088	-0.629154	0.00014175		CMGC_CDK-CRK7-CDK9	CotAD_75205	0.809372	7.04e-05		CAMK_OST1L	CotAD_71558	0.771496	5.83e-05		CAMK_CDPK	CotAD_20538	1.98242	2.46e-08
RLK-Pelle_RLCK-VIII	CotAD_38702	-0.762683	0.000840263		RLK-Pelle_RLCK-V	CotAD_53338	-0.736921	0.00448513		RLK-Pelle_LRR-XI-1	CotAD_22778	-0.873053	0.00771816		RLK-Pelle_LRR-Xb-1	CotAD_39293	-1.05066	0.00482849		CMGC_MAPK	CotAD_09571	4.21443	2.36e-10		CMGC_CDK-CRK7-CDK9	CotAD_20875	0.621094	7.93e-05		CAMK_OST1L	CotAD_43021	1.51735	6.9e-09		CAMK_CDPK	CotAD_41076	0.735203	1.21e-05
RLK-Pelle_SD-2b	CotAD_26091	0.843114	0.000681238		RLK-Pelle_RLCK-V	CotAD_35157	-0.883885	0.000535917		RLK-Pelle_LRR-XI-1	CotAD_47446	-0.739013	0.00743696		RLK-Pelle_LRR-Xb-1	CotAD_15239	1.42396	2.11e-05		CMGC_MAPK	CotAD_01707	3.29144	1.27e-07		CMGC_CDK-PITSLRE	CotAD_55993	1.16301	1.67e-05		CK1_CK1	CotAD_23709	0.624138	3.52e-05		CAMK_CDPK	CotAD_44317	-0.593211	6.76e-06
RLK-Pelle_WAK_LRK10L-1	CotAD_73343	-0.676496	0.00282924		RLK-Pelle_RLCK-VIIa-2	CotAD_33383	1.12083	2.34e-06		RLK-Pelle_LRR-XI-1	CotAD_00656	-0.667695	0.00112343		RLK-Pelle_LRR-XI-1	CotAD_07539	1.67872	3.95e-05		CMGC_MAPK	CotAD_29572	4.22057	9.4e-11		CMGC_CDK-Pl	CotAD_56453	-4.43601	8.96e-09		CK1_CK1-Pl	CotAD_47584	0.900359	1.3e-06		CAMK_CDPK	CotAD_04751	-1.52275	4.79e-05
STE_STE11	CotAD_33183	-1.11129	2.96e-05		RLK-Pelle_RLCK-VIIa-2	CotAD_66477	0.60507	0.00158464		RLK-Pelle_LRR-XI-2	CotAD_31665	-0.59956	0.00442751		RLK-Pelle_LRR-XI-1	CotAD_11446	0.690864	0.00451699		CMGC_MAPK	CotAD_50152	1.20258	1.01e-07		CMGC_CDK-Pl	CotAD_26108	-1.01719	4.83e-07		CK1_CK1-Pl	CotAD_34898	0.730247	0.000717307		CAMK_CDPK	CotAD_30589	-2.30311	6.22e-09
STE_STE11	CotAD_05828	-0.873353	0.000484149		RLK-Pelle_RLCK-VIIa-2	CotAD_06790	0.860542	8.23e-05		RLK-Pelle_LRR-XI-2	CotAD_01890	-0.718507	0.000981237		RLK-Pelle_LRR-XI-1	CotAD_15853	1.36885	4.72e-05		CMGC_MAPK	CotAD_61841	2.05603	1.93e-08		CMGC_CDK-Pl	CotAD_29324	-0.751829	2.44e-05		CMGC_CDK-CDK7	CotAD_67858	1.57877	1.54e-06		CAMK_CDPK	CotAD_35007	1.25151	6.65e-08
TKL-Pl-5	CotAD_63499	1.58504	1.06e-05		RLK-Pelle_RLCK-VIIa-2	CotAD_09513	-0.876698	4.09e-05		RLK-Pelle_LRR-XII-1	CotAD_37359	1.272	9.69e-05		RLK-Pelle_LRR-XI-1	CotAD_47868	-0.763587	0.00924487		CMGC_MAPK	CotAD_55518	-0.817579	2.26e-06		CMGC_CDK-Pl	CotAD_46008	-0.661919	0.0055269		CMGC_CDK-CRK7-CDK9	CotAD_52411	-0.992592	3.63e-05		CAMK_CDPK	CotAD_47701	-0.859583	1.1e-05
TKL-Pl-5	CotAD_00601	1.0576	9.65e-05		RLK-Pelle_RLCK-XII-1	CotAD_18490	-0.727603	0.00533799		RLK-Pelle_LRR-XII-1	CotAD_56975	-0.764897	0.000657096		RLK-Pelle_LRR-XI-1	CotAD_17222	0.861992	0.000171214		CMGC_RCK	CotAD_42844	0.709046	0.000330273		CMGC_DYRK-PRP4	CotAD_30991	1.00363	1.03e-05		CMGC_CDK-CRK7-CDK9	CotAD_71947	-1.02803	1.53e-05		CAMK_CDPK	CotAD_26791	-0.598031	0.00688466
WNK_NRBP	CotAD_29801	2.33372	1.67e-06		RLK-Pelle_SD-2b	CotAD_26091	0.869972	0.000428526		RLK-Pelle_LRR-XII-1	CotAD_56979	1.53116	3.92e-05		RLK-Pelle_LRR-XI-1	CotAD_22778	-0.773077	0.00066069		Group-Pl-4	CotAD_15261	0.772749	7.99e-07		CMGC_DYRK-YAK	CotAD_60890	0.602156	8.77e-06		CMGC_CDK-CRK7-CDK9	CotAD_64392	-0.640374	0.000226633		CAMK_OST1L	CotAD_54619	1.72843	3.73e-09
WNK_NRBP	CotAD_27915	1.62301	0.000211991		RLK-Pelle_SD-2b	CotAD_47907	0.585745	0.000905756		RLK-Pelle_PERK-1	CotAD_51974	-0.648072	0.00573914		RLK-Pelle_LRR-XI-1	CotAD_47446	-1.26327	0.00351287		NEK	CotAD_12274	-1.25241	5.49e-07		CMGC_GSK	CotAD_43639	-0.997223	5.94e-06		CMGC_CDK-CRK7-CDK9	CotAD_75205	1.68611	1.97e-07		CAMK_OST1L	CotAD_71558	1.06205	1.73e-06
					STE_STE11	CotAD_54535	0.726309	8.11e-05		RLK-Pelle_PERK-1	CotAD_29268	1.73049	1.29e-06		RLK-Pelle_LRR-XI-1	CotAD_64056	-0.872274	0.00900676		PEK_PEK	CotAD_19974	0.866135	1.98e-05		CMGC_GSK	CotAD_05546	0.650218	0.000958793		CMGC_CDK-PITSLRE	CotAD_55993	0.699806	0.000154266		CAMK_OST1L	CotAD_43021	3.14599	1.95e-08
					TKL-Pl-1	CotAD_75315	0.604044	0.00795981		RLK-Pelle_RLCK-IV	CotAD_28948	-0.736102	0.000151087		RLK-Pelle_LRR-XI-1	CotAD_00656	-0.938191	0.000328033		RLK-Pelle_CR4L	CotAD_55350	-1.23004	9.52e-06		CMGC_GSK	CotAD_32548	0.855661	4.82e-07		CMGC_CDK-Pl	CotAD_56453	-1.61146	4.35e-09		CK1_CK1	CotAD_23709	1.03244	4.39e-07
					TKL-Pl-4	CotAD_05432	-0.636192	0.00235442		RLK-Pelle_RLCK-IXa	CotAD_17334	-0.730987	0.000230906		RLK-Pelle_LRR-XII-1	CotAD_37359	1.85652	7.38e-06		RLK-Pelle_CrRLK1L-1	CotAD_05174	-0.711597	0.00680288		CMGC_GSK	CotAD_53331	-0.592032	4.34e-06		CMGC_CDK-Pl	CotAD_26108	-1.07504	2.91e-07		CK1_CK1	CotAD_62242	0.612621	6.05e-06
					TKL-Pl-5	CotAD_63499	1.57312	1.58e-05		RLK-Pelle_RLCK-IXb	CotAD_17003	-0.788103	0.000295174		RLK-Pelle_LRR-XII-1	CotAD_56979	3.153	1.8e-07		RLK-Pelle_CrRLK1L-1	CotAD_57850	-1.17176	1.91e-06		CMGC_MAPK	CotAD_63338	-0.639351	3.25e-06		CMGC_CDK-Pl	CotAD_29324	-0.850454	2.34e-06		CK1_CK1-Pl	CotAD_48667	1.01755	1.3e-06
					TKL-Pl-5	CotAD_00601	1.3953	3.07e-05		RLK-Pelle_RLCK-V	CotAD_29600	-0.789562	0.00075187		RLK-Pelle_PERK-1	CotAD_29268	1.5793	1.01e-05		RLK-Pelle_CrRLK1L-1	CotAD_61451	-1.35497	1.04e-07		CMGC_MAPK	CotAD_64049	0.896833	8.72e-07		CMGC_CDK-Pl	CotAD_46008	-1.07062	2.18e-05		CK1_CK1-Pl	CotAD_34898	0.796325	0.000428031
					WNK_NRBP	CotAD_29801	1.98827	2.16e-07		RLK-Pelle_RLCK-V	CotAD_36591	0.751159	0.00886768		RLK-Pelle_RKF3	CotAD_12945	0.619073	0.000830842		RLK-Pelle_CrRLK1L-1	CotAD_39415	1.44658	2.89e-08		CMGC_MAPK	CotAD_19088	-1.10096	4.36e-06		CMGC_CLK	CotAD_65705	1.11696	1.55e-06		CMGC_CDK-CDK7	CotAD_67858	2.02482	1.59e-06
					WNK_NRBP	CotAD_27915	2.17382	7.97e-07		RLK-Pelle_RLCK-V	CotAD_56361	-0.65509	0.00183742		RLK-Pelle_RLCK-VIIa-1	CotAD_04614	0.890457	0.00968741		RLK-Pelle_DLSV	CotAD_57424	2.68198	6.56e-08		CMGC_MAPK	CotAD_09571	0.718596	0.000154831		CMGC_DYRK-PRP4	CotAD_30991	0.746554	4.24e-06		CMGC_CDK-CRK7-CDK9	CotAD_52411	-2.31038	5.82e-08
										RLK-Pelle_RLCK-VIIa-2	CotAD_33383	1.22658	1.62e-05		RLK-Pelle_RLCK-VIIa-2	CotAD_33383	1.55277	5.4e-07		RLK-Pelle_DLSV	CotAD_24716	-0.953335	1.01e-06		CMGC_MAPK	CotAD_01707	1.71743	5.58e-09		CMGC_DYRK-PRP4	CotAD_22320	-1.11888	2.14e-07		CMGC_CDK-CRK7-CDK9	CotAD_71947	-1.71722	1.43e-07
										RLK-Pelle_RLCK-VIIa-2	CotAD_66477	1.0298	7.05e-06		RLK-Pelle_RLCK-VIIa-2	CotAD_66477	1.02482	0.000174893		RLK-Pelle_DLSV	CotAD_21804	-0.648045	3.38e-06		CMGC_MAPK	CotAD_66205	1.02592	2.71e-07		CMGC_DYRK-YAK	CotAD_60890	0.790182	1.03e-06		CMGC_CDK-CRK7-CDK9	CotAD_51610	0.661574	0.000214112
										RLK-Pelle_RLCK-VIIa-2	CotAD_65513	0.997831	0.000686797		RLK-Pelle_RLCK-VIIa-2	CotAD_65513	1.23828	0.000392782		RLK-Pelle_DLSV	CotAD_66464	1.2594	3.1e-05		CMGC_MAPK	CotAD_56362	-0.945691	0.000188305		CMGC_GSK	CotAD_32548	0.771922	5.58e-05		CMGC_CDK-CRK7-CDK9	CotAD_34259	-0.831755	9.19e-06
										RLK-Pelle_RLCK-VIIa-2	CotAD_06790	1.8096	6.42e-08		RLK-Pelle_RLCK-VIIa-2	CotAD_65054	0.861704	0.00504452		RLK-Pelle_DLSV	CotAD_34071	0.587816	0.000111712		CMGC_MAPK	CotAD_29572	2.89743	6.27e-11		CMGC_MAPK	CotAD_64049	0.874557	6.76e-05		CMGC_CDK-CRK7-CDK9	CotAD_19973	-1.49583	6.57e-08
										RLK-Pelle_RLCK-VIIa-2	CotAD_18756	0.696113	0.000560906		RLK-Pelle_RLCK-VIIa-2	CotAD_06790	1.79176	2.4e-06		RLK-Pelle_DLSV	CotAD_72038	2.95412	1.41e-09		CMGC_MAPK	CotAD_50152	0.96671	1.21e-07		CMGC_MAPK	CotAD_19088	-1.00128	9.86e-07		CMGC_CDK-CRK7-CDK9	CotAD_75205	1.80145	7.57e-08
										RLK-Pelle_RLCK-XII-1	CotAD_18906	1.09842	3.73e-05		RLK-Pelle_RLCK-XII-1	CotAD_18490	-0.63669	0.000462873		RLK-Pelle_Extensin	CotAD_70374	-0.669048	4e-06		CMGC_MAPK	CotAD_61841	1.54105	2.27e-08		CMGC_MAPK	CotAD_09571	5.1945	2.3e-12		CMGC_CDK-CRK7-CDK9	CotAD_20875	0.898696	7.72e-05
										RLK-Pelle_SD-2b	CotAD_53902	2.29484	2.51e-06		RLK-Pelle_SD-2b	CotAD_28560	0.991531	0.00115248		RLK-Pelle_Extensin	CotAD_48325	-0.915411	6.06e-07		CMGC_MAPK	CotAD_27603	0.616589	5.98e-05		CMGC_MAPK	CotAD_01707	4.43461	4.35e-10		CMGC_CDK-Pl	CotAD_56453	-4.72302	1.22e-09
										RLK-Pelle_SD-2b	CotAD_26091	0.658295	8.27e-05		RLK-Pelle_SD-2b	CotAD_53902	1.24932	0.00124134		RLK-Pelle_L-LEC	CotAD_64462	-1.23496	5.73e-06		CMGC_RCK	CotAD_01008	0.613664	3.04e-05		CMGC_MAPK	CotAD_29572	2.9648	1.68e-11		CMGC_CDK-Pl	CotAD_26108	-1.48516	5.71e-08
										RLK-Pelle_SD-2b	CotAD_47907	0.604676	0.000765965		RLK-Pelle_SD-2b	CotAD_26091	1.22369	0.000367432		RLK-Pelle_L-LEC	CotAD_03390	2.62562	5.94e-09		CMGC_RCK	CotAD_42844	1.12511	8.85e-06		CMGC_MAPK	CotAD_50152	2.57041	2.01e-10		CMGC_CDK-Pl	CotAD_29324	-1.41704	7.47e-07
										RLK-Pelle_SD-2b	CotAD_28572	-0.768354	4.34e-05		RLK-Pelle_SD-2b	CotAD_47907	0.723645	0.00108363		RLK-Pelle_LRK10L-2	CotAD_70308	2.21646	3.53e-06		Group-Pl-3	CotAD_39073	0.927111	9.6e-05		CMGC_MAPK	CotAD_61841	3.40122	6.87e-12		CMGC_CDK-Pl	CotAD_46008	-0.817996	0.000431018
										STE_STE11	CotAD_05828	-0.587596	0.00022749		RLK-Pelle_WAK	CotAD_75319	0.895873	0.00739242		RLK-Pelle_LRR-II	CotAD_75033	-0.824828	9.19e-07		Group-Pl-4	CotAD_15261	1.31213	4.86e-08		CMGC_MAPK	CotAD_27603	0.631077	1.46e-05		CMGC_CLK	CotAD_01895	0.610618	0.000186734
										TKL-Pl-4	CotAD_33716	-0.596433	0.0015739		RLK-Pelle_WAK	CotAD_62159	0.853086	0.000263656		RLK-Pelle_LRR-II	CotAD_39917	-0.60474	1.28e-05		NEK	CotAD_68138	-1.52229	7.45e-07		CMGC_Pl-Tthe	CotAD_00441	1.02824	1.43e-06		CMGC_CLK	CotAD_65705	1.20606	8.83e-07
										TKL-Pl-5	CotAD_63499	1.98656	3.24e-06		RLK-Pelle_WAK_LRK10L-1	CotAD_03142	0.6842	0.00748068		RLK-Pelle_LRR-II	CotAD_64544	-0.90348	4.45e-05		NEK	CotAD_12274	-2.76452	1.29e-09		CMGC_RCK	CotAD_01008	0.599118	3.15e-05		CMGC_CLK	CotAD_00193	1.31585	3.55e-07
										TKL-Pl-5	CotAD_00601	1.51199	0.000260177		RLK-Pelle_WAK_LRK10L-1	CotAD_09360	0.652189	0.0051554		RLK-Pelle_LRR-III	CotAD_31330	-1.42607	1.99e-07		NEK	CotAD_12909	-2.3538	3.76e-08		CMGC_RCK	CotAD_17624	0.893926	4.5e-05		CMGC_CLK	CotAD_58070	0.819505	7.8e-06
										WNK_NRBP	CotAD_29801	2.98533	2.17e-07		STE_STE11	CotAD_54535	1.31519	0.000295669		RLK-Pelle_LRR-III	CotAD_37346	-1.00971	3.12e-05		RLK-Pelle_CR4L	CotAD_22315	0.898529	2.46e-06		CMGC_RCK	CotAD_42844	0.945737	4.22e-06		CMGC_DYRK-PRP4	CotAD_30991	0.980494	5.17e-07
										WNK_NRBP	CotAD_27915	2.06158	2.66e-07		STE_STE11	CotAD_05828	-0.747233	0.00950368		RLK-Pelle_LRR-III	CotAD_00934	-2.0569	3.14e-08		RLK-Pelle_CR4L	CotAD_30090	-2.13636	1.74e-09		CMGC_SRPK	CotAD_18405	1.34269	2.15e-08		CMGC_DYRK-PRP4	CotAD_22320	-2.27691	3.78e-09
															TKL-Pl-4	CotAD_61960	-0.745215	0.00236661		RLK-Pelle_LRR-III	CotAD_33544	-0.62288	0.00052842		RLK-Pelle_CR4L	CotAD_20956	1.3371	5.71e-07		Group-Pl-4	CotAD_15261	1.55707	1.81e-08		CMGC_DYRK-PRP4	CotAD_54943	0.899625	1.38e-06
															TKL-Pl-5	CotAD_63499	2.46548	5.71e-06		RLK-Pelle_LRR-III	CotAD_23850	-1.79585	3.03e-07		RLK-Pelle_CR4L	CotAD_55350	-1.42897	3.01e-07		NEK	CotAD_68138	-1.30476	3.05e-07		CMGC_DYRK-PRP4	CotAD_26468	1.20835	8.82e-07
															TKL-Pl-5	CotAD_00601	1.98299	5.85e-05		RLK-Pelle_LRR-III	CotAD_68984	-1.42563	4.81e-08		RLK-Pelle_CrRLK1L-1	CotAD_60209	0.625964	3.66e-05		NEK	CotAD_12274	-1.51919	1.99e-08		CMGC_DYRK-YAK	CotAD_60890	1.04189	1.63e-07
															WNK_NRBP	CotAD_29801	2.70062	1.81e-07		RLK-Pelle_LRR-III	CotAD_74134	-1.05928	5.9e-07		RLK-Pelle_CrRLK1L-1	CotAD_57850	-0.975174	8.64e-07		NEK	CotAD_12909	-1.42919	1.38e-07		CMGC_GSK	CotAD_05546	0.785438	6.28e-05
															WNK_NRBP	CotAD_27915	2.26171	2.53e-06		RLK-Pelle_LRR-III	CotAD_29297	-0.934693	6.06e-06		RLK-Pelle_CrRLK1L-1	CotAD_61451	-2.44665	1.13e-08		PEK_PEK	CotAD_19974	1.25937	6.2e-06		CMGC_GSK	CotAD_23495	-1.01705	4.44e-06
																				RLK-Pelle_LRR-III	CotAD_62511	-0.988731	3.56e-07		RLK-Pelle_CrRLK1L-1	CotAD_10332	0.653085	4.87e-06		RLK-Pelle_CR4L	CotAD_30090	-1.9356	5.84e-09		CMGC_GSK	CotAD_32548	1.98854	3.43e-09
																				RLK-Pelle_LRR-III	CotAD_33020	-0.694873	2.04e-05		RLK-Pelle_CrRLK1L-1	CotAD_39415	0.873062	1.18e-06		RLK-Pelle_CR4L	CotAD_20956	0.934116	2.08e-05		CMGC_MAPK	CotAD_64049	1.16708	2.53e-05
																				RLK-Pelle_LRR-IV	CotAD_01210	-0.991024	9e-07		RLK-Pelle_DLSV	CotAD_56715	0.963371	1.98e-07		RLK-Pelle_CR4L	CotAD_34155	-0.63958	0.000389471		CMGC_MAPK	CotAD_09571	6.47333	1.12e-12
																				RLK-Pelle_LRR-IX	CotAD_13091	-0.993783	2.03e-06		RLK-Pelle_DLSV	CotAD_21804	-0.757251	8.62e-07		RLK-Pelle_CR4L	CotAD_55350	-1.72865	1.67e-07		CMGC_MAPK	CotAD_01707	5.81122	1.7e-10
																				RLK-Pelle_LRR-IX	CotAD_11871	-0.67383	4.38e-06		RLK-Pelle_DLSV	CotAD_24719	0.714563	6.19e-06		RLK-Pelle_CrRLK1L-1	CotAD_49930	-0.915333	3.04e-07		CMGC_MAPK	CotAD_66205	0.586047	1.52e-05
																				RLK-Pelle_LRR-IX	CotAD_09317	-1.42069	2.84e-08		RLK-Pelle_DLSV	CotAD_66464	0.753702	5.94e-05		RLK-Pelle_CrRLK1L-1	CotAD_61451	-1.26846	4.67e-07		CMGC_MAPK	CotAD_29572	2.80583	9.23e-10
																				RLK-Pelle_LRR-V	CotAD_09747	-0.620234	1.24e-05		RLK-Pelle_DLSV	CotAD_12836	0.981641	2.58e-07		RLK-Pelle_CrRLK1L-1	CotAD_39415	0.775216	8.98e-06		CMGC_MAPK	CotAD_50152	3.5057	2.63e-10
																				RLK-Pelle_LRR-V	CotAD_65393	-1.14784	1.15e-06		RLK-Pelle_DLSV	CotAD_05723	0.600664	1.27e-05		RLK-Pelle_DLSV	CotAD_62120	1.14226	1.27e-06		CMGC_MAPK	CotAD_61841	4.65475	8.82e-12
																				RLK-Pelle_LRR-V	CotAD_46319	-1.15652	1.68e-06		RLK-Pelle_DLSV	CotAD_62987	-0.981758	7.96e-05		RLK-Pelle_DLSV	CotAD_56715	0.947338	1.41e-06		CMGC_MAPK	CotAD_27603	0.66584	0.00150209
																				RLK-Pelle_LRR-VI-1	CotAD_36271	-1.25413	4.05e-07		RLK-Pelle_DLSV	CotAD_72038	2.01961	3.76e-09		RLK-Pelle_DLSV	CotAD_57424	3.60066	4.95e-11		CMGC_Pl-Tthe	CotAD_00441	1.42445	2.15e-08
																				RLK-Pelle_LRR-VI-2	CotAD_05661	-0.847559	2.94e-06		RLK-Pelle_Extensin	CotAD_70374	-1.99709	7.43e-08		RLK-Pelle_DLSV	CotAD_63303	1.003	1.24e-06		CMGC_RCK	CotAD_01008	0.925092	5.22e-06
																				RLK-Pelle_LRR-VII-1	CotAD_20164	-1.52212	3.93e-07		RLK-Pelle_Extensin	CotAD_25755	-0.739201	7.68e-06		RLK-Pelle_DLSV	CotAD_24716	1.17416	1.11e-07		CMGC_RCK	CotAD_42844	0.9566	2.1e-05
																				RLK-Pelle_LRR-VII-1	CotAD_27936	-0.778341	1.68e-05		RLK-Pelle_Extensin	CotAD_48325	-1.79771	6.76e-09		RLK-Pelle_DLSV	CotAD_55119	-0.653205	2.37e-05		CMGC_SRPK	CotAD_18405	1.56101	1.59e-08
																				RLK-Pelle_LRR-VII-2	CotAD_45281	-0.588461	0.00133346		RLK-Pelle_L-LEC	CotAD_64462	-1.35308	2.73e-06		RLK-Pelle_DLSV	CotAD_21804	-0.976095	2.71e-07		Group-Pl-3	CotAD_39073	1.30115	1.75e-05
																				RLK-Pelle_LRR-VIII-1	CotAD_33692	1.29098	4.14e-08		RLK-Pelle_L-LEC	CotAD_03390	1.61124	1.68e-08		RLK-Pelle_DLSV	CotAD_24719	0.705529	7.7e-06		Group-Pl-4	CotAD_15261	2.26153	2.63e-09
																				RLK-Pelle_LRR-Xa	CotAD_35776	0.847291	4.16e-06		RLK-Pelle_LRK10L-2	CotAD_35953	-0.743773	3.75e-06		RLK-Pelle_DLSV	CotAD_40885	-1.04208	1.11e-07		NEK	CotAD_68138	-3.17164	1.12e-08
																				RLK-Pelle_LRR-Xa	CotAD_05438	-0.628952	1.72e-05		RLK-Pelle_LRK10L-2	CotAD_70308	0.602689	0.000160469		RLK-Pelle_DLSV	CotAD_62987	-0.992425	1.79e-05		NEK	CotAD_60614	-0.652953	0.00728066
																				RLK-Pelle_LRR-Xa	CotAD_55480	-1.13955	5.4e-07		RLK-Pelle_LRR-II	CotAD_75033	-1.06912	3.7e-07		RLK-Pelle_DLSV	CotAD_72038	2.18294	1.14e-09		NEK	CotAD_12274	-4.046	3.16e-11
																				RLK-Pelle_LRR-Xa	CotAD_10129	-0.847128	6.37e-05		RLK-Pelle_LRR-II	CotAD_39917	-1.02084	3.47e-07		RLK-Pelle_Extensin	CotAD_70374	-1.30261	5.06e-08		NEK	CotAD_12909	-3.18316	1.49e-08
																				RLK-Pelle_LRR-Xb-1	CotAD_39293	-1.63233	6.92e-09		RLK-Pelle_LRR-II	CotAD_64544	-1.64946	1.87e-05		RLK-Pelle_Extensin	CotAD_25755	-1.07041	3.69e-07		PEK_PEK	CotAD_19974	0.797519	2.36e-05
																				RLK-Pelle_LRR-Xb-1	CotAD_15239	1.22244	1.94e-05		RLK-Pelle_LRR-III	CotAD_31330	-3.92686	2.52e-10		RLK-Pelle_Extensin	CotAD_48325	-1.04849	6.85e-07		RLK-Pelle_C-LEC	CotAD_71347	-0.644545	6.49e-06
																				RLK-Pelle_LRR-Xb-1	CotAD_69129	0.915514	3e-05		RLK-Pelle_LRR-III	CotAD_37346	-1.44115	2.14e-08		RLK-Pelle_L-LEC	CotAD_64462	-1.25195	8.63e-07		RLK-Pelle_CR4L	CotAD_22315	0.61988	0.000190009
																				RLK-Pelle_LRR-XI-1	CotAD_07539	3.71069	1.89e-10		RLK-Pelle_LRR-III	CotAD_00934	-3.37943	7.51e-10		RLK-Pelle_L-LEC	CotAD_03390	1.20983	3.99e-08		RLK-Pelle_CR4L	CotAD_30090	-3.28863	3.15e-09
																				RLK-Pelle_LRR-XI-1	CotAD_11446	0.646718	1.77e-05		RLK-Pelle_LRR-III	CotAD_57664	-0.997774	4.5e-06		RLK-Pelle_LRR-II	CotAD_22753	-0.749034	7.24e-05		RLK-Pelle_CR4L	CotAD_20956	1.01955	7.3e-06
																				RLK-Pelle_LRR-XI-1	CotAD_15853	2.01478	1.61e-08		RLK-Pelle_LRR-III	CotAD_37063	-1.07395	2.38e-05		RLK-Pelle_LRR-II	CotAD_39917	-0.780073	1.89e-06		RLK-Pelle_CR4L	CotAD_34155	-1.56997	1.31e-07
																				RLK-Pelle_LRR-XI-1	CotAD_47868	0.864185	0.000119741		RLK-Pelle_LRR-III	CotAD_23850	-3.74532	2.8e-09		RLK-Pelle_LRR-II	CotAD_64544	-0.736138	1.24e-05		RLK-Pelle_CR4L	CotAD_55350	-2.11149	1.35e-07
																				RLK-Pelle_LRR-XI-1	CotAD_36058	-0.67751	2.75e-05		RLK-Pelle_LRR-III	CotAD_68984	-4.4475	3.72e-10		RLK-Pelle_LRR-III	CotAD_31330	-1.61627	1.67e-08		RLK-Pelle_CrRLK1L-1	CotAD_05174	-0.593203	0.000524139
																				RLK-Pelle_LRR-XI-1	CotAD_59386	-1.27252	6.48e-07		RLK-Pelle_LRR-III	CotAD_24428	-0.85187	2.25e-06		RLK-Pelle_LRR-III	CotAD_05288	-0.757376	0.000188808		RLK-Pelle_CrRLK1L-1	CotAD_49930	-1.2476	2.18e-07
																				RLK-Pelle_LRR-XI-1	CotAD_71506	3.39239	9.19e-11		RLK-Pelle_LRR-III	CotAD_74134	-1.82823	9.03e-09		RLK-Pelle_LRR-III	CotAD_37346	-0.963109	4.75e-06		RLK-Pelle_CrRLK1L-1	CotAD_61451	-3.80924	2.66e-10
																				RLK-Pelle_LRR-XI-1	CotAD_17222	-0.754745	7.68e-06		RLK-Pelle_LRR-III	CotAD_29297	-1.7342	2.43e-06		RLK-Pelle_LRR-III	CotAD_00934	-1.71184	5.97e-07		RLK-Pelle_CrRLK1L-1	CotAD_39421	-0.653863	0.000237006
																				RLK-Pelle_LRR-XI-1	CotAD_47446	-1.58193	2.57e-07		RLK-Pelle_LRR-III	CotAD_18790	-0.745608	1.45e-06		RLK-Pelle_LRR-III	CotAD_59521	-2.23373	1.87e-08		RLK-Pelle_CrRLK1L-1	CotAD_39415	1.27164	1.5e-07
																				RLK-Pelle_LRR-XI-1	CotAD_00656	-0.934906	0.00104426		RLK-Pelle_LRR-III	CotAD_22332	-2.95266	3.65e-08		RLK-Pelle_LRR-III	CotAD_57664	-1.77607	1.16e-07		RLK-Pelle_CrRLK1L-1	CotAD_19595	0.608803	3.36e-05
																				RLK-Pelle_LRR-XI-2	CotAD_31665	3.77187	4.76e-09		RLK-Pelle_LRR-III	CotAD_62511	-2.80502	1.26e-10		RLK-Pelle_LRR-III	CotAD_23850	-2.79074	3.99e-11		RLK-Pelle_DLSV	CotAD_62120	2.40699	5.58e-09
																				RLK-Pelle_LysM	CotAD_65258	-0.592141	9.04e-06		RLK-Pelle_LRR-IV	CotAD_01210	-1.92007	6.02e-08		RLK-Pelle_LRR-III	CotAD_68984	-1.6132	5.84e-09		RLK-Pelle_DLSV	CotAD_56715	2.10369	1.57e-09
																				RLK-Pelle_RLCK-IXa	CotAD_17334	-0.898969	0.0024235		RLK-Pelle_LRR-IX	CotAD_13091	-2.12016	2.44e-08		RLK-Pelle_LRR-III	CotAD_74134	-1.58648	4.02e-08		RLK-Pelle_DLSV	CotAD_57424	4.92816	1.06e-11
																				RLK-Pelle_RLCK-IXb	CotAD_47843	0.687313	0.000463718		RLK-Pelle_LRR-IX	CotAD_53070	-0.933106	2.88e-07		RLK-Pelle_LRR-III	CotAD_29297	-1.26397	7.9e-05		RLK-Pelle_DLSV	CotAD_63303	1.79112	7.12e-09
																				RLK-Pelle_RLCK-V	CotAD_29600	-0.616936	3.04e-05		RLK-Pelle_LRR-IX	CotAD_11871	-2.53407	6.88e-09		RLK-Pelle_LRR-III	CotAD_18790	-0.945742	0.000210519		RLK-Pelle_DLSV	CotAD_24716	1.51611	1.25e-08
																				RLK-Pelle_RLCK-V	CotAD_56361	-0.63162	2.18e-05		RLK-Pelle_LRR-IX	CotAD_09317	-2.55318	1.59e-10		RLK-Pelle_LRR-III	CotAD_62511	-1.15166	1.16e-07		RLK-Pelle_DLSV	CotAD_21804	-1.66487	1.1e-08
																				RLK-Pelle_RLCK-V	CotAD_31754	-1.2357	1.42e-06		RLK-Pelle_LRR-V	CotAD_52484	-0.701127	1.92e-06		RLK-Pelle_LRR-III	CotAD_33020	-0.684581	2.94e-05		RLK-Pelle_DLSV	CotAD_24719	1.34173	2.82e-08
																				RLK-Pelle_RLCK-VI	CotAD_27121	-0.72425	5.05e-05		RLK-Pelle_LRR-V	CotAD_65393	-1.45402	1.71e-07		RLK-Pelle_LRR-IV	CotAD_01210	-0.974093	4e-07		RLK-Pelle_DLSV	CotAD_40885	-1.00826	1.53e-06
																				RLK-Pelle_RLCK-VI	CotAD_64733	-0.97116	2.47e-06		RLK-Pelle_LRR-V	CotAD_46319	-4.12193	1.82e-09		RLK-Pelle_LRR-IX	CotAD_13091	-0.900253	1.12e-06		RLK-Pelle_DLSV	CotAD_66464	-0.913955	7.58e-06
																				RLK-Pelle_RLCK-VI	CotAD_73205	-0.671228	0.00267707		RLK-Pelle_LRR-VI-1	CotAD_36271	-1.65965	1.13e-05		RLK-Pelle_LRR-IX	CotAD_53070	-0.970432	1.95e-05		RLK-Pelle_DLSV	CotAD_12836	2.16833	2.59e-07
																				RLK-Pelle_RLCK-VIIa-1	CotAD_04614	0.637354	0.00140299		RLK-Pelle_LRR-VI-1	CotAD_74948	-0.942996	6.66e-07		RLK-Pelle_LRR-IX	CotAD_11871	-1.64369	4.4e-09		RLK-Pelle_DLSV	CotAD_34071	-1.17772	1.66e-06
																				RLK-Pelle_RLCK-VIIa-2	CotAD_03375	0.76858	1.56e-05		RLK-Pelle_LRR-VI-2	CotAD_17389	0.805914	0.000151195		RLK-Pelle_LRR-IX	CotAD_09317	-1.0837	2.25e-07		RLK-Pelle_DLSV	CotAD_52196	0.743174	4.1e-05
																				RLK-Pelle_RLCK-VIIa-2	CotAD_70195	4.01533	8.26e-10		RLK-Pelle_LRR-VI-2	CotAD_05661	-1.57045	6.01e-09		RLK-Pelle_LRR-IX	CotAD_33520	-0.665626	1.54e-05		RLK-Pelle_DLSV	CotAD_67069	0.899886	2.13e-05
																				RLK-Pelle_RLCK-VIIa-2	CotAD_14641	-1.16268	3.45e-06		RLK-Pelle_LRR-VII-1	CotAD_20164	-2.80595	7.12e-09		RLK-Pelle_LRR-V	CotAD_68332	-0.98456	2.77e-07		RLK-Pelle_DLSV	CotAD_72038	3.70638	1.35e-09
																				RLK-Pelle_RLCK-VIIa-2	CotAD_65513	1.33616	2.97e-08		RLK-Pelle_LRR-VII-1	CotAD_27936	-1.53209	1.24e-08		RLK-Pelle_LRR-V	CotAD_52484	-1.64981	5.65e-09		RLK-Pelle_DLSV	CotAD_49452	0.593601	0.00369624
																				RLK-Pelle_RLCK-VIIa-2	CotAD_65054	1.21611	2.68e-05		RLK-Pelle_LRR-Xa	CotAD_55480	-2.42361	6.03e-09		RLK-Pelle_LRR-V	CotAD_65393	-1.25934	6.21e-07		RLK-Pelle_DLSV	CotAD_60575	0.959015	5.98e-05
																				RLK-Pelle_RLCK-VIIa-2	CotAD_51526	-0.906816	1.83e-05		RLK-Pelle_LRR-Xa	CotAD_47651	1.00336	5.28e-07		RLK-Pelle_LRR-V	CotAD_46319	-1.14453	4.79e-08		RLK-Pelle_Extensin	CotAD_70374	-3.80361	1.14e-10
																				RLK-Pelle_RLCK-VIIa-2	CotAD_09512	0.786191	2.13e-06		RLK-Pelle_LRR-Xb-1	CotAD_57105	-0.782021	1.14e-05		RLK-Pelle_LRR-VI-1	CotAD_36271	-1.98028	7.74e-09		RLK-Pelle_Extensin	CotAD_25755	-1.41731	1.83e-06
																				RLK-Pelle_RLCK-VIIa-2	CotAD_06790	1.78881	7.95e-09		RLK-Pelle_LRR-Xb-1	CotAD_39293	-2.17191	3.97e-10		RLK-Pelle_LRR-VI-1	CotAD_74948	-1.38435	1.14e-08		RLK-Pelle_Extensin	CotAD_48325	-3.16541	2.19e-08
																				RLK-Pelle_RLCK-VIIa-2	CotAD_16641	1.01379	2.28e-06		RLK-Pelle_LRR-Xb-1	CotAD_15239	0.601356	0.0016793		RLK-Pelle_LRR-VII-1	CotAD_20164	-1.38648	8.14e-06		RLK-Pelle_L-LEC	CotAD_64462	-1.24146	1.44e-06
																				RLK-Pelle_RLCK-VIIa-2	CotAD_18756	1.89054	5.34e-08		RLK-Pelle_LRR-XI-1	CotAD_07539	2.13051	3.43e-09		RLK-Pelle_LRR-VII-1	CotAD_27936	-1.0796	1.98e-07		RLK-Pelle_L-LEC	CotAD_03390	1.41636	3.68e-08
																				RLK-Pelle_RLCK-VIII	CotAD_38702	-0.667419	6.88e-06		RLK-Pelle_LRR-XI-1	CotAD_47868	0.802736	2.05e-05		RLK-Pelle_LRR-VIII-1	CotAD_33692	2.75189	3.35e-10		RLK-Pelle_LRK10L-2	CotAD_70308	-0.710161	0.000135619
																				RLK-Pelle_RLCK-XII-1	CotAD_58349	0.634928	2.87e-05		RLK-Pelle_LRR-XI-1	CotAD_03134	-1.86123	2.19e-08		RLK-Pelle_LRR-Xa	CotAD_55480	-1.31054	6.99e-07		RLK-Pelle_LRR-II	CotAD_22753	-3.15871	1.09e-07
																				RLK-Pelle_RLCK-XII-1	CotAD_18490	-1.19221	4.8e-08		RLK-Pelle_LRR-XI-1	CotAD_36058	-1.4034	2.17e-08		RLK-Pelle_LRR-Xa	CotAD_47651	0.949101	7.34e-07		RLK-Pelle_LRR-II	CotAD_75033	-1.97986	4.48e-09
																				RLK-Pelle_RLCK-XII-1	CotAD_42360	-0.588133	8.64e-06		RLK-Pelle_LRR-XI-1	CotAD_59386	-3.00591	1.2e-08		RLK-Pelle_LRR-Xa	CotAD_25005	0.602733	0.000460826		RLK-Pelle_LRR-II	CotAD_39917	-1.3806	2.37e-08
																				RLK-Pelle_SD-2b	CotAD_28560	0.770474	0.00143252		RLK-Pelle_LRR-XI-1	CotAD_17222	-1.41611	4.67e-07		RLK-Pelle_LRR-Xb-1	CotAD_39293	-1.15137	1.64e-07		RLK-Pelle_LRR-II	CotAD_64544	-1.97518	4.87e-07
																				RLK-Pelle_SD-2b	CotAD_53902	1.65414	7.21e-07		RLK-Pelle_LRR-XI-1	CotAD_03099	-1.19659	3.02e-06		RLK-Pelle_LRR-Xb-1	CotAD_15239	2.29678	1.11e-09		RLK-Pelle_LRR-II	CotAD_19668	-0.68992	3.83e-05
																				RLK-Pelle_SD-2b	CotAD_26091	1.16505	0.000279504		RLK-Pelle_LRR-XI-1	CotAD_22778	-1.88098	5.92e-07		RLK-Pelle_LRR-XI-1	CotAD_07539	1.00684	6.81e-07		RLK-Pelle_LRR-III	CotAD_31330	-3.58277	5.77e-11
																				RLK-Pelle_SD-2b	CotAD_47907	0.888025	6.15e-07		RLK-Pelle_LRR-XI-1	CotAD_47446	-3.69741	1.89e-09		RLK-Pelle_LRR-XI-1	CotAD_11446	1.70611	1.86e-07		RLK-Pelle_LRR-III	CotAD_27412	-0.612795	1.55e-05
																				RLK-Pelle_WAK	CotAD_75319	2.46275	2.58e-08		RLK-Pelle_LRR-XI-1	CotAD_64056	-1.54234	2.61e-08		RLK-Pelle_LRR-XI-1	CotAD_15853	0.92812	4.5e-07		RLK-Pelle_LRR-III	CotAD_37346	-0.950405	1.12e-05
																				RLK-Pelle_WAK_LRK10L-1	CotAD_03142	2.64513	2.19e-08		RLK-Pelle_LRR-XII-1	CotAD_00978	0.621213	0.00136049		RLK-Pelle_LRR-XI-1	CotAD_03134	-0.84469	7.22e-06		RLK-Pelle_LRR-III	CotAD_00934	-3.05247	1.44e-08
																				RLK-Pelle_WAK_LRK10L-1	CotAD_73343	-1.36818	9.09e-08		RLK-Pelle_LRR-XIV	CotAD_56131	0.880785	1.44e-05		RLK-Pelle_LRR-XI-1	CotAD_36058	-0.795134	2.39e-05		RLK-Pelle_LRR-III	CotAD_59521	-3.77961	5.55e-07
																				STE_STE11	CotAD_55968	2.21587	4.95e-07		RLK-Pelle_PERK-1	CotAD_09325	-0.696525	0.00133729		RLK-Pelle_LRR-XI-1	CotAD_59386	-1.52008	2.08e-08		RLK-Pelle_LRR-III	CotAD_57664	-4.43925	1.36e-08
																				STE_STE11	CotAD_54535	1.79926	8.8e-09		RLK-Pelle_RLCK-IV	CotAD_28948	0.766321	0.00066471		RLK-Pelle_LRR-XI-1	CotAD_71506	4.37356	2.15e-12		RLK-Pelle_LRR-III	CotAD_37063	-1.3965	1.63e-07
																				STE_STE11	CotAD_33183	1.74173	2e-08		RLK-Pelle_RLCK-IXa	CotAD_17334	-1.93741	4.18e-07		RLK-Pelle_LRR-XI-1	CotAD_17222	-0.747081	2.67e-06		RLK-Pelle_LRR-III	CotAD_23850	-4.33122	9.96e-09
																				STE_STE11	CotAD_01628	2.1836	3.98e-08		RLK-Pelle_RLCK-IXb	CotAD_47843	0.756704	9.42e-05		RLK-Pelle_LRR-XI-1	CotAD_47446	-1.01933	4.93e-07		RLK-Pelle_LRR-III	CotAD_68984	-6.7867	2.84e-13
																				TKL_CTR1-DRK-2	CotAD_60248	-0.640951	0.000524249		RLK-Pelle_RLCK-V	CotAD_29600	-1.31392	3.41e-07		RLK-Pelle_LRR-XIIIa	CotAD_01050	-0.649287	2.82e-05		RLK-Pelle_LRR-III	CotAD_24428	-1.82898	3.65e-09
																				TKL-Pl-4	CotAD_05432	-0.589553	0.000155709		RLK-Pelle_RLCK-V	CotAD_56361	-1.01432	1.76e-06		RLK-Pelle_LRR-XIV	CotAD_56131	0.780582	3.1e-06		RLK-Pelle_LRR-III	CotAD_74134	-3.65103	1.83e-11
																				TKL-Pl-4	CotAD_10266	1.08376	2.93e-07		RLK-Pelle_RLCK-V	CotAD_53338	-0.647467	0.000227579		RLK-Pelle_PERK-1	CotAD_21998	-0.648616	0.00553295		RLK-Pelle_LRR-III	CotAD_29297	-3.75048	4.08e-09
																				TKL-Pl-4	CotAD_40334	3.11875	2.55e-10		RLK-Pelle_RLCK-V	CotAD_31754	-2.25281	1.4e-08		RLK-Pelle_RKF3	CotAD_12945	1.9297	2.34e-09		RLK-Pelle_LRR-III	CotAD_22332	-3.12568	6.65e-11
																				TKL-Pl-5	CotAD_63499	2.06865	5.95e-07		RLK-Pelle_RLCK-V	CotAD_35157	-1.35439	8.58e-08		RLK-Pelle_RLCK-IV	CotAD_26234	0.74356	1.63e-05		RLK-Pelle_LRR-III	CotAD_62511	-3.98451	1.01e-10
																				TKL-Pl-5	CotAD_00601	1.31551	3.16e-06		RLK-Pelle_RLCK-VI	CotAD_27121	-1.85961	2.24e-08		RLK-Pelle_RLCK-IXa	CotAD_17334	-0.736651	1.4e-05		RLK-Pelle_LRR-IV	CotAD_01210	-2.2558	1.67e-08
																				WNK_NRBP	CotAD_29801	2.5353	3.63e-09		RLK-Pelle_RLCK-VI	CotAD_64733	-1.28367	3.19e-07		RLK-Pelle_RLCK-IXa	CotAD_71923	-1.77218	1.19e-08		RLK-Pelle_LRR-IX	CotAD_30717	-0.715648	2.53e-06
																				WNK_NRBP	CotAD_27915	1.13977	2.98e-07		RLK-Pelle_RLCK-VI	CotAD_39006	0.987573	2.31e-05		RLK-Pelle_RLCK-V	CotAD_29600	-0.93654	3.6e-06		RLK-Pelle_LRR-IX	CotAD_13091	-2.40628	1.61e-09
																									RLK-Pelle_RLCK-VIIa-1	CotAD_04614	0.658529	0.00137179		RLK-Pelle_RLCK-V	CotAD_53338	-1.0891	9.47e-05		RLK-Pelle_LRR-IX	CotAD_53070	-2.07514	3.17e-09
																									RLK-Pelle_RLCK-VIIa-1	CotAD_72643	0.722271	4.68e-05		RLK-Pelle_RLCK-V	CotAD_31754	-2.07746	3.65e-09		RLK-Pelle_LRR-IX	CotAD_11871	-5.14005	1.12e-10
																									RLK-Pelle_RLCK-VIIa-1	CotAD_35331	0.632494	8.81e-06		RLK-Pelle_RLCK-V	CotAD_35157	-1.28201	9.02e-07		RLK-Pelle_LRR-IX	CotAD_09317	-3.51351	2.68e-10
																									RLK-Pelle_RLCK-VIIa-2	CotAD_33383	0.628959	0.00074679		RLK-Pelle_RLCK-VI	CotAD_27121	-1.0827	9.67e-06		RLK-Pelle_LRR-IX	CotAD_33520	-1.69948	2.45e-08
																									RLK-Pelle_RLCK-VIIa-2	CotAD_66477	-0.724195	1.97e-05		RLK-Pelle_RLCK-VIIa-1	CotAD_35331	0.741358	7.44e-06		RLK-Pelle_LRR-V	CotAD_09747	-0.68789	4.23e-06
																									RLK-Pelle_RLCK-VIIa-2	CotAD_70195	0.925933	4.44e-06		RLK-Pelle_RLCK-VIIa-2	CotAD_03375	0.7064	1.23e-05		RLK-Pelle_LRR-V	CotAD_68332	-1.85459	3.12e-09
																									RLK-Pelle_RLCK-VIIa-2	CotAD_16227	0.915917	1.73e-07		RLK-Pelle_RLCK-VIIa-2	CotAD_40205	1.16805	8.13e-08		RLK-Pelle_LRR-V	CotAD_52484	-3.2099	1.67e-10
																									RLK-Pelle_RLCK-VIIa-2	CotAD_14641	-1.51697	7.6e-06		RLK-Pelle_RLCK-VIIa-2	CotAD_70195	3.81063	1.11e-10		RLK-Pelle_LRR-V	CotAD_00860	-2.18893	8.09e-09
																									RLK-Pelle_RLCK-VIIa-2	CotAD_65054	0.937952	4.55e-05		RLK-Pelle_RLCK-VIIa-2	CotAD_16227	0.927781	5.79e-06		RLK-Pelle_LRR-V	CotAD_65393	-2.06896	1.12e-09
																									RLK-Pelle_RLCK-VIIa-2	CotAD_51526	-2.63065	4.29e-09		RLK-Pelle_RLCK-VIIa-2	CotAD_14641	-0.747893	0.000211459		RLK-Pelle_LRR-V	CotAD_46319	-4.58596	1.56e-11
																									RLK-Pelle_RLCK-VIIa-2	CotAD_09512	0.953589	6.61e-07		RLK-Pelle_RLCK-VIIa-2	CotAD_65513	1.18245	4.45e-06		RLK-Pelle_LRR-VI-1	CotAD_36271	-2.35842	1.19e-08
																									RLK-Pelle_RLCK-VIIa-2	CotAD_06790	2.44632	6.68e-08		RLK-Pelle_RLCK-VIIa-2	CotAD_65054	1.68258	1.98e-08		RLK-Pelle_LRR-VI-1	CotAD_74948	-5.27307	7.06e-10
																									RLK-Pelle_RLCK-VIIa-2	CotAD_26427	-0.589572	0.000125353		RLK-Pelle_RLCK-VIIa-2	CotAD_51526	-1.42988	1.61e-06		RLK-Pelle_LRR-VI-2	CotAD_08656	-2.81884	7.03e-08
																									RLK-Pelle_RLCK-VIIa-2	CotAD_60409	-0.995682	6.26e-07		RLK-Pelle_RLCK-VIIa-2	CotAD_16641	2.18436	9.86e-10		RLK-Pelle_LRR-VII-1	CotAD_20164	-3.32932	1.6e-07
																									RLK-Pelle_RLCK-VIIa-2	CotAD_16641	1.55086	1.01e-07		RLK-Pelle_RLCK-VIIa-2	CotAD_56524	-0.634756	6.31e-05		RLK-Pelle_LRR-VII-1	CotAD_27936	-2.58559	2.93e-07
																									RLK-Pelle_RLCK-VIIa-2	CotAD_09513	-0.805498	1.11e-06		RLK-Pelle_RLCK-VIIa-2	CotAD_18756	3.0898	2.73e-11		RLK-Pelle_LRR-VII-2	CotAD_45281	-0.998156	0.000147279
																									RLK-Pelle_RLCK-VIIa-2	CotAD_22071	0.613291	3.72e-05		RLK-Pelle_RLCK-VIII	CotAD_38702	-0.793064	0.000120032		RLK-Pelle_LRR-VIII-1	CotAD_33692	4.52796	3.62e-12
																									RLK-Pelle_RLCK-VIIa-2	CotAD_18756	1.70457	1.16e-06		RLK-Pelle_RLCK-X	CotAD_44559	-0.626082	0.000584519		RLK-Pelle_LRR-VIII-1	CotAD_14628	0.934542	2.57e-06
																									RLK-Pelle_RLCK-VIII	CotAD_38702	-0.963111	5.92e-05		RLK-Pelle_RLCK-XII-1	CotAD_58349	0.841794	4.91e-06		RLK-Pelle_LRR-Xa	CotAD_35776	1.23135	1.22e-05
																									RLK-Pelle_RLCK-XI	CotAD_01498	-1.15749	0.000873273		RLK-Pelle_RLCK-XII-1	CotAD_18906	-1.12731	3.93e-07		RLK-Pelle_LRR-Xa	CotAD_55480	-4.93729	2.85e-11
																									RLK-Pelle_RLCK-XII-1	CotAD_18906	-0.721175	2.92e-05		RLK-Pelle_RLCK-XII-1	CotAD_09467	-0.624087	8.11e-05		RLK-Pelle_LRR-Xa	CotAD_47651	1.02191	6.9e-07
																									RLK-Pelle_RLCK-XII-1	CotAD_18490	-1.51996	1.54e-07		RLK-Pelle_RLCK-XII-1	CotAD_18490	-1.1461	1.23e-07		RLK-Pelle_LRR-Xb-1	CotAD_19693	-0.765227	4.99e-05
																									RLK-Pelle_RLCK-XII-1	CotAD_42360	-1.14631	7.5e-07		RLK-Pelle_RLCK-XII-1	CotAD_42360	-0.750692	3.58e-06		RLK-Pelle_LRR-Xb-1	CotAD_39293	-3.63105	5.69e-09
																									RLK-Pelle_SD-2b	CotAD_53902	2.91131	1.48e-08		RLK-Pelle_SD-2b	CotAD_53902	3.67613	4.27e-11		RLK-Pelle_LRR-Xb-1	CotAD_15239	2.15622	2.6e-08
																									RLK-Pelle_SD-2b	CotAD_28570	-0.758453	3.35e-06		RLK-Pelle_SD-2b	CotAD_26091	1.5212	3.4e-06		RLK-Pelle_LRR-XI-1	CotAD_07539	0.865402	5.01e-06
																									RLK-Pelle_SD-2b	CotAD_26091	1.14055	6.44e-07		RLK-Pelle_SD-2b	CotAD_47907	1.57942	2.16e-08		RLK-Pelle_LRR-XI-1	CotAD_11446	1.82903	5.75e-09
																									RLK-Pelle_SD-2b	CotAD_47907	1.16222	3.88e-08		RLK-Pelle_SD-2b	CotAD_00134	-1.18134	6.42e-08		RLK-Pelle_LRR-XI-1	CotAD_15853	1.23144	1.46e-07
																									RLK-Pelle_SD-2b	CotAD_28572	-0.749472	0.000448958		RLK-Pelle_WAK	CotAD_75319	1.29531	2.44e-06		RLK-Pelle_LRR-XI-1	CotAD_47868	-2.11525	2.15e-06
																									RLK-Pelle_SD-2b	CotAD_00134	-0.633575	8.96e-06		RLK-Pelle_WAK_LRK10L-1	CotAD_03142	2.08622	2.47e-09		RLK-Pelle_LRR-XI-1	CotAD_03134	-2.49373	2.3e-06
																									RLK-Pelle_WAK	CotAD_75319	2.86399	9.1e-09		RLK-Pelle_WAK_LRK10L-1	CotAD_73343	-1.40645	6.65e-08		RLK-Pelle_LRR-XI-1	CotAD_36058	-3.17438	6.41e-10
																									RLK-Pelle_WAK	CotAD_62159	0.63888	0.00253308		STE_STE11	CotAD_55968	2.84183	2.2e-10		RLK-Pelle_LRR-XI-1	CotAD_59386	-3.89546	3.95e-10
																									RLK-Pelle_WAK_LRK10L-1	CotAD_03142	2.257	1.61e-08		STE_STE11	CotAD_54535	1.1646	6.7e-07		RLK-Pelle_LRR-XI-1	CotAD_71506	4.90742	2.34e-12
																									RLK-Pelle_WAK_LRK10L-1	CotAD_73343	-2.21356	1.86e-09		STE_STE11	CotAD_53208	-1.17578	1.44e-06		RLK-Pelle_LRR-XI-1	CotAD_17222	-4.06795	1.06e-08
																									RLK-Pelle_WAK_LRK10L-1	CotAD_09360	0.62636	9.06e-06		STE_STE11	CotAD_33183	2.32212	2.38e-10		RLK-Pelle_LRR-XI-1	CotAD_03099	-2.21625	1.29e-08
																									STE_STE11	CotAD_55968	2.13798	9.36e-09		STE_STE11	CotAD_01628	4.96264	6.22e-13		RLK-Pelle_LRR-XI-1	CotAD_22778	-2.55579	5.58e-07
																									STE_STE11	CotAD_54535	1.42577	1.29e-07		STE_STE20-Fray	CotAD_30380	0.874319	3.42e-06		RLK-Pelle_LRR-XI-1	CotAD_47446	-4.05942	1.79e-09
																									STE_STE11	CotAD_53208	-1.43639	3.24e-08		STE_STE7	CotAD_21839	0.972687	1.57e-06		RLK-Pelle_LRR-XI-1	CotAD_47865	0.631477	0.000239891
																									STE_STE11	CotAD_33183	2.23899	1.27e-09		STE_STE7	CotAD_10106	0.586889	9.43e-06		RLK-Pelle_LRR-XI-1	CotAD_64056	-2.98978	6.31e-11
																									STE_STE11	CotAD_01628	0.60895	2.11e-05		TKL_CTR1-DRK-1	CotAD_51697	-0.585012	1.91e-05		RLK-Pelle_LRR-XI-1	CotAD_00656	-0.648802	0.00676423
																									STE_STE20-Fray	CotAD_30380	0.805871	7.22e-06		TKL_CTR1-DRK-2	CotAD_18721	1.00944	1.49e-06		RLK-Pelle_LRR-XI-2	CotAD_31665	1.54406	1.41e-07
																									STE_STE7	CotAD_21839	0.636853	0.000705396		TKL-Pl-1	CotAD_60727	2.26626	1.27e-10		RLK-Pelle_LRR-XII-1	CotAD_37359	0.674356	4.46e-06
																									TKL_CTR1-DRK-2	CotAD_18721	0.724553	2.6e-06		TKL-Pl-4	CotAD_05432	-0.633141	0.0023605		RLK-Pelle_LRR-XII-1	CotAD_56596	1.09363	4.97e-05
																									TKL-Pl-4	CotAD_05432	-0.938295	3.98e-05		TKL-Pl-4	CotAD_10266	2.13194	3.18e-09		RLK-Pelle_LRR-XII-1	CotAD_00978	0.722198	5.93e-05
																									TKL-Pl-4	CotAD_40334	2.50384	2.09e-10		TKL-Pl-4	CotAD_40334	3.49243	1.46e-10		RLK-Pelle_LRR-XIV	CotAD_08372	0.98565	5.48e-06
																									TKL-Pl-5	CotAD_63499	1.44623	4.26e-08		TKL-Pl-4	CotAD_29319	0.612685	2.18e-05		RLK-Pelle_LRR-XIV	CotAD_56131	1.17841	6.08e-06
																									TKL-Pl-5	CotAD_00601	1.63185	6.78e-09		TKL-Pl-4	CotAD_10575	0.923806	6.23e-05		RLK-Pelle_LysM	CotAD_65258	-0.893004	9.18e-07
																									WEE	CotAD_26371	-1.37235	4.36e-07		TKL-Pl-5	CotAD_63499	4.08397	1.18e-11		RLK-Pelle_LysM	CotAD_35107	-0.814624	0.00201957
																									WNK_NRBP	CotAD_12291	0.596783	4.62e-06		TKL-Pl-5	CotAD_00601	3.51545	7.86e-10		RLK-Pelle_PERK-1	CotAD_09325	-0.721825	0.000888434
																									WNK_NRBP	CotAD_29801	4.11956	1.74e-11		TKL-Pl-6	CotAD_67143	0.602837	0.0015436		RLK-Pelle_PERK-1	CotAD_51974	0.653565	0.00662385
																									WNK_NRBP	CotAD_27915	0.772842	2.36e-06		WEE	CotAD_26371	-1.40286	1.36e-06		RLK-Pelle_PERK-1	CotAD_21998	-0.670374	3.8e-05
																														WNK_NRBP	CotAD_29801	3.97234	3.95e-11		RLK-Pelle_RKF3	CotAD_36392	1.18868	0.000365089
																														WNK_NRBP	CotAD_27915	0.786026	3.17e-05		RLK-Pelle_RKF3	CotAD_12945	2.92163	3.77e-08
																																			RLK-Pelle_RLCK-II	CotAD_60213	0.659619	4.47e-05
																																			RLK-Pelle_RLCK-IV	CotAD_28948	-0.621477	0.00167351
																																			RLK-Pelle_RLCK-IV	CotAD_26234	1.34488	4.73e-08
																																			RLK-Pelle_RLCK-IXa	CotAD_17334	-1.43369	6.52e-07
																																			RLK-Pelle_RLCK-IXa	CotAD_71923	-3.62651	9.32e-10
																																			RLK-Pelle_RLCK-IXb	CotAD_69756	1.04124	5.25e-07
																																			RLK-Pelle_RLCK-IXb	CotAD_04635	0.707967	0.000692052
																																			RLK-Pelle_RLCK-V	CotAD_29600	-0.652388	0.000109485
																																			RLK-Pelle_RLCK-V	CotAD_36591	-1.87195	1.48e-08
																																			RLK-Pelle_RLCK-V	CotAD_53338	-2.82796	8.11e-10
																																			RLK-Pelle_RLCK-V	CotAD_31754	-4.39193	9.07e-09
																																			RLK-Pelle_RLCK-V	CotAD_35157	-3.60991	7.91e-10
																																			RLK-Pelle_RLCK-VI	CotAD_27121	-3.06541	1.43e-10
																																			RLK-Pelle_RLCK-VI	CotAD_39006	1.93394	1.42e-08
																																			RLK-Pelle_RLCK-VI	CotAD_73205	-0.968198	1.09e-05
																																			RLK-Pelle_RLCK-VIIa-1	CotAD_04614	1.4037	2.39e-05
																																			RLK-Pelle_RLCK-VIIa-1	CotAD_35331	0.936856	1.06e-06
																																			RLK-Pelle_RLCK-VIIa-1	CotAD_22112	0.62123	0.000362443
																																			RLK-Pelle_RLCK-VIIa-1	CotAD_51121	0.598217	1.41e-05
																																			RLK-Pelle_RLCK-VIIa-2	CotAD_33383	0.847704	8.46e-07
																																			RLK-Pelle_RLCK-VIIa-2	CotAD_03375	1.16198	2.58e-06
																																			RLK-Pelle_RLCK-VIIa-2	CotAD_40205	2.57093	2.48e-10
																																			RLK-Pelle_RLCK-VIIa-2	CotAD_66477	0.819299	3.61e-06
																																			RLK-Pelle_RLCK-VIIa-2	CotAD_70195	5.27336	1.11e-09
																																			RLK-Pelle_RLCK-VIIa-2	CotAD_16227	1.98864	6.07e-09
																																			RLK-Pelle_RLCK-VIIa-2	CotAD_14641	-1.4556	1.49e-06
																																			RLK-Pelle_RLCK-VIIa-2	CotAD_65513	2.5858	1.72e-09
																																			RLK-Pelle_RLCK-VIIa-2	CotAD_42347	0.71712	8.84e-05
																																			RLK-Pelle_RLCK-VIIa-2	CotAD_65054	2.62299	1.04e-08
																																			RLK-Pelle_RLCK-VIIa-2	CotAD_51526	-2.74894	5.42e-10
																																			RLK-Pelle_RLCK-VIIa-2	CotAD_09512	1.24045	1.99e-05
																																			RLK-Pelle_RLCK-VIIa-2	CotAD_60409	-1.41374	4.86e-05
																																			RLK-Pelle_RLCK-VIIa-2	CotAD_16641	3.27626	1.68e-10
																																			RLK-Pelle_RLCK-VIIa-2	CotAD_56524	-1.68731	8.02e-08
																																			RLK-Pelle_RLCK-VIIa-2	CotAD_09513	-0.713326	3.65e-06
																																			RLK-Pelle_RLCK-VIIa-2	CotAD_22071	1.29772	8.2e-07
																																			RLK-Pelle_RLCK-VIIa-2	CotAD_18756	5.01784	5.66e-12
																																			RLK-Pelle_RLCK-VIIa-2	CotAD_23042	1.49229	2.18e-07
																																			RLK-Pelle_RLCK-VIII	CotAD_38702	-1.58869	1.53e-06
																																			RLK-Pelle_RLCK-VIII	CotAD_26527	0.697204	2.34e-05
																																			RLK-Pelle_RLCK-XI	CotAD_01498	-0.818541	1.24e-05
																																			RLK-Pelle_RLCK-XII-1	CotAD_58349	1.70326	5.03e-08
																																			RLK-Pelle_RLCK-XII-1	CotAD_18906	-1.73808	2e-07
																																			RLK-Pelle_RLCK-XII-1	CotAD_18490	-3.05761	2.93e-07
																																			RLK-Pelle_RLCK-XII-1	CotAD_42360	-1.57608	1.45e-08
																																			RLK-Pelle_RLCK-XV	CotAD_01449	-1.20473	1.4e-07
																																			RLK-Pelle_RLCK-XVI	CotAD_01663	-1.27107	2.11e-06
																																			RLK-Pelle_SD-2b	CotAD_28560	0.954484	0.000192064
																																			RLK-Pelle_SD-2b	CotAD_53902	6.96631	4.96e-11
																																			RLK-Pelle_SD-2b	CotAD_28570	-1.06817	1.4e-06
																																			RLK-Pelle_SD-2b	CotAD_26091	1.80527	1.14e-07
																																			RLK-Pelle_SD-2b	CotAD_47907	2.92931	2.51e-10
																																			RLK-Pelle_SD-2b	CotAD_00134	-1.20498	2.23e-06
																																			RLK-Pelle_WAK	CotAD_75319	2.17321	2.09e-06
																																			RLK-Pelle_WAK_LRK10L-1	CotAD_03142	2.88741	8.02e-10
																																			RLK-Pelle_WAK_LRK10L-1	CotAD_73343	-2.91362	2.23e-06
																																			RLK-Pelle_WAK_LRK10L-1	CotAD_09360	0.607361	3.97e-05
																																			STE_STE11	CotAD_55968	5.36764	1.58e-09
																																			STE_STE11	CotAD_08639	1.61205	3.21e-06
																																			STE_STE11	CotAD_67466	0.941638	0.000230142
																																			STE_STE11	CotAD_54535	2.62408	6.07e-09
																																			STE_STE11	CotAD_69876	1.08406	7.63e-07
																																			STE_STE11	CotAD_53208	-2.22792	7.11e-09
																																			STE_STE11	CotAD_33183	4.79676	7.92e-11
																																			STE_STE11	CotAD_22508	1.02192	2.51e-06
																																			STE_STE11	CotAD_01628	6.39552	6.08e-13
																																			STE_STE20-Fray	CotAD_30380	1.26533	7.34e-07
																																			STE_STE20-Fray	CotAD_13284	0.77937	0.000998486
																																			STE_STE20-Fray	CotAD_15648	0.867165	4.17e-06
																																			STE_STE7	CotAD_21839	1.21107	8.56e-06
																																			STE_STE7	CotAD_10106	0.784454	2.05e-06
																																			TKL_CTR1-DRK-1	CotAD_51697	-0.782418	1.82e-06
																																			TKL_CTR1-DRK-2	CotAD_18721	0.868272	9.11e-07
																																			TKL_CTR1-DRK-2	CotAD_60248	2.09208	6.6e-09
																																			TKL_CTR1-DRK-2	CotAD_45253	1.77981	1.64e-08
																																			TKL_CTR1-DRK-2	CotAD_58106	0.768618	1.19e-06
																																			TKL-Pl-1	CotAD_60727	2.33089	3.39e-10
																																			TKL-Pl-1	CotAD_00130	0.908643	0.000377484
																																			TKL-Pl-4	CotAD_54145	0.721108	4.65e-06
																																			TKL-Pl-4	CotAD_49903	0.820173	0.000309569
																																			TKL-Pl-4	CotAD_10266	3.33659	3.59e-11
																																			TKL-Pl-4	CotAD_40334	2.56434	7.24e-10
																																			TKL-Pl-4	CotAD_10575	1.97467	4.06e-07
																																			TKL-Pl-5	CotAD_16201	-0.707312	4.86e-06
																																			TKL-Pl-5	CotAD_63499	4.89686	2.44e-12
																																			TKL-Pl-5	CotAD_00601	4.5116	5.69e-10
																																			TKL-Pl-5	CotAD_14574	0.606151	3.66e-05
																																			TKL-Pl-6	CotAD_50792	0.640404	0.0015815
																																			TKL-Pl-6	CotAD_14215	0.613392	6.61e-05
																																			WEE	CotAD_26371	-1.77113	1.15e-06
																																			WNK_NRBP	CotAD_29801	0.825614	7.65e-07
