# Supplementary material for: Genome-wide classification, evolutionary analysis and gene expression patterns of the kinome in Gossypium
Source: PLoS One. 2018 May 16;13(5):e0197392. doi: 10.1371/journal.pone.0197392 (PMC5955557; doi:10.1371/journal.pone.0197392)
Supplement: S17 Table — (XLS) [file pone.0197392.s033.xls]

## Sheet: Sheet1
S17 Table: Normalized gene expression values of 564 G. hirsutum PK genes for genotypes (725, 703, 777, 783 and 737) and fiber development stages (6, 9, 12, 19 and 25dpa).
Subfamily	Gene ID	725 6 dpa	P value	725 9 dpa	P value	725 12 dpa	P value	725 19 dpa	P value	725 25 dpa	P value	703 6 dpa	P value	703 9 dpa	P value	703 12 dpa	P value	703 19 dpa	P value	703 25 dpa	P value	777 6 dpa	P value	777 9 dpa	P value	777 12 dpa	P value	777 19 dpa	P value	777 25 dpa	P value	783 6 dpa	P value	783 9 dpa	P value	783 12 dpa	P value	783 19 dpa	P value	783 25 dpa	P value	737 6 dpa	P value	737 9 dpa	P value	737 12 dpa	P value	737 19 dpa	P value
AGC_MAST	CotAD_50546	-0.416412	0.0259895	-0.559328	0.000154403	-0.194242	0.178936	-0.0834147	0.403656	0.672201	0.037283	-0.799809	9.64399e-06	-0.626974	0.000694359	-0.874818	0.000231861	0.265993	0.114087	0.799387	2.18838e-05	0.295672	0.0257181	-0.153444	0.236186	-0.261335	0.0286987	-0.28655	0.0188208	-0.281612	0.036575	-0.220963	0.182067	-0.348436	0.0748751	-0.701106	0.00192181	-0.801385	0.00141839	-0.530563	0.027883	-0.700844	0.000325577	-1.01937	0.000157627	-1.18919	2.121e-06	-1.29757	2.96488e-06
AGC_MAST	CotAD_03168	-1.14188	1.7613e-05	-1.59516	1.67745e-07	-1.72818	1.75453e-07	-1.77106	5.5323e-07	-1.17422	0.000251913	-1.22723	2.22191e-06	-0.680675	1.17997e-05	-1.68265	2.59287e-08	-1.40588	3.13131e-05	-1.23109	6.83495e-07	-0.877404	0.000148933	-1.09504	3.32409e-05	-1.49521	1.15724e-06	-1.29765	7.98889e-06	-1.91614	0.000122584	-0.436259	0.0264973	-0.886566	0.00106856	-0.76696	0.000523657	-1.38199	4.09186e-06	-0.961731	0.000256289	-0.683697	0.00044629	-1.33994	2.29627e-06	-1.22011	8.91709e-07	-1.63478	9.53264e-07
AGC_MAST	CotAD_02801	0.244513	0.10902	0.647452	0.00146594	0.25146	0.0308444	0.749341	0.000104691	0.795254	0.00173297	0.332759	0.00936816	0.2835	0.00343381	0.362537	0.00289156	0.575817	0.00175693	0.506685	0.000501031	-0.432709	0.00846332	-0.501772	0.00424187	-0.473244	0.0158885	-0.235937	0.147637	-0.016615	0.952742	-0.050006	0.754309	0.189256	0.357704	0.138227	0.294743	0.34946	0.0312573	0.332066	0.0669248	0.19939	0.125469	0.142799	0.235002	0.410701	0.00558518	0.734104	0.000520787
AGC_NDR	CotAD_71296	-0.370494	0.00205295	-0.19594	0.107361	-0.511867	0.00362731	-0.441802	0.00124296	-0.417257	0.0405021	-0.180409	0.0854974	-0.330578	0.00680464	-0.296173	0.00730618	-0.508604	0.00349713	-0.128827	0.162223	0.437838	0.00251188	0.181148	0.22259	0.210616	0.0926405	0.109277	0.416312	0.322906	0.0843285	-0.385355	0.0114315	0.143084	0.2685	-0.472214	0.00878193	-0.40201	0.0109735	-0.176474	0.340057	-0.523571	0.00102621	-0.149792	0.269308	-0.963703	7.15943e-06	-0.699277	0.000383229
AGC_NDR	CotAD_10699	-0.163416	0.0647874	-0.520031	0.000579908	-0.774724	0.000107835	0.645863	0.000273068	0.706988	0.000322752	-0.0619103	0.476951	-0.126586	0.111461	-0.536591	8.68292e-05	0.459397	0.00336074	0.703338	0.000168619	-0.285735	0.00958455	-0.322069	0.00994516	-0.446039	0.00191147	-0.418369	0.00207888	-0.761268	0.000130588	0.231168	0.0927005	0.188133	0.341234	0.033629	0.765746	-0.357668	0.0554203	-0.120053	0.390267	0.217005	0.0767754	0.0175487	0.867581	0.106959	0.295915	-0.30424	0.0249599
AGC_NDR	CotAD_46946	0.000829	0.992738	-0.165506	0.155055	-0.17854	0.0641724	0.188995	0.0642936	0.656158	9.49422e-05	0.027528	0.823922	0.252153	0.0349343	0.146759	0.195587	0.285782	0.0582098	0.883556	2.88048e-05	0.10265	0.420544	0.389907	0.011125	0.444131	0.00367575	0.791277	6.20939e-05	1.02234	0.000106756	0.40743	0.0104495	0.434563	0.00916269	0.557137	0.00151304	0.543062	0.00547584	1.04974	0.000423095	0.0348277	0.757234	0.106617	0.290723	0.233285	0.0351489	0.272703	0.0631133
AGC_NDR	CotAD_44274	-0.104328	0.29837	0.0203317	0.858193	-0.226638	0.0212174	0.201838	0.0499342	0.309306	0.0419796	-0.135667	0.182578	-0.25597	0.014596	-0.207712	0.0486898	0.34988	0.0583167	0.28467	0.0295758	-0.593658	0.000313724	-0.83443	0.000138428	-0.499548	0.00119642	-0.854265	0.000105936	-0.740521	0.000154856	-0.422884	0.00700313	-0.342277	0.0341061	-0.613739	0.000741086	-0.128758	0.330984	-0.39846	0.0323059	-0.102421	0.402794	0.0860983	0.488904	-0.0344343	0.794515	0.311284	0.0259799
AGC_NDR	CotAD_41978	-0.584926	0.00307351	0.145667	0.306333	-0.193391	0.152034	0.799884	0.00666295	0.539273	0.00732634	-0.18904	0.119832	-0.109497	0.418722	0.053522	0.680075	1.40745	0.000800047	0.496494	0.00181382	-0.499613	0.0316875	-1.06829	0.000742999	-0.671908	0.0076438	-0.680722	0.0171064	-0.143341	0.536111	-1.0208	0.000294576	-1.14247	0.000265377	-0.956111	0.000697699	-0.572038	0.00916985	-0.560018	0.0763252	-0.480227	0.0230224	-0.684324	0.00302752	-0.433425	0.0238573	-0.374968	0.0848782
AGC_NDR	CotAD_00292	0.0511403	0.595159	-0.000728667	0.994077	-0.297325	0.0831959	-0.440076	0.0158919	-0.386138	0.00503231	-0.0593237	0.593737	-0.153642	0.121992	-0.233801	0.0423571	-0.766313	0.000888804	-0.479869	0.00172005	-0.279518	0.0462027	-0.188059	0.195647	-0.317386	0.0320566	-0.360443	0.0150442	-0.580927	0.00185689	-0.0510053	0.642071	-0.312182	0.0133091	-0.051889	0.598929	-0.127909	0.329126	-0.333485	0.0807689	-0.007672	0.956687	0.158489	0.280671	0.251985	0.134726	-0.155467	0.42773
AGC_PDK1	CotAD_19462	0.0401793	0.590876	0.513067	0.000560875	0.508457	0.00134366	0.57611	9.63114e-05	0.709839	2.39981e-05	0.211046	0.0523816	0.342453	0.00246442	0.506707	0.000339577	0.416641	0.00594457	0.465083	0.000606429	0.102742	0.341543	0.175704	0.177483	0.423989	0.00526758	0.713688	0.000426489	0.745669	0.000441365	0.171003	0.104905	0.18776	0.160121	0.42522	0.0024699	0.857634	0.000157787	0.867982	0.000262324	0.176095	0.134127	0.097594	0.352656	0.30067	0.0122606	0.529349	0.000972818
AGC_RSK-2	CotAD_10104	-0.612508	0.000287208	-0.484922	0.00272588	-1.20366	5.2728e-05	-0.642897	0.0013767	-0.121599	0.392442	-0.782458	7.76409e-05	-0.711327	0.000626022	-1.58797	4.9104e-06	-0.818297	0.000895457	-0.5439	0.00169034	-0.517659	0.00400714	-0.556186	0.00492573	-0.450466	0.0112881	0.196725	0.179282	-1.20979	0.00367127	0.00688433	0.952629	-0.256965	0.0606443	0.426384	0.00973855	0.060347	0.683052	0.231822	0.164075	-0.139488	0.272994	-0.321888	0.0713161	0.0747803	0.515243	-0.106101	0.54036
AGC_RSK-2	CotAD_59693	1.64499	1.11091e-06	0.954765	0.000169728	-0.257692	0.0392042	-2.51897	6.28312e-07	-2.47144	1.41597e-08	1.51582	7.88582e-07	0.998136	8.72957e-07	-0.513625	0.00587679	-2.74728	1.18692e-06	-2.74924	9.24934e-09	1.10874	5.95842e-06	1.18404	3.93715e-05	1.2945	2.61019e-06	1.12648	9.98242e-05	-1.63038	0.000334408	0.776057	0.00487124	1.0379	0.000928191	1.8194	2.27048e-05	0.649194	0.141025	-0.0184183	0.935962	0.812687	0.000535735	0.962335	1.41065e-05	1.49155	1.6331e-07	0.355597	0.0552304
AGC_RSK-2	CotAD_46931	1.37009	0.000150589	1.89704	1.84993e-05	1.73347	3.78313e-05	1.1103	0.000259604	0.830411	0.00275444	1.17532	0.000169994	1.55234	1.00835e-06	1.63376	3.71626e-07	1.18601	0.000500614	0.953619	0.00025938	0.416086	0.12722	0.521205	0.0646026	1.13809	0.00208937	1.6865	0.000179724	1.59004	0.00165073	0.288951	0.0419055	1.1617	1.84872e-05	1.70978	6.75889e-06	1.9263	2.48877e-06	2.11615	6.29178e-06	0.634463	0.00274515	1.07149	5.0496e-05	1.46885	4.16551e-06	2.12659	1.32969e-06
AGC_RSK-2	CotAD_74523	1.48346	0.000176336	2.4473	5.32843e-06	2.41763	1.31449e-07	0.635978	0.00016432	0.0448307	0.741028	1.73835	7.37174e-07	1.89097	2.95719e-08	2.71164	1.31189e-08	0.382553	0.131821	-0.0711373	0.421108	0.549163	0.00130479	1.33178	4.65537e-05	2.57012	3.16516e-08	3.35461	4.79639e-08	2.76344	1.38039e-05	0.324194	0.0298632	1.13708	0.000109692	2.56514	4.42745e-08	3.21704	2.91255e-08	3.24381	1.94595e-07	0.649874	0.004677	1.39472	7.66501e-06	2.49965	8.01911e-08	2.95925	3.44706e-08
AGC_RSK-2	CotAD_45682	-2.01958	1.90729e-06	-2.18046	3.42603e-05	-1.836	1.05617e-05	-0.834584	4.55454e-05	-0.918645	4.87701e-05	-1.76148	4.09774e-07	-1.47604	6.64833e-08	-1.80824	1.3327e-08	-0.606733	0.000722786	-0.890136	5.7507e-06	-1.10641	1.29369e-05	-1.97523	1.57279e-06	-2.18056	1.91514e-06	-2.78561	4.48225e-07	-2.41198	4.57246e-07	-0.953359	1.91982e-05	-1.81743	2.76043e-06	-2.49357	2.86695e-07	-2.90639	7.72701e-07	-2.49434	2.82889e-06	-1.01228	5.05219e-06	-1.93632	2.0048e-07	-2.32122	5.71323e-08	-2.67463	9.0301e-09
AGC_RSK-2	CotAD_38946	-1.2087	6.5117e-07	-1.46816	0.000125754	-1.7665	2.96023e-06	-1.47885	1.78275e-05	-1.72466	4.83901e-05	-1.13895	4.36347e-06	-1.22302	2.09183e-06	-1.6516	1.21051e-07	-1.30085	0.000130524	-1.63967	1.60218e-07	-0.642532	0.000214538	-1.14122	2.1701e-05	-1.07909	2.90775e-05	-1.77494	3.93212e-07	-1.66069	1.01864e-05	-0.530394	0.00253549	-1.02867	8.25384e-05	-1.50204	2.75529e-05	-1.51279	1.19449e-05	-1.38076	8.94127e-05	-0.36361	0.00540523	-0.827854	2.17387e-05	-1.05801	2.34486e-06	-1.65054	5.15504e-07
AGC_RSK-2	CotAD_74442	-0.944986	2.1672e-05	-0.217402	0.16906	-0.551257	0.000563872	-1.48198	6.34209e-07	-1.41392	2.06077e-06	-0.564792	0.000275375	-0.268733	0.0114897	-0.461263	0.000557764	-1.05552	7.22378e-05	-1.16057	1.55005e-06	-0.87119	1.18335e-05	-0.954553	1.22613e-05	-0.351741	0.0161939	0.510953	0.00650964	-1.21821	0.00108402	-0.655918	0.00257172	-0.772602	0.000616922	0.00665367	0.956051	0.309811	0.062733	-0.306796	0.156209	-0.6293	0.000186713	-0.973828	3.40706e-06	-0.270751	0.0434441	0.205665	0.137348
AGC_RSK-2	CotAD_00531	-2.11784	3.62021e-06	-3.06366	1.66107e-08	-2.96255	7.88347e-07	-3.57356	6.31732e-09	-3.45069	3.49754e-07	-2.31368	2.16401e-05	-2.36999	4.01591e-07	-2.92443	4.6623e-08	-3.59339	3.05873e-06	-4.08432	4.75511e-09	-1.53684	1.46919e-06	-1.52438	0.000141142	-2.4549	2.65276e-07	-2.59447	3.97e-06	-2.51316	5.01473e-06	-0.593852	0.0143907	-1.02543	0.0236544	-1.55745	8.00586e-05	-2.00011	3.17525e-05	-1.83959	0.00034132	-1.18491	2.53049e-06	-1.34233	3.0391e-05	-1.66203	4.70989e-06	-2.37225	4.01541e-07
AGC_RSK-2	CotAD_03114	-0.191241	0.125304	0.422439	0.0269055	0.540724	0.00415505	-2.58535	3.90532e-07	-2.76747	1.31892e-06	-0.148483	0.186325	0.787673	6.25628e-05	0.828979	3.3705e-06	-1.7956	2.13509e-06	-1.50729	0.000591228	-0.254922	0.147419	-0.802995	0.00309724	0.0924093	0.580932	1.13851	0.000490558	-0.633897	0.225673	-0.822644	0.0021575	-0.139751	0.713802	0.161201	0.209608	1.23702	0.000153319	0.983943	0.0065081	0.133168	0.446433	-0.318502	0.0512907	0.050066	0.740328	1.27554	7.98546e-05
AGC_RSK-2	CotAD_14233	-0.072992	0.439187	-0.290148	0.034084	-0.469262	0.00776115	-0.760093	0.00030512	-0.647374	0.00047365	-0.355429	0.00940911	-0.0863637	0.282836	-0.207853	0.043917	-0.803952	0.000157052	-0.708309	3.54561e-05	-0.321545	0.0176257	-0.242738	0.12192	-0.312525	0.0486219	-0.148517	0.288103	-0.528936	0.00386129	-0.0356433	0.848579	-0.122944	0.471367	0.007098	0.95705	0.137251	0.33355	0.0167728	0.925466	-0.261278	0.0873739	-0.285226	0.0329171	-0.217886	0.0879334	-0.478609	0.00948374
AGC_RSK-2	CotAD_59977	0.227023	0.0408406	0.216018	0.0540174	0.354888	0.0215858	0.163096	0.223223	0.12251	0.298363	0.145641	0.13954	0.111631	0.208438	0.122144	0.160865	0.107819	0.385454	0.0532947	0.530755	-0.0859187	0.392816	0.0568257	0.605085	-0.109009	0.342981	0.0268343	0.854982	-0.112232	0.46852	0.171334	0.2964	0.254528	0.0507922	0.123689	0.314888	0.10316	0.386905	0.202601	0.169342	0.146179	0.315133	0.208994	0.161379	0.031809	0.773179	0.205165	0.234244
AGC_RSK-2	CotAD_58277	0.344636	0.0235658	0.566995	0.0158409	0.412343	0.00589216	0.334269	0.053235	0.413856	0.00633716	0.32334	0.00624901	0.284011	0.00721955	0.538438	0.000475542	0.114259	0.309748	0.405099	0.00559094	0.259204	0.0566061	0.222061	0.220023	0.311496	0.0286157	0.98223	4.51678e-05	0.985896	0.000195653	0.398251	0.032844	0.428014	0.0459108	0.661558	0.00203176	0.943572	0.00467835	0.728285	0.00434005	0.314435	0.0328057	0.252097	0.069259	0.521783	0.00377376	0.736436	0.00152735
AGC_RSK-2	CotAD_29566	0.31503	0.0128641	0.657611	0.000614287	0.434576	0.00297184	0.649671	0.0072746	0.271146	0.0987002	0.293595	0.0553666	0.301173	0.0415602	0.433295	0.0149876	0.710693	0.0500774	0.253947	0.12212	0.0335963	0.802932	0.168575	0.290517	0.372702	0.0299811	0.551775	0.00372914	-0.0965617	0.617081	0.141613	0.184689	0.270306	0.107712	0.496868	0.022377	0.64833	0.000449792	0.346351	0.0413373	-0.0826833	0.537161	0.154678	0.329057	0.46426	0.00286182	0.236844	0.220591
AGC_RSK-2	CotAD_52077	0.0485803	0.576851	1.15349	3.44658e-05	0.485618	0.000588938	1.02801	0.000157392	0.673706	0.00020312	0.385491	0.0533028	0.4066	0.00436643	0.658482	0.00193159	1.00328	0.000776527	0.450559	0.00483504	-0.24983	0.101174	-0.265057	0.132732	0.169239	0.355835	0.725649	0.00303884	0.701817	0.00251802	0.116434	0.321971	0.009154	0.936203	0.58032	0.000752691	0.886268	6.25669e-05	1.389	2.377e-05	-0.016579	0.886432	0.172729	0.305298	0.5787	0.00142794	0.885433	2.56699e-05
AGC_RSK-2	CotAD_45798	0.196728	0.099514	0.291005	0.0570522	-0.168536	0.19081	0.22529	0.225675	0.543067	0.00452467	0.278311	0.0449127	0.0817173	0.387178	-0.0872683	0.373964	0.961869	0.0305091	0.519272	0.00227496	-0.36334	0.0314833	-0.344808	0.0662428	-0.579643	0.00439731	-0.577694	0.0051964	-0.600729	0.0263967	-0.085485	0.580737	-0.182123	0.255916	0.037923	0.761912	-0.245174	0.0771687	-0.142156	0.354253	0.096909	0.50742	0.0505177	0.706936	0.157147	0.260552	-0.0298087	0.83542
AGC-Pl	CotAD_24426	0.0689497	0.44192	0.975551	7.46164e-05	0.451056	0.0142515	2.18375	1.30207e-06	2.03332	0.000689007	0.179966	0.156479	0.0691837	0.489058	0.329288	0.0401279	1.24802	0.00368342	1.51873	3.07168e-05	-0.835491	0.00623224	-0.628258	0.0270046	-0.740258	0.0152811	-0.190697	0.448379	0.116237	0.647175	0.407983	0.00512165	0.0346453	0.819113	0.541644	0.00134743	0.581256	0.00125126	1.07607	8.06371e-05	0.118022	0.346073	0.107564	0.386947	0.424725	0.00241822	0.755105	0.00348674
AGC-Pl	CotAD_27962	1.72038	1.43653e-05	1.11571	0.00245371	1.57562	1.79395e-06	0.634312	0.015199	2.18401	2.62218e-06	1.60019	2.70533e-05	1.38142	4.52762e-05	1.21551	4.46346e-06	1.78534	0.0183306	1.38457	1.49447e-06	0.550512	0.0300233	0.983759	0.000707064	1.40071	0.000130586	1.29359	0.000239296	0.970791	0.0010661	0.610813	0.0100282	1.99419	0.0166043	1.32473	0.00149324	1.64773	0.000318107	1.51084	0.000466712	0.232015	0.0760005	0.802255	0.000276396	0.746326	0.000689759	2.06188	1.83002e-06
AGC-Pl	CotAD_16768	0.030806	0.783978	0.104651	0.435547	-0.116326	0.397332	0.251031	0.058591	0.714993	0.00062268	-0.102657	0.335628	-0.0471567	0.575965	0.055756	0.552998	-0.0750643	0.598699	0.208768	0.0552445	-0.0574997	0.713787	-0.026997	0.872671	0.051403	0.755897	0.310701	0.0956752	0.371898	0.0576194	0.128564	0.355289	-0.0151243	0.90367	0.367534	0.0101738	0.140394	0.259646	0.506986	0.00699148	-0.0632573	0.569303	-0.283972	0.0277232	0.0198813	0.847104	0.0944273	0.418363
Aur	CotAD_58182	-0.500047	0.00134433	-0.654931	0.00103879	-1.19579	1.49423e-05	-1.44849	2.85272e-06	-1.93827	3.39619e-05	-0.40656	0.0027696	-0.915281	0.000655865	-0.765924	1.99297e-05	-1.80775	2.32345e-05	-2.10185	1.05532e-07	-0.181597	0.217074	-0.109956	0.476991	-0.300675	0.0565234	-0.609662	0.0150675	-0.680671	0.00210776	-0.24326	0.14233	-0.751859	0.000418849	-0.624792	0.00118715	-0.749537	0.00471255	-0.837998	0.000990363	0.237413	0.258336	0.00264233	0.989637	0.244283	0.223276	-0.436567	0.0903536
Aur	CotAD_18702	-0.385526	0.00575703	-0.237486	0.041347	-0.613415	0.00103391	-1.04797	1.96977e-05	-0.971647	0.000106514	-0.275391	0.133495	-0.529798	0.0117931	-0.506405	0.00985569	-1.15156	0.000460085	-1.2198	7.00382e-05	-0.692272	0.000487893	-0.724209	0.00062514	-0.768919	0.0003549	-0.846467	0.000468424	-0.927524	0.000798947	-0.295957	0.106677	-0.819381	0.00107478	-0.469303	0.0408856	-0.217475	0.313468	-0.504198	0.0159524	0.23986	0.160879	0.197379	0.311815	0.366298	0.0382493	0.0723627	0.659404
CAMK_AMPK	CotAD_52889	-0.097605	0.277183	0.732474	6.82414e-05	0.146738	0.112013	1.01283	0.00101478	1.19465	1.09524e-05	-0.0639153	0.557355	0.145838	0.148037	0.007123	0.942289	0.67693	0.0124932	1.03302	0.000102154	-0.919153	0.000200886	-0.710244	0.00111318	-0.749447	0.00131446	-0.654435	0.00429582	-0.134488	0.408491	-0.0987387	0.575961	-0.0130207	0.941816	0.0227127	0.903334	0.449171	0.0441183	0.252283	0.266273	0.0439653	0.708804	0.258032	0.0837281	0.268141	0.0440298	0.5741	0.00143953
CAMK_CAMKL-CHK1	CotAD_06862	-1.23328	0.0039546	-1.38935	3.98731e-05	-0.373402	0.0396687	-0.560551	0.0225397	-0.343476	0.423453	-1.027	1.25116e-05	-0.642326	0.0027178	-1.04272	8.6321e-06	0.917008	0.0112467	0.417854	0.00102682	-1.17844	1.96971e-05	-1.77307	1.85967e-05	-1.94289	3.62978e-07	-2.43484	0.00156353	-1.93546	0.000917804	-0.768741	0.000471239	-0.717268	0.133473	-1.60915	0.00259066	-2.29526	0.00433402	-2.18588	0.00101637	-1.32056	5.75943e-05	-2.11859	3.69061e-07	-2.67918	2.27582e-07	-0.953523	0.00287262
CAMK_CAMKL-CHK1	CotAD_10936	-0.0906943	0.769893	0.174551	0.611769	1.6352	0.000609891	1.57147	0.00105209	3.00035	0.000150369	-0.123255	0.377317	0.374365	0.0730948	0.444255	0.0445352	2.93795	0.000468826	2.49762	6.39441e-08	-0.98961	0.000189229	-1.37156	0.00112487	-1.20495	7.24304e-05	-1.32671	0.0378003	-0.709524	0.133464	-1.81309	0.0233999	-1.15549	0.000384804	-2.42679	0.029036	-2.14501	0.00524276	-1.17028	0.0211435	-1.20928	0.000115992	-1.78805	4.5279e-05	-2.0107	3.95549e-05	0.0774987	0.747943
CAMK_CAMKL-CHK1	CotAD_12447	0.321924	0.00373816	0.356596	0.0468164	0.118723	0.239341	0.754314	0.000454084	0.569096	0.000320018	0.442406	0.00179193	0.586101	0.000763395	0.116549	0.230181	1.11071	5.31276e-05	0.737622	5.78215e-05	0.495641	0.000641206	0.283442	0.0329336	0.471214	0.00188128	0.179146	0.140359	0.378324	0.0868547	0.348364	0.0161303	0.114452	0.53567	-0.0736697	0.601214	-0.162748	0.395915	-0.329892	0.108499	0.064036	0.583181	-0.052212	0.692399	-0.0930583	0.411881	-0.461637	0.00740675
CAMK_CAMKL-CHK1	CotAD_16075	0.240074	0.0271259	0.313441	0.0080716	0.325521	0.00384817	0.638816	0.000142299	0.697358	2.63825e-05	0.649302	0.00060187	0.677971	2.53763e-05	0.903007	3.90067e-06	1.30102	0.000127276	1.22115	9.68922e-05	0.471912	0.000567633	0.84819	3.12758e-05	0.779134	3.67834e-05	0.960875	8.01312e-06	1.0645	1.73016e-05	0.279746	0.108616	0.138345	0.284411	0.980405	8.43221e-05	0.669909	0.0010921	0.720041	0.00947773	0.44342	0.00809875	0.124242	0.268318	0.764177	3.27794e-05	0.52953	0.00125346
CAMK_CAMKL-CHK1	CotAD_60421	2.97359	1.18066e-08	3.33812	3.45326e-07	3.14173	9.68555e-08	2.58926	4.02848e-05	2.00602	3.17835e-06	3.31028	1.90796e-08	3.71267	4.08608e-10	3.82312	1.39228e-09	2.21539	0.00198926	2.3245	4.12829e-07	1.63624	1.42113e-07	2.5511	3.37529e-07	2.89902	1.97524e-09	3.38344	1.29138e-09	3.45267	5.08796e-09	1.64409	0.00164002	3.1242	1.85863e-06	3.34865	1.14906e-06	3.69462	5.68484e-07	3.84833	5.47727e-06	1.93446	1.49296e-05	3.43519	8.02788e-09	3.7441	9.24681e-10	4.08762	4.74773e-09
CAMK_CAMKL-CHK1	CotAD_20216	0.423683	0.000477774	0.080922	0.493586	-0.0513372	0.518604	-0.278076	0.0357174	-0.623337	0.000310628	0.552497	0.000435688	0.293554	0.0444268	-0.137761	0.179061	-0.325719	0.293176	-0.269597	0.0167783	0.410597	0.0100729	0.609441	0.00280828	0.370657	0.0208993	0.590781	0.00255305	0.0903137	0.637103	0.396149	0.0161344	0.649263	0.00467553	0.563992	0.00347591	0.455425	0.0185952	0.552576	0.0127124	-0.132101	0.338644	0.230038	0.103197	0.0956357	0.485938	-0.157899	0.375156
CAMK_CAMKL-CHK1	CotAD_10345	0.292639	0.00897614	-0.012152	0.886982	0.090302	0.543028	-0.245933	0.0997424	0.018108	0.862043	0.0120647	0.931061	0.0577757	0.624898	0.335945	0.0298836	-0.395536	0.0377492	-0.340015	0.0194373	0.294643	0.0468114	0.694364	0.00110506	0.476889	0.0126037	0.737687	0.000946105	0.687139	0.0023776	0.0194533	0.887926	-0.031061	0.803021	0.412507	0.0131356	0.151078	0.430829	0.0357368	0.86582	-0.0373577	0.80531	-0.00317133	0.978159	0.328594	0.0205567	0.115057	0.37597
CAMK_CAMKL-CHK1	CotAD_36170	-0.179639	0.0968187	-0.424742	0.00351401	-0.530823	0.00352684	-0.744872	0.000195273	-0.60982	0.000370424	-0.15971	0.147781	-0.22526	0.0404664	-0.146244	0.20532	-0.917217	0.000118864	-0.745009	3.30294e-05	0.048708	0.670105	0.00699867	0.956828	-0.139062	0.408763	0.0902393	0.482182	0.0545907	0.710129	-0.260011	0.101187	-0.491388	0.00684058	-0.38155	0.0252702	-0.518655	0.0200878	-0.642831	0.00466639	-0.294376	0.0888617	-0.649483	0.000790158	-0.503898	0.00508793	-0.536852	0.00486134
CAMK_CAMKL-CHK1	CotAD_48377	-1.24264	0.00212065	-1.67348	1.91137e-05	-1.37072	2.98422e-05	-1.19651	1.09379e-05	-1.40163	0.000496206	-0.727132	0.000265587	-0.779987	0.0041063	-0.939424	1.68609e-05	-1.24785	2.61638e-05	-1.26029	2.80948e-06	-1.42895	1.70358e-06	-1.16024	0.000223964	-1.19158	5.74193e-05	-1.32517	7.79073e-06	-1.48399	1.21186e-05	-0.986773	0.00016737	-0.463941	0.322781	-0.699695	0.00324037	-0.659249	0.00626131	-1.04339	0.00073955	-1.58665	1.5763e-05	-1.39281	9.19993e-06	-1.44583	3.10636e-06	-1.23548	6.19204e-05
CAMK_CAMKL-CHK1	CotAD_00567	1.65128	1.06422e-06	2.08299	3.15759e-07	1.70244	1.45425e-06	2.16792	4.52435e-08	2.21433	3.38101e-08	1.47769	3.13314e-07	1.7788	2.98297e-08	1.82883	1.39887e-08	2.13468	4.60211e-07	2.16749	1.55874e-08	1.30581	9.15538e-07	1.46728	1.34675e-06	1.82793	1.73983e-07	2.28344	4.9252e-08	2.21412	2.24968e-07	0.656628	0.00314544	0.894776	0.000819574	1.53534	2.40324e-05	1.83875	1.0069e-05	1.98841	5.85424e-05	0.865705	0.00035157	0.789866	0.000206806	1.20777	9.82407e-06	1.48628	1.08009e-05
CAMK_CAMKL-CHK1	CotAD_17719	-0.741868	9.45933e-06	-0.651854	0.000802353	-0.591519	0.000313958	-0.331839	0.0250424	-0.330911	0.018846	-0.570169	0.000293976	-0.669733	3.96999e-05	-0.698888	5.88526e-05	0.154012	0.413169	-0.265437	0.00905336	-0.159982	0.132514	-0.655458	0.000198485	-0.377217	0.00427785	-0.835775	3.45097e-05	-0.5726	0.00162714	-1.00706	8.47138e-05	-1.01978	4.63339e-05	-1.35839	1.73959e-06	-1.12258	1.33477e-05	-1.30698	4.37971e-05	-0.773873	0.000260628	-0.942659	1.43141e-05	-1.23851	1.99762e-06	-0.977818	3.25749e-05
CAMK_CAMKL-CHK1	CotAD_13683	-0.25868	0.00552639	-0.68761	2.13395e-05	-1.51213	4.04341e-07	-2.15598	4.67257e-08	-1.52318	8.23311e-05	-0.169006	0.211343	-0.344354	0.012235	-1.04733	2.86159e-06	-1.8962	1.4839e-05	-1.5078	8.04337e-07	0.554697	0.00169581	0.556235	0.00294706	0.50142	0.00375109	-0.0539127	0.749233	-0.464484	0.0142122	0.331337	0.0439053	0.367587	0.0280049	-0.094151	0.573088	-0.481632	0.0170625	-0.689404	0.00456753	-0.206216	0.174658	0.0479663	0.674004	-0.405517	0.00483187	-0.776088	0.000255485
CAMK_CAMKL-CHK1	CotAD_16078	0.987496	0.0101044	3.01902	0.000117392	2.77933	8.17006e-07	5.12174	1.36027e-06	4.7175	1.56252e-07	2.08004	0.000725557	1.91833	8.74354e-06	3.05889	1.53215e-05	4.95305	6.91431e-06	4.43724	1.79679e-08	3.23624	2.27635e-09	2.32259	9.28428e-08	4.51752	5.36121e-08	4.68775	3.52841e-10	5.03828	4.95027e-09	0.511413	0.328438	0.847048	0.154524	2.98386	0.000575582	3.61334	0.000205157	3.90831	0.000913947	2.18869	0.000148094	1.6911	3.4024e-06	3.30608	5.58075e-07	4.06472	8.03059e-09
CAMK_CAMKL-CHK1	CotAD_33218	-2.02087	0.000239832	-1.87171	0.000424249	-2.33343	1.87868e-06	-2.68563	7.44745e-07	-2.92973	4.97353e-08	-1.55286	3.16864e-05	-1.04804	1.61338e-06	-1.79883	1.04829e-06	-1.37138	0.000107729	-2.33718	5.20148e-08	-1.13262	1.3627e-06	-1.4927	2.29419e-06	-1.54534	3.65064e-06	-2.05935	3.03635e-07	-2.53982	8.05288e-08	-0.912946	7.08803e-05	-0.878038	0.0170949	-1.71487	2.37773e-06	-2.26045	0.000203533	-2.05632	0.000724443	-1.16118	2.39025e-05	-1.5859	9.36961e-07	-1.94886	1.82467e-07	-2.26513	7.82469e-05
CAMK_CAMKL-CHK1	CotAD_73323	0.445183	0.0242703	0.739953	0.000101486	0.421852	0.00179354	1.05407	0.000130994	1.14049	2.17589e-05	0.498729	0.00401113	0.260917	0.0395037	0.376075	0.00866668	1.10042	0.0108658	1.00768	0.000642951	-0.043155	0.729186	0.0420293	0.745238	0.151212	0.238707	0.213375	0.103778	0.0540987	0.659335	-0.142381	0.261675	0.372059	0.017204	0.659056	0.00183342	0.542974	0.0118889	0.440115	0.017762	0.224862	0.146879	0.646659	0.00189171	0.786412	0.000191711	1.16307	2.07717e-05
CAMK_CAMKL-CHK1	CotAD_26269	-0.030299	0.780165	0.509339	0.00120865	-0.0719278	0.535373	0.543088	0.00267357	0.943955	0.000796375	0.137634	0.200903	0.0935507	0.30698	0.164084	0.148027	1.04341	0.00216198	0.944418	5.23283e-05	-0.829449	0.000328861	-0.888684	0.000609749	-0.670488	0.0136011	-0.960077	0.000337849	-0.642591	0.00822792	-0.697838	0.000593307	-0.527765	0.00313364	-0.819023	0.000179319	-0.286854	0.0587675	-0.831631	0.00272482	-0.492157	0.00247962	-0.395046	0.00794543	-0.607523	0.000186163	-0.37698	0.0157389
CAMK_CAMKL-CHK1	CotAD_54331	0.0904353	0.492162	0.528283	0.00356232	0.238186	0.110757	1.40294	0.00039046	0.854958	0.00038793	0.257001	0.0493303	0.178337	0.128053	0.156101	0.137158	1.18722	0.000900733	0.495115	0.000758505	-0.158607	0.163303	-0.119697	0.294901	0.226597	0.0447334	0.300136	0.122609	0.685729	0.00372645	0.016472	0.897796	0.0864457	0.517343	0.136556	0.264284	0.274105	0.0871979	0.454584	0.021978	-0.175253	0.333762	0.143341	0.345093	0.214615	0.147832	0.0940357	0.52614
CAMK_CAMKL-CHK1	CotAD_25826	0.019487	0.830512	0.0390867	0.66963	-0.0049975	0.949609	-0.0769317	0.431658	0.105196	0.211065	-0.0160733	0.853254	-0.0249133	0.727289	0.216246	0.0168176	-0.001336	0.989425	0.1508	0.0805991	-0.236892	0.0274212	-0.022075	0.853331	-0.0509847	0.64345	0.257299	0.023369	0.221276	0.321223	-0.0514693	0.738003	-0.006958	0.954783	0.050508	0.733462	0.320621	0.0917504	0.356496	0.0660541	0.142896	0.279865	0.059133	0.587728	0.0613257	0.61667	0.309531	0.0758428
CAMK_CAMKL-CHK1	CotAD_00165	-0.874426	0.000380552	-0.952083	0.00441872	-0.800227	0.00218996	-0.611593	0.00678409	-0.884946	0.00150459	-0.759404	0.000202583	-0.855167	1.40248e-05	-0.907905	1.44884e-05	-0.096238	0.521986	-0.252826	0.189968	-1.30535	4.59863e-05	-1.80775	1.90245e-07	-1.91037	4.53242e-07	-2.38213	3.15868e-08	-2.07086	4.03399e-06	-0.627825	0.00578548	-0.971366	0.000450898	-1.55472	4.99823e-05	-1.33373	7.36685e-05	-1.33661	0.000311316	-1.1801	0.000469577	-1.63302	2.48361e-06	-1.89202	5.68196e-07	-1.86108	2.2437e-05
CAMK_CAMKL-CHK1	CotAD_07521	-0.0369903	0.691611	0.402425	0.00170524	0.29104	0.00960672	0.811494	0.00146538	1.00624	0.000107689	0.401125	0.00574666	0.372461	0.0124012	0.48982	0.00160521	1.66072	0.00426179	0.982881	2.92805e-05	-0.10704	0.37985	-0.0454247	0.707245	0.328246	0.0243722	0.273646	0.0446222	0.350794	0.0573381	-0.097172	0.481892	0.261743	0.120482	0.176831	0.245011	0.773588	0.00919038	0.593003	0.010874	0.0149113	0.88875	0.285229	0.0178984	0.456084	0.00420171	0.627663	0.00325023
CAMK_CAMKL-LKB	CotAD_19137	0.571112	0.00118356	0.890655	0.000135441	0.653523	0.000633018	0.636319	0.00026641	0.829491	0.000357223	0.968926	4.56398e-05	1.24117	5.59849e-07	1.46876	8.21606e-08	1.31733	1.99999e-05	1.447	3.60281e-07	0.218559	0.0385512	0.422654	0.00818158	0.966725	8.97173e-06	1.39387	4.47851e-07	1.4156	3.30155e-06	-0.260918	0.0307172	0.268488	0.034448	0.779827	0.00050448	1.12762	2.30369e-05	1.08648	0.000929789	0.0293367	0.789087	0.463612	0.00102559	0.737609	7.45842e-05	1.23594	3.41744e-06
CAMK_CDPK	CotAD_72193	0.223564	0.078895	0.360776	0.00655862	-0.0215275	0.820503	-0.128928	0.180737	0.245359	0.102043	-0.163043	0.171629	-0.02317	0.786846	-0.00480533	0.961182	-0.274312	0.111611	-0.078548	0.285382	-0.530111	0.00040624	-0.535367	0.00128334	-0.372351	0.0323626	-0.515138	0.0044765	-0.470196	0.0662348	0.0836757	0.607073	0.064877	0.530968	-0.0190597	0.865115	0.02475	0.883	-0.221062	0.201948	-0.0937513	0.553901	0.0106927	0.936374	-0.172952	0.182822	0.022118	0.85891
CAMK_CDPK	CotAD_69577	1.53549	1.32377e-06	1.11111	7.21892e-05	0.212776	0.0246231	0.182108	0.0657581	0.717569	2.80431e-05	1.49925	4.60394e-07	1.14334	1.92464e-06	0.428147	0.00119949	0.226088	0.12115	0.396737	0.0052694	0.692855	9.85553e-05	0.992975	0.000274113	1.425	1.04485e-06	0.98949	0.000179933	0.372662	0.0155289	1.18105	5.41606e-05	1.431	8.35189e-06	1.62414	1.52708e-05	0.998151	0.000156097	0.679739	0.00260263	0.803261	3.15694e-05	1.34868	2.58359e-07	1.62396	7.46973e-08	1.0577	0.000146058
CAMK_CDPK	CotAD_73088	0.224334	0.0705627	0.745708	4.06564e-05	0.92444	2.32332e-05	1.24625	1.5503e-05	2.06646	3.5327e-07	0.314053	0.103856	0.662046	0.00120172	1.01861	0.000359746	1.55222	3.44994e-05	2.20698	5.91836e-07	0.586529	0.00108047	0.928563	6.95953e-05	0.650599	0.000991168	1.35799	1.96864e-05	1.19484	2.92426e-05	0.412321	0.0419237	0.73255	0.000632324	0.509064	0.0140331	0.804373	0.000755209	1.03169	0.000409393	0.207151	0.121235	0.295365	0.0169369	0.018384	0.862984	0.505699	0.00217705
CAMK_CDPK	CotAD_54826	1.15735	3.88837e-06	1.21275	2.53866e-06	1.07307	3.77715e-06	1.29294	6.15578e-07	1.37747	4.48855e-07	0.762114	0.000161817	0.569892	0.000289119	0.599487	7.30136e-05	1.12938	1.70723e-05	1.28375	7.06894e-07	1.48593	6.86221e-07	1.32277	6.27225e-06	1.39656	3.4982e-06	1.30604	6.95207e-06	1.21448	2.91547e-05	0.852471	0.000109406	1.04438	7.005e-05	1.07743	3.46922e-05	0.833031	0.000160698	1.10642	0.000265948	0.968571	1.16435e-05	1.16194	7.00379e-07	1.01971	1.63413e-06	0.879432	1.92484e-05
CAMK_CDPK	CotAD_22808	-0.303595	0.0324276	0.532032	0.0136217	0.0411962	0.737355	1.57899	2.72358e-05	1.78408	0.000103824	-0.313336	0.0524456	-0.128011	0.413456	-0.174809	0.325528	1.19741	0.000522083	1.63569	8.11447e-05	-1.2616	0.000242048	-1.04208	0.000186621	-1.36012	4.36508e-05	-1.49268	4.9686e-05	-0.968435	0.000875805	-0.557116	0.00224061	-0.510827	0.0200491	-0.499395	0.00573341	-0.686583	0.000876705	-0.896483	0.0131091	-0.154307	0.349605	-0.435741	0.0231171	-0.349861	0.0484335	-0.350003	0.0840789
CAMK_CDPK	CotAD_21360	0.864977	1.254e-05	1.01491	3.74935e-05	0.74453	0.000100501	-0.00381333	0.978642	0.313198	0.00588542	0.968496	1.28767e-05	1.24105	9.21528e-08	1.4287	1.02064e-06	0.133584	0.525396	0.10455	0.253832	0.865406	5.62753e-06	1.58991	5.63056e-07	1.68975	7.34216e-08	1.78538	1.9802e-06	1.67537	4.5629e-05	1.21712	8.20452e-05	1.7221	1.21639e-06	1.57313	3.51129e-05	2.0916	2.60144e-06	2.18553	1.64313e-05	1.05479	1.14539e-05	1.72167	1.33798e-07	1.77208	1.92679e-08	1.5727	1.07345e-06
CAMK_CDPK	CotAD_74347	1.03564	2.1795e-06	0.790173	0.000126029	0.770429	4.62238e-05	1.69587	4.88468e-07	1.63695	4.82614e-07	0.929564	6.5263e-06	0.747466	4.87645e-06	0.858215	2.74879e-06	1.60927	0.000102952	1.67813	3.94726e-08	0.995354	1.88898e-06	1.07224	7.67684e-06	1.16485	3.16212e-06	1.38561	5.6724e-07	1.84007	2.561e-06	0.592406	0.000448539	0.840726	4.52985e-05	1.21917	2.53249e-06	1.00596	3.29408e-05	1.35845	0.00126646	0.662428	0.000578687	0.841636	4.60195e-05	0.978942	1.02513e-05	0.899935	5.39835e-05
CAMK_CDPK	CotAD_33891	0.238325	0.0751596	0.821182	0.000837686	0.54667	0.00178414	2.23658	1.77131e-06	1.40588	0.0003193	0.228774	0.0821474	-0.012657	0.879005	0.352846	0.0573692	1.63233	0.00198393	1.00294	0.000469097	-0.0847483	0.556025	-0.246378	0.116853	0.0659897	0.659717	-0.418213	0.0150054	0.301222	0.07147	-0.475382	0.0247117	-0.369298	0.100519	-0.245552	0.254589	-0.0521127	0.824788	-0.237328	0.302162	0.313759	0.036143	0.205206	0.163449	0.206273	0.120633	0.247619	0.0941845
CAMK_CDPK	CotAD_02296	0.69796	7.24651e-05	0.491174	0.00310054	0.640615	0.000298491	0.608954	0.00193124	0.016104	0.842876	0.677663	7.13809e-05	0.0562967	0.615745	0.596898	0.000527504	0.608444	0.000738805	-0.124512	0.188704	0.0782077	0.501191	0.281004	0.0855145	0.734635	0.000400824	-0.105489	0.457541	0.761331	0.000757239	0.0394067	0.782612	0.77674	0.00330417	0.501319	0.00580542	0.853373	0.00137834	0.290424	0.133936	-0.155633	0.371308	0.901991	5.70814e-05	0.48251	0.00219742	0.559388	0.00139155
CAMK_CDPK	CotAD_16484	-0.270857	0.100425	-0.937627	4.97447e-05	-1.646	1.60782e-06	-2.07302	2.385e-07	-2.2282	4.97839e-06	-0.520026	0.0023676	-1.14556	6.8734e-06	-1.38011	9.87984e-07	-1.74869	2.96928e-05	-1.97984	4.27665e-07	0.956014	0.000335946	0.698472	0.00026096	0.748801	7.24957e-05	-0.56001	0.00172888	-1.09129	2.08278e-05	-0.267985	0.255348	-0.0138217	0.945337	-0.607214	0.0496952	-1.50044	0.000156681	-1.8241	0.000167386	0.106218	0.492997	0.41083	0.0122562	-0.321911	0.0457998	-1.23663	3.82294e-05
CAMK_CDPK	CotAD_20538	-0.212068	0.105163	-0.192091	0.180011	0.417817	0.00157326	2.13485	8.60061e-07	1.75801	3.99412e-06	0.0300983	0.796423	0.0308377	0.762575	0.489355	0.000769435	1.83004	0.000148542	2.29802	2.52566e-07	0.010204	0.914666	0.210487	0.127334	0.23227	0.179331	0.78865	0.0032496	1.44476	0.000136225	-0.0222287	0.837773	0.267694	0.120782	0.486462	0.00840636	0.699088	0.00329272	1.3147	0.0132997	-0.133883	0.305684	0.084307	0.552743	0.066217	0.656361	0.954575	0.000103506
CAMK_CDPK	CotAD_41076	0.297533	0.0405239	0.201541	0.219453	-0.764517	2.07623e-05	-2.34067	2.21557e-05	-2.5195	3.45394e-07	-0.047532	0.786176	-0.374267	0.00239522	-1.92008	1.99868e-07	-2.12227	0.000109028	-1.74413	1.27577e-05	0.646583	0.000184341	0.900505	4.47789e-05	0.641556	0.00105705	0.862785	0.000279636	-0.909614	0.00108741	0.565807	0.00222827	0.636467	0.00145578	0.699256	0.0022536	-0.16404	0.459042	-0.577005	0.0146214	0.257313	0.0501848	0.225052	0.0516177	-0.00937	0.930332	-0.512909	0.00338081
CAMK_CDPK	CotAD_66485	0.628494	0.000219972	0.855752	5.75291e-05	0.963861	6.15078e-05	0.70298	0.00102828	0.810115	0.000162387	0.709024	0.000118415	0.984611	1.2408e-06	1.01815	1.02867e-06	0.753188	0.00505994	0.862796	7.65378e-06	0.47535	0.001094	0.538576	0.00170384	0.679569	0.000206308	0.9028	3.91227e-05	0.922663	7.1677e-05	0.598213	0.00123462	0.824602	0.000239525	0.989703	4.21287e-05	1.03298	6.49422e-05	1.26159	0.000161662	0.69427	0.00023775	0.761996	4.91983e-05	0.734471	5.20732e-05	0.924635	2.80176e-05
CAMK_CDPK	CotAD_44317	-0.641042	2.96728e-05	-0.648362	0.000153973	-0.454846	0.000642366	-0.953364	9.05893e-05	-1.01809	1.40979e-05	-0.594744	0.000235159	-0.591507	2.64718e-05	-0.540813	8.77185e-05	-0.82738	0.000500933	-1.10931	7.24075e-07	-0.320902	0.0126559	-0.467396	0.0023256	-0.394302	0.0073229	-0.5517	0.000451205	-0.581693	0.000742016	-0.481026	0.00220186	-0.601371	0.000446754	-0.720754	0.000109458	-0.836401	7.03645e-05	-0.702043	0.000896695	-0.352881	0.00604756	-0.524477	0.000339369	-0.658767	5.87838e-05	-0.779722	5.40299e-05
CAMK_CDPK	CotAD_04751	2.51187	1.18753e-06	2.50334	6.83478e-06	1.6424	2.45923e-06	0.470892	0.00332808	0.404533	0.0991124	2.31428	1.6445e-07	2.19973	7.11447e-07	2.03193	3.5777e-07	0.369388	0.172693	0.271032	0.0697416	1.96641	2.05189e-06	2.75901	3.91574e-07	2.44494	4.41143e-05	3.0436	2.93465e-08	2.61593	2.88302e-07	1.94787	1.70034e-05	2.11605	1.68116e-05	2.38558	3.01219e-05	2.55618	5.42441e-06	2.10636	0.000299672	1.8027	3.09481e-06	2.51929	7.77465e-07	2.40065	2.87282e-07	2.63581	2.83162e-07
CAMK_CDPK	CotAD_60146	-0.568277	0.000589748	-0.394296	0.00141711	-0.275653	0.0736677	-0.26029	0.0122355	-0.406839	0.000780178	-0.346414	0.0055701	-0.49652	0.0012446	-0.37113	0.00555478	-0.36892	0.0117687	-0.373962	0.00641566	-0.323073	0.0148173	-0.331941	0.039027	-0.354022	0.00827297	-0.469651	0.00418439	-0.2625	0.0556415	-0.191839	0.231683	-0.155516	0.296599	-0.490307	0.0187443	-0.29896	0.0662339	-0.271018	0.133246	-0.512607	0.00116334	-0.331646	0.0107534	-0.63525	0.000437013	-0.5126	0.00300306
CAMK_CDPK	CotAD_30589	-0.883741	5.32141e-06	-1.21556	7.25972e-05	-2.23478	3.84889e-06	-2.23864	5.8101e-05	-2.18934	1.99734e-05	-0.72945	5.75691e-05	-1.12406	2.36243e-06	-2.19831	2.31945e-08	-2.0984	4.72638e-05	-2.54839	9.97306e-08	0.49231	0.00158322	-0.031397	0.786422	-0.095178	0.432555	-0.858518	0.00126926	-1.67187	4.98276e-06	-0.354736	0.0122165	-0.563999	0.00367465	-1.0779	0.0033877	-1.19894	1.15043e-05	-1.85732	2.2429e-05	0.122922	0.323673	-0.466666	0.00190158	-0.589415	0.000485169	-1.74305	2.8707e-06
CAMK_CDPK	CotAD_35007	-0.636723	4.3706e-05	-0.334547	0.00215839	-0.296315	0.00361738	0.261441	0.0084428	0.623437	0.00133522	-0.500702	0.000501522	-0.556578	5.65534e-05	-0.228324	0.0349754	0.414541	0.00477505	0.624669	6.68132e-05	-0.496064	0.000336813	-0.309575	0.0121312	-0.235528	0.0566532	-0.168889	0.0905982	-0.0569313	0.609679	-0.361939	0.0151226	-0.561901	0.00248433	-0.296306	0.0289874	0.05029	0.709313	0.105446	0.543261	-0.416297	0.00595763	-0.679848	9.26928e-05	-0.386831	0.00405257	-0.214077	0.0989006
CAMK_CDPK	CotAD_48097	1.23182	0.00449727	1.24462	0.000123695	1.31195	0.000228054	-0.313812	0.046595	-0.291174	0.067209	0.185167	0.417564	0.199341	0.300729	0.480799	0.0379045	-0.719875	0.0110568	-0.578964	0.0181979	0.490423	0.00445304	0.306414	0.0796104	0.549261	0.00340996	0.633631	0.00375447	0.375079	0.065941	0.089395	0.606292	0.135957	0.272946	0.655456	0.00257892	1.28957	0.000109635	0.480048	0.0315764	-0.0601727	0.708175	0.21224	0.185527	0.499208	0.00577436	0.986562	0.000181736
CAMK_CDPK	CotAD_47701	0.084805	0.332906	-0.11137	0.373116	-0.183317	0.043276	0.147993	0.261259	0.0777723	0.321364	0.173724	0.215134	-0.22111	0.0700792	0.091328	0.364332	0.445797	0.00681133	0.174687	0.12111	-0.0363817	0.778987	-0.240133	0.0599851	-0.134851	0.472306	-0.237317	0.102082	0.0447357	0.68926	0.285946	0.0709672	0.166561	0.372272	0.26444	0.16104	0.217429	0.176479	-0.0983553	0.569636	0.66219	0.000151738	0.435502	0.00359627	0.647107	0.000141072	0.474134	0.00620178
CAMK_CDPK	CotAD_47616	0.0298207	0.683184	0.269567	0.00648398	0.238863	0.0791223	0.70239	0.0381775	0.507517	0.00111554	0.00831133	0.92909	-0.040551	0.633942	0.196435	0.0475861	1.43213	0.0410276	0.479267	0.000254045	0.239867	0.135941	-0.209171	0.162602	0.302868	0.0852354	0.068906	0.568039	0.217054	0.177114	-0.228156	0.181708	-0.254897	0.132037	0.0540847	0.762773	-0.00505533	0.976732	0.52475	0.0289614	-0.279658	0.0425072	-0.367486	0.0108154	-0.307179	0.0224417	-0.0764653	0.595117
CAMK_CDPK	CotAD_54633	0.724546	0.000221841	0.951251	0.00011651	0.743834	7.93406e-05	1.53192	0.00384156	0.72095	0.000191918	0.912117	0.00686845	0.411352	0.00302505	0.656317	0.000144972	1.25591	0.0101387	0.410923	0.00303432	0.822396	7.4909e-05	0.905825	2.36285e-05	1.34903	3.44857e-06	1.19191	2.20789e-06	1.17884	1.38207e-05	0.15292	0.245069	0.417769	0.02088	1.02566	0.000241004	1.10822	0.000374668	0.699133	0.00776651	0.677233	0.000324385	0.7759	8.68173e-05	1.19694	2.02186e-06	0.877229	0.000220677
CAMK_CDPK	CotAD_16744	-0.137977	0.201767	-0.0584843	0.493311	-0.0736798	0.49555	0.132902	0.216864	0.301601	0.00348766	0.0618633	0.557628	-0.0159563	0.849026	-0.040797	0.605952	-0.121119	0.452467	0.0699243	0.421547	-0.485516	0.00638051	0.00866	0.967694	-0.205218	0.132841	-0.192112	0.17309	-0.358543	0.0135242	0.325193	0.114726	0.117513	0.425526	0.190967	0.234366	0.283964	0.114432	0.20593	0.263883	0.034985	0.816767	0.207084	0.157135	0.317746	0.0298149	0.0894427	0.57733
CAMK_CDPK	CotAD_26791	0.126787	0.141936	0.365695	0.00269308	0.245551	0.0224529	0.650977	0.000973481	0.618663	0.000172992	0.429329	0.0261934	0.274025	0.0185467	0.860797	1.88577e-05	1.01357	0.00406997	0.552176	0.000371354	0.017313	0.915632	0.0949467	0.528669	0.634699	0.0118779	0.434098	0.033479	0.769209	0.0562377	0.268179	0.125091	0.352932	0.159648	0.811005	0.0032199	1.49572	0.00043975	1.45324	0.000233311	0.43322	0.00388529	0.677721	0.000145913	1.07572	2.20759e-06	1.30065	6.89283e-06
CAMK_CDPK	CotAD_05731	0.186425	0.0908275	-0.0121197	0.89072	0.0116525	0.913715	-0.279589	0.0138047	-0.180438	0.182371	0.149807	0.170035	0.0956887	0.25039	0.215475	0.0485359	-0.279784	0.033923	-0.262417	0.0509574	0.24183	0.0646573	0.328838	0.0373631	0.254409	0.0546831	0.534661	0.00199785	0.192376	0.240651	0.20526	0.20414	0.297614	0.0875121	0.381111	0.0357572	0.591388	0.0100351	0.346183	0.0566461	0.0625297	0.566236	0.293644	0.0153465	0.354571	0.00819664	0.373638	0.0177402
CAMK_CDPK	CotAD_09239	-0.071548	0.434696	0.344332	0.00266162	0.166884	0.0648044	0.514165	0.00197976	0.735883	0.000758803	0.0853777	0.469079	0.225053	0.0302363	0.0750533	0.543467	0.740791	0.00179164	0.457824	0.0291447	-1.04062	2.57683e-05	-1.03242	3.46651e-05	-0.816191	0.0002276	-0.746082	0.000317979	-0.699748	0.00232372	-0.323993	0.0657806	-0.454307	0.0304173	-0.438374	0.0239776	-0.117384	0.462996	-0.307569	0.135298	0.171888	0.22248	-0.155637	0.299705	-0.084024	0.588329	0.222748	0.194091
CAMK_CDPK	CotAD_13610	0.158306	0.134362	0.363863	0.0101587	0.323998	0.0179272	0.453396	0.0043527	0.500316	0.00351809	-0.153692	0.295459	-0.00769467	0.932195	-0.156348	0.0952769	0.248105	0.0524276	0.521488	0.000509664	0.550567	0.000171564	0.570084	0.000550922	0.546456	0.000399466	0.822654	6.59495e-05	0.512249	0.00796318	-0.0319357	0.77349	0.0998253	0.336246	0.0342757	0.731683	0.0809887	0.477147	0.245832	0.0946113	-0.040279	0.72151	-0.0511243	0.639146	-0.10293	0.389256	0.0129153	0.926742
CAMK_OST1L	CotAD_27990	-0.0349857	0.758596	0.136912	0.273922	-0.142571	0.156249	-0.0244553	0.787131	0.0792607	0.398866	-0.0546733	0.566817	-0.271897	0.0159791	-0.163127	0.0714846	-0.143755	0.499124	0.00708	0.945276	-0.599136	0.0037224	-0.526295	0.00675703	-0.541623	0.00777594	-0.619486	0.00813543	-0.506603	0.0175528	-0.478909	0.00130478	-0.837145	9.70542e-05	-0.225828	0.118751	-0.400498	0.0886405	-0.605101	0.00268417	-0.525264	0.00148225	-0.561611	0.000250204	-0.390265	0.0165561	-0.535635	0.00541224
CAMK_OST1L	CotAD_54619	-2.40083	8.10077e-05	-2.39371	2.49343e-07	-1.38216	2.13199e-05	-0.718826	0.000610707	-0.307503	0.00907695	-1.95519	2.84228e-08	-1.75302	1.58715e-08	-1.72518	1.09369e-07	0.207017	0.38791	0.384099	0.00209552	-1.25922	1.05166e-05	-2.03521	2.07956e-06	-2.38105	1.08957e-08	-2.76608	1.59548e-05	-2.50027	5.67314e-06	-1.89823	1.31289e-06	-1.95809	0.00118616	-2.48414	1.52056e-05	-2.8594	6.73196e-06	-2.91316	2.78354e-05	-1.71961	4.90229e-06	-2.38883	4.37574e-07	-2.9115	4.20876e-07	-2.21896	7.44291e-06
CAMK_OST1L	CotAD_71558	0.217344	0.035371	-0.223996	0.0126668	0.0378928	0.711703	0.196953	0.057462	0.482908	0.0202395	0.307159	0.0165715	0.22504	0.041671	0.540165	0.000478869	0.624078	0.035806	0.735273	0.000425421	0.0627743	0.652679	0.200114	0.169753	0.306873	0.0431064	0.357204	0.040685	0.507453	0.00583704	0.268653	0.055802	0.152221	0.209903	0.538311	0.000535555	0.62964	0.00299033	0.259473	0.128763	-0.115397	0.394256	0.054052	0.654274	0.23692	0.0961579	0.284568	0.0566273
CAMK_OST1L	CotAD_43021	-1.19086	4.57143e-05	-1.52922	5.38154e-06	-0.880144	4.7996e-05	0.206726	0.350327	1.38253	1.19747e-05	-0.821809	8.18674e-05	-0.789499	7.21931e-05	-0.840687	1.51552e-05	1.10084	0.0015568	1.96548	5.46804e-08	-0.37115	0.00542529	-0.705133	0.00388207	-0.761656	7.56337e-05	-0.80032	0.000184542	-0.289309	0.394552	-0.852127	0.000363061	-0.703588	0.0339759	-1.16866	0.000141163	-1.00928	0.00119137	-0.959874	0.000570666	-1.20829	5.7343e-05	-1.11117	0.000273676	-1.38104	2.04426e-05	-0.709085	0.0103001
CK1_CK1	CotAD_25187	0.00727967	0.93514	-0.071149	0.495039	0.0133455	0.847115	-0.0279153	0.715208	-0.000633333	0.993262	-0.02077	0.812144	-0.039528	0.579434	0.061562	0.468484	-0.00386133	0.972805	-0.0538833	0.539815	-0.264102	0.0170767	-0.29719	0.0322415	-0.260639	0.0298662	-0.14163	0.191758	-0.0983983	0.410844	-0.073543	0.519344	-0.063349	0.608312	-0.048672	0.69712	0.124027	0.349721	0.0744335	0.596557	-0.00946367	0.928034	-0.0520113	0.626013	-0.04903	0.642606	-0.0834267	0.450204
CK1_CK1	CotAD_23709	-0.141384	0.309157	0.959026	0.00084686	0.420897	0.00446971	1.37401	2.4414e-06	2.0159	3.13394e-07	-0.0504707	0.782689	0.036765	0.81365	0.174124	0.271472	1.14635	0.000548061	1.64586	3.49098e-05	-0.669594	0.00113484	-0.867057	0.000433111	-0.397089	0.0290444	-0.264964	0.0622577	0.306421	0.0562063	-0.497378	0.00842653	-0.629332	0.00442635	-0.299064	0.0397351	0.31321	0.075311	0.31275	0.0485635	-0.33194	0.037842	-0.484726	0.0177003	0.0557727	0.703832	0.353624	0.0312827
CK1_CK1	CotAD_62242	-0.373752	0.00548845	-0.153161	0.151819	-0.419835	0.00534687	-0.243398	0.068316	0.23799	0.0790383	-0.259871	0.0249633	-0.29083	0.00558503	-0.179202	0.07162	0.154544	0.320671	0.348975	0.00349259	-0.328748	0.0081394	-0.302576	0.027816	0.00950433	0.92915	0.047334	0.642803	0.331171	0.0287233	-0.483551	0.00227901	-0.528565	0.00176253	-0.218729	0.0519624	-0.095582	0.459039	-0.0543153	0.685548	-0.272588	0.0560106	-0.322766	0.024054	-0.177464	0.182449	0.004297	0.975752
CK1_CK1	CotAD_50202	-1.18127	1.30186e-06	-1.45911	3.05322e-06	-1.28547	6.42771e-06	-0.388904	0.00252485	-0.531649	0.0015256	-0.807302	3.1427e-05	-1.08172	2.35492e-06	-0.68573	4.8897e-05	-0.0619313	0.688691	-0.372732	0.00396116	-0.810495	2.61256e-05	-0.838598	5.40357e-05	-0.919624	1.79261e-05	-1.31947	1.07198e-05	-0.67027	0.00168546	-0.463679	0.00228355	-0.725303	0.000520136	-1.02592	4.38143e-05	-0.852182	0.000104929	-0.734781	0.00482643	-0.499278	0.000764446	-0.714083	7.73952e-05	-0.978065	3.96997e-06	-0.988474	8.77657e-06
CK1_CK1	CotAD_47085	0.107458	0.274993	0.505183	0.000522302	0.416087	0.0023862	1.48433	7.43284e-07	1.28728	0.000106036	0.0708997	0.538515	0.200564	0.0367336	0.201261	0.0471606	1.17966	4.25308e-05	1.1245	6.63375e-05	-0.13479	0.241296	-0.240721	0.048754	-0.0702897	0.566641	-0.0547507	0.713256	0.422754	0.0262584	-0.00695533	0.948697	-0.111782	0.314811	0.057086	0.623025	0.269046	0.0678226	0.298819	0.0525923	-0.12635	0.346942	-0.166936	0.172569	-0.078048	0.484899	0.021065	0.881351
CK1_CK1	CotAD_09694	-0.543369	0.000133446	-0.610743	0.000167126	-0.538512	0.00119933	-0.256821	0.0116257	-0.071333	0.444849	-0.459308	0.00145575	-0.201055	0.0214647	-0.411157	0.00043759	0.101101	0.329175	-0.00509167	0.942067	-0.847432	1.9005e-05	-0.97245	1.00426e-05	-0.735211	4.4527e-05	-0.822473	8.41954e-05	-0.907332	0.000839173	-0.416767	0.00410857	-0.503753	0.00156662	-0.741672	0.00148666	-0.496732	0.00256214	-0.614021	0.00303261	-0.414509	0.00282631	-0.525173	0.000413309	-0.580251	0.00014995	-0.44519	0.00242294
CK1_CK1	CotAD_20772	-0.31926	0.0130856	-0.529203	0.00104943	-0.387482	0.0111713	-0.568831	0.00338023	-0.297995	0.0149622	-0.211861	0.0466557	-0.52224	0.000284532	-0.144142	0.0879263	-0.000234	0.999099	-0.434243	0.00130082	-0.000400667	0.996518	-0.220131	0.0611128	-0.0605707	0.674576	-0.061873	0.678246	-0.266692	0.0426833	-0.429417	0.0789252	-0.652735	0.0183822	-0.143451	0.519456	-0.334514	0.19213	-0.188686	0.494315	-0.203279	0.174724	-0.685232	0.000596997	-0.368797	0.0059579	-0.696951	0.000337558
CK1_CK1	CotAD_00393	0.00830267	0.907678	0.181779	0.0924838	0.0322928	0.684227	0.548434	0.000774346	0.503048	0.000655993	-0.044333	0.666214	0.141244	0.101966	0.168499	0.0619073	0.473177	0.00230672	0.389045	0.00690413	0.171431	0.181985	0.0260957	0.868213	0.346945	0.039966	0.350662	0.0589708	0.696819	0.00227665	0.0729533	0.569387	0.0313963	0.781322	0.332332	0.0375754	0.53273	0.00327474	0.685314	0.00131802	0.13439	0.482365	0.169412	0.19988	0.249316	0.0875723	0.695861	0.000448931
CK1_CK1-Pl	CotAD_00483	-0.554219	6.55989e-05	-0.601807	8.10337e-05	-0.586183	8.88274e-05	-0.437102	0.0017581	-0.480406	0.000688564	-0.400125	0.0016181	-0.478773	0.000165837	-0.498196	0.000236732	-0.233599	0.0929153	-0.543979	0.000142487	-0.621323	8.81385e-05	-0.771169	5.15765e-05	-0.673305	0.000108714	-0.807172	3.60072e-05	-0.607928	0.000586254	-0.605377	0.000310541	-0.6027	0.000468329	-0.720485	0.000103367	-0.635027	0.000545895	-0.755603	0.000603057	-0.350807	0.00781428	-0.446472	0.000909803	-0.427958	0.00118739	-0.507708	0.0010086
CK1_CK1-Pl	CotAD_47584	0.122779	0.157837	0.128461	0.169703	0.214904	0.0380729	0.162107	0.0503222	0.491827	0.000510377	0.192699	0.148878	0.149695	0.275571	0.369262	0.00967186	0.237256	0.135361	0.302447	0.0306358	0.41377	0.0371689	0.342544	0.0789038	0.76084	0.00184568	0.907465	0.00233637	1.02655	0.000978468	-0.331467	0.0863152	-0.130722	0.475489	-0.050587	0.759283	0.389595	0.0416349	0.297891	0.170747	-0.024841	0.879742	0.286811	0.0703689	0.328181	0.0436362	0.454477	0.0227171
CK1_CK1-Pl	CotAD_22935	-0.0421397	0.601732	0.0994163	0.230429	-0.00487433	0.951684	0.457198	0.00243704	0.549764	0.00233926	-0.00657167	0.955127	-0.0582543	0.616269	0.101148	0.356604	0.285985	0.100303	0.340951	0.0396625	0.19495	0.173673	0.181461	0.239701	0.336396	0.0500014	0.499344	0.0111092	0.518612	0.0166425	0.152054	0.180206	-0.190217	0.11985	0.170709	0.105654	0.243324	0.175727	0.267913	0.0763597	-0.0932593	0.509648	-0.225196	0.114885	0.0687187	0.654052	-0.0209793	0.897912
CK1_CK1-Pl	CotAD_53790	-0.0509263	0.498056	0.227662	0.0947393	-0.192485	0.0409939	0.566133	0.000669931	0.630067	0.000279761	-0.137821	0.204096	-0.176155	0.0965541	-0.124985	0.208327	0.576837	0.000969139	0.57869	0.0115662	-0.589569	0.000338076	-0.783006	0.000116984	-0.684854	0.000348805	-0.660023	0.00500122	-0.075316	0.789623	-0.246208	0.0477299	-0.167134	0.193197	-0.37487	0.0168293	0.04574	0.691393	-0.129108	0.341437	-0.136145	0.249152	-0.178711	0.178696	-0.249779	0.0656612	0.0732027	0.59051
CK1_CK1-Pl	CotAD_00231	-0.695226	3.17523e-05	-0.884168	1.54591e-05	-0.706786	0.000386908	-0.583899	0.000114637	-0.826	0.000838531	-0.562968	0.000349335	-0.751172	2.98112e-05	-0.235162	0.019341	-0.120876	0.39438	-0.551161	0.000233332	-0.662556	0.000595319	-0.3607	0.0256213	-0.277787	0.0602447	-1.17648	3.87229e-05	-0.809007	0.00136062	-0.361462	0.00973164	-0.335025	0.0180127	-0.920736	0.000158942	-0.631436	0.00211569	-1.0993	0.000133209	-0.611796	0.000830135	-0.158111	0.150179	-0.552419	0.000423014	-0.609352	0.000538803
CK1_CK1-Pl	CotAD_48667	-0.353633	0.00175999	-0.137986	0.0918194	-0.393204	0.00134394	0.293765	0.0206767	0.241104	0.0198372	-0.174878	0.113068	-0.243476	0.0404199	-0.247476	0.0206426	0.320021	0.126139	0.288045	0.138381	-1.92332	3.74518e-07	-1.71881	4.27755e-06	-1.72813	6.67508e-07	-1.73355	1.61152e-06	-1.44889	3.99009e-05	-0.327577	0.0281182	-0.543177	0.00462205	-0.439911	0.00908018	-0.484244	0.0361741	-0.36956	0.0405483	-0.559736	0.000812976	-0.592726	0.00161866	-0.503024	0.00250055	-0.529206	0.0151926
CK1_CK1-Pl	CotAD_12333	-0.060052	0.541259	-0.0370883	0.707394	-0.004103	0.965851	-0.012664	0.907459	0.202201	0.0651018	-0.042918	0.605655	0.0622423	0.413369	0.0901037	0.265079	0.211986	0.0633237	0.173203	0.0396964	-0.0961657	0.524948	-0.260053	0.0771216	-0.143079	0.28629	-0.181831	0.203685	-0.140107	0.363419	-0.099447	0.482337	-0.140543	0.217974	-0.126213	0.273929	-0.0682483	0.588929	-0.172668	0.218788	-0.112577	0.307075	-0.0965523	0.325043	-0.103705	0.331577	-0.00637	0.949096
CK1_CK1-Pl	CotAD_32629	-0.596177	6.34698e-05	-0.637331	0.000103297	-0.682164	7.71961e-05	-0.574269	0.000241894	-0.668336	0.0035949	-0.351176	0.00540782	-0.45049	0.000395205	-0.493717	0.000569496	-0.499583	0.0360803	-0.732948	1.74896e-05	-0.704202	2.57172e-05	-0.518967	0.000738617	-0.731928	4.24243e-05	-0.800938	2.40598e-05	-0.679102	0.000187919	-0.237404	0.045331	-0.125244	0.39442	-0.627628	0.00148409	-0.299181	0.0514903	-0.477185	0.0209219	-0.430248	0.00220142	-0.165251	0.112211	-0.47583	0.00130137	-0.299367	0.024616
CK1_CK1-Pl	CotAD_11101	0.264006	0.0362145	0.298603	0.05192	0.326351	0.00578048	0.506223	0.00235762	0.526042	0.00197562	0.18659	0.0492013	0.14365	0.112403	0.206762	0.0200855	0.449147	0.00225181	0.2539	0.0294506	0.251611	0.0356101	0.312714	0.0254523	0.316397	0.0115408	0.478955	0.00788351	0.718284	0.00483735	-0.139432	0.386363	-0.009461	0.944212	0.31929	0.0335637	0.667089	0.00739904	0.41178	0.0467138	-0.074123	0.624821	-0.0388757	0.774874	0.0631017	0.652489	0.354267	0.0391371
CK1_CK1-Pl	CotAD_34898	0.829599	0.00109509	1.14624	1.6681e-05	1.08803	4.17611e-06	1.55077	2.6935e-06	1.59354	1.63302e-05	0.633206	0.0021345	0.579437	0.000667368	0.816964	0.000548156	1.4554	1.38325e-05	1.83421	2.8976e-07	1.04112	1.63101e-05	1.22496	3.26539e-06	1.0543	2.15073e-05	1.24623	4.12149e-06	1.31661	1.47662e-05	0.444194	0.0468798	0.799958	0.000112322	0.534757	0.00518809	0.85612	0.000143889	0.712464	0.00323987	0.420718	0.00428547	0.848197	4.1869e-05	0.335445	0.0120595	0.645206	0.000765998
CK1_CK1-Pl	CotAD_50321	-0.126642	0.196878	-0.117731	0.196528	-0.27477	0.0738153	-0.271317	0.0171781	0.034792	0.725061	0.00311033	0.978178	-0.101641	0.28556	0.00439367	0.965968	-0.0547853	0.665748	-0.092025	0.281981	-0.442904	0.0024541	-0.389598	0.0157686	-0.3646	0.0070329	-0.377245	0.00804903	-0.131549	0.341375	-0.0973963	0.469579	-0.0887453	0.647991	-0.119357	0.453246	0.058205	0.737767	0.0918897	0.579117	-0.120478	0.262079	0.100733	0.426106	-0.0610837	0.613586	0.0831303	0.455756
CMGC_CDK-CCRK	CotAD_26057	0.270213	0.0186027	0.636727	0.000322549	0.469647	0.00106271	0.868883	9.7014e-05	0.847918	6.104e-05	-0.0431163	0.741469	-0.050957	0.605591	0.195614	0.0757986	0.609626	0.00203663	0.697237	0.000125917	0.302405	0.0194509	0.234593	0.0911569	0.249066	0.0677996	-0.0746447	0.523368	0.0643773	0.632296	-0.174113	0.369779	0.0315833	0.745376	-0.292002	0.0238444	-0.0600163	0.664763	-0.219135	0.139147	-0.138257	0.387499	0.078482	0.57298	-0.274047	0.0715816	0.023021	0.882513
CMGC_CDK-CDK7	CotAD_67858	0.347682	0.00127268	0.238453	0.0735755	-0.11141	0.233151	-0.506885	0.00421528	-0.958375	0.00126727	0.532056	0.00181566	0.219822	0.174148	-0.353063	0.0454826	-0.825496	0.0117368	-0.677353	8.41546e-05	0.66097	0.00645913	1.19111	8.05699e-05	0.577546	0.00612099	0.639672	0.00473632	-0.0285683	0.876278	1.15444	0.00052793	1.35123	7.15062e-06	0.870417	2.36793e-05	0.833798	0.000806491	0.993673	0.0014928	0.159595	0.384462	0.989121	0.00023663	0.787246	0.00270018	0.346717	0.0859987
CMGC_CDK-CDK7	CotAD_03147	0.0628117	0.660598	0.844442	0.000376302	0.439497	0.00583971	1.05484	4.63277e-05	0.934598	0.000366431	0.395107	0.0613361	0.21902	0.0462003	0.346611	0.0120179	1.07509	0.000580365	0.850535	0.000111758	0.231495	0.0261298	-0.181194	0.145185	0.359503	0.0443695	0.123341	0.326585	0.231237	0.0870237	0.0505237	0.763695	0.044335	0.691872	0.227561	0.0625238	0.585944	0.0075494	0.395774	0.0338958	0.347609	0.0330069	-0.0145543	0.914301	0.645135	0.00571806	0.493752	0.0120149
CMGC_CDK-CDK8	CotAD_34429	-0.111115	0.194193	-0.070843	0.35199	-0.16828	0.0776427	0.129986	0.154827	0.0140343	0.912368	-0.06668	0.563286	-0.117764	0.266049	-0.0133513	0.890566	0.128784	0.308919	0.061394	0.582155	-0.31551	0.0466386	-0.202072	0.224889	-0.226099	0.125618	-0.263151	0.08531	-0.046909	0.774845	-0.0339327	0.780218	-0.075819	0.554843	-0.177794	0.12481	-0.114274	0.461439	-0.343756	0.0354645	-0.0702373	0.544704	0.20965	0.111507	0.0409857	0.722653	-0.0844703	0.516322
CMGC_CDK-CRK7-CDK9	CotAD_52411	-0.639169	0.00087599	-0.79068	0.00178636	-0.875557	0.000173774	-1.56447	4.11774e-06	-2.4673	3.2727e-07	-0.612718	0.00404957	-0.44041	0.00871648	-0.841715	9.52071e-06	-2.05841	0.000219394	-2.43387	9.51163e-09	-0.281419	0.0763436	-0.481504	0.0288951	-0.346933	0.056527	-0.517849	0.00747768	-0.130415	0.472733	-0.0311553	0.853788	-0.1663	0.320356	-0.737943	0.00130745	-0.559834	0.0193341	-0.135485	0.429218	-0.479207	0.00607932	-0.259975	0.030714	-0.386737	0.00233384	-0.722513	0.00071368
CMGC_CDK-CRK7-CDK9	CotAD_21272	0.116826	0.412627	0.154092	0.315334	-0.321246	0.0262335	0.0192777	0.887078	-0.245347	0.0524417	-0.335557	0.0504207	-0.130356	0.340577	-0.350671	0.0399371	-0.516904	0.0194513	-0.695152	0.00109521	-1.07606	7.4811e-05	-0.918009	0.000258765	-1.11512	0.000165357	-1.22623	9.39136e-05	-0.867236	0.00116674	-0.292519	0.0413037	-0.365904	0.0192541	-0.729595	0.000464057	-0.782084	0.000298009	-0.823142	0.000345571	-0.139933	0.39916	-0.284133	0.0801663	-0.166519	0.255578	-0.298347	0.0929677
CMGC_CDK-CRK7-CDK9	CotAD_71947	0.00447667	0.95336	-0.229465	0.0524199	-0.313148	0.00662909	-0.127879	0.194427	-0.483963	0.00140776	0.129856	0.307315	-0.417998	0.00391102	-0.385667	0.00213653	-0.517859	0.099067	-0.725919	5.80393e-05	-0.05331	0.659831	-0.304392	0.0485077	0.190831	0.197299	-0.0549213	0.722154	0.210107	0.195265	-0.314523	0.135587	-0.167339	0.493368	0.035304	0.858381	-0.0133157	0.94223	-0.0462058	0.860156	-0.315385	0.0434672	-0.211148	0.120037	-0.208917	0.102713	-0.453813	0.0257769
CMGC_CDK-CRK7-CDK9	CotAD_01049	-0.339525	0.0019634	-0.136754	0.146702	-0.369839	0.00181692	-0.0477757	0.53127	-0.416716	0.000701993	0.204772	0.045759	0.0385463	0.651173	0.0924827	0.267526	-0.122069	0.280373	-0.302233	0.00890302	-0.153679	0.210899	-0.189089	0.135621	-0.231248	0.0427925	-0.0410777	0.696583	0.169993	0.21149	-0.40435	0.0257496	-0.170431	0.178088	-0.3463	0.0136964	0.0402497	0.75482	0.059553	0.673412	-0.368857	0.0301529	-0.0384473	0.745353	0.0525643	0.642652	-0.0198797	0.871694
CMGC_CDK-CRK7-CDK9	CotAD_41842	0.585129	9.61461e-05	0.790831	0.000128783	0.510898	0.000785025	0.604992	0.000508547	0.790235	9.78945e-05	0.390983	0.00328225	0.497671	0.000339239	0.470928	0.00064636	0.338515	0.038058	0.496384	0.000581365	0.432987	0.0012454	0.78972	8.49488e-05	0.822311	3.67486e-05	0.958795	1.61192e-05	0.778747	0.000105682	0.55538	0.0011774	0.773895	0.000279627	0.718237	0.000246732	0.802579	0.000248502	0.856108	0.000712928	0.446466	0.00408279	0.680504	7.23762e-05	0.596825	0.000149432	0.693432	0.000189625
CMGC_CDK-CRK7-CDK9	CotAD_51610	1.44028	2.70469e-07	1.769	0.000187066	2.07429	2.749e-07	0.627037	0.013487	2.09615	6.37518e-06	0.642879	0.00250151	1.63397	3.55269e-06	2.02601	1.33686e-07	0.594926	0.135408	1.30655	8.61015e-06	0.444035	0.0124711	1.10519	0.000261582	1.64109	1.85607e-05	3.41782	3.11021e-08	2.29225	0.000157143	1.09665	2.49329e-05	1.87669	1.00641e-05	2.67917	3.34838e-06	2.78016	6.66116e-08	3.42516	1.45827e-05	1.03135	6.08611e-05	1.31863	1.7217e-06	2.06257	3.74897e-08	3.25986	7.5201e-07
CMGC_CDK-CRK7-CDK9	CotAD_34259	-0.780055	2.34926e-05	-1.60152	1.78984e-06	-1.89087	7.51035e-07	-2.14822	1.10548e-07	-1.79842	1.57893e-06	-0.513899	0.00160081	-0.905317	1.47923e-05	-1.72074	1.68783e-07	-1.87476	4.4519e-06	-1.7916	1.28489e-07	0.326673	0.0623884	0.043917	0.786284	-0.502575	0.0153051	-1.36863	3.47524e-05	-1.42726	7.45389e-05	-0.027749	0.810818	-0.402477	0.0368572	-0.317001	0.0188051	-1.43684	3.80761e-05	-1.47825	3.43292e-05	0.124226	0.399083	-0.272825	0.0889253	-0.30237	0.0218949	-1.48066	8.09867e-07
CMGC_CDK-CRK7-CDK9	CotAD_50640	0.0687923	0.515676	0.0247343	0.739945	-0.102598	0.246211	0.145772	0.25363	0.220056	0.0127203	0.0977727	0.363297	-0.153584	0.0943201	0.122964	0.234598	-0.112413	0.298841	-0.019898	0.907644	-0.352124	0.02421	-0.154567	0.400208	0.0583463	0.753995	0.0231307	0.881196	0.0986277	0.580156	0.00881033	0.943616	-0.0237783	0.824094	0.319787	0.0511908	0.196676	0.174409	0.0259707	0.84528	0.027165	0.825141	0.115413	0.357849	0.131235	0.381539	0.245397	0.123762
CMGC_CDK-CRK7-CDK9	CotAD_64392	-0.2856	0.0141887	-0.155244	0.125715	-0.509586	0.000536219	-0.887243	0.00085703	-0.580012	0.0336188	-0.24207	0.0264914	-0.0701283	0.396785	-0.58452	0.00140507	-1.18286	0.000300907	-0.894333	0.000232822	-0.187102	0.203436	-0.499199	0.00665706	-0.328628	0.0314513	-0.648688	0.002986	-0.986394	0.000483672	-0.017621	0.868796	-0.102104	0.345961	-0.524688	0.0010414	-0.325376	0.0304766	-0.508919	0.0153974	-0.192499	0.108015	-0.42069	0.00158592	-0.622218	9.53669e-05	-0.636075	0.00307074
CMGC_CDK-CRK7-CDK9	CotAD_19973	-0.944845	2.69431e-06	-0.821793	2.36171e-05	-0.781557	3.68086e-05	-0.866041	1.93991e-05	-0.739445	0.00301968	-0.583163	0.000750856	-0.46961	0.000695072	-0.609024	0.000135002	-0.510364	0.010617	-0.69666	0.000239035	-0.878093	4.30809e-06	-0.794496	8.18049e-05	-0.741664	3.37973e-05	-0.934466	0.000175296	-1.09411	0.000201393	-0.047903	0.742712	-0.0639517	0.627916	-0.340672	0.0272404	-0.0982667	0.428289	-0.256366	0.138634	-0.52436	0.00273024	-0.588274	0.0014782	-0.563617	0.000612946	-0.65622	0.000640815
CMGC_CDK-CRK7-CDK9	CotAD_75205	2.21348	4.83072e-07	2.5586	1.71959e-06	2.74381	3.64893e-08	3.05812	1.95058e-08	2.48347	2.077e-07	2.80664	6.09343e-07	3.04744	3.75287e-09	3.60853	9.03902e-10	3.31279	1.23508e-06	2.74799	7.27896e-08	1.48429	1.33101e-06	2.11299	3.10206e-07	2.60217	5.35e-09	3.30869	1.25788e-08	3.37363	1.55493e-07	1.38436	7.78328e-05	2.55085	5.79319e-06	2.8748	5.97062e-07	3.57978	3.75426e-07	3.47429	6.43562e-06	1.39783	3.34817e-05	2.41232	6.89523e-08	2.81879	7.87443e-08	3.49426	2.08597e-08
CMGC_CDK-CRK7-CDK9	CotAD_20875	0.37652	0.00121529	0.889674	0.000909065	0.462139	0.0112176	1.36726	2.33998e-05	1.32155	0.000141326	0.499839	0.00136602	0.57513	0.000312603	0.706369	0.000188335	1.21939	0.000485194	0.935166	0.00510702	0.412529	0.00182918	0.622139	0.00715254	1.02921	6.91189e-06	1.14735	2.05342e-06	1.60979	3.21211e-05	0.288942	0.0785105	0.487681	0.0253276	0.901256	0.000150231	1.14861	0.000432417	0.744329	0.00305663	0.205599	0.182778	0.412789	0.0149964	0.813746	0.00024978	1.19712	7.67596e-05
CMGC_CDK-PITSLRE	CotAD_55993	-0.00997067	0.907818	0.211289	0.073768	-0.115834	0.282938	-0.123525	0.418179	0.139066	0.447995	0.007115	0.946571	0.0215387	0.860714	0.04287	0.660173	-0.284927	0.0455172	0.132775	0.171912	-0.152878	0.236637	0.000971333	0.994076	0.259481	0.0973432	0.464256	0.00237119	0.243926	0.059362	-0.077511	0.551071	-0.274623	0.0525057	0.282286	0.0570535	0.113366	0.530972	0.0904897	0.615945	-0.118856	0.468574	-0.336241	0.0676666	0.047809	0.77937	-0.163848	0.401613
CMGC_CDK-Pl	CotAD_56453	-2.63737	1.15008e-05	-4.39051	6.82909e-06	-4.29387	3.6263e-08	-6.72883	3.46994e-07	-7.73648	3.95209e-09	-2.04958	2.52763e-05	-2.9744	6.23758e-09	-5.09688	4.23087e-08	-6.77229	4.15873e-06	-6.98854	1.43989e-07	-1.14868	7.71031e-06	-1.83112	0.000231177	-3.51788	2.69949e-07	-4.19772	2.97809e-09	-6.9234	5.60553e-07	-0.798654	0.000304262	-2.1715	6.96038e-05	-3.03293	3.39322e-08	-5.40381	0.000112245	-5.97898	7.0215e-07	-0.665771	0.00368754	-1.83965	0.000105022	-2.02937	2.58154e-05	-5.4648	1.43023e-07
CMGC_CDK-Pl	CotAD_26108	0.369186	0.00168766	0.523083	0.00033289	0.4156	0.000691483	-0.343547	0.00183926	-0.343535	0.0139274	0.0668463	0.533148	0.172753	0.0634189	0.13668	0.131844	-0.313561	0.0177536	-0.302199	0.00802634	0.378173	0.00201964	0.398389	0.00356956	0.39878	0.00622777	0.66892	0.000136843	0.209302	0.169205	0.290816	0.0233057	0.351278	0.00891366	0.565262	0.00115737	0.432178	0.00343858	0.474485	0.00747415	0.0567423	0.581712	0.151295	0.14552	0.148473	0.141351	0.269223	0.0432709
CMGC_CDK-Pl	CotAD_29324	-0.182197	0.0516196	-0.392779	0.00145803	-0.210935	0.0344889	-0.887214	8.38962e-05	-1.08206	2.20489e-05	-0.343596	0.00374348	-0.351706	0.00193375	-0.341528	0.00861577	-0.779055	0.000855279	-1.02395	7.9205e-06	0.252945	0.0242211	0.148107	0.21987	0.169943	0.201712	0.346918	0.0175484	0.132687	0.264822	0.202826	0.095955	0.0697187	0.516088	0.0763103	0.460899	0.211755	0.120101	0.208454	0.179057	-0.152237	0.19859	0.034756	0.716474	-0.0993413	0.300623	-0.0587977	0.615435
CMGC_CDK-Pl	CotAD_46008	0.297502	0.0678729	-0.168328	0.205391	-0.440226	0.0170972	-0.978974	0.000143483	-0.753562	0.00105631	0.204629	0.18118	-0.0202997	0.849897	-0.494401	0.00188646	-0.97116	7.89939e-05	-0.582132	0.000481704	0.314713	0.0198549	0.132842	0.276339	0.117053	0.286897	-0.019704	0.86165	-0.507688	0.00214515	0.49576	0.0238471	0.19348	0.180979	0.374911	0.0851984	-0.239958	0.320202	-0.253651	0.0657643	0.428277	0.0141779	0.600685	0.00060813	0.600857	0.000193777	0.169395	0.134851
CMGC_CDK-Pl	CotAD_29110	-0.438874	0.0114883	-0.534924	0.00575881	-0.623799	0.00341108	-0.718489	0.00234468	-0.723859	0.00140229	-0.450451	0.000902888	-0.717992	1.28685e-05	-0.701522	1.54563e-05	-1.0927	1.70191e-05	-0.721207	2.47841e-05	-0.724829	0.0011711	-1.04822	0.000300868	-1.29523	2.59256e-05	-1.14968	0.000139448	-1.37458	5.5879e-05	-0.690924	0.000652254	-1.05938	0.000820926	-1.28523	1.31874e-05	-1.30218	1.76662e-05	-1.29342	0.000413988	-0.053417	0.669199	-0.414503	0.0130812	-0.529737	0.000854369	-0.73799	0.000291156
CMGC_CK2	CotAD_33576	-0.194336	0.10473	-0.596873	0.000693282	-0.684208	0.00020723	-0.439685	0.00738116	-0.586716	0.000390619	-0.451039	0.00339737	-0.339853	0.00114107	-0.694974	4.04815e-05	-0.532592	0.0192388	-0.51821	0.000436062	-0.33266	0.0189981	-0.260421	0.0699181	-0.604953	0.00103046	-0.491159	0.00678841	-0.40863	0.0162084	-0.325895	0.0113686	-0.317194	0.016271	-0.622286	0.000424125	-0.570998	0.00415289	-0.360664	0.0231175	-0.50188	0.00157531	-0.462197	0.00172315	-0.766883	0.000146224	-0.792788	0.000297644
CMGC_CK2	CotAD_33575	0.0875993	0.243129	0.0138133	0.913247	0.016904	0.819196	-0.160284	0.500712	-0.247946	0.0948664	0.373886	0.00557842	0.317866	0.00855776	0.120364	0.231939	-0.478138	0.363254	0.224497	0.0297987	-0.135917	0.346997	0.152808	0.283978	0.237103	0.142506	0.624437	0.00166259	0.551201	0.00650737	0.129159	0.333227	0.636685	0.000744445	0.571582	0.00138079	0.735132	0.000223433	1.05896	0.000616725	-0.22915	0.128693	0.229158	0.0641699	0.261326	0.041701	0.532274	0.00118991
CMGC_CK2	CotAD_73334	-0.138024	0.191466	-0.189025	0.0511577	-0.163032	0.242306	-0.257602	0.0338635	-0.080731	0.313318	-0.0302117	0.822535	-0.280978	0.0224309	0.010487	0.925287	-0.198264	0.180186	-0.104167	0.42481	-0.0408407	0.806387	0.0408317	0.812144	0.0658383	0.703698	0.273086	0.15499	0.205163	0.283243	0.0816903	0.501	-0.155634	0.213067	0.413864	0.0403788	0.164036	0.305742	0.0770035	0.613388	0.061873	0.580143	-0.232959	0.0864341	0.072915	0.489256	0.00880867	0.946205
CMGC_CK2	CotAD_65006	-0.146257	0.187306	0.387453	0.00790334	0.227706	0.0497086	0.738286	0.086743	0.294269	0.0609976	0.123151	0.421436	0.138981	0.345067	0.257489	0.117422	1.00187	0.0547902	0.235266	0.108493	-0.167898	0.264473	0.0556183	0.782519	0.245512	0.133603	0.403018	0.0242178	0.317405	0.0916659	-0.114983	0.413176	-0.209394	0.144939	-0.174159	0.151076	0.154068	0.228263	0.333138	0.0619194	0.090896	0.507545	0.141902	0.27068	0.362282	0.0288288	0.285787	0.0543298
CMGC_CK2	CotAD_19400	-0.195937	0.103157	0.140631	0.183775	0.014258	0.936173	0.791696	0.000379858	0.738133	0.000436349	-0.171256	0.200185	-0.0636443	0.563909	-0.015891	0.879583	0.501592	0.0790753	0.926314	0.00018353	-0.888752	0.000399914	-0.539881	0.004124	-0.512153	0.0131319	-0.285058	0.0451862	0.211352	0.234823	-0.290703	0.0267693	-0.023053	0.849799	-0.292474	0.0277587	-0.0471453	0.767028	0.196971	0.176829	-0.263325	0.0913256	0.304811	0.0193319	0.356901	0.00664084	0.396767	0.00721654
CMGC_CLK	CotAD_01895	-0.052554	0.553099	0.273312	0.0162127	0.152485	0.139709	0.361519	0.0463303	0.703318	0.00068588	0.124676	0.342675	0.111991	0.202431	0.258903	0.0258489	0.651613	0.0818645	0.447058	0.0142973	0.73367	0.000614773	0.290663	0.0747697	0.763287	0.000472181	0.805722	0.00045544	0.629835	0.00333775	-0.322337	0.0718687	-0.530346	0.0177364	-0.0298893	0.851208	0.138454	0.451329	0.380725	0.107778	-0.235226	0.112427	-0.184765	0.23626	0.000707667	0.996248	0.136835	0.344721
CMGC_CLK	CotAD_65705	-0.657723	0.000295438	0.497534	0.000575743	0.13001	0.114247	0.786808	0.00716014	1.05865	0.000436322	-0.0731	0.702084	0.0323163	0.804266	-0.002693	0.986825	1.6495	0.00120747	1.23917	0.000156211	-0.740095	0.00186785	-1.45875	9.51567e-05	-0.775056	0.000259658	-1.06075	9.06776e-05	-0.798007	0.000735597	-1.41121	2.74613e-05	-1.27232	5.36701e-05	-1.32429	2.95549e-05	-1.01187	0.00250958	-0.792651	0.00293195	-0.255091	0.174109	-0.802395	0.000224388	-0.737662	0.000375569	-0.339474	0.071454
CMGC_CLK	CotAD_00193	-1.43654	4.6436e-05	-1.82312	4.28888e-06	-1.60734	4.26423e-05	-1.72423	6.45804e-06	-1.81837	6.02208e-05	-1.11107	1.69898e-05	-1.14329	3.79755e-06	-1.45674	3.40216e-07	-1.15152	9.32369e-05	-1.25239	3.8938e-05	-0.668799	0.000435848	-0.961475	0.000127785	-1.11705	1.28868e-05	-1.73324	1.39225e-06	-1.60588	5.00937e-06	-0.878024	0.00230013	-1.23375	0.000275467	-1.74503	3.98474e-06	-2.06666	6.88381e-06	-1.98042	4.76231e-05	-0.892159	0.000160399	-1.19901	1.78004e-06	-1.5397	1.50853e-06	-1.70447	3.29726e-07
CMGC_CLK	CotAD_58070	-1.1659	8.67121e-05	-1.63091	7.2517e-05	-1.46788	9.40106e-05	-1.67812	1.46541e-06	-1.85925	0.000243072	-0.80659	4.78202e-05	-0.902557	4.96916e-05	-1.07946	6.08635e-06	-1.46736	2.84447e-05	-1.55132	6.11676e-07	-0.507137	0.00137738	-0.786052	0.000453386	-0.723768	0.00145361	-1.32602	3.90762e-06	-1.24037	2.66985e-05	-0.625401	0.00942314	-0.765277	0.00172834	-1.38918	1.89424e-05	-1.52552	5.55688e-05	-1.26681	8.14561e-05	-0.856723	0.000190559	-0.89421	2.96647e-05	-1.32943	5.05229e-07	-1.30503	7.26967e-06
CMGC_CLK	CotAD_17901	0.0157917	0.826387	0.267049	0.013602	0.0996173	0.206411	0.285587	0.0396519	0.458438	0.00526417	0.146506	0.196476	0.14282	0.113912	0.0779337	0.475695	0.326251	0.0493148	0.520311	0.000660758	-0.17391	0.192279	-0.132302	0.383146	-0.078938	0.560239	0.0851843	0.531461	-0.0534767	0.72136	0.168324	0.201196	0.161466	0.151954	0.256337	0.0638779	0.29491	0.0220492	0.374295	0.0357464	-0.184893	0.21966	-0.106418	0.404855	-0.114566	0.372246	-0.0329507	0.805894
CMGC_DYRK-PRP4	CotAD_30991	0.00650233	0.935461	0.0806627	0.387876	-0.0707475	0.46726	-0.0691167	0.428149	0.596301	0.00146528	0.0340563	0.716226	0.0867393	0.298094	0.0719627	0.454847	-0.0599607	0.600459	0.471536	0.00063041	-0.417013	0.0114212	-0.398693	0.0250693	-0.306887	0.0612808	-0.196909	0.19416	0.0210377	0.890726	-0.094541	0.379836	-0.0713823	0.531763	0.084854	0.421468	0.244826	0.0730152	0.0209803	0.879181	0.119792	0.298088	-0.179097	0.0912806	0.0429927	0.682842	0.094869	0.43158
CMGC_DYRK-PRP4	CotAD_22320	-1.22873	9.95307e-06	-1.49715	0.000604345	-1.42658	0.000262819	-0.166917	0.346261	-0.554033	0.00109703	-1.04608	2.41687e-05	-0.797367	5.14878e-05	-0.893725	3.41877e-05	0.168493	0.356057	-0.330916	0.0105601	-0.615149	0.000682273	-1.4469	6.97305e-05	-1.75987	8.11264e-06	-2.19403	8.32416e-07	-2.03624	8.28496e-06	-0.669805	0.00444327	-1.40629	8.07628e-05	-1.63997	0.000247155	-2.41805	0.000277691	-1.55134	0.00689043	-0.494121	0.00160255	-1.03232	1.30912e-05	-1.77496	1.16408e-07	-2.3755	3.01718e-08
CMGC_DYRK-PRP4	CotAD_17836	-0.984524	5.53281e-06	-1.23324	3.13045e-06	-1.15836	1.04693e-05	-1.21841	1.57393e-05	-1.09653	4.19822e-05	-0.866956	0.000131546	-0.829961	2.01879e-06	-0.895556	9.20324e-06	-0.810505	0.000823996	-1.09947	8.91329e-06	-0.651105	7.80361e-05	-1.0571	4.13434e-06	-0.785964	2.35213e-05	-0.902629	2.21307e-05	-0.777817	0.000117346	-0.690814	0.000184882	-0.9705	3.39627e-05	-1.08867	8.88675e-05	-1.05356	1.99468e-05	-0.964003	0.000480253	-0.512043	0.000670743	-0.871695	1.4981e-05	-0.91396	5.14478e-06	-0.958229	1.3155e-05
CMGC_DYRK-PRP4	CotAD_54943	-1.00801	0.000101117	-1.16803	8.66911e-05	-1.2106	1.86506e-05	-1.10618	2.75883e-05	-1.19153	0.00185126	-0.894304	0.000171492	-0.921102	5.62166e-05	-1.46339	1.29445e-07	-1.0871	0.000523816	-1.04192	8.95336e-06	-0.382248	0.00631683	-0.444066	0.0219438	-0.933864	3.39622e-05	-1.11571	5.41731e-06	-0.963483	0.000223355	-0.248415	0.146826	-0.572219	0.00269526	-0.80416	0.000403631	-1.19164	0.000126477	-1.39703	4.66315e-05	-0.687553	0.000139307	-0.693005	0.000125897	-0.824415	1.50917e-05	-1.32251	2.29394e-06
CMGC_DYRK-PRP4	CotAD_26468	-0.793855	0.000178521	-1.36228	1.89676e-05	-1.1319	9.14753e-05	-1.07273	1.35254e-05	-1.24059	1.40177e-05	-0.798706	0.0012636	-0.962067	0.000108272	-1.25758	1.78841e-05	-0.815593	0.00287504	-1.09906	0.000111924	0.124748	0.27517	-0.242312	0.132219	-0.274019	0.0365016	-0.666534	0.00204733	-0.356352	0.130134	-0.855253	0.00958573	-0.817012	0.000690169	-1.01783	0.000141694	-1.6126	1.08496e-05	-1.06308	0.000359395	-0.993012	3.25444e-05	-0.901113	5.28917e-05	-1.37711	2.30229e-06	-1.4747	4.50992e-06
CMGC_DYRK-YAK	CotAD_60890	0.437536	0.000897549	0.5955	0.000308822	0.699281	0.00025826	0.854719	1.73786e-05	1.24354	1.85939e-06	0.419491	0.00282362	0.640911	3.62946e-05	0.953294	1.4869e-06	0.932745	4.89564e-05	1.0317	2.87553e-06	-0.0879633	0.39094	0.156256	0.247261	0.642444	0.000563272	0.94254	4.5007e-05	1.00212	8.39752e-05	0.134626	0.234732	0.25674	0.0359497	0.702914	0.000150852	0.963432	0.000100204	1.05584	0.00014093	0.072654	0.518746	0.198589	0.0968859	0.505935	0.000756365	0.827904	7.02718e-05
CMGC_GSK	CotAD_20244	-0.3651	0.00488902	-0.213855	0.0265009	0.0132682	0.860477	-0.305466	0.00606104	-0.568309	0.000843658	-0.108209	0.265384	0.102837	0.463487	0.150352	0.0991701	0.0608247	0.696206	-0.189884	0.0527706	0.0225743	0.799422	-0.05561	0.640809	0.175642	0.123008	0.581881	0.000297868	0.462247	0.0026806	-0.414599	0.0234198	-0.024888	0.860233	-0.145887	0.300567	0.236457	0.157196	0.575935	0.026038	-0.46005	0.0360679	-0.0940507	0.441843	-0.104794	0.383783	0.0495023	0.705933
CMGC_GSK	CotAD_33066	-0.860509	9.7765e-06	-0.656648	0.000102116	-0.635096	5.91967e-05	-0.126834	0.105891	-0.0509513	0.458941	-0.697068	5.01945e-05	-0.473716	0.000418047	-0.632668	3.7242e-05	-0.253835	0.0312021	-0.0404397	0.578801	-0.596891	8.82203e-05	-0.822682	7.99286e-05	-0.812498	2.7266e-05	-0.772414	6.91689e-05	-0.646757	0.00033181	-0.268081	0.0245226	-0.581526	0.00122994	-0.739528	6.523e-05	-0.682174	0.000266817	-0.363628	0.019425	-0.397113	0.0107667	-0.740596	0.000137921	-0.877044	3.76122e-05	-0.708216	0.000389508
CMGC_GSK	CotAD_43639	-0.67803	0.000234285	-0.564909	0.000135215	-0.400478	0.00075308	-0.425966	0.0124996	-1.01301	2.23977e-06	-0.213742	0.063325	-0.0605287	0.62593	-0.242183	0.0276671	-0.834446	0.0100359	-0.916822	3.21966e-05	-0.475876	0.00781498	-0.467807	0.0183804	-0.547074	0.000797213	-0.165732	0.142307	-0.0952983	0.512677	0.00833033	0.9617	0.117067	0.349258	-0.333699	0.00742229	0.254778	0.0476142	0.63155	0.00149527	-0.330535	0.0460492	0.065471	0.634732	0.00382133	0.977685	0.215086	0.149799
CMGC_GSK	CotAD_05546	-0.62916	0.000530858	-0.944582	1.71106e-05	-0.946634	0.000108538	-0.41364	0.00395825	-1.29261	1.13543e-05	-0.0830893	0.420035	-0.347156	0.0150515	-0.767413	3.26791e-05	-0.899429	0.00100793	-1.02538	3.86194e-06	0.22228	0.234623	-0.0797227	0.647508	0.0238303	0.881851	-0.0965033	0.563497	-0.23085	0.299009	-0.468179	0.00224137	-0.144197	0.294679	-0.323365	0.0159954	-0.192665	0.11116	-0.312707	0.0787788	-0.77783	0.00214949	-0.409777	0.0178926	-0.582653	0.000695503	-0.66546	0.00117527
CMGC_GSK	CotAD_23495	0.633821	0.000139796	1.24213	3.24774e-05	1.62332	1.13502e-06	2.87971	1.42859e-07	1.67896	4.15578e-06	1.06931	5.35992e-06	1.36983	2.5121e-07	2.35636	1.60209e-09	2.51817	6.90008e-05	1.95591	1.57956e-08	0.514475	0.0219999	1.00071	0.000125517	1.55566	4.43916e-06	2.61258	2.06756e-07	3.79441	2.72191e-08	0.470436	0.0294141	1.09167	0.004109	1.51794	7.51213e-06	2.92545	8.81327e-08	3.41456	1.26148e-05	0.0404207	0.83106	1.07461	7.57255e-05	1.58766	5.50817e-07	2.1715	3.71992e-07
CMGC_GSK	CotAD_32548	0.0503437	0.563277	-0.482289	0.00353866	-0.122032	0.147108	-0.0937083	0.514653	-0.0857647	0.277136	-0.147034	0.386876	0.140749	0.240357	0.293169	0.0314222	0.073712	0.712429	0.030072	0.81963	-0.319821	0.00947843	-0.432101	0.00308839	-0.190495	0.0959267	-0.173402	0.331408	0.175948	0.260571	-0.0722267	0.696629	-0.169165	0.284193	-0.517431	0.0108466	0.3618	0.0336099	-0.192232	0.473205	-0.521438	0.00171006	-0.469452	0.00120889	-0.807959	5.42733e-05	-0.203594	0.254488
CMGC_GSK	CotAD_20243	-0.423319	0.000298065	-0.577471	8.04292e-05	-0.328975	0.00270585	-0.420131	0.00197068	-0.44058	0.00544903	-0.253069	0.0195945	-0.0240113	0.777251	-0.0594413	0.439863	-0.181737	0.290792	-0.373154	0.00109339	-0.495055	0.000536361	-0.546864	0.00223624	-0.229723	0.0576176	-0.209533	0.0799384	-0.0934417	0.403472	-0.395445	0.0159015	-0.19609	0.108427	-0.178541	0.173933	0.145643	0.210341	0.0216332	0.868886	-0.338185	0.0353061	-0.201261	0.0712787	-0.133198	0.209145	0.051526	0.646084
CMGC_GSK	CotAD_05659	0.150267	0.29469	0.999481	1.96424e-06	0.906837	3.1896e-05	2.06858	1.70622e-05	1.57345	7.8136e-06	0.685494	0.0180801	0.591358	0.00238398	1.13573	0.000493958	1.8845	0.000196204	1.45041	1.40537e-05	-0.169117	0.103651	-0.105565	0.398365	0.464326	0.00353365	0.588325	0.000407306	0.794304	0.00132837	-0.049486	0.83259	0.071876	0.704682	0.595704	0.0234414	1.12759	0.000373196	1.18606	0.00146418	0.0984773	0.424088	0.0338633	0.735289	0.747776	5.24756e-05	0.953173	1.82555e-05
CMGC_GSK	CotAD_53331	-1.01818	2.63006e-06	-0.840941	1.4064e-05	-0.627923	8.61735e-05	-0.557045	0.00424967	-0.253562	0.0238019	-0.689979	3.92636e-05	-0.407992	0.00102433	-0.341697	0.00215183	-0.324776	0.0376173	-0.276981	0.00790006	-0.820686	1.02166e-05	-0.950937	1.76358e-05	-0.693177	8.5542e-05	-0.736311	0.000100711	-0.546276	0.000737538	-0.802256	0.000503086	-1.09636	0.00017278	-0.962885	0.000597496	-0.528265	0.00276997	-1.08615	0.000479087	-0.867976	3.45466e-05	-1.08143	1.21973e-06	-0.923045	5.93724e-06	-0.829368	3.76525e-05
CMGC_GSK	CotAD_15427	-0.0946603	0.445243	1.11555	6.65171e-05	0.353468	0.0242708	1.87174	1.78806e-06	2.12505	7.78902e-07	0.0545437	0.533593	0.340562	0.00565412	0.151442	0.158626	1.61199	0.000189653	1.8597	0.000121869	-1.46942	3.84922e-07	-1.56711	4.04721e-06	-1.2485	2.14989e-05	-1.30649	5.05122e-05	-0.759796	0.000472936	-0.565305	0.0341963	-0.650304	0.0215502	-0.636274	0.0234566	-0.031601	0.890036	-0.799699	0.0276717	-0.36905	0.0274297	0.00226167	0.987815	0.022478	0.886637	0.205128	0.196789
CMGC_MAPK	CotAD_63338	-0.56797	0.000115543	-0.764379	4.00077e-05	-0.742613	5.94731e-05	0.518004	0.000255853	0.38012	0.00391042	-0.276607	0.0440569	-0.140817	0.119905	-0.207384	0.0577643	0.790687	0.00114503	0.679758	8.16839e-05	-0.464187	0.00195993	-0.549831	0.000807396	-0.522408	0.000736724	-0.628937	0.000442458	-0.0429957	0.801957	-0.348712	0.0534306	-0.535206	0.00227964	-0.38836	0.0200213	-0.66095	0.00143444	-0.530149	0.00589395	-0.383675	0.0857576	-0.676787	0.00116069	-0.541275	0.00841632	-0.563495	0.00280586
CMGC_MAPK	CotAD_64049	0.308106	0.00177973	0.365965	0.00187215	0.364716	0.00169926	0.214793	0.0188084	0.562477	0.00103098	0.247439	0.0353559	0.262734	0.0149006	0.150499	0.103313	0.127279	0.310893	0.205294	0.14292	0.216494	0.0864022	0.152802	0.284304	0.40449	0.0259844	0.386524	0.029513	0.481962	0.0175351	0.105205	0.435664	0.183446	0.0945465	0.323155	0.0536844	0.385543	0.00688782	0.449845	0.0099166	0.246514	0.0673534	0.0922963	0.432283	0.305339	0.0119088	0.145647	0.214459
CMGC_MAPK	CotAD_19088	-0.948293	1.86254e-06	-0.923429	1.08371e-05	-0.587758	0.000118159	-0.292303	0.00729834	-0.430723	0.00588943	-0.900811	5.60382e-06	-0.893329	5.01369e-06	-0.692124	1.87743e-05	-0.491529	0.00355489	-0.500236	0.000219426	-0.680489	0.000170288	-1.07125	2.0806e-05	-1.03606	4.7446e-06	-1.17429	3.89024e-06	-1.22955	1.78818e-05	-0.581703	0.00216976	-0.789434	0.00049508	-1.74686	0.000136998	-0.805573	0.000484497	-1.64485	1.72038e-05	-0.811172	3.93295e-05	-0.815518	1.15341e-05	-1.34012	2.24113e-07	-0.707439	0.0001463
CMGC_MAPK	CotAD_09571	2.21111	2.75582e-06	2.87319	6.65105e-05	3.8518	1.13092e-05	2.68901	3.04727e-07	4.11426	9.53135e-07	1.81065	4.69817e-06	2.93612	1.34709e-08	2.83668	3.90109e-09	2.02122	0.000155166	2.97915	7.37098e-08	1.17478	2.88041e-05	2.11946	5.6125e-07	2.44058	2.85778e-08	5.04202	1.4187e-07	4.4422	4.40187e-06	1.20159	0.000116433	2.88123	0.000924589	3.45733	8.19529e-05	4.01856	2.13311e-07	4.78444	2.70461e-06	1.28409	0.000205403	1.82277	9.55841e-07	2.20788	4.92739e-07	4.47864	2.78742e-05
CMGC_MAPK	CotAD_01707	0.403888	0.00940856	1.35338	0.000342295	1.43083	0.00051558	2.07332	3.62102e-05	3.6588	1.1176e-06	0.484621	0.00432995	0.872932	9.21386e-05	0.839916	0.000680326	2.02531	0.00110225	2.80551	8.4689e-07	0.216826	0.176272	0.746603	0.00215306	0.970841	0.000114655	2.47537	2.4435e-06	2.8151	6.16229e-05	0.562822	0.00128592	1.21996	0.0244095	1.78781	0.00120844	2.16042	2.88428e-07	2.17515	1.97064e-05	0.708778	0.000334645	0.786245	0.000167712	1.0486	1.44568e-05	2.59405	0.000271325
CMGC_MAPK	CotAD_66205	-1.35775	3.64919e-05	-1.83954	1.61712e-05	-1.83367	2.51269e-07	-0.967447	5.08668e-05	0.0181663	0.95313	-0.959016	7.63763e-05	-0.789663	3.81862e-05	-1.377	1.6099e-07	-0.735071	0.00879816	-0.077602	0.425788	-1.01632	4.63576e-06	-1.11558	1.23996e-05	-1.63204	4.10433e-06	-1.50669	4.37432e-06	-1.04532	0.000435549	-0.473596	0.00394528	-0.812655	0.000342884	-0.914851	0.00034743	-1.37069	2.77719e-05	-1.0004	0.000246724	-0.603703	0.00152095	-0.97783	2.96418e-05	-1.16244	1.55042e-06	-1.64514	2.8621e-05
CMGC_MAPK	CotAD_63558	-0.317291	0.00586156	-0.341951	0.00128359	-0.193933	0.0233707	0.225853	0.0140839	0.36515	0.00250664	-0.114477	0.343234	-0.0824617	0.35057	-0.202174	0.0585422	0.330164	0.0265308	0.395497	0.00207144	-0.240435	0.0198801	-0.163064	0.151305	-0.259322	0.0262908	-0.0739587	0.421345	-0.196266	0.115125	-0.319834	0.0197511	0.00524167	0.965624	-0.07341	0.481583	-0.129857	0.388301	-0.0831907	0.537925	-0.444653	0.00759457	-0.134461	0.222521	-0.124593	0.26654	-0.101964	0.377264
CMGC_MAPK	CotAD_56362	-0.898038	0.000314312	-1.13701	2.14738e-06	-1.21141	1.99546e-05	-1.08489	4.19477e-05	-0.72919	0.000802921	-0.683035	0.00226124	-0.569768	0.000868213	-1.50648	1.83319e-06	-0.678173	0.000986898	-0.729185	7.79713e-05	-0.544949	0.00356632	-0.396086	0.0429321	-0.641903	0.00178535	-0.715792	0.00195651	-0.794818	0.003971	-0.292229	0.0301876	-0.100128	0.472743	-0.3438	0.0125611	-0.770335	0.000342128	-0.80826	0.000681349	-0.763921	4.55719e-05	-0.602874	0.000118978	-0.736136	0.000238389	-1.01122	9.07346e-05
CMGC_MAPK	CotAD_29572	3.58207	9.47381e-09	3.80911	1.06633e-07	3.66104	1.31999e-08	2.69069	1.44158e-08	3.12378	4.11152e-06	3.12486	5.35614e-08	3.35838	2.44463e-09	3.53654	1.40222e-09	2.70934	1.76144e-06	2.87684	2.90262e-08	3.26246	1.36851e-08	3.72853	2.18521e-09	4.34501	2.85757e-10	4.73476	5.98252e-10	4.49543	5.12435e-09	2.63819	6.23911e-06	3.66896	2.40578e-06	4.4187	1.4268e-07	4.43031	1.91766e-07	4.35048	1.00721e-05	3.02551	1.40124e-06	3.57695	1.12817e-08	4.0676	9.19951e-10	4.43285	1.01946e-08
CMGC_MAPK	CotAD_50152	-0.328792	0.00980128	-0.412544	0.00077716	-0.145552	0.0720659	-0.395465	0.000847423	0.59705	0.000198866	-0.34974	0.00804287	-0.474964	0.000504535	-0.446494	0.000396843	0.0444033	0.783919	0.195051	0.0430983	-0.105905	0.40768	-0.669584	0.000240605	-0.477529	0.00318134	-1.02758	5.7148e-05	-0.889578	7.68365e-05	-0.665144	0.0116429	-0.375243	0.221967	-0.68146	0.00140547	-0.454643	0.00562405	-1.3744	0.000407582	-0.369096	0.00987037	-0.426423	0.0020229	-0.626138	0.000254302	-0.144381	0.340436
CMGC_MAPK	CotAD_61841	-0.32717	0.0102686	-0.792493	4.75287e-05	-0.251778	0.188626	-0.551683	0.00542784	0.50136	0.00548583	-0.783494	0.000185493	-0.900876	3.17697e-05	-0.603257	0.000443617	-0.956564	0.000591039	0.135538	0.29271	-0.339211	0.0203768	-0.947024	0.000347385	-0.921701	0.00083835	-1.18589	4.26146e-05	-0.757041	0.000615761	-0.63593	0.0267128	-0.251599	0.570853	-0.880488	0.00878861	-0.540261	0.0562958	-1.12063	0.00848834	-0.579873	0.00278076	-0.406912	0.018314	-0.85061	0.000124785	-0.285685	0.072686
CMGC_MAPK	CotAD_55518	-2.28666	3.21634e-07	-1.48904	5.06506e-06	-1.54906	6.121e-07	-1.07321	0.000183937	-1.33139	1.03412e-05	-1.9199	8.3873e-08	-1.34243	5.61598e-07	-1.77675	1.11514e-07	-0.684715	0.0268958	-1.04911	7.76864e-06	-0.886799	0.000102171	-1.98566	5.24125e-06	-1.55637	7.76098e-05	-1.38034	5.85684e-05	-2.44699	6.51114e-08	-1.82788	2.81906e-06	-2.01499	1.99166e-05	-2.65834	1.42603e-05	-1.98481	1.98958e-05	-2.38856	6.82506e-06	-1.86003	1.18029e-06	-2.33005	5.17782e-08	-2.69358	4.06336e-08	-2.2348	2.7542e-07
CMGC_MAPK	CotAD_56645	-0.765643	1.43475e-05	-1.44092	1.6844e-06	-1.44007	8.70081e-06	-0.380569	0.00364881	-0.355152	0.013438	-0.905785	2.0783e-05	-1.46478	1.55764e-07	-1.76646	5.41568e-08	-0.286213	0.0706136	-0.386054	0.00245796	-0.185608	0.0605605	-0.572697	0.000338637	-0.817456	2.37907e-05	-1.24559	1.42375e-06	-1.48461	2.01073e-06	-0.880302	0.00010858	-0.88766	0.000247072	-1.16173	9.83701e-05	-1.81723	2.07393e-05	-1.82803	2.34155e-05	-0.441889	0.0202772	-0.661718	0.000444296	-1.04253	1.78662e-05	-1.3505	2.9374e-05
CMGC_MAPK	CotAD_01246	-0.319089	0.00232913	-0.424987	0.000632423	-0.427087	0.00374049	-0.482297	0.000887228	-0.179588	0.173272	0.0798527	0.404188	0.201531	0.0326933	-0.184494	0.0597897	0.062122	0.598021	0.09932	0.25241	-0.563883	0.000186394	-0.254398	0.0755855	-0.126252	0.239064	-0.306113	0.0181439	-0.798194	0.000511561	-0.049553	0.670601	-0.00983867	0.934972	0.329675	0.047597	-0.244575	0.0817608	-0.373177	0.0356866	-0.229999	0.113118	-0.245677	0.0343444	0.0597643	0.556753	-0.354012	0.0203816
CMGC_MAPK	CotAD_11508	0.136786	0.127534	0.641156	0.000375185	0.403874	0.00401142	0.667855	0.000112189	0.445423	0.00443653	0.276388	0.013116	0.154913	0.201252	0.352574	0.00597857	0.681001	0.000689697	0.258888	0.0487079	-0.267816	0.0998625	0.136097	0.416194	0.36834	0.0439784	0.134233	0.374842	0.0335737	0.843618	-0.240467	0.105869	0.169995	0.32192	0.197838	0.127154	0.889188	0.000450037	0.111802	0.451578	-0.136111	0.41822	0.111168	0.384295	0.437707	0.0128687	0.421608	0.0128129
CMGC_MAPK	CotAD_53696	-0.0928767	0.46317	-0.291776	0.0361513	-0.198345	0.0666247	0.0207967	0.913511	0.171395	0.0446182	-0.0601383	0.707632	-0.29654	0.0770655	-0.00431567	0.977195	-0.0965667	0.668301	-0.031028	0.86024	0.0620007	0.559488	0.229239	0.131884	0.414254	0.00556714	0.423575	0.00409876	0.399684	0.0106986	-0.342104	0.0430904	-0.400212	0.00609696	-0.0630537	0.585873	-0.0100097	0.953103	-0.21528	0.223723	-0.163071	0.261089	-0.300786	0.0458259	-0.08728	0.39012	-0.0497467	0.653361
CMGC_MAPK	CotAD_13472	-0.105289	0.232614	0.0627273	0.509818	-0.117649	0.164217	0.208701	0.103225	0.054198	0.656278	-0.0286673	0.783579	-0.102781	0.220114	0.130911	0.251765	0.402355	0.0552953	0.144638	0.276617	-0.486357	0.0434497	-0.775387	0.00540627	-0.516541	0.02894	-0.738439	0.0104506	-0.631586	0.0433263	-0.431387	0.0141646	-0.448054	0.0392934	-0.587721	0.00124243	-0.226799	0.142713	-0.341847	0.0522347	-0.249292	0.129889	-0.627433	0.000682989	-0.332614	0.0215973	-0.232181	0.146166
CMGC_MAPK	CotAD_54105	0.075805	0.440849	-0.168095	0.14249	-0.0537892	0.673877	0.091358	0.419057	0.0622157	0.698244	0.00814233	0.960121	-0.0862213	0.494502	0.274286	0.0325188	0.145998	0.274797	0.00921233	0.948316	-0.304198	0.0340135	-0.089167	0.562962	0.0234827	0.859163	0.108068	0.425355	-0.0404017	0.772292	0.0314443	0.81422	-0.084791	0.460885	0.105315	0.484689	0.347172	0.0577917	0.0736743	0.607975	-0.108707	0.461201	0.0924457	0.504671	0.112496	0.408941	0.222067	0.13861
CMGC_MAPK	CotAD_27603	-0.0810117	0.415134	-0.0645543	0.512779	-0.19558	0.0692738	0.552126	0.00225507	0.920652	3.69609e-05	-0.316336	0.0120901	-0.323496	0.0120819	-0.267746	0.0376224	0.0660813	0.672	0.557767	0.128341	-1.05715	4.77405e-05	-0.966536	0.000130789	-1.3286	1.20042e-05	-1.14201	0.00052227	-1.04468	0.000360734	-0.50274	0.013194	-0.686751	0.00224978	-0.673982	0.00166339	-0.66707	0.00213328	-0.736234	0.00535895	-0.0699017	0.673276	-0.248506	0.182341	-0.224381	0.104728	-0.158673	0.317795
CMGC_Pl-Tthe	CotAD_00441	-0.392374	0.000586076	-0.088589	0.347278	0.0460327	0.530005	0.638511	0.000149729	0.859953	2.38782e-05	-0.273844	0.0691935	-0.166983	0.0513562	0.0868773	0.311449	0.991101	0.000248208	0.877888	7.40515e-06	-0.723867	2.62801e-05	-0.535461	0.00087928	-0.352442	0.0156722	-0.179581	0.128997	-0.158944	0.154289	-0.309306	0.0118952	-0.143806	0.231433	-0.101678	0.330823	0.129001	0.244473	0.038637	0.81324	-0.464794	0.00269847	-0.402497	0.00497265	-0.197707	0.1148	-0.0236127	0.838371
CMGC_RCK	CotAD_01008	1.50831	2.05061e-07	2.00305	7.62948e-07	1.9568	6.24577e-06	1.71167	1.29594e-05	1.6053	4.94352e-07	1.71779	9.09439e-08	2.17731	7.03726e-09	2.47056	5.78748e-09	1.41538	0.001704	1.30819	1.14116e-06	0.913744	5.93171e-06	1.51412	9.89588e-07	2.04155	2.24961e-08	2.85474	4.25935e-09	3.01901	1.61094e-08	0.797643	0.00236126	1.31117	2.28944e-05	2.14399	8.08727e-07	2.87446	2.7955e-07	3.00516	3.78434e-06	0.672582	0.00050617	1.34835	2.11113e-06	1.8493	1.00612e-07	2.68482	8.66222e-08
CMGC_RCK	CotAD_17624	1.01409	0.000131217	1.39995	0.000137076	1.10486	0.000368626	1.79342	9.6192e-06	1.15039	0.000170513	1.93382	4.73458e-08	1.80164	2.97203e-07	1.67292	2.90653e-08	1.56917	0.000275467	1.6639	6.26719e-08	1.6152	2.22952e-05	2.15365	1.9317e-06	2.65842	2.65863e-07	3.4252	1.53285e-07	3.36643	2.54278e-07	0.0321043	0.860238	1.20553	3.67986e-05	1.86647	1.75174e-05	2.34794	4.69756e-07	2.4672	9.71198e-05	0.326039	0.0376613	1.38604	1.64163e-05	1.93151	1.60945e-07	2.4346	2.78165e-08
CMGC_RCK	CotAD_42844	0.152234	0.205698	1.19844	2.89694e-05	0.321743	0.0442773	1.49636	1.96518e-06	2.10327	5.31104e-05	0.576958	0.000382568	0.728977	1.64862e-05	0.927776	5.83465e-06	1.83959	7.85886e-05	2.08403	1.20442e-07	-0.346005	0.0467823	-0.401781	0.0581992	0.452142	0.0226405	0.931303	0.00104865	1.13127	0.000380225	-0.0192587	0.858366	0.125416	0.302578	0.566463	0.00219156	1.41992	8.81212e-06	1.15496	0.000308943	-0.133287	0.415995	0.264025	0.0521876	0.698892	0.000861471	1.47594	6.57097e-06
CMGC_SRPK	CotAD_34839	0.0376763	0.605425	-0.0536067	0.642651	0.00468783	0.95369	0.392474	0.00416222	0.405648	0.127397	0.376534	0.00670414	0.526349	0.00014288	0.219411	0.0388803	0.3195	0.124517	0.784129	0.000267534	0.585579	0.00195419	0.969479	0.000131604	0.555696	0.00318763	0.598388	0.0185267	1.3158	0.00064354	0.685639	0.00312337	0.48035	0.0234145	0.575719	0.0190876	0.349698	0.0982709	0.599119	0.0127128	0.464673	0.0931531	0.568684	0.00333368	0.435116	0.0154206	-0.046134	0.766007
CMGC_SRPK	CotAD_18405	-0.82491	3.15696e-06	-1.2669	9.03992e-07	-1.32005	6.99483e-06	-1.78378	5.90708e-08	-1.17696	3.12424e-06	-0.674144	0.000115222	-0.801498	3.58319e-05	-1.38977	1.83536e-07	-0.744966	0.01342	-1.10183	4.46226e-06	-0.655356	0.000110264	-0.806186	5.8961e-05	-0.808523	3.44617e-05	-1.56694	8.72997e-06	-1.63221	1.52085e-05	-0.467563	0.00269952	-0.463502	0.00641472	-1.14676	0.000105439	-1.27134	1.6407e-05	-1.87576	5.98995e-06	-0.67097	0.000144454	-0.541497	0.000598023	-1.13696	1.31688e-06	-1.11937	1.03294e-05
Group-Pl-3	CotAD_39073	-0.217155	0.0146299	-0.117164	0.2186	-0.150645	0.0791777	-0.30988	0.00346917	-0.0738373	0.38627	-0.0324007	0.760368	-0.072536	0.4756	0.0800797	0.467054	-0.342286	0.0297945	0.011103	0.913218	-0.383242	0.0308204	-0.247286	0.160842	-0.463654	0.0189258	-0.37604	0.0487278	-0.087674	0.590026	0.136655	0.287791	-0.231351	0.11577	0.0801967	0.44386	0.06705	0.644984	0.0746825	0.580892	0.064332	0.578638	-0.122411	0.361481	-0.185203	0.116376	-0.0950703	0.558536
Group-Pl-3	CotAD_18960	-0.0259307	0.760905	-0.0401523	0.622746	-0.139038	0.169931	-0.0349843	0.719024	0.161811	0.0922648	0.220634	0.0425316	0.295785	0.00748755	0.101459	0.281603	0.111418	0.305297	0.160581	0.152531	-0.236363	0.0704313	-0.316368	0.0186212	-0.0758047	0.468277	0.020095	0.865113	0.0162273	0.904455	-0.00384167	0.971962	-0.093224	0.422276	0.314582	0.0272697	0.098761	0.435751	0.406887	0.026266	0.0372277	0.745874	0.296992	0.110703	0.195081	0.114872	0.363206	0.0248776
Group-Pl-4	CotAD_14620	-0.485727	0.000192513	-0.693797	3.59479e-05	-0.706917	6.43484e-05	-0.752261	0.000376763	-0.570024	0.000815565	-1.25399	2.50637e-06	-1.31727	2.27383e-06	-1.34604	9.83528e-07	-1.57786	1.03569e-05	-1.31342	3.03005e-06	-0.00156267	0.990503	-0.479119	0.00621088	-0.31727	0.0325225	-0.323334	0.0181996	-0.25619	0.127043	-0.173334	0.114168	-0.433533	0.0122166	-0.278701	0.0635842	-0.604218	0.000745673	-0.427105	0.0108193	-0.56053	0.000972775	-1.005	3.83696e-05	-1.1889	2.96787e-06	-1.18948	1.90411e-05
Group-Pl-4	CotAD_15261	-0.939566	3.61463e-06	-0.701013	7.09517e-05	-0.448353	0.00821638	-0.313295	0.0260868	-0.201469	0.0351577	-0.783419	6.30117e-05	-0.649105	2.52983e-05	-0.654053	0.000187117	0.186223	0.389945	0.0143533	0.884024	-0.634414	0.000396106	-0.870014	0.000196102	-0.865575	0.000114835	-1.05627	3.01234e-05	-0.925002	0.000791869	-1.0517	2.80035e-05	-1.14323	0.000228927	-1.07291	0.000232903	-0.899411	0.000695372	-1.57578	1.44998e-05	-0.799496	0.00039647	-1.06728	3.13111e-05	-1.18955	1.63798e-05	-0.798567	0.000690687
Group-Pl-4	CotAD_22059	0.00400767	0.95766	-0.17463	0.0392323	-0.165588	0.0815385	-0.319012	0.00423444	-0.236642	0.0330813	-0.212916	0.0630562	-0.260974	0.0241845	-0.243677	0.0138636	-0.408895	0.0162501	-0.474068	0.00328684	0.088671	0.407333	0.00613033	0.951359	-0.009129	0.929498	0.0820063	0.426778	0.035288	0.783854	-0.297205	0.104231	-0.351038	0.0430648	0.111079	0.469238	-0.318384	0.0646662	-0.273011	0.17219	-0.374767	0.0206522	-0.381315	0.0140217	-0.287259	0.0313955	-0.381115	0.0143349
NAK	CotAD_31687	0.344146	0.018791	1.22365	0.000122761	0.530772	0.000773491	1.50687	3.50117e-05	1.38539	6.16933e-05	0.557837	0.0125538	0.486689	0.000503066	0.487302	0.003605	1.35585	3.45765e-05	1.28194	1.42419e-05	0.569203	0.0162643	0.400581	0.0652874	0.889229	0.000529607	0.748532	0.00437173	1.12751	0.00243149	0.35991	0.0538717	0.745726	0.00911922	0.792787	0.000572064	1.12349	0.00184387	1.15447	0.000317224	0.686836	0.000565256	1.02282	9.36077e-06	1.14004	4.58793e-06	1.34335	1.07342e-05
NEK	CotAD_51281	-0.957979	0.000395666	-0.130925	0.44488	0.390451	0.0182269	2.55888	5.35122e-05	1.75646	8.17072e-06	-0.150647	0.181022	-0.101775	0.27848	0.238694	0.331162	2.48901	0.000408279	1.8225	1.96471e-05	0.222274	0.162685	-0.276378	0.129103	-0.0930527	0.503595	-0.0314743	0.857466	2.3883	0.00149893	-0.463279	0.0626913	-0.577892	0.0186545	-0.590476	0.0442629	-0.447799	0.140034	0.117192	0.704648	-0.311965	0.193231	-0.534823	0.0229127	-0.427149	0.0665405	-0.0292147	0.909288
NEK	CotAD_58015	-0.1478	0.178923	-0.278604	0.0307383	-0.334453	0.0199855	-0.46866	0.00524018	-0.465032	0.0043324	-0.0129273	0.93358	-0.0686023	0.555988	-0.142171	0.249577	-0.396356	0.0156548	-0.440095	0.00397663	-0.301668	0.0397384	-0.627139	0.0012055	-0.581249	0.00156101	-0.745257	0.000209669	-0.97856	6.81437e-05	-0.562836	0.00625368	-0.180206	0.227219	-0.532364	0.0100193	-0.593276	0.00864679	-0.676138	0.00686919	-0.10452	0.408681	-0.0154903	0.902696	0.027554	0.817888	-0.203548	0.162861
NEK	CotAD_68138	-0.997165	1.91157e-06	-1.55111	3.57408e-06	-2.28556	5.85557e-07	-3.58396	3.60108e-07	-3.94142	1.2305e-07	-1.02238	1.36911e-05	-1.26028	2.4069e-07	-2.26469	1.35945e-08	-3.47229	5.19751e-07	-4.35529	2.35627e-08	-0.705047	0.000136628	-1.13684	9.93278e-06	-0.953938	6.28563e-06	-2.25653	1.45613e-07	-3.47247	3.954e-08	-0.841099	5.65585e-05	-0.958884	7.98107e-05	-1.5067	6.57903e-06	-2.19129	1.54521e-07	-2.98868	2.51162e-07	-0.627379	0.000542121	-0.989136	5.56667e-06	-1.27615	7.0486e-07	-2.10312	5.50326e-07
NEK	CotAD_60614	0.528229	0.00218425	0.719175	0.000148271	0.618532	0.00041437	1.17647	1.04751e-05	1.24295	9.01807e-06	0.062037	0.641177	0.00500833	0.964165	0.489261	0.00227277	0.639825	0.000919275	0.581298	0.00382609	0.241416	0.0537688	0.396539	0.0300186	0.339286	0.0295014	0.315792	0.191547	1.15927	2.4015e-05	0.222643	0.0915944	0.0683947	0.585448	0.224355	0.0604095	0.673089	0.0139273	0.0263878	0.840645	0.456167	0.00694073	0.478791	0.012972	0.646707	0.000610418	0.74415	0.00279639
NEK	CotAD_12274	-2.50623	1.0687e-05	-3.38705	8.30353e-05	-3.40603	2.82239e-07	-5.93102	3.52916e-07	-6.52642	4.63784e-11	-2.15558	1.26948e-06	-2.46132	2.39972e-09	-4.04513	6.0141e-11	-6.0839	1.79016e-06	-6.44808	1.28058e-11	-1.18062	1.99855e-06	-1.80444	1.02996e-05	-2.18442	3.96742e-06	-3.78587	2.61947e-08	-5.34931	2.84144e-07	-1.30278	2.85191e-05	-1.88825	0.000164567	-3.322	3.77135e-05	-4.18371	1.70414e-07	-4.96394	3.74898e-07	-1.26671	2.50201e-06	-2.05473	1.15956e-06	-2.76532	4.76866e-09	-3.95775	9.5836e-07
NEK	CotAD_12909	-2.2887	2.12678e-05	-0.411927	0.469926	-1.0708	2.25725e-05	-5.59842	1.77278e-09	-5.74845	3.01577e-08	-1.06744	0.00754913	1.15618	5.24348e-06	0.046784	0.677121	-5.16397	5.14832e-09	-5.39712	4.2097e-09	-0.850361	9.05989e-06	-2.29156	4.00332e-05	-0.91658	0.0334163	-0.373714	0.0180639	-1.55188	0.00380311	-0.782381	0.000356136	-1.68146	3.75599e-05	-2.44916	0.00247579	-0.403106	0.200278	-0.0538337	0.901188	-0.857123	0.000178482	-1.774	3.49266e-05	-0.977864	0.000619562	-0.960433	0.0189491
NEK	CotAD_20527	0.332414	0.0124152	2.2184	8.31966e-06	2.03307	2.01616e-06	4.76224	2.89261e-07	4.07836	6.9538e-08	1.15693	0.000605485	1.22107	6.30261e-05	2.55737	1.31906e-05	4.94389	3.11132e-06	4.3561	1.20826e-08	0.554396	0.000875657	0.723248	0.000298294	1.3745	2.63348e-05	2.39082	8.34907e-07	4.32997	1.26099e-09	0.0375677	0.8214	0.585006	0.0209739	1.17893	0.000166272	2.95434	1.21493e-05	3.36876	4.60142e-06	0.433641	0.0565244	0.900921	9.59846e-06	1.52419	9.43117e-07	2.70114	2.52698e-08
NEK	CotAD_48114	-0.251599	0.00480875	-0.23283	0.0127237	-0.319994	0.00240964	-0.430379	0.000511097	-0.302591	0.00232954	-0.186714	0.110061	-0.408592	0.00216485	-0.385591	0.00125323	-0.481897	0.00398382	-0.505836	0.000340793	-0.0962297	0.486155	-0.443108	0.0100994	-0.340225	0.0273464	-0.625329	0.0018612	-0.604856	0.00517211	-0.573079	0.00954586	-0.573988	0.0260609	-0.828392	0.00312058	-0.853312	0.00178251	-0.824352	0.00613403	-0.45247	0.0157459	-0.771441	0.000727709	-0.755273	0.000856182	-0.899859	0.000780621
PEK_GCN2	CotAD_62635	0.0140853	0.883409	0.0842137	0.324594	-0.0310145	0.684653	0.0281903	0.782695	0.339798	0.033098	0.0524987	0.67379	-0.0529117	0.590281	0.146893	0.142346	-0.152651	0.194249	0.445957	0.00128098	0.025226	0.911651	0.231826	0.307074	0.080286	0.524893	0.252644	0.136416	0.362378	0.0311931	0.149915	0.2396	-0.0164937	0.891214	0.21255	0.186099	0.247841	0.223876	0.068885	0.693302	-0.023095	0.858648	-0.195994	0.0969932	0.147018	0.212394	0.0926153	0.636262
PEK_PEK	CotAD_19974	-0.296142	0.0239941	-0.061989	0.62032	-0.283365	0.02018	-0.304954	0.0104435	-0.329862	0.0312902	0.866281	6.41188e-06	1.01311	6.21064e-06	0.680853	1.91374e-05	-0.0376293	0.715975	0.595679	7.77445e-05	-0.734988	2.64026e-05	-0.0971033	0.386493	0.0763777	0.522033	0.520421	0.000561411	0.0324867	0.766915	0.640455	0.00334109	0.711765	0.0014258	1.10544	5.98877e-05	1.16291	0.000141139	0.958145	0.00119415	-0.129615	0.575874	0.226262	0.148366	0.628111	0.00230151	0.776989	0.00101018
RLK-Pelle_C-LEC	CotAD_71347	-0.782663	7.52325e-06	-1.0256	3.71899e-06	-1.08504	4.69308e-06	-1.14176	1.00297e-05	-1.1924	9.48807e-05	-0.462857	0.0030654	-0.782629	8.39492e-06	-0.928513	3.79103e-06	-1.00512	7.93041e-05	-1.18422	1.36478e-06	-1.00414	1.9711e-05	-0.932339	8.01147e-05	-0.982721	1.05339e-05	-1.35687	1.99705e-06	-1.39457	8.15471e-06	-0.315813	0.0270016	-0.56696	0.00210679	-0.845367	0.000103833	-0.808428	0.000149659	-1.08517	0.00015538	-0.565112	0.00145753	-0.513421	0.000871433	-0.644895	0.000178569	-0.898932	0.000119291
RLK-Pelle_CR4L	CotAD_22315	0.075828	0.417406	-0.0421063	0.606014	-0.123013	0.250978	-0.240793	0.0200021	-0.405257	0.00285374	0.0478213	0.697169	0.0366427	0.708219	0.0575913	0.647029	-0.500906	0.0231522	-0.305007	0.0178419	0.0369453	0.669107	0.160411	0.320187	0.122461	0.503312	0.0197113	0.884624	0.111788	0.387383	0.245637	0.135444	0.272343	0.122946	0.300676	0.106874	0.310626	0.0757163	0.132573	0.468244	0.364513	0.0974341	0.258914	0.0722115	0.482793	0.00406907	0.166564	0.268465
RLK-Pelle_CR4L	CotAD_30090	2.34816	3.02223e-07	1.51707	4.62378e-05	0.838905	5.92674e-05	0.789376	0.000162965	-0.711077	0.200701	1.66025	4.87495e-05	0.0128663	0.946731	-0.011551	0.948709	-2.39768	4.23728e-05	-1.73558	3.80922e-05	2.94956	2.07361e-09	3.07764	6.00228e-09	2.51394	1.66102e-08	0.790143	0.00562666	1.18168	0.000460891	1.99854	7.89985e-06	1.95848	0.000104786	1.89492	7.80761e-05	0.404663	0.170415	0.253649	0.345841	3.06134	1.13956e-06	3.14196	6.70691e-07	2.93486	1.16918e-06	1.10009	0.00842724
RLK-Pelle_CR4L	CotAD_20956	-0.635145	0.00639939	-0.672784	0.00679343	-0.765387	0.00758496	-0.888656	0.00187508	-0.876263	0.00159761	-0.519835	0.00404985	-0.589887	0.000267916	-0.342502	0.0679216	-0.749113	0.000745965	-0.790958	0.000463049	0.278072	0.128003	0.182024	0.300396	-0.041302	0.800705	0.0145987	0.935041	-0.157828	0.37956	-0.108283	0.33727	-0.274995	0.0865418	-0.560434	0.0112751	-0.51152	0.0041683	-0.474469	0.0081615	0.478332	0.201748	0.156417	0.23268	-0.507127	0.000850705	-0.421308	0.00612477
RLK-Pelle_CR4L	CotAD_34155	1.72197	2.06644e-07	2.17575	1.2153e-05	1.64757	1.58838e-05	1.04723	0.0001046	0.758234	0.00166648	2.2594	7.43721e-07	2.24933	1.33758e-08	2.32954	2.56653e-09	1.27389	0.000428221	1.44477	2.59184e-07	1.49108	2.51217e-06	2.25381	4.1335e-07	2.68233	9.21073e-09	3.15832	9.67347e-09	2.30323	1.28981e-06	1.08751	0.000243542	1.92578	7.8035e-05	2.68099	9.48262e-08	2.99617	8.11713e-07	2.83237	1.17334e-06	0.949927	3.31082e-05	1.9493	5.87324e-08	2.60857	2.5411e-09	2.88755	1.09225e-08
RLK-Pelle_CR4L	CotAD_55350	-0.293347	0.00429289	-0.929177	3.54933e-05	-0.966152	1.22172e-05	-2.2863	2.96146e-05	-3.74272	8.45651e-09	-0.101127	0.334842	-0.484038	0.000197049	-0.486517	0.00260267	-2.78038	4.11198e-06	-3.0292	2.46736e-07	-0.670444	6.89303e-05	-0.834003	2.80081e-05	-0.798819	3.82469e-05	-1.64595	4.58277e-06	-2.57488	1.73643e-06	-0.350457	0.0113389	-0.399114	0.0093673	-0.774729	0.000509785	-1.10702	0.000185712	-1.22419	0.000115584	-0.330447	0.0368688	-0.265802	0.021317	-0.575908	0.00015751	-1.30862	0.000154538
RLK-Pelle_CR4L	CotAD_34129	-0.725872	0.000537852	0.0385983	0.734779	0.178093	0.258189	0.906577	4.00787e-05	1.08455	0.00119814	-0.492803	0.00391084	0.136984	0.165798	0.623653	0.000218283	0.0669973	0.579925	0.312394	0.00709256	-0.0807403	0.599713	0.0151993	0.899908	-0.530692	0.0024566	0.425528	0.00574327	1.42588	1.42953e-05	0.182799	0.181246	0.0379973	0.825115	0.240297	0.0594259	0.798459	0.0047467	1.53779	6.2394e-05	0.103957	0.345592	-0.187405	0.158333	-0.145232	0.160685	0.468311	0.0264273
RLK-Pelle_CrRLK1L-1	CotAD_60209	1.11349	1.31414e-05	1.07038	2.83016e-05	0.502381	0.00132976	0.0451577	0.765584	-0.228127	0.0275968	1.12228	1.63778e-06	1.07808	1.3196e-06	1.24074	2.93519e-06	0.114694	0.615982	-0.217687	0.0256302	0.314445	0.0343991	1.01822	0.000123752	1.30197	4.70388e-06	1.19267	5.24607e-05	0.919409	0.00127632	0.851936	0.000500548	0.874166	0.00260256	1.23323	4.54369e-05	0.974746	0.000592087	1.29425	0.000451017	0.998638	0.000655393	1.39306	1.05404e-05	1.64153	3.16653e-06	1.25124	0.000330215
RLK-Pelle_CrRLK1L-1	CotAD_05174	-0.83712	5.49559e-05	-0.137278	0.585514	-0.675502	0.000426197	-0.485192	0.000380336	-0.796326	0.000450822	-0.604325	0.004649	-0.589804	0.000567103	-1.04865	2.87447e-05	-0.653663	0.00335798	-0.806279	5.60197e-05	-1.57793	8.50228e-06	-1.81464	1.05059e-05	-1.90856	8.38358e-06	-2.34598	1.50158e-06	-2.3124	4.65208e-06	-1.09906	0.000495881	-1.44344	0.000172733	-1.7421	5.63647e-05	-1.59549	0.000100297	-1.89534	0.000119277	-0.945614	2.04348e-05	-1.02716	0.000101918	-1.4117	7.40752e-07	-1.33563	7.62428e-06
RLK-Pelle_CrRLK1L-1	CotAD_49930	1.54498	1.16259e-06	1.47286	1.00429e-05	0.764537	4.49012e-05	1.65591	3.31586e-07	2.04682	1.3835e-07	1.69939	1.58428e-06	1.72222	9.4561e-08	1.14466	6.1557e-06	2.22486	7.37784e-07	2.05635	7.66518e-08	1.83104	4.64063e-08	2.2798	1.25938e-07	2.29269	4.40144e-08	2.63926	2.86027e-08	2.18329	1.03323e-06	1.2782	3.73824e-05	1.77778	5.85377e-05	2.28705	1.81322e-07	1.77997	5.81881e-06	1.88186	1.94822e-05	1.35931	8.015e-06	1.62563	3.62231e-07	1.76504	5.49323e-07	1.71088	1.64412e-06
RLK-Pelle_CrRLK1L-1	CotAD_57850	-0.003839	0.965614	-0.375094	0.00709684	-0.283072	0.0521426	-0.800483	0.00014021	-0.723742	0.00346213	0.103964	0.280203	0.00101033	0.99114	0.070147	0.457366	-0.6626	0.0183382	-1.09522	0.000179301	-0.32373	0.00746351	-0.158968	0.181506	-0.238669	0.0751234	-0.111614	0.360154	-0.470456	0.0322213	-0.0483097	0.753505	-0.431065	0.0185154	0.284692	0.063249	0.129359	0.388946	0.369798	0.154228	0.083617	0.525565	-0.282409	0.0276264	0.491853	0.00370794	-0.287128	0.0883798
RLK-Pelle_CrRLK1L-1	CotAD_61451	0.0782993	0.323371	-0.204754	0.0233028	-0.501193	0.000413584	-1.2907	4.19126e-05	-1.29746	0.000489511	0.0431197	0.670579	0.0518423	0.541359	-0.200173	0.0754054	-1.14379	0.0177775	-1.12291	1.18422e-06	0.208403	0.0578966	0.479921	0.00189612	0.626399	0.000147386	0.44601	0.0114966	-0.426472	0.0343056	0.496391	0.0105443	0.602065	0.000809447	0.743608	0.00242458	0.603573	0.00149362	0.760175	0.000619508	0.43149	0.00280819	0.686138	5.73216e-05	0.963782	3.72748e-06	0.544838	0.0029367
RLK-Pelle_CrRLK1L-1	CotAD_39421	-0.378712	0.0303616	-0.120378	0.456648	0.188247	0.454729	0.0914787	0.760502	-0.205605	0.102592	-0.158518	0.376063	0.069034	0.617525	0.415738	0.0379212	0.682005	0.0363541	0.112117	0.616294	0.0604783	0.638052	0.0435683	0.721493	0.238097	0.190713	0.233129	0.138479	0.163319	0.270761	0.0157643	0.910163	-0.077066	0.636123	-0.218029	0.234023	0.023071	0.917408	0.222714	0.25231	-0.038528	0.812676	0.0552787	0.717121	-0.100589	0.60109	-0.0698473	0.746862
RLK-Pelle_CrRLK1L-1	CotAD_10332	1.05385	3.818e-05	1.07774	4.03312e-05	0.613316	0.000870798	0.527168	0.00145387	0.021418	0.816323	1.17262	5.18913e-06	1.20931	2.82689e-06	1.57544	2.01876e-07	0.599009	0.00526336	0.16164	0.168086	0.033349	0.791127	0.699882	0.00131552	1.10136	1.31896e-05	0.966632	0.000272547	0.82833	0.00103688	0.949434	6.97832e-05	0.931925	0.000990242	1.23248	9.34557e-06	1.1135	0.000115913	1.34347	6.73237e-05	1.15352	2.56927e-05	1.45336	5.16114e-07	1.72128	8.50943e-08	1.41044	2.82935e-05
RLK-Pelle_CrRLK1L-1	CotAD_39415	0.00331233	0.97329	0.594425	9.4635e-05	0.603832	0.00779938	-0.149343	0.405619	0.324599	0.142154	-0.109127	0.376963	0.391248	0.00360271	0.590202	0.00212703	0.787544	0.0127664	0.524311	0.0016093	0.235082	0.119508	0.358804	0.0412341	0.764884	0.00129181	0.936074	0.000217486	0.524274	0.0250138	0.214844	0.525624	-0.087667	0.807989	0.266459	0.440063	0.235676	0.520432	0.281266	0.512834	0.467407	0.0262373	0.138973	0.433672	0.0911697	0.579122	0.667157	0.00539531
RLK-Pelle_CrRLK1L-1	CotAD_75497	0.14408	0.218385	0.593591	0.00764269	0.483542	0.0263511	0.764321	0.000410972	0.651463	0.00210044	0.217256	0.113527	0.364043	0.00981516	0.553813	0.00416735	1.08963	0.0179808	0.508971	0.00378927	-0.644967	6.78886e-05	-0.484341	0.00192655	-0.217482	0.0549264	-0.124051	0.213524	0.321285	0.0433583	-0.154725	0.202381	-0.03967	0.770627	0.11654	0.223497	0.585576	0.002874	0.650709	0.00473006	-0.034754	0.82553	-0.0647837	0.667254	0.31669	0.074723	0.635591	0.0040538
RLK-Pelle_CrRLK1L-1	CotAD_28807	0.496677	0.00813587	1.02059	0.000498261	0.349893	0.00380832	0.0891773	0.304638	-0.145989	0.167952	0.733876	0.000171164	0.456122	0.000988067	0.764731	3.18462e-05	-0.411361	0.0371996	-0.421072	0.00353175	0.253716	0.0265675	0.487865	0.00298024	0.819274	0.000241236	0.768354	0.00168012	0.80675	0.0145043	0.445221	0.0207543	0.617774	0.00894045	0.914439	0.00078143	1.636	1.37855e-05	1.27177	0.000279945	0.374661	0.0224311	0.696424	0.000434038	1.01632	0.000519461	1.325	1.4672e-06
RLK-Pelle_CrRLK1L-1	CotAD_39108	-0.188724	0.173224	-0.353505	0.0468414	-0.179745	0.181314	-0.293777	0.0624816	-0.263997	0.040166	-0.027608	0.835953	-0.273815	0.027909	0.006728	0.947507	-0.222479	0.175806	-0.255245	0.124736	-0.00138267	0.988835	0.156267	0.495318	0.0238347	0.836659	0.195184	0.090575	0.128445	0.412563	-0.0136707	0.916527	-0.352329	0.0495363	0.00794433	0.952599	0.324104	0.0539167	-0.00302883	0.987932	-0.100116	0.382298	-0.450203	0.00380619	-0.255468	0.0274211	-0.309725	0.0641434
RLK-Pelle_CrRLK1L-1	CotAD_19595	0.170404	0.124737	-0.013789	0.868159	0.0622725	0.461746	-0.0127917	0.873915	-0.0242123	0.808408	-0.010927	0.938901	-0.049736	0.714324	-0.117742	0.392222	-0.093344	0.600996	-0.182839	0.24591	0.217404	0.145506	0.170681	0.205815	0.168085	0.199645	0.232485	0.0847957	0.258985	0.113841	0.005451	0.982526	0.141916	0.603277	-0.0967503	0.693397	-0.052888	0.834453	0.0715962	0.808239	-0.130137	0.548958	-0.345371	0.0135232	-0.631472	0.000225945	-0.764658	0.000227292
RLK-Pelle_CrRLK1L-1	CotAD_57233	0.254722	0.0247103	-0.183911	0.207874	-0.0513112	0.605476	-0.272502	0.0452193	-0.249945	0.147737	0.0570073	0.676581	0.0158863	0.907688	0.00782933	0.946162	-0.447427	0.0111733	-0.370891	0.0167959	0.00376833	0.971997	0.233812	0.189969	0.0283337	0.839274	-0.00631533	0.966917	0.0197917	0.880164	0.189848	0.188432	0.125958	0.345317	0.185066	0.17507	0.12066	0.336558	0.22228	0.247495	-0.0709143	0.717786	-0.0963093	0.472957	0.022632	0.860664	-0.0367803	0.805876
RLK-Pelle_DLSV	CotAD_62120	0.275032	0.0141964	-0.486007	0.0487286	0.0428298	0.760627	-0.43394	0.0336352	0.942653	0.00780139	0.750488	2.80231e-05	0.559471	0.000549823	-0.00110267	0.991396	0.671288	0.0216715	0.740638	0.000225658	0.266522	0.148159	0.180134	0.308106	0.272472	0.126305	-0.317421	0.387905	-0.519068	0.0709469	0.203967	0.501135	0.173649	0.757344	0.838529	0.041809	-0.46355	0.274216	-0.770787	0.0467732	0.0559543	0.766212	-0.132916	0.382	0.0920293	0.532211	0.00556133	0.973716
RLK-Pelle_DLSV	CotAD_73761	0.113037	0.293403	-0.170591	0.241669	-0.137916	0.13603	-0.159609	0.118038	-0.008617	0.92275	0.0927463	0.404201	0.127317	0.311221	0.220943	0.146376	-0.0948423	0.483059	-0.131747	0.229006	-0.206846	0.193759	-0.0716057	0.588214	-0.171234	0.195975	0.0252917	0.818568	0.0674587	0.617094	0.0638717	0.559865	0.088962	0.468391	0.189257	0.192524	0.159353	0.278905	0.341179	0.0591301	0.0425433	0.712498	-0.0950683	0.429968	0.047563	0.691266	0.179214	0.194547
RLK-Pelle_DLSV	CotAD_56715	-0.565378	9.13503e-05	-0.721399	2.64281e-05	-0.754916	7.8692e-05	-0.708194	3.97708e-05	-0.379423	0.0548334	-0.456718	0.0044174	-0.391916	0.00209122	-0.529092	0.000696357	-0.395543	0.0315445	-0.524525	0.0017197	-0.430289	0.0011988	-0.586271	0.000382358	-0.599155	0.000189623	-0.93872	2.8048e-05	-0.814512	0.00259246	-0.469178	0.0134809	-0.474534	0.0139344	-0.753885	0.000162232	-0.793739	0.000159042	-0.878511	0.000375852	-0.352304	0.0135711	-0.578984	0.000256199	-0.81785	4.17842e-05	-0.528667	0.00261494
RLK-Pelle_DLSV	CotAD_57424	-0.054851	0.828976	-1.14244	1.81735e-05	-0.222401	0.0774687	-1.0287	5.45851e-05	-0.958262	0.000626675	-0.444444	0.00402361	-0.875421	0.000111497	-1.10196	1.94732e-06	-0.551009	0.150809	-0.262774	0.0395908	-0.731369	0.000244023	-0.42749	0.100867	-0.498992	0.0106246	-0.662987	0.00199424	-0.678651	0.0123043	-1.02175	0.000791838	-0.277776	0.688025	-0.851918	0.007834	-1.32609	0.000422477	-1.17737	0.00171968	-1.38788	0.000251759	-1.1647	0.000422616	-1.33657	0.0001991	-0.73854	0.0125919
RLK-Pelle_DLSV	CotAD_72429	-0.131501	0.0979188	-0.219547	0.0758845	-0.139486	0.235914	-0.094242	0.299263	-0.0158207	0.84681	0.0486023	0.604042	-0.162333	0.063429	0.16457	0.0835925	0.337187	0.0779273	-0.0344413	0.757132	0.14055	0.27201	0.241524	0.0931906	0.221753	0.113	0.38406	0.0657086	0.354021	0.0361767	0.110214	0.355849	0.056558	0.688607	0.211464	0.161029	0.142004	0.455229	0.34557	0.0569738	-0.0393653	0.754751	-0.00243567	0.98132	-0.028073	0.805013	0.0864657	0.441512
RLK-Pelle_DLSV	CotAD_63303	0.0667233	0.447644	-0.707338	0.000446827	-0.209923	0.0330553	-0.417643	0.00845303	0.757333	0.0114226	0.684143	0.000244094	0.675801	5.25005e-05	0.195482	0.044399	1.00956	0.00187666	0.779292	2.29909e-05	-0.204	0.179622	-0.120518	0.436359	-0.121871	0.422507	-0.45464	0.128646	-0.670231	0.0208894	-0.0780193	0.70792	-0.0266103	0.956063	0.407379	0.121458	-0.800555	0.0415582	-0.834992	0.0120382	-0.071727	0.627509	-0.179587	0.160847	-0.0604683	0.672442	0.029554	0.822674
RLK-Pelle_DLSV	CotAD_24716	-1.31886	0.00148962	-0.919352	0.000435454	-0.136271	0.121472	-1.04764	3.0419e-05	-1.59251	0.000577421	-0.66353	4.44268e-05	-0.009063	0.914901	-0.474129	0.000972019	0.0575923	0.881027	-0.56448	0.000800011	-1.2745	4.20187e-06	-1.46664	5.09056e-05	-1.04099	4.49152e-06	-0.307922	0.281262	-0.573672	0.00424836	-1.30352	1.07842e-05	-0.399211	0.298168	-0.821052	0.00587714	-0.201305	0.155664	0.211243	0.338078	-1.27532	1.01935e-05	-1.46649	2.87602e-06	-1.64555	7.56614e-07	0.267641	0.202038
RLK-Pelle_DLSV	CotAD_55119	-0.0183103	0.915595	-0.328896	0.00451058	-0.620504	7.9239e-05	-0.762081	4.17728e-05	-0.868773	0.000280725	-0.105512	0.234987	-0.245532	0.0102137	-0.487077	0.000160891	-0.902961	0.000248581	-1.17923	9.08654e-07	-0.967709	3.27384e-05	-0.945132	7.36815e-05	-0.886809	5.41221e-05	-1.44836	1.1638e-05	-1.48753	2.51799e-05	-0.377775	0.00795905	-0.468849	0.00614413	-0.305049	0.190917	-0.67972	0.00519509	-0.764837	0.00112462	-0.32419	0.0687584	-0.344711	0.0603075	-0.181863	0.234793	-0.487634	0.0230827
RLK-Pelle_DLSV	CotAD_21804	-1.37271	2.95555e-06	-1.57195	1.09463e-05	-1.59001	7.68731e-07	-1.88794	3.1043e-07	-1.6231	0.00538702	-1.0562	4.34266e-06	-0.95354	6.49928e-06	-1.46903	8.69926e-08	-1.63082	1.5908e-05	-1.72875	1.00115e-07	-0.800615	7.16009e-05	-1.04558	4.41345e-05	-1.01892	2.84135e-05	-1.32059	5.82078e-05	-1.80641	1.45629e-05	-0.749436	0.00419008	-0.876716	0.00050886	-1.37346	9.2588e-05	-1.01867	0.008514	-2.10962	2.35362e-06	-0.879018	1.66929e-05	-1.00239	5.74755e-06	-1.21972	9.23457e-07	-1.06914	1.23428e-05
RLK-Pelle_DLSV	CotAD_24719	3.6458	1.09902e-08	4.63032	1.15291e-06	5.0627	1.2731e-08	2.85318	1.19261e-08	3.38568	3.19722e-05	2.11572	4.79749e-06	2.74491	7.47897e-07	3.3997	3.398e-08	3.15429	0.00327617	3.64937	4.55916e-09	0.632734	0.0505269	1.35972	0.00678106	3.40972	5.06114e-07	5.57621	7.74626e-10	4.7845	1.84329e-07	-0.805601	0.0268537	1.47027	0.0830898	2.36127	0.002842	3.93599	1.55572e-07	4.50456	0.000261876	-0.476311	0.291223	0.265618	0.432244	2.05168	0.000310746	4.55739	7.54555e-07
RLK-Pelle_DLSV	CotAD_40885	-0.445035	0.00113664	-0.548975	0.0609749	-0.480593	0.0029928	0.00265467	0.98705	-0.634245	0.00321916	-0.524355	0.000668029	-0.354791	0.00478708	-0.55416	0.000112241	0.177961	0.302459	-0.932493	2.30142e-05	0.543001	0.00164349	0.179134	0.157755	0.286576	0.0917834	-0.313362	0.0350544	-0.121319	0.502449	-0.0522087	0.774534	-0.377679	0.0344439	-0.689586	0.00399883	-0.739745	0.0157802	-0.423721	0.120737	0.556048	0.0041172	0.425073	0.00969936	0.114808	0.3572	-0.691761	0.0041405
RLK-Pelle_DLSV	CotAD_40766	-1.27798	1.29831e-06	-1.31056	4.76881e-05	-1.33084	2.3548e-06	-0.878552	0.000185971	-0.742582	0.00524687	-0.968152	1.01317e-05	-1.01623	2.15511e-06	-1.35863	6.75241e-07	-0.494994	0.00342749	-0.497103	0.000431906	-0.829973	1.67695e-05	-0.922551	1.49194e-05	-1.04658	4.76235e-06	-1.69865	1.41358e-07	-1.48498	1.09197e-06	-0.523761	0.00396075	-0.890472	0.000776786	-1.39827	6.99896e-06	-1.63293	2.6558e-05	-1.96797	8.99025e-06	-0.660479	0.00028538	-0.960776	9.86457e-06	-1.15281	1.00963e-06	-1.37747	2.6438e-06
RLK-Pelle_DLSV	CotAD_66464	0.086359	0.349197	0.0684803	0.57624	0.0441757	0.68718	-0.040752	0.695599	0.276703	0.037243	0.165096	0.183609	0.190419	0.0692099	0.254041	0.0623403	0.0357833	0.740612	0.207631	0.0646014	-0.06083	0.63943	-0.0231567	0.877903	0.110979	0.426976	0.0376283	0.782076	0.356429	0.0372145	0.0273667	0.83541	0.0745193	0.585154	0.22049	0.0805733	0.209542	0.138525	0.216019	0.170579	0.129724	0.279451	0.154113	0.145263	0.0119477	0.906376	0.334389	0.0233124
RLK-Pelle_DLSV	CotAD_12836	0.350517	0.00847353	0.487727	0.00272695	0.245374	0.0299592	0.311335	0.0658538	0.252654	0.0863939	0.11502	0.385293	0.0733377	0.533787	0.061098	0.599372	0.253812	0.353268	0.113185	0.508296	0.000917	0.993739	0.092258	0.589315	0.178984	0.239783	0.103258	0.502293	-0.0163347	0.898599	0.178847	0.159903	0.252806	0.197113	0.478642	0.0312242	0.465799	0.0193985	0.344756	0.0460762	0.119004	0.423872	0.183961	0.209325	0.373807	0.0254724	0.52233	0.00636442
RLK-Pelle_DLSV	CotAD_67654	-0.171575	0.035034	0.0193493	0.805848	-0.209794	0.0350675	0.0672827	0.38671	-0.0121773	0.90434	0.0398423	0.695388	0.0306783	0.699695	0.087158	0.343793	0.126166	0.34156	0.149096	0.1613	-0.109509	0.340802	-0.0918503	0.555261	-0.144638	0.275868	-0.066208	0.606864	-0.17552	0.225957	0.162022	0.267906	0.047846	0.671907	0.239332	0.305651	0.100894	0.495793	-0.191029	0.190734	0.0245173	0.915626	-0.108673	0.598775	0.174098	0.405941	0.058978	0.781279
RLK-Pelle_DLSV	CotAD_70461	-0.546105	0.00133328	-0.840437	3.66441e-05	-0.940279	2.77497e-05	-1.02728	7.18513e-05	-0.963055	8.34757e-05	-0.018018	0.859599	0.123333	0.165279	-0.335572	0.0111233	-0.690316	0.000245277	-0.533247	0.000401399	0.317891	0.0254549	0.265106	0.0791822	-0.0500753	0.607195	-0.014031	0.901842	-0.102395	0.535729	0.070291	0.713543	0.319559	0.0602237	0.142464	0.297838	0.0344527	0.82551	0.275528	0.189374	-0.341855	0.0108614	-0.182676	0.145974	-0.459283	0.00465082	-0.323591	0.0163498
RLK-Pelle_DLSV	CotAD_34071	-2.39557	3.62559e-05	-2.32818	8.8088e-05	-2.38722	2.73672e-07	-2.5729	5.95544e-07	-2.00086	1.60532e-07	-1.51802	7.384e-07	-0.579496	0.000228926	-1.31118	2.50032e-07	0.111026	0.769863	-0.196325	0.0563088	-1.26956	6.86708e-06	-2.2866	4.44803e-05	-2.29169	1.01555e-06	-2.93683	1.95204e-05	-3.06532	2.95509e-05	-1.57362	9.16462e-06	-1.9368	0.000263355	-1.71489	0.000281515	-2.632	0.000333867	-2.16204	3.21075e-06	-1.46349	5.85024e-07	-2.73561	2.43814e-09	-2.71449	4.73903e-09	-2.48884	2.61171e-08
RLK-Pelle_DLSV	CotAD_52196	0.365134	0.00205342	0.244143	0.0193861	0.203126	0.0349962	0.0547143	0.484692	0.0866887	0.326722	0.085313	0.512316	-0.0770647	0.37363	0.0353903	0.670606	-0.361466	0.00769648	-0.107295	0.354468	0.483461	0.00921581	0.511729	0.0143131	0.449995	0.0118801	0.541376	0.00574619	0.405781	0.0482654	0.130136	0.405525	0.023118	0.843343	0.184335	0.189743	0.606973	0.00369333	0.587523	0.00594514	0.165433	0.276863	-0.041822	0.747378	0.180498	0.170304	0.240895	0.137181
RLK-Pelle_DLSV	CotAD_67069	1.33174	2.58813e-05	0.527216	0.00250495	-0.637048	0.00139116	-2.15401	6.14837e-08	-1.62846	2.26091e-05	1.25922	9.16205e-05	1.14642	2.78374e-06	-0.460485	0.0195078	-1.36358	1.64169e-05	-1.50362	1.42699e-06	1.74124	2.26553e-07	2.18174	3.3182e-07	1.8398	1.18369e-07	1.53235	2.37085e-05	-0.526528	0.166482	0.861971	0.00496994	1.11766	0.00239577	1.35185	0.00592486	-0.219861	0.165109	-0.174647	0.581035	1.14355	1.96416e-05	1.56538	7.89926e-08	1.37954	1.3115e-05	0.590358	0.000768218
RLK-Pelle_DLSV	CotAD_25702	-0.398638	0.00624332	-0.0176963	0.884305	-0.243681	0.0429283	-0.359897	0.0272794	-0.32506	0.0245703	-0.0585177	0.537372	-0.0884507	0.246627	-0.308184	0.00681838	0.0178677	0.92699	-0.115285	0.289259	-1.10956	0.000420627	-1.27715	0.000171919	-1.16058	0.000646591	-1.27236	0.000309677	-1.32322	0.000417778	-0.599335	0.0305927	-0.593174	0.00531484	-0.851017	0.00027253	-0.966582	0.000240276	-1.09712	0.000462425	-0.488447	0.0057082	-0.558207	0.000661119	-0.593383	0.000683432	-0.648001	0.000629238
RLK-Pelle_DLSV	CotAD_05723	0.5774	0.000274038	1.2435	6.68947e-05	1.11051	1.46676e-05	1.00246	0.000408713	0.83742	2.82243e-05	0.403871	0.00311404	0.666668	7.35907e-05	0.721142	4.21986e-05	0.930522	0.00643934	0.601671	0.000252634	-0.0557583	0.644993	0.291288	0.0395831	0.446711	0.00169355	1.54942	3.28547e-07	1.1967	0.0162721	0.293594	0.0282292	0.891276	4.95348e-05	1.28083	1.54033e-05	1.37023	2.99701e-06	1.93233	8.26455e-05	0.105869	0.47769	0.474698	0.00667716	0.426919	0.0142219	1.86814	1.18126e-05
RLK-Pelle_DLSV	CotAD_62987	-1.03654	8.23731e-06	-2.60055	5.03443e-09	-3.14845	5.7563e-09	-3.45873	9.93453e-08	-3.42991	4.25428e-09	-0.918171	0.000183131	-2.15582	1.01762e-08	-2.9884	2.77451e-09	-3.36438	1.05876e-07	-3.43149	6.85437e-10	-0.177924	0.0777463	-0.814459	3.29498e-05	-1.11746	6.36212e-05	-2.6039	6.95952e-07	-2.87271	1.54087e-07	-0.293999	0.245674	-0.721727	0.0114039	-1.3207	0.000131742	-3.01243	1.42812e-06	-3.00899	2.8119e-05	-0.298266	0.10043	-0.581486	0.00209338	-1.19862	1.57485e-05	-3.03469	7.88246e-08
RLK-Pelle_DLSV	CotAD_72038	-1.45707	8.96156e-05	-1.08714	4.96153e-05	-0.695263	0.00088801	-0.722666	0.00155584	-0.552436	0.0175729	-1.27394	4.64991e-07	-0.507058	0.000303917	-1.44786	1.99147e-06	-0.615223	0.0178986	-0.364604	0.00177542	-1.35122	8.27112e-07	-1.43496	1.58924e-06	-1.30849	6.41951e-07	-0.283169	0.412115	-0.399876	0.168242	-0.872009	0.000164666	-0.754457	0.130878	-0.618145	0.12372	-1.39187	0.000146986	-0.0119172	0.978257	-1.16837	0.000188823	-1.72205	6.64177e-07	-1.79229	2.11329e-07	-0.959306	0.0415976
RLK-Pelle_DLSV	CotAD_49452	0.0877073	0.482197	0.0319607	0.820847	0.332559	0.051996	-0.069184	0.594014	-0.229538	0.0945273	0.171951	0.153437	0.248131	0.0333159	0.332438	0.0165627	0.139098	0.565621	-0.113505	0.382801	0.556696	0.00282913	0.311762	0.220169	0.42082	0.0413979	0.650101	0.00256772	0.526459	0.0151142	-0.276559	0.189546	-0.242969	0.126067	0.0863257	0.480634	0.531171	0.00547591	0.231895	0.229139	-0.438723	0.0991767	-0.268745	0.141511	-0.113586	0.482824	0.111926	0.568501
RLK-Pelle_DLSV	CotAD_60575	-0.0424833	0.712773	-0.5436	0.000129849	-0.298991	0.0143933	-0.62183	0.00429804	-0.340965	0.0392235	-0.119969	0.290337	-0.376224	0.00655444	-0.11246	0.296936	-0.605699	0.00304452	-0.609607	0.00105838	-0.0869853	0.463444	0.0878557	0.582139	0.176476	0.198717	0.195499	0.136218	0.018458	0.907412	0.127537	0.419429	0.103787	0.484706	0.261736	0.0389917	0.335923	0.150276	0.201507	0.172468	0.128214	0.313872	-0.0171687	0.894136	0.0894087	0.396754	0.083672	0.530226
RLK-Pelle_DLSV	CotAD_62168	0.0488607	0.542215	-0.293357	0.0317466	-0.273641	0.0360071	-0.290425	0.00859241	-0.288257	0.0127997	-0.144453	0.176565	-0.2173	0.0287671	-0.011863	0.895451	-0.538055	0.00195619	-0.481293	0.00111092	0.21203	0.0648078	0.23696	0.0727113	0.286175	0.0289579	0.397469	0.00266822	0.370613	0.0111788	0.0644333	0.545446	0.0140757	0.898376	0.251165	0.031647	0.32007	0.0546193	0.216552	0.22918	0.170295	0.142788	0.00608233	0.951314	0.322551	0.0171239	0.207813	0.112431
RLK-Pelle_DLSV	CotAD_20304	0.00494367	0.956607	-0.356246	0.0139646	-0.11945	0.222512	-0.315701	0.013819	-0.28997	0.0118645	0.0443097	0.666644	0.0700467	0.391135	0.013513	0.868003	-0.173752	0.109432	-0.193343	0.0363091	-0.014006	0.890729	-0.007316	0.94741	0.110918	0.29943	0.157762	0.152194	0.0250583	0.865408	0.199774	0.111769	-0.0339547	0.759884	0.030285	0.80164	0.390471	0.0110833	0.167518	0.367799	0.0421527	0.713403	0.158174	0.160761	0.067328	0.627722	-0.00808067	0.945138
RLK-Pelle_Extensin	CotAD_70374	0.673574	0.000518546	0.65995	0.000392896	0.258693	0.0155457	0.127274	0.386968	0.424731	0.00150936	0.446562	0.00144992	0.367816	0.00232978	0.515519	0.000316153	-0.336135	0.235548	0.40968	0.00188334	0.267871	0.0182108	0.573355	0.00115072	0.763065	5.89485e-05	0.405859	0.0207477	0.271163	0.0699353	0.570474	0.00173314	0.811607	0.000244499	0.738946	0.000694215	0.741191	0.000589279	0.433479	0.0467206	0.575899	0.000357415	0.932626	8.39582e-06	0.886497	7.27756e-06	0.636879	0.000620313
RLK-Pelle_Extensin	CotAD_23724	-0.064244	0.492297	-0.0157263	0.848492	-0.11051	0.380324	-0.066608	0.489479	0.466099	0.00402389	0.0801783	0.375398	-0.0516693	0.560064	-0.05025	0.67768	0.0905153	0.530475	0.063939	0.666161	-0.128861	0.295719	-0.0161447	0.893558	-0.045939	0.711831	-0.035658	0.818478	-0.0486373	0.686513	-0.0539787	0.625489	0.001649	0.987897	0.0929237	0.422233	0.126432	0.450379	-0.124731	0.362059	0.214429	0.0655431	0.115813	0.392702	0.404574	0.00200728	0.452126	0.00717597
RLK-Pelle_Extensin	CotAD_27978	-0.329164	0.00328984	-0.512027	0.0025312	-0.544923	0.000313468	-0.493018	0.00090868	-0.620919	0.000511899	-0.0450083	0.661299	-0.116229	0.152652	-0.128456	0.189772	-0.444372	0.00323288	-0.388613	0.00101788	-0.743662	0.000326097	-0.947066	0.000119146	-0.962666	7.12991e-05	-0.87931	0.000228924	-0.992732	0.000176723	-0.271436	0.0903886	-0.433852	0.0466265	-0.345142	0.0499731	-0.471405	0.0335125	-0.397027	0.0946621	-0.34203	0.02139	-0.322918	0.0224425	-0.524569	0.00394736	-0.597947	0.00207052
RLK-Pelle_Extensin	CotAD_25755	-0.287542	0.0173153	-0.292491	0.0154656	-0.485814	0.00352321	-0.625643	0.0004416	-0.712112	0.000180616	-0.270384	0.0170986	-0.274973	0.00857123	-0.562209	9.50451e-05	-0.634257	0.00228348	-0.812269	7.26026e-06	0.193292	0.0465419	0.265422	0.0251111	0.369049	0.00446524	0.238385	0.0632301	0.18308	0.114218	0.0499693	0.615114	-0.130882	0.240712	-0.0469523	0.614383	-0.13612	0.229337	0.00448267	0.973435	-0.0932597	0.474865	-0.102217	0.428087	-0.149822	0.259571	-0.120873	0.390785
RLK-Pelle_Extensin	CotAD_48325	-0.409007	0.00117429	-0.536561	0.000148882	-0.925333	1.48119e-05	-1.53443	1.41916e-06	-1.70337	6.39595e-07	-0.499117	0.00113913	-0.669631	1.33159e-05	-0.786753	5.35847e-06	-1.92773	5.33845e-05	-1.63275	8.79153e-08	-0.140051	0.183581	-0.22718	0.0725109	-0.135912	0.269979	-0.264835	0.0302212	-0.453893	0.0120174	-0.175241	0.130085	-0.471819	0.00313491	-0.305001	0.0406312	-0.393724	0.0145021	-0.493381	0.0291763	-0.313875	0.0243155	-0.438942	0.00192286	-0.525276	0.000854704	-0.849007	0.000122678
RLK-Pelle_L-LEC	CotAD_70043	0.162396	0.103533	0.0664873	0.562132	0.0579843	0.467071	0.121768	0.136897	0.188119	0.0337476	0.064604	0.466617	-0.0293087	0.713909	0.159433	0.0999045	0.00381633	0.969194	0.061729	0.470924	-0.275356	0.0188744	-0.164317	0.145258	-0.179488	0.102571	-0.126675	0.19597	-0.124254	0.357743	0.076181	0.490239	0.120145	0.292497	0.279635	0.0337435	0.47147	0.0108478	0.272503	0.0790355	0.102365	0.365719	0.0359063	0.717303	0.212098	0.0651941	0.110966	0.323518
RLK-Pelle_L-LEC	CotAD_64462	-1.1063	1.11514e-06	-1.07171	0.00282071	-1.41118	7.29782e-07	-2.34165	5.54066e-08	-2.60631	2.35074e-07	-0.682416	0.000187704	-0.845101	6.60176e-05	-1.37502	1.48407e-05	-2.17129	8.77889e-07	-2.33099	1.57317e-06	-0.670781	0.00185004	-1.05176	0.000154681	-0.53642	0.0114056	-0.425293	0.0277896	-1.48359	6.90988e-05	-0.94229	0.00111954	-1.90876	2.07569e-06	-1.09828	0.000136193	-0.708793	0.0331482	-1.55271	0.000933108	-0.807873	0.00111215	-1.20415	3.02795e-05	-0.350478	0.0569234	-0.565619	0.023164
RLK-Pelle_L-LEC	CotAD_03390	-0.327302	0.260723	-0.372087	0.0121035	-0.500403	0.0295002	-0.124622	0.615349	0.58264	0.127897	-0.999793	1.52932e-05	0.00575967	0.976509	-1.63216	3.24778e-08	-1.48225	3.37336e-06	-0.880833	0.0130098	-0.266579	0.0937053	-0.139355	0.331234	-0.559826	0.000768741	0.629447	0.26911	-0.362162	0.0142852	0.181917	0.269487	1.01583	0.000411782	1.00896	0.0402123	0.437586	0.217105	1.45937	0.010149	-0.109117	0.492641	-0.281459	0.0860661	-0.276552	0.179266	0.386059	0.496548
RLK-Pelle_L-LEC	CotAD_00141	0.244032	0.0534604	-0.0269333	0.819262	0.131339	0.232375	-0.119212	0.315499	-0.092449	0.548531	0.0797027	0.604745	-0.0230397	0.847785	0.240026	0.0803941	-0.396786	0.0198266	-0.25114	0.0566746	0.410532	0.00616786	0.43396	0.0201464	0.554371	0.00459457	0.650278	0.000686723	0.656342	0.00420962	0.191142	0.148976	0.229151	0.138064	0.229306	0.138136	0.599676	0.00503429	0.373184	0.067683	0.133866	0.40395	0.161104	0.248593	0.350218	0.0749988	0.243163	0.130753
RLK-Pelle_L-LEC	CotAD_18350	-0.149673	0.116169	0.154366	0.112416	0.265416	0.0215247	0.752842	0.001031	0.440737	0.000814086	0.07192	0.537447	0.245832	0.0168767	0.612367	0.000600779	0.57622	0.00101797	0.706699	0.000666654	-0.518022	0.00095902	-0.257761	0.0630126	-0.10024	0.392997	-0.093319	0.377051	0.385407	0.0153416	0.0926683	0.384944	-0.0786863	0.525945	0.483532	0.010801	0.730199	0.000908068	0.496649	0.0256965	0.082358	0.521904	0.22468	0.0682956	0.56266	0.000579201	0.666654	0.00111079
RLK-Pelle_L-LEC	CotAD_61445	-0.366582	0.00455456	-0.712771	0.00260075	-0.491983	0.000575018	-0.538338	0.000308508	-0.374697	0.00164434	-0.0939367	0.34379	-0.164855	0.0921244	-0.181139	0.0914598	-0.576651	0.0113394	-0.857417	5.91037e-05	-0.0851287	0.630296	-0.414944	0.03244	-0.173314	0.335026	-0.101349	0.583323	-0.406001	0.0784622	0.0265387	0.850622	-0.254951	0.0829519	-0.110728	0.411897	-0.0730163	0.645636	0.264762	0.341548	-0.259607	0.117799	-0.301804	0.113477	-0.118457	0.461561	-0.381702	0.0572259
RLK-Pelle_LRK10L-2	CotAD_35953	0.516333	0.00025462	0.711686	2.10395e-05	0.638156	0.000942431	0.09937	0.371817	0.322618	0.136542	0.39899	0.0150723	0.732896	2.48962e-05	0.724313	0.000848929	0.38648	0.0138372	0.907344	2.31584e-05	0.193736	0.171151	-0.16191	0.250929	0.504096	0.00750393	0.0345173	0.801912	0.663404	0.00196011	-0.0266467	0.879589	0.146901	0.390955	0.010798	0.93541	0.294831	0.120053	0.543117	0.013086	-0.00552767	0.963116	0.0337443	0.777664	-0.189033	0.101151	0.307341	0.0232644
RLK-Pelle_LRK10L-2	CotAD_48458	-0.17259	0.0829293	-0.0392923	0.650231	-0.25438	0.0386288	-0.0709117	0.471378	-0.006761	0.961294	0.112532	0.25827	0.141374	0.10294	0.0480993	0.5624	0.0926003	0.445102	0.169102	0.095707	-0.103012	0.33919	-0.203046	0.0875281	-0.137566	0.239484	0.149475	0.46303	-0.0109797	0.927214	0.25551	0.034321	0.191548	0.0927161	0.118185	0.300256	0.305323	0.0272338	0.299086	0.0483317	-0.0219753	0.826776	0.0382103	0.694594	0.140508	0.210518	0.158956	0.154173
RLK-Pelle_LRK10L-2	CotAD_70308	3.44028	7.26447e-07	4.0431	2.24081e-07	3.75115	3.62252e-08	2.05962	7.87996e-08	1.95528	2.6521e-07	3.72979	2.428e-08	4.03994	2.25407e-08	4.16551	9.04259e-10	2.65023	0.000572594	2.08038	0.00110459	3.08849	1.11557e-07	4.06022	1.40096e-10	3.95225	5.73864e-09	4.31016	3.23644e-10	3.73306	1.05939e-06	4.0418	8.46077e-09	4.22155	5.88316e-08	4.36687	1.13282e-09	4.8194	4.5606e-08	4.52381	2.26543e-07	3.77555	1.86133e-08	4.33562	2.68375e-10	4.14847	5.22507e-10	4.57104	3.29367e-09
RLK-Pelle_LRK10L-2	CotAD_24729	0.089694	0.29903	-0.0113947	0.885841	-0.188249	0.0363424	-0.218976	0.0248748	0.206893	0.0204234	0.0651053	0.56703	-0.09903	0.410182	0.0790867	0.539102	-0.097467	0.495712	-0.0200223	0.883647	0.0418263	0.711641	0.0850997	0.547705	-0.10995	0.407413	0.18247	0.18827	0.0492183	0.732589	0.0493893	0.667333	0.082511	0.526862	0.118064	0.34146	0.204684	0.296405	0.137828	0.343864	-0.09217	0.389971	-0.106595	0.40257	-0.0758343	0.524655	-0.0138513	0.917798
RLK-Pelle_LRR-I-1	CotAD_44233	-1.64862	0.00021604	-1.9881	0.000244546	-1.66503	0.000556511	-2.0317	1.47711e-05	-1.35791	2.48855e-05	-1.45772	3.09376e-06	-1.24165	2.43607e-06	-1.73032	2.66014e-07	-0.431146	0.0621325	-1.61677	1.57608e-07	-0.733886	0.00269799	-1.19427	0.0018229	-1.21827	0.000164288	-1.25056	0.000308066	-1.92552	0.000136327	-0.808126	0.000241618	-1.24062	0.00668215	-1.98607	6.57408e-07	-2.3824	4.27953e-05	-1.57258	0.000125072	-0.889295	0.000267774	-1.37775	1.53843e-06	-1.72899	7.10923e-07	-1.94869	2.12169e-06
RLK-Pelle_LRR-I-2	CotAD_07112	0.18954	0.0806896	0.310441	0.0116915	0.490617	0.000965828	1.1529	2.4139e-06	1.43569	3.33804e-05	0.268268	0.0438707	0.759174	4.72741e-06	0.868774	5.09232e-06	1.76537	4.16822e-05	1.65889	4.94297e-08	0.0617603	0.502867	0.27202	0.027702	0.460598	0.00201749	0.959851	2.79384e-05	1.12275	0.000101193	-0.580938	0.00432637	-0.00830633	0.978006	0.627758	0.00776616	0.649035	0.00459178	0.990163	0.000290948	-0.13646	0.247466	-0.192193	0.0866823	0.0710337	0.567623	0.584781	0.0135197
RLK-Pelle_LRR-I-2	CotAD_27104	0.267271	0.00791886	0.455135	0.00592875	0.57048	0.000604231	0.818416	0.000287388	0.934098	7.03317e-06	0.17961	0.0998123	0.118888	0.128771	0.430052	0.000355391	1.15886	0.000103396	1.08589	2.03273e-05	0.410132	0.0025975	0.550595	0.000909348	0.568028	0.00148092	0.726234	0.00023569	0.725225	0.000661704	0.287495	0.151309	0.543295	0.0046502	0.368077	0.0352704	0.79126	0.000684473	0.748954	0.00394023	-0.031957	0.830202	0.242948	0.231202	0.0345667	0.814749	0.541889	0.0092049
RLK-Pelle_LRR-II	CotAD_28409	-0.617247	0.00119664	-0.725855	6.1416e-05	-0.70811	0.000320791	-0.542341	0.00112074	-0.292394	0.016264	-0.460963	0.00250398	-0.664542	0.000288668	-0.0989817	0.341931	-0.30316	0.109275	-0.127835	0.443118	-0.945575	0.000338516	-1.04664	0.000147402	-1.12259	7.29992e-05	-1.20908	0.000114754	-0.93454	0.00108371	-0.343014	0.0323556	-0.557861	0.0138835	-0.830815	0.000439573	-0.754356	0.0012866	-0.780153	0.00448817	-1.02418	3.80004e-05	-0.952005	8.47098e-06	-1.36909	6.51858e-07	-1.17808	6.48295e-06
RLK-Pelle_LRR-II	CotAD_22753	-1.68185	1.71521e-06	-2.13138	3.36831e-06	-2.34092	6.96919e-07	-4.29774	3.10093e-08	-4.7962	3.0673e-07	-1.22111	1.62227e-05	-1.33153	0.000187855	-2.14685	1.10098e-07	-3.54883	5.45823e-06	-3.70841	1.96713e-08	-0.951355	4.1918e-06	-1.14346	0.000135806	-1.40172	2.41207e-06	-1.52686	0.00059135	-2.86985	2.2352e-06	-0.459221	0.00587286	-0.843902	0.000700996	-1.30846	1.88395e-05	-1.82454	6.59189e-06	-1.87246	0.000191753	-0.781321	3.87196e-05	-0.98333	1.42188e-05	-1.27652	4.7736e-06	-1.37526	0.00132
RLK-Pelle_LRR-II	CotAD_75033	-1.00913	4.60677e-06	-0.860853	6.91301e-06	-1.11685	2.12465e-06	-1.02634	2.26576e-06	-0.813825	0.000179311	-0.621957	0.000149246	-0.669384	2.19928e-05	-0.688798	3.91083e-05	-0.580953	0.00117332	-0.578275	0.000122193	-0.996928	3.31283e-06	-1.25305	4.12422e-06	-0.781005	3.46962e-05	-1.05937	9.76419e-06	-1.15008	0.000101617	-0.958494	2.03195e-05	-1.11214	2.29833e-05	-1.22601	1.29066e-05	-1.01504	2.4912e-05	-1.31592	3.90422e-05	-0.932043	1.65415e-05	-1.07848	2.61095e-06	-1.11091	2.12051e-06	-1.10117	7.68878e-06
RLK-Pelle_LRR-II	CotAD_39917	-0.70999	0.000191525	-0.922333	6.04114e-06	-1.94144	1.46719e-07	-2.15302	1.48254e-06	-1.63515	5.93244e-07	-0.477202	0.00279679	-0.628788	3.27625e-05	-1.19697	2.49181e-06	-1.88804	5.93198e-05	-1.6069	2.23512e-07	-0.494983	0.00104293	-0.492775	0.00193831	-0.497869	0.00124572	-0.612786	0.000397418	-1.25497	3.37099e-05	-0.265906	0.0263416	-0.524846	0.000859649	-0.434768	0.0182882	-0.674504	0.000334778	-1.04997	0.000175217	-0.365029	0.00626227	-0.488987	0.000716041	-0.390298	0.00281433	-0.657706	0.000213881
RLK-Pelle_LRR-II	CotAD_64544	-1.52876	2.10696e-06	-2.61334	2.41763e-05	-2.57278	1.99293e-06	-2.16433	7.05947e-07	-2.86894	2.73607e-06	-1.32421	1.14454e-06	-1.99601	3.41355e-08	-2.2723	5.74077e-09	-2.09577	0.000360029	-2.7541	4.87574e-09	-0.744915	6.72584e-05	-0.94169	2.75145e-05	-1.6686	3.51878e-07	-2.88329	1.77262e-08	-2.29812	2.33625e-05	-0.572812	0.000880162	-1.30475	5.98784e-06	-1.78004	0.000958021	-2.94467	3.21625e-05	-2.79054	1.15653e-06	-0.520826	0.00802246	-0.854294	1.39563e-05	-1.29205	9.78378e-07	-2.96749	4.57541e-08
RLK-Pelle_LRR-II	CotAD_19668	-0.73089	0.0034452	-0.216023	0.064722	-0.234416	0.0219068	0.03426	0.732112	0.428454	0.00480665	-0.729306	0.000156501	-0.399172	0.00939399	-0.292186	0.00700699	0.189845	0.24874	0.626842	8.70228e-05	-0.767723	3.23739e-05	-1.05356	7.38021e-05	-0.724158	0.000773283	-0.465989	0.00119744	-0.434295	0.00359457	-0.144153	0.384385	-0.633062	0.000592497	-0.685177	0.00024171	-0.482188	0.00264804	-0.106607	0.38834	-0.676666	0.00181986	-0.905571	0.000293131	-0.96694	0.000122286	-0.713391	0.00165557
RLK-Pelle_LRR-II	CotAD_34384	-0.0103503	0.932115	0.0717407	0.380482	-0.151327	0.102982	-0.141822	0.145095	0.0941967	0.301729	0.0161517	0.850662	0.158829	0.126476	0.057065	0.485013	-0.193508	0.0855198	-0.063435	0.456395	-0.70341	0.00274025	-0.621891	0.0102089	-0.665856	0.00619063	-0.465222	0.02939	-0.565537	0.0194654	0.281994	0.0622994	0.00201033	0.986382	0.173911	0.111451	0.358328	0.0907321	0.14581	0.457008	-0.181999	0.195591	-0.0669983	0.531525	-0.00327433	0.981861	-0.0996347	0.506885
RLK-Pelle_LRR-II	CotAD_33377	-0.624741	0.00185504	-1.01656	4.18175e-05	-0.899403	0.000296717	-0.842034	7.46193e-05	-1.04002	0.000194594	-0.409831	0.00278179	-0.332475	0.00686808	-0.466035	0.0011763	-0.767474	0.00134695	-0.810844	4.12853e-05	-0.746809	0.000135972	-0.642747	0.000233105	-0.734457	0.000874123	-0.475307	0.00173325	-0.940246	2.48779e-05	-0.206863	0.235611	-0.396681	0.0319271	-0.0475563	0.748638	-0.336213	0.0688492	-0.365616	0.0840335	-0.541274	0.00468806	-0.762493	0.000109437	-0.705895	0.000210795	-0.675377	0.000664076
RLK-Pelle_LRR-III	CotAD_31330	-2.06231	1.91177e-06	-2.90711	8.4977e-07	-3.15529	3.58088e-08	-3.97763	1.74678e-07	-3.46942	6.1191e-05	-2.31313	1.41435e-07	-2.97894	3.76079e-08	-3.73817	7.73516e-10	-4.3384	1.05201e-07	-4.45886	5.09711e-08	-1.2685	1.53992e-05	-2.25815	2.90085e-06	-2.54938	2.20188e-07	-3.60627	7.94867e-07	-4.77831	8.69714e-08	-1.51092	7.61817e-06	-2.57793	2.1828e-06	-3.16543	6.59402e-08	-4.73214	5.7282e-07	-4.40387	1.4944e-07	-1.40051	9.87718e-06	-2.2344	1.83641e-07	-2.75437	3.96407e-09	-4.28842	5.34668e-07
RLK-Pelle_LRR-III	CotAD_05288	3.16808	2.14668e-08	1.87183	1.50762e-05	0.579628	0.000281902	0.0230123	0.87376	-0.769134	0.000215906	3.28362	4.55783e-10	2.07178	2.87007e-08	0.933477	0.00038646	-0.564355	0.0778527	-0.850115	9.14769e-05	3.12555	1.14594e-06	3.72779	1.93054e-08	3.30288	5.68171e-09	3.02513	1.80959e-07	1.68733	0.000313299	2.63617	0.00113722	3.37922	5.24785e-07	3.28395	5.61971e-07	2.5386	2.60563e-05	2.20194	5.81837e-05	2.50841	1.15645e-07	3.9242	5.33883e-09	3.67307	2.30517e-09	2.70491	6.27389e-07
RLK-Pelle_LRR-III	CotAD_27412	-0.511843	0.000857835	-0.700394	0.000225199	-0.520946	0.00041367	-0.522549	0.000253147	-0.893145	5.96894e-06	-0.630952	0.000204557	-0.978121	3.10007e-05	-0.427054	0.00116765	-0.705727	0.000477935	-0.857698	2.47988e-05	-0.395715	0.00168062	-0.169154	0.151793	0.163993	0.267368	-0.22197	0.195104	0.374082	0.011435	-0.517151	0.00176529	-0.55099	0.00136003	-0.346192	0.016725	-0.260101	0.0511028	-0.12176	0.649918	-0.472161	0.00382989	-0.232383	0.0568992	0.128453	0.266047	-0.297786	0.167375
RLK-Pelle_LRR-III	CotAD_37346	-1.94692	1.92591e-07	-2.40087	1.57359e-07	-2.68946	2.01318e-07	-3.51511	9.4921e-08	-3.67028	8.40833e-09	-1.70594	7.84582e-08	-2.0482	6.87595e-07	-2.67005	7.79981e-10	-3.62428	1.21593e-08	-3.54299	7.7376e-10	-0.722328	2.23399e-05	-0.977018	0.000516697	-1.30709	9.842e-06	-0.953202	0.00106784	-1.98523	1.71619e-06	-0.981914	9.78743e-05	-1.55682	6.55091e-06	-1.68645	1.49721e-05	-1.58725	1.88993e-05	-1.88443	3.10518e-05	-0.963802	0.0010978	-1.37037	3.9134e-05	-1.40556	7.44725e-05	-1.50556	0.000102471
RLK-Pelle_LRR-III	CotAD_00934	-2.25639	5.48421e-06	-3.04396	0.000196213	-3.75611	6.08505e-07	-4.35729	1.91099e-08	-5.22226	2.14636e-08	-1.70509	0.000161042	-1.86167	5.36187e-07	-3.16692	9.01788e-10	-4.82008	0.000210098	-5.15416	1.27335e-09	-1.11649	7.89791e-05	-1.84134	7.33915e-05	-2.19448	2.09583e-05	-3.06345	2.65296e-07	-4.01774	7.39055e-07	-0.530676	0.0114734	-1.53401	4.9765e-05	-2.56932	1.79209e-05	-2.98475	3.85454e-05	-2.88351	0.000182463	-0.814212	4.69689e-05	-1.38456	5.30085e-06	-1.67247	1.16487e-06	-3.28872	2.0138e-07
RLK-Pelle_LRR-III	CotAD_33544	-0.0717833	0.335534	-0.0998043	0.21623	-0.177024	0.0879899	-0.368998	0.034571	-0.530905	0.000262284	-0.246826	0.0923923	-0.393962	0.00384982	-0.482909	0.00231077	-0.782593	0.00113952	-0.622469	0.000536546	-0.591798	0.000276378	-0.661789	0.000299405	-0.651133	0.00216536	-0.554637	0.00109412	-0.832195	0.000889286	-0.155378	0.455209	-0.408571	0.11953	-0.115322	0.593868	-0.373008	0.173907	-0.525601	0.105156	0.118131	0.453194	-0.13892	0.265666	-0.0401703	0.766354	-0.300192	0.0402426
RLK-Pelle_LRR-III	CotAD_59521	2.75562	9.63034e-08	0.376993	0.0468298	-1.8015	3.98805e-06	-2.81198	3.24417e-07	-3.05014	2.78914e-07	2.34257	4.70692e-09	0.585825	0.000854797	-1.2914	0.000242843	-2.77153	1.62708e-06	-3.0522	5.71313e-09	3.55777	1.0112e-08	3.82661	4.07816e-09	3.12198	5.65585e-09	1.79711	2.49629e-06	-0.695946	0.0796375	3.71347	1.95144e-07	3.75465	2.12065e-07	3.40964	7.06322e-07	1.32143	0.00224008	0.680424	0.022037	3.24003	4.00973e-09	3.52122	5.32859e-10	3.02257	2.54664e-09	0.993826	0.000395887
RLK-Pelle_LRR-III	CotAD_57664	2.84583	5.94124e-08	3.3069	2.94542e-08	3.73607	1.85916e-08	3.97248	5.43968e-09	3.92225	6.09636e-10	2.74763	7.9991e-09	3.22619	1.10831e-08	4.29637	6.33808e-11	4.06997	6.61124e-07	4.22258	3.61271e-10	2.28133	1.19458e-08	2.72961	1.69779e-07	3.43654	2.46021e-10	3.91927	1.83415e-09	4.50535	6.78213e-09	1.83965	4.74603e-06	2.39742	2.78694e-06	3.2742	1.03282e-07	3.90358	9.13518e-09	4.09064	1.84245e-07	1.82236	6.9458e-08	2.3483	4.7186e-09	2.87323	1.14347e-09	3.44838	2.36032e-09
RLK-Pelle_LRR-III	CotAD_37063	0.468416	0.000357204	0.20174	0.0552043	0.0427802	0.561511	-0.227297	0.177476	-0.865233	1.42159e-05	0.64959	0.00159919	0.266858	0.00949237	0.596264	0.00267872	-0.600465	0.0557236	-1.05493	1.63368e-05	0.26441	0.0362294	0.640119	0.000253962	0.486289	0.00155654	0.235568	0.0747216	0.571136	0.00254783	0.218617	0.308182	0.543403	0.010251	0.0199863	0.901858	0.566639	0.00665141	0.628156	0.0513574	-0.061772	0.6602	0.462186	0.00458413	0.335549	0.0192302	0.112689	0.491195
RLK-Pelle_LRR-III	CotAD_23850	2.13259	1.03337e-07	-1.63737	2.17167e-05	-3.26621	1.27365e-07	-3.68706	6.08095e-06	-2.77943	1.25721e-06	0.990415	6.78661e-05	-2.22136	1.18626e-06	-4.08253	2.95587e-09	-4.5427	8.2303e-07	-4.68836	1.86587e-09	3.33307	1.84444e-09	2.80658	4.21348e-09	1.19203	2.39947e-06	-0.920378	0.0181489	-3.96971	4.76887e-07	2.71398	7.63103e-05	2.24029	0.000648125	1.02302	0.0316387	-2.55805	0.000547248	-3.2816	0.00120855	3.52897	1.10251e-09	3.01981	1.15217e-08	1.43068	4.68609e-05	-0.427217	0.426612
RLK-Pelle_LRR-III	CotAD_60026	-1.69134	4.96963e-07	-2.71343	1.2353e-05	-2.64576	4.3039e-06	-3.737	1.47284e-08	-3.84765	2.54293e-08	-1.61407	5.6526e-06	-1.85991	2.78287e-07	-2.93314	2.37299e-09	-3.572	1.83967e-08	-4.05794	5.61181e-08	-0.966275	0.000250114	-1.38071	3.82445e-05	-1.51589	1.89773e-05	-2.2025	1.83592e-06	-3.04089	1.35809e-06	-0.973898	0.00181198	-1.62839	5.04186e-05	-1.34082	0.000125119	-2.82065	8.96856e-07	-2.47883	2.87736e-05	-0.493604	0.00300517	-1.28375	9.98888e-06	-1.38048	3.07146e-07	-2.38585	7.36481e-07
RLK-Pelle_LRR-III	CotAD_68984	-0.720184	0.00114832	-0.969206	0.0045798	-2.25947	1.04529e-06	-4.20126	9.23753e-07	-5.1994	5.26321e-10	-0.571776	0.0742981	-0.909447	0.00037905	-1.23529	2.76256e-05	-4.41846	2.96763e-05	-5.7603	1.05083e-09	-0.033983	0.808162	-0.320396	0.129648	-0.510266	0.0197268	-1.83656	0.000115178	-3.41253	4.7162e-07	0.272803	0.0875655	-0.51321	0.152828	-0.616292	0.0359405	-0.966088	0.0011204	-1.47714	0.000394677	0.305168	0.0805267	-0.0499917	0.710476	-0.341168	0.0141948	-2.00203	0.000148662
RLK-Pelle_LRR-III	CotAD_24428	0.360932	0.006031	0.270066	0.200319	-0.260032	0.126691	1.06657	0.000144729	0.568301	0.0145747	-0.006657	0.968723	0.167659	0.130417	-0.487102	0.00083023	0.436879	0.00657314	-0.0380207	0.74126	0.010554	0.941632	-0.176239	0.330087	-0.179947	0.339079	-0.389364	0.0381681	-0.127159	0.61744	0.44343	0.038846	-0.334475	0.255322	-0.498382	0.0211231	-0.896736	0.00552199	-0.0358112	0.855883	0.343695	0.026894	-0.157052	0.172696	-0.121493	0.212746	-0.919342	2.46699e-05
RLK-Pelle_LRR-III	CotAD_74134	-0.0975533	0.484763	-1.11981	0.000532386	-1.97819	1.43334e-05	-3.24183	3.94552e-07	-2.97042	4.77135e-07	-0.0579963	0.830592	-0.205177	0.149246	-1.76992	7.45093e-05	-3.32367	2.7616e-05	-2.92628	7.53882e-08	-0.0910847	0.302966	-0.0976773	0.375414	-0.401581	0.00654197	-1.06597	1.42333e-05	-2.02737	1.2149e-07	0.545498	0.00654516	0.203773	0.117378	0.0916937	0.633339	-0.757628	0.00077781	-1.10487	0.00535788	0.189005	0.243527	0.158934	0.304447	-0.0917437	0.550597	-0.973614	0.000603682
RLK-Pelle_LRR-III	CotAD_23361	-0.490753	0.000135958	-0.436013	0.00109856	-0.399061	0.00425292	-0.359591	0.00497451	-0.270432	0.00588936	-0.578814	0.0027873	-0.492697	0.00244574	-0.157511	0.394832	-0.266489	0.14573	-0.358642	0.0649858	-0.209153	0.236965	-0.217959	0.229731	-0.171574	0.321614	0.311259	0.108284	0.370616	0.0949221	-0.313452	0.0878923	-0.465112	0.017989	-0.213693	0.189253	0.310076	0.195222	0.169098	0.37222	-0.25147	0.134305	-0.442974	0.023378	-0.288872	0.129863	0.00853033	0.956443
RLK-Pelle_LRR-III	CotAD_29297	-1.42245	6.2912e-05	-1.56461	0.0161187	-1.84296	0.000279828	-1.91584	0.000780592	-2.04278	3.75129e-05	-1.23154	0.00221256	-0.456592	0.00428657	-1.64989	1.31085e-05	-2.1265	0.00235892	-3.04871	6.44591e-06	-0.951243	0.000347666	-1.56192	0.000588231	-1.54535	0.000381675	-1.51149	5.25852e-05	-2.61785	4.09053e-06	-0.258782	0.229943	-1.09819	0.00281937	-1.56033	0.0112421	-1.79666	0.00394561	-1.25178	0.000342196	-0.545512	0.0096	-1.10427	0.000495704	-0.593857	0.0138743	-1.9222	6.83793e-06
RLK-Pelle_LRR-III	CotAD_18790	-0.807315	0.000262341	-1.38371	0.000266403	-0.0617443	0.745508	-1.20922	6.29838e-05	-1.56291	0.0010033	-0.673123	6.40257e-05	-0.625237	6.91279e-05	-1.04223	0.000119062	-1.06934	0.000119448	-0.771284	1.20533e-05	-0.230477	0.0330293	-0.759096	0.000790641	-0.915515	0.00110484	-1.51637	1.54796e-06	-1.53655	0.000561107	-0.34324	0.214503	-0.557959	0.0346529	-1.29951	0.000167115	-1.46067	0.000137154	-1.25067	0.00152424	-0.632521	0.00888628	-1.01135	1.62018e-05	-1.44118	2.63507e-06	-1.46102	4.17369e-06
RLK-Pelle_LRR-III	CotAD_22332	-3.38073	3.14311e-06	-4.82093	1.68487e-06	-4.46302	1.71308e-08	-5.86341	1.16921e-09	-5.96622	2.79663e-08	-2.27992	1.06595e-05	-3.50463	1.67713e-10	-4.71126	1.26995e-10	-5.27504	1.30766e-08	-5.41194	7.82142e-10	-1.3451	3.95173e-05	-1.59788	0.000525251	-3.05005	1.22145e-07	-3.67333	1.65745e-07	-4.35674	6.88194e-08	-1.2001	0.000161924	-2.40686	3.47803e-05	-3.15993	3.79476e-08	-4.54379	2.61509e-06	-5.05907	4.1928e-07	-0.562844	0.17633	-1.28422	0.0105704	-1.67651	0.00228818	-3.61738	1.46287e-05
RLK-Pelle_LRR-III	CotAD_62511	-2.50061	1.3742e-06	-3.40748	7.00751e-05	-3.58336	1.64759e-05	-4.69693	4.47619e-09	-4.84798	2.77442e-08	-2.13216	0.000303028	-2.23996	7.5164e-08	-3.19001	1.10277e-08	-4.27442	6.43679e-06	-3.70712	2.5721e-10	-1.25823	7.06154e-06	-1.49349	4.03978e-05	-2.14266	1.75529e-06	-2.93822	3.29322e-08	-2.87474	4.06432e-08	-0.453933	0.00354395	-1.18252	0.000305003	-1.82872	5.42549e-07	-3.12439	2.44607e-06	-2.21726	4.83847e-06	-1.01455	2.31853e-05	-1.55943	9.66519e-06	-1.94453	2.78403e-08	-3.83414	5.58923e-08
RLK-Pelle_LRR-III	CotAD_33020	-1.56293	3.58848e-05	-2.15777	8.4576e-06	-2.3467	3.21917e-06	-2.55099	6.01916e-07	-2.65167	4.61506e-07	-1.0151	0.000603797	-1.64573	8.85159e-06	-2.10781	8.99266e-07	-2.6186	8.78945e-07	-2.63949	1.85661e-07	-0.851621	0.00191495	-0.961177	0.00331298	-1.21187	0.000416551	-1.58757	1.12009e-05	-1.80641	3.15217e-05	-0.289288	0.344039	-0.643012	0.0301415	-1.23463	0.000604642	-1.1352	0.00244504	-1.18725	0.00380073	-0.781694	0.000281727	-0.470323	0.00172054	-1.19205	5.5889e-06	-1.53074	2.86199e-07
RLK-Pelle_LRR-III	CotAD_01535	-0.0411977	0.631016	-0.225117	0.0177576	-0.020461	0.856761	-0.236492	0.0229369	-0.252326	0.0771908	0.089444	0.429257	0.118297	0.116912	0.09449	0.475729	-0.289482	0.0314902	-0.357266	0.0221702	0.156577	0.236962	0.331623	0.0562622	0.407525	0.0141061	0.194237	0.158985	0.503267	0.00678801	0.230255	0.101751	0.206134	0.321493	0.283989	0.0915302	0.441441	0.0702039	-0.0155162	0.912039	0.079935	0.484689	0.0327397	0.755059	0.1794	0.165201	0.145803	0.392514
RLK-Pelle_LRR-III	CotAD_53742	0.140451	0.176402	-0.134292	0.315803	0.123684	0.333865	0.0314933	0.781635	0.0592127	0.714209	0.0958213	0.364942	0.108463	0.29552	0.022273	0.839628	-0.0161513	0.876234	-0.163018	0.0778605	-0.0351437	0.833176	0.095306	0.601379	0.151797	0.384715	0.243808	0.120233	-0.0153973	0.920841	0.0336	0.821845	0.00283233	0.982911	-0.21911	0.197186	0.029753	0.887722	0.239376	0.165343	-0.00433067	0.969448	0.078101	0.546597	0.10902	0.445986	0.146301	0.273476
RLK-Pelle_LRR-IV	CotAD_21762	-0.354701	0.00467547	-0.169058	0.111471	-0.38847	0.00700556	-0.30777	0.0170529	-0.23852	0.111992	0.0190247	0.846316	-0.303029	0.00422612	-0.221897	0.0485331	-0.147294	0.2999	-0.303667	0.0267385	-0.165209	0.341087	-0.372433	0.0602004	-0.225181	0.172365	-0.785394	0.00328355	-0.81446	0.00189665	-0.169716	0.166045	-0.289187	0.0691502	-0.397267	0.019556	-0.340406	0.0210876	-0.434112	0.0142009	-0.100126	0.489838	-0.101817	0.404265	-0.1821	0.108483	-0.487626	0.00220176
RLK-Pelle_LRR-IV	CotAD_01210	-3.00225	8.2247e-06	-4.05957	6.46402e-07	-4.14134	1.76705e-09	-5.00878	1.56458e-07	-5.17579	6.13184e-09	-2.6351	3.17593e-07	-3.08764	9.27392e-10	-4.74713	2.25098e-09	-4.69963	9.85201e-07	-5.00896	1.57426e-09	-1.82696	1.33097e-05	-2.73261	3.45267e-05	-3.30439	1.09956e-06	-4.23845	6.09053e-06	-5.61715	1.23779e-06	-0.942622	2.41171e-05	-2.08977	2.78986e-05	-2.71938	8.25214e-07	-4.23751	1.08417e-07	-3.67979	0.00158428	-1.32713	1.6043e-05	-2.09282	3.0878e-07	-2.56364	5.86979e-08	-4.01943	3.74734e-06
RLK-Pelle_LRR-IX	CotAD_30717	1.76097	6.50656e-07	1.60221	9.22494e-07	1.01053	6.68416e-06	-0.681551	0.000127611	-0.232883	0.0392303	1.68487	6.53721e-07	1.50215	1.53752e-06	0.896157	7.35944e-05	-0.232695	0.167284	-0.222697	0.104283	0.82492	1.09053e-05	0.91855	7.63918e-05	1.35017	4.71022e-07	1.06897	1.72655e-05	-0.0583727	0.789206	1.11074	0.000159115	1.41283	3.39701e-05	1.71597	8.08376e-06	1.36707	5.09689e-05	0.54355	0.0198948	0.959733	4.43401e-05	1.28768	1.23418e-06	1.5119	2.66711e-07	1.27338	6.81042e-06
RLK-Pelle_LRR-IX	CotAD_13091	1.02003	4.59064e-05	1.54474	6.34493e-07	1.18076	1.60378e-05	0.636477	0.00279111	0.164767	0.243707	1.1004	1.68803e-06	1.14832	1.59377e-07	1.40817	3.73992e-07	0.0962613	0.46108	-0.128782	0.131813	0.320707	0.0101568	0.72254	0.00060979	1.50095	1.31528e-07	1.02395	0.000406745	0.861589	0.000592909	0.338594	0.0335112	0.659082	0.000381347	1.1075	1.68956e-05	1.4072	9.47788e-06	1.07049	0.000744973	0.1156	0.319243	0.593204	0.000577883	1.06621	5.69753e-06	1.19188	0.000131485
RLK-Pelle_LRR-IX	CotAD_53070	1.89478	5.47776e-08	1.92831	1.37587e-05	1.60805	5.94292e-06	0.182301	0.599483	-0.0346537	0.859557	1.89263	2.37812e-07	1.87061	7.7094e-09	1.98915	1.35373e-07	-0.430201	0.420911	-0.234671	0.0171041	1.06877	1.63799e-05	1.85212	8.1475e-07	1.92846	1.00345e-07	2.2133	1.0247e-07	1.47523	0.000905955	1.8864	4.0851e-05	2.26462	2.10591e-06	2.40817	6.287e-06	2.66104	8.84208e-07	2.49385	1.59183e-05	1.4967	0.000131572	2.42962	1.14563e-06	2.57297	7.18743e-07	2.72441	1.90478e-06
RLK-Pelle_LRR-IX	CotAD_11871	-0.074141	0.520731	-1.02942	3.06258e-05	-2.83221	1.68706e-08	-5.49325	5.44773e-08	-5.20094	1.54829e-08	0.364939	0.0263815	-0.501123	0.00171509	-2.465	8.3552e-09	-5.08271	5.62779e-05	-5.37326	1.47141e-10	0.586104	0.000305407	0.799791	0.000111435	0.637244	0.000160653	-0.169097	0.12201	-2.20562	7.4739e-05	0.625647	0.00451345	0.739402	0.0022085	0.921093	0.00201099	-0.30405	0.211897	-0.818852	0.0050529	0.963513	2.54819e-05	0.945387	1.47503e-05	0.969618	3.19602e-05	0.138291	0.334943
RLK-Pelle_LRR-IX	CotAD_09317	-0.684687	3.26619e-05	-0.90851	0.00138696	-1.73632	2.24998e-06	-2.52343	2.17004e-05	-3.0182	6.89742e-08	-0.556013	0.00090523	-0.530134	0.000492397	-1.13437	5.85501e-07	-2.54682	2.92451e-05	-3.00524	2.4416e-09	-0.568875	0.000265063	-0.673974	0.000162334	-0.511791	0.000880715	-1.00005	0.00190307	-2.95686	8.02466e-06	-0.134052	0.220341	-0.604704	0.00227249	-0.521575	0.0224117	-0.714657	0.000431468	-1.19624	7.08454e-05	-0.0139213	0.908576	-0.415076	0.010907	-0.109126	0.310088	-0.849713	0.000416209
RLK-Pelle_LRR-IX	CotAD_33520	1.99183	6.09503e-07	2.11066	2.68197e-05	1.71702	1.75803e-05	0.532438	0.0630216	0.620004	0.0162984	1.84759	3.92975e-06	1.88227	1.42673e-07	2.05088	7.41485e-08	0.154852	0.601477	0.480364	0.00195451	1.03299	4.10707e-05	1.79213	1.83208e-06	2.05825	7.80749e-08	2.13657	1.18901e-07	1.46383	0.000478092	1.9081	6.80589e-07	2.14799	7.46579e-07	2.39773	3.76965e-07	2.50011	8.00476e-07	2.2255	3.0134e-06	1.88	1.81718e-06	2.4514	1.09936e-07	2.55345	6.1517e-08	2.71707	2.18929e-07
RLK-Pelle_LRR-V	CotAD_09747	-2.45379	1.17351e-05	-2.7385	7.57106e-06	-2.80859	1.24806e-07	-2.7784	2.95808e-07	-2.79691	2.23898e-08	-1.65988	1.48505e-05	-1.77479	3.55646e-06	-2.72346	4.13377e-08	-2.36764	7.2713e-06	-2.41664	8.13946e-08	-1.55889	4.67722e-07	-2.17902	1.15687e-05	-2.76885	5.03685e-08	-2.95873	8.57263e-09	-3.71983	2.72938e-09	-0.755229	0.000747844	-1.58211	4.08413e-06	-1.45079	7.44538e-05	-2.52555	2.84977e-05	-2.29898	7.03259e-06	-1.71111	2.76143e-06	-2.37968	5.89155e-07	-2.50416	7.7569e-09	-2.79491	1.95533e-07
RLK-Pelle_LRR-V	CotAD_68332	1.48378	2.08591e-07	1.4761	5.90784e-06	1.23614	2.99906e-06	0.633969	0.000113517	0.490699	0.00264426	1.4638	1.65984e-07	1.58636	6.7729e-08	1.65314	2.34332e-08	0.882557	0.00155877	1.14944	8.90631e-07	1.08331	1.25342e-06	0.987338	2.45607e-05	1.13621	1.57228e-06	0.784225	0.000280977	0.383652	0.00530949	0.678401	0.000274909	0.864913	9.06241e-05	1.18554	5.02827e-06	1.37784	1.22462e-05	1.17557	0.000164418	0.766342	7.25198e-05	0.825566	2.83695e-05	1.07635	1.41857e-06	1.20136	3.7891e-06
RLK-Pelle_LRR-V	CotAD_52484	2.06174	1.1202e-08	1.84831	1.64259e-06	1.58719	2.32034e-06	0.105482	0.586526	-0.290273	0.0804733	2.41011	3.8753e-08	2.58224	9.32559e-10	2.58255	5.98332e-09	0.424639	0.415976	0.755317	0.000217631	1.75486	3.35086e-07	2.01371	2.50024e-06	2.26838	2.67085e-08	2.19346	3.48101e-07	1.59146	1.98417e-05	1.10925	0.000595351	1.95779	1.12084e-06	2.35951	1.23455e-07	2.73595	1.8077e-07	2.64366	1.95608e-06	0.938137	0.00294597	1.83564	9.18146e-07	2.21733	4.99702e-08	2.47542	1.32266e-07
RLK-Pelle_LRR-V	CotAD_28859	-0.04148	0.720386	0.500666	0.000683291	-0.0185947	0.879091	0.532905	0.00089558	1.42587	0.000300013	0.0437907	0.685539	0.10594	0.356455	0.10097	0.340803	1.22216	0.00158664	1.52762	0.00073136	-0.465204	0.0165244	-0.547258	0.0216084	-0.007332	0.969696	-0.32327	0.125228	0.159027	0.378791	-0.495585	0.0106571	-0.293847	0.0926338	-0.37877	0.0371246	-0.0616153	0.760021	-0.397169	0.104955	-0.0165883	0.920988	-0.16545	0.267541	-0.11392	0.381784	0.196346	0.134983
RLK-Pelle_LRR-V	CotAD_00860	-0.0288413	0.752659	-0.158301	0.138368	-0.446487	0.0016522	-1.57687	1.62168e-05	-1.94375	1.64364e-05	0.0124073	0.893913	-0.195851	0.0334633	-0.355464	0.0103287	-1.2654	0.00220585	-1.93831	1.16834e-07	-0.324085	0.0176084	-0.11688	0.395956	0.109838	0.417424	-0.021102	0.84575	-0.850652	0.00437469	-0.059528	0.557491	0.066681	0.701878	0.254499	0.0297513	0.1546	0.363153	-0.149245	0.368222	0.215233	0.0952781	0.321108	0.0117672	0.376671	0.00277093	0.190112	0.106
RLK-Pelle_LRR-V	CotAD_65393	-0.740425	2.22599e-05	-0.917235	0.000328979	-0.976679	1.07831e-05	-1.35317	5.53886e-06	-1.36001	4.39618e-05	-0.759965	7.79388e-05	-1.05206	5.84128e-07	-1.1188	4.16599e-07	-1.49898	5.23036e-06	-1.49125	2.43843e-07	-0.646916	8.16755e-05	-1.0883	6.70231e-06	-0.922393	1.60117e-05	-1.54973	3.24688e-07	-1.8178	1.62627e-06	-0.444118	0.00205721	-0.860203	0.000204254	-1.19636	5.62673e-06	-1.18409	1.02963e-05	-1.51306	1.32876e-05	-0.400321	0.00809521	-0.728895	6.78629e-05	-0.818488	2.63786e-05	-1.04954	3.73394e-05
RLK-Pelle_LRR-V	CotAD_04269	0.122832	0.264684	0.616402	0.000424139	0.480282	0.0105146	0.333546	0.0450995	1.00976	5.09135e-05	0.325023	0.0233639	0.41875	0.00184293	0.454432	0.00643204	0.7369	0.00117914	0.855386	0.000227899	-0.28074	0.060555	-0.153251	0.303703	0.103914	0.496602	0.185176	0.283925	0.210658	0.446882	-0.13977	0.40857	0.199352	0.204098	0.041827	0.77028	0.491182	0.0132748	0.21825	0.249346	0.126118	0.378969	0.053658	0.585592	0.23738	0.0348779	0.575314	0.000432595
RLK-Pelle_LRR-V	CotAD_45404	-0.0771877	0.340217	-0.335678	0.00477408	-0.23939	0.0221661	-0.346628	0.00470552	-0.304306	0.0094601	-0.0867477	0.366716	-0.207763	0.0321303	0.00488467	0.96056	-0.345353	0.0157218	-0.225505	0.0292806	-0.222195	0.0254006	0.0631207	0.526253	-0.150486	0.191998	-0.0287607	0.795434	-0.133745	0.246926	0.0434273	0.748016	-0.027177	0.820443	0.119528	0.368449	0.254948	0.0761735	0.0579222	0.670926	0.075722	0.62891	-0.0849817	0.503602	-0.130197	0.343654	-0.00294833	0.980024
RLK-Pelle_LRR-V	CotAD_46319	-2.18629	2.77287e-05	-2.60307	0.000193249	-2.88655	1.59785e-07	-3.38336	3.98103e-06	-3.70103	5.77494e-09	-1.61665	0.000121469	-1.20456	1.38384e-06	-2.75066	2.636e-09	-3.33735	0.000126039	-3.57887	5.56423e-08	-0.79598	0.00169618	-1.40444	0.000173854	-2.06847	5.00224e-06	-2.10039	8.14703e-07	-3.18217	5.68372e-08	-0.346643	0.039941	-1.94268	3.24139e-05	-1.96677	1.75376e-06	-3.04143	1.74613e-05	-2.11603	4.54585e-05	-0.782049	0.00295679	-1.95317	6.16069e-06	-2.14025	7.78644e-06	-3.35536	1.70273e-06
RLK-Pelle_LRR-VI-1	CotAD_36271	-1.29022	6.50665e-07	-1.75989	2.95627e-06	-2.28025	1.66635e-07	-4.35134	1.54063e-09	-5.25349	4.94859e-10	-1.41139	2.49634e-07	-1.53648	3.83259e-08	-2.89981	6.33821e-09	-4.85762	7.54946e-07	-5.35476	4.81859e-10	-0.0147277	0.91127	-0.830754	0.000140249	-0.576215	0.000951447	-1.60589	2.69797e-05	-4.19886	3.91094e-07	-1.23138	0.00012597	-1.74291	1.71282e-06	-1.69	7.77886e-06	-3.20311	1.6851e-06	-4.32994	7.384e-06	-0.718901	0.00880126	-1.43146	6.8791e-05	-1.2071	0.000155092	-2.38316	1.95387e-05
RLK-Pelle_LRR-VI-1	CotAD_74948	-0.912135	0.000788299	-0.416511	0.110308	-0.307622	0.0241261	-1.54752	2.68093e-05	-2.60953	1.20731e-05	-0.657455	0.00146321	-0.092347	0.476262	-0.351205	0.00296383	-1.16248	0.00323522	-2.03544	2.85239e-08	-0.550959	0.000451622	-1.05959	5.63257e-05	-0.728552	0.00371397	-0.585037	0.0270217	-1.60634	6.52373e-05	-0.487911	0.00212212	-0.858825	0.00025343	-0.736694	0.00106824	-0.951082	0.0130499	-0.613322	0.00887745	-0.495164	0.000818433	-0.960445	1.69583e-05	-1.00117	3.46355e-06	-0.617121	0.00270015
RLK-Pelle_LRR-VI-1	CotAD_64199	-0.162574	0.0937427	-0.00102367	0.992474	-0.0324333	0.649698	0.12251	0.11773	-0.023287	0.753315	-0.065444	0.550018	-0.162484	0.14071	-0.116013	0.281337	-0.195085	0.298342	-0.176143	0.140975	-0.374039	0.0187746	-0.452259	0.0149024	-0.461014	0.0118079	-0.431672	0.01269	-0.294251	0.0836645	-0.025377	0.844233	-0.198444	0.135056	-0.00544467	0.961441	-0.0476547	0.71068	0.0163552	0.9131	-0.131467	0.341671	-0.00439133	0.976602	-0.06595	0.620311	-0.231781	0.154829
RLK-Pelle_LRR-VI-1	CotAD_63477	-0.725278	0.00014047	-1.03703	3.59209e-05	-0.719352	0.000466357	-0.973858	0.000121406	-1.1243	2.6472e-05	-0.441736	0.00129846	-0.413874	0.000372892	-0.323731	0.0183913	-0.322354	0.0321604	-0.73119	0.000522469	-0.485625	0.000994039	-0.339359	0.0354571	-0.259197	0.084603	-0.485727	0.00477261	-0.502582	0.00685305	-0.0593363	0.760052	-0.243475	0.284945	-0.214716	0.348795	-0.361392	0.102833	-0.423883	0.118703	-1.00361	7.1543e-05	-1.08403	2.09969e-05	-1.03813	9.48654e-05	-0.979412	0.000297248
RLK-Pelle_LRR-VI-2	CotAD_25446	0.542083	0.0055564	2.39364	1.94239e-05	2.86518	3.56579e-07	2.7317	7.68897e-06	1.23881	9.01938e-05	0.971055	7.59975e-06	2.59894	2.04798e-09	3.4284	5.49927e-09	2.13802	0.00113555	1.70913	1.59319e-06	0.0720137	0.67936	0.388822	0.0353066	1.75579	1.65714e-05	3.3888	1.20684e-07	4.15511	6.20967e-08	0.197995	0.297233	0.840961	0.000114526	1.42067	2.32869e-05	3.79223	8.85647e-09	3.61398	6.59238e-06	-0.213084	0.210529	0.704411	0.0105973	1.83826	4.40412e-08	3.5417	3.69987e-09
RLK-Pelle_LRR-VI-2	CotAD_17389	-0.177228	0.289151	-0.550648	0.00202223	-0.285785	0.0479846	-0.512239	0.00617764	-0.318006	0.0360048	0.19039	0.0984849	0.130874	0.14227	0.268779	0.0438179	-0.446115	0.0051305	-0.23051	0.0527521	-0.112378	0.493445	-0.0598667	0.653803	0.0600723	0.685173	0.0609433	0.563756	0.197906	0.154167	0.104613	0.547893	-0.0543097	0.686887	0.1634	0.347456	0.331603	0.0906108	0.0967955	0.553866	0.108473	0.569636	-0.0986827	0.557494	0.128125	0.448695	0.0987397	0.583146
RLK-Pelle_LRR-VI-2	CotAD_05661	0.318136	0.142771	0.726278	0.0204535	0.308544	0.00736484	2.29827	1.78071e-07	2.1525	8.90181e-08	0.0324367	0.826247	-0.0515617	0.634778	0.370228	0.00334042	1.38231	1.22334e-05	1.68227	1.75199e-07	-0.783129	0.000137865	-0.572862	0.00328741	0.289814	0.161258	0.135476	0.527089	0.82663	0.0261765	-0.50521	0.0562983	-0.358758	0.0536461	-0.04318	0.791573	0.620463	0.0212303	0.173808	0.366152	-0.925935	6.26867e-05	-0.178082	0.167218	-0.06676	0.619462	0.558207	0.0110265
RLK-Pelle_LRR-VI-2	CotAD_31999	0.388506	0.00199071	1.41191	7.71566e-06	0.487567	0.000458239	0.757491	0.00128364	0.589301	0.00158269	0.62768	0.000890958	0.67984	2.4754e-05	0.47377	0.000191108	0.514025	0.0386297	0.564253	0.000138994	0.175426	0.198686	0.677186	0.000423455	1.05065	6.27926e-05	1.1549	2.35176e-05	0.96551	0.00399896	0.292676	0.0346858	0.621055	0.00545716	0.867739	0.000156745	1.34513	0.000172167	1.09266	0.000247674	0.408512	0.0292364	0.92012	0.000117623	1.24429	2.15977e-06	1.46005	6.79631e-06
RLK-Pelle_LRR-VI-2	CotAD_08656	0.867493	0.000139671	1.18471	2.79065e-05	1.02557	2.48403e-05	6.27442	3.70112e-11	6.62997	6.67084e-11	0.555788	0.00142796	0.641152	2.91059e-05	1.22845	1.46919e-06	5.95847	5.17029e-10	6.38985	4.60999e-12	0.194412	0.0913854	0.494004	0.0043403	0.960974	8.11139e-05	1.35036	3.80606e-05	3.79871	0.00143158	0.431153	0.0112674	0.586657	0.00167088	1.15659	2.64299e-05	1.31119	1.55886e-05	2.08935	0.00209741	0.270267	0.0712072	0.38472	0.00491037	0.885927	8.07403e-06	0.842604	8.12247e-05
RLK-Pelle_LRR-VI-2	CotAD_22343	0.497624	0.0155735	1.01066	0.000528752	0.444453	0.0130025	0.079735	0.467255	0.122375	0.208711	0.784168	0.00081998	0.771633	1.4574e-05	0.686602	5.58322e-05	-0.243483	0.0570586	-0.218714	0.0618885	0.274748	0.0313512	0.405613	0.0194771	0.731602	0.000247872	0.974456	0.00018649	0.482575	0.0122218	0.213137	0.206806	0.427236	0.0145915	0.836061	0.000825156	1.3301	1.28009e-05	0.97136	0.000196064	0.185387	0.264181	0.646039	0.00362139	0.985554	0.000203541	1.05878	0.000442278
RLK-Pelle_LRR-VI-2	CotAD_11338	-0.14184	0.141093	-0.334009	0.0041667	-0.122853	0.189558	-0.0371667	0.701429	-0.329013	0.0346001	-0.162894	0.245944	-0.243975	0.0374442	0.0834	0.330594	-0.262972	0.0550786	-0.293212	0.0228173	-0.813387	0.000149362	-0.634769	0.000960147	-0.794493	0.0010168	-0.330262	0.0664415	-0.505913	0.0193033	-0.0805547	0.561623	-0.219356	0.169851	-0.197442	0.153857	0.212291	0.298145	0.158409	0.277866	0.208516	0.220928	-0.133553	0.352441	0.0842117	0.714034	0.12867	0.381768
RLK-Pelle_LRR-VII-1	CotAD_20164	-0.17921	0.0380079	-0.644605	0.000614922	-1.10643	3.74472e-06	-2.77379	4.99726e-05	-3.55445	1.89481e-08	0.0502423	0.607259	-0.266525	0.00691689	-0.583641	0.00148365	-3.71387	0.000659264	-3.43611	1.54933e-09	0.148384	0.225864	0.357287	0.00935186	0.200847	0.086456	0.128534	0.294199	0.0783073	0.53155	0.126522	0.485845	0.230289	0.0661156	0.28663	0.0992301	0.13866	0.309448	0.150691	0.440455	-0.0291177	0.792526	0.29079	0.0177189	0.404789	0.00195059	0.206628	0.0753942
RLK-Pelle_LRR-VII-1	CotAD_27936	-0.883451	7.17254e-05	-2.12242	1.24297e-06	-2.43734	1.24668e-06	-3.6394	5.32189e-09	-3.26576	9.03033e-09	-1.11412	3.63979e-05	-1.56051	2.62488e-07	-1.90773	3.23744e-07	-3.26292	4.44505e-08	-3.83271	9.83534e-10	0.142925	0.369517	0.0232787	0.893087	-0.63371	0.0035507	-1.17849	0.00432859	-2.87119	4.01606e-05	0.613668	0.00440248	-0.00832333	0.966359	-0.221147	0.32377	-1.02891	0.00306189	-0.629687	0.0312386	0.65344	0.00234314	0.0435557	0.745905	-0.529182	0.00274751	-1.64594	3.32039e-05
RLK-Pelle_LRR-VII-2	CotAD_45281	1.25705	1.52405e-05	0.592146	0.0228944	-0.675242	0.00401527	-2.4724	3.16938e-08	-2.5362	3.32208e-07	1.47013	3.90929e-06	0.3073	0.0127485	-1.33409	9.34478e-07	-1.94987	5.05881e-07	-2.05435	2.80787e-08	0.580787	0.00109509	1.18784	5.33388e-05	1.36909	1.06851e-05	0.190071	0.466751	-2.34632	0.00022361	0.405564	0.0636879	0.907441	0.00011623	0.882549	0.00951232	0.0455177	0.808811	-1.59692	5.04578e-05	0.0307037	0.863662	1.24743	8.62173e-06	1.21378	8.05355e-06	-0.0607357	0.84113
RLK-Pelle_LRR-VIII-1	CotAD_33692	-1.1581	0.000536258	-1.50198	6.19125e-05	-0.932851	0.000236845	-1.40685	1.01581e-05	-0.867543	0.00112885	-0.929181	0.000114069	-0.589113	0.0398686	-0.923908	1.0777e-05	0.0739137	0.890003	-0.575872	0.000403021	-0.654841	6.76924e-05	-0.582579	0.018436	-0.942311	2.25595e-05	0.706049	0.0109436	-0.144469	0.685974	-1.16338	0.000558685	-0.897846	0.0781041	-0.762625	0.0298324	-1.12677	0.00046149	0.197632	0.76283	-1.29527	6.05011e-05	-1.49378	4.40936e-06	-1.43694	3.55951e-06	-0.0179987	0.970908
RLK-Pelle_LRR-VIII-1	CotAD_24456	0.303206	0.0196549	0.214951	0.264929	0.031615	0.803305	-0.281173	0.0546572	-0.087611	0.466654	0.647182	0.000280373	0.422468	0.00258793	0.534865	0.000699004	-0.150988	0.255536	-0.147078	0.259511	0.611689	0.00252167	0.834527	0.000427649	0.912454	0.000150607	1.01002	0.00206652	1.09237	0.000451244	0.641317	0.00177699	0.917102	0.000694447	0.998014	0.00129794	1.28087	0.000396153	1.07238	0.000328881	0.472549	0.0181984	0.597685	0.00655205	0.889349	0.000219381	1.0623	0.00013734
RLK-Pelle_LRR-VIII-1	CotAD_14628	0.173594	0.101866	0.0132563	0.881578	0.119384	0.202111	-0.128692	0.255748	-0.0359147	0.683448	0.186612	0.109339	0.000859333	0.992565	-0.01924	0.828278	-0.248807	0.0942419	-0.291456	0.00788107	0.0867853	0.496495	0.173195	0.299033	0.193158	0.179081	0.214257	0.239812	0.0992313	0.548739	-0.142175	0.226418	-0.171855	0.153276	-0.0457507	0.696336	0.0951747	0.485826	0.15796	0.238158	0.00339933	0.980518	0.169438	0.242834	0.295073	0.0655319	0.425969	0.0356048
RLK-Pelle_LRR-VIII-1	CotAD_37459	-0.0237717	0.835007	-0.0404347	0.683519	0.102624	0.45807	-0.0441167	0.660315	-0.197483	0.120005	-0.195962	0.0932143	-0.175317	0.160239	0.272336	0.0117546	-0.328986	0.0471459	-0.570387	0.00102741	-0.03334	0.71347	0.047872	0.720424	-0.0300277	0.789121	0.0969573	0.362639	0.151085	0.214544	-0.135187	0.199439	-0.199341	0.0835882	-0.0678187	0.513538	0.415363	0.00860344	0.435138	0.0199552	0.177163	0.153141	0.0329883	0.761775	0.201697	0.103876	0.0719863	0.566038
RLK-Pelle_LRR-Xa	CotAD_35776	-0.609957	0.00201729	-0.361097	0.0292449	0.234849	0.156751	0.189395	0.236666	0.879317	7.66103e-05	-0.747209	0.000153712	-0.323399	0.0530469	-0.56655	0.000692424	0.781458	0.0805824	0.522602	0.000940812	-0.031002	0.810841	-0.207062	0.290571	-0.463571	0.0188029	0.178932	0.572743	0.092847	0.724556	-0.398365	0.0232868	-0.350233	0.224252	-0.191239	0.226218	-0.998462	0.00241901	0.216322	0.407523	-0.624397	0.00160167	-1.03641	1.90232e-06	-1.25552	1.74196e-06	-1.10984	0.00231526
RLK-Pelle_LRR-Xa	CotAD_05438	-0.334193	0.00203603	-0.152189	0.0674908	-0.0562985	0.464991	0.105565	0.243285	0.057545	0.553502	-0.217234	0.0979371	-0.0496187	0.649331	-0.164529	0.161115	0.385444	0.0241839	0.108281	0.344245	-0.0587537	0.523931	-0.383029	0.00715268	-0.218532	0.0713238	-0.321793	0.00698209	-0.297656	0.0191115	-0.605825	0.000522956	-0.232828	0.163206	-0.555047	0.00739278	-0.471257	0.00479692	-0.19529	0.149007	-0.312823	0.0958674	-0.156863	0.263263	-0.387674	0.0164416	-0.323191	0.0534997
RLK-Pelle_LRR-Xa	CotAD_55480	-2.13476	2.13622e-06	-2.74021	7.74908e-05	-3.49079	5.46016e-06	-4.47595	1.77604e-06	-5.38561	1.45833e-08	-1.66228	2.32872e-06	-1.43604	9.09549e-07	-2.60076	3.10758e-08	-2.58685	8.92785e-06	-3.00567	3.94895e-08	-0.404043	0.59221	-0.901247	0.295831	-2.03558	0.00509912	-1.7414	0.0607069	-3.35277	0.00157779	-0.661942	0.000452847	-0.88926	8.26482e-05	-1.14278	2.89155e-05	-2.41175	0.000124138	-1.92047	9.09691e-06	-0.667992	0.000199009	-0.991691	0.000261811	-1.77975	1.48024e-06	-2.66833	2.95315e-07
RLK-Pelle_LRR-Xa	CotAD_47651	-0.466195	0.00129061	-0.231612	0.129062	-0.0527287	0.614906	1.2284	1.85394e-06	1.17608	4.53471e-06	-0.47476	0.0021176	-0.0983767	0.267156	-0.221729	0.0386144	1.46784	3.86808e-05	1.49929	1.56896e-07	0.153431	0.149089	-0.0846223	0.472142	0.0201653	0.865327	0.095942	0.480583	0.199877	0.145166	-0.263505	0.0783034	-0.162368	0.37838	-0.216204	0.0581535	-0.525323	0.00583003	0.201646	0.317151	-0.451213	0.00859522	-0.668691	0.000244994	-0.646521	0.000534379	-0.389514	0.036779
RLK-Pelle_LRR-Xa	CotAD_25005	0.091177	0.416886	0.225842	0.0579726	0.282438	0.00528419	0.506713	0.000191906	0.813731	8.03353e-06	-0.226711	0.050396	-0.0492783	0.570982	-0.187141	0.11818	0.604577	0.00901683	0.530339	0.000537953	0.0541323	0.550446	-0.177801	0.152071	-0.0907223	0.497545	0.175381	0.168807	0.0485023	0.76523	-0.09268	0.378074	-0.14177	0.295493	-0.0785687	0.475325	-0.247266	0.0612429	0.00542667	0.964874	-0.315653	0.0213471	-0.461356	0.00542923	-0.467298	0.00210949	-0.329666	0.0302825
RLK-Pelle_LRR-Xa	CotAD_10129	0.13348	0.270103	0.142507	0.312116	0.372303	0.0319127	-0.0893097	0.561932	-0.515551	0.00398065	0.849038	4.96316e-05	0.929526	3.12296e-06	0.811248	5.7426e-05	-0.194942	0.261569	-0.34665	0.0560509	0.149589	0.473195	0.440946	0.00867987	0.498165	0.00110274	0.624183	0.00112398	0.715705	0.000490773	-0.181724	0.546979	1.06161	0.00108264	0.394131	0.102893	0.667271	0.0259833	1.08402	0.00757572	-0.160714	0.522731	0.623935	0.00119868	0.490021	0.00516531	0.48449	0.0103021
RLK-Pelle_LRR-Xa	CotAD_65164	-0.0713067	0.543375	-0.371995	0.0104511	-0.130294	0.403207	-0.211559	0.0602367	-0.0969083	0.4493	-0.0549757	0.735551	0.035839	0.664402	0.0452323	0.629418	0.208345	0.130821	-0.23175	0.0290767	0.258884	0.0225065	0.412391	0.0359764	0.188063	0.0843902	0.250333	0.0392609	0.444805	0.0150835	0.0874167	0.558727	-0.056789	0.619581	0.128571	0.33718	0.338669	0.0434384	0.223174	0.118861	0.0450567	0.722197	0.07097	0.549682	0.009469	0.933264	0.0717757	0.593213
RLK-Pelle_LRR-Xb-1	CotAD_57105	-2.05278	1.61487e-05	-2.36475	1.70109e-06	-2.23651	8.59276e-08	-2.72631	4.97455e-09	-1.88812	1.48635e-06	-1.65964	2.28829e-06	-1.53802	2.25762e-06	-2.13521	6.81853e-08	-1.83389	3.43236e-05	-1.9039	9.29142e-08	-0.765328	0.000111727	-0.747402	0.0013309	-1.46237	4.39459e-06	-1.33979	6.61925e-06	-2.07775	2.43546e-07	-0.37821	0.0331009	-0.866529	0.000605746	-1.11008	0.000133863	-1.91888	8.30618e-06	-1.0446	0.00229512	-0.517856	0.00499741	-0.849205	5.26113e-05	-1.03442	1.41943e-05	-2.05521	3.65634e-07
RLK-Pelle_LRR-Xb-1	CotAD_19693	-0.845364	2.78399e-05	-0.644904	0.000349705	-0.332342	0.00682018	-1.03539	1.32076e-05	-0.617929	0.0104593	-0.824779	5.8743e-05	-0.229489	0.0734337	-0.431882	0.00275306	-0.586255	0.00617527	-0.453974	0.00246737	-0.694593	0.000749287	-0.961896	0.000297123	-0.775808	0.000845806	-0.0333563	0.814146	-0.644298	0.00673404	-0.849747	0.000126421	-1.01958	0.000139363	-0.592028	0.000620063	-0.310436	0.0973047	-0.107756	0.440048	-0.824265	4.58941e-05	-1.27403	4.41722e-07	-0.842175	1.77712e-05	-0.282333	0.0556548
RLK-Pelle_LRR-Xb-1	CotAD_39293	-0.783479	6.97136e-06	-1.18447	1.27311e-06	-1.41808	1.19941e-06	-3.60284	1.11151e-07	-4.14126	1.2894e-07	-0.730736	5.96283e-05	-1.13554	3.53239e-07	-1.62364	3.42749e-08	-2.90026	2.43039e-06	-4.14072	8.78295e-10	-0.93781	2.74539e-06	-0.863217	3.29868e-05	-0.977757	1.02759e-05	-1.51	1.75276e-06	-2.98394	2.24733e-05	-0.306136	0.08684	-0.425224	0.0204996	-0.777033	0.00272476	-1.13359	0.000113941	-2.11317	1.49436e-05	-0.427332	0.00529565	-0.240624	0.0476007	-0.447635	0.00182514	-1.09044	0.000117832
RLK-Pelle_LRR-Xb-1	CotAD_15239	0.205892	0.0681913	0.903184	0.000528183	1.49306	3.75648e-07	1.05129	0.00010308	2.74217	1.7046e-06	0.35974	0.0028132	0.744333	0.000353358	0.748457	0.000114769	2.20733	0.000376139	2.35882	1.90225e-07	0.0967213	0.558373	0.32712	0.188207	0.739897	0.00137636	2.4554	5.89224e-05	1.64603	0.000829731	-0.0961723	0.418945	0.677652	0.0510232	1.70451	1.29565e-05	0.967799	0.000185842	1.79003	0.00657579	-0.054982	0.676812	0.337832	0.0283187	0.750087	0.000292585	2.06545	0.00783461
RLK-Pelle_LRR-Xb-1	CotAD_69129	-0.262566	0.0158577	-0.569189	0.000383754	-0.280692	0.0567526	-0.347924	0.147543	-0.551345	0.00355624	-0.219387	0.0916942	-0.123009	0.308977	-0.290934	0.101483	-0.925458	0.0629185	-0.824014	0.000619171	0.422423	0.0012674	0.133993	0.211427	0.327111	0.00991549	0.362202	0.010192	0.643591	0.00154123	0.116871	0.650513	0.259994	0.34051	0.195428	0.454236	0.087999	0.741855	0.459977	0.183122	0.450752	0.0263779	0.408835	0.00583621	0.319137	0.0103651	0.126747	0.277166
RLK-Pelle_LRR-XI-1	CotAD_07539	0.474811	0.00237456	1.18477	0.000296354	2.08259	9.3975e-06	2.396	5.50198e-06	2.30321	6.5292e-07	0.53283	0.000609907	1.07817	1.06922e-05	1.77474	1.04411e-07	3.17685	7.86086e-07	2.48016	1.77948e-08	0.910819	0.000162582	0.557443	0.00743027	1.06389	0.00011269	1.49015	0.00162841	1.83098	8.92376e-05	0.641111	0.00566099	1.20149	0.000825151	1.44568	0.000116921	1.4962	0.000569383	1.4945	0.00415658	0.560171	0.000372353	0.532842	0.000551929	0.82469	2.66764e-05	1.80454	1.12926e-05
RLK-Pelle_LRR-XI-1	CotAD_11446	-0.134333	0.073417	-0.102479	0.244598	-0.595445	0.000447005	-1.2148	3.35297e-05	-0.481274	0.0255647	0.396864	0.0123093	0.0315877	0.765122	-0.674016	0.000197705	-0.172842	0.398977	-0.655668	0.00123411	-0.866965	0.000132033	-0.269071	0.0720035	0.401207	0.0127103	-0.49862	0.0815595	-1.81117	0.00561653	-0.301597	0.0249913	0.0125853	0.932283	0.859089	0.00341487	-0.463249	0.397928	-0.527286	0.0254258	-0.434173	0.0124169	-0.257736	0.0743699	1.07247	2.36777e-05	-0.537666	0.0340597
RLK-Pelle_LRR-XI-1	CotAD_15853	2.123	2.39244e-06	1.92308	7.5454e-05	1.73123	8.49865e-06	0.113809	0.373253	0.377187	0.0584149	0.620503	0.0154679	1.00782	3.14923e-05	0.378228	0.0214717	0.916793	0.102369	1.42002	0.0018265	0.306255	0.0945719	0.617794	0.00105103	0.928259	0.00045673	1.06939	6.3549e-05	0.350107	0.0367717	0.147445	0.300641	0.823383	0.0295355	1.4194	0.00119544	0.314013	0.142883	1.28535	0.0611747	0.677611	0.00023884	0.739802	0.00575028	0.546257	0.0205659	0.813971	0.00086013
RLK-Pelle_LRR-XI-1	CotAD_34286	0.094452	0.477814	-0.0727627	0.465213	-0.00372217	0.970622	0.0773913	0.497574	0.199381	0.0610174	0.0532693	0.559761	-0.031681	0.694124	-0.051763	0.537708	0.170761	0.144793	0.009207	0.944867	-0.22306	0.0389804	-0.123297	0.350657	-0.105873	0.300779	-0.210275	0.0520141	-0.029608	0.799083	0.0904267	0.504059	0.0389907	0.769535	0.062925	0.612268	0.109953	0.398954	0.0772655	0.653232	0.169928	0.156184	0.111512	0.273726	-0.021615	0.828222	0.063784	0.560812
RLK-Pelle_LRR-XI-1	CotAD_47868	-1.20834	1.34451e-05	-1.15442	0.00250131	-1.07898	0.000106377	-1.57426	1.96691e-05	-1.71406	7.04741e-06	-1.00209	0.000161835	-0.719341	0.00123395	-1.4122	4.5425e-06	-0.931994	0.000788814	-1.30732	2.31528e-05	-0.999103	0.00056815	-1.65849	0.000113372	-1.64989	6.3858e-06	-1.95615	6.82329e-05	-2.50479	2.70284e-06	-1.11284	2.43501e-05	-2.01403	9.6032e-07	-1.50526	4.43736e-05	-2.3644	2.16553e-07	-2.29237	5.95478e-06	-0.778747	0.000482218	-1.80759	7.22426e-06	-1.57647	2.2448e-06	-1.87076	0.000275936
RLK-Pelle_LRR-XI-1	CotAD_03134	-0.837375	1.62995e-05	-1.3373	0.00220333	-1.59	1.06531e-06	-1.97077	0.000283334	-1.96478	0.000550025	-1.11015	0.000518398	-1.31068	2.68822e-06	-1.74106	9.43049e-07	-1.20558	0.00235655	-2.82513	2.25794e-07	-0.167303	0.227157	-0.536624	0.0159705	-0.942388	0.00245797	-1.57803	1.43161e-05	-2.09766	2.62435e-06	0.226155	0.224413	-0.683717	0.0331933	-1.23693	0.00361737	-1.71346	5.89573e-05	-1.06866	0.00520367	-0.207854	0.134189	-0.756012	0.000353017	-1.08773	5.9696e-06	-1.99952	7.46321e-07
RLK-Pelle_LRR-XI-1	CotAD_47867	-0.191119	0.0874458	-0.537132	0.000716529	-0.361496	0.00610535	-0.525924	0.0011344	-0.498255	0.0458543	-0.208367	0.219084	-0.277403	0.0646327	-0.390756	0.0438496	-0.412405	0.0490869	-0.550581	0.00458348	-0.542368	0.00453829	-0.586778	0.00159332	-0.530607	0.00458953	-0.417039	0.0254448	-0.600956	0.00122637	-0.0855757	0.519112	-0.388807	0.0137892	-0.0611563	0.570645	-0.356128	0.0299053	-0.374761	0.0495672	-0.450219	0.0451057	-0.715307	0.00448605	-0.514613	0.0273692	-0.594389	0.0170808
RLK-Pelle_LRR-XI-1	CotAD_14939	0.708857	0.00238835	0.6876	0.00319104	0.56312	0.00218457	0.841498	0.000487854	0.647621	0.0201635	0.743736	0.000100968	0.413732	0.00234231	0.343478	0.011819	0.504313	0.0303823	0.835158	3.17549e-05	-0.062578	0.523013	0.267059	0.0358702	0.636809	0.000652307	0.460811	0.0166602	0.358659	0.0230439	0.0512473	0.645483	0.488711	0.015287	0.884346	0.000899592	0.588306	0.00134857	0.259531	0.0772682	-0.0229513	0.834464	0.473313	0.003803	0.543919	0.000734027	0.294668	0.0251236
RLK-Pelle_LRR-XI-1	CotAD_36058	0.95514	8.30025e-06	1.70001	0.000970191	2.5953	2.82417e-06	2.7169	4.34692e-06	1.82868	0.000387629	1.09096	0.000623761	1.82628	9.71324e-05	2.1747	3.12125e-07	2.91261	0.000105807	2.38689	1.48339e-06	1.10336	0.000121004	1.03204	0.000280541	1.66682	3.88434e-05	2.3344	7.53439e-05	2.18363	0.00315497	1.15549	0.00334983	1.02483	0.00361272	1.04371	0.0130662	1.74888	0.00263554	2.63766	1.54242e-05	0.425008	0.00297568	0.229116	0.0793897	0.68253	0.000129691	1.56399	7.13016e-05
RLK-Pelle_LRR-XI-1	CotAD_59386	-0.820034	1.491e-05	0.421634	0.00706705	0.588242	0.000295935	-1.64319	9.37006e-05	-4.50854	1.5817e-07	-1.27115	0.00790764	0.188153	0.0569181	0.765415	2.49596e-05	-3.02199	0.00155161	-5.0592	1.17613e-09	-0.610793	0.000553148	-0.960651	2.68707e-05	-0.577219	0.00363022	-0.506864	0.0478596	-1.63934	0.00458665	-0.402258	0.00815522	-0.957576	8.84132e-05	-0.985761	0.00136505	0.151022	0.286747	-0.180074	0.321461	-0.357072	0.0100637	-0.972575	1.19722e-05	-0.666404	0.000312978	-0.114043	0.680106
RLK-Pelle_LRR-XI-1	CotAD_71506	-0.929828	0.000345065	-0.254452	0.383032	0.104679	0.581423	-0.537352	0.0331825	-0.70345	0.00678436	0.181489	0.555018	0.0241143	0.789515	0.836224	0.0304494	0.571226	0.00493484	0.553789	0.00510762	0.260325	0.243079	0.250379	0.11984	-0.0255077	0.802283	0.118594	0.259227	0.366506	0.129911	-0.482615	0.369374	-0.47416	0.404374	-0.355819	0.510883	-0.160795	0.765103	0.78453	0.268184	0.262444	0.0529891	-0.027359	0.863128	0.281263	0.060222	0.267406	0.0523811
RLK-Pelle_LRR-XI-1	CotAD_17222	-1.1967	0.000159884	-1.20918	0.0119242	-0.986397	0.000119148	-1.36677	4.19722e-05	-1.39969	0.000211806	-0.870991	0.00318714	-0.50688	0.000661293	-1.18196	1.38931e-06	-1.13122	0.00654252	-1.20965	2.59005e-05	-1.06446	3.05653e-05	-1.39463	0.000118915	-1.36909	0.000363955	-1.79667	1.57751e-06	-2.00084	0.000108673	-0.605817	0.000988378	-1.12532	2.34568e-05	-1.60781	3.4059e-06	-1.81881	0.000141436	-0.871354	0.000353917	-0.85372	9.09171e-05	-1.17389	6.74576e-06	-1.36161	7.80842e-07	-1.99333	1.28261e-05
RLK-Pelle_LRR-XI-1	CotAD_03099	-1.49788	1.41611e-06	-1.99992	0.000239321	-2.03983	9.12396e-07	-1.57598	1.15921e-05	-1.89163	0.00600088	-1.15775	0.000135005	-1.51989	8.32269e-07	-1.30809	3.1544e-05	-0.695636	0.00624208	-1.63327	3.71294e-05	-0.812328	0.00193799	-0.798553	0.00636919	-1.96423	2.34525e-05	-2.47221	1.43293e-06	-2.86261	6.49686e-07	0.422307	0.0109318	-0.852455	0.00107596	-1.06794	0.00661083	-2.16142	0.000116167	-1.57949	0.00154332	0.052288	0.832452	-1.02136	0.000371176	-1.19036	0.000107055	-2.62159	1.04012e-06
RLK-Pelle_LRR-XI-1	CotAD_22778	-0.596609	0.003535	-1.00847	0.000325869	0.101123	0.511831	-1.08483	0.0347669	-1.71994	0.000575254	-0.350693	0.0946422	-0.622393	0.000889017	-0.49086	0.00369816	0.278181	0.295811	0.0763647	0.716031	0.233162	0.162993	0.20262	0.260296	-0.421721	0.0354716	-0.996508	0.00703512	-1.28755	0.000513605	0.204645	0.229724	0.214266	0.403832	-0.980076	0.000386162	-0.722774	0.0121648	0.318852	0.369552	-0.120375	0.338094	-0.0200023	0.885763	-0.973282	2.69232e-05	-0.513003	0.0668307
RLK-Pelle_LRR-XI-1	CotAD_47446	-2.46682	1.12541e-06	-3.041	1.74638e-05	-3.58465	2.23339e-06	-4.53139	8.33305e-10	-4.66304	3.71616e-10	-2.11834	2.14335e-06	-2.10114	9.34149e-08	-3.32104	2.12904e-08	-4.72369	5.49741e-08	-4.99617	8.20385e-09	-0.823699	0.000131754	-1.10172	0.0110161	-1.85841	5.30015e-08	-2.82837	8.16938e-08	-3.947	9.47673e-08	-0.488672	0.017276	-1.28678	0.000540518	-1.58796	0.00283452	-3.03759	9.11056e-07	-3.20131	7.56261e-07	-1.29004	0.00129628	-2.20116	1.29298e-07	-1.98551	9.95893e-08	-3.32024	5.26364e-09
RLK-Pelle_LRR-XI-1	CotAD_08452	-0.0580797	0.632862	-0.259517	0.0408306	-0.169942	0.209768	-0.116816	0.313382	-0.349627	0.0220904	-0.0499343	0.569326	-0.172245	0.157071	-0.12413	0.384305	-0.284409	0.0381521	-0.510647	0.00136871	-0.418925	0.0263893	-0.288116	0.0921809	-0.38315	0.0350711	-0.380174	0.0702858	-0.397829	0.0370208	-0.181891	0.228671	-0.358979	0.0285391	-0.204259	0.180264	-0.202581	0.235694	-0.49868	0.00963287	-0.0739797	0.554254	-0.147013	0.231887	-0.00786667	0.958435	-0.080756	0.606045
RLK-Pelle_LRR-XI-1	CotAD_47865	-0.11541	0.356448	-0.391722	0.00928309	-0.328242	0.0509323	-0.162423	0.277034	-0.279826	0.0369917	-0.0125393	0.930166	-0.008274	0.939534	0.0192257	0.824352	-0.006213	0.953403	-0.106896	0.165548	-0.0524153	0.682954	-0.240736	0.100908	0.0115857	0.912947	-0.0966763	0.476424	-0.0341743	0.816945	-0.0640303	0.67182	-0.304393	0.0631612	0.0302453	0.84831	-0.000474333	0.997391	0.0408038	0.828241	0.126082	0.235246	0.182899	0.112544	0.251364	0.02952	0.340051	0.0297836
RLK-Pelle_LRR-XI-1	CotAD_13406	0.080269	0.334035	-0.132791	0.121137	0.0829237	0.366185	0.376719	0.0039752	0.564187	0.0136992	0.025798	0.76614	0.0383547	0.653951	0.16715	0.065963	0.393142	0.0372222	0.448227	0.000278457	0.117726	0.274332	0.163973	0.232388	0.201312	0.189733	0.263181	0.0417521	0.382264	0.106087	0.0673997	0.726001	-0.0520607	0.695856	0.0202073	0.876134	0.053432	0.716279	0.244749	0.176739	-0.0137637	0.910704	0.188157	0.103093	0.028637	0.787005	0.002176	0.984731
RLK-Pelle_LRR-XI-1	CotAD_06290	0.283405	0.0121408	0.082497	0.327859	0.306696	0.00968733	0.939455	0.000122152	0.333858	0.0310772	0.33816	0.00391776	0.188942	0.0736315	0.2464	0.0178702	1.22822	0.0348672	0.128364	0.361014	-0.116698	0.243196	0.100046	0.513454	0.0263827	0.822036	0.144179	0.238236	0.237996	0.103991	0.126707	0.305538	0.116962	0.445312	0.0267603	0.887399	0.204146	0.159414	0.374676	0.0336226	-0.0185037	0.90292	0.0640653	0.698661	-0.127325	0.375089	0.210802	0.27391
RLK-Pelle_LRR-XI-1	CotAD_64056	-1.66889	2.45019e-06	-2.19339	5.9208e-07	-1.63801	4.06331e-07	-2.22506	5.08144e-08	-1.81022	0.000380362	-1.7733	1.89965e-06	-1.75271	3.79772e-08	-1.80728	7.84847e-07	-1.86059	0.000146171	-1.7336	6.34951e-06	-1.37832	2.30103e-05	-1.69356	3.23294e-06	-2.2023	6.4223e-07	-2.15459	1.66318e-07	-2.95576	2.38849e-07	-0.525463	0.00171047	-1.44203	1.92606e-05	-1.9176	4.23031e-07	-2.1273	3.85004e-07	-1.54892	0.000155203	-0.879201	0.000419937	-1.72014	2.34438e-07	-2.25017	2.02188e-08	-2.71571	8.7126e-08
RLK-Pelle_LRR-XI-1	CotAD_00656	-0.514107	0.00538613	-0.190755	0.24586	-0.69669	0.00202872	-0.737448	0.003523	-0.474793	0.00732435	-0.441185	0.0065414	-0.454302	0.000300138	-0.617744	3.89882e-05	-0.575164	0.00279842	-0.525502	0.000809321	-1.60915	3.57044e-06	-1.90354	1.7898e-06	-1.6509	3.9285e-06	-1.93413	3.87364e-06	-2.07664	1.00332e-05	-0.941793	0.00515101	-1.16358	0.00136374	-1.62975	0.000112788	-1.54444	0.000306397	-1.61629	0.000358772	-0.474179	0.00912676	-0.385588	0.0505168	-0.756589	0.000241149	-0.851348	0.000150894
RLK-Pelle_LRR-XI-1	CotAD_49044	0.229414	0.0203338	0.0644543	0.465553	-0.015418	0.867059	-0.00466633	0.960358	0.102774	0.619371	0.0583967	0.642148	0.0466737	0.572495	-0.0523977	0.536313	-0.157832	0.226461	-0.016063	0.925903	-0.120463	0.346819	0.111552	0.347449	-0.31417	0.0343394	-0.300521	0.0568862	-0.28248	0.0709264	-0.021957	0.867243	-0.0875433	0.491213	-0.0350237	0.772258	-0.167155	0.249334	-0.23861	0.157606	0.234232	0.0926523	0.108068	0.379487	-0.036217	0.73229	-0.232408	0.0912919
RLK-Pelle_LRR-XI-2	CotAD_31665	-0.172236	0.449462	0.978757	0.00302473	2.00342	1.08418e-05	1.98317	0.000564224	2.30909	1.71578e-05	-0.427132	0.00294055	0.88827	0.0449739	1.66459	2.86494e-06	2.07846	0.0144268	1.94424	0.000248828	-0.364721	0.257674	-0.467907	0.144241	-0.364522	0.195928	1.41174	0.0368709	1.50095	0.00916336	0.507227	0.0895635	0.789193	0.152432	2.55182	0.000562198	1.56917	0.021917	2.72621	0.00217437	0.80016	0.280391	-0.731419	0.00379739	-0.708331	0.0062067	0.484391	0.319967
RLK-Pelle_LRR-XI-2	CotAD_01890	0.592287	0.000828686	1.0268	2.31418e-05	1.5994	1.43731e-06	0.80482	0.0137103	0.933647	0.000310074	0.239745	0.0302156	0.628002	3.30675e-05	1.04424	3.62022e-06	1.19632	0.000207788	0.888101	6.90653e-05	0.15168	0.336964	0.38573	0.077541	0.449104	0.0149481	1.27228	0.000265443	1.27611	0.000236726	0.473023	0.01649	0.6289	0.00707672	1.11103	0.000816072	1.32339	0.000224558	1.9084	9.48128e-05	0.307163	0.0770057	0.3227	0.0482036	0.542867	0.00168188	1.14169	0.00016916
RLK-Pelle_LRR-XII-1	CotAD_37359	0.183334	0.0384622	1.96353	0.000118149	3.02922	4.56104e-07	0.28184	0.0464167	0.39294	0.00513289	-0.133163	0.274151	0.25697	0.07542	2.12667	3.89565e-07	-0.383692	0.0414873	-0.0938817	0.498628	0.142399	0.145228	0.311903	0.0210242	0.508989	0.00177753	2.6885	8.63192e-06	3.23351	0.000138971	0.135146	0.372714	0.165013	0.177137	0.132286	0.362605	2.70391	6.95044e-05	3.3169	2.30282e-06	0.113821	0.396752	0.087971	0.431624	0.376348	0.0201754	2.50989	3.70987e-05
RLK-Pelle_LRR-XII-1	CotAD_56975	1.52574	7.41073e-05	1.73267	5.69763e-05	1.37432	6.94401e-05	1.2998	2.72729e-05	1.27034	0.0386423	0.00670333	0.949903	-0.003168	0.976953	0.299273	0.0121271	-0.0945833	0.497203	-0.00319633	0.972098	1.36824	1.04216e-05	1.08336	6.97268e-06	1.43379	4.02211e-07	1.73117	2.02681e-06	1.27115	9.28889e-06	0.40117	0.151115	0.558448	0.136541	0.991829	0.0283534	0.506289	0.209064	2.28029	4.53194e-05	0.131804	0.271235	0.105754	0.332108	0.054264	0.640606	-0.0302647	0.860165
RLK-Pelle_LRR-XII-1	CotAD_56596	-0.031219	0.676063	-0.219976	0.0381796	-0.199462	0.0336569	-0.281008	0.00855542	0.245776	0.415648	-0.331068	0.050022	-0.272634	0.0426085	-0.553977	0.0013426	-0.520696	0.0141567	-0.164763	0.366003	-0.122204	0.258788	-0.125669	0.300934	-0.009864	0.931687	0.122969	0.295329	0.057071	0.676725	0.251104	0.0395339	0.263796	0.0484617	0.718783	0.000262225	0.610782	0.000973207	0.213021	0.145396	0.137925	0.251773	0.134935	0.193326	0.228597	0.0769598	0.224796	0.0986425
RLK-Pelle_LRR-XII-1	CotAD_56979	0.147719	0.183088	-0.112802	0.139109	0.102385	0.16914	0.437482	0.00948875	0.59492	0.0120727	0.0149997	0.869083	-0.052201	0.565144	-0.0662203	0.451107	0.026569	0.851402	0.864213	0.00742156	-0.152858	0.185374	-0.096814	0.538572	-0.0641203	0.593651	0.0455133	0.693987	0.101112	0.401124	0.140746	0.186089	0.091212	0.417395	0.526432	0.014297	0.195997	0.199076	0.128254	0.310325	0.134316	0.325207	0.0430053	0.694388	0.0736073	0.464602	0.0852627	0.460537
RLK-Pelle_LRR-XII-1	CotAD_00978	0.131226	0.114238	-0.0896447	0.324034	-0.0285325	0.734802	-0.048727	0.632475	0.402882	0.00427187	0.132716	0.200884	0.078515	0.404232	0.138747	0.159779	0.150728	0.345143	0.487923	0.011807	-0.081323	0.566982	-0.046018	0.747956	0.134319	0.281328	0.201916	0.101897	0.273351	0.0441471	0.110303	0.504428	0.216748	0.171333	0.372531	0.0299682	0.206959	0.180789	0.343166	0.0771794	-0.129707	0.375492	-0.0817633	0.542528	0.173966	0.181369	0.272459	0.0487849
RLK-Pelle_LRR-XIIIa	CotAD_01050	0.245295	0.0306601	-0.00324433	0.979283	0.0277598	0.847697	-0.145588	0.20546	-0.083136	0.382288	0.0547243	0.654765	0.0161143	0.877676	0.146826	0.141946	-0.359817	0.00993842	-0.18196	0.156343	0.298665	0.0590051	0.43557	0.00848511	0.253619	0.0793611	0.496465	0.00838398	0.504307	0.00600943	0.384833	0.0235753	0.321524	0.0245405	0.452149	0.00915939	0.288553	0.0687534	0.590199	0.0283225	0.0950303	0.447096	-0.00608267	0.96393	0.0476733	0.734566	-0.0360303	0.82191
RLK-Pelle_LRR-XIV	CotAD_08372	1.73099	1.03777e-06	1.1112	0.0028739	0.0547238	0.472544	-2.03211	2.97778e-06	-2.13461	3.03892e-06	1.9364	5.02525e-07	1.5465	9.61101e-07	0.612675	0.00862728	-1.7257	9.93516e-05	-1.77759	9.78791e-07	1.48496	1.95628e-05	2.29882	9.81092e-07	2.28536	6.41541e-07	2.28367	2.86992e-06	0.799668	0.0764636	1.05212	7.6681e-05	1.72814	1.01367e-05	1.79635	6.46688e-06	1.74358	0.000291339	1.46654	6.17483e-05	0.906577	2.03925e-05	1.96076	3.13355e-07	2.02211	1.68712e-08	1.66834	6.62694e-07
RLK-Pelle_LRR-XIV	CotAD_56131	-0.190535	0.0584511	0.116517	0.17105	0.199725	0.0506185	-0.00616133	0.964719	0.230422	0.0202156	0.00867867	0.932928	0.0507377	0.702554	0.412512	0.00381647	0.572409	0.00859745	0.304747	0.0964818	-0.54452	0.000886339	-0.407197	0.0143267	-0.2687	0.0483002	-0.464592	0.00354221	-0.392511	0.0103012	-0.416604	0.0105187	-0.298879	0.203292	-0.043101	0.829737	-0.287505	0.455548	-0.316379	0.238411	-0.216954	0.100053	-0.08134	0.507117	-0.358477	0.0111077	-0.0232117	0.873035
RLK-Pelle_LRR-XV	CotAD_15772	-0.288508	0.00765164	-0.545068	0.00148803	-0.224484	0.0349484	-0.335846	0.0330626	-0.387233	0.02272	-0.18826	0.0874801	-0.121703	0.192196	-0.11298	0.232527	-0.526005	0.00255	-0.253188	0.0510493	-0.482105	0.00246229	-0.170173	0.448623	-0.27225	0.0595589	-0.310935	0.0190254	-0.262913	0.0499057	0.0389187	0.707196	-0.18227	0.349664	-0.203615	0.18066	0.296408	0.0340854	0.0847475	0.501095	-0.27849	0.19572	-0.370112	0.0657109	-0.102245	0.625217	-0.0667637	0.706137
RLK-Pelle_LysM	CotAD_65258	0.369987	0.00276643	0.79898	4.0838e-05	0.622033	0.000120245	0.46519	0.000659616	0.365122	0.00388074	0.25478	0.0830248	0.709828	0.00016379	0.840542	8.41575e-05	0.260322	0.0784827	0.0224563	0.836396	-0.17407	0.13401	-0.23451	0.117093	0.305847	0.0269809	0.595904	0.00286922	0.518309	0.00839744	-0.158609	0.341944	-0.0717947	0.607813	0.108536	0.455333	0.549938	0.00379069	0.617196	0.00991434	0.0740597	0.484259	0.046739	0.633874	0.326759	0.0100935	0.615537	0.000441925
RLK-Pelle_LysM	CotAD_35107	-0.84039	1.06458e-05	-1.30804	0.000148181	-1.28705	1.52064e-05	-1.79986	2.47276e-07	-1.87025	1.9452e-07	-1.08948	5.49772e-05	-1.31812	1.15082e-06	-1.49434	3.47584e-05	-1.97009	5.58582e-06	-1.85576	1.02523e-05	0.0900703	0.413685	-0.515045	0.0327282	-0.590567	0.00386102	-1.31042	1.94399e-05	-0.969596	0.000897682	-0.0478103	0.79708	-0.880908	0.000296888	-1.15126	9.27799e-05	-1.28263	0.000273742	-1.33891	9.94768e-05	0.08851	0.694433	-0.86651	0.000287499	-0.987835	6.09033e-05	-1.80203	2.83029e-06
RLK-Pelle_PERK-1	CotAD_51210	0.865147	7.52292e-06	1.01119	2.12873e-05	0.826153	0.000118816	1.84529	5.22344e-06	2.10517	2.12313e-08	0.805861	4.75075e-05	0.801509	5.8047e-06	1.34933	1.58266e-07	1.60532	4.57346e-06	1.93944	5.23495e-08	0.0938843	0.367184	0.673502	0.000363429	0.805438	4.88844e-05	0.916266	8.33828e-05	1.27406	1.44961e-05	0.530855	0.00212547	0.429308	0.00578953	0.822888	5.66561e-05	1.00059	9.73972e-05	1.20815	0.000538705	0.500053	0.00505252	0.607696	0.00145689	0.951574	3.61857e-05	1.03654	5.48887e-05
RLK-Pelle_PERK-1	CotAD_09325	0.212109	0.120709	-0.303639	0.0934246	-0.771167	3.82849e-05	-1.67562	4.00942e-07	-1.69903	1.27938e-06	-0.305318	0.0215316	-0.443187	0.000682951	-0.875041	5.12435e-05	-1.77948	7.19299e-06	-1.6168	3.78539e-07	-0.153953	0.470117	0.0227067	0.91794	0.363307	0.109526	-0.479457	0.0551159	-1.26201	0.00159979	0.0306863	0.790796	0.0512093	0.651611	-0.176955	0.251797	0.0763203	0.689982	-0.618486	0.00179312	-0.350554	0.0335292	0.210532	0.177255	0.142746	0.251005	-0.115943	0.545734
RLK-Pelle_PERK-1	CotAD_51974	0.908578	2.56485e-05	1.39792	0.000524387	0.975627	1.53944e-05	0.992302	0.00104659	0.950846	3.94084e-05	1.40262	1.58166e-05	1.50605	5.23334e-07	1.50909	1.47105e-07	1.06474	0.00626842	1.15955	9.83554e-06	0.439277	0.0625667	1.24595	0.000697219	1.59902	0.000131628	2.46649	1.34118e-05	1.76356	9.94751e-05	0.364056	0.1214	1.00639	6.08851e-05	1.81104	2.2135e-05	2.41873	7.02397e-07	2.29554	2.17241e-06	0.21943	0.218193	1.33081	3.82006e-05	1.83138	1.41507e-06	2.32209	6.29436e-07
RLK-Pelle_PERK-1	CotAD_21998	-1.39418	2.95239e-05	-2.02376	2.56651e-06	-1.50872	1.51739e-06	-1.41495	0.000614742	-1.74047	8.2168e-06	-1.09336	5.01471e-05	-1.10929	1.04516e-06	-1.41056	6.87154e-07	-0.971885	0.0444359	-1.47266	1.06774e-06	-0.853937	9.55865e-05	-0.917344	8.05484e-05	-1.01343	6.27835e-05	-1.1694	1.62059e-05	-0.805008	0.000134231	-0.5408	0.0016853	-1.02391	9.77106e-05	-1.01284	0.000705025	-1.34117	2.98715e-06	-0.731941	0.0365265	-1.08641	9.83669e-06	-1.16635	2.67397e-06	-1.26601	1.3168e-06	-1.70985	5.14886e-06
RLK-Pelle_PERK-1	CotAD_76343	0.747786	2.74786e-05	0.649073	0.000595408	0.496382	0.000940837	0.731187	0.00230104	0.489721	0.00108699	0.792702	0.00101256	0.654813	0.000523773	1.07767	0.000251913	0.281233	0.0931991	0.239853	0.101712	0.332653	0.0253375	0.940509	8.71111e-05	1.05073	2.1473e-05	1.53157	9.75626e-06	1.66597	3.22306e-05	0.500503	0.020957	0.720294	0.000304766	1.05211	2.00193e-05	1.45031	1.48127e-05	1.71985	0.00121071	0.545524	0.00108048	0.931263	5.59926e-05	1.37698	7.01033e-07	1.48463	9.03599e-07
RLK-Pelle_PERK-1	CotAD_29268	1.81141	2.19572e-06	1.9928	1.92006e-05	1.88376	3.00109e-07	4.13039	6.01578e-10	3.6638	3.75449e-08	1.41967	3.27714e-06	1.44407	1.0864e-06	1.98041	1.93798e-07	3.70297	5.93165e-07	3.6508	2.85132e-10	0.427044	0.0117582	0.862595	0.000264668	1.53065	1.15538e-06	1.08598	0.000103764	2.40924	0.00011136	0.391286	0.0137871	1.12134	0.000127648	1.50015	3.47177e-05	0.706275	0.000248794	1.14745	8.03414e-05	0.808026	7.0316e-05	1.85439	7.29724e-08	2.21538	3.93178e-09	1.81291	2.98398e-07
RLK-Pelle_PERK-1	CotAD_30291	-0.20948	0.048008	-0.495227	0.00671985	-0.599243	0.000537866	-0.917995	2.2656e-05	-1.03951	4.00658e-05	-0.201832	0.0788197	-0.60838	0.000308231	-0.654103	2.55193e-05	-0.96007	0.000659764	-1.08359	2.58221e-06	-0.481851	0.000507718	-0.627507	0.000494998	-0.598414	0.0002745	-0.657101	0.000659181	-1.0734	1.47381e-05	-0.632899	0.0029696	-0.663954	0.00120711	-0.88983	0.000163767	-0.744875	0.0128043	-0.797232	0.000858622	-0.761393	4.16209e-05	-0.400733	0.00341847	-0.412902	0.00813852	-0.800982	0.000168504
RLK-Pelle_PERK-2	CotAD_21902	0.156891	0.131661	-0.174858	0.162908	-0.0828515	0.46071	-0.280688	0.0322237	-0.365707	0.00925534	0.122175	0.379356	-0.058896	0.559464	-0.169806	0.137843	-0.430448	0.0205709	-0.483392	0.0109386	0.326948	0.0796077	-0.14282	0.401299	-0.136163	0.479771	-0.0688067	0.725967	-0.206952	0.308021	-0.40499	0.0620819	-0.30634	0.191708	-0.0919143	0.638098	-0.121671	0.513312	0.13728	0.678627	-0.0509787	0.709478	-0.267148	0.0403053	0.227417	0.175342	-0.073459	0.584286
RLK-Pelle_RKF3	CotAD_36392	0.254685	0.0335009	0.249178	0.0590384	0.222412	0.0303152	-0.0249773	0.761041	-0.075431	0.490712	0.189805	0.296181	0.218129	0.0526784	0.1666	0.104956	-0.205587	0.178573	-0.119501	0.236569	0.34056	0.0120838	0.640677	0.0264681	0.675679	0.00011973	0.972683	0.000111943	0.853373	0.000529239	0.547169	0.00334736	0.616232	0.00704306	0.704514	0.00138849	0.988475	8.26526e-05	0.933904	0.000260731	0.104698	0.465623	0.090336	0.468718	0.270207	0.049305	0.415506	0.0157652
RLK-Pelle_RKF3	CotAD_12945	1.2505	1.18856e-05	0.83197	0.000815815	0.630157	0.000354402	-0.074353	0.70278	0.0772947	0.420598	1.30107	2.37404e-05	0.971153	1.83505e-05	0.352422	0.0516125	0.181045	0.557896	0.142053	0.166623	1.5633	1.02995e-06	1.60156	3.52736e-07	1.45326	6.81739e-07	1.44417	4.96841e-07	1.7322	7.14942e-07	0.890892	0.00155226	0.830331	0.00733313	1.62026	2.40744e-05	0.8239	0.00856098	1.43234	0.00217557	1.13057	0.000229115	0.757886	0.000728581	1.3495	1.08371e-05	0.730362	0.0101522
RLK-Pelle_RLCK-II	CotAD_60213	0.845527	0.000254224	1.05296	0.000332283	1.22591	4.13908e-06	0.377897	0.0328729	0.306228	0.0579125	1.51487	2.43108e-07	1.28598	2.33957e-07	1.63266	4.33897e-07	0.864953	0.000118478	0.83132	2.58709e-05	0.731176	9.88135e-05	1.24973	3.99685e-05	1.35392	1.12077e-06	2.11815	2.08046e-06	2.52792	5.52617e-08	0.635579	0.00913406	0.995398	0.000216351	1.42367	2.13382e-05	1.88455	2.21482e-06	2.18907	3.11991e-05	0.250478	0.0791912	0.97062	0.000308365	1.44148	1.65809e-06	1.65747	2.97314e-06
RLK-Pelle_RLCK-II	CotAD_27929	0.303539	0.0100204	0.705327	0.000193609	0.325619	0.0134847	0.657537	0.00300244	0.741428	8.4571e-05	0.520883	0.0410523	0.243895	0.174999	0.416343	0.037591	0.723987	0.0820078	0.412383	0.0479593	0.179081	0.217987	0.157658	0.266181	0.425867	0.0103971	0.795553	0.000177946	1.00488	8.76055e-05	0.0760983	0.588784	-0.0410113	0.715634	0.624258	0.000437408	0.681803	0.000702426	1.07907	0.000298775	0.164396	0.218302	-0.012974	0.926313	0.556896	0.00188349	0.628005	0.0017725
RLK-Pelle_RLCK-IV	CotAD_28948	-0.26494	0.0509962	-0.269982	0.00732954	-0.0298925	0.698966	-0.0655333	0.617795	0.202061	0.331392	-0.106492	0.336891	0.290272	0.018046	0.098284	0.324266	0.411837	0.00912933	-0.0316163	0.811965	0.89778	0.000128049	2.0874	1.17834e-07	1.20885	3.89201e-05	1.48031	2.12382e-05	1.11212	0.00261104	1.41038	1.95625e-05	1.16297	0.000473878	1.53657	7.53374e-06	0.261259	0.13386	1.21454	0.000777995	1.22464	0.000593296	1.42149	3.91694e-06	1.02161	1.92683e-05	0.64545	0.00375846
RLK-Pelle_RLCK-IV	CotAD_26234	-1.57079	0.000183779	-1.74707	0.000173992	-1.25445	4.3659e-05	-1.22718	0.000236477	-0.555471	0.0137544	-1.39616	0.000150795	-0.794119	1.28023e-05	-1.28991	3.41271e-07	-0.738486	0.00104199	-0.856636	3.50817e-05	-1.30644	1.27461e-06	-1.19014	0.000106143	-1.78295	1.25581e-06	-0.968903	0.000298296	-0.874007	0.00314796	-0.012165	0.93575	-0.331517	0.151001	-0.621661	0.00965991	-0.83816	0.00095178	0.01065	0.946932	-0.782507	0.00017772	-1.08109	1.83161e-05	-1.26639	7.67592e-07	-1.18987	0.000471527
RLK-Pelle_RLCK-IXa	CotAD_17334	-0.833836	0.000161806	-0.99541	2.08936e-05	-1.09512	2.64062e-06	-1.02727	3.06151e-06	-0.976178	5.4573e-06	-1.11024	0.000125069	-1.16363	6.67234e-05	-1.2167	6.79749e-05	-1.28393	0.000746078	-1.41917	4.41252e-05	-1.51764	2.19005e-06	-1.7194	8.57479e-08	-1.68598	7.32146e-07	-1.80536	1.02017e-07	-1.83835	4.75094e-07	-1.24653	1.56467e-05	-1.48612	2.3829e-06	-1.6189	6.09812e-06	-1.44602	2.02908e-06	-1.59638	2.31205e-05	-0.534852	0.00764791	-0.526098	0.00331583	-0.588217	0.00144687	-0.72874	0.00124449
RLK-Pelle_RLCK-IXa	CotAD_71923	4.73483	7.5967e-09	4.64167	4.82189e-10	2.41345	5.74382e-07	-0.483108	0.00159862	-0.273769	0.00580874	4.52274	1.67897e-09	4.00326	6.8185e-11	2.64388	3.63105e-09	-0.320065	0.0287495	-0.174823	0.32421	3.1154	1.23967e-07	3.73708	7.87728e-10	4.30678	3.84031e-10	3.18625	1.27847e-06	0.584091	0.13748	2.95763	6.67611e-07	3.55051	3.65164e-07	3.64347	6.44233e-08	3.12774	2.41097e-05	1.69827	0.000176725	3.20827	2.25507e-07	3.83896	1.88929e-10	3.88452	1.21442e-09	3.00244	1.52923e-05
RLK-Pelle_RLCK-IXa	CotAD_10084	2.39553	3.73283e-07	2.052	4.19787e-07	1.39694	2.00553e-06	1.68587	4.58727e-07	1.59471	4.94278e-07	2.17653	2.27314e-07	1.93457	5.82156e-08	1.91595	9.87974e-08	1.41722	1.12426e-05	1.52783	8.66851e-07	1.53417	5.96987e-06	1.68332	7.96759e-06	2.25739	1.54389e-07	1.9159	1.49821e-05	1.91623	5.53833e-06	1.15632	2.5725e-05	1.57435	1.16777e-05	1.94196	6.42593e-07	2.00836	8.15811e-06	1.83166	8.47711e-06	1.51421	4.8037e-07	1.72556	4.60103e-08	1.95625	1.2496e-08	1.73176	5.56244e-06
RLK-Pelle_RLCK-IXb	CotAD_17003	-0.216993	0.099457	-0.265216	0.0544263	-0.16207	0.226864	-0.0600333	0.659051	0.0482483	0.752721	-0.25549	0.0217615	-0.0368973	0.70353	-0.122705	0.360729	-0.0675813	0.579972	0.0468143	0.655042	-1.21321	4.45601e-06	-1.33026	5.52209e-06	-1.07339	2.79435e-05	-1.21693	1.83198e-06	-0.911927	0.000555674	-0.414624	0.00625218	-0.598476	0.00541196	-0.625376	0.000913046	-0.265827	0.116254	-0.155811	0.391826	-0.0772113	0.585637	-0.44869	0.0141459	-0.228852	0.106815	-0.319069	0.0693906
RLK-Pelle_RLCK-IXb	CotAD_65319	0.048862	0.545578	-0.0683287	0.535275	-0.0676653	0.445026	-0.0548927	0.488815	-0.0384537	0.594662	0.0441653	0.735617	0.027186	0.730373	0.0275997	0.803345	-0.201962	0.146299	-0.161045	0.0836513	-0.031727	0.768017	0.076334	0.550423	-0.0401277	0.703258	0.157653	0.199142	0.262294	0.0472935	-0.0246527	0.856043	-0.106449	0.292686	0.133641	0.225191	0.200268	0.115674	0.256367	0.079388	0.159401	0.208957	0.0204997	0.858248	0.1297	0.249405	0.10997	0.403757
RLK-Pelle_RLCK-IXb	CotAD_57845	0.742323	0.000378348	0.692451	0.00015658	0.216427	0.0363115	0.095415	0.554149	0.434181	0.0632257	0.842525	6.68327e-05	0.635777	8.41599e-05	0.587139	0.000177055	0.64156	0.000489279	0.465588	0.00134843	-0.234043	0.126625	-0.0612677	0.684564	0.111062	0.532074	-0.198921	0.199807	-0.97915	0.000475896	0.18911	0.19468	0.455805	0.0298453	0.276695	0.0736395	0.406832	0.147412	0.153073	0.308844	0.212624	0.091776	0.652645	0.00022091	0.743502	0.000117184	0.555126	0.00411494
RLK-Pelle_RLCK-IXb	CotAD_69756	-1.27414	5.96109e-06	-1.32485	0.000222279	-1.21333	2.88739e-06	-1.41522	6.73683e-06	-0.998749	1.03791e-05	-1.07009	1.59869e-05	-0.967127	6.43279e-06	-1.54543	6.63489e-08	-0.685914	0.0126983	-1.09896	5.77921e-05	-0.790371	8.87962e-05	-1.34415	2.68461e-05	-1.27474	4.20108e-06	-1.516	3.47233e-06	-1.71965	0.000194512	-0.687544	0.00165927	-0.778393	0.00369309	-1.04758	0.000787094	-1.37145	0.000872055	-1.62338	9.33876e-05	-0.976598	3.99993e-05	-1.17558	1.43086e-06	-1.58232	2.52889e-07	-1.48195	3.00426e-05
RLK-Pelle_RLCK-IXb	CotAD_04635	0.079457	0.323298	-0.37555	0.00910579	-0.20606	0.0363353	-0.0798393	0.500267	-0.373853	0.0032949	-0.0734913	0.523636	-0.134158	0.197292	-0.0269	0.827839	-0.220537	0.114097	-0.246562	0.0765621	-0.0892933	0.471155	-0.022651	0.860195	0.0426883	0.737813	0.196253	0.137249	0.0698327	0.70591	-0.14072	0.410376	-0.132489	0.306587	0.000553333	0.997243	0.320033	0.0322652	0.0559523	0.731759	0.00169367	0.991301	0.202015	0.224988	0.208437	0.154598	0.344885	0.0654549
RLK-Pelle_RLCK-IXb	CotAD_47843	-0.416751	0.00194711	-0.651003	0.000176786	-0.332315	0.00676468	-0.371084	0.0111905	-0.167009	0.376837	-0.275195	0.0100759	-0.236941	0.018179	-0.233831	0.020246	-0.072814	0.552474	-0.0903613	0.359212	-0.402173	0.00694707	-0.265901	0.0296607	-0.358357	0.0292318	-0.466993	0.0011972	-0.410303	0.00988592	-0.0770753	0.581867	-0.136169	0.277575	-0.284309	0.0419422	-0.066392	0.650171	-0.282766	0.12794	-0.31126	0.0515569	-0.228249	0.0818835	-0.282167	0.0420758	-0.228142	0.126982
RLK-Pelle_RLCK-IXb	CotAD_67406	-0.309733	0.00521763	-0.294714	0.0271174	-0.314618	0.0111692	-0.150999	0.0940923	0.111569	0.61508	0.00629367	0.94535	0.172217	0.151855	-0.129018	0.142682	0.169307	0.239996	0.207219	0.126338	-0.563368	0.000425703	-0.795358	0.000193885	-0.694736	0.000151638	-0.743406	0.000126863	-0.410872	0.00882506	-0.0904323	0.596459	-0.291895	0.0890274	-0.208423	0.231219	-0.0806893	0.681572	-0.039443	0.832285	-0.038589	0.772882	-0.394703	0.00367973	-0.210608	0.11677	-0.350694	0.0359878
RLK-Pelle_RLCK-V	CotAD_29600	-0.125623	0.215812	-0.631484	0.000841809	-0.834648	0.000378118	-0.629815	0.00575199	-1.25631	1.32373e-05	-0.09417	0.424667	-0.316772	0.0324764	-0.677222	0.000179552	-1.20207	0.00720769	-1.0309	0.000167455	-0.105903	0.298181	0.275571	0.0352821	0.29119	0.0251099	-0.032829	0.825882	0.0288777	0.860609	0.027233	0.867675	-0.0680693	0.707005	0.125224	0.400629	-0.294846	0.336911	-0.216412	0.46783	0.208669	0.170894	0.358671	0.0363546	0.525893	0.00579917	0.0946787	0.560996
RLK-Pelle_RLCK-V	CotAD_36591	0.605042	0.000590729	0.986703	0.000139593	0.962461	0.000589462	2.53334	1.38504e-05	2.73114	7.9251e-08	0.675207	0.000386734	1.24345	9.7058e-07	1.50296	1.94448e-07	2.64839	4.07169e-05	2.83961	5.76597e-09	0.505832	0.00132417	0.820348	0.00027864	1.203	2.80896e-06	1.74902	6.57415e-07	2.28308	3.6961e-05	0.559884	0.00240021	0.885928	8.04658e-05	0.872941	5.79053e-05	1.77379	1.18526e-06	1.75849	2.396e-05	0.304633	0.0463832	0.762054	0.000164595	0.80613	0.000104785	1.56248	6.08248e-06
RLK-Pelle_RLCK-V	CotAD_56361	-0.0995757	0.169405	-0.552011	0.00106683	-1.04555	4.26604e-06	-1.7166	2.93433e-06	-1.91681	7.79674e-06	0.062371	0.541386	-0.0910663	0.43955	-0.530833	0.000355748	-1.57924	9.34018e-06	-1.64178	5.88903e-07	0.0580927	0.497468	0.564669	0.000910178	0.515808	0.000836876	0.298073	0.0296725	0.147199	0.331799	0.148041	0.252713	0.03323	0.811769	0.530491	0.00149026	-0.116591	0.628854	0.0236312	0.921624	0.475189	0.00454704	0.48722	0.00432544	0.839291	7.0574e-05	0.329966	0.0420241
RLK-Pelle_RLCK-V	CotAD_53338	1.43109	2.59659e-07	1.45998	5.2104e-05	1.709	5.3896e-07	2.7267	4.25938e-07	2.17223	1.88671e-06	1.83138	1.52366e-07	1.96015	8.16505e-09	2.34113	8.86714e-10	1.72561	0.00245441	1.79418	3.66313e-08	1.02036	1.80522e-05	1.51293	1.00176e-05	2.1126	7.24656e-08	2.29738	2.50357e-07	2.85087	1.23233e-07	0.830181	0.000566588	1.31729	3.90258e-05	1.79016	6.46526e-06	2.28801	1.99857e-07	2.79441	9.60361e-05	0.79004	8.02203e-05	1.47361	4.05515e-07	1.83924	4.46564e-08	2.09124	8.10404e-08
RLK-Pelle_RLCK-V	CotAD_31754	0.416808	0.0139086	-0.209295	0.0873781	-0.519619	0.000861729	3.22718	6.9434e-09	2.97185	4.67194e-09	0.094435	0.487019	-0.774917	0.000154055	-1.37626	0.000142316	2.75177	3.77813e-07	3.0766	2.08266e-09	0.513177	0.00113963	1.02454	0.000168697	1.12501	4.3733e-05	-0.160108	0.653222	0.549129	0.180145	0.297178	0.0575537	0.594371	0.00657456	0.74967	0.0010708	-0.572048	0.430184	0.0577267	0.676966	0.5051	0.0015081	0.92063	1.98087e-05	1.08538	1.45813e-05	-0.0251897	0.936524
RLK-Pelle_RLCK-V	CotAD_31340	0.187507	0.0220628	0.402121	0.00344516	0.393848	0.00123165	-0.0196757	0.846327	0.0807107	0.392641	0.209784	0.0374782	0.500627	0.000126985	0.260859	0.00750992	-0.0356607	0.749384	0.0602687	0.425995	-0.487856	0.0165161	-0.382751	0.046354	-0.17742	0.286284	-0.0788607	0.596361	-0.558495	0.0126411	0.284999	0.0864897	0.0653333	0.655964	0.325999	0.0272032	0.525393	0.00485009	0.56989	0.0180177	0.032359	0.771366	0.0689673	0.612308	0.16468	0.160371	0.574353	0.00154636
RLK-Pelle_RLCK-V	CotAD_35157	-0.0807213	0.390227	-0.389714	0.00875063	-0.968164	2.03514e-05	-1.27763	1.04538e-05	-0.930919	3.47825e-05	0.280903	0.0608753	0.456553	0.000243823	-0.638768	0.000102806	-1.26339	0.000338704	-0.542112	0.00234681	0.140675	0.17349	0.336223	0.0103849	0.406095	0.00288619	0.160343	0.251846	-0.59926	0.00217628	0.028797	0.836089	0.143021	0.360123	0.0243023	0.881816	0.140869	0.380276	-0.543291	0.0203074	0.210883	0.0800085	0.35298	0.00657118	0.477527	0.000655516	0.144961	0.225288
RLK-Pelle_RLCK-VI	CotAD_27121	0.731684	0.000533277	0.919835	0.00139196	0.875817	8.41621e-05	0.55172	0.00137754	0.390678	0.00772353	0.84727	0.000576848	0.967498	3.9135e-06	1.08504	1.72089e-06	0.314873	0.168486	0.305197	0.0102056	-0.142218	0.224482	0.439777	0.00864249	0.646809	0.00052939	1.30392	1.0159e-05	1.5314	3.207e-06	0.498958	0.0219226	0.643204	0.00199144	1.17486	5.74415e-05	1.54978	6.84523e-06	1.51594	0.000255142	0.353303	0.014205	0.87368	2.60219e-05	1.14369	4.29448e-06	1.41541	1.27243e-06
RLK-Pelle_RLCK-VI	CotAD_64733	-0.622668	0.00521534	-1.41449	2.36775e-05	-2.63626	3.35219e-08	-4.47804	4.37207e-08	-3.80254	6.88e-06	-0.289566	0.0828236	-1.33167	7.54771e-07	-2.91681	9.9246e-10	-3.24972	2.99592e-06	-4.12917	2.22495e-09	-1.00902	3.97872e-05	-0.979217	0.000317177	-0.702208	0.00576117	-2.1373	1.15538e-06	-3.92966	3.1051e-07	-1.41088	2.16929e-05	-1.10129	0.000368673	-0.96436	6.38289e-05	-2.8157	6.40003e-05	-3.07444	0.000156112	-0.955427	9.6524e-05	-0.69824	0.000312378	-1.1721	2.78479e-05	-2.43485	2.79751e-06
RLK-Pelle_RLCK-VI	CotAD_39006	-0.109565	0.356966	-0.0358723	0.780982	-0.252843	0.137478	-0.310648	0.0358773	-0.0396857	0.750344	-0.0689657	0.515307	-8.23333e-05	0.999277	-0.021287	0.812553	-0.190487	0.117418	-0.319584	0.00643522	-0.323186	0.0130298	-0.114272	0.427928	-0.263384	0.0437397	-0.212621	0.1147	-0.127365	0.280691	-0.0146907	0.918262	0.107112	0.364755	0.11125	0.299187	0.108173	0.420431	0.103759	0.433305	-0.237908	0.0973774	-0.370828	0.010668	-0.274511	0.066059	-0.229457	0.0711642
RLK-Pelle_RLCK-VI	CotAD_66328	0.10861	0.186021	-0.0941117	0.324953	0.346366	0.0408038	1.66254	6.90345e-06	1.76545	5.90157e-05	0.179319	0.252962	0.0684023	0.598423	0.581099	0.00246856	1.51152	0.000121871	1.27008	0.000129664	0.383318	0.0274161	0.512863	0.00930872	0.589031	0.00484189	0.702738	0.00468639	1.85623	4.6546e-05	0.221136	0.0661931	0.254669	0.107207	0.56922	0.00279311	0.927887	7.62384e-05	0.965538	0.000593746	-0.078896	0.526084	0.0470093	0.64472	0.17511	0.123556	0.263072	0.122266
RLK-Pelle_RLCK-VI	CotAD_73205	0.002426	0.986245	0.800317	0.00642069	5.3115	1.876e-08	5.06393	3.65385e-09	3.86439	2.45068e-08	0.0688047	0.594896	0.190037	0.131372	5.15617	6.69374e-11	3.69035	2.34733e-06	3.18503	1.15119e-08	0.107674	0.332642	0.49379	0.0112333	0.559103	0.00131201	1.4388	0.00604517	5.23852	4.18103e-07	0.282935	0.08573	0.318642	0.0174083	0.524453	0.00848151	3.85369	1.60342e-05	4.49526	5.89955e-05	0.0120703	0.937786	0.225213	0.10005	0.367862	0.010459	1.75004	0.00516509
RLK-Pelle_RLCK-VI	CotAD_70133	-2.17304	0.000114604	-1.58303	0.00361167	-1.57969	4.68159e-07	-0.328855	0.0493143	-0.721454	0.0282533	-1.45	1.12302e-05	-0.571459	0.000540121	-0.737007	0.000214825	-0.49217	0.0393572	-0.778033	6.3449e-05	-0.899725	0.0001381	-1.19007	0.000601912	-1.44283	4.11642e-05	-0.83478	0.000456001	-0.144134	0.468845	-0.725286	0.000129915	-1.04937	0.000725232	-1.50536	0.000120803	-0.333808	0.0400395	0.606359	0.0503123	-1.04285	0.000135806	-1.25916	0.000109691	-1.6018	7.03348e-07	-1.27602	3.70872e-05
RLK-Pelle_RLCK-VI	CotAD_53175	-1.13326	1.98842e-05	-1.0971	2.91579e-05	-1.20325	1.19327e-05	-2.91369	1.29932e-05	-2.54219	3.39029e-08	-0.798877	4.36995e-05	-0.414402	0.0023406	-0.26138	0.0171989	-2.22656	7.23659e-06	-2.09067	2.96843e-07	-1.10036	6.68973e-05	0.035882	0.801881	-0.37904	0.0314619	0.63598	0.0105761	-0.303431	0.263512	-0.373192	0.169672	0.175312	0.318582	0.542418	0.00654821	0.935755	0.00366591	0.87255	0.00326346	-0.534259	0.00507865	-0.119987	0.330896	0.109018	0.349058	0.055726	0.665104
RLK-Pelle_RLCK-VIIa-1	CotAD_04614	-1.82725	0.000136504	-2.09018	3.56554e-07	-1.91928	5.42367e-05	-2.18652	1.06222e-05	-1.91637	3.2866e-06	-1.44185	1.84023e-06	-1.41512	2.62618e-07	-1.37613	6.09325e-05	-1.13819	4.22949e-05	-1.38032	1.74161e-06	-0.853177	0.00106011	-1.06533	0.000223524	-1.69272	2.49742e-06	-1.56299	4.89833e-06	-1.37498	1.39209e-05	-0.761143	0.0188985	-0.729522	0.0065372	-1.59261	0.000163553	-1.58321	0.00018589	-1.35132	0.00100094	-0.90263	0.00457188	-1.14216	0.000129901	-1.66214	5.70124e-06	-1.60067	9.70143e-05
RLK-Pelle_RLCK-VIIa-1	CotAD_32701	-0.262784	0.0217698	-0.187306	0.135212	-0.420771	0.00343627	0.530168	0.000459417	0.52536	0.00305177	-0.201339	0.193997	-0.356181	0.0286359	-0.153892	0.314529	0.718046	0.0097885	0.516241	0.0106496	-0.760697	0.00071127	-0.823888	0.000287622	-0.800779	0.000169347	-0.966785	0.000102994	-0.616279	0.0019998	-0.623852	0.00157546	-0.900983	0.000214631	-0.947739	0.000158284	-0.690236	0.00135758	-0.864716	0.00397407	-0.404509	0.0162512	-0.580854	0.000824488	-0.665182	0.000202239	-0.589081	0.00136444
RLK-Pelle_RLCK-VIIa-1	CotAD_72643	0.009834	0.898097	-0.117474	0.267457	-0.0253517	0.782912	0.154103	0.0855436	0.161138	0.130987	-0.0518153	0.559687	-0.227089	0.0221743	0.046285	0.681757	-0.162197	0.199921	-0.056717	0.7615	-0.17734	0.261276	-0.230379	0.222746	-0.179771	0.288152	-0.224473	0.185098	0.0452733	0.788733	0.0986447	0.457097	-0.00094	0.994854	0.03761	0.76323	0.175272	0.221071	-0.0556575	0.743189	0.141755	0.32558	0.0534167	0.678967	0.219951	0.10356	0.157999	0.270457
RLK-Pelle_RLCK-VIIa-1	CotAD_49587	0.185363	0.0429772	-0.392424	0.00702203	-0.121668	0.151677	0.250521	0.0153919	-0.308047	0.0301168	0.4469	0.00174475	0.0209223	0.793312	0.17781	0.0615024	0.278647	0.130254	-0.502804	0.000722677	0.200318	0.0669167	0.617929	0.00053285	0.299566	0.0353719	0.124108	0.197443	0.324462	0.0265427	0.222823	0.0485923	0.295923	0.0158033	0.414397	0.00418844	0.32927	0.0121716	0.206034	0.123612	-0.0796827	0.518033	0.265774	0.0393068	0.28115	0.019629	0.0443097	0.670085
RLK-Pelle_RLCK-VIIa-1	CotAD_18094	-0.208262	0.085339	0.0697663	0.390103	-0.0140232	0.866296	0.520552	0.00267734	0.536422	0.00283344	-0.415305	0.00293983	-0.537905	0.00582447	-0.406583	0.0237019	0.638751	0.00432033	0.764764	4.97905e-05	0.161144	0.111473	0.0516803	0.666653	-0.165328	0.245408	-0.598498	0.000339958	-0.324003	0.040475	-0.230582	0.111032	-0.259155	0.10175	-0.775329	0.000150459	-0.748444	0.000346734	-0.822851	0.00196362	-0.535091	0.00242406	-0.725865	0.000151492	-1.26536	1.9961e-06	-1.19509	1.93123e-05
RLK-Pelle_RLCK-VIIa-1	CotAD_35331	0.27632	0.0094241	0.591068	5.72067e-05	0.619067	8.43415e-05	1.43322	3.29362e-07	1.60483	1.61132e-06	0.0748363	0.509033	-0.007421	0.92739	0.373217	0.00262469	1.36031	1.84967e-05	1.54345	3.84778e-07	0.0954913	0.388005	0.254859	0.0684558	0.4047	0.0241836	0.284942	0.0317793	0.597935	0.00541215	-0.168201	0.208489	-0.0433943	0.799366	0.012414	0.916676	0.19156	0.21368	0.0243523	0.897313	-0.102695	0.368575	-0.102784	0.317577	-0.123938	0.251256	0.020816	0.882549
RLK-Pelle_RLCK-VIIa-1	CotAD_22112	-0.13584	0.24412	0.00592067	0.939294	-0.0320733	0.702625	0.43075	0.00111346	0.300386	0.0083254	0.0606547	0.488005	-0.0383747	0.7047	0.280887	0.0110886	0.67336	0.00258026	0.469943	0.0141	-0.0599797	0.613836	-0.577036	0.00271281	-0.0410573	0.74242	0.0392767	0.793433	0.249459	0.111131	-0.535754	0.00796022	-0.49515	0.0164352	-0.0819097	0.560132	-0.0843117	0.66722	0.0403412	0.821719	0.0130593	0.914891	-0.157947	0.151753	0.083534	0.429079	0.215398	0.0700232
RLK-Pelle_RLCK-VIIa-1	CotAD_51121	0.004588	0.968631	-0.182892	0.14821	-0.279159	0.0754881	-0.198986	0.123706	-0.17879	0.138727	-0.0284177	0.791664	-0.232534	0.0195802	-0.146955	0.079737	-0.38396	0.00496277	-0.243885	0.00949258	-0.227759	0.0521137	-0.003419	0.979653	-0.218848	0.0815458	-0.0930253	0.372252	-0.301755	0.0410594	0.189568	0.369041	0.005603	0.975555	0.359814	0.0896293	0.225576	0.288413	0.0378748	0.8512	0.0869913	0.583943	-0.136662	0.377683	0.120853	0.416006	0.05054	0.719427
RLK-Pelle_RLCK-VIIa-1	CotAD_52393	0.0519133	0.574494	0.743649	0.00584784	0.236917	0.0340011	0.985532	1.42929e-05	0.488096	0.00662874	0.223893	0.119877	0.0897603	0.441975	0.163411	0.231384	0.742641	0.00597049	0.311791	0.0462961	0.53428	0.0231387	0.485965	0.0374058	0.614409	0.0169997	0.703412	0.00920273	0.833635	0.0141659	0.136608	0.599971	0.0478223	0.819769	0.40722	0.0699986	0.556478	0.0481129	0.395756	0.171242	0.056297	0.680474	0.0533123	0.581121	0.420161	0.00504962	0.140079	0.294662
RLK-Pelle_RLCK-VIIa-1	CotAD_29148	0.106118	0.195714	0.760169	1.81193e-05	0.0331687	0.800782	-0.318273	0.0028142	-0.293655	0.106459	0.447059	0.0130572	0.399466	0.0011974	0.257468	0.0206298	-0.397024	0.00665373	-0.228785	0.134613	-0.0514937	0.664655	-0.158986	0.258621	0.505347	0.00992032	0.500859	0.00390083	-0.245738	0.242294	0.115439	0.439611	0.215755	0.176354	0.56487	0.00208716	1.12412	5.81394e-05	0.372657	0.0464464	-0.0508573	0.694027	0.120726	0.328579	0.264464	0.0832375	0.545034	0.00256181
RLK-Pelle_RLCK-VIIa-2	CotAD_33383	-0.0502867	0.596033	-0.14772	0.190673	-0.342985	0.015078	-0.586908	0.000598222	0.091428	0.470187	-0.0519017	0.572499	0.16113	0.210034	-0.175614	0.0698623	-0.27913	0.112737	-0.365164	0.0274527	-0.0680733	0.486522	-0.15924	0.186964	0.116428	0.38115	0.214421	0.107212	-0.262224	0.044566	-0.0988457	0.337979	-0.0477133	0.74723	0.0171507	0.879659	0.0186427	0.862629	0.08832	0.594428	-0.151987	0.325989	-0.0835313	0.464552	-0.0530483	0.63066	0.025539	0.857456
RLK-Pelle_RLCK-VIIa-2	CotAD_03375	-0.281082	0.0153295	0.311794	0.0254307	0.956862	4.55836e-05	2.65616	1.70561e-07	2.4394	1.10684e-07	-0.124194	0.179763	0.691016	0.000205001	1.76534	3.15293e-07	2.45296	1.33279e-05	2.60746	3.6355e-09	-0.582671	0.00179023	-0.611416	0.0007007	-0.275711	0.0517411	0.632016	0.000787277	2.79908	9.05472e-06	-0.374896	0.00533074	0.0827493	0.610024	0.272409	0.182484	0.866068	8.34817e-05	2.14171	0.000726305	-0.675509	0.00316411	-0.491784	0.00276038	-0.422991	0.0102841	0.378835	0.0312365
RLK-Pelle_RLCK-VIIa-2	CotAD_40205	0.17398	0.377536	-0.064872	0.631355	0.872096	2.76636e-05	0.057016	0.848699	0.144038	0.493678	0.486624	0.0266014	0.599604	0.0013369	0.271626	0.0312884	0.308199	0.241607	0.513534	0.0153726	-0.989208	2.69755e-05	-0.218934	0.279904	-0.152467	0.253863	0.520722	0.021552	0.209726	0.22665	-0.541376	0.00446336	0.050156	0.923256	0.356336	0.232381	0.270225	0.115857	0.266744	0.218322	-0.487626	0.0153228	-0.663062	0.000371382	-0.048626	0.753823	0.813027	0.017206
RLK-Pelle_RLCK-VIIa-2	CotAD_12449	0.0515973	0.631077	0.461391	0.00379264	0.1652	0.275426	0.147193	0.217504	0.257983	0.0647183	0.398835	0.0144325	0.401997	0.00933643	0.30235	0.0393669	0.429316	0.0641883	-0.0225003	0.839489	-0.0560057	0.733665	0.186596	0.39403	0.186432	0.310664	0.538973	0.0355127	0.572415	0.0213383	0.0328523	0.757888	-0.123601	0.272274	0.308489	0.0357176	0.437085	0.00754429	0.420674	0.0236286	0.124207	0.546177	0.137196	0.418421	0.32262	0.0802075	0.570594	0.0160148
RLK-Pelle_RLCK-VIIa-2	CotAD_38764	0.153639	0.0687878	0.041537	0.600464	-0.0398692	0.698534	0.081022	0.413841	0.17337	0.116956	-0.16038	0.128292	0.004007	0.957077	0.02645	0.815546	-0.168174	0.159123	0.170409	0.0373062	-0.209232	0.149624	-0.224218	0.162315	-0.10133	0.444733	0.0247323	0.845437	0.013833	0.927374	0.0862643	0.582512	-0.105251	0.545252	0.0917923	0.56512	0.225638	0.248805	0.264372	0.205691	0.180165	0.255437	0.0575983	0.680884	-0.007241	0.963696	-0.0771517	0.546532
RLK-Pelle_RLCK-VIIa-2	CotAD_66477	-1.97594	2.45681e-05	-2.28151	1.54574e-05	-2.13077	3.69152e-05	-2.40322	5.06638e-06	-2.36347	3.03469e-08	-1.74797	1.34289e-05	-1.66209	1.68402e-07	-2.43333	6.48396e-09	-1.40383	0.00240883	-2.41853	1.0917e-08	-1.04432	4.02409e-06	-1.6633	0.00011729	-2.09401	9.04699e-08	-2.70671	2.36581e-07	-2.78911	4.97112e-07	-0.821498	0.0040974	-1.49481	2.17171e-05	-2.13669	2.86869e-06	-2.77812	3.36774e-06	-2.58765	5.45081e-06	-0.851444	0.000546401	-2.07294	6.90213e-08	-2.56645	8.57616e-08	-2.93979	4.06351e-08
RLK-Pelle_RLCK-VIIa-2	CotAD_70195	0.64167	0.0256887	-0.20767	0.781618	1.51568	3.69425e-06	0.462876	0.00656215	0.694233	0.0810928	0.906806	0.00356545	0.59598	0.0376312	0.380913	0.0201628	1.43705	0.0266438	1.98379	4.29718e-08	-0.45078	0.0911157	0.129318	0.703559	-1.10877	0.0980423	-0.933467	0.053772	-1.01283	0.259572	-0.624037	0.0243117	0.914598	0.326392	-0.135101	0.834305	-2.03107	0.000592462	-1.50305	0.0102453	-0.990929	0.00100709	-0.836463	0.0100987	-1.33523	0.0112219	0.422812	0.259675
RLK-Pelle_RLCK-VIIa-2	CotAD_74063	-1.11847	3.20512e-06	-1.00838	7.55997e-06	-0.989626	2.19731e-05	-0.851694	4.76572e-05	-0.559915	0.000880402	-0.928423	2.72724e-05	-0.876231	7.50975e-06	-1.13631	3.01035e-06	-0.925896	9.05714e-05	-0.421252	0.00948744	-0.889522	0.000180369	-1.13557	3.49219e-05	-1.28877	5.29247e-06	-1.18988	2.35907e-05	-1.30289	5.20688e-05	-0.223357	0.144584	-0.680295	0.00175646	-0.540436	0.00785729	-0.773851	0.00122571	-0.714655	0.00590156	-0.535073	0.00184223	-1.13288	6.70306e-06	-1.01886	1.17632e-05	-1.31525	9.36301e-06
RLK-Pelle_RLCK-VIIa-2	CotAD_16227	-0.687391	6.86184e-05	-0.683662	0.000162568	-0.245003	0.0303437	-0.297867	0.19184	-0.338254	0.00482658	-0.637839	0.0027143	-0.128776	0.0928091	-0.297298	0.0312098	-0.424608	0.0738969	-0.400694	0.00377055	-0.762331	3.73382e-05	-0.664824	0.000615285	-0.747388	4.40884e-05	-0.595429	0.000984632	-0.346492	0.0120971	-0.275821	0.0461885	-0.248214	0.105268	-0.399373	0.0155673	-0.13932	0.37784	0.0583838	0.674194	-0.536202	0.000921818	-0.3147	0.0133174	-0.567985	0.00114268	-0.196856	0.173149
RLK-Pelle_RLCK-VIIa-2	CotAD_14641	-0.037104	0.585216	-0.0823103	0.401952	-0.212997	0.0185504	-0.845763	0.00183916	-1.1648	2.05649e-06	0.435353	0.00166756	0.348601	0.001754	0.235228	0.0186947	-1.07489	0.0131331	-0.785707	3.32336e-05	-0.397662	0.0061298	-0.127993	0.290439	-0.00272033	0.980483	0.0182423	0.870643	0.0464437	0.701179	-0.0632663	0.766153	0.36476	0.00708806	0.353622	0.0285501	0.512019	0.00132403	0.410806	0.0239778	-0.263486	0.13011	0.231852	0.0743297	0.43611	0.00470368	0.317701	0.0245223
RLK-Pelle_RLCK-VIIa-2	CotAD_65513	0.642756	2.82145e-05	0.690407	0.000777892	1.24943	4.41053e-06	1.04246	4.36105e-05	0.545678	0.00223096	1.00469	4.73688e-06	1.24126	1.12771e-07	1.90467	5.01703e-08	1.27853	0.000214876	0.757932	1.93569e-05	0.455292	0.000863968	1.13692	6.29544e-06	1.3477	1.25729e-06	1.64154	7.73412e-07	1.81631	5.42914e-07	0.20387	0.282006	0.933907	0.000719383	1.29421	0.000137575	1.34057	0.000107439	1.50956	0.000347294	0.435147	0.00193068	1.08261	5.39392e-06	1.33039	2.30891e-07	1.48723	3.64029e-07
RLK-Pelle_RLCK-VIIa-2	CotAD_42347	0.031308	0.741718	-0.243256	0.0169187	-0.284925	0.00903381	-0.478949	0.00259573	0.0765993	0.364986	-0.0720597	0.548251	-0.215843	0.0428772	0.161074	0.10671	-0.216518	0.182806	-0.102237	0.371802	-0.073064	0.573384	-0.0710383	0.689177	0.0469887	0.769261	-0.0274967	0.836997	0.139023	0.377019	0.0426067	0.755284	-0.222481	0.125752	0.22514	0.221402	0.272226	0.0759044	0.331762	0.0737277	0.0444773	0.711982	-0.128671	0.289802	0.00275333	0.983106	0.0995117	0.405796
RLK-Pelle_RLCK-VIIa-2	CotAD_65054	0.110562	0.283506	-0.185084	0.0881157	0.122056	0.491631	-0.420443	0.00278385	0.124883	0.318735	0.139796	0.210894	0.126669	0.15751	0.30112	0.0088415	0.350165	0.189942	0.468407	0.00269468	0.257359	0.047198	0.225835	0.119057	0.317915	0.0584118	0.709595	0.0216531	0.401405	0.0200164	0.207882	0.257116	0.269181	0.069528	0.662531	0.0239511	0.448819	0.00825273	0.417529	0.037503	0.13718	0.235775	-0.0788053	0.605669	0.105671	0.364693	0.265907	0.0485694
RLK-Pelle_RLCK-VIIa-2	CotAD_51526	-2.46893	7.26511e-07	-2.87594	0.000170124	-2.58682	2.39815e-06	-2.271	0.00316491	-2.98332	2.41164e-07	-2.03847	1.05919e-05	-2.0571	3.30769e-09	-2.13998	2.84314e-06	-2.29793	0.00125152	-3.40637	4.21111e-07	-1.78241	1.35172e-07	-2.17013	2.58644e-06	-2.84	7.72042e-08	-3.13243	4.03085e-08	-3.56027	1.99711e-07	-0.810167	8.69739e-05	-2.0064	1.88733e-06	-2.55411	8.01231e-07	-3.22656	6.84428e-06	-2.47996	1.58887e-06	-1.32942	1.7875e-05	-2.28033	3.62185e-07	-2.57242	3.72403e-08	-3.75562	1.35115e-08
RLK-Pelle_RLCK-VIIa-2	CotAD_09512	-2.69173	2.65515e-06	-3.07482	1.5646e-07	-2.84058	1.11219e-06	-0.564586	0.1224	0.190799	0.15241	-2.71572	2.4672e-08	-2.76025	1.16805e-09	-3.32766	3.33411e-10	-1.09455	5.8153e-05	0.0717717	0.521666	-1.37488	2.2332e-06	-2.28972	6.47463e-06	-2.94496	7.51567e-08	-2.819	5.90388e-07	-2.6866	9.25255e-06	-1.4725	0.000166141	-2.16575	0.000365934	-2.7893	4.99131e-06	-3.36058	1.27286e-07	-2.83728	6.0226e-05	-1.24095	2.19101e-05	-2.33352	4.01191e-07	-2.74126	2.66878e-07	-2.81617	7.88026e-08
RLK-Pelle_RLCK-VIIa-2	CotAD_04639	-2.79387	2.03691e-05	-3.33366	2.48164e-05	-2.79974	5.29027e-05	-3.00577	2.91095e-06	-2.78915	7.71244e-08	-2.53691	3.95415e-06	-2.05765	1.03647e-07	-2.9009	5.13091e-10	-2.75724	1.8163e-07	-2.51179	1.07876e-08	-2.00406	1.97239e-07	-2.98806	2.04213e-06	-3.45341	1.03857e-07	-3.90676	2.58789e-08	-3.97043	3.31132e-09	-1.70413	2.60809e-05	-2.71247	0.000185729	-3.71763	4.04271e-07	-4.19833	4.58363e-06	-3.97925	2.23231e-07	-1.64757	1.28764e-07	-2.81577	1.07914e-07	-3.43909	1.9613e-08	-3.59415	6.46197e-08
RLK-Pelle_RLCK-VIIa-2	CotAD_06790	-2.11207	2.63597e-05	-1.8233	1.12624e-05	-1.82024	0.000881449	-1.79165	0.00012544	-1.04993	0.00153981	-1.88795	8.54174e-07	-2.2916	3.30696e-09	-1.40078	4.43788e-05	-1.28087	0.03143	-1.20612	3.18509e-06	-1.51696	1.25641e-07	-2.06552	5.64644e-07	-1.6657	1.54066e-06	-1.55428	0.00868099	-1.46613	2.1041e-06	-1.97907	7.81454e-06	-2.45765	2.55246e-05	-2.00656	0.000300934	-2.13266	6.14598e-07	-2.19274	7.70821e-05	-0.620205	0.138877	-1.58848	0.000125	-1.82904	3.32676e-05	-1.78078	0.000123305
RLK-Pelle_RLCK-VIIa-2	CotAD_05443	0.0531537	0.525515	-0.184511	0.135919	-0.115375	0.150056	-0.24724	0.0215122	-0.123586	0.269631	-0.0314293	0.764405	-0.233805	0.0184047	-0.046182	0.661898	-0.229133	0.171558	-0.218823	0.0883804	0.14582	0.367446	0.211155	0.302578	0.230789	0.192932	0.162121	0.360077	0.329496	0.105865	0.141307	0.367799	0.0937543	0.505313	0.0560847	0.606837	0.101344	0.443185	0.221772	0.363404	0.078865	0.591819	0.0878763	0.562495	-0.00532733	0.975117	-0.02006	0.908047
RLK-Pelle_RLCK-VIIa-2	CotAD_26427	-1.55442	1.83586e-06	-1.62692	4.88373e-06	-1.37812	9.80045e-06	-1.23395	5.40533e-06	-1.56108	0.000292546	-1.05557	9.00759e-06	-1.33302	4.44659e-06	-1.47364	1.02887e-07	-1.13541	0.000165223	-1.29574	1.22312e-06	-1.00507	0.000131977	-0.954993	0.000402387	-1.32198	4.06453e-06	-1.19735	1.81127e-05	-1.29796	0.000144697	-0.655732	0.00632318	-0.647122	0.00236904	-1.37897	3.79822e-05	-1.14345	8.91242e-05	-1.03395	0.00323215	-0.894176	4.77632e-05	-0.759118	9.09135e-05	-1.27681	5.32895e-06	-1.3962	4.51469e-06
RLK-Pelle_RLCK-VIIa-2	CotAD_60409	-0.541999	0.00542993	-0.112048	0.782864	0.0379048	0.845745	1.4992	0.000238056	1.6966	0.000673202	0.0700263	0.781806	0.485068	0.00701945	0.441039	0.00972279	1.4364	0.000112786	1.4459	6.47168e-06	0.757563	0.000120896	0.751769	0.000733683	0.767905	0.00149505	0.520945	0.00386765	1.17337	0.000154655	0.267017	0.170069	0.0451793	0.828126	-0.228169	0.348153	0.495666	0.167139	0.45193	0.111576	0.377624	0.0129251	0.286464	0.0447179	0.488028	0.00599889	-0.037051	0.867559
RLK-Pelle_RLCK-VIIa-2	CotAD_16641	0.274023	0.0115279	1.16977	0.000223316	0.955294	2.08231e-05	0.257595	0.0192259	0.759635	0.000142519	0.159244	0.136419	0.613203	0.000895047	1.08995	2.18505e-06	0.467148	0.0357749	0.583941	0.000274155	0.0448073	0.753933	0.170371	0.303488	0.864018	0.000868698	1.68987	1.02571e-05	0.912927	0.00612182	-0.193293	0.18192	0.154664	0.519525	0.708287	0.000286985	1.76653	2.22503e-05	1.48716	3.32653e-05	-0.150538	0.359486	0.134219	0.344786	0.557766	0.00572716	1.67663	5.93667e-06
RLK-Pelle_RLCK-VIIa-2	CotAD_56524	-0.428903	0.00241229	-0.474274	0.000825534	-0.68223	0.000119535	-0.913152	7.00528e-05	-1.03597	5.4413e-06	-0.23681	0.0606073	-0.236645	0.0218402	-0.558832	0.000114738	-0.66259	0.0139162	-0.844095	2.67178e-05	0.0401087	0.67361	-0.196801	0.118431	-0.30223	0.0352509	-0.617585	0.000671857	-0.660826	0.000883896	-0.323705	0.0828444	-0.138043	0.427694	-0.411172	0.0415243	-0.455696	0.024774	-1.00747	0.001879	-0.380261	0.0581727	-0.369161	0.0304044	-0.598573	0.00240922	-0.519525	0.00891096
RLK-Pelle_RLCK-VIIa-2	CotAD_09513	-1.04916	2.10438e-05	-1.21819	0.000290295	-1.15412	0.000598545	-1.59691	6.18838e-06	-1.13558	8.5542e-05	-0.7646	4.85471e-05	-0.566427	0.000287759	-1.46205	1.39011e-06	-0.986096	0.000626827	-0.505068	0.00389863	-0.550125	0.00248938	-1.22117	7.20867e-06	-1.10289	9.70258e-06	-1.61163	1.25019e-06	-2.40855	1.15061e-05	-0.665683	0.00129837	-0.709617	0.00383302	-1.10876	0.000152365	-1.61586	5.69541e-05	-1.16252	0.000495889	-0.507528	0.000828607	-1.1741	1.0905e-06	-1.39045	3.86866e-07	-1.46479	8.40383e-06
RLK-Pelle_RLCK-VIIa-2	CotAD_38555	0.215674	0.0756813	0.451255	0.00144741	0.32322	0.0114539	0.590577	0.00980596	0.976844	0.00475523	0.374554	0.00847253	0.27272	0.0240269	0.247298	0.0559282	0.596592	0.0202725	0.862474	0.000600788	0.114458	0.299613	0.100944	0.39851	0.250478	0.0671158	0.605933	0.00221358	0.513784	0.00544565	-0.0419797	0.744813	0.080466	0.633245	0.280884	0.0231056	0.199677	0.109771	0.367126	0.0253174	0.0477723	0.705029	0.067108	0.551078	0.374428	0.0132709	0.488135	0.0219317
RLK-Pelle_RLCK-VIIa-2	CotAD_34120	0.10947	0.191077	-0.143923	0.278987	-0.0956597	0.427026	-0.285086	0.0185697	-0.14645	0.272974	0.0827873	0.376528	0.0406363	0.641377	-0.070816	0.422913	-0.346218	0.0222605	-0.120603	0.143759	0.100773	0.523417	-0.034734	0.821673	-0.112226	0.466275	-0.175167	0.3053	0.0348523	0.859544	0.0616587	0.594874	0.115295	0.41318	-0.0149567	0.894776	0.0639833	0.739119	0.300889	0.105241	0.161384	0.24501	0.373461	0.0610286	0.013226	0.924136	-0.067189	0.624469
RLK-Pelle_RLCK-VIIa-2	CotAD_58846	0.199197	0.0469265	0.555077	0.000709514	0.429896	0.000692487	1.88816	0.0141929	0.799035	0.00596874	0.354498	0.00389835	0.464745	0.000252977	0.549446	0.000125644	1.88648	0.0142485	0.918998	0.000650619	-0.100579	0.536207	0.255314	0.162861	0.290118	0.123884	0.546742	0.0145288	0.547167	0.0360348	0.032082	0.75336	0.245202	0.145258	0.419987	0.00381744	0.369534	0.0154471	0.507482	0.00708613	0.0423797	0.733946	0.0726097	0.539955	0.430747	0.00341457	0.387661	0.0136826
RLK-Pelle_RLCK-VIIa-2	CotAD_36679	0.160435	0.0415389	-0.089365	0.219315	-0.075421	0.461559	-0.063025	0.397336	0.186707	0.0309466	0.254899	0.0259976	0.087154	0.306392	0.308173	0.00587719	-0.0138157	0.901297	0.323147	0.0148452	-0.121298	0.466352	0.207037	0.0943067	0.0724953	0.47922	0.0524497	0.595751	0.127048	0.324609	0.0467363	0.750726	-0.0749807	0.613357	0.147602	0.363161	0.238831	0.134938	0.129274	0.438902	-0.0255827	0.802746	-0.134719	0.173809	0.00701467	0.956162	-0.07014	0.526204
RLK-Pelle_RLCK-VIIa-2	CotAD_22071	-0.00159733	0.986861	0.082479	0.373897	0.0440507	0.666473	0.555396	0.000636959	0.791614	9.35142e-05	-0.035199	0.722993	0.1024	0.24833	-0.142535	0.251449	0.51658	0.123307	0.433982	0.000985814	-0.632933	6.88513e-05	-0.690311	0.000382286	-0.669082	0.000396892	-0.371926	0.00568404	-0.532218	0.000878926	0.0118987	0.935304	-0.0904563	0.494124	0.137217	0.299025	-0.05912	0.704007	0.131962	0.394859	-0.000974	0.993438	-0.0855743	0.4612	0.143329	0.23982	0.23204	0.110163
RLK-Pelle_RLCK-VIIa-2	CotAD_18756	-0.0334343	0.847524	1.43164	5.80075e-06	3.24442	5.66701e-09	2.11678	7.43033e-07	1.21436	1.01975e-05	0.501184	0.00292419	1.29272	1.7507e-07	4.02413	4.68699e-10	2.87315	0.000576466	1.6225	8.99932e-06	0.660357	0.00114812	0.727025	0.000644199	0.867373	2.58909e-05	3.39521	8.09103e-09	3.69887	2.76455e-06	0.247727	0.198219	1.15091	0.0213647	0.804725	0.0104634	4.24029	1.09523e-08	3.91553	2.07705e-06	0.0902	0.487264	0.192931	0.0926806	0.810238	0.00101284	3.42587	1.27878e-06
RLK-Pelle_RLCK-VIIa-2	CotAD_23042	-0.62104	0.000194307	-1.14743	2.35032e-06	-1.16968	1.05323e-05	-1.92299	6.62724e-06	-1.49532	7.58987e-05	-0.39759	0.0585647	-0.346304	0.0103398	-0.875295	0.000714263	-1.38911	0.000185473	-1.52092	6.03802e-05	-0.179689	0.0900012	-0.455134	0.0278471	0.060496	0.583798	-0.0475587	0.696433	-0.21107	0.313165	-0.472369	0.013575	-0.356703	0.0781639	-0.316229	0.0670649	-0.159025	0.342053	-0.0596733	0.721648	-0.589555	0.00149898	-0.48821	0.00367298	-0.766849	5.69419e-05	-0.401246	0.0367376
RLK-Pelle_RLCK-VIIa-2	CotAD_49753	0.0899467	0.345692	0.221886	0.0361488	0.086919	0.23283	0.282467	0.112053	0.258623	0.0168654	0.030161	0.776762	-0.0974023	0.360028	0.202621	0.147273	0.279327	0.242021	-0.113729	0.23199	-0.116502	0.372663	-0.190494	0.334382	-0.0302687	0.838803	-0.0391157	0.74389	0.0180263	0.930585	-0.149926	0.202993	-0.113955	0.332011	0.014655	0.882903	0.23207	0.0629133	0.312304	0.0845154	-0.161521	0.166186	-0.079924	0.511227	-0.0584407	0.610653	0.214328	0.0906189
RLK-Pelle_RLCK-VIII	CotAD_05974	-0.509543	0.000133666	-0.388597	0.00566455	-0.616308	0.000104787	-1.44243	7.02491e-05	-0.967935	0.000249243	-0.450159	0.000972918	0.327379	0.0215756	-0.531391	0.000788001	-1.05562	0.00128985	-0.349762	0.00575872	-0.00185167	0.990127	-0.123044	0.464556	-0.111789	0.463142	0.317772	0.0776379	-0.726355	0.0169214	-0.380107	0.102044	-0.128715	0.47439	0.238772	0.206947	-0.358339	0.174748	-0.561819	0.0309348	-0.749682	0.000614191	-0.638595	0.000166119	-0.682153	0.000139236	-0.517502	0.0312111
RLK-Pelle_RLCK-VIII	CotAD_25783	0.772133	7.38668e-05	0.897683	6.14709e-05	1.02516	2.16983e-05	1.43298	1.8336e-06	1.70068	9.71035e-08	0.626372	0.00101034	0.902695	5.16126e-05	1.37098	7.6048e-07	1.46902	4.62571e-05	1.77751	7.83454e-07	0.0423843	0.64322	0.111299	0.390414	0.481605	0.0016649	0.801019	7.03018e-05	0.912951	3.71843e-05	0.319621	0.0392933	0.492899	0.00489681	0.846267	5.95049e-05	1.29215	1.33321e-05	1.39686	0.00010299	0.384715	0.00859955	0.497569	0.000768685	0.868416	1.35443e-05	1.21116	4.28986e-06
RLK-Pelle_RLCK-VIII	CotAD_38702	-0.211122	0.0609575	-0.257817	0.243573	-0.959974	3.7767e-05	0.113675	0.415596	0.324199	0.00644446	-0.709143	0.00112069	-1.3096	9.05972e-06	-1.35887	4.74448e-05	-1.97324	0.000275921	-0.744874	6.1284e-05	0.162681	0.560376	1.14335	0.00250789	1.09047	0.00336691	1.73782	0.000246267	0.655828	0.144942	0.72059	0.0882878	0.696516	0.112424	0.45464	0.271916	1.75204	0.00278113	1.10566	0.0652997	0.446035	0.227108	2.04017	2.49416e-05	1.57122	0.0164803	1.9832	0.000248324
RLK-Pelle_RLCK-VIII	CotAD_21480	0.316141	0.00486614	0.581308	0.000170686	0.289206	0.063349	0.495929	0.00545241	0.402238	0.0120553	0.233839	0.035521	0.398169	0.0030582	0.252856	0.0411883	0.416579	0.107131	0.0848667	0.461535	-0.174721	0.306887	0.113283	0.559138	0.274859	0.134635	0.463992	0.0316514	0.305706	0.163335	0.406034	0.0277855	0.53666	0.00566359	0.791492	0.000265743	1.19364	0.000195105	0.880504	0.00065747	0.268517	0.0912665	0.595447	0.000457695	0.912712	1.78323e-05	1.13049	1.68791e-05
RLK-Pelle_RLCK-VIII	CotAD_30438	-0.279758	0.00295765	-0.147772	0.0564936	-0.233098	0.0395399	-0.735362	4.32008e-05	-0.30354	0.0198576	-0.349453	0.00698278	-0.078927	0.339394	-0.0956203	0.235489	-0.480107	0.0031493	-0.20163	0.0627596	0.162534	0.19438	0.286479	0.0827702	0.057585	0.646932	0.326583	0.0249968	0.182609	0.230484	0.206275	0.104166	0.108238	0.410013	0.030811	0.8039	-0.004243	0.972213	0.273834	0.0865413	-0.056509	0.683204	-0.052612	0.641421	-0.252284	0.0469531	-0.232455	0.0850423
RLK-Pelle_RLCK-VIII	CotAD_26527	-0.048328	0.544399	0.0382187	0.686308	-0.158988	0.0816163	0.315581	0.0411271	0.375293	0.0029958	0.00255867	0.980437	0.0479897	0.616612	-0.19195	0.12381	0.190986	0.210464	0.2734	0.0361332	-0.205528	0.06502	0.033213	0.774286	-0.0540093	0.609406	0.283832	0.019539	0.137672	0.45786	0.092338	0.420754	-0.117708	0.274409	-0.0372347	0.750511	-0.0416937	0.751759	-0.013345	0.925493	0.16132	0.319779	0.0877283	0.499995	0.200294	0.249038	0.200879	0.262755
RLK-Pelle_RLCK-VIII	CotAD_60487	0.122646	0.226401	0.711322	4.16123e-05	0.768733	2.71797e-05	1.91644	0.00012935	1.43966	2.9497e-06	0.357754	0.034158	0.161945	0.120025	0.675049	0.0014837	2.15584	0.000598686	1.35226	5.1052e-07	0.425358	0.00457704	0.056155	0.654785	0.749158	0.00126134	1.07702	4.90408e-05	1.2691	7.60833e-05	-0.281041	0.265517	-0.360579	0.191122	0.191125	0.425916	0.887793	0.00661397	1.13221	0.00692053	0.178533	0.214354	0.146475	0.187701	0.591805	0.00059461	0.936647	6.68599e-05
RLK-Pelle_RLCK-VIII	CotAD_36592	0.200653	0.0987378	0.196964	0.162833	0.19398	0.151148	0.169072	0.195818	0.305966	0.0433671	-0.0729883	0.396292	0.0234567	0.772421	0.0287173	0.708071	-0.00259467	0.978478	0.0988337	0.429731	-0.382492	0.00850678	-0.350202	0.0202526	-0.237616	0.111592	-0.086604	0.478416	-0.0669203	0.604871	0.113809	0.395909	0.0538883	0.678898	0.242233	0.0819219	0.462889	0.0192487	0.216709	0.231735	0.006782	0.952816	0.0471597	0.628102	0.107038	0.397475	0.0930673	0.369527
RLK-Pelle_RLCK-X	CotAD_44559	2.73495	2.99079e-07	2.52236	8.00882e-07	2.16541	2.90546e-07	0.482846	0.0160878	-1.27086	0.000390362	2.75765	1.12024e-08	2.11987	3.79044e-08	1.97178	8.22441e-08	-0.685742	0.0137278	-1.49988	9.92821e-06	2.71314	1.45083e-08	3.41602	3.52455e-08	3.65383	1.02063e-09	3.68648	1.21717e-07	2.97742	4.55894e-07	1.76161	0.000297334	2.36518	2.5031e-06	2.92418	2.95625e-07	2.79632	4.07718e-07	2.00887	0.000437855	1.4951	4.49146e-06	2.57451	2.35177e-07	3.15057	1.12004e-08	2.65302	2.19579e-06
RLK-Pelle_RLCK-XI	CotAD_01498	-1.50833	1.19601e-05	-1.90609	2.11501e-05	-1.70161	5.34681e-06	-1.52223	0.000345355	-2.40142	2.67844e-06	-0.965992	0.00122813	-0.491483	0.000600514	-1.21753	8.5815e-06	-1.458	9.83184e-06	-2.13392	5.04478e-07	-1.25817	7.8822e-05	-1.56178	0.000173026	-1.93421	1.2011e-05	-2.25769	1.25065e-05	-2.31472	3.75553e-06	-0.13343	0.367377	-0.622818	0.0219345	-1.26811	0.000887385	-1.65316	0.000119329	-1.36266	0.000276645	-0.952008	0.00305157	-1.47994	3.68051e-06	-1.70606	1.38822e-06	-2.26874	1.24085e-06
RLK-Pelle_RLCK-XII-1	CotAD_58349	0.0310197	0.682284	0.188549	0.0646221	0.31659	0.00378832	0.119214	0.204402	-0.0427983	0.752173	-0.420044	0.00484444	-0.107184	0.249425	0.317232	0.0121971	0.434408	0.133053	0.0578743	0.430961	0.274582	0.0378186	0.324369	0.0145095	0.228035	0.0984544	0.338991	0.0167893	0.527503	0.00248254	-0.021657	0.855202	-0.20104	0.175046	-0.019933	0.85819	-0.106771	0.488383	0.0401385	0.800142	0.231619	0.0955056	0.0138913	0.907362	-0.131591	0.313964	-0.177011	0.261894
RLK-Pelle_RLCK-XII-1	CotAD_18906	0.401798	0.0037656	-0.31435	0.0681893	-1.08583	1.38221e-05	-2.61055	5.49856e-09	-2.50452	8.44283e-07	0.182497	0.0545959	-0.562916	7.88971e-05	-1.3796	6.33643e-08	-2.39662	9.62989e-07	-2.73924	7.75572e-08	0.901561	1.70161e-05	0.939231	5.08711e-05	0.982894	4.18634e-05	0.844541	0.000107396	-0.95689	0.00146983	0.222527	0.150921	0.512092	0.0246008	0.935236	4.16469e-05	0.411483	0.100325	-0.273557	0.263702	0.828483	0.000187743	1.06586	1.03114e-05	1.2279	6.01104e-06	0.885382	0.000137074
RLK-Pelle_RLCK-XII-1	CotAD_09467	0.153597	0.133917	-0.326787	0.023214	-0.315176	0.0249859	-0.519332	0.000467227	-0.679523	0.000147328	0.031211	0.829132	-0.143314	0.109334	-0.0111797	0.903822	-0.519543	0.0120163	-0.901544	4.21213e-06	-0.0980097	0.569867	-0.148939	0.359148	-0.103955	0.518496	-0.0501867	0.781221	-0.266095	0.164741	-0.0109793	0.939206	-0.273903	0.0923342	0.0899713	0.480548	-0.0520807	0.72079	0.0860267	0.666696	0.0536257	0.716802	-0.308672	0.0535394	-0.0938383	0.574668	-0.205449	0.255239
RLK-Pelle_RLCK-XII-1	CotAD_18490	-1.521	1.48135e-05	-1.57183	0.000374855	-1.99224	3.81978e-06	-2.5811	1.37251e-05	-2.47407	5.90806e-08	-1.49854	9.94336e-05	-1.25331	1.74809e-06	-2.16675	2.28227e-08	-2.64767	6.2198e-08	-2.50976	1.22363e-08	-0.950698	3.06572e-06	-1.38716	3.77098e-05	-1.70473	3.26321e-06	-2.20753	1.29697e-07	-2.55563	5.71829e-07	-0.505118	0.00808724	-1.65926	0.000297259	-1.67538	1.28441e-05	-2.48785	3.18722e-06	-2.32256	5.13791e-06	-0.801121	0.000163868	-1.66806	2.57684e-06	-1.73393	1.82926e-07	-2.35438	1.82237e-07
RLK-Pelle_RLCK-XII-1	CotAD_27777	-0.449704	0.00170216	-0.0488247	0.617534	-0.108131	0.158758	-0.37663	0.00116312	-0.369128	0.00438738	-0.094192	0.425206	0.168391	0.14206	-0.110905	0.347597	-0.187887	0.281277	-0.379786	0.00845225	-0.149299	0.259201	0.00444067	0.973359	0.0293813	0.805694	0.514086	0.00310784	0.19045	0.198731	0.127765	0.460681	0.231409	0.0734691	0.188321	0.12914	0.50269	0.00283645	0.750673	0.00081089	-0.338629	0.0221923	-0.0820757	0.515381	0.048826	0.618978	0.0986443	0.405955
RLK-Pelle_RLCK-XII-1	CotAD_42360	0.634765	0.000136744	0.629491	0.000812762	0.523261	0.000329772	-0.109737	0.249709	0.119494	0.371208	0.461869	0.00321569	0.648543	6.40443e-05	0.661779	2.23338e-05	-0.327027	0.0348958	-0.112735	0.187359	0.420672	0.00131869	0.702463	0.000122609	0.999007	6.79144e-06	1.1941	2.08724e-06	0.785854	0.00116542	0.260782	0.0336372	0.680908	0.000540606	1.1192	5.69398e-06	1.09098	2.12405e-05	1.11814	0.00032256	0.515149	0.00146992	0.795557	2.85348e-05	0.968726	5.08351e-06	1.17115	4.27659e-06
RLK-Pelle_RLCK-XII-1	CotAD_19798	-0.483969	0.0038304	-0.193581	0.139201	-0.349303	0.00660271	-0.659806	0.000383775	-0.702293	0.000343017	-0.369923	0.00402778	-0.089291	0.279084	-0.205137	0.0631599	-0.127731	0.357673	-0.740754	6.48283e-05	0.0857037	0.342681	-0.15955	0.170624	-0.166753	0.126591	-0.126439	0.37441	-0.437276	0.00445769	-0.153349	0.261321	-0.254836	0.0520483	-0.253892	0.104631	-0.401468	0.00692869	0.371011	0.0254988	-0.126207	0.254862	-0.481203	0.00151821	-0.621198	0.000245266	-0.291502	0.0693299
RLK-Pelle_RLCK-XII-1	CotAD_64527	1.40912	4.74573e-07	0.437663	0.0125935	-0.0151037	0.836313	0.538812	0.0384216	0.623968	0.000330613	1.72441	2.47282e-07	0.626046	9.36472e-05	0.362685	0.00519339	0.371868	0.203525	0.681502	3.56377e-05	1.73366	3.43172e-06	1.99247	2.75775e-08	1.50964	3.67067e-07	0.534896	0.000840396	0.680056	0.00486216	1.56087	0.000175721	1.34715	6.76715e-06	1.19336	0.000297994	0.564682	0.000977638	0.773488	0.00312399	1.58835	1.15536e-06	1.99197	3.32053e-08	1.77207	1.18429e-07	0.758021	0.000237323
RLK-Pelle_RLCK-XII-1	CotAD_11335	-0.431439	0.00262368	-0.360978	0.00285457	-0.410314	0.000975549	-1.09714	2.60001e-06	-1.1357	1.40356e-05	-0.222232	0.033857	-0.0282803	0.797606	-0.091857	0.239943	-0.336666	0.0448921	-1.09241	1.31831e-05	-0.0993183	0.384467	-0.227893	0.0719984	-0.223763	0.0464913	-0.0458137	0.773579	-0.514432	0.00920965	-0.055612	0.647518	-0.0573227	0.623469	-0.071655	0.69545	-0.300833	0.052836	0.484112	0.0111316	-0.153089	0.200776	-0.32166	0.0163269	-0.459058	0.00358856	-0.161543	0.331973
RLK-Pelle_RLCK-XII-1	CotAD_67438	0.175736	0.100544	-0.0373707	0.744875	-0.120835	0.342509	-0.249354	0.0398002	-0.0520343	0.618563	-0.140175	0.324388	-0.230098	0.0702856	-0.079844	0.39644	-0.491018	0.00543804	-0.347453	0.0276149	-0.00297667	0.97475	0.168117	0.118203	0.131267	0.250013	0.191246	0.100771	0.198726	0.102498	0.256176	0.101641	-0.118694	0.41495	0.344081	0.0307717	0.21117	0.21462	0.267509	0.122839	0.095174	0.490333	0.0398057	0.731704	0.016312	0.909142	-0.0557993	0.640191
RLK-Pelle_RLCK-XII-2	CotAD_23997	0.306428	0.00877546	0.129434	0.322078	0.0221285	0.794078	-0.00609567	0.939132	0.084889	0.30066	0.261438	0.0257253	0.119886	0.152222	0.119229	0.310854	-0.135396	0.220572	-0.120695	0.266661	-0.145915	0.301851	0.0864773	0.592803	0.0621437	0.686333	0.168772	0.277152	0.093686	0.527925	0.276485	0.02998	0.198496	0.104824	0.382442	0.0226885	0.374484	0.0205732	0.437133	0.0119077	0.047395	0.714931	0.067024	0.590747	0.0368153	0.787542	0.216669	0.218959
RLK-Pelle_RLCK-XV	CotAD_01449	1.75836	1.56722e-06	2.07817	5.93351e-08	2.11096	4.40879e-08	2.49621	8.85541e-09	2.42236	2.95999e-07	1.77733	9.58658e-08	1.96998	1.04463e-08	2.64139	1.7463e-09	2.35242	2.04929e-07	2.22573	1.65676e-08	0.883209	1.94669e-05	0.684482	0.00140452	1.41364	3.29896e-07	1.5747	7.79046e-06	2.03044	2.94207e-07	0.442203	0.0153735	0.806915	0.000814515	1.53885	1.91916e-05	1.91647	2.49949e-06	2.16062	1.40933e-05	0.821326	0.00278084	0.88833	1.40311e-05	1.38742	1.83655e-06	1.57447	1.38865e-06
RLK-Pelle_RLCK-XV	CotAD_49168	1.07552	4.59961e-05	1.15915	5.76739e-05	1.48644	3.15566e-06	2.04221	1.2312e-05	2.32595	1.62976e-05	0.901926	4.03096e-05	1.32278	5.15534e-07	1.79967	2.22742e-07	1.80852	0.000404451	1.91934	1.34022e-07	0.830989	8.4196e-05	0.902124	3.86778e-05	1.08204	8.18475e-06	1.60567	6.66672e-07	2.06401	1.3236e-05	0.285427	0.0426973	0.827653	0.000219907	0.601056	0.000821821	1.56301	6.95575e-06	1.66251	2.45891e-05	0.469009	0.00258926	1.17625	1.71277e-06	1.226	4.7555e-07	1.77567	1.77786e-07
RLK-Pelle_RLCK-XVI	CotAD_01663	0.211139	0.210268	1.58084	0.000131114	0.175711	0.0863128	0.595072	0.00483386	0.375098	0.00989541	0.825113	0.000865766	0.73117	6.92462e-05	0.303856	0.0178661	0.29101	0.0396902	0.531754	0.000782552	0.227586	0.17862	0.890349	0.000913424	1.14426	8.98288e-05	1.12306	0.000180054	0.53444	0.00948043	0.102963	0.344665	0.530285	0.00826077	0.972711	0.000431531	1.01866	0.000828525	0.0534008	0.692209	0.254804	0.0644851	0.774255	0.000113044	1.29101	3.869e-06	1.42491	9.44493e-06
RLK-Pelle_RLCK-XVI	CotAD_30041	-0.0478943	0.695039	0.598967	0.000807965	-0.184486	0.155902	0.08152	0.576805	0.205037	0.248665	0.264625	0.0352457	0.226448	0.017356	0.0440583	0.641502	0.0524827	0.693255	0.017876	0.900854	0.212301	0.150587	0.470221	0.0126579	0.798558	0.0012083	0.811112	0.00495688	0.340359	0.0704736	-0.158034	0.177292	0.158001	0.341505	0.303224	0.154588	0.638911	0.000915436	0.195097	0.482181	-0.065562	0.602653	0.318849	0.027849	0.748938	0.000777982	0.785172	0.000471673
RLK-Pelle_SD-2b	CotAD_28560	0.253341	0.0630959	0.00586167	0.96794	-0.0067605	0.944219	-0.436066	0.0482438	-0.451329	0.000567104	0.332741	0.0193999	0.207482	0.065946	0.486851	0.00120968	-0.0351423	0.852909	-0.330558	0.0162478	0.488198	0.0043099	0.594224	0.000486684	0.535435	0.0011522	0.829898	0.00144306	0.78769	0.000603391	0.196393	0.233484	0.344635	0.055136	0.700861	0.000728151	0.709043	0.000644019	0.366485	0.0476165	0.271159	0.0738504	0.385957	0.0208457	0.340482	0.0655928	0.437211	0.0345511
RLK-Pelle_SD-2b	CotAD_28561	0.137404	0.11896	-0.283275	0.0189809	-0.108949	0.261357	-0.137519	0.117257	-0.150085	0.168982	0.003826	0.972425	-0.161855	0.0687389	-0.0412693	0.655241	-0.286973	0.020376	-0.251949	0.0780872	-0.295203	0.0326116	-0.0801597	0.613681	-0.0701893	0.595072	-0.196221	0.188438	-0.107343	0.469348	-0.0932323	0.423897	-0.128141	0.251027	0.092191	0.480863	0.249911	0.0389333	0.0321467	0.851785	0.057713	0.600992	0.04779	0.642052	0.16135	0.127357	-0.0174457	0.896541
RLK-Pelle_SD-2b	CotAD_53902	-0.952589	8.59231e-05	-1.23891	1.35136e-06	-1.03429	3.83768e-05	-0.991299	7.22296e-06	0.165584	0.149118	-0.775452	0.000154788	-0.95364	3.16411e-05	-0.853519	6.00244e-05	0.214876	0.57423	0.422719	0.106875	0.092077	0.441811	-0.0942413	0.63635	-0.311962	0.0904023	0.312127	0.276143	0.404108	0.129263	-0.318246	0.0296086	-0.481178	0.0270589	-0.784248	0.000260879	-0.966119	0.00027259	-0.342419	0.468276	-0.313115	0.158535	-0.483262	0.0485911	-0.832244	0.00256185	-0.649462	0.0406027
RLK-Pelle_SD-2b	CotAD_28570	1.29415	1.87425e-05	2.45531	5.7193e-07	2.43259	1.65931e-07	1.57044	4.7919e-06	1.28802	3.62455e-06	1.12489	1.11791e-05	1.61097	3.14139e-07	2.335	3.04613e-09	1.60592	1.76354e-05	1.38335	3.26774e-06	0.654463	0.00178636	0.839427	0.000527218	1.47269	1.68935e-05	2.46174	3.20663e-06	2.68995	5.62534e-07	0.479701	0.0638013	1.10219	0.00195431	1.72111	7.86309e-05	2.84515	4.20007e-06	2.99125	2.68269e-05	0.509166	0.0231682	0.933502	0.000116591	1.56918	5.60133e-06	2.03123	1.6069e-06
RLK-Pelle_SD-2b	CotAD_26091	0.392227	0.0150917	0.278142	0.0318866	0.45627	0.00424004	0.191178	0.218762	0.28308	0.0169595	0.108651	0.5092	0.1514	0.146027	0.229887	0.0266341	-0.00709367	0.959388	0.132701	0.229392	0.175698	0.117645	0.185432	0.123109	0.345212	0.00942127	1.30561	0.000279864	0.907254	5.30826e-05	0.183965	0.120748	0.336022	0.036026	0.834358	0.0551459	0.518806	0.00672332	0.972333	0.00923296	0.212752	0.202925	-0.105126	0.469961	-0.0170567	0.891794	0.363577	0.044467
RLK-Pelle_SD-2b	CotAD_47907	0.267198	0.0128809	1.60124	0.000153632	2.10111	9.84468e-07	2.30616	3.99076e-06	2.423	3.18935e-08	-0.045937	0.736492	1.2826	5.27955e-05	2.23042	1.74588e-09	2.47843	5.89279e-06	2.48512	3.31701e-09	0.264725	0.0292281	0.597117	0.00118206	1.33997	4.22973e-06	2.84491	1.58067e-08	2.90903	3.67612e-08	0.0882277	0.530485	0.59999	0.04418	1.71792	3.00981e-05	2.35899	6.92043e-07	2.97716	2.636e-06	0.142851	0.488779	0.183946	0.191864	1.09119	0.000133253	2.30223	8.91108e-06
RLK-Pelle_SD-2b	CotAD_28572	-0.0422593	0.689112	-0.228127	0.0206532	-0.139235	0.0901594	-0.410366	0.00550234	-0.451395	0.00621799	0.078358	0.513314	0.0501723	0.643497	-0.025867	0.842893	-0.409563	0.0226391	-0.78146	0.000271389	0.399169	0.0313052	0.457534	0.0236807	0.416697	0.0390444	0.255508	0.172427	0.128082	0.445611	0.242326	0.210903	0.033487	0.837448	0.100309	0.53683	-0.221372	0.208905	-0.100328	0.618136	0.0316487	0.806606	-0.111008	0.390024	-0.274638	0.0427092	-0.275691	0.123127
RLK-Pelle_SD-2b	CotAD_00134	0.549899	0.000211439	0.097686	0.273466	-0.567441	0.00345032	-2.65345	1.28224e-07	-3.4088	9.21246e-08	0.71853	0.000461239	0.371444	0.00617165	-0.718234	0.000524789	-1.30393	0.000179874	-2.09608	2.34964e-06	0.597352	0.000730221	0.448217	0.0109617	0.757353	0.000174736	0.071842	0.634127	-2.9132	7.9501e-06	0.255648	0.187272	0.265274	0.115029	0.979617	0.00224763	-0.209285	0.228825	-1.05702	0.00424851	0.415669	0.0083082	0.031728	0.780164	0.575349	0.000398806	-0.756482	0.00274937
RLK-Pelle_SD-2b	CotAD_66339	0.0403677	0.666813	0.279351	0.0328883	0.34926	0.00273262	0.840618	0.00028549	0.513078	0.000813556	0.0725897	0.515287	0.118505	0.275105	0.35696	0.0139321	0.707409	0.000653721	0.467193	0.00406876	-0.0563183	0.72794	-0.065474	0.786626	0.16454	0.387831	0.222129	0.239238	0.241168	0.224512	0.0142973	0.891274	0.113856	0.396135	0.318812	0.0100523	0.312305	0.0416826	0.159575	0.217288	-0.0261417	0.814246	0.215343	0.231221	0.200084	0.223979	0.272825	0.156712
RLK-Pelle_WAK	CotAD_64235	0.115526	0.21202	-0.148423	0.184591	-0.00828883	0.911346	-0.104567	0.267348	-0.178195	0.0724419	0.121956	0.319788	0.0436043	0.618633	-0.131467	0.153151	-0.43472	0.00935655	-0.395701	0.0130632	0.31007	0.0163194	0.434297	0.0115365	0.207318	0.117045	0.276352	0.024077	0.340017	0.0231447	0.133503	0.375387	0.198652	0.196669	0.246631	0.0548486	0.00251533	0.983763	0.205944	0.201591	0.212032	0.114364	0.17279	0.106077	0.246518	0.0654234	0.2846	0.0318993
RLK-Pelle_WAK	CotAD_75319	0.029444	0.759023	0.636328	0.000800326	0.695415	0.00018808	1.20773	0.000413231	1.97215	0.00197059	0.108902	0.34799	0.244666	0.0305027	0.569485	0.000444141	1.54377	2.77332e-05	2.17558	0.000291277	0.148357	0.197791	0.0887903	0.470238	0.245255	0.0767353	0.897287	0.00183228	1.77296	3.92865e-05	0.0420527	0.69073	0.171718	0.131681	0.460022	0.0767398	0.900046	0.00100689	1.38282	9.95505e-05	0.185583	0.330837	0.109997	0.431173	0.144336	0.355967	0.660876	0.00334323
RLK-Pelle_WAK	CotAD_62159	0.265486	0.0322635	0.28988	0.219539	0.435071	0.00707799	0.054125	0.662927	0.0691787	0.501908	0.247306	0.0900334	0.484844	0.00274846	0.391852	0.0128647	-0.0535147	0.747777	0.0989353	0.437795	0.025788	0.821974	0.492888	0.0127692	0.209296	0.163467	0.706003	0.00803459	0.363663	0.0375824	0.253874	0.0964096	0.28754	0.0214917	0.529221	0.00108283	0.588633	0.0146781	0.559084	0.00247554	0.0361467	0.747332	0.0607933	0.597564	0.177453	0.284019	0.269822	0.0856114
RLK-Pelle_WAK_LRK10L-1	CotAD_03142	1.60306	6.83156e-06	0.889407	0.00703533	0.64794	0.00133998	-0.868241	0.000354592	0.474569	0.00445611	2.42334	1.49595e-06	1.49368	1.50075e-05	1.28073	1.26823e-05	1.02165	0.0308187	0.886073	0.000803181	1.38293	0.000248929	1.46401	0.000511728	1.82313	4.34733e-05	1.79185	0.000319618	1.10297	0.0289627	1.37873	1.98209e-05	1.91474	3.50766e-06	2.43407	1.58576e-06	1.25259	0.000421644	1.43947	0.020983	1.3228	3.64121e-05	1.75674	4.85221e-07	2.01037	2.84422e-07	1.33982	0.00382884
RLK-Pelle_WAK_LRK10L-1	CotAD_73343	-1.84932	1.79437e-06	-2.25384	4.16163e-06	-2.79055	4.37562e-08	-4.21728	5.99511e-08	-5.08764	1.40701e-09	-2.25186	8.90672e-06	-2.09334	4.74924e-09	-3.48101	1.41919e-07	-5.46236	7.50663e-06	-5.65793	5.50494e-11	-0.502827	0.00716311	-1.32249	0.000481428	-1.4625	1.21344e-05	-1.73727	9.94553e-07	-3.13601	7.30593e-07	-0.944416	4.50909e-05	-1.64647	1.26483e-05	-2.25746	2.60274e-07	-2.13807	4.05286e-07	-2.42897	2.74724e-06	-0.61447	0.00253414	-1.22382	2.94345e-06	-1.78211	4.13336e-07	-2.16502	7.49381e-07
RLK-Pelle_WAK_LRK10L-1	CotAD_09360	0.331381	0.00635934	0.25558	0.0165103	0.342819	0.00544194	-0.00606767	0.961237	-0.144687	0.168415	0.272021	0.0162556	0.160973	0.0607344	0.267032	0.00598283	0.018527	0.863333	-0.181261	0.112703	0.0957637	0.520722	0.170545	0.322182	0.00596433	0.971434	0.161731	0.331502	0.433291	0.0417859	0.22056	0.160442	0.299471	0.0685799	0.149579	0.21809	0.272407	0.10822	0.226306	0.170825	0.219952	0.223904	0.461751	0.012277	0.376476	0.0291288	0.525571	0.00894287
SCY1_SCYL2	CotAD_34782	-0.152192	0.235344	0.148459	0.355494	-0.0227778	0.858414	0.414891	0.0112841	0.197459	0.177766	0.108343	0.224635	-0.043534	0.573343	0.116609	0.21673	0.568479	0.0870723	0.251478	0.0179436	-0.175764	0.0885816	-0.0238753	0.836044	-0.0611093	0.676736	0.237088	0.0404318	0.135283	0.225357	0.016215	0.879544	-0.173085	0.132427	0.206749	0.154344	0.265145	0.0297314	0.360022	0.0242889	-0.0812653	0.540036	-0.166543	0.196003	0.058365	0.620706	0.210228	0.192704
STE_STE11	CotAD_55968	0.320295	0.0264187	0.0974727	0.650067	0.501218	0.00858931	-0.2507	0.0573159	0.0291093	0.863216	0.06604	0.606003	-0.0205983	0.859662	0.157979	0.428139	-0.346495	0.0618232	-0.0102157	0.940083	0.317419	0.0726831	0.497613	0.0126159	0.30357	0.0487334	0.800368	0.00359658	0.156333	0.261389	0.434077	0.014264	0.996546	0.0885657	0.807209	0.0127239	0.301117	0.0433431	0.163424	0.35804	0.800308	0.0180269	0.140819	0.38328	0.412578	0.00369857	0.758157	0.0255004
STE_STE11	CotAD_08639	0.127652	0.186979	-0.0880083	0.415784	0.0099715	0.894443	-0.126273	0.289944	0.00616933	0.931381	0.093915	0.357702	0.0292383	0.698095	0.169175	0.0652623	-0.164315	0.182613	0.033276	0.755546	-0.185265	0.371842	-0.116058	0.629984	-0.0613953	0.766901	0.157193	0.481928	0.0599633	0.795686	0.278662	0.130099	0.274569	0.212217	0.27742	0.028787	0.351821	0.0235996	0.0991887	0.467635	0.446483	0.0318573	0.113146	0.404458	0.341982	0.023845	0.202869	0.161296
STE_STE11	CotAD_67466	-0.131655	0.255408	-0.172594	0.214303	0.081762	0.497219	-0.264764	0.103929	-1.04212	1.22898e-05	0.269575	0.0295753	0.160355	0.149081	0.541106	0.00100129	-0.371448	0.0563814	-0.620291	0.00059885	-0.155048	0.215004	0.268404	0.045771	0.312524	0.0668414	0.470695	0.0134972	0.831046	0.000298621	0.188358	0.291213	0.413256	0.0219749	0.538284	0.00692565	0.87282	0.000366679	0.772558	0.00382841	-0.0625993	0.596924	0.241779	0.11578	0.45036	0.00501054	0.683431	0.000487141
STE_STE11	CotAD_54535	-0.936433	3.96359e-05	-1.22683	2.87746e-05	-0.835858	0.000192204	-2.23269	1.32343e-07	-1.74673	0.000188964	-0.836935	2.14361e-05	-0.631533	0.000367373	-1.5436	2.92937e-07	-1.20913	0.0128688	-2.38964	6.95434e-07	-0.599419	0.0001393	-0.926959	1.31595e-05	-0.904957	1.26521e-05	-0.696432	0.00150732	-1.46902	3.1055e-05	-0.381904	0.00925927	-0.421953	0.0254161	-0.252952	0.0973743	-0.941214	5.16592e-05	-0.311771	0.299737	-0.153087	0.239113	-0.682965	0.000325118	-0.620887	0.000552864	-0.659269	0.00766212
STE_STE11	CotAD_03736	-0.780505	1.74303e-05	-1.0859	1.73616e-06	-1.08981	2.54311e-06	-1.18759	9.25877e-06	-1.57891	9.23787e-07	-0.610136	0.000778777	-0.761491	2.93417e-05	-0.950671	0.000107113	-1.18778	0.000102399	-1.6008	2.04097e-06	-0.728831	3.44262e-05	-0.606139	0.00129506	-0.932572	1.27735e-05	-1.03526	2.0629e-05	-1.1772	2.33592e-05	-0.058402	0.587295	-0.425456	0.00577872	-0.58988	0.00116008	-0.814098	0.000361018	-0.356458	0.061416	-0.454724	0.0159883	-0.511706	0.00226341	-0.716081	0.000352151	-0.977987	0.000206816
STE_STE11	CotAD_69876	-0.216413	0.188716	-0.053069	0.579431	-0.172999	0.0807178	-0.110023	0.466375	0.260761	0.0359371	0.035454	0.776009	0.306783	0.0208722	0.13886	0.231371	0.108745	0.604385	0.54591	0.00335354	-0.170123	0.1469	0.25254	0.0419721	0.0815727	0.507042	0.442986	0.00362237	0.270503	0.0395114	0.201003	0.0845399	0.042257	0.694962	0.444003	0.00558979	0.567373	0.00567411	0.653554	0.00856146	-0.338208	0.0234688	-0.468426	0.00315745	-0.142732	0.280571	-0.293268	0.0433574
STE_STE11	CotAD_53208	-0.506609	0.000108095	-0.558764	0.000453555	-0.805501	0.000128385	-2.41645	1.24944e-07	-1.91355	7.87497e-06	-0.30637	0.00600473	-0.555389	5.09658e-05	-0.480569	0.000858593	-2.08189	6.46619e-06	-2.05769	2.22704e-07	-0.653259	5.53015e-05	-0.898921	0.000445893	-0.90739	1.20246e-05	-1.07128	2.24787e-05	-0.906479	0.00016988	-0.0810767	0.521165	-0.647739	0.0122512	-0.649653	0.00215454	-0.358326	0.0844976	-0.110334	0.444083	-0.460331	0.0078873	-0.655883	0.000649556	-0.436435	0.00866358	-0.557181	0.00691688
STE_STE11	CotAD_33183	-0.171769	0.106495	-0.0633533	0.708848	0.007063	0.932095	-0.264699	0.0340504	-0.0921037	0.711996	-0.323648	0.0190115	-0.136641	0.116323	-0.174703	0.0813905	-0.428572	0.00543871	-0.144654	0.281339	0.077132	0.533544	-0.0216763	0.908024	-0.190029	0.243352	-0.125047	0.621709	0.034105	0.851159	-0.343422	0.20527	0.205192	0.303835	-0.00678867	0.978016	-0.511483	0.0438191	0.43856	0.0373865	-0.018687	0.894466	-0.292431	0.0389771	-0.486296	0.00195023	0.122379	0.693815
STE_STE11	CotAD_49868	0.496068	0.000201576	0.638829	0.000737996	0.474055	0.00310916	0.936735	7.11055e-06	1.104	5.21917e-05	0.678476	0.000248191	0.708091	0.000398832	0.94672	2.32112e-05	1.00168	0.00246979	0.936034	1.87247e-05	0.368805	0.0190743	0.696987	0.000983397	0.592659	0.000597577	1.01045	8.54406e-05	1.2714	1.89694e-05	0.440371	0.00527245	0.526438	0.00256035	0.808686	7.52297e-05	0.909395	0.00136682	1.09663	0.00133428	0.190385	0.132347	0.126106	0.288433	0.646571	0.000123844	0.676283	0.000337596
STE_STE11	CotAD_22508	0.266808	0.0117495	0.160629	0.0962367	0.182836	0.0530598	-0.0431807	0.563338	0.049525	0.502067	0.0787637	0.525499	0.0835677	0.389322	0.089596	0.356427	-0.135485	0.236914	-0.0940133	0.296226	0.0967983	0.371985	0.118083	0.285805	0.183393	0.124351	0.213142	0.0653196	0.263044	0.0410515	0.214951	0.0818959	0.210519	0.0730961	0.356081	0.00683207	0.229561	0.071383	0.27334	0.0666159	0.013291	0.913546	0.13411	0.225878	0.00254767	0.979429	0.124102	0.399637
STE_STE11	CotAD_05828	0.102239	0.250955	-0.27204	0.0221032	-0.0432207	0.603915	-0.0387977	0.6312	-0.038036	0.614241	0.209828	0.115428	0.0213067	0.828903	0.0552597	0.593359	-0.224135	0.103505	-0.197888	0.155993	0.152974	0.228318	0.156945	0.380052	0.148187	0.33531	0.402932	0.0115018	0.369175	0.0294641	0.364921	0.0257573	0.250101	0.132457	0.344816	0.02089	0.656556	0.00130761	0.249319	0.131091	0.145717	0.411446	0.255575	0.108188	0.540497	0.00230564	0.46885	0.00337508
STE_STE11	CotAD_44892	-0.109641	0.242329	-0.394584	0.00558471	-0.264447	0.0266578	-0.325072	0.0256381	-0.128946	0.259047	0.0248897	0.824299	-0.0930787	0.242823	-0.112788	0.375114	-0.224454	0.0795784	0.0318857	0.693988	0.267292	0.0601861	0.275615	0.120846	0.230885	0.13403	0.183994	0.199074	0.118438	0.468619	0.043197	0.748746	0.0875303	0.455184	0.10269	0.391577	0.0940653	0.39486	0.139182	0.268863	0.043677	0.73409	0.0345983	0.752527	-0.14893	0.155764	-0.110851	0.365948
STE_STE11	CotAD_74996	-0.042996	0.71616	0.06662	0.514689	-0.0569992	0.505396	-0.198494	0.06032	0.050925	0.561065	-0.071915	0.564794	-0.182574	0.0823722	-0.11635	0.266207	-0.229413	0.095306	-0.251753	0.13474	-0.239418	0.132644	-0.129278	0.403815	-0.281596	0.134376	-0.232759	0.125132	-0.177976	0.286218	-0.0744123	0.614011	-0.211665	0.123546	0.0612173	0.644942	-0.0697913	0.677796	-0.029263	0.851451	0.095382	0.496114	0.212875	0.0828042	0.264839	0.0867549	0.190625	0.153181
STE_STE11	CotAD_65764	-0.206363	0.0391921	-0.0566147	0.558996	-0.190438	0.0408166	0.0272463	0.791675	0.192936	0.0355439	-0.0351287	0.799842	-0.0928527	0.342855	0.0191837	0.841579	-0.055141	0.696037	0.040238	0.709239	-0.443815	0.00305395	-0.585074	0.00190112	-0.562569	0.00426833	-0.26259	0.169276	-0.520515	0.00742991	-0.183078	0.252306	-0.244034	0.0693255	-0.0307397	0.772686	-0.159963	0.407383	0.165842	0.211945	-0.141905	0.331423	-0.032608	0.802351	0.0204277	0.877907	-0.0659043	0.642556
STE_STE11	CotAD_01628	1.11097	0.0108878	-0.327082	0.273845	0.905387	0.000529856	0.575903	0.000614712	1.77281	2.64123e-05	1.22187	0.00123	0.0459577	0.877634	0.0148693	0.927395	1.78845	0.0166938	2.84407	3.38774e-07	-0.22251	0.173344	0.639211	0.0835606	0.079442	0.725198	-0.075631	0.650364	0.445896	0.261869	-0.386836	0.0637529	0.923843	0.385482	-0.1166	0.722812	-0.43342	0.0538286	-0.344248	0.146226	-0.250348	0.108821	-0.247909	0.167796	-0.00145467	0.995558	0.653617	0.00941456
STE_STE20-Fray	CotAD_30380	-0.620807	0.000756716	-0.641475	0.000394182	-0.462424	0.0100246	-0.0362153	0.812384	0.0499053	0.680639	-0.314838	0.040707	-0.369587	0.00747854	-0.140227	0.278071	0.473022	0.0352148	0.714564	0.000129169	0.270646	0.0330924	0.057185	0.651239	0.20079	0.118111	0.0328967	0.786625	0.214145	0.206784	-0.662888	0.0140427	-0.387085	0.0572285	-0.596482	0.00230558	-0.792763	0.000424046	-0.565056	0.00773999	-0.600016	0.000486289	-0.54022	0.000821962	-0.745869	7.90166e-05	-0.575222	0.0011807
STE_STE20-Fray	CotAD_53944	-0.022966	0.842645	-0.0172863	0.88133	-0.168898	0.20081	0.005431	0.969339	0.318592	0.0214303	0.0183633	0.848094	0.136813	0.152027	0.0239237	0.767167	0.190717	0.269804	0.276866	0.0581209	-0.196147	0.118668	-0.209791	0.127733	-0.227656	0.0621837	-0.0220207	0.878245	-0.0910363	0.413467	-0.146288	0.338002	-0.181486	0.286795	-0.282302	0.0582478	0.0835593	0.571129	-0.0534962	0.81172	0.211562	0.0980594	0.218198	0.0683397	0.272976	0.0587284	0.381103	0.00867742
STE_STE20-Fray	CotAD_13284	0.274793	0.00511657	0.333833	0.00579129	0.178562	0.0496407	0.659078	0.00395443	0.643044	0.000158063	0.192942	0.0585351	0.113598	0.195309	0.134265	0.226051	0.402385	0.0127439	0.430476	0.00281414	0.018069	0.914889	0.0907403	0.599174	0.118132	0.444615	0.085317	0.668211	0.324293	0.124133	-0.0322203	0.80157	0.0879253	0.649012	0.186725	0.131252	0.296968	0.0677919	0.389925	0.0583411	0.018237	0.893446	0.0321017	0.820408	0.153436	0.14112	0.0787187	0.628288
STE_STE20-Fray	CotAD_15648	0.0632803	0.49636	0.12659	0.234389	0.164659	0.132609	0.558017	0.00932444	0.628707	0.00111757	0.035297	0.759883	0.208053	0.1109	0.133296	0.263097	0.532818	0.030902	0.491482	0.00352978	-0.157641	0.265799	-0.076091	0.562556	-0.0812273	0.513704	0.163843	0.233965	0.129909	0.41263	0.117287	0.407184	-0.108582	0.409907	0.0740267	0.566005	-0.0656567	0.622212	0.118771	0.507399	0.258799	0.0357705	0.0757703	0.469844	0.229869	0.0634039	0.278077	0.0592654
STE_STE20-Pl	CotAD_65874	-0.749095	4.30289e-05	-1.10303	3.22809e-05	-0.861129	2.09006e-05	-0.821228	1.46325e-05	-0.873093	2.93746e-05	-0.404427	0.0109163	-0.554635	0.00179144	-0.850361	3.0445e-05	-0.718498	0.00225741	-0.463585	0.00244055	-0.418751	0.00821753	-0.762315	0.000272126	-0.770473	0.000180372	-1.45511	6.47637e-06	-1.27412	0.000370655	-0.737343	0.00917644	-0.799538	0.00472037	-0.92262	0.00224421	-0.919063	0.0029425	-1.33211	0.00179818	-0.539112	0.0120878	-0.619198	0.00170613	-0.862	2.78026e-05	-1.02792	1.40633e-05
STE_STE20-Pl	CotAD_13166	-0.128926	0.259865	-0.0321757	0.723671	-0.238595	0.0342428	-0.205122	0.0805654	-0.150507	0.0777257	-0.078211	0.497792	-0.150633	0.15913	-0.386992	0.0114873	-0.230396	0.128853	-0.138358	0.207829	-0.87883	0.00106683	-0.822564	0.00116874	-0.890922	0.000997956	-0.93953	0.000827643	-0.780407	0.00299775	-0.354875	0.025942	-0.486361	0.00249566	-0.4706	0.00593046	-0.649095	0.000806808	-0.548478	0.00307291	-0.171706	0.266785	-0.0862473	0.542837	-0.156018	0.42708	-0.146711	0.402681
STE_STE7	CotAD_21839	0.218879	0.132122	0.164619	0.24768	0.285732	0.133324	0.771156	0.0522715	1.3384	0.00820004	0.184375	0.0860598	0.198116	0.101607	0.264426	0.0257297	0.999766	0.00298002	1.31806	9.57562e-07	0.0576737	0.5651	0.180852	0.13082	0.10424	0.452266	0.354989	0.0527393	0.612636	0.000850397	0.200732	0.209328	0.387155	0.0570426	0.507943	0.00385135	0.71007	0.000769384	0.761831	0.00176009	-0.00881	0.933446	0.265212	0.0258636	0.112123	0.325106	0.249065	0.0489364
STE_STE7	CotAD_10106	-0.33192	0.00116619	0.0631693	0.365136	0.125052	0.127654	0.745903	1.77209e-05	0.985232	7.38034e-06	-0.177938	0.139902	-0.221909	0.0589717	0.0318293	0.770367	0.556729	0.00686529	0.897466	4.94004e-05	-0.036148	0.722156	0.130804	0.237024	0.113552	0.263238	0.354925	0.00461282	0.592393	0.00205754	-0.000280333	0.99814	0.0996547	0.418864	-0.064655	0.624635	0.206849	0.204467	0.530172	0.0272259	-0.172423	0.135208	-0.0654513	0.517641	-0.145404	0.163265	0.00461767	0.964915
STE_STE7	CotAD_01560	-0.548906	0.000107745	-0.834495	2.95775e-05	-0.882028	1.31487e-05	-0.616168	0.00294477	-0.664276	4.10746e-05	-0.85279	0.000458227	-0.516167	0.000938826	-1.04822	6.18359e-06	-1.31149	6.68171e-05	-1.29307	1.77649e-06	0.187194	0.154134	-0.10514	0.412963	-0.0704297	0.575206	0.0463373	0.693505	-0.042496	0.702143	-0.144946	0.321359	-0.646607	0.00329632	-0.455054	0.0118939	-0.355794	0.0666154	-0.42123	0.0343698	-0.009287	0.946046	-0.364995	0.0118952	-0.445446	0.00409823	-0.226704	0.121332
STE_STE7	CotAD_00381	0.178936	0.0490646	-0.0584293	0.455907	-0.377055	0.00789177	-0.538004	0.0111855	-0.276099	0.173356	0.290286	0.0290498	-0.259247	0.0425468	-0.34806	0.00337119	0.0735023	0.7281	-0.181824	0.0584308	0.277244	0.0152745	0.188635	0.116842	0.233427	0.042188	-0.155845	0.133937	-0.764597	0.000116665	-0.0417417	0.711049	0.090956	0.420299	0.0257323	0.811876	-0.396943	0.00947899	-0.856991	0.000632971	0.145888	0.261514	0.12614	0.280283	0.127462	0.273967	-0.235097	0.0970703
STE_STE7	CotAD_06599	0.099944	0.266275	0.371316	0.00535631	0.208265	0.164365	0.54426	0.000520133	0.604545	0.00196892	0.121366	0.210848	0.01174	0.895501	0.242203	0.0431424	0.312152	0.054879	0.276759	0.0182548	-0.115017	0.471084	0.384655	0.0454143	0.37952	0.0531923	0.719216	0.00244029	0.64945	0.0058717	-0.0557747	0.595299	0.013264	0.922639	0.582599	0.00320175	0.545313	0.0210681	0.236633	0.153593	0.019693	0.884957	0.397412	0.0116714	0.699399	0.000301002	0.879409	0.00028222
STE_STE-Pl	CotAD_08989	-0.068206	0.563729	0.172256	0.105028	0.0839853	0.404265	0.326222	0.0178614	0.111891	0.318672	0.112369	0.244734	0.129288	0.135587	0.183326	0.0539505	0.219294	0.0589759	0.276273	0.0130327	-0.61597	0.000427295	-0.567675	0.00146964	-0.24242	0.0723841	-0.395071	0.0307259	-0.142387	0.508289	-0.213532	0.0619864	-0.169186	0.127144	-0.200804	0.0746524	-0.0849403	0.525907	-0.210341	0.118661	-0.0421873	0.793553	-0.015181	0.919746	0.0916533	0.573815	0.199863	0.245793
TKL_CTR1-DRK-1	CotAD_51697	0.0816237	0.241123	-0.171216	0.0455781	-0.250683	0.00824414	0.0363127	0.704608	-0.086587	0.228512	-0.107662	0.266313	0.009766	0.896591	-0.118214	0.152663	-0.079063	0.596371	-0.0747403	0.341586	0.091022	0.347009	0.117278	0.293094	-0.0357637	0.734548	-0.15333	0.145655	-0.083451	0.471727	0.106255	0.31513	-0.00770567	0.939339	-0.000287	0.997707	-0.179435	0.137459	-0.169665	0.190617	0.106056	0.344264	-0.009729	0.922133	-0.145612	0.15875	-0.320189	0.0153047
TKL_CTR1-DRK-2	CotAD_18721	0.021398	0.807911	0.019205	0.858626	0.106989	0.196523	0.11328	0.318345	-0.335566	0.00646576	0.426488	0.00260992	0.150795	0.0741711	0.500887	0.000212749	0.164443	0.295702	-0.166292	0.0608302	-0.381428	0.0019076	-0.107873	0.377506	-0.013391	0.935463	0.421664	0.00186936	0.403732	0.0049264	-0.246116	0.0404576	-0.015979	0.927295	0.304083	0.0223114	0.453041	0.00705686	0.326204	0.0463483	-0.415067	0.00402159	0.0276137	0.797978	0.0602573	0.5624	0.0560723	0.645139
TKL_CTR1-DRK-2	CotAD_60248	-1.82786	7.26944e-07	-1.83667	5.88215e-07	-0.570623	0.0235958	-0.342178	0.50333	0.357314	0.18708	-1.45863	5.51129e-06	-1.18394	9.66774e-07	-0.227786	0.175979	0.969348	0.0145721	1.65021	3.06672e-07	-1.59314	5.38398e-06	-1.68123	4.49406e-06	-1.9629	3.95604e-07	-1.53845	8.48377e-05	-1.68394	4.20317e-05	-1.42898	0.00010515	-1.64529	0.00695118	-1.85408	2.19477e-05	-1.64103	0.00292827	-1.50735	0.000717281	-1.38932	3.91079e-06	-1.9687	2.50234e-07	-2.03392	3.97303e-08	-1.22811	1.02694e-05
TKL_CTR1-DRK-2	CotAD_45253	-0.0322377	0.766047	-0.030141	0.74121	0.406225	0.00110733	0.5062	0.000697249	0.522189	0.000226822	0.0924883	0.374752	0.035902	0.724958	0.987798	2.48086e-06	0.636718	0.00150765	0.765434	2.88948e-05	-0.307033	0.0267204	0.134598	0.325296	0.220399	0.106783	0.37386	0.00791774	0.835177	0.000251791	-0.141447	0.311945	0.0499083	0.72314	0.35801	0.0231504	0.459252	0.0129263	0.629988	0.00724027	-0.127743	0.329657	0.277368	0.0197993	0.409287	0.0019613	0.614022	0.00030905
TKL_CTR1-DRK-2	CotAD_58106	-0.71483	9.04906e-06	-1.04093	4.05832e-06	-0.929344	9.22209e-06	-0.615449	0.000201542	-0.757091	0.000622262	-0.880053	3.16376e-05	-0.894763	1.68856e-05	-1.0863	2.15112e-06	-0.437301	0.0073917	-0.689283	6.84378e-05	-0.732241	2.85848e-05	-0.755569	4.69564e-05	-1.01805	4.53452e-06	-1.25757	1.26167e-06	-1.40494	1.44801e-06	-0.388279	0.00375836	-0.875376	0.000204228	-0.943712	1.37652e-05	-1.31896	2.74773e-06	-1.40817	1.7713e-05	-0.506343	0.0023335	-0.868765	3.22506e-05	-1.12249	1.4116e-06	-1.3795	1.27655e-06
TKL_CTR1-DRK-2	CotAD_07997	0.0172987	0.889993	-0.12278	0.154604	-0.138976	0.243798	-0.162191	0.0992605	-0.261917	0.011299	-0.0513123	0.623326	-0.243148	0.0133756	-0.0861987	0.304862	-0.427952	0.00409718	-0.472301	0.000228051	-0.122329	0.365709	-0.189523	0.289888	0.117144	0.472429	0.0737413	0.638323	-0.11718	0.516601	0.0470147	0.74452	-0.103444	0.524429	0.16903	0.19806	0.262392	0.130451	0.101691	0.568507	-0.214798	0.133884	0.00378133	0.979273	-0.0375793	0.747187	0.147354	0.334943
TKL-Pl-1	CotAD_60727	-0.131168	0.213026	-0.170565	0.0423842	-0.153915	0.0735802	0.265691	0.0306604	1.03512	0.000102391	-0.033115	0.803412	0.00621167	0.957415	-0.350626	0.011642	0.822931	0.0196033	0.815215	1.40034e-05	-0.432757	0.00175046	-0.594468	0.00200492	-0.465006	0.00335718	-0.643105	0.000382286	-0.817178	0.00108117	-0.748605	0.000617786	-0.21818	0.63069	-0.866961	0.000466893	-0.921107	3.46458e-05	-1.16676	0.000371166	-0.751459	0.000131683	-0.862423	2.8374e-05	-1.08754	9.7068e-06	-0.625543	0.00192234
TKL-Pl-1	CotAD_75315	-1.27	8.35516e-05	-1.94342	3.05136e-05	-1.72457	0.000198637	-1.85096	8.51871e-05	-1.95106	7.49433e-05	-0.958871	0.000243124	-1.07794	2.9606e-05	-1.4685	1.49324e-06	-1.77745	0.000148206	-1.70362	4.62565e-07	-0.945385	0.00423386	-1.00201	0.000282865	-0.787589	9.48629e-05	-1.53844	8.05616e-07	-1.47863	9.42386e-06	-0.503428	0.0396762	-0.586536	0.00885992	-1.16066	0.000195454	-1.1349	0.000562358	-1.29413	0.000684376	-0.53344	0.00506418	-0.328088	0.0192995	-0.659898	0.000190706	-1.02704	4.02452e-05
TKL-Pl-1	CotAD_49167	0.007043	0.944089	0.0488993	0.676344	-0.038213	0.709936	0.5941	0.00721834	0.382495	0.0063981	0.055336	0.522368	-0.11474	0.282445	0.127093	0.288506	0.4373	0.0704614	0.524183	0.000339178	-0.268451	0.122172	-0.0591077	0.708925	-0.23015	0.174863	-0.157982	0.356532	-0.124381	0.497738	-0.0398263	0.74574	-0.167735	0.199199	-0.0133457	0.935428	-0.167951	0.29923	-0.222107	0.261114	0.135425	0.228751	-0.0815427	0.419598	0.010422	0.925339	0.0982747	0.358527
TKL-Pl-1	CotAD_00130	0.156562	0.0813721	0.123192	0.359325	0.0627505	0.389265	0.238221	0.0235762	1.07557	4.40711e-06	-0.0307663	0.738945	-0.0161383	0.83422	0.0427797	0.607901	0.447282	0.020947	0.582743	0.00159227	-0.454588	0.00225199	-0.48531	0.021144	-0.21791	0.137782	-0.408603	0.00600003	-0.287066	0.0472927	0.0474487	0.708801	0.121415	0.45364	-0.0532747	0.688567	0.213436	0.0849976	-0.0579612	0.77134	-0.00440633	0.976026	-0.2611	0.0842241	-0.085009	0.569762	-0.00751433	0.956287
TKL-Pl-1	CotAD_53461	-0.00433667	0.957383	-0.233792	0.0178129	-0.119259	0.564169	-0.308087	0.0130148	0.0463413	0.767858	-0.215719	0.0677206	-0.226243	0.0220433	-0.161486	0.226642	-0.470644	0.00690949	-0.347897	0.0424446	-0.193377	0.379841	-0.356222	0.136529	-0.023457	0.914465	-0.212711	0.375187	-0.336376	0.206931	-0.107025	0.410639	-0.228938	0.216392	-0.205144	0.314207	-0.199418	0.24695	-0.0301023	0.867341	0.0541153	0.748816	0.0190363	0.892762	0.00445533	0.974374	-0.224932	0.249519
TKL-Pl-2	CotAD_72203	-1.57049	6.46615e-07	-1.58666	1.42365e-05	-1.61355	7.99569e-06	-1.46644	4.6076e-07	-1.27974	7.35131e-05	-1.38515	1.25149e-06	-1.32917	6.2677e-08	-1.69071	1.51154e-08	-1.00787	5.1218e-05	-1.03855	5.1176e-06	-0.908491	1.49852e-05	-1.18185	3.33636e-05	-1.49498	2.7795e-06	-1.74277	1.00349e-07	-1.62489	9.61242e-07	-0.540174	0.000955211	-1.35079	3.79479e-05	-1.489	5.66673e-06	-1.84321	6.64583e-06	-1.74113	9.21064e-06	-0.845651	9.42093e-05	-1.51478	2.83022e-07	-1.6052	1.54469e-07	-1.91922	8.72427e-08
TKL-Pl-2	CotAD_75936	-1.14144	4.64867e-06	-1.3037	6.42766e-06	-1.20565	2.05286e-06	-1.20168	2.11905e-05	-1.22868	7.09162e-06	-0.744777	0.000139988	-0.843424	1.49458e-05	-1.07202	1.0666e-05	-0.954202	0.000406258	-1.09044	2.45919e-06	-0.644239	0.000646803	-0.683145	0.000751523	-0.868914	0.000145312	-0.833688	4.36698e-05	-0.867961	8.34486e-05	-0.257989	0.118054	-0.619988	0.00181945	-0.695137	0.00230213	-0.779734	0.000619468	-0.64385	0.00326338	-0.590182	0.000242046	-0.812238	1.47122e-05	-0.778974	3.33534e-05	-1.03431	9.45445e-06
TKL-Pl-3	CotAD_62253	1.00884	2.88871e-05	0.930999	6.25158e-05	0.707411	0.000121724	1.297	1.26347e-05	1.07678	5.76402e-06	0.649322	0.000279338	0.345551	0.00707084	0.416177	0.00268803	0.550603	0.00142714	0.909856	1.43553e-05	0.832136	0.000135704	0.935201	7.55431e-05	0.84477	0.000274985	1.0121	7.29737e-05	1.27903	0.00352528	0.788332	0.00782687	1.11889	0.00180533	1.15987	0.000153142	1.06482	0.00295582	1.30106	0.00018841	0.289652	0.0574269	0.733455	0.000664939	0.776956	0.000806481	0.562774	0.00269218
TKL-Pl-3	CotAD_33867	0.237952	0.0308382	0.0881043	0.240894	0.102825	0.389471	0.117299	0.153221	0.291631	0.00456298	0.202472	0.164684	0.0630107	0.567321	0.186627	0.102673	-0.1377	0.309846	-0.0556173	0.686215	-0.0394623	0.742048	0.100178	0.440117	0.24923	0.0658854	0.406438	0.0104404	0.356899	0.0257573	-0.0302267	0.810515	-0.0177033	0.871448	0.114663	0.279039	0.374636	0.0299351	0.0989108	0.56692	0.0931347	0.377896	-0.13024	0.239303	0.150116	0.185385	0.133293	0.231934
TKL-Pl-4	CotAD_54145	-0.625773	2.54946e-05	-0.984313	5.59268e-06	-0.923603	0.000134198	-0.983294	3.97781e-06	-1.35304	0.000179799	-0.346327	0.00409035	-0.661803	4.59188e-05	-0.588728	0.000273937	-0.961176	5.71073e-05	-1.32808	2.82405e-06	-0.893759	3.6295e-06	-0.91507	4.85353e-05	-0.862385	0.000170045	-1.0052	1.41039e-05	-1.27125	8.68073e-05	-0.237255	0.162848	-0.180145	0.268456	-0.767772	0.000976799	-0.501372	0.0108952	-0.444365	0.0431357	-0.574793	0.000656743	-0.538785	0.000482654	-0.725951	4.1011e-05	-0.724696	0.00017949
TKL-Pl-4	CotAD_33716	-0.0581397	0.456728	-0.04896	0.550283	-0.0547623	0.506536	-0.078214	0.375366	0.221016	0.0271821	-0.1162	0.234022	-0.097906	0.242525	-0.000868667	0.991728	0.172989	0.205705	0.28394	0.00552341	-0.157112	0.193666	-0.316796	0.0590544	-0.254613	0.0425352	-0.189427	0.101189	-0.0487177	0.70536	-0.158988	0.167292	-0.231016	0.0798434	-0.132959	0.237445	-0.175314	0.240773	0.0409762	0.779929	-0.229724	0.0766938	-0.380817	0.00538847	-0.208881	0.0874648	-0.300755	0.0175869
TKL-Pl-4	CotAD_49903	0.130414	0.172416	-0.0972173	0.279888	0.00477367	0.949004	-0.05671	0.664359	-0.0466587	0.494134	-0.053535	0.65465	-0.0464357	0.661949	0.0841113	0.495276	-0.423698	0.0174355	-0.237816	0.0919803	0.248605	0.0349806	0.447765	0.0234745	0.344614	0.0137334	0.312372	0.018863	0.376119	0.0300822	0.224109	0.230136	0.179689	0.288353	0.343751	0.0503045	0.567274	0.0138112	0.509717	0.0288287	0.0506477	0.746876	0.128015	0.38107	0.194022	0.252492	0.0436333	0.772013
TKL-Pl-4	CotAD_10117	-0.421074	0.00324661	-0.232764	0.0338511	-0.213602	0.0266499	-0.914772	6.97016e-05	-0.858084	1.08055e-05	-0.535371	0.00925409	-0.387191	0.00541373	-0.131921	0.234018	-0.703569	0.000717925	-0.69329	0.000311514	-0.361977	0.00935727	-0.504995	0.00784332	-0.0350187	0.790388	0.57934	0.0189017	0.26615	0.154524	-0.306716	0.129396	-0.360757	0.038063	-0.309813	0.0941933	0.155751	0.342894	0.252679	0.245547	-0.296896	0.0322947	-0.4325	0.00604188	-0.197411	0.171364	0.259928	0.108723
TKL-Pl-4	CotAD_05432	-1.76971	7.70817e-08	-1.63984	1.55736e-07	-2.53451	1.14754e-06	-3.18603	3.28222e-07	-2.83501	5.96589e-08	-1.57503	5.45902e-07	-1.47857	1.61868e-07	-2.20411	3.36634e-08	-2.76116	2.50259e-06	-2.78202	8.21466e-09	-0.960995	1.93814e-05	-1.65492	1.35876e-06	-1.45164	1.17505e-06	-1.94562	1.57253e-07	-2.46276	5.22933e-06	-1.1031	5.55686e-06	-1.42935	2.58778e-05	-1.34297	0.000104928	-2.14888	2.88946e-05	-2.24867	1.62129e-06	-0.79061	5.4378e-05	-1.24816	2.85505e-06	-0.997491	9.76586e-06	-1.75877	1.15839e-06
TKL-Pl-4	CotAD_61960	-0.576957	0.00105871	-0.170789	0.169683	-0.675459	0.000570539	0.784235	0.000750949	1.0085	9.5284e-05	-0.41638	0.00746209	-0.392261	0.00331145	-0.437729	0.00580059	0.694101	0.0146483	1.33133	2.82437e-06	-1.0045	0.000103745	-1.0586	3.31597e-05	-0.944748	4.34205e-05	-1.02448	6.88162e-05	-0.678691	0.00106728	-0.421873	0.00537903	-0.591574	0.000566061	-0.752865	0.000411329	-0.715336	0.000464067	-0.607657	0.00236692	-0.314713	0.183416	-0.433534	0.0395319	-0.775038	0.000846179	-0.590806	0.0077297
TKL-Pl-4	CotAD_10266	-1.23528	0.000290629	-1.28401	0.000468081	-0.00206	0.98373	1.19685	1.0522e-05	1.32411	3.72402e-05	-0.79593	4.43373e-05	-0.336594	0.00993105	0.584051	0.0036191	2.04203	3.08797e-06	1.79225	5.06709e-07	-0.987337	1.23784e-05	-0.86726	0.000150151	-1.03088	1.53373e-05	-0.321395	0.0150332	1.18475	0.000144822	-0.526904	0.00200043	-0.568096	0.0364134	-0.785534	0.00813896	-0.498199	0.0233943	1.05875	0.000289908	-0.897689	0.000855746	-1.25598	2.22002e-06	-1.18344	2.11713e-06	-0.842535	0.000450592
TKL-Pl-4	CotAD_40334	-0.0754103	0.591947	1.04554	0.000680711	1.4609	5.92525e-05	2.11171	3.65009e-06	3.14784	4.1624e-07	-0.0693397	0.606952	1.09066	2.10366e-06	1.5783	1.2265e-07	2.2392	7.18412e-06	2.86471	6.75743e-09	0.43757	0.0101892	1.13307	7.40174e-06	1.41533	2.57308e-06	2.55135	4.13442e-08	2.47999	3.12245e-07	0.092039	0.644768	0.590362	0.112713	1.74477	4.15161e-05	1.8972	0.000233323	2.55082	4.80077e-05	-0.198571	0.247142	-0.225366	0.096589	0.549177	0.00374458	1.31663	0.000153799
TKL-Pl-4	CotAD_29319	-1.05948	2.55128e-06	-1.07158	2.04738e-06	-1.06219	1.408e-05	-0.934876	2.88346e-05	-0.627932	0.00136514	-0.624604	8.82855e-05	-0.494104	0.00012062	-0.620058	4.85391e-05	-0.603043	0.0233696	-0.362846	0.00127276	-0.725935	3.63466e-05	-1.06669	4.98941e-06	-0.927534	8.72174e-06	-0.908423	1.45137e-05	-1.01749	6.84301e-05	-0.57804	0.00039232	-0.641389	0.000442881	-0.846559	8.1665e-05	-0.677926	0.000383573	-0.811777	0.000674111	-0.700419	0.000107872	-0.835045	1.44522e-05	-0.940951	6.41267e-06	-0.825314	4.03311e-05
TKL-Pl-4	CotAD_38791	-0.387355	0.00508611	-0.60247	0.000115588	-0.402928	0.00265039	-0.428446	0.00142707	-0.258922	0.040592	-0.337604	0.00437111	-0.223686	0.0326335	-0.210273	0.0275996	-0.125621	0.239626	0.031478	0.692773	-0.138435	0.175848	-0.0763597	0.47785	-0.249648	0.0468734	-0.207247	0.102947	-0.265997	0.0490482	-0.0711097	0.619927	-0.080675	0.554739	-0.169909	0.209462	-0.186928	0.178535	-0.19569	0.222321	0.163988	0.310702	-0.08622	0.54116	-0.0464157	0.738092	0.034026	0.833307
TKL-Pl-4	CotAD_10575	-0.243783	0.0352103	0.131968	0.131066	0.217507	0.0265103	1.64707	1.6847e-06	2.07176	6.12336e-08	-0.0948497	0.472916	0.175665	0.143795	0.512734	0.000562393	2.80075	3.89581e-05	2.18638	2.44017e-07	-0.0503327	0.716534	-0.214751	0.202578	-0.0297953	0.82647	0.642201	0.00744664	1.33861	0.000156985	-0.264017	0.093672	-0.263081	0.0640234	-0.152845	0.238305	0.194308	0.195485	1.64759	7.87238e-05	-0.372698	0.0422018	-0.551105	0.00379061	-0.25555	0.095942	-0.0109563	0.949691
TKL-Pl-4	CotAD_05871	0.136686	0.175427	0.325854	0.0137399	0.0758632	0.330412	0.176714	0.128642	0.338962	0.0761432	0.109278	0.263698	0.223801	0.0187869	0.240458	0.0165936	0.19839	0.114454	0.269382	0.0228146	-0.0936213	0.387984	0.0574737	0.734013	0.100743	0.331608	0.001547	0.991383	0.198279	0.288776	-0.215755	0.185362	-0.11843	0.317054	-0.0905733	0.453768	-0.0678607	0.55492	0.075688	0.641702	0.0681037	0.596404	0.22102	0.0911011	0.0717783	0.598188	0.229487	0.103702
TKL-Pl-4	CotAD_46064	-0.0451623	0.566425	-0.388088	0.00410486	-0.123656	0.184004	-0.301217	0.0091314	-0.023012	0.779821	-0.242055	0.0230965	-0.263171	0.00804049	-0.18511	0.0658279	-0.306732	0.0238644	-0.286437	0.0693372	-0.160099	0.340463	-0.414363	0.030483	-0.444894	0.0139948	-0.217062	0.26485	-0.381333	0.0538536	-0.520761	0.00162921	-0.543587	0.00166726	-0.40927	0.00697488	-0.395687	0.0292084	-0.275028	0.0856507	-0.0957713	0.560629	-0.440684	0.017564	-0.288966	0.0352255	-0.288129	0.0397491
TKL-Pl-4	CotAD_11614	0.105331	0.389756	0.0525973	0.678766	-0.0160198	0.913889	0.13022	0.319469	0.0986703	0.446962	0.0774453	0.494687	0.116231	0.233511	0.27388	0.0143662	0.0591187	0.632036	0.143806	0.163724	-0.030289	0.757308	0.0702513	0.551425	0.197741	0.0914119	0.32392	0.0138265	0.434766	0.00480186	0.169199	0.266309	0.18292	0.259162	0.312588	0.0279615	0.26437	0.0558556	0.392983	0.0315973	0.0282793	0.806149	-0.011297	0.92739	0.108702	0.324035	0.337746	0.0321957
TKL-Pl-4	CotAD_18626	-0.00406267	0.97289	-0.502628	0.00174348	-0.208277	0.0590549	0.00721167	0.944125	0.160082	0.102346	-0.290468	0.0698416	-0.490451	0.0128134	-0.346519	0.0356983	-0.0343557	0.860683	-0.170574	0.321322	-0.540945	0.000252031	-0.55034	0.00129271	-0.468585	0.00849521	-0.486681	0.00763091	-0.473958	0.00854191	-0.47804	0.0256535	-0.637248	0.0106219	-0.901712	0.00093167	-0.697841	0.00530415	-0.590513	0.0738938	-0.813328	0.0004572	-1.04869	1.62859e-05	-0.638546	0.000658999	-0.787509	0.000245524
TKL-Pl-4	CotAD_20697	0.263907	0.0221966	0.271395	0.0208119	0.260064	0.0366026	0.242201	0.030956	0.468543	0.00210141	-0.00668267	0.954285	0.00167767	0.987257	0.00191267	0.980377	0.088233	0.532335	0.178243	0.0787187	0.313676	0.0127552	0.31457	0.0319975	0.307194	0.0198761	0.454965	0.00280976	0.428742	0.0345743	0.351827	0.0492475	0.425564	0.0384743	0.378785	0.0332065	0.426324	0.0325176	0.688637	0.00720666	0.0183303	0.885097	0.048864	0.652674	-0.0326127	0.789815	-0.0723917	0.532165
TKL-Pl-5	CotAD_16201	1.45253	8.98884e-07	1.63805	5.93141e-06	1.64892	3.51199e-07	1.67912	1.03882e-06	1.49852	5.03394e-07	1.51637	3.49905e-06	1.54485	6.50302e-08	1.75293	3.34789e-08	1.12789	0.000520817	1.37764	4.17226e-07	0.832529	5.07485e-05	1.31248	4.78622e-06	1.34362	3.18484e-06	1.58241	6.4419e-07	1.61217	2.3547e-06	0.878641	0.000336963	1.4807	1.20513e-05	1.61485	1.17882e-06	1.84306	3.135e-07	1.87232	4.88757e-06	0.515239	0.0111843	1.22755	1.5908e-06	1.39788	3.27289e-07	1.49823	5.88017e-07
TKL-Pl-5	CotAD_63499	0.85571	3.10744e-05	1.03275	0.000467797	1.1343	6.83203e-06	1.31014	5.92278e-07	2.24843	3.72323e-08	0.627436	0.00347304	0.939043	3.52661e-05	0.686234	0.000375707	1.92152	0.00210751	1.89291	1.05951e-06	0.256907	0.018882	0.528164	0.000811194	0.703286	0.000156403	2.06106	4.49399e-07	1.83013	4.51184e-07	0.167057	0.196446	0.99567	0.0316441	1.58541	5.64313e-05	1.55953	7.41873e-06	2.03951	1.49936e-05	0.239867	0.10581	0.392408	0.0103827	0.895176	5.96842e-06	1.59771	5.4434e-05
TKL-Pl-5	CotAD_00601	0.694129	6.74293e-05	0.790583	0.00261069	1.0465	3.66534e-05	0.578804	0.002745	1.19225	5.34595e-06	0.738501	0.000551509	0.969286	1.80321e-05	0.698127	0.000104552	0.997639	0.0266267	1.21016	7.57348e-06	0.409748	0.00298	0.805928	7.1169e-05	0.928879	2.11244e-05	2.35844	1.32087e-07	1.94315	2.64155e-07	0.312632	0.25129	1.30459	0.0100791	1.67989	6.76248e-05	1.8215	2.3674e-05	2.26472	4.74219e-05	0.217164	0.407642	0.451254	0.0613276	1.16401	9.73429e-06	1.89429	1.95446e-05
TKL-Pl-5	CotAD_13204	0.284289	0.065232	0.567164	0.00555362	0.0486852	0.536875	0.321534	0.0354582	0.278577	0.103797	0.568113	0.00121861	0.482087	0.00148937	0.42806	0.00227213	-0.0503257	0.772691	0.209997	0.09603	0.207861	0.0640901	0.228723	0.0425958	0.422134	0.00673769	0.352052	0.00509426	0.282579	0.107444	0.296804	0.0313029	0.424716	0.0147314	0.635179	0.000483003	0.536932	0.00270901	0.159498	0.372457	0.477887	0.00451369	0.414819	0.0071099	0.533935	0.00134088	0.296493	0.0213227
TKL-Pl-5	CotAD_14574	0.052757	0.641052	0.077327	0.412811	-0.00272017	0.969216	0.271222	0.019776	0.345318	0.00146956	0.0678433	0.591086	-0.014008	0.859811	0.154305	0.128674	0.465856	0.00928235	0.420913	0.00119638	-0.315756	0.0162797	-0.211812	0.108307	-0.100972	0.423632	-0.161145	0.244627	0.0795047	0.705795	0.121269	0.398247	0.0122317	0.938813	0.0824717	0.529888	0.0599567	0.724602	-0.0383172	0.812656	-0.0984257	0.455616	-0.0642527	0.555513	0.0822343	0.412062	0.0609033	0.664856
TKL-Pl-6	CotAD_61043	0.002	0.986397	0.915504	6.25402e-05	0.240486	0.0169877	0.981232	9.38553e-05	1.15467	0.000123718	0.35043	0.0237476	0.425162	0.00252996	0.35435	0.00927199	1.01225	0.00447427	1.25506	0.000350521	-1.23116	1.50231e-06	-0.992233	5.6286e-05	-0.788951	0.000342887	-1.00312	6.69992e-05	-0.727807	0.000516392	-0.500778	0.00134348	-0.369596	0.0242872	-0.264234	0.0257499	-0.00324267	0.982557	-0.473474	0.00709511	0.0438177	0.812529	0.34998	0.119707	0.344487	0.0771673	0.639495	0.00895821
TKL-Pl-6	CotAD_50792	0.112148	0.216232	-0.195521	0.0472187	-0.189165	0.22543	0.0523627	0.654028	-0.0489353	0.562212	-0.0511283	0.62135	0.00765333	0.941743	-0.085735	0.338771	-0.042915	0.764732	-0.148854	0.117134	-0.098801	0.509622	-0.0912107	0.598496	-0.084757	0.564568	0.0443423	0.768207	0.0493683	0.791285	0.214169	0.188095	0.032617	0.799997	0.423601	0.0178696	0.19422	0.209801	-0.0276807	0.883741	-0.027357	0.862748	0.157257	0.260376	0.243994	0.120197	0.308652	0.117671
TKL-Pl-6	CotAD_67143	0.171116	0.0753526	0.496185	0.00846986	0.293915	0.0200697	0.785872	0.00191878	0.774318	0.000160892	0.634936	0.000617227	0.518019	7.13001e-05	0.924219	4.65382e-06	0.725461	0.0175614	0.787347	7.24806e-05	0.106427	0.394152	0.790922	3.96684e-05	0.8599	0.000120451	1.47916	1.93872e-06	1.73529	3.65366e-06	0.205433	0.0653848	0.451317	0.0028286	0.875064	0.00165186	1.25663	4.47123e-05	1.65191	0.000387688	-0.236737	0.135489	0.360422	0.0293641	0.688207	0.000617637	0.936884	0.000162354
TKL-Pl-6	CotAD_14215	0.219453	0.0633157	0.407788	0.00174215	0.407257	0.000907916	0.819918	2.33852e-05	0.994089	1.83968e-05	0.269441	0.0382852	0.515601	0.00213739	0.463966	0.000719862	1.07987	6.13105e-05	1.09995	2.49313e-06	0.614522	0.000186072	0.629247	0.000177467	0.558687	0.00064057	0.685348	8.36748e-05	0.758242	0.00031291	-0.0228737	0.856492	0.236591	0.0675287	0.287235	0.0279515	0.291501	0.0442484	0.464242	0.0118683	0.0245187	0.826628	0.0978177	0.346897	-0.0491337	0.622015	0.123073	0.274178
ULK_Fused	CotAD_68878	-0.086003	0.330145	-0.216851	0.102021	-0.25302	0.0903138	-0.319171	0.0191028	-0.142629	0.160764	-0.1918	0.10762	-0.370119	0.00330605	-0.369711	0.00271828	-0.620333	0.00067762	-0.690868	0.00137608	-0.0946147	0.458783	-0.0954007	0.519688	-0.176456	0.239394	-0.148617	0.276516	-0.3871	0.0580491	-0.0442587	0.66841	-0.296015	0.0427632	-0.35442	0.0708496	-0.13841	0.240607	-0.456836	0.00762846	-0.157503	0.338796	-0.306759	0.0263085	-0.200437	0.101101	-0.253412	0.121427
WEE	CotAD_26371	-0.310115	0.0530498	0.15485	0.251411	0.224788	0.0142568	2.3716	8.23043e-09	1.61155	4.57773e-07	-0.346569	0.0643774	-0.352436	0.0477336	0.072729	0.685607	1.90111	0.00107274	1.54958	1.75797e-05	-0.562979	0.000267522	-0.580999	0.000793378	-0.261171	0.0918085	-0.295373	0.171482	1.44186	0.000129378	0.163458	0.203398	0.29846	0.100909	0.224807	0.214631	0.823623	0.000221864	1.17711	0.0598135	-0.638298	0.0165811	-0.283281	0.201146	-0.34232	0.156714	-0.0998677	0.691074
WNK_NRBP	CotAD_32507	1.27045	4.18715e-06	1.28959	2.40579e-05	0.903711	0.000116952	0.654405	0.00650328	1.01389	6.76201e-05	1.19339	5.28269e-06	1.09049	1.77297e-06	1.08446	1.30532e-06	0.779091	0.0018475	1.16013	4.08017e-06	1.30485	4.37817e-07	1.40275	4.33582e-06	1.60481	4.99574e-07	1.87201	1.36791e-07	1.54237	2.5758e-06	0.558103	0.00164246	0.979001	2.56821e-05	1.02767	0.000163194	1.2691	6.90274e-06	0.877897	0.00101719	0.611343	0.000371481	1.03929	6.42705e-06	0.941361	2.12208e-05	1.19991	6.76041e-06
WNK_NRBP	CotAD_12291	-0.696983	1.02612e-05	-1.04944	1.39231e-06	-1.6179	3.0071e-07	-2.02048	2.07376e-06	-2.00485	2.50729e-07	-0.367143	0.00846212	-0.701293	3.00016e-05	-1.6809	1.68545e-07	-1.43327	0.000134985	-2.04649	7.20507e-08	-0.555436	0.000307391	-0.724384	0.000168983	-0.886389	4.63554e-05	-1.44456	1.4869e-06	-2.87739	1.0542e-07	-0.457737	0.0060724	-0.750663	0.000413635	-0.624491	0.000850505	-1.64948	6.63308e-06	-2.12341	2.60687e-05	-0.35702	0.00994752	-0.818385	6.0471e-05	-0.765804	4.50816e-05	-1.32597	3.07982e-05
WNK_NRBP	CotAD_29801	5.91852	1.10215e-09	6.63237	2.14196e-09	6.52652	5.56251e-09	5.54991	1.29648e-09	5.63913	1.58353e-09	6.05369	3.53829e-10	6.55336	1.07389e-12	6.65734	1.80549e-12	5.55995	2.01337e-09	5.64497	9.51401e-11	4.04862	4.27674e-08	5.56407	1.49763e-09	6.8032	2.81082e-12	7.34082	3.09244e-12	6.95951	2.59618e-10	2.96664	1.78991e-07	5.22073	6.46692e-09	6.3512	1.87783e-09	6.85514	5.58379e-10	6.79942	2.70126e-08	3.9504	7.10127e-07	5.85101	1.15812e-09	6.64182	2.76871e-10	7.1846	1.15578e-09
WNK_NRBP	CotAD_56757	0.009293	0.919031	0.390146	0.0276502	0.363776	0.0283311	0.351189	0.0112804	0.0837523	0.448558	0.413958	0.0315344	0.076175	0.536933	0.464375	0.00753185	0.31929	0.0502359	0.312595	0.025381	-0.123937	0.343882	-0.0782297	0.560248	0.298451	0.115431	0.332866	0.0429285	0.380637	0.110563	-0.0145417	0.9221	0.0741947	0.602006	0.200241	0.15989	0.832883	0.0010713	0.352562	0.0950133	0.16612	0.271078	0.200058	0.105129	0.475272	0.00889546	0.623727	0.00163375
WNK_NRBP	CotAD_27915	2.45983	4.47998e-08	2.66549	4.57218e-09	2.74231	9.90815e-09	2.65224	4.84962e-09	2.27741	5.60979e-08	2.40656	8.68509e-08	2.78401	9.7658e-09	3.00625	6.56929e-09	2.80601	3.34529e-06	2.475	4.64601e-07	1.39018	1.49133e-06	1.74427	5.86327e-07	2.12583	2.01032e-08	2.6561	3.23936e-07	2.57514	8.6913e-08	2.22694	1.09445e-05	2.60588	5.37865e-06	2.87793	1.05619e-06	3.60389	3.79214e-07	3.75464	3.88863e-06	1.37942	1.12575e-05	1.75058	2.72039e-06	1.87013	5.51731e-07	2.23303	5.87335e-07
WNK_NRBP	CotAD_17285	0.0467757	0.666208	0.406667	0.0110901	-0.150597	0.304746	0.208237	0.144984	-0.109991	0.498834	0.242033	0.182551	0.169701	0.0924154	0.0979473	0.275724	0.0827193	0.403298	0.0366077	0.619296	-0.107587	0.421108	-0.400766	0.0144613	0.261829	0.0694891	0.129076	0.414221	-0.181685	0.339086	-0.0520877	0.816445	-0.338337	0.0509111	0.070149	0.637563	0.199744	0.368808	0.0612467	0.737081	-0.307956	0.0286402	-0.121198	0.288778	0.0963003	0.417241	0.099255	0.606856
WNK_NRBP	CotAD_45241	-0.42896	0.0066137	-0.174496	0.07517	-0.56907	0.000186884	-0.441282	0.0117572	-0.845808	0.00121992	-0.061447	0.655091	-0.226698	0.0470419	-0.478297	0.00176463	-0.203947	0.129384	-0.719356	0.00061554	-0.706231	0.000751018	-0.756719	0.000380667	-0.604703	0.000634037	-0.924274	4.92746e-05	-1.35228	9.42226e-06	-0.525872	0.00611111	-0.653441	0.00309179	-0.574308	0.00201298	-0.925692	0.00472473	-1.37592	0.000119789	-0.0962273	0.529116	-0.103412	0.444611	0.116432	0.305	-0.218901	0.227177
[truncated: 2 more columns]
