# Supplementary material for: Genome-wide classification, evolutionary analysis and gene expression patterns of the kinome in Gossypium
Source: PLoS One. 2018 May 16;13(5):e0197392. doi: 10.1371/journal.pone.0197392 (PMC5955557; doi:10.1371/journal.pone.0197392)
Supplement: S18 Table — (XLS) [file pone.0197392.s034.xls]

## Sheet: Sheet1
S18 Table: The differential expression genes （p<0.01 and |FC|>1.5）of G. hirsutum PK genes for genotypes (725, 703, 777, 783 and 737) and fiber development stages (6, 9, 12, 19 and 25dpa).
Subfamily	Gene ID	725 6 dpa	P value		Subfamily	Gene ID	725 9 dpa	P value		Subfamily	Gene ID	725 12 dpa	P value		Subfamily	Gene ID	725 19 dpa	P value		Subfamily	Gene ID	725 25 dpa	P value		Subfamily	Gene ID	703 6 dpa	P value		Subfamily	Gene ID	703 9 dpa	P value		Subfamily	Gene ID	703 12 dpa	P value		Subfamily	Gene ID	703 19 dpa	P value		Subfamily	Gene ID	703 25 dpa	P value
AGC_MAST	CotAD_03168	-1.14188	1.76e-05		AGC_MAST	CotAD_03168	-1.59516	1.68e-07		AGC_MAST	CotAD_03168	-1.72818	1.75e-07		AGC_MAST	CotAD_03168	-1.77106	5.53e-07		AGC_MAST	CotAD_03168	-1.17422	0.000251913		AGC_MAST	CotAD_50546	-0.799809	9.64e-06		AGC_MAST	CotAD_50546	-0.626974	0.000694359		AGC_MAST	CotAD_50546	-0.874818	0.000231861		AGC_MAST	CotAD_03168	-1.40588	3.13e-05		AGC_MAST	CotAD_50546	0.799387	2.19e-05
AGC_RSK-2	CotAD_10104	-0.612508	0.000287208		AGC_MAST	CotAD_02801	0.647452	0.00146594		AGC_NDR	CotAD_10699	-0.774724	0.000107835		AGC_MAST	CotAD_02801	0.749341	0.000104691		AGC_MAST	CotAD_02801	0.795254	0.00173297		AGC_MAST	CotAD_03168	-1.22723	2.22e-06		AGC_MAST	CotAD_03168	-0.680675	1.18e-05		AGC_MAST	CotAD_03168	-1.68265	2.59e-08		AGC_NDR	CotAD_41978	1.40745	0.000800047		AGC_MAST	CotAD_03168	-1.23109	6.83e-07
AGC_RSK-2	CotAD_59693	1.64499	1.11e-06		AGC_RSK-2	CotAD_59693	0.954765	0.000169728		AGC_RSK-2	CotAD_10104	-1.20366	5.27e-05		AGC_NDR	CotAD_10699	0.645863	0.000273068		AGC_NDR	CotAD_10699	0.706988	0.000322752		AGC_RSK-2	CotAD_10104	-0.782458	7.76e-05		AGC_RSK-2	CotAD_10104	-0.711327	0.000626022		AGC_RSK-2	CotAD_10104	-1.58797	4.91e-06		AGC_NDR	CotAD_00292	-0.766313	0.000888804		AGC_NDR	CotAD_10699	0.703338	0.000168619
AGC_RSK-2	CotAD_46931	1.37009	0.000150589		AGC_RSK-2	CotAD_46931	1.89704	1.85e-05		AGC_RSK-2	CotAD_46931	1.73347	3.78e-05		AGC_NDR	CotAD_41978	0.799884	0.00666295		AGC_NDR	CotAD_46946	0.656158	9.49e-05		AGC_RSK-2	CotAD_59693	1.51582	7.89e-07		AGC_RSK-2	CotAD_59693	0.998136	8.73e-07		AGC_RSK-2	CotAD_46931	1.63376	3.72e-07		AGC_RSK-2	CotAD_10104	-0.818297	0.000895457		AGC_NDR	CotAD_46946	0.883556	2.88e-05
AGC_RSK-2	CotAD_74523	1.48346	0.000176336		AGC_RSK-2	CotAD_74523	2.4473	5.33e-06		AGC_RSK-2	CotAD_74523	2.41763	1.31e-07		AGC_RSK-2	CotAD_10104	-0.642897	0.0013767		AGC_PDK1	CotAD_19462	0.709839	2.4e-05		AGC_RSK-2	CotAD_46931	1.17532	0.000169994		AGC_RSK-2	CotAD_46931	1.55234	1.01e-06		AGC_RSK-2	CotAD_74523	2.71164	1.31e-08		AGC_RSK-2	CotAD_59693	-2.74728	1.19e-06		AGC_RSK-2	CotAD_59693	-2.74924	9.25e-09
AGC_RSK-2	CotAD_45682	-2.01958	1.91e-06		AGC_RSK-2	CotAD_45682	-2.18046	3.43e-05		AGC_RSK-2	CotAD_45682	-1.836	1.06e-05		AGC_RSK-2	CotAD_59693	-2.51897	6.28e-07		AGC_RSK-2	CotAD_59693	-2.47144	1.42e-08		AGC_RSK-2	CotAD_74523	1.73835	7.37e-07		AGC_RSK-2	CotAD_74523	1.89097	2.96e-08		AGC_RSK-2	CotAD_45682	-1.80824	1.33e-08		AGC_RSK-2	CotAD_46931	1.18601	0.000500614		AGC_RSK-2	CotAD_46931	0.953619	0.00025938
AGC_RSK-2	CotAD_38946	-1.2087	6.51e-07		AGC_RSK-2	CotAD_38946	-1.46816	0.000125754		AGC_RSK-2	CotAD_38946	-1.7665	2.96e-06		AGC_RSK-2	CotAD_46931	1.1103	0.000259604		AGC_RSK-2	CotAD_46931	0.830411	0.00275444		AGC_RSK-2	CotAD_45682	-1.76148	4.1e-07		AGC_RSK-2	CotAD_45682	-1.47604	6.65e-08		AGC_RSK-2	CotAD_38946	-1.6516	1.21e-07		AGC_RSK-2	CotAD_45682	-0.606733	0.000722786		AGC_RSK-2	CotAD_45682	-0.890136	5.75e-06
AGC_RSK-2	CotAD_74442	-0.944986	2.17e-05		AGC_RSK-2	CotAD_00531	-3.06366	1.66e-08		AGC_RSK-2	CotAD_00531	-2.96255	7.88e-07		AGC_RSK-2	CotAD_74523	0.635978	0.00016432		AGC_RSK-2	CotAD_45682	-0.918645	4.88e-05		AGC_RSK-2	CotAD_38946	-1.13895	4.36e-06		AGC_RSK-2	CotAD_38946	-1.22302	2.09e-06		AGC_RSK-2	CotAD_00531	-2.92443	4.66e-08		AGC_RSK-2	CotAD_38946	-1.30085	0.000130524		AGC_RSK-2	CotAD_38946	-1.63967	1.6e-07
AGC_RSK-2	CotAD_00531	-2.11784	3.62e-06		AGC_RSK-2	CotAD_29566	0.657611	0.000614287		AGC-Pl	CotAD_27962	1.57562	1.79e-06		AGC_RSK-2	CotAD_45682	-0.834584	4.55e-05		AGC_RSK-2	CotAD_38946	-1.72466	4.84e-05		AGC_RSK-2	CotAD_00531	-2.31368	2.16e-05		AGC_RSK-2	CotAD_00531	-2.36999	4.02e-07		AGC_RSK-2	CotAD_03114	0.828979	3.37e-06		AGC_RSK-2	CotAD_74442	-1.05552	7.22e-05		AGC_RSK-2	CotAD_74442	-1.16057	1.55e-06
AGC-Pl	CotAD_27962	1.72038	1.44e-05		AGC_RSK-2	CotAD_52077	1.15349	3.45e-05		Aur	CotAD_58182	-1.19579	1.49e-05		AGC_RSK-2	CotAD_38946	-1.47885	1.78e-05		AGC_RSK-2	CotAD_74442	-1.41392	2.06e-06		AGC-Pl	CotAD_27962	1.60019	2.71e-05		AGC_RSK-2	CotAD_03114	0.787673	6.26e-05		AGC_RSK-2	CotAD_52077	0.658482	0.00193159		AGC_RSK-2	CotAD_00531	-3.59339	3.06e-06		AGC_RSK-2	CotAD_00531	-4.08432	4.76e-09
CAMK_CAMKL-CHK1	CotAD_06862	-1.23328	0.0039546		AGC-Pl	CotAD_24426	0.975551	7.46e-05		Aur	CotAD_18702	-0.613414	0.00103391		AGC_RSK-2	CotAD_74442	-1.48198	6.34e-07		AGC_RSK-2	CotAD_00531	-3.45069	3.5e-07		CAMK_CAMKL-CHK1	CotAD_06862	-1.027	1.25e-05		AGC-Pl	CotAD_27962	1.38142	4.53e-05		AGC-Pl	CotAD_27962	1.21551	4.46e-06		AGC_RSK-2	CotAD_03114	-1.7956	2.14e-06		AGC_RSK-2	CotAD_03114	-1.50729	0.000591228
CAMK_CAMKL-CHK1	CotAD_60421	2.97359	1.18e-08		AGC-Pl	CotAD_27962	1.11571	0.00245371		CAMK_CAMKL-CHK1	CotAD_10936	1.6352	0.000609891		AGC_RSK-2	CotAD_00531	-3.57356	6.32e-09		AGC_RSK-2	CotAD_03114	-2.76747	1.32e-06		CAMK_CAMKL-CHK1	CotAD_16075	0.649302	0.00060187		Aur	CotAD_58182	-0.915281	0.000655865		Aur	CotAD_58182	-0.765924	1.99e-05		AGC_RSK-2	CotAD_14233	-0.803952	0.000157052		AGC_RSK-2	CotAD_14233	-0.708309	3.55e-05
CAMK_CAMKL-CHK1	CotAD_48377	-1.24264	0.00212064		Aur	CotAD_58182	-0.654931	0.00103878		CAMK_CAMKL-CHK1	CotAD_60421	3.14173	9.69e-08		AGC_RSK-2	CotAD_03114	-2.58535	3.91e-07		AGC_RSK-2	CotAD_14233	-0.647374	0.00047365		CAMK_CAMKL-CHK1	CotAD_60421	3.31028	1.91e-08		CAMK_CAMKL-CHK1	CotAD_06862	-0.642326	0.0027178		CAMK_CAMKL-CHK1	CotAD_06862	-1.04272	8.63e-06		AGC_RSK-2	CotAD_52077	1.00328	0.000776527		AGC-Pl	CotAD_24426	1.51873	3.07e-05
CAMK_CAMKL-CHK1	CotAD_00567	1.65128	1.06e-06		CAMK_AMPK	CotAD_52889	0.732474	6.82e-05		CAMK_CAMKL-CHK1	CotAD_48377	-1.37072	2.98e-05		AGC_RSK-2	CotAD_14233	-0.760093	0.00030512		AGC_RSK-2	CotAD_52077	0.673706	0.00020312		CAMK_CAMKL-CHK1	CotAD_48377	-0.727132	0.000265587		CAMK_CAMKL-CHK1	CotAD_12447	0.586101	0.000763395		CAMK_CAMKL-CHK1	CotAD_16075	0.903007	3.9e-06		AGC-Pl	CotAD_24426	1.24802	0.00368342		AGC-Pl	CotAD_27962	1.38457	1.49e-06
CAMK_CAMKL-CHK1	CotAD_17719	-0.741868	9.46e-06		CAMK_CAMKL-CHK1	CotAD_06862	-1.38935	3.99e-05		CAMK_CAMKL-CHK1	CotAD_00567	1.70244	1.45e-06		AGC_RSK-2	CotAD_29566	0.649671	0.0072746		AGC-Pl	CotAD_24426	2.03332	0.000689007		CAMK_CAMKL-CHK1	CotAD_00567	1.47769	3.13e-07		CAMK_CAMKL-CHK1	CotAD_16075	0.677971	2.54e-05		CAMK_CAMKL-CHK1	CotAD_60421	3.82312	1.39e-09		Aur	CotAD_58182	-1.80775	2.32e-05		Aur	CotAD_58182	-2.10185	1.06e-07
CAMK_CAMKL-CHK1	CotAD_33218	-2.02087	0.000239832		CAMK_CAMKL-CHK1	CotAD_60421	3.33812	3.45e-07		CAMK_CAMKL-CHK1	CotAD_17719	-0.591518	0.000313958		AGC_RSK-2	CotAD_52077	1.02801	0.000157392		AGC-Pl	CotAD_27962	2.18401	2.62e-06		CAMK_CAMKL-CHK1	CotAD_16078	2.08004	0.000725557		CAMK_CAMKL-CHK1	CotAD_60421	3.71267	4.09e-10		CAMK_CAMKL-CHK1	CotAD_48377	-0.939424	1.69e-05		Aur	CotAD_18702	-1.15156	0.000460085		Aur	CotAD_18702	-1.2198	7e-05
CAMK_CAMKL-CHK1	CotAD_00165	-0.874426	0.000380552		CAMK_CAMKL-CHK1	CotAD_48377	-1.67348	1.91e-05		CAMK_CAMKL-CHK1	CotAD_13683	-1.51213	4.04e-07		AGC-Pl	CotAD_24426	2.18375	1.3e-06		AGC-Pl	CotAD_16768	0.714993	0.00062268		CAMK_CAMKL-CHK1	CotAD_33218	-1.55286	3.17e-05		CAMK_CAMKL-CHK1	CotAD_48377	-0.779987	0.0041063		CAMK_CAMKL-CHK1	CotAD_00567	1.82883	1.4e-08		CAMK_CAMKL-CHK1	CotAD_10936	2.93795	0.000468826		CAMK_AMPK	CotAD_52889	1.03302	0.000102154
CAMK_CDPK	CotAD_69577	1.53549	1.32e-06		CAMK_CAMKL-CHK1	CotAD_00567	2.08299	3.16e-07		CAMK_CAMKL-CHK1	CotAD_16078	2.77933	8.17e-07		Aur	CotAD_58182	-1.44849	2.85e-06		Aur	CotAD_58182	-1.93827	3.4e-05		CAMK_CAMKL-CHK1	CotAD_00165	-0.759404	0.000202583		CAMK_CAMKL-CHK1	CotAD_00567	1.7788	2.98e-08		CAMK_CAMKL-CHK1	CotAD_17719	-0.698888	5.89e-05		CAMK_CAMKL-CHK1	CotAD_12447	1.11071	5.31e-05		CAMK_CAMKL-CHK1	CotAD_10936	2.49762	6.39e-08
CAMK_CDPK	CotAD_54826	1.15735	3.89e-06		CAMK_CAMKL-CHK1	CotAD_17719	-0.651854	0.000802353		CAMK_CAMKL-CHK1	CotAD_33218	-2.33343	1.88e-06		Aur	CotAD_18702	-1.04797	1.97e-05		Aur	CotAD_18702	-0.971647	0.000106514		CAMK_CAMKL-LKB	CotAD_19137	0.968926	4.56e-05		CAMK_CAMKL-CHK1	CotAD_17719	-0.669733	3.97e-05		CAMK_CAMKL-CHK1	CotAD_13683	-1.04733	2.86e-06		CAMK_CAMKL-CHK1	CotAD_16075	1.30102	0.000127276		CAMK_CAMKL-CHK1	CotAD_12447	0.737622	5.78e-05
CAMK_CDPK	CotAD_21360	0.864977	1.25e-05		CAMK_CAMKL-CHK1	CotAD_13683	-0.68761	2.13e-05		CAMK_CAMKL-CHK1	CotAD_00165	-0.800226	0.00218996		CAMK_AMPK	CotAD_52889	1.01283	0.00101478		CAMK_AMPK	CotAD_52889	1.19465	1.1e-05		CAMK_CDPK	CotAD_69577	1.49925	4.6e-07		CAMK_CAMKL-CHK1	CotAD_16078	1.91833	8.74e-06		CAMK_CAMKL-CHK1	CotAD_16078	3.05889	1.53e-05		CAMK_CAMKL-CHK1	CotAD_60421	2.21539	0.00198926		CAMK_CAMKL-CHK1	CotAD_16075	1.22115	9.69e-05
CAMK_CDPK	CotAD_74347	1.03564	2.18e-06		CAMK_CAMKL-CHK1	CotAD_16078	3.01902	0.000117392		CAMK_CAMKL-LKB	CotAD_19137	0.653523	0.000633018		CAMK_CAMKL-CHK1	CotAD_10936	1.57147	0.00105209		CAMK_CAMKL-CHK1	CotAD_10936	3.00035	0.000150369		CAMK_CDPK	CotAD_54826	0.762114	0.000161817		CAMK_CAMKL-CHK1	CotAD_33218	-1.04804	1.61e-06		CAMK_CAMKL-CHK1	CotAD_33218	-1.79883	1.05e-06		CAMK_CAMKL-CHK1	CotAD_36170	-0.917217	0.000118864		CAMK_CAMKL-CHK1	CotAD_60421	2.3245	4.13e-07
CAMK_CDPK	CotAD_02296	0.69796	7.25e-05		CAMK_CAMKL-CHK1	CotAD_33218	-1.87171	0.000424249		CAMK_CDPK	CotAD_73088	0.92444	2.32e-05		CAMK_CAMKL-CHK1	CotAD_12447	0.754314	0.000454084		CAMK_CAMKL-CHK1	CotAD_16075	0.697358	2.64e-05		CAMK_CDPK	CotAD_21360	0.968496	1.29e-05		CAMK_CAMKL-CHK1	CotAD_00165	-0.855167	1.4e-05		CAMK_CAMKL-CHK1	CotAD_00165	-0.907905	1.45e-05		CAMK_CAMKL-CHK1	CotAD_48377	-1.24785	2.62e-05		CAMK_CAMKL-CHK1	CotAD_36170	-0.745009	3.3e-05
CAMK_CDPK	CotAD_66485	0.628494	0.000219972		CAMK_CAMKL-CHK1	CotAD_73323	0.739953	0.000101486		CAMK_CDPK	CotAD_54826	1.07307	3.78e-06		CAMK_CAMKL-CHK1	CotAD_16075	0.638816	0.000142299		CAMK_CAMKL-CHK1	CotAD_60421	2.00602	3.18e-06		CAMK_CDPK	CotAD_74347	0.929564	6.53e-06		CAMK_CAMKL-LKB	CotAD_19137	1.24117	5.6e-07		CAMK_CAMKL-LKB	CotAD_19137	1.46876	8.22e-08		CAMK_CAMKL-CHK1	CotAD_00567	2.13468	4.6e-07		CAMK_CAMKL-CHK1	CotAD_48377	-1.26029	2.81e-06
CAMK_CDPK	CotAD_44317	-0.641042	2.97e-05		CAMK_CAMKL-CHK1	CotAD_00165	-0.952083	0.00441872		CAMK_CDPK	CotAD_21360	0.74453	0.000100501		CAMK_CAMKL-CHK1	CotAD_60421	2.58926	4.03e-05		CAMK_CAMKL-CHK1	CotAD_20216	-0.623337	0.000310628		CAMK_CDPK	CotAD_02296	0.677663	7.14e-05		CAMK_CDPK	CotAD_69577	1.14334	1.92e-06		CAMK_CDPK	CotAD_73088	1.01861	0.000359746		CAMK_CAMKL-CHK1	CotAD_13683	-1.8962	1.48e-05		CAMK_CAMKL-CHK1	CotAD_00567	2.16749	1.56e-08
CAMK_CDPK	CotAD_04751	2.51187	1.19e-06		CAMK_CAMKL-LKB	CotAD_19137	0.890655	0.000135441		CAMK_CDPK	CotAD_74347	0.770429	4.62e-05		CAMK_CAMKL-CHK1	CotAD_36170	-0.744872	0.000195273		CAMK_CAMKL-CHK1	CotAD_36170	-0.60982	0.000370424		CAMK_CDPK	CotAD_66485	0.709024	0.000118415		CAMK_CDPK	CotAD_73088	0.662046	0.00120172		CAMK_CDPK	CotAD_54826	0.599487	7.3e-05		CAMK_CAMKL-CHK1	CotAD_16078	4.95305	6.91e-06		CAMK_CAMKL-CHK1	CotAD_13683	-1.5078	8.04e-07
CAMK_CDPK	CotAD_30589	-0.883741	5.32e-06		CAMK_CDPK	CotAD_69577	1.11111	7.22e-05		CAMK_CDPK	CotAD_02296	0.640615	0.000298491		CAMK_CAMKL-CHK1	CotAD_48377	-1.19651	1.09e-05		CAMK_CAMKL-CHK1	CotAD_48377	-1.40163	0.000496206		CAMK_CDPK	CotAD_44317	-0.594744	0.000235159		CAMK_CDPK	CotAD_21360	1.24105	9.22e-08		CAMK_CDPK	CotAD_21360	1.4287	1.02e-06		CAMK_CAMKL-CHK1	CotAD_33218	-1.37138	0.000107729		CAMK_CAMKL-CHK1	CotAD_16078	4.43724	1.8e-08
CAMK_CDPK	CotAD_35007	-0.636723	4.37e-05		CAMK_CDPK	CotAD_73088	0.745708	4.07e-05		CAMK_CDPK	CotAD_16484	-1.646	1.61e-06		CAMK_CAMKL-CHK1	CotAD_00567	2.16792	4.52e-08		CAMK_CAMKL-CHK1	CotAD_00567	2.21433	3.38e-08		CAMK_CDPK	CotAD_04751	2.31428	1.64e-07		CAMK_CDPK	CotAD_74347	0.747466	4.88e-06		CAMK_CDPK	CotAD_74347	0.858215	2.75e-06		CAMK_CAMKL-CHK1	CotAD_26269	1.04341	0.00216198		CAMK_CAMKL-CHK1	CotAD_33218	-2.33718	5.2e-08
CAMK_CDPK	CotAD_48097	1.23182	0.00449727		CAMK_CDPK	CotAD_54826	1.21275	2.54e-06		CAMK_CDPK	CotAD_41076	-0.764517	2.08e-05		CAMK_CAMKL-CHK1	CotAD_13683	-2.15598	4.67e-08		CAMK_CAMKL-CHK1	CotAD_13683	-1.52318	8.23e-05		CAMK_CDPK	CotAD_30589	-0.72945	5.76e-05		CAMK_CDPK	CotAD_16484	-1.14556	6.87e-06		CAMK_CDPK	CotAD_02296	0.596898	0.000527504		CAMK_CAMKL-CHK1	CotAD_54331	1.18722	0.000900733		CAMK_CAMKL-CHK1	CotAD_73323	1.00768	0.000642951
CAMK_CDPK	CotAD_54633	0.724546	0.000221841		CAMK_CDPK	CotAD_21360	1.01491	3.75e-05		CAMK_CDPK	CotAD_66485	0.963861	6.15e-05		CAMK_CAMKL-CHK1	CotAD_16078	5.12174	1.36e-06		CAMK_CAMKL-CHK1	CotAD_16078	4.7175	1.56e-07		CAMK_CDPK	CotAD_54633	0.912117	0.00686845		CAMK_CDPK	CotAD_66485	0.984611	1.24e-06		CAMK_CDPK	CotAD_16484	-1.38011	9.88e-07		CAMK_CAMKL-CHK1	CotAD_07521	1.66072	0.00426179		CAMK_CAMKL-CHK1	CotAD_26269	0.944418	5.23e-05
CAMK_OST1L	CotAD_54619	-2.40083	8.1e-05		CAMK_CDPK	CotAD_74347	0.790173	0.000126029		CAMK_CDPK	CotAD_04751	1.6424	2.46e-06		CAMK_CAMKL-CHK1	CotAD_33218	-2.68563	7.45e-07		CAMK_CAMKL-CHK1	CotAD_33218	-2.92973	4.97e-08		CAMK_OST1L	CotAD_54619	-1.95519	2.84e-08		CAMK_CDPK	CotAD_44317	-0.591507	2.65e-05		CAMK_CDPK	CotAD_41076	-1.92008	2e-07		CAMK_CAMKL-LKB	CotAD_19137	1.31733	2e-05		CAMK_CAMKL-CHK1	CotAD_07521	0.982881	2.93e-05
CAMK_OST1L	CotAD_43021	-1.19086	4.57e-05		CAMK_CDPK	CotAD_33891	0.821182	0.000837686		CAMK_CDPK	CotAD_30589	-2.23478	3.85e-06		CAMK_CAMKL-CHK1	CotAD_73323	1.05407	0.000130994		CAMK_CAMKL-CHK1	CotAD_73323	1.14049	2.18e-05		CAMK_OST1L	CotAD_43021	-0.821809	8.19e-05		CAMK_CDPK	CotAD_04751	2.19973	7.11e-07		CAMK_CDPK	CotAD_66485	1.01815	1.03e-06		CAMK_CDPK	CotAD_73088	1.55222	3.45e-05		CAMK_CAMKL-LKB	CotAD_19137	1.447	3.6e-07
CK1_CK1	CotAD_50202	-1.18127	1.3e-06		CAMK_CDPK	CotAD_16484	-0.937627	4.97e-05		CAMK_CDPK	CotAD_48097	1.31195	0.000228054		CAMK_CAMKL-CHK1	CotAD_54331	1.40294	0.00039046		CAMK_CAMKL-CHK1	CotAD_26269	0.943955	0.000796375		CK1_CK1	CotAD_50202	-0.807302	3.14e-05		CAMK_CDPK	CotAD_30589	-1.12406	2.36e-06		CAMK_CDPK	CotAD_04751	2.03193	3.58e-07		CAMK_CDPK	CotAD_54826	1.12938	1.71e-05		CAMK_CDPK	CotAD_73088	2.20698	5.92e-07
CK1_CK1-Pl	CotAD_00231	-0.695226	3.18e-05		CAMK_CDPK	CotAD_66485	0.855752	5.75e-05		CAMK_CDPK	CotAD_54633	0.743834	7.93e-05		CAMK_CAMKL-CHK1	CotAD_00165	-0.611593	0.00678409		CAMK_CAMKL-CHK1	CotAD_54331	0.854958	0.00038793		CK1_CK1-Pl	CotAD_34898	0.633206	0.0021345		CAMK_OST1L	CotAD_54619	-1.75302	1.59e-08		CAMK_CDPK	CotAD_30589	-2.19831	2.32e-08		CAMK_CDPK	CotAD_22808	1.19741	0.000522083		CAMK_CDPK	CotAD_54826	1.28375	7.07e-07
CK1_CK1-Pl	CotAD_32629	-0.596177	6.35e-05		CAMK_CDPK	CotAD_44317	-0.648362	0.000153973		CAMK_OST1L	CotAD_54619	-1.38216	2.13e-05		CAMK_CAMKL-CHK1	CotAD_07521	0.811494	0.00146538		CAMK_CAMKL-CHK1	CotAD_00165	-0.884946	0.00150459		CMGC_CDK-CRK7-CDK9	CotAD_52411	-0.612718	0.00404957		CAMK_OST1L	CotAD_43021	-0.789499	7.22e-05		CAMK_CDPK	CotAD_54633	0.656317	0.000144972		CAMK_CDPK	CotAD_74347	1.60927	0.000102952		CAMK_CDPK	CotAD_22808	1.63569	8.11e-05
CK1_CK1-Pl	CotAD_34898	0.829599	0.00109509		CAMK_CDPK	CotAD_04751	2.50334	6.83e-06		CAMK_OST1L	CotAD_43021	-0.880144	4.8e-05		CAMK_CAMKL-LKB	CotAD_19137	0.636319	0.00026641		CAMK_CAMKL-CHK1	CotAD_07521	1.00624	0.000107689		CMGC_CDK-CRK7-CDK9	CotAD_51610	0.642879	0.00250151		CK1_CK1	CotAD_50202	-1.08172	2.35e-06		CAMK_CDPK	CotAD_26791	0.860797	1.89e-05		CAMK_CDPK	CotAD_33891	1.63233	0.00198393		CAMK_CDPK	CotAD_74347	1.67813	3.95e-08
CMGC_CDK-CRK7-CDK9	CotAD_52411	-0.639169	0.00087599		CAMK_CDPK	CotAD_30589	-1.21556	7.26e-05		CK1_CK1	CotAD_50202	-1.28547	6.43e-06		CAMK_CDPK	CotAD_73088	1.24625	1.55e-05		CAMK_CAMKL-LKB	CotAD_19137	0.829491	0.000357223		CMGC_CDK-CRK7-CDK9	CotAD_75205	2.80664	6.09e-07		CK1_CK1-Pl	CotAD_00231	-0.751172	2.98e-05		CAMK_OST1L	CotAD_54619	-1.72518	1.09e-07		CAMK_CDPK	CotAD_02296	0.608444	0.000738805		CAMK_CDPK	CotAD_33891	1.00294	0.000469097
CMGC_CDK-CRK7-CDK9	CotAD_41842	0.585129	9.61e-05		CAMK_CDPK	CotAD_48097	1.24462	0.000123695		CK1_CK1-Pl	CotAD_00483	-0.586183	8.88e-05		CAMK_CDPK	CotAD_54826	1.29294	6.16e-07		CAMK_CDPK	CotAD_69577	0.717569	2.8e-05		CMGC_CDK-Pl	CotAD_56453	-2.04958	2.53e-05		CMGC_CDK-CRK7-CDK9	CotAD_51610	1.63397	3.55e-06		CAMK_OST1L	CotAD_43021	-0.840687	1.52e-05		CAMK_CDPK	CotAD_16484	-1.74869	2.97e-05		CAMK_CDPK	CotAD_16484	-1.97984	4.28e-07
CMGC_CDK-CRK7-CDK9	CotAD_51610	1.44028	2.7e-07		CAMK_CDPK	CotAD_54633	0.951251	0.00011651		CK1_CK1-Pl	CotAD_00231	-0.706785	0.000386908		CAMK_CDPK	CotAD_22808	1.57899	2.72e-05		CAMK_CDPK	CotAD_73088	2.06646	3.53e-07		CMGC_CLK	CotAD_00193	-1.11107	1.7e-05		CMGC_CDK-CRK7-CDK9	CotAD_34259	-0.905317	1.48e-05		CK1_CK1	CotAD_50202	-0.68573	4.89e-05		CAMK_CDPK	CotAD_20538	1.83004	0.000148542		CAMK_CDPK	CotAD_20538	2.29802	2.53e-07
CMGC_CDK-CRK7-CDK9	CotAD_34259	-0.780055	2.35e-05		CAMK_OST1L	CotAD_54619	-2.39371	2.49e-07		CK1_CK1-Pl	CotAD_32629	-0.682164	7.72e-05		CAMK_CDPK	CotAD_74347	1.69587	4.88e-07		CAMK_CDPK	CotAD_54826	1.37747	4.49e-07		CMGC_CLK	CotAD_58070	-0.80659	4.78e-05		CMGC_CDK-CRK7-CDK9	CotAD_75205	3.04744	3.75e-09		CK1_CK1-Pl	CotAD_34898	0.816964	0.000548156		CAMK_CDPK	CotAD_41076	-2.12227	0.000109028		CAMK_CDPK	CotAD_41076	-1.74413	1.28e-05
CMGC_CDK-CRK7-CDK9	CotAD_19973	-0.944845	2.69e-06		CAMK_OST1L	CotAD_43021	-1.52922	5.38e-06		CK1_CK1-Pl	CotAD_34898	1.08803	4.18e-06		CAMK_CDPK	CotAD_33891	2.23658	1.77e-06		CAMK_CDPK	CotAD_22808	1.78408	0.000103824		CMGC_DYRK-PRP4	CotAD_22320	-1.04608	2.42e-05		CMGC_CDK-Pl	CotAD_56453	-2.9744	6.24e-09		CMGC_CDK-CRK7-CDK9	CotAD_52411	-0.841715	9.52e-06		CAMK_CDPK	CotAD_66485	0.753188	0.00505994		CAMK_CDPK	CotAD_66485	0.862796	7.65e-06
CMGC_CDK-CRK7-CDK9	CotAD_75205	2.21348	4.83e-07		CK1_CK1	CotAD_23709	0.959026	0.00084686		CMGC_CDK-CRK7-CDK9	CotAD_52411	-0.875557	0.000173774		CAMK_CDPK	CotAD_02296	0.608954	0.00193124		CAMK_CDPK	CotAD_74347	1.63695	4.83e-07		CMGC_DYRK-PRP4	CotAD_17836	-0.866956	0.000131546		CMGC_CDK-Pl	CotAD_29110	-0.717992	1.29e-05		CMGC_CDK-CRK7-CDK9	CotAD_51610	2.02601	1.34e-07		CAMK_CDPK	CotAD_44317	-0.82738	0.000500933		CAMK_CDPK	CotAD_44317	-1.10931	7.24e-07
CMGC_CDK-Pl	CotAD_56453	-2.63737	1.15e-05		CK1_CK1	CotAD_50202	-1.45911	3.05e-06		CMGC_CDK-CRK7-CDK9	CotAD_51610	2.07429	2.75e-07		CAMK_CDPK	CotAD_16484	-2.07302	2.38e-07		CAMK_CDPK	CotAD_33891	1.40588	0.0003193		CMGC_DYRK-PRP4	CotAD_54943	-0.894304	0.000171492		CMGC_CLK	CotAD_00193	-1.14329	3.8e-06		CMGC_CDK-CRK7-CDK9	CotAD_34259	-1.72074	1.69e-07		CAMK_CDPK	CotAD_30589	-2.0984	4.73e-05		CAMK_CDPK	CotAD_30589	-2.54839	9.97e-08
CMGC_CLK	CotAD_65705	-0.657723	0.000295438		CK1_CK1	CotAD_09694	-0.610743	0.000167126		CMGC_CDK-CRK7-CDK9	CotAD_34259	-1.89087	7.51e-07		CAMK_CDPK	CotAD_20538	2.13485	8.6e-07		CAMK_CDPK	CotAD_16484	-2.2282	4.98e-06		CMGC_DYRK-PRP4	CotAD_26468	-0.798706	0.0012636		CMGC_CLK	CotAD_58070	-0.902557	4.97e-05		CMGC_CDK-CRK7-CDK9	CotAD_19973	-0.609024	0.000135002		CAMK_CDPK	CotAD_26791	1.01357	0.00406997		CAMK_CDPK	CotAD_35007	0.624669	6.68e-05
CMGC_CLK	CotAD_00193	-1.43654	4.64e-05		CK1_CK1-Pl	CotAD_00483	-0.601807	8.1e-05		CMGC_CDK-CRK7-CDK9	CotAD_19973	-0.781557	3.68e-05		CAMK_CDPK	CotAD_41076	-2.34067	2.22e-05		CAMK_CDPK	CotAD_20538	1.75801	3.99e-06		CMGC_GSK	CotAD_33066	-0.697068	5.02e-05		CMGC_DYRK-PRP4	CotAD_22320	-0.797367	5.15e-05		CMGC_CDK-CRK7-CDK9	CotAD_75205	3.60853	9.04e-10		CAMK_CDPK	CotAD_09239	0.740791	0.00179164		CAMK_OST1L	CotAD_71558	0.735273	0.000425421
CMGC_CLK	CotAD_58070	-1.1659	8.67e-05		CK1_CK1-Pl	CotAD_00231	-0.884168	1.55e-05		CMGC_CDK-CRK7-CDK9	CotAD_75205	2.74381	3.65e-08		CAMK_CDPK	CotAD_66485	0.70298	0.00102828		CAMK_CDPK	CotAD_41076	-2.5195	3.45e-07		CMGC_GSK	CotAD_23495	1.06931	5.36e-06		CMGC_DYRK-PRP4	CotAD_17836	-0.829961	2.02e-06		CMGC_CDK-CRK7-CDK9	CotAD_20875	0.706369	0.000188335		CAMK_OST1L	CotAD_43021	1.10084	0.0015568		CAMK_OST1L	CotAD_43021	1.96548	5.47e-08
CMGC_DYRK-PRP4	CotAD_22320	-1.22873	9.95e-06		CK1_CK1-Pl	CotAD_32629	-0.637331	0.000103297		CMGC_CDK-Pl	CotAD_56453	-4.29387	3.63e-08		CAMK_CDPK	CotAD_44317	-0.953364	9.06e-05		CAMK_CDPK	CotAD_66485	0.810115	0.000162387		CMGC_GSK	CotAD_53331	-0.689979	3.93e-05		CMGC_DYRK-PRP4	CotAD_54943	-0.921102	5.62e-05		CMGC_CDK-Pl	CotAD_56453	-5.09688	4.23e-08		CK1_CK1	CotAD_23709	1.14635	0.000548061		CK1_CK1	CotAD_23709	1.64586	3.49e-05
CMGC_DYRK-PRP4	CotAD_17836	-0.984524	5.53e-06		CK1_CK1-Pl	CotAD_34898	1.14624	1.67e-05		CMGC_CDK-Pl	CotAD_29110	-0.623799	0.00341108		CAMK_CDPK	CotAD_30589	-2.23864	5.81e-05		CAMK_CDPK	CotAD_44317	-1.01809	1.41e-05		CMGC_MAPK	CotAD_19088	-0.900811	5.6e-06		CMGC_DYRK-PRP4	CotAD_26468	-0.962067	0.000108272		CMGC_CDK-Pl	CotAD_29110	-0.701522	1.55e-05		CK1_CK1	CotAD_47085	1.17966	4.25e-05		CK1_CK1	CotAD_47085	1.1245	6.63e-05
CMGC_DYRK-PRP4	CotAD_54943	-1.00801	0.000101117		CMGC_CDK-CCRK	CotAD_26057	0.636727	0.000322549		CMGC_CK2	CotAD_33576	-0.684208	0.00020723		CAMK_CDPK	CotAD_54633	1.53192	0.00384156		CAMK_CDPK	CotAD_30589	-2.18934	2e-05		CMGC_MAPK	CotAD_09571	1.81065	4.7e-06		CMGC_DYRK-YAK	CotAD_60890	0.640911	3.63e-05		CMGC_CK2	CotAD_33576	-0.694974	4.05e-05		CK1_CK1-Pl	CotAD_34898	1.4554	1.38e-05		CK1_CK1-Pl	CotAD_32629	-0.732948	1.75e-05
CMGC_DYRK-PRP4	CotAD_26468	-0.793855	0.000178521		CMGC_CDK-CDK7	CotAD_03147	0.844442	0.000376302		CMGC_CLK	CotAD_00193	-1.60734	4.26e-05		CAMK_CDPK	CotAD_26791	0.650977	0.000973481		CAMK_CDPK	CotAD_35007	0.623437	0.00133522		CMGC_MAPK	CotAD_66205	-0.959016	7.64e-05		CMGC_GSK	CotAD_23495	1.36983	2.51e-07		CMGC_CLK	CotAD_00193	-1.45674	3.4e-07		CMGC_CDK-CCRK	CotAD_26057	0.609626	0.00203663		CK1_CK1-Pl	CotAD_34898	1.83421	2.9e-07
CMGC_GSK	CotAD_33066	-0.860509	9.78e-06		CMGC_CDK-CRK7-CDK9	CotAD_52411	-0.79068	0.00178636		CMGC_CLK	CotAD_58070	-1.46788	9.4e-05		CAMK_OST1L	CotAD_54619	-0.718826	0.000610707		CAMK_CDPK	CotAD_54633	0.72095	0.000191918		CMGC_MAPK	CotAD_56362	-0.683035	0.00226124		CMGC_GSK	CotAD_05659	0.591358	0.00238398		CMGC_CLK	CotAD_58070	-1.07946	6.09e-06		CMGC_CDK-CDK7	CotAD_03147	1.07509	0.000580365		CMGC_CDK-CCRK	CotAD_26057	0.697237	0.000125917
CMGC_GSK	CotAD_43639	-0.67803	0.000234285		CMGC_CDK-CRK7-CDK9	CotAD_41842	0.790831	0.000128783		CMGC_DYRK-PRP4	CotAD_22320	-1.42658	0.000262819		CK1_CK1	CotAD_23709	1.37401	2.44e-06		CAMK_CDPK	CotAD_26791	0.618663	0.000172992		CMGC_MAPK	CotAD_29572	3.12486	5.36e-08		CMGC_MAPK	CotAD_19088	-0.893329	5.01e-06		CMGC_DYRK-PRP4	CotAD_22320	-0.893725	3.42e-05		CMGC_CDK-CRK7-CDK9	CotAD_52411	-2.05841	0.000219394		CMGC_CDK-CDK7	CotAD_67858	-0.677353	8.42e-05
CMGC_GSK	CotAD_05546	-0.62916	0.000530858		CMGC_CDK-CRK7-CDK9	CotAD_51610	1.769	0.000187066		CMGC_DYRK-PRP4	CotAD_17836	-1.15836	1.05e-05		CK1_CK1	CotAD_47085	1.48433	7.43e-07		CAMK_CDPK	CotAD_09239	0.735883	0.000758803		CMGC_MAPK	CotAD_61841	-0.783494	0.000185493		CMGC_MAPK	CotAD_09571	2.93612	1.35e-08		CMGC_DYRK-PRP4	CotAD_17836	-0.895556	9.2e-06		CMGC_CDK-CRK7-CDK9	CotAD_34259	-1.87476	4.45e-06		CMGC_CDK-CDK7	CotAD_03147	0.850535	0.000111758
CMGC_GSK	CotAD_23495	0.633821	0.000139796		CMGC_CDK-CRK7-CDK9	CotAD_34259	-1.60152	1.79e-06		CMGC_DYRK-PRP4	CotAD_54943	-1.2106	1.87e-05		CK1_CK1-Pl	CotAD_34898	1.55077	2.69e-06		CAMK_OST1L	CotAD_43021	1.38253	1.2e-05		CMGC_MAPK	CotAD_55518	-1.9199	8.39e-08		CMGC_MAPK	CotAD_01707	0.872932	9.21e-05		CMGC_DYRK-PRP4	CotAD_54943	-1.46339	1.29e-07		CMGC_CDK-CRK7-CDK9	CotAD_64392	-1.18286	0.000300907		CMGC_CDK-CRK7-CDK9	CotAD_52411	-2.43387	9.51e-09
CMGC_GSK	CotAD_53331	-1.01818	2.63e-06		CMGC_CDK-CRK7-CDK9	CotAD_19973	-0.821793	2.36e-05		CMGC_DYRK-PRP4	CotAD_26468	-1.1319	9.15e-05		CMGC_CDK-CCRK	CotAD_26057	0.868883	9.7e-05		CK1_CK1	CotAD_23709	2.0159	3.13e-07		CMGC_MAPK	CotAD_56645	-0.905785	2.08e-05		CMGC_MAPK	CotAD_66205	-0.789663	3.82e-05		CMGC_DYRK-PRP4	CotAD_26468	-1.25758	1.79e-05		CMGC_CDK-CRK7-CDK9	CotAD_75205	3.31279	1.24e-06		CMGC_CDK-CRK7-CDK9	CotAD_21272	-0.695152	0.00109521
CMGC_MAPK	CotAD_19088	-0.948293	1.86e-06		CMGC_CDK-CRK7-CDK9	CotAD_75205	2.5586	1.72e-06		CMGC_DYRK-YAK	CotAD_60890	0.699281	0.00025826		CMGC_CDK-CDK7	CotAD_03147	1.05484	4.63e-05		CK1_CK1	CotAD_47085	1.28728	0.000106036		CMGC_RCK	CotAD_01008	1.71779	9.09e-08		CMGC_MAPK	CotAD_29572	3.35838	2.44e-09		CMGC_DYRK-YAK	CotAD_60890	0.953294	1.49e-06		CMGC_CDK-CRK7-CDK9	CotAD_20875	1.21939	0.000485194		CMGC_CDK-CRK7-CDK9	CotAD_71947	-0.725919	5.8e-05
CMGC_MAPK	CotAD_09571	2.21111	2.76e-06		CMGC_CDK-CRK7-CDK9	CotAD_20875	0.889674	0.000909065		CMGC_GSK	CotAD_33066	-0.635096	5.92e-05		CMGC_CDK-CRK7-CDK9	CotAD_52411	-1.56447	4.12e-06		CK1_CK1-Pl	CotAD_53790	0.630067	0.000279761		CMGC_RCK	CotAD_17624	1.93382	4.73e-08		CMGC_MAPK	CotAD_61841	-0.900876	3.18e-05		CMGC_GSK	CotAD_33066	-0.632668	3.72e-05		CMGC_CDK-Pl	CotAD_56453	-6.77229	4.16e-06		CMGC_CDK-CRK7-CDK9	CotAD_51610	1.30655	8.61e-06
CMGC_MAPK	CotAD_66205	-1.35775	3.65e-05		CMGC_CDK-Pl	CotAD_56453	-4.39051	6.83e-06		CMGC_GSK	CotAD_05546	-0.946634	0.000108538		CMGC_CDK-CRK7-CDK9	CotAD_41842	0.604992	0.000508547		CK1_CK1-Pl	CotAD_00231	-0.826	0.000838531		CMGC_SRPK	CotAD_18405	-0.674144	0.000115222		CMGC_MAPK	CotAD_55518	-1.34243	5.62e-07		CMGC_GSK	CotAD_05546	-0.767413	3.27e-05		CMGC_CDK-Pl	CotAD_29324	-0.779055	0.000855279		CMGC_CDK-CRK7-CDK9	CotAD_34259	-1.7916	1.28e-07
CMGC_MAPK	CotAD_56362	-0.898038	0.000314312		CMGC_CK2	CotAD_33576	-0.596873	0.000693282		CMGC_GSK	CotAD_23495	1.62332	1.14e-06		CMGC_CDK-CRK7-CDK9	CotAD_34259	-2.14822	1.11e-07		CK1_CK1-Pl	CotAD_32629	-0.668336	0.0035949		Group-Pl-4	CotAD_14620	-1.25399	2.51e-06		CMGC_MAPK	CotAD_56645	-1.46478	1.56e-07		CMGC_GSK	CotAD_23495	2.35636	1.6e-09		CMGC_CDK-Pl	CotAD_46008	-0.97116	7.9e-05		CMGC_CDK-CRK7-CDK9	CotAD_64392	-0.894333	0.000232822
CMGC_MAPK	CotAD_29572	3.58207	9.47e-09		CMGC_CLK	CotAD_00193	-1.82312	4.29e-06		CMGC_GSK	CotAD_05659	0.906837	3.19e-05		CMGC_CDK-CRK7-CDK9	CotAD_64392	-0.887243	0.00085703		CK1_CK1-Pl	CotAD_34898	1.59354	1.63e-05		Group-Pl-4	CotAD_15261	-0.783419	6.3e-05		CMGC_RCK	CotAD_01008	2.17731	7.04e-09		CMGC_GSK	CotAD_05659	1.13573	0.000493958		CMGC_CDK-Pl	CotAD_29110	-1.0927	1.7e-05		CMGC_CDK-CRK7-CDK9	CotAD_19973	-0.69666	0.000239035
CMGC_MAPK	CotAD_55518	-2.28666	3.22e-07		CMGC_CLK	CotAD_58070	-1.63091	7.25e-05		CMGC_GSK	CotAD_53331	-0.627923	8.62e-05		CMGC_CDK-CRK7-CDK9	CotAD_19973	-0.866041	1.94e-05		CMGC_CDK-CCRK	CotAD_26057	0.847918	6.1e-05		NEK	CotAD_68138	-1.02238	1.37e-05		CMGC_RCK	CotAD_17624	1.80164	2.97e-07		CMGC_MAPK	CotAD_19088	-0.692124	1.88e-05		CMGC_CLK	CotAD_65705	1.6495	0.00120747		CMGC_CDK-CRK7-CDK9	CotAD_75205	2.74799	7.28e-08
CMGC_MAPK	CotAD_56645	-0.765643	1.43e-05		CMGC_DYRK-PRP4	CotAD_22320	-1.49715	0.000604345		CMGC_MAPK	CotAD_63338	-0.742613	5.95e-05		CMGC_CDK-CRK7-CDK9	CotAD_75205	3.05812	1.95e-08		CMGC_CDK-CDK7	CotAD_67858	-0.958375	0.00126727		NEK	CotAD_12274	-2.15558	1.27e-06		CMGC_RCK	CotAD_42844	0.728977	1.65e-05		CMGC_MAPK	CotAD_09571	2.83668	3.9e-09		CMGC_CLK	CotAD_00193	-1.15152	9.32e-05		CMGC_CDK-CRK7-CDK9	CotAD_20875	0.935166	0.00510702
CMGC_RCK	CotAD_01008	1.50831	2.05e-07		CMGC_DYRK-PRP4	CotAD_17836	-1.23324	3.13e-06		CMGC_MAPK	CotAD_19088	-0.587758	0.000118159		CMGC_CDK-CRK7-CDK9	CotAD_20875	1.36726	2.34e-05		CMGC_CDK-CDK7	CotAD_03147	0.934598	0.000366431		NEK	CotAD_12909	-1.06744	0.00754913		CMGC_SRPK	CotAD_18405	-0.801498	3.58e-05		CMGC_MAPK	CotAD_01707	0.839916	0.000680326		CMGC_CLK	CotAD_58070	-1.46736	2.84e-05		CMGC_CDK-Pl	CotAD_56453	-6.98854	1.44e-07
CMGC_RCK	CotAD_17624	1.01409	0.000131217		CMGC_DYRK-PRP4	CotAD_54943	-1.16803	8.67e-05		CMGC_MAPK	CotAD_09571	3.8518	1.13e-05		CMGC_CDK-Pl	CotAD_56453	-6.72883	3.47e-07		CMGC_CDK-CRK7-CDK9	CotAD_52411	-2.4673	3.27e-07		NEK	CotAD_20527	1.15693	0.000605485		Group-Pl-4	CotAD_14620	-1.31727	2.27e-06		CMGC_MAPK	CotAD_66205	-1.377	1.61e-07		CMGC_DYRK-PRP4	CotAD_17836	-0.810505	0.000823996		CMGC_CDK-Pl	CotAD_29324	-1.02395	7.92e-06
CMGC_SRPK	CotAD_18405	-0.82491	3.16e-06		CMGC_DYRK-PRP4	CotAD_26468	-1.36228	1.9e-05		CMGC_MAPK	CotAD_01707	1.43083	0.00051558		CMGC_CDK-Pl	CotAD_29324	-0.887214	8.39e-05		CMGC_CDK-CRK7-CDK9	CotAD_41842	0.790235	9.79e-05		PEK_PEK	CotAD_19974	0.866281	6.41e-06		Group-Pl-4	CotAD_15261	-0.649105	2.53e-05		CMGC_MAPK	CotAD_56362	-1.50648	1.83e-06		CMGC_DYRK-PRP4	CotAD_54943	-1.0871	0.000523816		CMGC_CDK-Pl	CotAD_29110	-0.721207	2.48e-05
Group-Pl-4	CotAD_15261	-0.939566	3.61e-06		CMGC_DYRK-YAK	CotAD_60890	0.5955	0.000308822		CMGC_MAPK	CotAD_66205	-1.83367	2.51e-07		CMGC_CDK-Pl	CotAD_46008	-0.978974	0.000143483		CMGC_CDK-CRK7-CDK9	CotAD_51610	2.09615	6.38e-06		RLK-Pelle_CR4L	CotAD_30090	1.66025	4.87e-05		NEK	CotAD_68138	-1.26028	2.41e-07		CMGC_MAPK	CotAD_29572	3.53654	1.4e-09		CMGC_DYRK-PRP4	CotAD_26468	-0.815593	0.00287504		CMGC_CK2	CotAD_19400	0.926314	0.00018353
NEK	CotAD_51281	-0.957979	0.000395666		CMGC_GSK	CotAD_33066	-0.656648	0.000102116		CMGC_MAPK	CotAD_56362	-1.21141	2e-05		CMGC_CDK-Pl	CotAD_29110	-0.718489	0.00234468		CMGC_CDK-CRK7-CDK9	CotAD_34259	-1.79842	1.58e-06		RLK-Pelle_CR4L	CotAD_34155	2.2594	7.44e-07		NEK	CotAD_12274	-2.46132	2.4e-09		CMGC_MAPK	CotAD_61841	-0.603257	0.000443617		CMGC_DYRK-YAK	CotAD_60890	0.932745	4.9e-05		CMGC_CLK	CotAD_65705	1.23917	0.000156211
NEK	CotAD_68138	-0.997165	1.91e-06		CMGC_GSK	CotAD_05546	-0.944582	1.71e-05		CMGC_MAPK	CotAD_29572	3.66104	1.32e-08		CMGC_CK2	CotAD_19400	0.791696	0.000379858		CMGC_CDK-CRK7-CDK9	CotAD_19973	-0.739445	0.00301968		RLK-Pelle_CrRLK1L-1	CotAD_60209	1.12228	1.64e-06		NEK	CotAD_12909	1.15618	5.24e-06		CMGC_MAPK	CotAD_55518	-1.77675	1.12e-07		CMGC_GSK	CotAD_05546	-0.899429	0.00100793		CMGC_CLK	CotAD_00193	-1.25239	3.89e-05
NEK	CotAD_12274	-2.50623	1.07e-05		CMGC_GSK	CotAD_23495	1.24213	3.25e-05		CMGC_MAPK	CotAD_55518	-1.54906	6.12e-07		CMGC_CLK	CotAD_65705	0.786808	0.00716013		CMGC_CDK-CRK7-CDK9	CotAD_75205	2.48347	2.08e-07		RLK-Pelle_CrRLK1L-1	CotAD_05174	-0.604325	0.004649		NEK	CotAD_20527	1.22107	6.3e-05		CMGC_MAPK	CotAD_56645	-1.76646	5.42e-08		CMGC_GSK	CotAD_23495	2.51817	6.9e-05		CMGC_CLK	CotAD_58070	-1.55132	6.12e-07
NEK	CotAD_12909	-2.2887	2.13e-05		CMGC_GSK	CotAD_05659	0.999481	1.96e-06		CMGC_MAPK	CotAD_56645	-1.44007	8.7e-06		CMGC_CLK	CotAD_00193	-1.72423	6.46e-06		CMGC_CDK-CRK7-CDK9	CotAD_20875	1.32155	0.000141326		RLK-Pelle_CrRLK1L-1	CotAD_49930	1.69939	1.58e-06		PEK_PEK	CotAD_19974	1.01311	6.21e-06		CMGC_RCK	CotAD_01008	2.47056	5.79e-09		CMGC_GSK	CotAD_05659	1.8845	0.000196204		CMGC_DYRK-PRP4	CotAD_17836	-1.09947	8.91e-06
RLK-Pelle_C-LEC	CotAD_71347	-0.782663	7.52e-06		CMGC_GSK	CotAD_53331	-0.840941	1.41e-05		CMGC_RCK	CotAD_01008	1.9568	6.25e-06		CMGC_CLK	CotAD_58070	-1.67812	1.47e-06		CMGC_CDK-Pl	CotAD_56453	-7.73648	3.95e-09		RLK-Pelle_CrRLK1L-1	CotAD_10332	1.17262	5.19e-06		RLK-Pelle_C-LEC	CotAD_71347	-0.782629	8.39e-06		CMGC_RCK	CotAD_17624	1.67292	2.91e-08		CMGC_GSK	CotAD_15427	1.61199	0.000189653		CMGC_DYRK-PRP4	CotAD_54943	-1.04192	8.95e-06
RLK-Pelle_CR4L	CotAD_30090	2.34816	3.02e-07		CMGC_GSK	CotAD_15427	1.11555	6.65e-05		CMGC_RCK	CotAD_17624	1.10486	0.000368626		CMGC_DYRK-PRP4	CotAD_17836	-1.21841	1.57e-05		CMGC_CDK-Pl	CotAD_29324	-1.08206	2.2e-05		RLK-Pelle_CrRLK1L-1	CotAD_28807	0.733876	0.000171164		RLK-Pelle_CR4L	CotAD_20956	-0.589887	0.000267916		CMGC_RCK	CotAD_42844	0.927776	5.83e-06		CMGC_MAPK	CotAD_63338	0.790687	0.00114503		CMGC_DYRK-PRP4	CotAD_26468	-1.09906	0.000111924
RLK-Pelle_CR4L	CotAD_20956	-0.635145	0.0063994		CMGC_MAPK	CotAD_63338	-0.764379	4e-05		CMGC_SRPK	CotAD_18405	-1.32005	6.99e-06		CMGC_DYRK-PRP4	CotAD_54943	-1.10618	2.76e-05		CMGC_CDK-Pl	CotAD_46008	-0.753562	0.00105631		RLK-Pelle_DLSV	CotAD_62120	0.750488	2.8e-05		RLK-Pelle_CR4L	CotAD_34155	2.24933	1.34e-08		CMGC_SRPK	CotAD_18405	-1.38977	1.84e-07		CMGC_MAPK	CotAD_09571	2.02122	0.000155166		CMGC_DYRK-YAK	CotAD_60890	1.0317	2.88e-06
RLK-Pelle_CR4L	CotAD_34155	1.72197	2.07e-07		CMGC_MAPK	CotAD_19088	-0.923429	1.08e-05		Group-Pl-4	CotAD_14620	-0.706917	6.43e-05		CMGC_DYRK-PRP4	CotAD_26468	-1.07273	1.35e-05		CMGC_CDK-Pl	CotAD_29110	-0.723859	0.0014023		RLK-Pelle_DLSV	CotAD_63303	0.684143	0.000244094		RLK-Pelle_CrRLK1L-1	CotAD_60209	1.07808	1.32e-06		Group-Pl-4	CotAD_14620	-1.34604	9.84e-07		CMGC_MAPK	CotAD_01707	2.02531	0.00110225		CMGC_GSK	CotAD_43639	-0.916822	3.22e-05
RLK-Pelle_CR4L	CotAD_34129	-0.725872	0.000537852		CMGC_MAPK	CotAD_09571	2.87319	6.65e-05		NEK	CotAD_68138	-2.28556	5.86e-07		CMGC_DYRK-YAK	CotAD_60890	0.854719	1.74e-05		CMGC_CK2	CotAD_33576	-0.586716	0.000390619		RLK-Pelle_DLSV	CotAD_24716	-0.66353	4.44e-05		RLK-Pelle_CrRLK1L-1	CotAD_05174	-0.589804	0.000567103		Group-Pl-4	CotAD_15261	-0.654053	0.000187117		CMGC_MAPK	CotAD_66205	-0.735071	0.00879816		CMGC_GSK	CotAD_05546	-1.02538	3.86e-06
RLK-Pelle_CrRLK1L-1	CotAD_60209	1.11349	1.31e-05		CMGC_MAPK	CotAD_01707	1.35338	0.000342295		NEK	CotAD_60614	0.618532	0.00041437		CMGC_GSK	CotAD_23495	2.87971	1.43e-07		CMGC_CK2	CotAD_19400	0.738133	0.000436349		RLK-Pelle_DLSV	CotAD_21804	-1.0562	4.34e-06		RLK-Pelle_CrRLK1L-1	CotAD_49930	1.72222	9.46e-08		NEK	CotAD_68138	-2.26469	1.36e-08		CMGC_MAPK	CotAD_56362	-0.678173	0.000986898		CMGC_GSK	CotAD_23495	1.95591	1.58e-08
RLK-Pelle_CrRLK1L-1	CotAD_05174	-0.83712	5.5e-05		CMGC_MAPK	CotAD_66205	-1.83954	1.62e-05		NEK	CotAD_12274	-3.40603	2.82e-07		CMGC_GSK	CotAD_05659	2.06858	1.71e-05		CMGC_CLK	CotAD_01895	0.703318	0.00068588		RLK-Pelle_DLSV	CotAD_24719	2.11572	4.8e-06		RLK-Pelle_CrRLK1L-1	CotAD_10332	1.20931	2.83e-06		NEK	CotAD_12274	-4.04513	6.01e-11		CMGC_MAPK	CotAD_29572	2.70934	1.76e-06		CMGC_GSK	CotAD_05659	1.45041	1.41e-05
RLK-Pelle_CrRLK1L-1	CotAD_49930	1.54498	1.16e-06		CMGC_MAPK	CotAD_56362	-1.13701	2.15e-06		NEK	CotAD_12909	-1.0708	2.26e-05		CMGC_GSK	CotAD_15427	1.87174	1.79e-06		CMGC_CLK	CotAD_65705	1.05865	0.000436322		RLK-Pelle_DLSV	CotAD_40766	-0.968152	1.01e-05		RLK-Pelle_DLSV	CotAD_57424	-0.875421	0.000111497		NEK	CotAD_20527	2.55737	1.32e-05		CMGC_MAPK	CotAD_61841	-0.956564	0.000591039		CMGC_GSK	CotAD_15427	1.8597	0.000121869
RLK-Pelle_CrRLK1L-1	CotAD_10332	1.05385	3.82e-05		CMGC_MAPK	CotAD_29572	3.80911	1.07e-07		NEK	CotAD_20527	2.03307	2.02e-06		CMGC_MAPK	CotAD_09571	2.68901	3.05e-07		CMGC_CLK	CotAD_00193	-1.81837	6.02e-05		RLK-Pelle_DLSV	CotAD_34071	-1.51802	7.38e-07		RLK-Pelle_DLSV	CotAD_63303	0.675801	5.25e-05		PEK_PEK	CotAD_19974	0.680853	1.91e-05		CMGC_MAPK	CotAD_11508	0.681001	0.000689697		CMGC_MAPK	CotAD_63338	0.679758	8.17e-05
RLK-Pelle_DLSV	CotAD_24716	-1.31886	0.00148962		CMGC_MAPK	CotAD_61841	-0.792493	4.75e-05		RLK-Pelle_C-LEC	CotAD_71347	-1.08504	4.69e-06		CMGC_MAPK	CotAD_01707	2.07332	3.62e-05		CMGC_CLK	CotAD_58070	-1.85925	0.000243072		RLK-Pelle_DLSV	CotAD_67069	1.25922	9.16e-05		RLK-Pelle_DLSV	CotAD_21804	-0.95354	6.5e-06		RLK-Pelle_C-LEC	CotAD_71347	-0.928513	3.79e-06		CMGC_Pl-Tthe	CotAD_00441	0.991101	0.000248208		CMGC_MAPK	CotAD_09571	2.97915	7.37e-08
RLK-Pelle_DLSV	CotAD_21804	-1.37271	2.96e-06		CMGC_MAPK	CotAD_55518	-1.48904	5.07e-06		RLK-Pelle_CR4L	CotAD_30090	0.838905	5.93e-05		CMGC_MAPK	CotAD_66205	-0.967447	5.09e-05		CMGC_DYRK-PRP4	CotAD_30991	0.596301	0.00146528		RLK-Pelle_DLSV	CotAD_62987	-0.918171	0.000183131		RLK-Pelle_DLSV	CotAD_24719	2.74491	7.48e-07		RLK-Pelle_CR4L	CotAD_34155	2.32954	2.57e-09		CMGC_RCK	CotAD_01008	1.41538	0.001704		CMGC_MAPK	CotAD_01707	2.80551	8.47e-07
RLK-Pelle_DLSV	CotAD_24719	3.6458	1.1e-08		CMGC_MAPK	CotAD_56645	-1.44092	1.68e-06		RLK-Pelle_CR4L	CotAD_20956	-0.765387	0.00758496		CMGC_MAPK	CotAD_56362	-1.08489	4.19e-05		CMGC_DYRK-PRP4	CotAD_17836	-1.09653	4.2e-05		RLK-Pelle_DLSV	CotAD_72038	-1.27394	4.65e-07		RLK-Pelle_DLSV	CotAD_40766	-1.01623	2.16e-06		RLK-Pelle_CR4L	CotAD_34129	0.623653	0.000218283		CMGC_RCK	CotAD_17624	1.56917	0.000275467		CMGC_MAPK	CotAD_56362	-0.729185	7.8e-05
RLK-Pelle_DLSV	CotAD_40766	-1.27798	1.3e-06		CMGC_MAPK	CotAD_11508	0.641156	0.000375185		RLK-Pelle_CR4L	CotAD_34155	1.64757	1.59e-05		CMGC_MAPK	CotAD_29572	2.69069	1.44e-08		CMGC_DYRK-PRP4	CotAD_54943	-1.19153	0.00185126		RLK-Pelle_L-LEC	CotAD_64462	-0.682416	0.000187704		RLK-Pelle_DLSV	CotAD_67069	1.14642	2.78e-06		RLK-Pelle_CrRLK1L-1	CotAD_60209	1.24074	2.94e-06		CMGC_RCK	CotAD_42844	1.83959	7.86e-05		CMGC_MAPK	CotAD_29572	2.87684	2.9e-08
RLK-Pelle_DLSV	CotAD_34071	-2.39557	3.63e-05		CMGC_RCK	CotAD_01008	2.00305	7.63e-07		RLK-Pelle_CR4L	CotAD_55350	-0.966152	1.22e-05		CMGC_MAPK	CotAD_55518	-1.07321	0.000183937		CMGC_DYRK-PRP4	CotAD_26468	-1.24059	1.4e-05		RLK-Pelle_L-LEC	CotAD_03390	-0.999793	1.53e-05		RLK-Pelle_DLSV	CotAD_05723	0.666668	7.36e-05		RLK-Pelle_CrRLK1L-1	CotAD_05174	-1.04865	2.87e-05		Group-Pl-4	CotAD_14620	-1.57786	1.04e-05		CMGC_MAPK	CotAD_55518	-1.04911	7.77e-06
RLK-Pelle_DLSV	CotAD_67069	1.33174	2.59e-05		CMGC_RCK	CotAD_17624	1.39995	0.000137076		RLK-Pelle_CrRLK1L-1	CotAD_05174	-0.675502	0.000426197		CMGC_MAPK	CotAD_11508	0.667855	0.000112189		CMGC_DYRK-YAK	CotAD_60890	1.24354	1.86e-06		RLK-Pelle_LRK10L-2	CotAD_70308	3.72979	2.43e-08		RLK-Pelle_DLSV	CotAD_62987	-2.15582	1.02e-08		RLK-Pelle_CrRLK1L-1	CotAD_49930	1.14466	6.16e-06		NAK	CotAD_31687	1.35585	3.46e-05		CMGC_Pl-Tthe	CotAD_00441	0.877888	7.41e-06
RLK-Pelle_DLSV	CotAD_62987	-1.03654	8.24e-06		CMGC_RCK	CotAD_42844	1.19844	2.9e-05		RLK-Pelle_CrRLK1L-1	CotAD_49930	0.764537	4.49e-05		CMGC_Pl-Tthe	CotAD_00441	0.638511	0.000149729		CMGC_GSK	CotAD_43639	-1.01301	2.24e-06		RLK-Pelle_LRR-I-1	CotAD_44233	-1.45772	3.09e-06		RLK-Pelle_Extensin	CotAD_48325	-0.669631	1.33e-05		RLK-Pelle_CrRLK1L-1	CotAD_10332	1.57544	2.02e-07		NEK	CotAD_51281	2.48901	0.000408279		CMGC_RCK	CotAD_01008	1.30819	1.14e-06
RLK-Pelle_DLSV	CotAD_72038	-1.45707	8.96e-05		CMGC_SRPK	CotAD_18405	-1.2669	9.04e-07		RLK-Pelle_CrRLK1L-1	CotAD_10332	0.613316	0.000870798		CMGC_RCK	CotAD_01008	1.71167	1.3e-05		CMGC_GSK	CotAD_05546	-1.29261	1.14e-05		RLK-Pelle_LRR-II	CotAD_22753	-1.22111	1.62e-05		RLK-Pelle_L-LEC	CotAD_64462	-0.845101	6.6e-05		RLK-Pelle_CrRLK1L-1	CotAD_39415	0.590202	0.00212703		NEK	CotAD_68138	-3.47229	5.2e-07		CMGC_RCK	CotAD_17624	1.6639	6.27e-08
RLK-Pelle_Extensin	CotAD_70374	0.673574	0.000518546		Group-Pl-4	CotAD_14620	-0.693797	3.59e-05		RLK-Pelle_CrRLK1L-1	CotAD_39415	0.603832	0.00779938		CMGC_RCK	CotAD_17624	1.79342	9.62e-06		CMGC_GSK	CotAD_23495	1.67896	4.16e-06		RLK-Pelle_LRR-II	CotAD_75033	-0.621957	0.000149246		RLK-Pelle_LRK10L-2	CotAD_35953	0.732896	2.49e-05		RLK-Pelle_CrRLK1L-1	CotAD_28807	0.764731	3.18e-05		NEK	CotAD_60614	0.639825	0.000919275		CMGC_RCK	CotAD_42844	2.08403	1.2e-07
RLK-Pelle_L-LEC	CotAD_64462	-1.1063	1.12e-06		Group-Pl-4	CotAD_15261	-0.701013	7.1e-05		RLK-Pelle_DLSV	CotAD_56715	-0.754916	7.87e-05		CMGC_RCK	CotAD_42844	1.49636	1.97e-06		CMGC_GSK	CotAD_05659	1.57345	7.81e-06		RLK-Pelle_LRR-II	CotAD_64544	-1.32421	1.14e-06		RLK-Pelle_LRK10L-2	CotAD_70308	4.03994	2.25e-08		RLK-Pelle_DLSV	CotAD_57424	-1.10196	1.95e-06		NEK	CotAD_12274	-6.0839	1.79e-06		CMGC_SRPK	CotAD_34839	0.784129	0.000267534
RLK-Pelle_LRK10L-2	CotAD_70308	3.44028	7.26e-07		NAK	CotAD_31687	1.22365	0.000122761		RLK-Pelle_DLSV	CotAD_55119	-0.620503	7.92e-05		CMGC_SRPK	CotAD_18405	-1.78378	5.91e-08		CMGC_GSK	CotAD_15427	2.12505	7.79e-07		RLK-Pelle_LRR-II	CotAD_19668	-0.729306	0.000156501		RLK-Pelle_LRR-I-1	CotAD_44233	-1.24165	2.44e-06		RLK-Pelle_DLSV	CotAD_21804	-1.46903	8.7e-08		NEK	CotAD_12909	-5.16397	5.15e-09		CMGC_SRPK	CotAD_18405	-1.10183	4.46e-06
RLK-Pelle_LRR-I-1	CotAD_44233	-1.64862	0.00021604		NEK	CotAD_68138	-1.55111	3.57e-06		RLK-Pelle_DLSV	CotAD_21804	-1.59001	7.69e-07		Group-Pl-4	CotAD_14620	-0.752261	0.000376763		CMGC_MAPK	CotAD_09571	4.11426	9.53e-07		RLK-Pelle_LRR-III	CotAD_31330	-2.31313	1.41e-07		RLK-Pelle_LRR-I-2	CotAD_07112	0.759174	4.73e-06		RLK-Pelle_DLSV	CotAD_24719	3.3997	3.4e-08		NEK	CotAD_20527	4.94389	3.11e-06		Group-Pl-4	CotAD_14620	-1.31342	3.03e-06
RLK-Pelle_LRR-II	CotAD_28409	-0.617247	0.00119664		NEK	CotAD_60614	0.719175	0.000148271		RLK-Pelle_DLSV	CotAD_24719	5.0627	1.27e-08		NAK	CotAD_31687	1.50687	3.5e-05		CMGC_MAPK	CotAD_01707	3.6588	1.12e-06		RLK-Pelle_LRR-III	CotAD_05288	3.28362	4.56e-10		RLK-Pelle_LRR-II	CotAD_28409	-0.664542	0.000288668		RLK-Pelle_DLSV	CotAD_40766	-1.35863	6.75e-07		RLK-Pelle_C-LEC	CotAD_71347	-1.00512	7.93e-05		NAK	CotAD_31687	1.28194	1.42e-05
RLK-Pelle_LRR-II	CotAD_22753	-1.68185	1.72e-06		NEK	CotAD_12274	-3.38705	8.3e-05		RLK-Pelle_DLSV	CotAD_40766	-1.33084	2.35e-06		NEK	CotAD_51281	2.55888	5.35e-05		CMGC_MAPK	CotAD_56362	-0.72919	0.000802921		RLK-Pelle_LRR-III	CotAD_27412	-0.630952	0.000204557		RLK-Pelle_LRR-II	CotAD_22753	-1.33153	0.000187855		RLK-Pelle_DLSV	CotAD_34071	-1.31118	2.5e-07		RLK-Pelle_CR4L	CotAD_30090	-2.39768	4.24e-05		NEK	CotAD_51281	1.8225	1.96e-05
RLK-Pelle_LRR-II	CotAD_75033	-1.00913	4.61e-06		NEK	CotAD_20527	2.2184	8.32e-06		RLK-Pelle_DLSV	CotAD_70461	-0.940279	2.77e-05		NEK	CotAD_68138	-3.58396	3.6e-07		CMGC_MAPK	CotAD_29572	3.12378	4.11e-06		RLK-Pelle_LRR-III	CotAD_37346	-1.70594	7.85e-08		RLK-Pelle_LRR-II	CotAD_75033	-0.669384	2.2e-05		RLK-Pelle_DLSV	CotAD_05723	0.721142	4.22e-05		RLK-Pelle_CR4L	CotAD_20956	-0.749113	0.000745965		NEK	CotAD_68138	-4.35529	2.36e-08
RLK-Pelle_LRR-II	CotAD_39917	-0.70999	0.000191525		RLK-Pelle_C-LEC	CotAD_71347	-1.0256	3.72e-06		RLK-Pelle_DLSV	CotAD_34071	-2.38722	2.74e-07		NEK	CotAD_60614	1.17647	1.05e-05		CMGC_MAPK	CotAD_50152	0.59705	0.000198866		RLK-Pelle_LRR-III	CotAD_00934	-1.70509	0.000161042		RLK-Pelle_LRR-II	CotAD_39917	-0.628788	3.28e-05		RLK-Pelle_DLSV	CotAD_62987	-2.9884	2.77e-09		RLK-Pelle_CR4L	CotAD_34155	1.27389	0.000428221		NEK	CotAD_12274	-6.44808	1.28e-11
RLK-Pelle_LRR-II	CotAD_64544	-1.52876	2.11e-06		RLK-Pelle_CR4L	CotAD_30090	1.51707	4.62e-05		RLK-Pelle_DLSV	CotAD_67069	-0.637048	0.00139116		NEK	CotAD_12274	-5.93102	3.53e-07		CMGC_MAPK	CotAD_55518	-1.33139	1.03e-05		RLK-Pelle_LRR-III	CotAD_59521	2.34257	4.71e-09		RLK-Pelle_LRR-II	CotAD_64544	-1.99601	3.41e-08		RLK-Pelle_DLSV	CotAD_72038	-1.44786	1.99e-06		RLK-Pelle_CR4L	CotAD_55350	-2.78038	4.11e-06		NEK	CotAD_12909	-5.39712	4.21e-09
RLK-Pelle_LRR-II	CotAD_19668	-0.73089	0.0034452		RLK-Pelle_CR4L	CotAD_20956	-0.672784	0.00679343		RLK-Pelle_DLSV	CotAD_05723	1.11051	1.47e-05		NEK	CotAD_12909	-5.59842	1.77e-09		CMGC_MAPK	CotAD_27603	0.920652	3.7e-05		RLK-Pelle_LRR-III	CotAD_57664	2.74763	8e-09		RLK-Pelle_LRR-III	CotAD_31330	-2.97894	3.76e-08		RLK-Pelle_Extensin	CotAD_48325	-0.786753	5.36e-06		RLK-Pelle_CrRLK1L-1	CotAD_05174	-0.653663	0.00335798		NEK	CotAD_20527	4.3561	1.21e-08
RLK-Pelle_LRR-II	CotAD_33377	-0.624741	0.00185504		RLK-Pelle_CR4L	CotAD_34155	2.17575	1.22e-05		RLK-Pelle_DLSV	CotAD_62987	-3.14845	5.76e-09		NEK	CotAD_20527	4.76224	2.89e-07		CMGC_Pl-Tthe	CotAD_00441	0.859953	2.39e-05		RLK-Pelle_LRR-III	CotAD_37063	0.64959	0.00159919		RLK-Pelle_LRR-III	CotAD_05288	2.07178	2.87e-08		RLK-Pelle_L-LEC	CotAD_64462	-1.37502	1.48e-05		RLK-Pelle_CrRLK1L-1	CotAD_49930	2.22486	7.38e-07		PEK_PEK	CotAD_19974	0.595679	7.77e-05
RLK-Pelle_LRR-III	CotAD_31330	-2.06231	1.91e-06		RLK-Pelle_CR4L	CotAD_55350	-0.929177	3.55e-05		RLK-Pelle_DLSV	CotAD_72038	-0.695263	0.00088801		RLK-Pelle_C-LEC	CotAD_71347	-1.14176	1e-05		CMGC_RCK	CotAD_01008	1.6053	4.94e-07		RLK-Pelle_LRR-III	CotAD_23850	0.990415	6.79e-05		RLK-Pelle_LRR-III	CotAD_27412	-0.978121	3.1e-05		RLK-Pelle_L-LEC	CotAD_03390	-1.63216	3.25e-08		RLK-Pelle_CrRLK1L-1	CotAD_10332	0.599009	0.00526336		RLK-Pelle_C-LEC	CotAD_71347	-1.18422	1.36e-06
RLK-Pelle_LRR-III	CotAD_05288	3.16808	2.15e-08		RLK-Pelle_CrRLK1L-1	CotAD_60209	1.07038	2.83e-05		RLK-Pelle_Extensin	CotAD_48325	-0.925333	1.48e-05		RLK-Pelle_CR4L	CotAD_30090	0.789376	0.000162965		CMGC_RCK	CotAD_17624	1.15039	0.000170513		RLK-Pelle_LRR-III	CotAD_60026	-1.61407	5.65e-06		RLK-Pelle_LRR-III	CotAD_37346	-2.0482	6.88e-07		RLK-Pelle_L-LEC	CotAD_18350	0.612367	0.000600779		RLK-Pelle_DLSV	CotAD_63303	1.00956	0.00187666		RLK-Pelle_CR4L	CotAD_30090	-1.73558	3.81e-05
RLK-Pelle_LRR-III	CotAD_37346	-1.94692	1.93e-07		RLK-Pelle_CrRLK1L-1	CotAD_49930	1.47286	1e-05		RLK-Pelle_L-LEC	CotAD_64462	-1.41118	7.3e-07		RLK-Pelle_CR4L	CotAD_20956	-0.888656	0.00187508		CMGC_RCK	CotAD_42844	2.10327	5.31e-05		RLK-Pelle_LRR-III	CotAD_29297	-1.23154	0.00221256		RLK-Pelle_LRR-III	CotAD_00934	-1.86167	5.36e-07		RLK-Pelle_LRK10L-2	CotAD_35953	0.724313	0.000848929		RLK-Pelle_DLSV	CotAD_55119	-0.902961	0.000248581		RLK-Pelle_CR4L	CotAD_20956	-0.790958	0.000463049
RLK-Pelle_LRR-III	CotAD_00934	-2.25639	5.48e-06		RLK-Pelle_CrRLK1L-1	CotAD_10332	1.07774	4.03e-05		RLK-Pelle_LRK10L-2	CotAD_35953	0.638156	0.000942431		RLK-Pelle_CR4L	CotAD_34155	1.04723	0.0001046		CMGC_SRPK	CotAD_18405	-1.17696	3.12e-06		RLK-Pelle_LRR-III	CotAD_18790	-0.673123	6.4e-05		RLK-Pelle_LRR-III	CotAD_59521	0.585825	0.000854797		RLK-Pelle_LRK10L-2	CotAD_70308	4.16551	9.04e-10		RLK-Pelle_DLSV	CotAD_21804	-1.63082	1.59e-05		RLK-Pelle_CR4L	CotAD_34155	1.44477	2.59e-07
RLK-Pelle_LRR-III	CotAD_59521	2.75562	9.63e-08		RLK-Pelle_CrRLK1L-1	CotAD_39415	0.594425	9.46e-05		RLK-Pelle_LRK10L-2	CotAD_70308	3.75115	3.62e-08		RLK-Pelle_CR4L	CotAD_55350	-2.2863	2.96e-05		NAK	CotAD_31687	1.38539	6.17e-05		RLK-Pelle_LRR-III	CotAD_22332	-2.27992	1.07e-05		RLK-Pelle_LRR-III	CotAD_57664	3.22619	1.11e-08		RLK-Pelle_LRR-I-1	CotAD_44233	-1.73032	2.66e-07		RLK-Pelle_DLSV	CotAD_24719	3.15429	0.00327617		RLK-Pelle_CR4L	CotAD_55350	-3.0292	2.47e-07
RLK-Pelle_LRR-III	CotAD_57664	2.84583	5.94e-08		RLK-Pelle_CrRLK1L-1	CotAD_75497	0.593591	0.00764269		RLK-Pelle_LRR-I-1	CotAD_44233	-1.66503	0.000556511		RLK-Pelle_CR4L	CotAD_34129	0.906577	4.01e-05		NEK	CotAD_51281	1.75646	8.17e-06		RLK-Pelle_LRR-III	CotAD_62511	-2.13216	0.000303028		RLK-Pelle_LRR-III	CotAD_23850	-2.22136	1.19e-06		RLK-Pelle_LRR-I-2	CotAD_07112	0.868774	5.09e-06		RLK-Pelle_DLSV	CotAD_70461	-0.690316	0.000245277		RLK-Pelle_CrRLK1L-1	CotAD_05174	-0.806279	5.6e-05
RLK-Pelle_LRR-III	CotAD_23850	2.13259	1.03e-07		RLK-Pelle_CrRLK1L-1	CotAD_28807	1.02059	0.000498261		RLK-Pelle_LRR-II	CotAD_28409	-0.70811	0.000320791		RLK-Pelle_CrRLK1L-1	CotAD_49930	1.65591	3.32e-07		NEK	CotAD_68138	-3.94142	1.23e-07		RLK-Pelle_LRR-III	CotAD_33020	-1.0151	0.000603797		RLK-Pelle_LRR-III	CotAD_60026	-1.85991	2.78e-07		RLK-Pelle_LRR-II	CotAD_22753	-2.14685	1.1e-07		RLK-Pelle_DLSV	CotAD_67069	-1.36358	1.64e-05		RLK-Pelle_CrRLK1L-1	CotAD_49930	2.05635	7.67e-08
RLK-Pelle_LRR-III	CotAD_60026	-1.69134	4.97e-07		RLK-Pelle_DLSV	CotAD_56715	-0.721399	2.64e-05		RLK-Pelle_LRR-II	CotAD_22753	-2.34092	6.97e-07		RLK-Pelle_CrRLK1L-1	CotAD_57850	-0.800483	0.00014021		NEK	CotAD_60614	1.24295	9.02e-06		RLK-Pelle_LRR-IV	CotAD_01210	-2.6351	3.18e-07		RLK-Pelle_LRR-III	CotAD_68984	-0.909447	0.00037905		RLK-Pelle_LRR-II	CotAD_75033	-0.688798	3.91e-05		RLK-Pelle_DLSV	CotAD_05723	0.930522	0.00643934		RLK-Pelle_CrRLK1L-1	CotAD_57850	-1.09522	0.000179301
RLK-Pelle_LRR-III	CotAD_68984	-0.720184	0.00114832		RLK-Pelle_DLSV	CotAD_57424	-1.14244	1.82e-05		RLK-Pelle_LRR-II	CotAD_75033	-1.11685	2.12e-06		RLK-Pelle_CrRLK1L-1	CotAD_61451	-1.2907	4.19e-05		NEK	CotAD_12274	-6.52642	4.64e-11		RLK-Pelle_LRR-IX	CotAD_30717	1.68487	6.54e-07		RLK-Pelle_LRR-III	CotAD_18790	-0.625237	6.91e-05		RLK-Pelle_LRR-II	CotAD_39917	-1.19697	2.49e-06		RLK-Pelle_DLSV	CotAD_62987	-3.36438	1.06e-07		RLK-Pelle_CrRLK1L-1	CotAD_61451	-1.12291	1.18e-06
RLK-Pelle_LRR-III	CotAD_29297	-1.42245	6.29e-05		RLK-Pelle_DLSV	CotAD_63303	-0.707338	0.000446827		RLK-Pelle_LRR-II	CotAD_39917	-1.94144	1.47e-07		RLK-Pelle_CrRLK1L-1	CotAD_75497	0.764321	0.000410972		NEK	CotAD_12909	-5.74845	3.02e-08		RLK-Pelle_LRR-IX	CotAD_13091	1.1004	1.69e-06		RLK-Pelle_LRR-III	CotAD_22332	-3.50463	1.68e-10		RLK-Pelle_LRR-II	CotAD_64544	-2.2723	5.74e-09		RLK-Pelle_DLSV	CotAD_60575	-0.605699	0.00304452		RLK-Pelle_DLSV	CotAD_62120	0.740638	0.000225658
RLK-Pelle_LRR-III	CotAD_18790	-0.807315	0.000262341		RLK-Pelle_DLSV	CotAD_24716	-0.919352	0.000435454		RLK-Pelle_LRR-II	CotAD_64544	-2.57278	1.99e-06		RLK-Pelle_DLSV	CotAD_56715	-0.708194	3.98e-05		NEK	CotAD_20527	4.07836	6.95e-08		RLK-Pelle_LRR-IX	CotAD_53070	1.89263	2.38e-07		RLK-Pelle_LRR-III	CotAD_62511	-2.23996	7.52e-08		RLK-Pelle_LRR-III	CotAD_31330	-3.73817	7.74e-10		RLK-Pelle_Extensin	CotAD_25755	-0.634257	0.00228348		RLK-Pelle_DLSV	CotAD_63303	0.779292	2.3e-05
RLK-Pelle_LRR-III	CotAD_22332	-3.38073	3.14e-06		RLK-Pelle_DLSV	CotAD_21804	-1.57195	1.09e-05		RLK-Pelle_LRR-II	CotAD_33377	-0.899402	0.000296717		RLK-Pelle_DLSV	CotAD_57424	-1.0287	5.46e-05		RLK-Pelle_C-LEC	CotAD_71347	-1.1924	9.49e-05		RLK-Pelle_LRR-IX	CotAD_33520	1.84759	3.93e-06		RLK-Pelle_LRR-III	CotAD_33020	-1.64573	8.85e-06		RLK-Pelle_LRR-III	CotAD_05288	0.933477	0.00038646		RLK-Pelle_Extensin	CotAD_48325	-1.92773	5.34e-05		RLK-Pelle_DLSV	CotAD_55119	-1.17923	9.09e-07
RLK-Pelle_LRR-III	CotAD_62511	-2.50061	1.37e-06		RLK-Pelle_DLSV	CotAD_24719	4.63032	1.15e-06		RLK-Pelle_LRR-III	CotAD_31330	-3.15529	3.58e-08		RLK-Pelle_DLSV	CotAD_24716	-1.04764	3.04e-05		RLK-Pelle_CR4L	CotAD_20956	-0.876263	0.00159761		RLK-Pelle_LRR-V	CotAD_09747	-1.65988	1.49e-05		RLK-Pelle_LRR-IV	CotAD_01210	-3.08764	9.27e-10		RLK-Pelle_LRR-III	CotAD_37346	-2.67005	7.8e-10		RLK-Pelle_L-LEC	CotAD_64462	-2.17129	8.78e-07		RLK-Pelle_DLSV	CotAD_21804	-1.72875	1e-07
RLK-Pelle_LRR-III	CotAD_33020	-1.56293	3.59e-05		RLK-Pelle_DLSV	CotAD_40766	-1.31056	4.77e-05		RLK-Pelle_LRR-III	CotAD_37346	-2.68946	2.01e-07		RLK-Pelle_DLSV	CotAD_55119	-0.762081	4.18e-05		RLK-Pelle_CR4L	CotAD_34155	0.758234	0.00166648		RLK-Pelle_LRR-V	CotAD_68332	1.4638	1.66e-07		RLK-Pelle_LRR-IX	CotAD_30717	1.50215	1.54e-06		RLK-Pelle_LRR-III	CotAD_00934	-3.16692	9.02e-10		RLK-Pelle_L-LEC	CotAD_03390	-1.48225	3.37e-06		RLK-Pelle_DLSV	CotAD_24719	3.64937	4.56e-09
RLK-Pelle_LRR-IV	CotAD_01210	-3.00225	8.22e-06		RLK-Pelle_DLSV	CotAD_70461	-0.840437	3.66e-05		RLK-Pelle_LRR-III	CotAD_00934	-3.75611	6.09e-07		RLK-Pelle_DLSV	CotAD_21804	-1.88794	3.1e-07		RLK-Pelle_CR4L	CotAD_55350	-3.74272	8.46e-09		RLK-Pelle_LRR-V	CotAD_52484	2.41011	3.88e-08		RLK-Pelle_LRR-IX	CotAD_13091	1.14832	1.59e-07		RLK-Pelle_LRR-III	CotAD_59521	-1.2914	0.000242843		RLK-Pelle_LRK10L-2	CotAD_70308	2.65023	0.000572594		RLK-Pelle_DLSV	CotAD_40885	-0.932493	2.3e-05
RLK-Pelle_LRR-IX	CotAD_30717	1.76097	6.51e-07		RLK-Pelle_DLSV	CotAD_34071	-2.32818	8.81e-05		RLK-Pelle_LRR-III	CotAD_59521	-1.8015	3.99e-06		RLK-Pelle_DLSV	CotAD_24719	2.85318	1.19e-08		RLK-Pelle_CR4L	CotAD_34129	1.08455	0.00119814		RLK-Pelle_LRR-V	CotAD_65393	-0.759965	7.79e-05		RLK-Pelle_LRR-IX	CotAD_53070	1.87061	7.71e-09		RLK-Pelle_LRR-III	CotAD_57664	4.29637	6.34e-11		RLK-Pelle_LRR-I-2	CotAD_07112	1.76537	4.17e-05		RLK-Pelle_DLSV	CotAD_67069	-1.50362	1.43e-06
RLK-Pelle_LRR-IX	CotAD_13091	1.02003	4.59e-05		RLK-Pelle_DLSV	CotAD_05723	1.2435	6.69e-05		RLK-Pelle_LRR-III	CotAD_57664	3.73607	1.86e-08		RLK-Pelle_DLSV	CotAD_40766	-0.878552	0.000185971		RLK-Pelle_CrRLK1L-1	CotAD_05174	-0.796326	0.000450822		RLK-Pelle_LRR-V	CotAD_46319	-1.61665	0.000121469		RLK-Pelle_LRR-IX	CotAD_33520	1.88227	1.43e-07		RLK-Pelle_LRR-III	CotAD_37063	0.596264	0.00267872		RLK-Pelle_LRR-I-2	CotAD_27104	1.15886	0.000103396		RLK-Pelle_DLSV	CotAD_05723	0.601671	0.000252634
RLK-Pelle_LRR-IX	CotAD_53070	1.89478	5.48e-08		RLK-Pelle_DLSV	CotAD_62987	-2.60055	5.03e-09		RLK-Pelle_LRR-III	CotAD_23850	-3.26621	1.27e-07		RLK-Pelle_DLSV	CotAD_70461	-1.02728	7.19e-05		RLK-Pelle_CrRLK1L-1	CotAD_49930	2.04682	1.38e-07		RLK-Pelle_LRR-VI-1	CotAD_36271	-1.41139	2.5e-07		RLK-Pelle_LRR-V	CotAD_09747	-1.77479	3.56e-06		RLK-Pelle_LRR-III	CotAD_23850	-4.08253	2.96e-09		RLK-Pelle_LRR-II	CotAD_22753	-3.54883	5.46e-06		RLK-Pelle_DLSV	CotAD_62987	-3.43149	6.85e-10
RLK-Pelle_LRR-IX	CotAD_09317	-0.684687	3.27e-05		RLK-Pelle_DLSV	CotAD_72038	-1.08714	4.96e-05		RLK-Pelle_LRR-III	CotAD_60026	-2.64576	4.3e-06		RLK-Pelle_DLSV	CotAD_34071	-2.5729	5.96e-07		RLK-Pelle_CrRLK1L-1	CotAD_57850	-0.723742	0.00346213		RLK-Pelle_LRR-VI-1	CotAD_74948	-0.657455	0.00146321		RLK-Pelle_LRR-V	CotAD_68332	1.58636	6.77e-08		RLK-Pelle_LRR-III	CotAD_60026	-2.93314	2.37e-09		RLK-Pelle_LRR-II	CotAD_39917	-1.88804	5.93e-05		RLK-Pelle_DLSV	CotAD_60575	-0.609607	0.00105838
RLK-Pelle_LRR-IX	CotAD_33520	1.99183	6.1e-07		RLK-Pelle_Extensin	CotAD_70374	0.65995	0.000392896		RLK-Pelle_LRR-III	CotAD_68984	-2.25947	1.05e-06		RLK-Pelle_DLSV	CotAD_67069	-2.15401	6.15e-08		RLK-Pelle_CrRLK1L-1	CotAD_61451	-1.29746	0.000489511		RLK-Pelle_LRR-VI-2	CotAD_25446	0.971055	7.6e-06		RLK-Pelle_LRR-V	CotAD_52484	2.58224	9.33e-10		RLK-Pelle_LRR-III	CotAD_68984	-1.23529	2.76e-05		RLK-Pelle_LRR-II	CotAD_64544	-2.09577	0.000360029		RLK-Pelle_Extensin	CotAD_25755	-0.812269	7.26e-06
RLK-Pelle_LRR-V	CotAD_09747	-2.45379	1.17e-05		RLK-Pelle_L-LEC	CotAD_64462	-1.07171	0.00282071		RLK-Pelle_LRR-III	CotAD_74134	-1.97819	1.43e-05		RLK-Pelle_DLSV	CotAD_05723	1.00246	0.000408713		RLK-Pelle_CrRLK1L-1	CotAD_75497	0.651463	0.00210044		RLK-Pelle_LRR-VI-2	CotAD_31999	0.62768	0.000890958		RLK-Pelle_LRR-V	CotAD_65393	-1.05206	5.84e-07		RLK-Pelle_LRR-III	CotAD_74134	-1.76992	7.45e-05		RLK-Pelle_LRR-II	CotAD_33377	-0.767474	0.00134695		RLK-Pelle_Extensin	CotAD_48325	-1.63275	8.79e-08
RLK-Pelle_LRR-V	CotAD_68332	1.48378	2.09e-07		RLK-Pelle_L-LEC	CotAD_61445	-0.712771	0.00260075		RLK-Pelle_LRR-III	CotAD_29297	-1.84296	0.000279828		RLK-Pelle_DLSV	CotAD_62987	-3.45873	9.93e-08		RLK-Pelle_DLSV	CotAD_62120	0.942653	0.00780139		RLK-Pelle_LRR-VI-2	CotAD_22343	0.784168	0.00081998		RLK-Pelle_LRR-V	CotAD_46319	-1.20456	1.38e-06		RLK-Pelle_LRR-III	CotAD_29297	-1.64989	1.31e-05		RLK-Pelle_LRR-III	CotAD_31330	-4.3384	1.05e-07		RLK-Pelle_L-LEC	CotAD_64462	-2.33099	1.57e-06
RLK-Pelle_LRR-V	CotAD_52484	2.06174	1.12e-08		RLK-Pelle_LRK10L-2	CotAD_35953	0.711686	2.1e-05		RLK-Pelle_LRR-III	CotAD_22332	-4.46302	1.71e-08		RLK-Pelle_DLSV	CotAD_72038	-0.722666	0.00155584		RLK-Pelle_DLSV	CotAD_57424	-0.958262	0.000626675		RLK-Pelle_LRR-VII-1	CotAD_27936	-1.11412	3.64e-05		RLK-Pelle_LRR-VI-1	CotAD_36271	-1.53648	3.83e-08		RLK-Pelle_LRR-III	CotAD_18790	-1.04223	0.000119062		RLK-Pelle_LRR-III	CotAD_27412	-0.705727	0.000477935		RLK-Pelle_L-LEC	CotAD_18350	0.706699	0.000666654
RLK-Pelle_LRR-V	CotAD_65393	-0.740425	2.23e-05		RLK-Pelle_LRK10L-2	CotAD_70308	4.0431	2.24e-07		RLK-Pelle_LRR-III	CotAD_62511	-3.58336	1.65e-05		RLK-Pelle_DLSV	CotAD_60575	-0.62183	0.00429804		RLK-Pelle_DLSV	CotAD_24716	-1.59251	0.000577421		RLK-Pelle_LRR-VII-2	CotAD_45281	1.47013	3.91e-06		RLK-Pelle_LRR-VI-2	CotAD_25446	2.59894	2.05e-09		RLK-Pelle_LRR-III	CotAD_22332	-4.71126	1.27e-10		RLK-Pelle_LRR-III	CotAD_37346	-3.62428	1.22e-08		RLK-Pelle_L-LEC	CotAD_61445	-0.857417	5.91e-05
RLK-Pelle_LRR-V	CotAD_46319	-2.18629	2.77e-05		RLK-Pelle_LRR-I-1	CotAD_44233	-1.9881	0.000244546		RLK-Pelle_LRR-III	CotAD_33020	-2.3467	3.22e-06		RLK-Pelle_Extensin	CotAD_25755	-0.625643	0.0004416		RLK-Pelle_DLSV	CotAD_55119	-0.868773	0.000280725		RLK-Pelle_LRR-VIII-1	CotAD_33692	-0.929181	0.000114069		RLK-Pelle_LRR-VI-2	CotAD_31999	0.67984	2.48e-05		RLK-Pelle_LRR-III	CotAD_62511	-3.19001	1.1e-08		RLK-Pelle_LRR-III	CotAD_00934	-4.82008	0.000210098		RLK-Pelle_LRK10L-2	CotAD_35953	0.907344	2.32e-05
RLK-Pelle_LRR-VI-1	CotAD_36271	-1.29022	6.51e-07		RLK-Pelle_LRR-II	CotAD_28409	-0.725855	6.14e-05		RLK-Pelle_LRR-IV	CotAD_01210	-4.14134	1.77e-09		RLK-Pelle_Extensin	CotAD_48325	-1.53443	1.42e-06		RLK-Pelle_DLSV	CotAD_21804	-1.6231	0.00538702		RLK-Pelle_LRR-VIII-1	CotAD_24456	0.647182	0.000280373		RLK-Pelle_LRR-VI-2	CotAD_08656	0.641152	2.91e-05		RLK-Pelle_LRR-III	CotAD_33020	-2.10781	8.99e-07		RLK-Pelle_LRR-III	CotAD_33544	-0.782593	0.00113952		RLK-Pelle_LRK10L-2	CotAD_70308	2.08038	0.00110459
RLK-Pelle_LRR-VI-1	CotAD_74948	-0.912135	0.000788299		RLK-Pelle_LRR-II	CotAD_22753	-2.13138	3.37e-06		RLK-Pelle_LRR-IX	CotAD_30717	1.01053	6.68e-06		RLK-Pelle_L-LEC	CotAD_64462	-2.34165	5.54e-08		RLK-Pelle_DLSV	CotAD_24719	3.38568	3.2e-05		RLK-Pelle_LRR-Xa	CotAD_35776	-0.747209	0.000153712		RLK-Pelle_LRR-VI-2	CotAD_22343	0.771633	1.46e-05		RLK-Pelle_LRR-IV	CotAD_01210	-4.74713	2.25e-09		RLK-Pelle_LRR-III	CotAD_59521	-2.77153	1.63e-06		RLK-Pelle_LRR-I-1	CotAD_44233	-1.61677	1.58e-07
RLK-Pelle_LRR-VI-1	CotAD_63477	-0.725278	0.00014047		RLK-Pelle_LRR-II	CotAD_75033	-0.860853	6.91e-06		RLK-Pelle_LRR-IX	CotAD_13091	1.18076	1.6e-05		RLK-Pelle_L-LEC	CotAD_18350	0.752842	0.001031		RLK-Pelle_DLSV	CotAD_40885	-0.634245	0.00321916		RLK-Pelle_LRR-Xa	CotAD_55480	-1.66228	2.33e-06		RLK-Pelle_LRR-VII-1	CotAD_27936	-1.56051	2.62e-07		RLK-Pelle_LRR-IX	CotAD_30717	0.896157	7.36e-05		RLK-Pelle_LRR-III	CotAD_57664	4.06997	6.61e-07		RLK-Pelle_LRR-I-2	CotAD_07112	1.65889	4.94e-08
RLK-Pelle_LRR-VI-2	CotAD_08656	0.867493	0.000139671		RLK-Pelle_LRR-II	CotAD_39917	-0.922333	6.04e-06		RLK-Pelle_LRR-IX	CotAD_53070	1.60805	5.94e-06		RLK-Pelle_LRK10L-2	CotAD_70308	2.05962	7.88e-08		RLK-Pelle_DLSV	CotAD_40766	-0.742582	0.00524687		RLK-Pelle_LRR-Xa	CotAD_10129	0.849038	4.96e-05		RLK-Pelle_LRR-Xa	CotAD_55480	-1.43604	9.1e-07		RLK-Pelle_LRR-IX	CotAD_13091	1.40817	3.74e-07		RLK-Pelle_LRR-III	CotAD_23850	-4.5427	8.23e-07		RLK-Pelle_LRR-I-2	CotAD_27104	1.08589	2.03e-05
RLK-Pelle_LRR-VII-1	CotAD_27936	-0.883451	7.17e-05		RLK-Pelle_LRR-II	CotAD_64544	-2.61334	2.42e-05		RLK-Pelle_LRR-IX	CotAD_11871	-2.83221	1.69e-08		RLK-Pelle_LRR-I-1	CotAD_44233	-2.0317	1.48e-05		RLK-Pelle_DLSV	CotAD_70461	-0.963055	8.35e-05		RLK-Pelle_LRR-Xb-1	CotAD_57105	-1.65964	2.29e-06		RLK-Pelle_LRR-Xa	CotAD_10129	0.929526	3.12e-06		RLK-Pelle_LRR-IX	CotAD_53070	1.98915	1.35e-07		RLK-Pelle_LRR-III	CotAD_60026	-3.572	1.84e-08		RLK-Pelle_LRR-II	CotAD_22753	-3.70841	1.97e-08
RLK-Pelle_LRR-VII-2	CotAD_45281	1.25705	1.52e-05		RLK-Pelle_LRR-II	CotAD_33377	-1.01656	4.18e-05		RLK-Pelle_LRR-IX	CotAD_09317	-1.73632	2.25e-06		RLK-Pelle_LRR-I-2	CotAD_07112	1.1529	2.41e-06		RLK-Pelle_DLSV	CotAD_34071	-2.00086	1.61e-07		RLK-Pelle_LRR-Xb-1	CotAD_19693	-0.824779	5.87e-05		RLK-Pelle_LRR-Xb-1	CotAD_57105	-1.53802	2.26e-06		RLK-Pelle_LRR-IX	CotAD_11871	-2.465	8.36e-09		RLK-Pelle_LRR-III	CotAD_68984	-4.41846	2.97e-05		RLK-Pelle_LRR-II	CotAD_39917	-1.6069	2.24e-07
RLK-Pelle_LRR-VIII-1	CotAD_33692	-1.1581	0.000536258		RLK-Pelle_LRR-III	CotAD_31330	-2.90711	8.5e-07		RLK-Pelle_LRR-IX	CotAD_33520	1.71702	1.76e-05		RLK-Pelle_LRR-I-2	CotAD_27104	0.818416	0.000287388		RLK-Pelle_DLSV	CotAD_67069	-1.62846	2.26e-05		RLK-Pelle_LRR-Xb-1	CotAD_39293	-0.730736	5.96e-05		RLK-Pelle_LRR-Xb-1	CotAD_39293	-1.13554	3.53e-07		RLK-Pelle_LRR-IX	CotAD_09317	-1.13437	5.86e-07		RLK-Pelle_LRR-III	CotAD_74134	-3.32367	2.76e-05		RLK-Pelle_LRR-II	CotAD_64544	-2.7541	4.88e-09
RLK-Pelle_LRR-Xa	CotAD_35776	-0.609957	0.00201729		RLK-Pelle_LRR-III	CotAD_05288	1.87183	1.51e-05		RLK-Pelle_LRR-V	CotAD_09747	-2.80859	1.25e-07		RLK-Pelle_LRR-II	CotAD_22753	-4.29774	3.1e-08		RLK-Pelle_DLSV	CotAD_05723	0.83742	2.82e-05		RLK-Pelle_LRR-XI-1	CotAD_47868	-1.00209	0.000161835		RLK-Pelle_LRR-Xb-1	CotAD_15239	0.744333	0.000353358		RLK-Pelle_LRR-IX	CotAD_33520	2.05088	7.41e-08		RLK-Pelle_LRR-III	CotAD_29297	-2.1265	0.00235892		RLK-Pelle_LRR-II	CotAD_19668	0.626842	8.7e-05
RLK-Pelle_LRR-Xa	CotAD_55480	-2.13476	2.14e-06		RLK-Pelle_LRR-III	CotAD_27412	-0.700394	0.000225199		RLK-Pelle_LRR-V	CotAD_68332	1.23614	3e-06		RLK-Pelle_LRR-II	CotAD_75033	-1.02634	2.27e-06		RLK-Pelle_DLSV	CotAD_62987	-3.42991	4.25e-09		RLK-Pelle_LRR-XI-1	CotAD_03134	-1.11015	0.000518398		RLK-Pelle_LRR-XI-1	CotAD_07539	1.07817	1.07e-05		RLK-Pelle_LRR-V	CotAD_09747	-2.72346	4.13e-08		RLK-Pelle_LRR-III	CotAD_18790	-1.06934	0.000119448		RLK-Pelle_LRR-II	CotAD_33377	-0.810844	4.13e-05
RLK-Pelle_LRR-Xb-1	CotAD_57105	-2.05278	1.61e-05		RLK-Pelle_LRR-III	CotAD_37346	-2.40087	1.57e-07		RLK-Pelle_LRR-V	CotAD_52484	1.58719	2.32e-06		RLK-Pelle_LRR-II	CotAD_39917	-2.15302	1.48e-06		RLK-Pelle_Extensin	CotAD_27978	-0.620919	0.000511899		RLK-Pelle_LRR-XI-1	CotAD_14939	0.743736	0.000100968		RLK-Pelle_LRR-XI-1	CotAD_15853	1.00782	3.15e-05		RLK-Pelle_LRR-V	CotAD_68332	1.65314	2.34e-08		RLK-Pelle_LRR-III	CotAD_22332	-5.27504	1.31e-08		RLK-Pelle_LRR-III	CotAD_31330	-4.45886	5.1e-08
RLK-Pelle_LRR-Xb-1	CotAD_19693	-0.845364	2.78e-05		RLK-Pelle_LRR-III	CotAD_00934	-3.04396	0.000196213		RLK-Pelle_LRR-V	CotAD_65393	-0.976679	1.08e-05		RLK-Pelle_LRR-II	CotAD_64544	-2.16433	7.06e-07		RLK-Pelle_Extensin	CotAD_25755	-0.712112	0.000180616		RLK-Pelle_LRR-XI-1	CotAD_36058	1.09096	0.000623761		RLK-Pelle_LRR-XI-1	CotAD_47868	-0.719341	0.00123395		RLK-Pelle_LRR-V	CotAD_52484	2.58255	5.98e-09		RLK-Pelle_LRR-III	CotAD_62511	-4.27442	6.44e-06		RLK-Pelle_LRR-III	CotAD_05288	-0.850115	9.15e-05
RLK-Pelle_LRR-Xb-1	CotAD_39293	-0.783479	6.97e-06		RLK-Pelle_LRR-III	CotAD_57664	3.3069	2.95e-08		RLK-Pelle_LRR-V	CotAD_46319	-2.88655	1.6e-07		RLK-Pelle_LRR-II	CotAD_33377	-0.842034	7.46e-05		RLK-Pelle_Extensin	CotAD_48325	-1.70337	6.4e-07		RLK-Pelle_LRR-XI-1	CotAD_59386	-1.27115	0.00790764		RLK-Pelle_LRR-XI-1	CotAD_03134	-1.31068	2.69e-06		RLK-Pelle_LRR-V	CotAD_65393	-1.1188	4.17e-07		RLK-Pelle_LRR-III	CotAD_33020	-2.6186	8.79e-07		RLK-Pelle_LRR-III	CotAD_27412	-0.857698	2.48e-05
RLK-Pelle_LRR-XI-1	CotAD_15853	2.123	2.39e-06		RLK-Pelle_LRR-III	CotAD_23850	-1.63737	2.17e-05		RLK-Pelle_LRR-VI-1	CotAD_36271	-2.28025	1.67e-07		RLK-Pelle_LRR-III	CotAD_31330	-3.97763	1.75e-07		RLK-Pelle_L-LEC	CotAD_64462	-2.60631	2.35e-07		RLK-Pelle_LRR-XI-1	CotAD_17222	-0.870991	0.00318714		RLK-Pelle_LRR-XI-1	CotAD_36058	1.82628	9.71e-05		RLK-Pelle_LRR-V	CotAD_46319	-2.75066	2.64e-09		RLK-Pelle_LRR-IV	CotAD_01210	-4.69963	9.85e-07		RLK-Pelle_LRR-III	CotAD_37346	-3.54299	7.74e-10
RLK-Pelle_LRR-XI-1	CotAD_47868	-1.20834	1.34e-05		RLK-Pelle_LRR-III	CotAD_60026	-2.71343	1.24e-05		RLK-Pelle_LRR-VI-1	CotAD_63477	-0.719352	0.000466357		RLK-Pelle_LRR-III	CotAD_37346	-3.51511	9.49e-08		RLK-Pelle_LRK10L-2	CotAD_70308	1.95528	2.65e-07		RLK-Pelle_LRR-XI-1	CotAD_03099	-1.15775	0.000135005		RLK-Pelle_LRR-XI-1	CotAD_03099	-1.51989	8.32e-07		RLK-Pelle_LRR-VI-1	CotAD_36271	-2.89981	6.34e-09		RLK-Pelle_LRR-IX	CotAD_11871	-5.08271	5.63e-05		RLK-Pelle_LRR-III	CotAD_00934	-5.15416	1.27e-09
RLK-Pelle_LRR-XI-1	CotAD_03134	-0.837375	1.63e-05		RLK-Pelle_LRR-III	CotAD_68984	-0.969206	0.0045798		RLK-Pelle_LRR-VI-2	CotAD_25446	2.86518	3.57e-07		RLK-Pelle_LRR-III	CotAD_00934	-4.35729	1.91e-08		RLK-Pelle_LRR-I-1	CotAD_44233	-1.35791	2.49e-05		RLK-Pelle_LRR-XI-1	CotAD_47446	-2.11834	2.14e-06		RLK-Pelle_LRR-XI-1	CotAD_22778	-0.622393	0.000889017		RLK-Pelle_LRR-VI-2	CotAD_25446	3.4284	5.5e-09		RLK-Pelle_LRR-IX	CotAD_09317	-2.54682	2.92e-05		RLK-Pelle_LRR-III	CotAD_33544	-0.622469	0.000536546
RLK-Pelle_LRR-XI-1	CotAD_14939	0.708857	0.00238835		RLK-Pelle_LRR-III	CotAD_74134	-1.11981	0.000532386		RLK-Pelle_LRR-VI-2	CotAD_08656	1.02557	2.48e-05		RLK-Pelle_LRR-III	CotAD_59521	-2.81198	3.24e-07		RLK-Pelle_LRR-I-2	CotAD_07112	1.43569	3.34e-05		RLK-Pelle_LRR-XI-1	CotAD_64056	-1.7733	1.9e-06		RLK-Pelle_LRR-XI-1	CotAD_47446	-2.10114	9.34e-08		RLK-Pelle_LRR-VI-2	CotAD_08656	1.22845	1.47e-06		RLK-Pelle_LRR-V	CotAD_09747	-2.36764	7.27e-06		RLK-Pelle_LRR-III	CotAD_59521	-3.0522	5.71e-09
RLK-Pelle_LRR-XI-1	CotAD_36058	0.95514	8.3e-06		RLK-Pelle_LRR-III	CotAD_18790	-1.38371	0.000266403		RLK-Pelle_LRR-VII-1	CotAD_20164	-1.10643	3.74e-06		RLK-Pelle_LRR-III	CotAD_57664	3.97248	5.44e-09		RLK-Pelle_LRR-I-2	CotAD_27104	0.934098	7.03e-06		RLK-Pelle_LRR-XIV	CotAD_08372	1.9364	5.03e-07		RLK-Pelle_LRR-XI-1	CotAD_64056	-1.75271	3.8e-08		RLK-Pelle_LRR-VI-2	CotAD_22343	0.686602	5.58e-05		RLK-Pelle_LRR-V	CotAD_68332	0.882557	0.00155877		RLK-Pelle_LRR-III	CotAD_57664	4.22258	3.61e-10
RLK-Pelle_LRR-XI-1	CotAD_59386	-0.820034	1.49e-05		RLK-Pelle_LRR-III	CotAD_22332	-4.82093	1.68e-06		RLK-Pelle_LRR-VII-1	CotAD_27936	-2.43734	1.25e-06		RLK-Pelle_LRR-III	CotAD_23850	-3.68706	6.08e-06		RLK-Pelle_LRR-II	CotAD_22753	-4.7962	3.07e-07		RLK-Pelle_LysM	CotAD_35107	-1.08948	5.5e-05		RLK-Pelle_LRR-XI-2	CotAD_01890	0.628002	3.31e-05		RLK-Pelle_LRR-VII-1	CotAD_27936	-1.90773	3.24e-07		RLK-Pelle_LRR-V	CotAD_28859	1.22216	0.00158664		RLK-Pelle_LRR-III	CotAD_37063	-1.05493	1.63e-05
RLK-Pelle_LRR-XI-1	CotAD_71506	-0.929828	0.000345065		RLK-Pelle_LRR-III	CotAD_62511	-3.40748	7.01e-05		RLK-Pelle_LRR-VII-2	CotAD_45281	-0.675242	0.00401527		RLK-Pelle_LRR-III	CotAD_60026	-3.737	1.47e-08		RLK-Pelle_LRR-II	CotAD_75033	-0.813825	0.000179311		RLK-Pelle_PERK-1	CotAD_51210	0.805861	4.75e-05		RLK-Pelle_LRR-XIV	CotAD_08372	1.5465	9.61e-07		RLK-Pelle_LRR-VII-2	CotAD_45281	-1.33409	9.34e-07		RLK-Pelle_LRR-V	CotAD_00860	-1.2654	0.00220585		RLK-Pelle_LRR-III	CotAD_23850	-4.68836	1.87e-09
RLK-Pelle_LRR-XI-1	CotAD_17222	-1.1967	0.000159884		RLK-Pelle_LRR-III	CotAD_33020	-2.15777	8.46e-06		RLK-Pelle_LRR-VIII-1	CotAD_33692	-0.932851	0.000236845		RLK-Pelle_LRR-III	CotAD_68984	-4.20126	9.24e-07		RLK-Pelle_LRR-II	CotAD_39917	-1.63515	5.93e-07		RLK-Pelle_PERK-1	CotAD_51974	1.40262	1.58e-05		RLK-Pelle_LysM	CotAD_65258	0.709828	0.00016379		RLK-Pelle_LRR-VIII-1	CotAD_33692	-0.923908	1.08e-05		RLK-Pelle_LRR-V	CotAD_65393	-1.49898	5.23e-06		RLK-Pelle_LRR-III	CotAD_60026	-4.05794	5.61e-08
RLK-Pelle_LRR-XI-1	CotAD_03099	-1.49788	1.42e-06		RLK-Pelle_LRR-IV	CotAD_01210	-4.05957	6.46e-07		RLK-Pelle_LRR-Xa	CotAD_55480	-3.49079	5.46e-06		RLK-Pelle_LRR-III	CotAD_24428	1.06657	0.000144729		RLK-Pelle_LRR-II	CotAD_64544	-2.86894	2.74e-06		RLK-Pelle_PERK-1	CotAD_21998	-1.09336	5.01e-05		RLK-Pelle_LysM	CotAD_35107	-1.31812	1.15e-06		RLK-Pelle_LRR-Xa	CotAD_55480	-2.60076	3.11e-08		RLK-Pelle_LRR-V	CotAD_04269	0.7369	0.00117914		RLK-Pelle_LRR-III	CotAD_68984	-5.7603	1.05e-09
RLK-Pelle_LRR-XI-1	CotAD_22778	-0.596609	0.003535		RLK-Pelle_LRR-IX	CotAD_30717	1.60221	9.22e-07		RLK-Pelle_LRR-Xb-1	CotAD_57105	-2.23651	8.59e-08		RLK-Pelle_LRR-III	CotAD_74134	-3.24183	3.95e-07		RLK-Pelle_LRR-II	CotAD_33377	-1.04002	0.000194594		RLK-Pelle_PERK-1	CotAD_76343	0.792702	0.00101256		RLK-Pelle_PERK-1	CotAD_51210	0.801509	5.8e-06		RLK-Pelle_LRR-Xa	CotAD_10129	0.811248	5.74e-05		RLK-Pelle_LRR-V	CotAD_46319	-3.33735	0.000126039		RLK-Pelle_LRR-III	CotAD_74134	-2.92628	7.54e-08
RLK-Pelle_LRR-XI-1	CotAD_47446	-2.46682	1.13e-06		RLK-Pelle_LRR-IX	CotAD_13091	1.54474	6.34e-07		RLK-Pelle_LRR-Xb-1	CotAD_39293	-1.41808	1.2e-06		RLK-Pelle_LRR-III	CotAD_29297	-1.91584	0.000780592		RLK-Pelle_LRR-III	CotAD_31330	-3.46942	6.12e-05		RLK-Pelle_PERK-1	CotAD_29268	1.41967	3.28e-06		RLK-Pelle_PERK-1	CotAD_51974	1.50605	5.23e-07		RLK-Pelle_LRR-Xb-1	CotAD_57105	-2.13521	6.82e-08		RLK-Pelle_LRR-VI-1	CotAD_36271	-4.85762	7.55e-07		RLK-Pelle_LRR-III	CotAD_29297	-3.04871	6.45e-06
RLK-Pelle_LRR-XI-1	CotAD_64056	-1.66889	2.45e-06		RLK-Pelle_LRR-IX	CotAD_53070	1.92831	1.38e-05		RLK-Pelle_LRR-Xb-1	CotAD_15239	1.49306	3.76e-07		RLK-Pelle_LRR-III	CotAD_18790	-1.20922	6.3e-05		RLK-Pelle_LRR-III	CotAD_05288	-0.769134	0.000215906		RLK-Pelle_RKF3	CotAD_12945	1.30107	2.37e-05		RLK-Pelle_PERK-1	CotAD_21998	-1.10929	1.05e-06		RLK-Pelle_LRR-Xb-1	CotAD_39293	-1.62364	3.43e-08		RLK-Pelle_LRR-VI-1	CotAD_74948	-1.16248	0.00323522		RLK-Pelle_LRR-III	CotAD_18790	-0.771284	1.21e-05
RLK-Pelle_LRR-XI-2	CotAD_01890	0.592287	0.000828686		RLK-Pelle_LRR-IX	CotAD_11871	-1.02942	3.06e-05		RLK-Pelle_LRR-XI-1	CotAD_07539	2.08259	9.4e-06		RLK-Pelle_LRR-III	CotAD_22332	-5.86341	1.17e-09		RLK-Pelle_LRR-III	CotAD_27412	-0.893145	5.97e-06		RLK-Pelle_RLCK-II	CotAD_60213	1.51487	2.43e-07		RLK-Pelle_PERK-1	CotAD_76343	0.654813	0.000523773		RLK-Pelle_LRR-Xb-1	CotAD_15239	0.748457	0.000114769		RLK-Pelle_LRR-VI-2	CotAD_25446	2.13802	0.00113555		RLK-Pelle_LRR-III	CotAD_22332	-5.41194	7.82e-10
RLK-Pelle_LRR-XII-1	CotAD_56975	1.52574	7.41e-05		RLK-Pelle_LRR-IX	CotAD_09317	-0.90851	0.00138696		RLK-Pelle_LRR-XI-1	CotAD_11446	-0.595445	0.000447005		RLK-Pelle_LRR-III	CotAD_62511	-4.69693	4.48e-09		RLK-Pelle_LRR-III	CotAD_37346	-3.67028	8.41e-09		RLK-Pelle_RLCK-IV	CotAD_26234	-1.39616	0.000150795		RLK-Pelle_PERK-1	CotAD_29268	1.44407	1.09e-06		RLK-Pelle_LRR-XI-1	CotAD_07539	1.77474	1.04e-07		RLK-Pelle_LRR-VI-2	CotAD_05661	1.38231	1.22e-05		RLK-Pelle_LRR-III	CotAD_62511	-3.70712	2.57e-10
RLK-Pelle_LRR-XIV	CotAD_08372	1.73099	1.04e-06		RLK-Pelle_LRR-IX	CotAD_33520	2.11066	2.68e-05		RLK-Pelle_LRR-XI-1	CotAD_15853	1.73123	8.5e-06		RLK-Pelle_LRR-III	CotAD_33020	-2.55099	6.02e-07		RLK-Pelle_LRR-III	CotAD_00934	-5.22226	2.15e-08		RLK-Pelle_RLCK-IXa	CotAD_17334	-1.11024	0.000125069		RLK-Pelle_PERK-1	CotAD_30291	-0.60838	0.000308231		RLK-Pelle_LRR-XI-1	CotAD_11446	-0.674016	0.000197705		RLK-Pelle_LRR-VI-2	CotAD_08656	5.95847	5.17e-10		RLK-Pelle_LRR-III	CotAD_33020	-2.63949	1.86e-07
RLK-Pelle_LysM	CotAD_35107	-0.84039	1.06e-05		RLK-Pelle_LRR-V	CotAD_09747	-2.7385	7.57e-06		RLK-Pelle_LRR-XI-1	CotAD_47868	-1.07898	0.000106377		RLK-Pelle_LRR-IV	CotAD_01210	-5.00878	1.56e-07		RLK-Pelle_LRR-III	CotAD_59521	-3.05014	2.79e-07		RLK-Pelle_RLCK-IXa	CotAD_71923	4.52274	1.68e-09		RLK-Pelle_RKF3	CotAD_12945	0.971153	1.84e-05		RLK-Pelle_LRR-XI-1	CotAD_47868	-1.4122	4.54e-06		RLK-Pelle_LRR-VII-1	CotAD_20164	-3.71387	0.000659264		RLK-Pelle_LRR-IV	CotAD_01210	-5.00896	1.57e-09
RLK-Pelle_PERK-1	CotAD_51210	0.865147	7.52e-06		RLK-Pelle_LRR-V	CotAD_68332	1.4761	5.91e-06		RLK-Pelle_LRR-XI-1	CotAD_03134	-1.59	1.07e-06		RLK-Pelle_LRR-IX	CotAD_30717	-0.681551	0.000127611		RLK-Pelle_LRR-III	CotAD_57664	3.92225	6.1e-10		RLK-Pelle_RLCK-IXa	CotAD_10084	2.17653	2.27e-07		RLK-Pelle_RLCK-II	CotAD_60213	1.28598	2.34e-07		RLK-Pelle_LRR-XI-1	CotAD_03134	-1.74106	9.43e-07		RLK-Pelle_LRR-VII-1	CotAD_27936	-3.26292	4.45e-08		RLK-Pelle_LRR-IX	CotAD_11871	-5.37326	1.47e-10
RLK-Pelle_PERK-1	CotAD_51974	0.908578	2.56e-05		RLK-Pelle_LRR-V	CotAD_52484	1.84831	1.64e-06		RLK-Pelle_LRR-XI-1	CotAD_36058	2.5953	2.82e-06		RLK-Pelle_LRR-IX	CotAD_13091	0.636477	0.00279111		RLK-Pelle_LRR-III	CotAD_37063	-0.865233	1.42e-05		RLK-Pelle_RLCK-IXb	CotAD_57845	0.842525	6.68e-05		RLK-Pelle_RLCK-IV	CotAD_26234	-0.794119	1.28e-05		RLK-Pelle_LRR-XI-1	CotAD_36058	2.1747	3.12e-07		RLK-Pelle_LRR-VII-2	CotAD_45281	-1.94987	5.06e-07		RLK-Pelle_LRR-IX	CotAD_09317	-3.00524	2.44e-09
RLK-Pelle_PERK-1	CotAD_21998	-1.39418	2.95e-05		RLK-Pelle_LRR-V	CotAD_65393	-0.917235	0.000328979		RLK-Pelle_LRR-XI-1	CotAD_59386	0.588242	0.000295935		RLK-Pelle_LRR-IX	CotAD_11871	-5.49325	5.45e-08		RLK-Pelle_LRR-III	CotAD_23850	-2.77943	1.26e-06		RLK-Pelle_RLCK-IXb	CotAD_69756	-1.07009	1.6e-05		RLK-Pelle_RLCK-IXa	CotAD_17334	-1.16363	6.67e-05		RLK-Pelle_LRR-XI-1	CotAD_59386	0.765415	2.5e-05		RLK-Pelle_LRR-Xa	CotAD_55480	-2.58685	8.93e-06		RLK-Pelle_LRR-V	CotAD_09747	-2.41664	8.14e-08
RLK-Pelle_PERK-1	CotAD_76343	0.747786	2.75e-05		RLK-Pelle_LRR-V	CotAD_04269	0.616402	0.000424139		RLK-Pelle_LRR-XI-1	CotAD_17222	-0.986397	0.000119148		RLK-Pelle_LRR-IX	CotAD_09317	-2.52343	2.17e-05		RLK-Pelle_LRR-III	CotAD_60026	-3.84765	2.54e-08		RLK-Pelle_RLCK-V	CotAD_36591	0.675207	0.000386734		RLK-Pelle_RLCK-IXa	CotAD_71923	4.00326	6.82e-11		RLK-Pelle_LRR-XI-1	CotAD_17222	-1.18196	1.39e-06		RLK-Pelle_LRR-Xa	CotAD_47651	1.46784	3.87e-05		RLK-Pelle_LRR-V	CotAD_68332	1.14944	8.91e-07
RLK-Pelle_PERK-1	CotAD_29268	1.81141	2.2e-06		RLK-Pelle_LRR-V	CotAD_46319	-2.60307	0.000193249		RLK-Pelle_LRR-XI-1	CotAD_03099	-2.03983	9.12e-07		RLK-Pelle_LRR-V	CotAD_09747	-2.7784	2.96e-07		RLK-Pelle_LRR-III	CotAD_68984	-5.1994	5.26e-10		RLK-Pelle_RLCK-V	CotAD_53338	1.83138	1.52e-07		RLK-Pelle_RLCK-IXa	CotAD_10084	1.93457	5.82e-08		RLK-Pelle_LRR-XI-1	CotAD_03099	-1.30809	3.15e-05		RLK-Pelle_LRR-Xa	CotAD_25005	0.604577	0.00901683		RLK-Pelle_LRR-V	CotAD_52484	0.755317	0.000217631
RLK-Pelle_RKF3	CotAD_12945	1.2505	1.19e-05		RLK-Pelle_LRR-VI-1	CotAD_36271	-1.75989	2.96e-06		RLK-Pelle_LRR-XI-1	CotAD_47446	-3.58465	2.23e-06		RLK-Pelle_LRR-V	CotAD_68332	0.633969	0.000113517		RLK-Pelle_LRR-III	CotAD_74134	-2.97042	4.77e-07		RLK-Pelle_RLCK-VI	CotAD_27121	0.84727	0.000576848		RLK-Pelle_RLCK-IXb	CotAD_57845	0.635777	8.42e-05		RLK-Pelle_LRR-XI-1	CotAD_47446	-3.32104	2.13e-08		RLK-Pelle_LRR-Xb-1	CotAD_57105	-1.83389	3.43e-05		RLK-Pelle_LRR-V	CotAD_28859	1.52762	0.00073136
RLK-Pelle_RLCK-II	CotAD_60213	0.845527	0.000254224		RLK-Pelle_LRR-VI-1	CotAD_63477	-1.03703	3.59e-05		RLK-Pelle_LRR-XI-1	CotAD_64056	-1.63801	4.06e-07		RLK-Pelle_LRR-V	CotAD_00860	-1.57687	1.62e-05		RLK-Pelle_LRR-III	CotAD_29297	-2.04278	3.75e-05		RLK-Pelle_RLCK-VI	CotAD_70133	-1.45	1.12e-05		RLK-Pelle_RLCK-IXb	CotAD_69756	-0.967127	6.43e-06		RLK-Pelle_LRR-XI-1	CotAD_64056	-1.80728	7.85e-07		RLK-Pelle_LRR-Xb-1	CotAD_19693	-0.586255	0.00617527		RLK-Pelle_LRR-V	CotAD_00860	-1.93831	1.17e-07
RLK-Pelle_RLCK-IV	CotAD_26234	-1.57079	0.000183779		RLK-Pelle_LRR-VI-2	CotAD_25446	2.39364	1.94e-05		RLK-Pelle_LRR-XI-1	CotAD_00656	-0.69669	0.00202872		RLK-Pelle_LRR-V	CotAD_65393	-1.35317	5.54e-06		RLK-Pelle_LRR-III	CotAD_18790	-1.56291	0.0010033		RLK-Pelle_RLCK-VI	CotAD_53175	-0.798877	4.37e-05		RLK-Pelle_RLCK-V	CotAD_36591	1.24345	9.71e-07		RLK-Pelle_LRR-XI-1	CotAD_00656	-0.617744	3.9e-05		RLK-Pelle_LRR-Xb-1	CotAD_39293	-2.90026	2.43e-06		RLK-Pelle_LRR-V	CotAD_65393	-1.49125	2.44e-07
RLK-Pelle_RLCK-IXa	CotAD_17334	-0.833836	0.000161806		RLK-Pelle_LRR-VI-2	CotAD_31999	1.41191	7.72e-06		RLK-Pelle_LRR-XI-2	CotAD_31665	2.00342	1.08e-05		RLK-Pelle_LRR-V	CotAD_46319	-3.38336	3.98e-06		RLK-Pelle_LRR-III	CotAD_22332	-5.96622	2.8e-08		RLK-Pelle_RLCK-VIIa-1	CotAD_04614	-1.44185	1.84e-06		RLK-Pelle_RLCK-V	CotAD_53338	1.96015	8.17e-09		RLK-Pelle_LRR-XI-2	CotAD_31665	1.66459	2.86e-06		RLK-Pelle_LRR-Xb-1	CotAD_15239	2.20733	0.000376139		RLK-Pelle_LRR-V	CotAD_04269	0.855386	0.000227899
RLK-Pelle_RLCK-IXa	CotAD_71923	4.73483	7.6e-09		RLK-Pelle_LRR-VI-2	CotAD_08656	1.18471	2.79e-05		RLK-Pelle_LRR-XI-2	CotAD_01890	1.5994	1.44e-06		RLK-Pelle_LRR-VI-1	CotAD_36271	-4.35134	1.54e-09		RLK-Pelle_LRR-III	CotAD_62511	-4.84798	2.77e-08		RLK-Pelle_RLCK-VIIa-2	CotAD_66477	-1.74797	1.34e-05		RLK-Pelle_RLCK-V	CotAD_31754	-0.774917	0.000154055		RLK-Pelle_LRR-XI-2	CotAD_01890	1.04424	3.62e-06		RLK-Pelle_LRR-XI-1	CotAD_07539	3.17685	7.86e-07		RLK-Pelle_LRR-V	CotAD_46319	-3.57887	5.56e-08
RLK-Pelle_RLCK-IXa	CotAD_10084	2.39553	3.73e-07		RLK-Pelle_LRR-VI-2	CotAD_22343	1.01066	0.000528752		RLK-Pelle_LRR-XII-1	CotAD_37359	3.02922	4.56e-07		RLK-Pelle_LRR-VI-1	CotAD_74948	-1.54752	2.68e-05		RLK-Pelle_LRR-III	CotAD_33020	-2.65167	4.62e-07		RLK-Pelle_RLCK-VIIa-2	CotAD_70195	0.906806	0.00356545		RLK-Pelle_RLCK-VI	CotAD_27121	0.967498	3.91e-06		RLK-Pelle_LRR-XII-1	CotAD_37359	2.12667	3.9e-07		RLK-Pelle_LRR-XI-1	CotAD_47868	-0.931994	0.000788814		RLK-Pelle_LRR-VI-1	CotAD_36271	-5.35476	4.82e-10
RLK-Pelle_RLCK-IXb	CotAD_57845	0.742323	0.000378348		RLK-Pelle_LRR-VII-1	CotAD_20164	-0.644605	0.000614922		RLK-Pelle_LRR-XII-1	CotAD_56975	1.37432	6.94e-05		RLK-Pelle_LRR-VI-1	CotAD_63477	-0.973858	0.000121406		RLK-Pelle_LRR-IV	CotAD_01210	-5.17579	6.13e-09		RLK-Pelle_RLCK-VIIa-2	CotAD_74063	-0.928423	2.73e-05		RLK-Pelle_RLCK-VI	CotAD_64733	-1.33167	7.55e-07		RLK-Pelle_LRR-XIV	CotAD_08372	0.612675	0.00862728		RLK-Pelle_LRR-XI-1	CotAD_03134	-1.20558	0.00235655		RLK-Pelle_LRR-VI-1	CotAD_74948	-2.03544	2.85e-08
RLK-Pelle_RLCK-IXb	CotAD_69756	-1.27414	5.96e-06		RLK-Pelle_LRR-VII-1	CotAD_27936	-2.12242	1.24e-06		RLK-Pelle_LysM	CotAD_65258	0.622033	0.000120245		RLK-Pelle_LRR-VI-2	CotAD_25446	2.7317	7.69e-06		RLK-Pelle_LRR-IX	CotAD_11871	-5.20094	1.55e-08		RLK-Pelle_RLCK-VIIa-2	CotAD_16227	-0.637839	0.0027143		RLK-Pelle_RLCK-VIIa-1	CotAD_04614	-1.41512	2.63e-07		RLK-Pelle_LysM	CotAD_65258	0.840542	8.42e-05		RLK-Pelle_LRR-XI-1	CotAD_36058	2.91261	0.000105807		RLK-Pelle_LRR-VI-1	CotAD_63477	-0.73119	0.000522469
RLK-Pelle_RLCK-V	CotAD_36591	0.605042	0.000590729		RLK-Pelle_LRR-VIII-1	CotAD_33692	-1.50198	6.19e-05		RLK-Pelle_LysM	CotAD_35107	-1.28705	1.52e-05		RLK-Pelle_LRR-VI-2	CotAD_05661	2.29827	1.78e-07		RLK-Pelle_LRR-IX	CotAD_09317	-3.0182	6.9e-08		RLK-Pelle_RLCK-VIIa-2	CotAD_65513	1.00469	4.74e-06		RLK-Pelle_RLCK-VIIa-2	CotAD_03375	0.691016	0.000205001		RLK-Pelle_LysM	CotAD_35107	-1.49434	3.48e-05		RLK-Pelle_LRR-XI-1	CotAD_59386	-3.02199	0.0015516		RLK-Pelle_LRR-VI-2	CotAD_25446	1.70913	1.59e-06
RLK-Pelle_RLCK-V	CotAD_53338	1.43109	2.6e-07		RLK-Pelle_LRR-Xa	CotAD_55480	-2.74021	7.75e-05		RLK-Pelle_PERK-1	CotAD_51210	0.826153	0.000118816		RLK-Pelle_LRR-VI-2	CotAD_31999	0.757491	0.00128364		RLK-Pelle_LRR-V	CotAD_09747	-2.79691	2.24e-08		RLK-Pelle_RLCK-VIIa-2	CotAD_51526	-2.03847	1.06e-05		RLK-Pelle_RLCK-VIIa-2	CotAD_40205	0.599604	0.0013369		RLK-Pelle_PERK-1	CotAD_51210	1.34933	1.58e-07		RLK-Pelle_LRR-XI-1	CotAD_17222	-1.13122	0.00654252		RLK-Pelle_LRR-VI-2	CotAD_05661	1.68227	1.75e-07
RLK-Pelle_RLCK-VI	CotAD_27121	0.731684	0.000533277		RLK-Pelle_LRR-Xb-1	CotAD_57105	-2.36475	1.7e-06		RLK-Pelle_PERK-1	CotAD_09325	-0.771167	3.83e-05		RLK-Pelle_LRR-VI-2	CotAD_08656	6.27442	3.7e-11		RLK-Pelle_LRR-V	CotAD_28859	1.42587	0.000300013		RLK-Pelle_RLCK-VIIa-2	CotAD_09512	-2.71572	2.47e-08		RLK-Pelle_RLCK-VIIa-2	CotAD_66477	-1.66209	1.68e-07		RLK-Pelle_PERK-1	CotAD_09325	-0.875041	5.12e-05		RLK-Pelle_LRR-XI-1	CotAD_03099	-0.695636	0.00624208		RLK-Pelle_LRR-VI-2	CotAD_08656	6.38985	4.61e-12
RLK-Pelle_RLCK-VI	CotAD_64733	-0.622668	0.00521534		RLK-Pelle_LRR-Xb-1	CotAD_19693	-0.644904	0.000349705		RLK-Pelle_PERK-1	CotAD_51974	0.975627	1.54e-05		RLK-Pelle_LRR-VII-1	CotAD_20164	-2.77379	5e-05		RLK-Pelle_LRR-V	CotAD_00860	-1.94375	1.64e-05		RLK-Pelle_RLCK-VIIa-2	CotAD_04639	-2.53691	3.95e-06		RLK-Pelle_RLCK-VIIa-2	CotAD_74063	-0.876231	7.51e-06		RLK-Pelle_PERK-1	CotAD_51974	1.50909	1.47e-07		RLK-Pelle_LRR-XI-1	CotAD_47446	-4.72369	5.5e-08		RLK-Pelle_LRR-VII-1	CotAD_20164	-3.43611	1.55e-09
RLK-Pelle_RLCK-VI	CotAD_70133	-2.17304	0.000114604		RLK-Pelle_LRR-Xb-1	CotAD_39293	-1.18447	1.27e-06		RLK-Pelle_PERK-1	CotAD_21998	-1.50872	1.52e-06		RLK-Pelle_LRR-VII-1	CotAD_27936	-3.6394	5.32e-09		RLK-Pelle_LRR-V	CotAD_65393	-1.36001	4.4e-05		RLK-Pelle_RLCK-VIIa-2	CotAD_06790	-1.88795	8.54e-07		RLK-Pelle_RLCK-VIIa-2	CotAD_65513	1.24126	1.13e-07		RLK-Pelle_PERK-1	CotAD_21998	-1.41056	6.87e-07		RLK-Pelle_LRR-XI-1	CotAD_64056	-1.86059	0.000146171		RLK-Pelle_LRR-VII-1	CotAD_27936	-3.83271	9.84e-10
RLK-Pelle_RLCK-VI	CotAD_53175	-1.13326	1.99e-05		RLK-Pelle_LRR-Xb-1	CotAD_15239	0.903184	0.000528183		RLK-Pelle_PERK-1	CotAD_29268	1.88376	3e-07		RLK-Pelle_LRR-VII-2	CotAD_45281	-2.4724	3.17e-08		RLK-Pelle_LRR-V	CotAD_04269	1.00976	5.09e-05		RLK-Pelle_RLCK-VIIa-2	CotAD_26427	-1.05557	9.01e-06		RLK-Pelle_RLCK-VIIa-2	CotAD_51526	-2.0571	3.31e-09		RLK-Pelle_PERK-1	CotAD_76343	1.07767	0.000251913		RLK-Pelle_LRR-XI-2	CotAD_01890	1.19632	0.000207788		RLK-Pelle_LRR-VII-2	CotAD_45281	-2.05435	2.81e-08
RLK-Pelle_RLCK-VIIa-1	CotAD_04614	-1.82725	0.000136504		RLK-Pelle_LRR-XI-1	CotAD_07539	1.18477	0.000296354		RLK-Pelle_PERK-1	CotAD_30291	-0.599243	0.000537866		RLK-Pelle_LRR-VIII-1	CotAD_33692	-1.40685	1.02e-05		RLK-Pelle_LRR-V	CotAD_46319	-3.70103	5.77e-09		RLK-Pelle_RLCK-VIIa-2	CotAD_09513	-0.7646	4.85e-05		RLK-Pelle_RLCK-VIIa-2	CotAD_09512	-2.76025	1.17e-09		RLK-Pelle_PERK-1	CotAD_29268	1.98041	1.94e-07		RLK-Pelle_LRR-XIV	CotAD_08372	-1.7257	9.94e-05		RLK-Pelle_LRR-Xa	CotAD_55480	-3.00567	3.95e-08
RLK-Pelle_RLCK-VIIa-2	CotAD_66477	-1.97594	2.46e-05		RLK-Pelle_LRR-XI-1	CotAD_15853	1.92308	7.55e-05		RLK-Pelle_RKF3	CotAD_12945	0.630157	0.000354402		RLK-Pelle_LRR-Xa	CotAD_55480	-4.47595	1.78e-06		RLK-Pelle_LRR-VI-1	CotAD_36271	-5.25349	4.95e-10		RLK-Pelle_RLCK-VIII	CotAD_25783	0.626372	0.00101034		RLK-Pelle_RLCK-VIIa-2	CotAD_04639	-2.05765	1.04e-07		RLK-Pelle_PERK-1	CotAD_30291	-0.654103	2.55e-05		RLK-Pelle_LysM	CotAD_35107	-1.97009	5.59e-06		RLK-Pelle_LRR-Xa	CotAD_47651	1.49929	1.57e-07
RLK-Pelle_RLCK-VIIa-2	CotAD_74063	-1.11847	3.21e-06		RLK-Pelle_LRR-XI-1	CotAD_47868	-1.15442	0.00250131		RLK-Pelle_RLCK-II	CotAD_60213	1.22591	4.14e-06		RLK-Pelle_LRR-Xa	CotAD_47651	1.2284	1.85e-06		RLK-Pelle_LRR-VI-1	CotAD_74948	-2.60953	1.21e-05		RLK-Pelle_RLCK-VIII	CotAD_38702	-0.709143	0.00112069		RLK-Pelle_RLCK-VIIa-2	CotAD_06790	-2.2916	3.31e-09		RLK-Pelle_RLCK-II	CotAD_60213	1.63266	4.34e-07		RLK-Pelle_PERK-1	CotAD_51210	1.60532	4.57e-06		RLK-Pelle_LRR-Xb-1	CotAD_57105	-1.9039	9.29e-08
RLK-Pelle_RLCK-VIIa-2	CotAD_16227	-0.687391	6.86e-05		RLK-Pelle_LRR-XI-1	CotAD_03134	-1.3373	0.00220333		RLK-Pelle_RLCK-IV	CotAD_26234	-1.25445	4.37e-05		RLK-Pelle_LRR-Xb-1	CotAD_57105	-2.72631	4.97e-09		RLK-Pelle_LRR-VI-1	CotAD_63477	-1.1243	2.65e-05		RLK-Pelle_RLCK-X	CotAD_44559	2.75765	1.12e-08		RLK-Pelle_RLCK-VIIa-2	CotAD_26427	-1.33302	4.45e-06		RLK-Pelle_RLCK-IV	CotAD_26234	-1.28991	3.41e-07		RLK-Pelle_PERK-1	CotAD_09325	-1.77948	7.19e-06		RLK-Pelle_LRR-Xb-1	CotAD_39293	-4.14072	8.78e-10
RLK-Pelle_RLCK-VIIa-2	CotAD_65513	0.642756	2.82e-05		RLK-Pelle_LRR-XI-1	CotAD_14939	0.6876	0.00319104		RLK-Pelle_RLCK-IXa	CotAD_17334	-1.09512	2.64e-06		RLK-Pelle_LRR-Xb-1	CotAD_19693	-1.03539	1.32e-05		RLK-Pelle_LRR-VI-2	CotAD_25446	1.23881	9.02e-05		RLK-Pelle_RLCK-XI	CotAD_01498	-0.965992	0.00122813		RLK-Pelle_RLCK-VIIa-2	CotAD_16641	0.613203	0.000895047		RLK-Pelle_RLCK-IXa	CotAD_17334	-1.2167	6.8e-05		RLK-Pelle_PERK-1	CotAD_51974	1.06474	0.00626842		RLK-Pelle_LRR-Xb-1	CotAD_15239	2.35882	1.9e-07
RLK-Pelle_RLCK-VIIa-2	CotAD_51526	-2.46893	7.27e-07		RLK-Pelle_LRR-XI-1	CotAD_36058	1.70001	0.000970191		RLK-Pelle_RLCK-IXa	CotAD_71923	2.41345	5.74e-07		RLK-Pelle_LRR-Xb-1	CotAD_39293	-3.60284	1.11e-07		RLK-Pelle_LRR-VI-2	CotAD_05661	2.1525	8.9e-08		RLK-Pelle_RLCK-XII-1	CotAD_18490	-1.49854	9.94e-05		RLK-Pelle_RLCK-VIIa-2	CotAD_18756	1.29272	1.75e-07		RLK-Pelle_RLCK-IXa	CotAD_71923	2.64388	3.63e-09		RLK-Pelle_PERK-1	CotAD_29268	3.70297	5.93e-07		RLK-Pelle_LRR-Xb-1	CotAD_69129	-0.824014	0.000619171
RLK-Pelle_RLCK-VIIa-2	CotAD_09512	-2.69173	2.66e-06		RLK-Pelle_LRR-XI-1	CotAD_03099	-1.99992	0.000239321		RLK-Pelle_RLCK-IXa	CotAD_10084	1.39694	2.01e-06		RLK-Pelle_LRR-Xb-1	CotAD_15239	1.05129	0.00010308		RLK-Pelle_LRR-VI-2	CotAD_31999	0.589301	0.00158269		RLK-Pelle_RLCK-XII-1	CotAD_64527	1.72441	2.47e-07		RLK-Pelle_RLCK-VIII	CotAD_25783	0.902695	5.16e-05		RLK-Pelle_RLCK-IXa	CotAD_10084	1.91595	9.88e-08		RLK-Pelle_PERK-1	CotAD_30291	-0.96007	0.000659764		RLK-Pelle_LRR-XI-1	CotAD_07539	2.48016	1.78e-08
RLK-Pelle_RLCK-VIIa-2	CotAD_04639	-2.79387	2.04e-05		RLK-Pelle_LRR-XI-1	CotAD_22778	-1.00847	0.000325869		RLK-Pelle_RLCK-IXb	CotAD_69756	-1.21333	2.89e-06		RLK-Pelle_LRR-XI-1	CotAD_07539	2.396	5.5e-06		RLK-Pelle_LRR-VI-2	CotAD_08656	6.62997	6.67e-11		RLK-Pelle_RLCK-XV	CotAD_01449	1.77733	9.59e-08		RLK-Pelle_RLCK-VIII	CotAD_38702	-1.3096	9.06e-06		RLK-Pelle_RLCK-IXb	CotAD_57845	0.587139	0.000177055		RLK-Pelle_RLCK-II	CotAD_60213	0.864953	0.000118478		RLK-Pelle_LRR-XI-1	CotAD_11446	-0.655668	0.00123411
RLK-Pelle_RLCK-VIIa-2	CotAD_06790	-2.11207	2.64e-05		RLK-Pelle_LRR-XI-1	CotAD_47446	-3.041	1.75e-05		RLK-Pelle_RLCK-V	CotAD_29600	-0.834648	0.000378118		RLK-Pelle_LRR-XI-1	CotAD_11446	-1.2148	3.35e-05		RLK-Pelle_LRR-VII-1	CotAD_20164	-3.55445	1.89e-08		RLK-Pelle_RLCK-XV	CotAD_49168	0.901926	4.03e-05		RLK-Pelle_RLCK-X	CotAD_44559	2.11987	3.79e-08		RLK-Pelle_RLCK-IXb	CotAD_69756	-1.54543	6.63e-08		RLK-Pelle_RLCK-IV	CotAD_26234	-0.738486	0.00104199		RLK-Pelle_LRR-XI-1	CotAD_15853	1.42002	0.0018265
RLK-Pelle_RLCK-VIIa-2	CotAD_26427	-1.55442	1.84e-06		RLK-Pelle_LRR-XI-1	CotAD_64056	-2.19339	5.92e-07		RLK-Pelle_RLCK-V	CotAD_36591	0.962461	0.000589462		RLK-Pelle_LRR-XI-1	CotAD_47868	-1.57426	1.97e-05		RLK-Pelle_LRR-VII-1	CotAD_27936	-3.26576	9.03e-09		RLK-Pelle_RLCK-XVI	CotAD_01663	0.825113	0.000865766		RLK-Pelle_RLCK-XII-1	CotAD_18490	-1.25331	1.75e-06		RLK-Pelle_RLCK-V	CotAD_29600	-0.677222	0.000179552		RLK-Pelle_RLCK-IXa	CotAD_17334	-1.28393	0.000746078		RLK-Pelle_LRR-XI-1	CotAD_47868	-1.30732	2.32e-05
RLK-Pelle_RLCK-VIIa-2	CotAD_09513	-1.04916	2.1e-05		RLK-Pelle_LRR-XI-2	CotAD_31665	0.978757	0.00302473		RLK-Pelle_RLCK-V	CotAD_56361	-1.04555	4.27e-06		RLK-Pelle_LRR-XI-1	CotAD_03134	-1.97077	0.000283334		RLK-Pelle_LRR-VII-2	CotAD_45281	-2.5362	3.32e-07		RLK-Pelle_SD-2b	CotAD_53902	-0.775452	0.000154788		RLK-Pelle_RLCK-XII-1	CotAD_42360	0.648543	6.4e-05		RLK-Pelle_RLCK-V	CotAD_36591	1.50296	1.94e-07		RLK-Pelle_RLCK-IXa	CotAD_10084	1.41722	1.12e-05		RLK-Pelle_LRR-XI-1	CotAD_03134	-2.82513	2.26e-07
RLK-Pelle_RLCK-VIIa-2	CotAD_23042	-0.62104	0.000194307		RLK-Pelle_LRR-XI-2	CotAD_01890	1.0268	2.31e-05		RLK-Pelle_RLCK-V	CotAD_53338	1.709	5.39e-07		RLK-Pelle_LRR-XI-1	CotAD_14939	0.841498	0.000487854		RLK-Pelle_LRR-VIII-1	CotAD_33692	-0.867543	0.00112885		RLK-Pelle_SD-2b	CotAD_28570	1.12489	1.12e-05		RLK-Pelle_RLCK-XII-1	CotAD_64527	0.626046	9.36e-05		RLK-Pelle_RLCK-V	CotAD_53338	2.34113	8.87e-10		RLK-Pelle_RLCK-IXb	CotAD_57845	0.64156	0.000489279		RLK-Pelle_LRR-XI-1	CotAD_14939	0.835158	3.18e-05
RLK-Pelle_RLCK-VIII	CotAD_25783	0.772133	7.39e-05		RLK-Pelle_LRR-XII-1	CotAD_37359	1.96353	0.000118149		RLK-Pelle_RLCK-V	CotAD_35157	-0.968164	2.04e-05		RLK-Pelle_LRR-XI-1	CotAD_36058	2.7169	4.35e-06		RLK-Pelle_LRR-Xa	CotAD_35776	0.879317	7.66e-05		RLK-Pelle_SD-2b	CotAD_00134	0.71853	0.000461239		RLK-Pelle_RLCK-XV	CotAD_01449	1.96998	1.04e-08		RLK-Pelle_RLCK-V	CotAD_31754	-1.37626	0.000142316		RLK-Pelle_RLCK-V	CotAD_29600	-1.20207	0.00720769		RLK-Pelle_LRR-XI-1	CotAD_36058	2.38689	1.48e-06
RLK-Pelle_RLCK-X	CotAD_44559	2.73495	2.99e-07		RLK-Pelle_LRR-XII-1	CotAD_56975	1.73267	5.7e-05		RLK-Pelle_RLCK-VI	CotAD_27121	0.875817	8.42e-05		RLK-Pelle_LRR-XI-1	CotAD_59386	-1.64319	9.37e-05		RLK-Pelle_LRR-Xa	CotAD_55480	-5.38561	1.46e-08		RLK-Pelle_WAK_LRK10L-1	CotAD_03142	2.42334	1.5e-06		RLK-Pelle_RLCK-XV	CotAD_49168	1.32278	5.16e-07		RLK-Pelle_RLCK-V	CotAD_35157	-0.638768	0.000102806		RLK-Pelle_RLCK-V	CotAD_36591	2.64839	4.07e-05		RLK-Pelle_LRR-XI-1	CotAD_59386	-5.0592	1.18e-09
RLK-Pelle_RLCK-XI	CotAD_01498	-1.50833	1.2e-05		RLK-Pelle_LRR-XIV	CotAD_08372	1.1112	0.0028739		RLK-Pelle_RLCK-VI	CotAD_64733	-2.63626	3.35e-08		RLK-Pelle_LRR-XI-1	CotAD_17222	-1.36677	4.2e-05		RLK-Pelle_LRR-Xa	CotAD_47651	1.17608	4.53e-06		RLK-Pelle_WAK_LRK10L-1	CotAD_73343	-2.25186	8.91e-06		RLK-Pelle_RLCK-XVI	CotAD_01663	0.73117	6.92e-05		RLK-Pelle_RLCK-VI	CotAD_27121	1.08504	1.72e-06		RLK-Pelle_RLCK-V	CotAD_56361	-1.57924	9.34e-06		RLK-Pelle_LRR-XI-1	CotAD_17222	-1.20965	2.59e-05
RLK-Pelle_RLCK-XII-1	CotAD_18490	-1.521	1.48e-05		RLK-Pelle_LysM	CotAD_65258	0.79898	4.08e-05		RLK-Pelle_RLCK-VI	CotAD_73205	5.3115	1.88e-08		RLK-Pelle_LRR-XI-1	CotAD_03099	-1.57598	1.16e-05		RLK-Pelle_LRR-Xa	CotAD_25005	0.813731	8.03e-06		STE_STE11	CotAD_54535	-0.836935	2.14e-05		RLK-Pelle_SD-2b	CotAD_53902	-0.95364	3.16e-05		RLK-Pelle_RLCK-VI	CotAD_64733	-2.91681	9.92e-10		RLK-Pelle_RLCK-V	CotAD_53338	1.72561	0.00245441		RLK-Pelle_LRR-XI-1	CotAD_03099	-1.63327	3.71e-05
RLK-Pelle_RLCK-XII-1	CotAD_42360	0.634765	0.000136744		RLK-Pelle_LysM	CotAD_35107	-1.30804	0.000148181		RLK-Pelle_RLCK-VI	CotAD_70133	-1.57969	4.68e-07		RLK-Pelle_LRR-XI-1	CotAD_47446	-4.53139	8.33e-10		RLK-Pelle_LRR-Xb-1	CotAD_57105	-1.88812	1.49e-06		STE_STE11	CotAD_03736	-0.610136	0.000778777		RLK-Pelle_SD-2b	CotAD_28570	1.61097	3.14e-07		RLK-Pelle_RLCK-VI	CotAD_73205	5.15617	6.69e-11		RLK-Pelle_RLCK-V	CotAD_31754	2.75177	3.78e-07		RLK-Pelle_LRR-XI-1	CotAD_47446	-4.99617	8.2e-09
RLK-Pelle_RLCK-XII-1	CotAD_64527	1.40912	4.75e-07		RLK-Pelle_PERK-1	CotAD_51210	1.01119	2.13e-05		RLK-Pelle_RLCK-VI	CotAD_53175	-1.20325	1.19e-05		RLK-Pelle_LRR-XI-1	CotAD_06290	0.939455	0.000122152		RLK-Pelle_LRR-Xb-1	CotAD_39293	-4.14126	1.29e-07		STE_STE11	CotAD_49868	0.678476	0.000248191		RLK-Pelle_SD-2b	CotAD_47907	1.2826	5.28e-05		RLK-Pelle_RLCK-VI	CotAD_70133	-0.737007	0.000214825		RLK-Pelle_RLCK-V	CotAD_35157	-1.26339	0.000338704		RLK-Pelle_LRR-XI-1	CotAD_64056	-1.7336	6.35e-06
RLK-Pelle_RLCK-XV	CotAD_01449	1.75836	1.57e-06		RLK-Pelle_PERK-1	CotAD_51974	1.39792	0.000524387		RLK-Pelle_RLCK-VIIa-1	CotAD_04614	-1.91928	5.42e-05		RLK-Pelle_LRR-XI-1	CotAD_64056	-2.22506	5.08e-08		RLK-Pelle_LRR-Xb-1	CotAD_15239	2.74217	1.7e-06		STE_STE11	CotAD_01628	1.22187	0.00123		RLK-Pelle_WAK_LRK10L-1	CotAD_03142	1.49368	1.5e-05		RLK-Pelle_RLCK-VIIa-1	CotAD_04614	-1.37613	6.09e-05		RLK-Pelle_RLCK-VI	CotAD_64733	-3.24972	3e-06		RLK-Pelle_LRR-XI-2	CotAD_31665	1.94424	0.000248828
RLK-Pelle_RLCK-XV	CotAD_49168	1.07552	4.6e-05		RLK-Pelle_PERK-1	CotAD_21998	-2.02376	2.57e-06		RLK-Pelle_RLCK-VIIa-1	CotAD_35331	0.619067	8.43e-05		RLK-Pelle_LRR-XI-1	CotAD_00656	-0.737448	0.003523		RLK-Pelle_LRR-XI-1	CotAD_07539	2.30321	6.53e-07		STE_STE7	CotAD_01560	-0.85279	0.000458227		RLK-Pelle_WAK_LRK10L-1	CotAD_73343	-2.09334	4.75e-09		RLK-Pelle_RLCK-VIIa-2	CotAD_03375	1.76534	3.15e-07		RLK-Pelle_RLCK-VI	CotAD_66328	1.51152	0.000121871		RLK-Pelle_LRR-XI-2	CotAD_01890	0.888101	6.91e-05
RLK-Pelle_SD-2b	CotAD_53902	-0.952589	8.59e-05		RLK-Pelle_PERK-1	CotAD_76343	0.649073	0.000595408		RLK-Pelle_RLCK-VIIa-2	CotAD_03375	0.956862	4.56e-05		RLK-Pelle_LRR-XI-2	CotAD_31665	1.98317	0.000564224		RLK-Pelle_LRR-XI-1	CotAD_47868	-1.71406	7.05e-06		TKL_CTR1-DRK-2	CotAD_60248	-1.45863	5.51e-06		STE_STE11	CotAD_54535	-0.631533	0.000367373		RLK-Pelle_RLCK-VIIa-2	CotAD_66477	-2.43333	6.48e-09		RLK-Pelle_RLCK-VI	CotAD_73205	3.69035	2.35e-06		RLK-Pelle_LRR-XII-1	CotAD_56979	0.864213	0.00742156
RLK-Pelle_SD-2b	CotAD_28570	1.29415	1.87e-05		RLK-Pelle_PERK-1	CotAD_29268	1.9928	1.92e-05		RLK-Pelle_RLCK-VIIa-2	CotAD_40205	0.872096	2.77e-05		RLK-Pelle_LRR-XII-1	CotAD_56975	1.2998	2.73e-05		RLK-Pelle_LRR-XI-1	CotAD_03134	-1.96478	0.000550025		TKL_CTR1-DRK-2	CotAD_58106	-0.880053	3.16e-05		STE_STE11	CotAD_03736	-0.761491	2.93e-05		RLK-Pelle_RLCK-VIIa-2	CotAD_74063	-1.13631	3.01e-06		RLK-Pelle_RLCK-VI	CotAD_53175	-2.22656	7.24e-06		RLK-Pelle_LRR-XIV	CotAD_08372	-1.77759	9.79e-07
RLK-Pelle_WAK_LRK10L-1	CotAD_03142	1.60306	6.83e-06		RLK-Pelle_RKF3	CotAD_12945	0.83197	0.000815815		RLK-Pelle_RLCK-VIIa-2	CotAD_66477	-2.13077	3.69e-05		RLK-Pelle_LRR-XIV	CotAD_08372	-2.03211	2.98e-06		RLK-Pelle_LRR-XI-1	CotAD_36058	1.82868	0.000387629		TKL-Pl-1	CotAD_75315	-0.958871	0.000243124		STE_STE11	CotAD_49868	0.708091	0.000398832		RLK-Pelle_RLCK-VIIa-2	CotAD_65513	1.90467	5.02e-08		RLK-Pelle_RLCK-VIIa-1	CotAD_04614	-1.13819	4.23e-05		RLK-Pelle_LysM	CotAD_35107	-1.85576	1.03e-05
RLK-Pelle_WAK_LRK10L-1	CotAD_73343	-1.84932	1.79e-06		RLK-Pelle_RLCK-II	CotAD_60213	1.05296	0.000332283		RLK-Pelle_RLCK-VIIa-2	CotAD_70195	1.51568	3.69e-06		RLK-Pelle_LysM	CotAD_35107	-1.79986	2.47e-07		RLK-Pelle_LRR-XI-1	CotAD_59386	-4.50854	1.58e-07		TKL-Pl-2	CotAD_72203	-1.38515	1.25e-06		TKL_CTR1-DRK-2	CotAD_60248	-1.18394	9.67e-07		RLK-Pelle_RLCK-VIIa-2	CotAD_51526	-2.13998	2.84e-06		RLK-Pelle_RLCK-VIIa-1	CotAD_32701	0.718046	0.0097885		RLK-Pelle_PERK-1	CotAD_51210	1.93944	5.23e-08
STE_STE11	CotAD_54535	-0.936433	3.96e-05		RLK-Pelle_RLCK-II	CotAD_27929	0.705327	0.000193609		RLK-Pelle_RLCK-VIIa-2	CotAD_74063	-0.989626	2.2e-05		RLK-Pelle_PERK-1	CotAD_51210	1.84529	5.22e-06		RLK-Pelle_LRR-XI-1	CotAD_71506	-0.70345	0.00678436		TKL-Pl-2	CotAD_75936	-0.744777	0.000139988		TKL_CTR1-DRK-2	CotAD_58106	-0.894763	1.69e-05		RLK-Pelle_RLCK-VIIa-2	CotAD_09512	-3.32766	3.33e-10		RLK-Pelle_RLCK-VIIa-1	CotAD_18094	0.638751	0.00432033		RLK-Pelle_PERK-1	CotAD_09325	-1.6168	3.79e-07
STE_STE11	CotAD_03736	-0.780505	1.74e-05		RLK-Pelle_RLCK-IV	CotAD_26234	-1.74707	0.000173992		RLK-Pelle_RLCK-VIIa-2	CotAD_65513	1.24943	4.41e-06		RLK-Pelle_PERK-1	CotAD_09325	-1.67562	4.01e-07		RLK-Pelle_LRR-XI-1	CotAD_17222	-1.39969	0.000211806		TKL-Pl-3	CotAD_62253	0.649322	0.000279338		TKL-Pl-1	CotAD_75315	-1.07794	2.96e-05		RLK-Pelle_RLCK-VIIa-2	CotAD_04639	-2.9009	5.13e-10		RLK-Pelle_RLCK-VIIa-1	CotAD_35331	1.36031	1.85e-05		RLK-Pelle_PERK-1	CotAD_51974	1.15955	9.84e-06
STE_STE20-Fray	CotAD_30380	-0.620807	0.000756716		RLK-Pelle_RLCK-IXa	CotAD_17334	-0.99541	2.09e-05		RLK-Pelle_RLCK-VIIa-2	CotAD_51526	-2.58682	2.4e-06		RLK-Pelle_PERK-1	CotAD_51974	0.992302	0.00104659		RLK-Pelle_LRR-XI-1	CotAD_03099	-1.89163	0.00600089		TKL-Pl-4	CotAD_05432	-1.57503	5.46e-07		TKL-Pl-2	CotAD_72203	-1.32917	6.27e-08		RLK-Pelle_RLCK-VIIa-2	CotAD_06790	-1.40078	4.44e-05		RLK-Pelle_RLCK-VIIa-1	CotAD_22112	0.67336	0.00258026		RLK-Pelle_PERK-1	CotAD_21998	-1.47266	1.07e-06
STE_STE20-Pl	CotAD_65874	-0.749095	4.3e-05		RLK-Pelle_RLCK-IXa	CotAD_71923	4.64167	4.82e-10		RLK-Pelle_RLCK-VIIa-2	CotAD_09512	-2.84058	1.11e-06		RLK-Pelle_PERK-1	CotAD_21998	-1.41495	0.000614742		RLK-Pelle_LRR-XI-1	CotAD_22778	-1.71994	0.000575254		TKL-Pl-4	CotAD_10266	-0.79593	4.43e-05		TKL-Pl-2	CotAD_75936	-0.843424	1.49e-05		RLK-Pelle_RLCK-VIIa-2	CotAD_26427	-1.47364	1.03e-07		RLK-Pelle_RLCK-VIIa-1	CotAD_52393	0.742641	0.00597049		RLK-Pelle_PERK-1	CotAD_29268	3.6508	2.85e-10
TKL_CTR1-DRK-2	CotAD_60248	-1.82786	7.27e-07		RLK-Pelle_RLCK-IXa	CotAD_10084	2.052	4.2e-07		RLK-Pelle_RLCK-VIIa-2	CotAD_04639	-2.79974	5.29e-05		RLK-Pelle_PERK-1	CotAD_76343	0.731187	0.00230104		RLK-Pelle_LRR-XI-1	CotAD_47446	-4.66304	3.72e-10		TKL-Pl-4	CotAD_29319	-0.624604	8.83e-05		TKL-Pl-4	CotAD_54145	-0.661803	4.59e-05		RLK-Pelle_RLCK-VIIa-2	CotAD_16641	1.08995	2.19e-06		RLK-Pelle_RLCK-VIIa-2	CotAD_03375	2.45296	1.33e-05		RLK-Pelle_PERK-1	CotAD_30291	-1.08359	2.58e-06
TKL_CTR1-DRK-2	CotAD_58106	-0.71483	9.05e-06		RLK-Pelle_RLCK-IXb	CotAD_57845	0.692451	0.00015658		RLK-Pelle_RLCK-VIIa-2	CotAD_06790	-1.82024	0.000881449		RLK-Pelle_PERK-1	CotAD_29268	4.13039	6.02e-10		RLK-Pelle_LRR-XI-1	CotAD_64056	-1.81022	0.000380362		TKL-Pl-5	CotAD_16201	1.51637	3.5e-06		TKL-Pl-4	CotAD_05432	-1.47857	1.62e-07		RLK-Pelle_RLCK-VIIa-2	CotAD_09513	-1.46205	1.39e-06		RLK-Pelle_RLCK-VIIa-2	CotAD_66477	-1.40383	0.00240883		RLK-Pelle_RLCK-II	CotAD_60213	0.83132	2.59e-05
TKL-Pl-1	CotAD_75315	-1.27	8.36e-05		RLK-Pelle_RLCK-IXb	CotAD_69756	-1.32485	0.000222279		RLK-Pelle_RLCK-VIIa-2	CotAD_26427	-1.37812	9.8e-06		RLK-Pelle_PERK-1	CotAD_30291	-0.917995	2.27e-05		RLK-Pelle_LRR-XI-2	CotAD_31665	2.30909	1.72e-05		TKL-Pl-5	CotAD_63499	0.627436	0.00347304		TKL-Pl-4	CotAD_40334	1.09066	2.1e-06		RLK-Pelle_RLCK-VIIa-2	CotAD_18756	4.02413	4.69e-10		RLK-Pelle_RLCK-VIIa-2	CotAD_74063	-0.925896	9.06e-05		RLK-Pelle_RLCK-IV	CotAD_26234	-0.856636	3.51e-05
TKL-Pl-2	CotAD_72203	-1.57049	6.47e-07		RLK-Pelle_RLCK-IXb	CotAD_47843	-0.651003	0.000176786		RLK-Pelle_RLCK-VIIa-2	CotAD_16641	0.955294	2.08e-05		RLK-Pelle_RLCK-II	CotAD_27929	0.657537	0.00300244		RLK-Pelle_LRR-XI-2	CotAD_01890	0.933647	0.000310074		TKL-Pl-5	CotAD_00601	0.738501	0.000551509		TKL-Pl-5	CotAD_16201	1.54485	6.5e-08		RLK-Pelle_RLCK-VIIa-2	CotAD_23042	-0.875295	0.000714263		RLK-Pelle_RLCK-VIIa-2	CotAD_65513	1.27853	0.000214876		RLK-Pelle_RLCK-IXa	CotAD_17334	-1.41917	4.41e-05
TKL-Pl-2	CotAD_75936	-1.14144	4.65e-06		RLK-Pelle_RLCK-V	CotAD_29600	-0.631484	0.000841809		RLK-Pelle_RLCK-VIIa-2	CotAD_56524	-0.68223	0.000119535		RLK-Pelle_RLCK-IV	CotAD_26234	-1.22718	0.000236477		RLK-Pelle_LRR-XIV	CotAD_08372	-2.13461	3.04e-06		TKL-Pl-6	CotAD_67143	0.634936	0.000617227		TKL-Pl-5	CotAD_63499	0.939043	3.53e-05		RLK-Pelle_RLCK-VIII	CotAD_25783	1.37098	7.6e-07		RLK-Pelle_RLCK-VIIa-2	CotAD_51526	-2.29793	0.00125152		RLK-Pelle_RLCK-IXa	CotAD_10084	1.52783	8.67e-07
TKL-Pl-3	CotAD_62253	1.00884	2.89e-05		RLK-Pelle_RLCK-V	CotAD_36591	0.986703	0.000139593		RLK-Pelle_RLCK-VIIa-2	CotAD_09513	-1.15412	0.000598545		RLK-Pelle_RLCK-IXa	CotAD_17334	-1.02727	3.06e-06		RLK-Pelle_LysM	CotAD_35107	-1.87025	1.95e-07		WNK_NRBP	CotAD_32507	1.19339	5.28e-06		TKL-Pl-5	CotAD_00601	0.969286	1.8e-05		RLK-Pelle_RLCK-VIII	CotAD_38702	-1.35887	4.74e-05		RLK-Pelle_RLCK-VIIa-2	CotAD_09512	-1.09455	5.82e-05		RLK-Pelle_RLCK-IXb	CotAD_69756	-1.09896	5.78e-05
TKL-Pl-4	CotAD_54145	-0.625773	2.55e-05		RLK-Pelle_RLCK-V	CotAD_53338	1.45998	5.21e-05		RLK-Pelle_RLCK-VIIa-2	CotAD_18756	3.24442	5.67e-09		RLK-Pelle_RLCK-IXa	CotAD_10084	1.68587	4.59e-07		RLK-Pelle_PERK-1	CotAD_51210	2.10517	2.12e-08		WNK_NRBP	CotAD_29801	6.05369	3.54e-10		WNK_NRBP	CotAD_32507	1.09049	1.77e-06		RLK-Pelle_RLCK-VIII	CotAD_60487	0.675049	0.0014837		RLK-Pelle_RLCK-VIIa-2	CotAD_04639	-2.75724	1.82e-07		RLK-Pelle_RLCK-V	CotAD_29600	-1.0309	0.000167455
TKL-Pl-4	CotAD_05432	-1.76971	7.71e-08		RLK-Pelle_RLCK-VI	CotAD_27121	0.919835	0.00139196		RLK-Pelle_RLCK-VIIa-2	CotAD_23042	-1.16968	1.05e-05		RLK-Pelle_RLCK-IXb	CotAD_69756	-1.41522	6.74e-06		RLK-Pelle_PERK-1	CotAD_09325	-1.69903	1.28e-06		WNK_NRBP	CotAD_27915	2.40656	8.69e-08		WNK_NRBP	CotAD_12291	-0.701293	3e-05		RLK-Pelle_RLCK-X	CotAD_44559	1.97178	8.22e-08		RLK-Pelle_RLCK-VIIa-2	CotAD_26427	-1.13541	0.000165223		RLK-Pelle_RLCK-V	CotAD_36591	2.83961	5.77e-09
TKL-Pl-4	CotAD_10266	-1.23528	0.000290629		RLK-Pelle_RLCK-VI	CotAD_64733	-1.41449	2.37e-05		RLK-Pelle_RLCK-VIII	CotAD_05974	-0.616308	0.000104787		RLK-Pelle_RLCK-V	CotAD_29600	-0.629815	0.00575199		RLK-Pelle_PERK-1	CotAD_51974	0.950846	3.94e-05							WNK_NRBP	CotAD_29801	6.55336	1.07e-12		RLK-Pelle_RLCK-XI	CotAD_01498	-1.21753	8.58e-06		RLK-Pelle_RLCK-VIIa-2	CotAD_60409	1.4364	0.000112786		RLK-Pelle_RLCK-V	CotAD_56361	-1.64178	5.89e-07
TKL-Pl-4	CotAD_29319	-1.05948	2.55e-06		RLK-Pelle_RLCK-VI	CotAD_73205	0.800317	0.00642069		RLK-Pelle_RLCK-VIII	CotAD_25783	1.02516	2.17e-05		RLK-Pelle_RLCK-V	CotAD_36591	2.53334	1.39e-05		RLK-Pelle_PERK-1	CotAD_21998	-1.74047	8.22e-06							WNK_NRBP	CotAD_27915	2.78401	9.77e-09		RLK-Pelle_RLCK-XII-1	CotAD_18906	-1.3796	6.34e-08		RLK-Pelle_RLCK-VIIa-2	CotAD_09513	-0.986096	0.000626827		RLK-Pelle_RLCK-V	CotAD_53338	1.79418	3.66e-08
TKL-Pl-5	CotAD_16201	1.45253	8.99e-07		RLK-Pelle_RLCK-VI	CotAD_70133	-1.58303	0.00361167		RLK-Pelle_RLCK-VIII	CotAD_38702	-0.959974	3.78e-05		RLK-Pelle_RLCK-V	CotAD_56361	-1.7166	2.93e-06		RLK-Pelle_PERK-1	CotAD_29268	3.6638	3.75e-08												RLK-Pelle_RLCK-XII-1	CotAD_18490	-2.16675	2.28e-08		RLK-Pelle_RLCK-VIIa-2	CotAD_18756	2.87315	0.000576466		RLK-Pelle_RLCK-V	CotAD_31754	3.0766	2.08e-09
TKL-Pl-5	CotAD_63499	0.85571	3.11e-05		RLK-Pelle_RLCK-VI	CotAD_53175	-1.0971	2.92e-05		RLK-Pelle_RLCK-VIII	CotAD_60487	0.768733	2.72e-05		RLK-Pelle_RLCK-V	CotAD_53338	2.7267	4.26e-07		RLK-Pelle_PERK-1	CotAD_30291	-1.03951	4.01e-05												RLK-Pelle_RLCK-XII-1	CotAD_42360	0.661779	2.23e-05		RLK-Pelle_RLCK-VIIa-2	CotAD_23042	-1.38911	0.000185473		RLK-Pelle_RLCK-VI	CotAD_64733	-4.12917	2.22e-09
TKL-Pl-5	CotAD_00601	0.694129	6.74e-05		RLK-Pelle_RLCK-VIIa-1	CotAD_04614	-2.09018	3.57e-07		RLK-Pelle_RLCK-X	CotAD_44559	2.16541	2.91e-07		RLK-Pelle_RLCK-V	CotAD_31754	3.22718	6.94e-09		RLK-Pelle_RLCK-II	CotAD_27929	0.741428	8.46e-05												RLK-Pelle_RLCK-XV	CotAD_01449	2.64139	1.75e-09		RLK-Pelle_RLCK-VIII	CotAD_05974	-1.05562	0.00128985		RLK-Pelle_RLCK-VI	CotAD_66328	1.27008	0.000129664
WNK_NRBP	CotAD_32507	1.27045	4.19e-06		RLK-Pelle_RLCK-VIIa-1	CotAD_35331	0.591068	5.72e-05		RLK-Pelle_RLCK-XI	CotAD_01498	-1.70161	5.35e-06		RLK-Pelle_RLCK-V	CotAD_35157	-1.27763	1.05e-05		RLK-Pelle_RLCK-IXa	CotAD_17334	-0.976178	5.46e-06												RLK-Pelle_RLCK-XV	CotAD_49168	1.79967	2.23e-07		RLK-Pelle_RLCK-VIII	CotAD_25783	1.46902	4.63e-05		RLK-Pelle_RLCK-VI	CotAD_73205	3.18503	1.15e-08
WNK_NRBP	CotAD_12291	-0.696983	1.03e-05		RLK-Pelle_RLCK-VIIa-1	CotAD_52393	0.743649	0.00584784		RLK-Pelle_RLCK-XII-1	CotAD_18906	-1.08583	1.38e-05		RLK-Pelle_RLCK-VI	CotAD_64733	-4.47804	4.37e-08		RLK-Pelle_RLCK-IXa	CotAD_10084	1.59471	4.94e-07												RLK-Pelle_SD-2b	CotAD_53902	-0.853519	6e-05		RLK-Pelle_RLCK-VIII	CotAD_38702	-1.97324	0.000275921		RLK-Pelle_RLCK-VI	CotAD_70133	-0.778033	6.34e-05
WNK_NRBP	CotAD_29801	5.91852	1.1e-09		RLK-Pelle_RLCK-VIIa-1	CotAD_29148	0.760169	1.81e-05		RLK-Pelle_RLCK-XII-1	CotAD_18490	-1.99224	3.82e-06		RLK-Pelle_RLCK-VI	CotAD_66328	1.66254	6.9e-06		RLK-Pelle_RLCK-IXb	CotAD_69756	-0.998749	1.04e-05												RLK-Pelle_SD-2b	CotAD_28570	2.335	3.05e-09		RLK-Pelle_RLCK-VIII	CotAD_60487	2.15584	0.000598686		RLK-Pelle_RLCK-VI	CotAD_53175	-2.09067	2.97e-07
WNK_NRBP	CotAD_27915	2.45983	4.48e-08		RLK-Pelle_RLCK-VIIa-2	CotAD_66477	-2.28151	1.55e-05		RLK-Pelle_RLCK-XV	CotAD_01449	2.11096	4.41e-08		RLK-Pelle_RLCK-VI	CotAD_73205	5.06393	3.65e-09		RLK-Pelle_RLCK-V	CotAD_29600	-1.25631	1.32e-05												RLK-Pelle_SD-2b	CotAD_47907	2.23042	1.75e-09		RLK-Pelle_RLCK-XI	CotAD_01498	-1.458	9.83e-06		RLK-Pelle_RLCK-VIIa-1	CotAD_04614	-1.38032	1.74e-06
					RLK-Pelle_RLCK-VIIa-2	CotAD_74063	-1.00838	7.56e-06		RLK-Pelle_RLCK-XV	CotAD_49168	1.48644	3.16e-06		RLK-Pelle_RLCK-VI	CotAD_53175	-2.91369	1.3e-05		RLK-Pelle_RLCK-V	CotAD_36591	2.73114	7.93e-08												RLK-Pelle_SD-2b	CotAD_00134	-0.718234	0.000524789		RLK-Pelle_RLCK-XII-1	CotAD_18906	-2.39662	9.63e-07		RLK-Pelle_RLCK-VIIa-1	CotAD_18094	0.764764	4.98e-05
					RLK-Pelle_RLCK-VIIa-2	CotAD_16227	-0.683662	0.000162568		RLK-Pelle_SD-2b	CotAD_53902	-1.03429	3.84e-05		RLK-Pelle_RLCK-VIIa-1	CotAD_04614	-2.18652	1.06e-05		RLK-Pelle_RLCK-V	CotAD_56361	-1.91681	7.8e-06												RLK-Pelle_WAK_LRK10L-1	CotAD_03142	1.28073	1.27e-05		RLK-Pelle_RLCK-XII-1	CotAD_18490	-2.64767	6.22e-08		RLK-Pelle_RLCK-VIIa-1	CotAD_35331	1.54345	3.85e-07
					RLK-Pelle_RLCK-VIIa-2	CotAD_65513	0.690407	0.000777892		RLK-Pelle_SD-2b	CotAD_28570	2.43259	1.66e-07		RLK-Pelle_RLCK-VIIa-1	CotAD_35331	1.43322	3.29e-07		RLK-Pelle_RLCK-V	CotAD_53338	2.17223	1.89e-06												RLK-Pelle_WAK_LRK10L-1	CotAD_73343	-3.48101	1.42e-07		RLK-Pelle_RLCK-XV	CotAD_01449	2.35242	2.05e-07		RLK-Pelle_RLCK-VIIa-2	CotAD_03375	2.60746	3.64e-09
					RLK-Pelle_RLCK-VIIa-2	CotAD_51526	-2.87594	0.000170124		RLK-Pelle_SD-2b	CotAD_47907	2.10111	9.84e-07		RLK-Pelle_RLCK-VIIa-1	CotAD_52393	0.985532	1.43e-05		RLK-Pelle_RLCK-V	CotAD_31754	2.97185	4.67e-09												STE_STE11	CotAD_54535	-1.5436	2.93e-07		RLK-Pelle_RLCK-XV	CotAD_49168	1.80852	0.000404451		RLK-Pelle_RLCK-VIIa-2	CotAD_66477	-2.41853	1.09e-08
					RLK-Pelle_RLCK-VIIa-2	CotAD_09512	-3.07482	1.56e-07		RLK-Pelle_WAK	CotAD_75319	0.695415	0.00018808		RLK-Pelle_RLCK-VIIa-2	CotAD_33383	-0.586908	0.000598222		RLK-Pelle_RLCK-V	CotAD_35157	-0.930919	3.48e-05												STE_STE11	CotAD_03736	-0.950671	0.000107113		RLK-Pelle_SD-2b	CotAD_28570	1.60592	1.76e-05		RLK-Pelle_RLCK-VIIa-2	CotAD_70195	1.98379	4.3e-08
					RLK-Pelle_RLCK-VIIa-2	CotAD_04639	-3.33366	2.48e-05		RLK-Pelle_WAK_LRK10L-1	CotAD_03142	0.64794	0.00133998		RLK-Pelle_RLCK-VIIa-2	CotAD_03375	2.65616	1.71e-07		RLK-Pelle_RLCK-VI	CotAD_64733	-3.80254	6.88e-06												STE_STE11	CotAD_49868	0.94672	2.32e-05		RLK-Pelle_SD-2b	CotAD_47907	2.47843	5.89e-06		RLK-Pelle_RLCK-VIIa-2	CotAD_14641	-0.785707	3.32e-05
					RLK-Pelle_RLCK-VIIa-2	CotAD_06790	-1.8233	1.13e-05		RLK-Pelle_WAK_LRK10L-1	CotAD_73343	-2.79055	4.38e-08		RLK-Pelle_RLCK-VIIa-2	CotAD_66477	-2.40322	5.07e-06		RLK-Pelle_RLCK-VI	CotAD_66328	1.76545	5.9e-05												STE_STE20-Pl	CotAD_65874	-0.850361	3.04e-05		RLK-Pelle_SD-2b	CotAD_00134	-1.30393	0.000179874		RLK-Pelle_RLCK-VIIa-2	CotAD_65513	0.757932	1.94e-05
					RLK-Pelle_RLCK-VIIa-2	CotAD_26427	-1.62692	4.88e-06		STE_STE11	CotAD_54535	-0.835858	0.000192204		RLK-Pelle_RLCK-VIIa-2	CotAD_74063	-0.851694	4.77e-05		RLK-Pelle_RLCK-VI	CotAD_73205	3.86439	2.45e-08												STE_STE7	CotAD_01560	-1.04822	6.18e-06		RLK-Pelle_SD-2b	CotAD_66339	0.707409	0.000653721		RLK-Pelle_RLCK-VIIa-2	CotAD_51526	-3.40637	4.21e-07
					RLK-Pelle_RLCK-VIIa-2	CotAD_16641	1.16977	0.000223316		STE_STE11	CotAD_03736	-1.08981	2.54e-06		RLK-Pelle_RLCK-VIIa-2	CotAD_14641	-0.845763	0.00183916		RLK-Pelle_RLCK-VI	CotAD_53175	-2.54219	3.39e-08												TKL_CTR1-DRK-2	CotAD_45253	0.987798	2.48e-06		RLK-Pelle_WAK	CotAD_75319	1.54377	2.77e-05		RLK-Pelle_RLCK-VIIa-2	CotAD_04639	-2.51179	1.08e-08
					RLK-Pelle_RLCK-VIIa-2	CotAD_09513	-1.21819	0.000290295		STE_STE11	CotAD_53208	-0.805501	0.000128385		RLK-Pelle_RLCK-VIIa-2	CotAD_65513	1.04246	4.36e-05		RLK-Pelle_RLCK-VIIa-1	CotAD_04614	-1.91637	3.29e-06												TKL_CTR1-DRK-2	CotAD_58106	-1.0863	2.15e-06		RLK-Pelle_WAK_LRK10L-1	CotAD_73343	-5.46236	7.51e-06		RLK-Pelle_RLCK-VIIa-2	CotAD_06790	-1.20612	3.19e-06
					RLK-Pelle_RLCK-VIIa-2	CotAD_18756	1.43164	5.8e-06		STE_STE11	CotAD_01628	0.905387	0.000529856		RLK-Pelle_RLCK-VIIa-2	CotAD_51526	-2.271	0.00316491		RLK-Pelle_RLCK-VIIa-1	CotAD_35331	1.60483	1.61e-06												TKL-Pl-1	CotAD_75315	-1.4685	1.49e-06		STE_STE11	CotAD_03736	-1.18778	0.000102399		RLK-Pelle_RLCK-VIIa-2	CotAD_26427	-1.29574	1.22e-06
					RLK-Pelle_RLCK-VIIa-2	CotAD_23042	-1.14743	2.35e-06		STE_STE20-Pl	CotAD_65874	-0.861129	2.09e-05		RLK-Pelle_RLCK-VIIa-2	CotAD_04639	-3.00577	2.91e-06		RLK-Pelle_RLCK-VIIa-2	CotAD_03375	2.4394	1.11e-07												TKL-Pl-2	CotAD_72203	-1.69071	1.51e-08		STE_STE11	CotAD_53208	-2.08189	6.47e-06		RLK-Pelle_RLCK-VIIa-2	CotAD_60409	1.4459	6.47e-06
					RLK-Pelle_RLCK-VIII	CotAD_25783	0.897683	6.15e-05		STE_STE7	CotAD_01560	-0.882028	1.31e-05		RLK-Pelle_RLCK-VIIa-2	CotAD_06790	-1.79165	0.00012544		RLK-Pelle_RLCK-VIIa-2	CotAD_66477	-2.36347	3.03e-08												TKL-Pl-2	CotAD_75936	-1.07202	1.07e-05		STE_STE11	CotAD_49868	1.00168	0.00246979		RLK-Pelle_RLCK-VIIa-2	CotAD_56524	-0.844095	2.67e-05
					RLK-Pelle_RLCK-VIII	CotAD_60487	0.711322	4.16e-05		TKL_CTR1-DRK-2	CotAD_58106	-0.929344	9.22e-06		RLK-Pelle_RLCK-VIIa-2	CotAD_26427	-1.23395	5.41e-06		RLK-Pelle_RLCK-VIIa-2	CotAD_14641	-1.1648	2.06e-06												TKL-Pl-4	CotAD_54145	-0.588728	0.000273937		STE_STE20-Pl	CotAD_65874	-0.718498	0.00225741		RLK-Pelle_RLCK-VIIa-2	CotAD_38555	0.862474	0.000600788
					RLK-Pelle_RLCK-X	CotAD_44559	2.52236	8.01e-07		TKL-Pl-1	CotAD_75315	-1.72457	0.000198637		RLK-Pelle_RLCK-VIIa-2	CotAD_60409	1.4992	0.000238056		RLK-Pelle_RLCK-VIIa-2	CotAD_51526	-2.98332	2.41e-07												TKL-Pl-4	CotAD_05432	-2.20411	3.37e-08		STE_STE7	CotAD_21839	0.999766	0.00298002		RLK-Pelle_RLCK-VIIa-2	CotAD_58846	0.918998	0.000650619
					RLK-Pelle_RLCK-XI	CotAD_01498	-1.90609	2.12e-05		TKL-Pl-2	CotAD_72203	-1.61355	8e-06		RLK-Pelle_RLCK-VIIa-2	CotAD_56524	-0.913152	7.01e-05		RLK-Pelle_RLCK-VIIa-2	CotAD_04639	-2.78915	7.71e-08												TKL-Pl-4	CotAD_40334	1.5783	1.23e-07		STE_STE7	CotAD_01560	-1.31149	6.68e-05		RLK-Pelle_RLCK-VIIa-2	CotAD_18756	1.6225	9e-06
					RLK-Pelle_RLCK-XII-1	CotAD_18490	-1.57183	0.000374855		TKL-Pl-2	CotAD_75936	-1.20565	2.05e-06		RLK-Pelle_RLCK-VIIa-2	CotAD_09513	-1.59691	6.19e-06		RLK-Pelle_RLCK-VIIa-2	CotAD_06790	-1.04993	0.00153981												TKL-Pl-4	CotAD_29319	-0.620058	4.85e-05		TKL_CTR1-DRK-2	CotAD_45253	0.636718	0.00150765		RLK-Pelle_RLCK-VIIa-2	CotAD_23042	-1.52092	6.04e-05
					RLK-Pelle_RLCK-XII-1	CotAD_42360	0.629491	0.000812762		TKL-Pl-3	CotAD_62253	0.707411	0.000121724		RLK-Pelle_RLCK-VIIa-2	CotAD_38555	0.590577	0.00980596		RLK-Pelle_RLCK-VIIa-2	CotAD_26427	-1.56108	0.000292546												TKL-Pl-5	CotAD_16201	1.75293	3.35e-08		TKL-Pl-1	CotAD_75315	-1.77745	0.000148206		RLK-Pelle_RLCK-VIII	CotAD_25783	1.77751	7.83e-07
					RLK-Pelle_RLCK-XV	CotAD_01449	2.07817	5.93e-08		TKL-Pl-4	CotAD_54145	-0.923602	0.000134198		RLK-Pelle_RLCK-VIIa-2	CotAD_18756	2.11678	7.43e-07		RLK-Pelle_RLCK-VIIa-2	CotAD_60409	1.6966	0.000673202												TKL-Pl-5	CotAD_63499	0.686234	0.000375707		TKL-Pl-2	CotAD_72203	-1.00787	5.12e-05		RLK-Pelle_RLCK-VIII	CotAD_38702	-0.744874	6.13e-05
					RLK-Pelle_RLCK-XV	CotAD_49168	1.15915	5.77e-05		TKL-Pl-4	CotAD_05432	-2.53451	1.15e-06		RLK-Pelle_RLCK-VIIa-2	CotAD_23042	-1.92299	6.63e-06		RLK-Pelle_RLCK-VIIa-2	CotAD_16641	0.759635	0.000142519												TKL-Pl-5	CotAD_00601	0.698127	0.000104552		TKL-Pl-2	CotAD_75936	-0.954202	0.000406258		RLK-Pelle_RLCK-VIII	CotAD_60487	1.35226	5.11e-07
					RLK-Pelle_RLCK-XVI	CotAD_01663	1.58084	0.000131114		TKL-Pl-4	CotAD_61960	-0.675459	0.000570539		RLK-Pelle_RLCK-VIII	CotAD_05974	-1.44243	7.02e-05		RLK-Pelle_RLCK-VIIa-2	CotAD_56524	-1.03597	5.44e-06												TKL-Pl-6	CotAD_67143	0.924219	4.65e-06		TKL-Pl-4	CotAD_54145	-0.961176	5.71e-05		RLK-Pelle_RLCK-X	CotAD_44559	-1.49988	9.93e-06
					RLK-Pelle_RLCK-XVI	CotAD_30041	0.598967	0.000807965		TKL-Pl-4	CotAD_40334	1.4609	5.93e-05		RLK-Pelle_RLCK-VIII	CotAD_25783	1.43298	1.83e-06		RLK-Pelle_RLCK-VIIa-2	CotAD_09513	-1.13558	8.55e-05												WNK_NRBP	CotAD_32507	1.08446	1.31e-06		TKL-Pl-4	CotAD_10117	-0.703569	0.000717925		RLK-Pelle_RLCK-XI	CotAD_01498	-2.13392	5.04e-07
					RLK-Pelle_SD-2b	CotAD_53902	-1.23891	1.35e-06		TKL-Pl-4	CotAD_29319	-1.06219	1.41e-05		RLK-Pelle_RLCK-VIII	CotAD_30438	-0.735362	4.32e-05		RLK-Pelle_RLCK-VIIa-2	CotAD_38555	0.976844	0.00475524												WNK_NRBP	CotAD_12291	-1.6809	1.69e-07		TKL-Pl-4	CotAD_05432	-2.76116	2.5e-06		RLK-Pelle_RLCK-XII-1	CotAD_18906	-2.73924	7.76e-08
					RLK-Pelle_SD-2b	CotAD_28570	2.45531	5.72e-07		TKL-Pl-5	CotAD_16201	1.64892	3.51e-07		RLK-Pelle_RLCK-VIII	CotAD_60487	1.91644	0.00012935		RLK-Pelle_RLCK-VIIa-2	CotAD_58846	0.799035	0.00596875												WNK_NRBP	CotAD_29801	6.65734	1.81e-12		TKL-Pl-4	CotAD_10266	2.04203	3.09e-06		RLK-Pelle_RLCK-XII-1	CotAD_09467	-0.901544	4.21e-06
					RLK-Pelle_SD-2b	CotAD_47907	1.60124	0.000153632		TKL-Pl-5	CotAD_63499	1.1343	6.83e-06		RLK-Pelle_RLCK-XI	CotAD_01498	-1.52223	0.000345355		RLK-Pelle_RLCK-VIIa-2	CotAD_22071	0.791614	9.35e-05												WNK_NRBP	CotAD_27915	3.00625	6.57e-09		TKL-Pl-4	CotAD_40334	2.2392	7.18e-06		RLK-Pelle_RLCK-XII-1	CotAD_18490	-2.50976	1.22e-08
					RLK-Pelle_WAK	CotAD_75319	0.636328	0.000800326		TKL-Pl-5	CotAD_00601	1.0465	3.67e-05		RLK-Pelle_RLCK-XII-1	CotAD_18906	-2.61055	5.5e-09		RLK-Pelle_RLCK-VIIa-2	CotAD_18756	1.21436	1.02e-05																	TKL-Pl-4	CotAD_10575	2.80075	3.9e-05		RLK-Pelle_RLCK-XII-1	CotAD_19798	-0.740754	6.48e-05
					RLK-Pelle_WAK_LRK10L-1	CotAD_03142	0.889407	0.00703533		WNK_NRBP	CotAD_32507	0.903711	0.000116952		RLK-Pelle_RLCK-XII-1	CotAD_18490	-2.5811	1.37e-05		RLK-Pelle_RLCK-VIIa-2	CotAD_23042	-1.49532	7.59e-05																	TKL-Pl-5	CotAD_16201	1.12789	0.000520817		RLK-Pelle_RLCK-XII-1	CotAD_64527	0.681502	3.56e-05
					RLK-Pelle_WAK_LRK10L-1	CotAD_73343	-2.25384	4.16e-06		WNK_NRBP	CotAD_12291	-1.6179	3.01e-07		RLK-Pelle_RLCK-XII-1	CotAD_19798	-0.659806	0.000383775		RLK-Pelle_RLCK-VIII	CotAD_05974	-0.967935	0.000249243																	TKL-Pl-5	CotAD_63499	1.92152	0.0021075		RLK-Pelle_RLCK-XII-1	CotAD_11335	-1.09241	1.32e-05
					STE_STE11	CotAD_54535	-1.22683	2.88e-05		WNK_NRBP	CotAD_29801	6.52652	5.56e-09		RLK-Pelle_RLCK-XII-1	CotAD_11335	-1.09714	2.6e-06		RLK-Pelle_RLCK-VIII	CotAD_25783	1.70068	9.71e-08																	TKL-Pl-6	CotAD_61043	1.01225	0.00447427		RLK-Pelle_RLCK-XV	CotAD_01449	2.22573	1.66e-08
					STE_STE11	CotAD_03736	-1.0859	1.74e-06		WNK_NRBP	CotAD_27915	2.74231	9.91e-09		RLK-Pelle_RLCK-XV	CotAD_01449	2.49621	8.86e-09		RLK-Pelle_RLCK-VIII	CotAD_60487	1.43966	2.95e-06																	TKL-Pl-6	CotAD_14215	1.07987	6.13e-05		RLK-Pelle_RLCK-XV	CotAD_49168	1.91934	1.34e-07
					STE_STE11	CotAD_49868	0.638829	0.000737996							RLK-Pelle_RLCK-XV	CotAD_49168	2.04221	1.23e-05		RLK-Pelle_RLCK-X	CotAD_44559	-1.27086	0.000390362																	ULK_Fused	CotAD_68878	-0.620333	0.00067762		RLK-Pelle_SD-2b	CotAD_28570	1.38335	3.27e-06
					STE_STE20-Fray	CotAD_30380	-0.641475	0.000394182							RLK-Pelle_RLCK-XVI	CotAD_01663	0.595072	0.00483386		RLK-Pelle_RLCK-XI	CotAD_01498	-2.40142	2.68e-06																	WEE	CotAD_26371	1.90111	0.00107274		RLK-Pelle_SD-2b	CotAD_47907	2.48512	3.32e-09
					STE_STE20-Pl	CotAD_65874	-1.10303	3.23e-05							RLK-Pelle_SD-2b	CotAD_53902	-0.991299	7.22e-06		RLK-Pelle_RLCK-XII-1	CotAD_18906	-2.50452	8.44e-07																	WNK_NRBP	CotAD_32507	0.779091	0.0018475		RLK-Pelle_SD-2b	CotAD_28572	-0.78146	0.000271389
					STE_STE7	CotAD_01560	-0.834495	2.96e-05							RLK-Pelle_SD-2b	CotAD_28570	1.57044	4.79e-06		RLK-Pelle_RLCK-XII-1	CotAD_09467	-0.679523	0.000147328																	WNK_NRBP	CotAD_12291	-1.43327	0.000134985		RLK-Pelle_SD-2b	CotAD_00134	-2.09608	2.35e-06
					TKL_CTR1-DRK-2	CotAD_60248	-1.83667	5.88e-07							RLK-Pelle_SD-2b	CotAD_47907	2.30616	3.99e-06		RLK-Pelle_RLCK-XII-1	CotAD_18490	-2.47407	5.91e-08																	WNK_NRBP	CotAD_29801	5.55995	2.01e-09		RLK-Pelle_WAK	CotAD_75319	2.17558	0.000291277
					TKL_CTR1-DRK-2	CotAD_58106	-1.04093	4.06e-06							RLK-Pelle_SD-2b	CotAD_00134	-2.65345	1.28e-07		RLK-Pelle_RLCK-XII-1	CotAD_19798	-0.702293	0.000343017																	WNK_NRBP	CotAD_27915	2.80601	3.35e-06		RLK-Pelle_WAK_LRK10L-1	CotAD_03142	0.886073	0.000803181
					TKL-Pl-1	CotAD_75315	-1.94342	3.05e-05							RLK-Pelle_SD-2b	CotAD_66339	0.840618	0.00028549		RLK-Pelle_RLCK-XII-1	CotAD_64527	0.623968	0.000330613																						RLK-Pelle_WAK_LRK10L-1	CotAD_73343	-5.65793	5.5e-11
					TKL-Pl-2	CotAD_72203	-1.58666	1.42e-05							RLK-Pelle_WAK	CotAD_75319	1.20773	0.000413231		RLK-Pelle_RLCK-XII-1	CotAD_11335	-1.1357	1.4e-05																						STE_STE11	CotAD_67466	-0.620291	0.00059885
					TKL-Pl-2	CotAD_75936	-1.3037	6.43e-06							RLK-Pelle_WAK_LRK10L-1	CotAD_03142	-0.868241	0.000354592		RLK-Pelle_RLCK-XV	CotAD_01449	2.42236	2.96e-07																						STE_STE11	CotAD_54535	-2.38964	6.95e-07
					TKL-Pl-3	CotAD_62253	0.930999	6.25e-05							RLK-Pelle_WAK_LRK10L-1	CotAD_73343	-4.21728	6e-08		RLK-Pelle_RLCK-XV	CotAD_49168	2.32595	1.63e-05																						STE_STE11	CotAD_03736	-1.6008	2.04e-06
					TKL-Pl-4	CotAD_54145	-0.984313	5.59e-06							STE_STE11	CotAD_54535	-2.23269	1.32e-07		RLK-Pelle_SD-2b	CotAD_28570	1.28802	3.62e-06																						STE_STE11	CotAD_53208	-2.05769	2.23e-07
					TKL-Pl-4	CotAD_05432	-1.63984	1.56e-07							STE_STE11	CotAD_03736	-1.18759	9.26e-06		RLK-Pelle_SD-2b	CotAD_47907	2.423	3.19e-08																						STE_STE11	CotAD_49868	0.936034	1.87e-05
					TKL-Pl-4	CotAD_10266	-1.28401	0.000468081							STE_STE11	CotAD_53208	-2.41645	1.25e-07		RLK-Pelle_SD-2b	CotAD_00134	-3.4088	9.21e-08																						STE_STE11	CotAD_01628	2.84407	3.39e-07
					TKL-Pl-4	CotAD_40334	1.04554	0.000680711							STE_STE11	CotAD_49868	0.936735	7.11e-06		RLK-Pelle_WAK	CotAD_75319	1.97215	0.00197059																						STE_STE20-Fray	CotAD_30380	0.714564	0.000129169
					TKL-Pl-4	CotAD_29319	-1.07158	2.05e-06							STE_STE20-Fray	CotAD_13284	0.659078	0.00395443		RLK-Pelle_WAK_LRK10L-1	CotAD_73343	-5.08764	1.41e-09																						STE_STE7	CotAD_21839	1.31806	9.58e-07
					TKL-Pl-4	CotAD_38791	-0.60247	0.000115588							STE_STE20-Pl	CotAD_65874	-0.821228	1.46e-05		STE_STE11	CotAD_67466	-1.04212	1.23e-05																						STE_STE7	CotAD_10106	0.897466	4.94e-05
					TKL-Pl-5	CotAD_16201	1.63805	5.93e-06							STE_STE7	CotAD_10106	0.745903	1.77e-05		STE_STE11	CotAD_54535	-1.74673	0.000188964																						STE_STE7	CotAD_01560	-1.29307	1.78e-06
					TKL-Pl-5	CotAD_63499	1.03275	0.000467797							STE_STE7	CotAD_01560	-0.616168	0.00294477		STE_STE11	CotAD_03736	-1.57891	9.24e-07																						TKL_CTR1-DRK-2	CotAD_60248	1.65021	3.07e-07
					TKL-Pl-5	CotAD_00601	0.790583	0.00261069							TKL_CTR1-DRK-2	CotAD_58106	-0.615449	0.000201542		STE_STE11	CotAD_53208	-1.91355	7.87e-06																						TKL_CTR1-DRK-2	CotAD_45253	0.765434	2.89e-05
					TKL-Pl-6	CotAD_61043	0.915504	6.25e-05							TKL-Pl-1	CotAD_75315	-1.85096	8.52e-05		STE_STE11	CotAD_49868	1.104	5.22e-05																						TKL_CTR1-DRK-2	CotAD_58106	-0.689283	6.84e-05
					WNK_NRBP	CotAD_32507	1.28959	2.41e-05							TKL-Pl-1	CotAD_49167	0.5941	0.00721834		STE_STE11	CotAD_01628	1.77281	2.64e-05																						TKL-Pl-1	CotAD_60727	0.815215	1.4e-05
					WNK_NRBP	CotAD_12291	-1.04944	1.39e-06							TKL-Pl-2	CotAD_72203	-1.46644	4.61e-07		STE_STE20-Fray	CotAD_13284	0.643044	0.000158063																						TKL-Pl-1	CotAD_75315	-1.70362	4.63e-07
					WNK_NRBP	CotAD_29801	6.63237	2.14e-09							TKL-Pl-2	CotAD_75936	-1.20168	2.12e-05		STE_STE20-Fray	CotAD_15648	0.628707	0.00111757																						TKL-Pl-2	CotAD_72203	-1.03855	5.12e-06
					WNK_NRBP	CotAD_27915	2.66549	4.57e-09							TKL-Pl-3	CotAD_62253	1.297	1.26e-05		STE_STE20-Pl	CotAD_65874	-0.873093	2.94e-05																						TKL-Pl-2	CotAD_75936	-1.09044	2.46e-06
															TKL-Pl-4	CotAD_54145	-0.983294	3.98e-06		STE_STE7	CotAD_21839	1.3384	0.00820004																						TKL-Pl-3	CotAD_62253	0.909856	1.44e-05
															TKL-Pl-4	CotAD_10117	-0.914772	6.97e-05		STE_STE7	CotAD_10106	0.985232	7.38e-06																						TKL-Pl-4	CotAD_54145	-1.32808	2.82e-06
															TKL-Pl-4	CotAD_05432	-3.18603	3.28e-07		STE_STE7	CotAD_01560	-0.664276	4.11e-05																						TKL-Pl-4	CotAD_10117	-0.69329	0.000311514
															TKL-Pl-4	CotAD_61960	0.784235	0.000750949		STE_STE7	CotAD_06599	0.604545	0.00196892																						TKL-Pl-4	CotAD_05432	-2.78202	8.21e-09
															TKL-Pl-4	CotAD_10266	1.19685	1.05e-05		TKL_CTR1-DRK-2	CotAD_58106	-0.757091	0.000622262																						TKL-Pl-4	CotAD_61960	1.33133	2.82e-06
															TKL-Pl-4	CotAD_40334	2.11171	3.65e-06		TKL-Pl-1	CotAD_60727	1.03512	0.000102391																						TKL-Pl-4	CotAD_10266	1.79225	5.07e-07
															TKL-Pl-4	CotAD_29319	-0.934876	2.88e-05		TKL-Pl-1	CotAD_75315	-1.95106	7.49e-05																						TKL-Pl-4	CotAD_40334	2.86471	6.76e-09
															TKL-Pl-4	CotAD_10575	1.64707	1.68e-06		TKL-Pl-1	CotAD_00130	1.07557	4.41e-06																						TKL-Pl-4	CotAD_10575	2.18638	2.44e-07
															TKL-Pl-5	CotAD_16201	1.67912	1.04e-06		TKL-Pl-2	CotAD_72203	-1.27974	7.35e-05																						TKL-Pl-5	CotAD_16201	1.37764	4.17e-07
															TKL-Pl-5	CotAD_63499	1.31014	5.92e-07		TKL-Pl-2	CotAD_75936	-1.22868	7.09e-06																						TKL-Pl-5	CotAD_63499	1.89291	1.06e-06
															TKL-Pl-6	CotAD_61043	0.981232	9.39e-05		TKL-Pl-3	CotAD_62253	1.07678	5.76e-06																						TKL-Pl-5	CotAD_00601	1.21016	7.57e-06
															TKL-Pl-6	CotAD_67143	0.785872	0.00191878		TKL-Pl-4	CotAD_54145	-1.35304	0.000179799																						TKL-Pl-6	CotAD_61043	1.25506	0.000350521
															TKL-Pl-6	CotAD_14215	0.819918	2.34e-05		TKL-Pl-4	CotAD_10117	-0.858084	1.08e-05																						TKL-Pl-6	CotAD_67143	0.787347	7.25e-05
															WEE	CotAD_26371	2.3716	8.23e-09		TKL-Pl-4	CotAD_05432	-2.83501	5.97e-08																						TKL-Pl-6	CotAD_14215	1.09995	2.49e-06
															WNK_NRBP	CotAD_32507	0.654405	0.00650328		TKL-Pl-4	CotAD_61960	1.0085	9.53e-05																						ULK_Fused	CotAD_68878	-0.690868	0.00137608
															WNK_NRBP	CotAD_12291	-2.02048	2.07e-06		TKL-Pl-4	CotAD_10266	1.32411	3.72e-05																						WEE	CotAD_26371	1.54958	1.76e-05
															WNK_NRBP	CotAD_29801	5.54991	1.3e-09		TKL-Pl-4	CotAD_40334	3.14784	4.16e-07																						WNK_NRBP	CotAD_32507	1.16013	4.08e-06
															WNK_NRBP	CotAD_27915	2.65224	4.85e-09		TKL-Pl-4	CotAD_29319	-0.627932	0.00136514																						WNK_NRBP	CotAD_12291	-2.04649	7.21e-08
																				TKL-Pl-4	CotAD_10575	2.07176	6.12e-08																						WNK_NRBP	CotAD_29801	5.64497	9.51e-11
																				TKL-Pl-5	CotAD_16201	1.49852	5.03e-07																						WNK_NRBP	CotAD_27915	2.475	4.65e-07
																				TKL-Pl-5	CotAD_63499	2.24843	3.72e-08																						WNK_NRBP	CotAD_45241	-0.719356	0.00061554
																				TKL-Pl-5	CotAD_00601	1.19225	5.35e-06
																				TKL-Pl-6	CotAD_61043	1.15467	0.000123718
																				TKL-Pl-6	CotAD_67143	0.774318	0.000160892
																				TKL-Pl-6	CotAD_14215	0.994089	1.84e-05
																				WEE	CotAD_26371	1.61155	4.58e-07
																				WNK_NRBP	CotAD_32507	1.01389	6.76e-05
																				WNK_NRBP	CotAD_12291	-2.00485	2.51e-07
																				WNK_NRBP	CotAD_29801	5.63913	1.58e-09
																				WNK_NRBP	CotAD_27915	2.27741	5.61e-08
																				WNK_NRBP	CotAD_45241	-0.845808	0.00121992
[truncated: 60 more columns]
