# Supplementary material for: Genome-wide classification, evolutionary analysis and gene expression patterns of the kinome in Gossypium
Source: PLoS One. 2018 May 16;13(5):e0197392. doi: 10.1371/journal.pone.0197392 (PMC5955557; doi:10.1371/journal.pone.0197392)
Supplement: S19 Table — (XLS) [file pone.0197392.s035.xls]

## Sheet: Sheet1
S19 Table: Normalized gene expression values of 564 G. hirsutum PK genes in GhHD-1 and fuzzless-lintless mutants during fiber development stages.
Subfamily	Gene ID	GhHD-1 silenced ovule	P value	GhHD-1 over-expression ovule	P value	Fuzzless-lintless 0 dpa	P value	Fuzzless-lintless 5 dpa	P value	Fuzzless-lintless 10 dpa	P value	Fuzzless-lintless 15 dpa	P value	Fuzzless-lintless 20 dpa	P value
AGC_MAST	CotAD_50546	0.0944005	0.548398	0.198478	0.224063	-0.488379	0.000608784	-0.298129	0.0389839	0.900813	0.000317544	-0.46216	0.00197045	-0.924885	4.8669e-06
AGC_MAST	CotAD_03168	0.416198	0.146634	0.495417	0.0681072	0.421873	0.000137906	0.081998	0.349123	0.699586	0.000117881	0.34702	0.000346904	0.540487	6.65325e-05
AGC_MAST	CotAD_02801	-0.271276	0.166747	-0.124361	0.491187	-0.024513	0.850431	0.172233	0.0144681	0.0668817	0.474657	-0.0754257	0.581953	0.0319127	0.762939
AGC_NDR	CotAD_71296	0.062887	0.855518	-0.453401	0.198716	-0.595843	1.56251e-05	-0.151563	0.150747	0.418614	0.00318045	0.202731	0.0128519	0.0226547	0.84182
AGC_NDR	CotAD_10699	0.304503	0.102919	0.265889	0.157452	0.350731	0.000775302	-0.0940213	0.130207	1.03566	7.55365e-07	-0.179603	0.00684358	0.56828	4.45194e-05
AGC_NDR	CotAD_46946	0.317826	0.107859	0.275348	0.149265	0.055418	0.589256	-0.442178	0.000528158	0.898341	8.39872e-06	0.0786743	0.392228	0.580348	6.12682e-05
AGC_NDR	CotAD_44274	-0.21476	0.527957	-0.46027	0.19423	0.0299913	0.760314	-0.0699633	0.349587	0.393639	0.0120062	0.122072	0.229613	-0.06982	0.520245
AGC_NDR	CotAD_41978	-0.737	0.00346288	0.118555	0.449201	-0.0479143	0.754336	0.136744	0.0651087	0.202398	0.237718	0.0767203	0.441	-0.264142	0.0326393
AGC_NDR	CotAD_00292	-0.273379	0.207843	0.003643	0.98509	0.215987	0.0121305	0.402358	0.00281404	-0.022852	0.812144	-0.203045	0.0616022	0.322192	0.0173049
AGC_PDK1	CotAD_19462	0.241034	0.168889	0.293235	0.0943944	0.264235	0.000853262	0.0181913	0.803845	0.719465	2.20529e-05	-0.143781	0.0312284	0.294814	0.00178995
AGC_RSK-2	CotAD_10104	0.0762635	0.678629	0.244575	0.161365	0.594412	1.83334e-05	0.433622	0.000417119	-0.393209	0.000920407	0.337725	0.0231365	0.795177	7.08368e-06
AGC_RSK-2	CotAD_59693	-0.12128	0.470704	0.339006	0.0753305	-0.39174	0.000513192	-0.0131727	0.905643	-0.555734	0.000420585	0.586243	2.91251e-05	0.145087	0.194416
AGC_RSK-2	CotAD_46931	-0.0396525	0.823157	-0.283658	0.111058	0.119364	0.343773	-0.325195	0.0198397	-0.643361	0.000947067	-0.661453	1.32783e-05	-0.277192	0.0268756
AGC_RSK-2	CotAD_74523	0.145232	0.423267	0.30111	0.106102	-0.148952	0.211075	0.285757	0.0120483	-5.48991	1.4268e-12	-0.936933	4.63933e-06	0.35184	0.00587117
AGC_RSK-2	CotAD_45682	0.447037	0.0316702	0.16018	0.32839	0.415328	0.000115126	0.274186	0.0017434	0.387342	0.00277973	0.699727	4.49195e-06	0.114665	0.135495
AGC_RSK-2	CotAD_38946	0.196898	0.261683	0.186772	0.289561	0.226364	0.00391768	0.541052	2.41717e-05	1.4821	9.60585e-08	0.440244	1.59015e-05	0.538327	4.24553e-05
AGC_RSK-2	CotAD_74442	0.18333	0.349498	0.273008	0.139494	0.212773	0.00738174	0.0305233	0.672123	0.370523	0.00152426	0.00366667	0.936962	0.372352	0.00970548
AGC_RSK-2	CotAD_00531	-0.156032	0.335739	0.0800933	0.744492	-0.487626	0.000276822	-0.0975083	0.539126	-0.206698	0.211025	1.16882	0.000147628	0.117979	0.387693
AGC_RSK-2	CotAD_03114	0.591326	0.0631658	0.433967	0.160491	-0.355107	0.00430208	-1.52178	1.76424e-08	-0.674295	9.75241e-06	0.454111	0.000122658	0.54135	7.54066e-05
AGC_RSK-2	CotAD_14233	0.318183	0.0901308	0.438788	0.0393938	0.433141	0.000872195	0.346711	0.0078497	0.354029	0.00268324	-0.216473	0.00300375	0.394134	0.00485234
AGC_RSK-2	CotAD_59977	-0.27237	0.186677	-0.249724	0.167686	0.341829	0.000624975	0.0309287	0.770959	-0.313626	0.0287653	-0.0929917	0.528185	-0.004723	0.963773
AGC_RSK-2	CotAD_58277	0.460989	0.0879189	0.318036	0.210793	0.156099	0.0563031	0.035002	0.75112	-0.0403037	0.807003	-0.105649	0.387684	-0.140313	0.401545
AGC_RSK-2	CotAD_29566	0.219121	0.275827	0.409765	0.0377123	0.388562	0.00233206	0.227844	0.0421556	-0.0185733	0.878392	-0.2778	0.0118396	-0.240603	0.0312914
AGC_RSK-2	CotAD_52077	-0.286282	0.116602	-0.015487	0.908219	0.117711	0.337634	0.127594	0.0847243	0.717531	0.00374159	0.016675	0.874	0.475595	0.00213366
AGC_RSK-2	CotAD_45798	-0.274655	0.142163	-0.017949	0.895931	-0.1096	0.347317	-0.055418	0.61202	0.392115	0.00927114	0.110286	0.0701075	0.338592	0.0261975
AGC-Pl	CotAD_24426	-0.80023	0.00393252	-0.237801	0.207024	0.137516	0.221916	0.133538	0.291243	-0.699836	0.00254779	-0.102398	0.194704	0.266541	0.058877
AGC-Pl	CotAD_27962	0.584005	0.00809061	0.424308	0.0345718	-0.461583	0.00358879	-3.2792	5.32343e-11	-1.92943	1.09948e-07	-0.43965	0.00545366	-0.0381543	0.764011
AGC-Pl	CotAD_16768	-0.27181	0.122686	-0.0892523	0.551739	0.0692403	0.613136	-0.112274	0.140952	-0.278894	0.117843	-0.0369317	0.724575	-0.24643	0.0053336
Aur	CotAD_58182	0.0120235	0.955085	-0.387921	0.240069	0.72791	1.81869e-06	0.347844	0.000255179	-2.05926	8.57681e-09	-0.491704	3.75263e-05	-0.192941	0.0222714
Aur	CotAD_18702	-0.391069	0.118732	-0.527273	0.21126	0.298354	0.0272553	0.16533	0.276738	-0.649327	0.000272811	-0.141424	0.121767	-0.22433	0.144378
CAMK_AMPK	CotAD_52889	-0.670809	0.0337144	-0.284103	0.203505	0.210687	0.0354852	0.053306	0.525136	0.133344	0.437226	0.0145507	0.786679	-0.0737527	0.519217
CAMK_CAMKL-CHK1	CotAD_06862	0.507263	0.0702629	0.283926	0.196316	-0.749356	1.51645e-05	-1.07502	1.24235e-06	1.1417	1.70863e-06	0.476216	1.28349e-05	0.545798	4.39412e-05
CAMK_CAMKL-CHK1	CotAD_10936	0.849632	0.0256949	-0.169848	0.520482	-2.97823	1.4487e-09	-2.30302	1.72919e-09	0.807862	0.00937264	-2.10085	4.57113e-08	-1.98325	2.91558e-08
CAMK_CAMKL-CHK1	CotAD_12447	0.750068	0.0131048	-0.0896685	0.70497	-0.000930333	0.986852	-0.33578	0.000284798	0.015562	0.840648	0.136795	0.020007	0.219597	0.0129502
CAMK_CAMKL-CHK1	CotAD_16075	0.305109	0.145692	0.177575	0.385439	0.15944	0.0229228	-0.382961	0.000117656	0.228679	0.0133198	0.004513	0.926527	0.829391	1.5251e-06
CAMK_CAMKL-CHK1	CotAD_60421	-0.631459	0.0418059	-0.622317	0.228845	-2.67153	8.72319e-06	-1.20009	2.44874e-06	-1.53128	5.16632e-08	0.722342	2.41808e-06	1.01607	2.03237e-06
CAMK_CAMKL-CHK1	CotAD_20216	0.0660975	0.746048	0.0356663	0.85992	-0.496968	0.00143937	-0.113207	0.34569	1.50089	3.28932e-07	0.0430233	0.667127	0.760075	6.28387e-06
CAMK_CAMKL-CHK1	CotAD_10345	-0.016879	0.945938	-0.157656	0.489696	-0.134926	0.176662	-0.205866	0.0201931	-0.255866	0.0741738	0.180431	0.184572	0.474526	0.00103418
CAMK_CAMKL-CHK1	CotAD_36170	0.882402	0.00796797	-0.0474535	0.824466	0.004456	0.944557	-0.0875523	0.407714	-1.01595	3.57235e-05	0.069023	0.477582	-0.042907	0.694755
CAMK_CAMKL-CHK1	CotAD_48377	-0.297277	0.185102	-0.0252155	0.915207	0.031618	0.645565	-1.09194	3.36924e-06	3.95811	6.21232e-10	-0.294434	0.0521017	-0.696304	0.000288498
CAMK_CAMKL-CHK1	CotAD_00567	0.654148	0.0107576	0.181619	0.288255	-0.0471553	0.442781	-0.44026	9.29191e-05	-1.64626	7.92751e-09	-0.123387	0.0238002	0.443556	0.000117136
CAMK_CAMKL-CHK1	CotAD_17719	0.41447	0.05248	0.225108	0.186633	0.163144	0.0102293	0.18739	0.0257301	0.642583	5.68929e-05	-0.0338033	0.52511	-0.667897	4.28999e-06
CAMK_CAMKL-CHK1	CotAD_13683	0.01462	0.928986	0.236177	0.165335	0.47359	0.00010428	0.309245	0.00103505	-0.316114	0.00938962	0.298109	0.000213455	0.794566	1.77906e-06
CAMK_CAMKL-CHK1	CotAD_16078	-0.377762	0.0881278	-0.338002	0.156472	-0.504064	0.000424068	-0.234479	0.02501	-1.90319	5.63309e-07	0.269032	0.0030603	1.15736	0.000182163
CAMK_CAMKL-CHK1	CotAD_33218	0.409031	0.158832	0.113077	0.639814	0.0203407	0.677589	-0.572277	0.000208695	1.05167	3.23571e-07	0.513029	5.32932e-06	0.835371	4.34685e-06
CAMK_CAMKL-CHK1	CotAD_73323	-0.248452	0.14984	-0.0131307	0.927829	0.55918	0.0104711	0.00123067	0.986892	0.564382	0.00252113	-0.096132	0.518609	-0.30878	0.0416219
CAMK_CAMKL-CHK1	CotAD_26269	-0.225905	0.380309	-0.188392	0.459116	0.270997	0.0710062	0.0183893	0.81057	0.313311	0.0725958	0.142925	0.266316	-0.357577	0.0433184
CAMK_CAMKL-CHK1	CotAD_54331	-0.175568	0.316633	-0.11056	0.514397	0.088815	0.402343	0.125686	0.137965	-0.0890763	0.442285	-0.110169	0.0366437	-0.239479	0.031895
CAMK_CAMKL-CHK1	CotAD_25826	0.231498	0.174006	0.315752	0.116644	0.278446	0.00114393	0.131465	0.103594	-0.246643	0.0380545	-0.0734283	0.426436	0.0804783	0.442149
CAMK_CAMKL-CHK1	CotAD_00165	-0.469016	0.0897593	-0.393109	0.160418	-0.0953477	0.401473	0.375376	0.0157981	0.345964	0.0301273	0.661999	1.14813e-05	0.446558	0.000409619
CAMK_CAMKL-CHK1	CotAD_07521	-0.535956	0.0416262	-0.150993	0.427425	0.091781	0.471731	0.00464667	0.968703	0.309308	0.012082	-0.0376907	0.63181	0.102055	0.253734
CAMK_CAMKL-LKB	CotAD_19137	0.296155	0.162831	0.0245175	0.894865	0.213512	0.00417986	-0.0630957	0.309743	0.24467	0.0131938	-0.041174	0.362629	0.323926	0.0011107
CAMK_CDPK	CotAD_72193	-0.434353	0.0890298	-0.379068	0.0885971	0.448636	0.0331226	-0.007556	0.945562	-1.31338	3.27035e-05	0.171834	0.0534712	0.278991	0.0480809
CAMK_CDPK	CotAD_69577	0.0152245	0.922929	0.15714	0.352336	-0.000259667	0.996119	0.0439663	0.545696	0.213866	0.0149614	0.0592263	0.215367	1.0546	1.95479e-07
CAMK_CDPK	CotAD_73088	-0.0896055	0.800058	-0.248507	0.318034	-0.488045	0.000119462	0.0884147	0.227148	-1.59603	3.05666e-05	-0.005902	0.930222	0.936751	7.35382e-05
CAMK_CDPK	CotAD_54826	0.234588	0.185846	0.118303	0.468802	0.143655	0.0245617	0.0868007	0.193907	-0.0874357	0.372473	-0.019694	0.656426	-0.185319	0.021391
CAMK_CDPK	CotAD_22808	-0.311888	0.171881	-0.0750665	0.807556	0.769968	1.96696e-06	0.30078	0.00873039	0.55087	0.037084	0.176313	0.0189938	0.159531	0.217295
CAMK_CDPK	CotAD_21360	-0.394646	0.0443003	-0.163736	0.348073	-0.495883	0.000339468	-0.113066	0.0685469	-0.450636	0.000359557	-0.538619	9.09721e-06	0.877836	4.39051e-07
CAMK_CDPK	CotAD_74347	0.234878	0.166467	0.183302	0.245458	0.155077	0.0240341	-0.11618	0.100127	-0.261569	0.0170013	-0.389947	0.000160628	-0.12699	0.119217
CAMK_CDPK	CotAD_33891	-1.11807	0.0110162	-0.697462	0.0341264	0.20717	0.169378	0.0176873	0.905317	-1.05765	0.000281023	0.313635	0.0157057	0.0268467	0.762343
CAMK_CDPK	CotAD_02296	-1.00116	0.0873899	-0.593733	0.241908	-0.600705	2.63948e-05	-0.161283	0.307804	-0.578326	0.000123635	0.237181	0.0100867	0.316448	0.00451402
CAMK_CDPK	CotAD_16484	0.119296	0.604919	0.00697517	0.970195	0.000583667	0.995001	-0.0353867	0.759254	-1.28646	3.51428e-06	0.162787	0.193723	-0.219953	0.126642
CAMK_CDPK	CotAD_20538	0.454255	0.0260301	0.0398298	0.781757	-0.190542	0.309408	-0.988623	3.65755e-06	-1.12836	9.73169e-06	-0.124842	0.116736	0.272246	0.00499156
CAMK_CDPK	CotAD_41076	0.0848425	0.619498	0.243646	0.273287	-0.109337	0.182789	-0.312276	0.00251631	0.278897	0.0653454	0.123361	0.0872688	0.0567407	0.515739
CAMK_CDPK	CotAD_66485	-0.498847	0.103238	-0.32806	0.200421	-0.388003	0.000806448	-0.112237	0.0715607	-0.558477	0.000136957	0.303417	0.000247931	0.27195	0.00201142
CAMK_CDPK	CotAD_44317	-0.026342	0.869324	0.0947795	0.589434	0.127567	0.0353406	0.204555	0.0069066	1.09927	8.96422e-07	0.252872	0.000437537	0.365655	0.00042329
CAMK_CDPK	CotAD_04751	-0.0582195	0.741957	-0.226395	0.372695	0.051146	0.698675	-0.378684	0.00398969	-1.00621	3.23508e-05	-0.452759	0.0157924	0.52828	0.00034807
CAMK_CDPK	CotAD_60146	0.0573305	0.750154	-0.0226332	0.901449	0.313452	0.0502344	-0.024898	0.662424	0.664059	0.00356118	0.16351	0.135273	-0.0389753	0.785002
CAMK_CDPK	CotAD_30589	0.313913	0.087245	0.294276	0.0902693	0.310838	0.000733541	0.485803	0.000147496	-1.30283	2.9049e-05	0.107645	0.053209	-0.201972	0.0165437
CAMK_CDPK	CotAD_35007	0.006702	0.967712	0.299698	0.0821297	0.102913	0.149875	0.041178	0.472229	0.151492	0.0629675	-0.0936777	0.0751306	0.171176	0.0220058
CAMK_CDPK	CotAD_48097	0.244325	0.320502	-0.236557	0.293635	0.101386	0.194097	0.100982	0.326616	-1.10532	0.000594201	0.284404	0.0345636	0.197154	0.0765909
CAMK_CDPK	CotAD_47701	0.019096	0.922927	0.159595	0.332296	0.913018	3.53166e-07	0.173398	0.0930381	-1.71088	4.7415e-07	-0.316908	0.000279182	0.0137303	0.899189
CAMK_CDPK	CotAD_47616	-0.334868	0.116727	-0.16617	0.401474	0.121261	0.198491	0.02976	0.724104	0.0578953	0.473314	-0.0243653	0.789562	0.35082	0.0032942
CAMK_CDPK	CotAD_54633	0.169777	0.307389	0.117265	0.537337	0.186134	0.121125	0.14739	0.203312	-0.272934	0.0522586	0.020099	0.880689	-0.220426	0.0338537
CAMK_CDPK	CotAD_16744	0.072689	0.648043	-0.0303967	0.83485	-0.196085	0.245935	0.123272	0.0654471	0.0230553	0.811252	0.0872697	0.309933	-0.108702	0.378635
CAMK_CDPK	CotAD_26791	-0.791131	0.00266962	-0.452971	0.0200629	0.248389	0.0441312	-0.0495673	0.642501	-0.194271	0.0252573	0.0138917	0.918208	0.330173	0.0342468
CAMK_CDPK	CotAD_05731	0.173399	0.420844	0.286901	0.156127	0.416686	0.000366303	0.243836	0.00503612	-0.0935043	0.327379	-0.000737	0.993929	-0.020222	0.810471
CAMK_CDPK	CotAD_09239	-0.663301	0.101253	-0.313535	0.325141	0.142461	0.129279	-0.00914233	0.943069	-0.965567	0.00321189	0.050534	0.711745	0.235452	0.114794
CAMK_CDPK	CotAD_13610	0.175835	0.337228	0.243004	0.217924	-0.155586	0.14352	-0.008718	0.903879	0.434587	0.00999354	0.0665367	0.303028	0.183594	0.127296
CAMK_OST1L	CotAD_27990	-0.200859	0.246896	-0.156032	0.401387	0.600345	0.000979291	0.096469	0.380292	-0.040595	0.775704	-0.092734	0.25164	-0.272637	0.00811319
CAMK_OST1L	CotAD_54619	0.439724	0.0276392	0.269024	0.124849	-0.248466	0.00243645	-0.550324	3.68178e-05	0.170042	0.0938915	-0.0590727	0.273559	-0.725034	7.01599e-06
CAMK_OST1L	CotAD_71558	0.192078	0.275688	0.238068	0.147387	0.032267	0.817911	-0.107617	0.144668	-0.274299	0.00615635	-0.510444	0.000141936	-0.393833	0.00178945
CAMK_OST1L	CotAD_43021	0.325212	0.0795482	0.121349	0.458241	-0.527336	0.00215157	-0.460513	0.00115541	2.59437	2.73951e-09	0.317676	0.00494797	-0.331448	0.0109786
CK1_CK1	CotAD_25187	0.0280765	0.867871	-0.0609768	0.705377	0.07179	0.529962	-0.068309	0.333479	0.0449837	0.582776	0.00287533	0.971808	-0.080293	0.468416
CK1_CK1	CotAD_23709	-0.314601	0.118698	-0.34809	0.131979	0.668874	0.000297863	0.200946	0.121052	-0.700436	0.000350955	0.219993	0.0107624	0.120261	0.182569
CK1_CK1	CotAD_62242	0.105627	0.639682	0.0830587	0.665391	0.484277	3.80335e-05	0.111662	0.151229	-0.351125	0.00123264	-0.09248	0.0728989	-0.231103	0.0124042
CK1_CK1	CotAD_50202	0.234147	0.177453	0.140915	0.336565	-0.0345533	0.556317	-0.107351	0.14266	0.145888	0.205425	-0.475838	1.56622e-05	-0.537099	2.94052e-05
CK1_CK1	CotAD_47085	-0.079657	0.638108	-0.0506702	0.741663	0.201403	0.0264069	-0.18891	0.0465996	0.292594	0.00653502	0.150663	0.114604	0.165932	0.202581
CK1_CK1	CotAD_09694	0.144013	0.43125	-0.0382045	0.807855	0.136931	0.0499387	0.0660017	0.342051	1.38641	6.39822e-07	0.182027	0.00729997	0.457683	0.000173847
CK1_CK1	CotAD_20772	0.0675565	0.697492	-0.0850153	0.595123	0.38167	0.0137513	0.131029	0.135802	0.237163	0.131608	0.132866	0.184182	-0.091986	0.280642
CK1_CK1	CotAD_00393	0.080693	0.624904	-0.115699	0.547465	0.414595	0.00139462	0.250981	0.0525246	-0.191401	0.194962	-0.244726	0.0264705	0.0548773	0.538112
CK1_CK1-Pl	CotAD_00483	0.0937555	0.548702	0.200892	0.173545	0.0678877	0.257702	0.106318	0.105108	0.247255	0.0163993	-0.136172	0.0123714	0.2406	0.00795337
CK1_CK1-Pl	CotAD_47584	0.367841	0.045249	0.319945	0.0740931	0.0473317	0.581512	0.173292	0.0253809	-0.341145	0.00279911	-0.117974	0.0267941	0.133978	0.0887127
CK1_CK1-Pl	CotAD_22935	-0.232975	0.199875	-0.0407163	0.798348	0.441738	0.0170942	0.171722	0.0727163	0.002906	0.973962	-0.299197	0.0586681	-0.031359	0.79891
CK1_CK1-Pl	CotAD_53790	-0.14142	0.404236	-0.0932667	0.527756	0.125498	0.190864	0.0119983	0.860246	-0.135784	0.132775	0.0449327	0.713009	0.119886	0.12866
CK1_CK1-Pl	CotAD_00231	-0.172133	0.618134	-0.202748	0.509978	0.312434	0.000607222	0.303238	0.00148966	-0.323406	0.00318912	0.079011	0.182387	-0.131244	0.0795883
CK1_CK1-Pl	CotAD_48667	-0.284767	0.156979	-0.173394	0.323738	0.528682	0.00116436	0.0553947	0.488361	0.612761	0.00243244	0.105112	0.179248	-0.204995	0.108797
CK1_CK1-Pl	CotAD_12333	0.0879465	0.586255	0.0694858	0.648848	0.122074	0.428147	0.0371837	0.587425	0.214821	0.0744714	0.206044	0.0403026	0.0665607	0.379472
CK1_CK1-Pl	CotAD_32629	0.278522	0.149987	0.109824	0.492841	-0.122474	0.112028	0.22276	0.0153617	1.85132	3.39533e-08	-0.0895673	0.0850932	0.491162	0.000191679
CK1_CK1-Pl	CotAD_11101	0.096414	0.644763	-0.0966208	0.576827	0.233535	0.0872426	0.300183	0.0446092	-0.183328	0.039758	0.0137007	0.797001	-0.10321	0.430958
CK1_CK1-Pl	CotAD_34898	0.240866	0.191535	0.259481	0.0964839	-0.275201	0.00688814	0.251657	0.0139052	0.710478	0.000805035	-0.56068	7.39615e-06	-0.357301	0.0422044
CK1_CK1-Pl	CotAD_50321	-0.194642	0.405911	-0.209332	0.298239	0.158322	0.253283	0.0833757	0.488633	0.288749	0.0852504	-0.147133	0.186933	0.0621483	0.521017
CMGC_CDK-CCRK	CotAD_26057	-0.084777	0.677861	-0.0678058	0.681087	0.042587	0.499505	0.286677	0.0022632	1.17398	1.37945e-05	-0.181236	0.0121052	0.0497993	0.566077
CMGC_CDK-CDK7	CotAD_67858	-0.783856	0.052125	-0.228686	0.494074	0.117579	0.373167	-0.399027	0.00654107	1.63107	6.5879e-07	0.33525	0.00124159	0.388324	0.0328129
CMGC_CDK-CDK7	CotAD_03147	-0.55336	0.0272765	-0.389406	0.0555043	0.222698	0.05768	0.129992	0.29146	0.42484	0.000772414	0.133902	0.390008	0.529896	0.00153229
CMGC_CDK-CDK8	CotAD_34429	0.0029915	0.986594	0.00970683	0.952921	-0.0334	0.72226	0.200895	0.0242671	0.122029	0.165586	0.01822	0.825683	0.000576667	0.995219
CMGC_CDK-CRK7-CDK9	CotAD_52411	-0.053403	0.761144	-0.0932968	0.609008	-0.341551	0.014323	0.144244	0.17152	0.808858	9.74236e-06	0.708407	2.64989e-06	1.72383	5.13841e-09
CMGC_CDK-CRK7-CDK9	CotAD_21272	-0.305848	0.0842827	-0.140844	0.36337	0.289261	0.006494	0.239415	0.0908249	0.519008	0.000101614	0.350479	0.032845	0.614145	0.000141534
CMGC_CDK-CRK7-CDK9	CotAD_71947	0.182899	0.282865	0.05871	0.687309	0.500425	3.81809e-05	0.253461	0.0128411	0.321437	0.0380692	0.000439	0.994803	0.0819687	0.273285
CMGC_CDK-CRK7-CDK9	CotAD_01049	0.002998	0.986061	-0.110468	0.491247	-0.519901	0.00043503	0.00197333	0.981464	1.48461	5.49947e-07	0.306172	0.00107974	0.398686	0.00101657
CMGC_CDK-CRK7-CDK9	CotAD_41842	0.13821	0.407854	0.171937	0.314771	0.0963827	0.0934122	-0.21674	0.00850613	0.881925	2.18017e-06	-0.0899723	0.0706704	0.54641	4.37785e-05
CMGC_CDK-CRK7-CDK9	CotAD_51610	0.146623	0.409806	0.327226	0.130045	-0.012974	0.918459	-0.880423	6.8181e-06	-0.369743	0.0120858	-1.01879	5.12758e-05	0.123061	0.221023
CMGC_CDK-CRK7-CDK9	CotAD_34259	0.374402	0.0502455	0.120083	0.460991	0.138553	0.0981803	0.354516	0.00384998	0.375256	0.00354364	0.796316	7.15076e-06	0.228122	0.0490427
CMGC_CDK-CRK7-CDK9	CotAD_50640	-0.186828	0.259476	-0.092427	0.571355	0.295996	0.00726302	0.247493	0.0188677	-0.026816	0.71704	-0.110221	0.222202	0.0941953	0.519777
CMGC_CDK-CRK7-CDK9	CotAD_64392	0.478919	0.0258769	0.216125	0.156435	0.431504	0.00119808	0.122253	0.0765091	-0.11672	0.224794	0.278879	0.00106347	0.238618	0.0303975
CMGC_CDK-CRK7-CDK9	CotAD_19973	0.0014735	0.993774	0.127067	0.525215	-0.49507	1.61941e-05	0.212094	0.0234806	0.665725	1.27173e-05	0.489343	2.49604e-05	0.77807	2.05962e-06
CMGC_CDK-CRK7-CDK9	CotAD_75205	-0.493297	0.197691	-0.449614	0.255963	-0.48769	0.0247129	-0.584309	0.000991355	0.377424	0.00141557	-0.616353	7.02906e-05	0.587344	0.00444701
CMGC_CDK-CRK7-CDK9	CotAD_20875	-0.254898	0.271711	-0.24027	0.252666	-0.0617007	0.614019	0.125273	0.187339	-0.436552	0.00557503	-0.22646	0.0859826	0.0436083	0.72826
CMGC_CDK-PITSLRE	CotAD_55993	-0.265716	0.39827	-0.218248	0.414455	0.167855	0.0994937	0.0184463	0.797503	0.265979	0.142575	-0.0475203	0.550115	-0.0820677	0.368392
CMGC_CDK-Pl	CotAD_56453	0.0645125	0.739167	-0.30603	0.437034	0.0567313	0.288117	0.491492	1.51874e-05	-2.47215	1.06283e-09	0.54974	1.28963e-05	-0.49231	7.16514e-05
CMGC_CDK-Pl	CotAD_26108	0.0184665	0.907051	0.0898112	0.525612	0.0111483	0.841647	0.113121	0.0661308	0.300073	0.00868027	0.0526583	0.353207	0.151313	0.0439521
CMGC_CDK-Pl	CotAD_29324	0.198492	0.298931	0.113258	0.421872	-0.580201	5.11654e-05	0.119897	0.116626	0.483565	0.000594774	0.196672	0.0114817	0.0751713	0.2827
CMGC_CDK-Pl	CotAD_46008	-0.0271835	0.911571	-0.271135	0.326627	0.387847	0.0248862	0.285684	0.042438	-0.452526	0.0188105	0.135567	0.259156	0.0430747	0.644335
CMGC_CDK-Pl	CotAD_29110	-0.430256	0.0616126	-0.656142	0.126264	0.157478	0.254717	0.111436	0.210438	-0.199003	0.175082	0.0666113	0.426315	-0.31949	0.00539729
CMGC_CK2	CotAD_33576	-0.061332	0.751536	-0.216382	0.190565	-0.362575	0.000494104	0.0761027	0.229066	0.267984	0.0284314	0.162963	0.0486278	-0.261396	0.0791667
CMGC_CK2	CotAD_33575	-0.104833	0.545907	-0.123104	0.608573	-0.51808	0.00105185	-0.278151	0.0183352	0.284569	0.0138268	0.0988397	0.0719658	0.733439	2.86262e-05
CMGC_CK2	CotAD_73334	0.0515485	0.776394	-0.136939	0.382285	0.295732	0.0411816	0.07656	0.447288	-0.218621	0.0718002	0.151887	0.0129546	0.443853	0.0509093
CMGC_CK2	CotAD_65006	-0.441275	0.0241767	-0.343079	0.0626384	-0.153961	0.0723976	-0.186262	0.0105535	0.411722	0.0282483	-0.0952917	0.329106	0.43333	0.0575652
CMGC_CK2	CotAD_19400	-0.318896	0.0834537	-0.255395	0.110959	-0.04447	0.714544	-0.200802	0.0416261	0.184833	0.315467	-0.106242	0.361931	0.165639	0.101468
CMGC_CLK	CotAD_01895	0.0624575	0.697587	-2.91667e-05	0.999847	0.588088	0.000419302	0.303038	0.0106081	-0.233278	0.0511364	-0.007136	0.929963	-0.145394	0.231775
CMGC_CLK	CotAD_65705	-0.253574	0.534643	-0.327498	0.340435	-0.0799477	0.477521	-0.204185	0.101915	-1.30605	4.07474e-05	-0.010207	0.930401	-0.185236	0.150395
CMGC_CLK	CotAD_00193	0.159224	0.327084	0.365147	0.0538253	0.220699	0.0838149	0.230103	0.0054763	0.600611	0.000843565	-0.501338	8.40013e-05	-1.39565	3.64921e-08
CMGC_CLK	CotAD_58070	-0.0642465	0.728525	0.218477	0.311629	0.167683	0.0662464	0.225512	0.00917229	1.26386	5.57093e-06	-0.16088	0.0207752	-1.11258	4.00001e-07
CMGC_CLK	CotAD_17901	-0.019833	0.905699	0.0497595	0.716757	0.126149	0.162834	-0.0338737	0.630549	-0.0350147	0.707416	-0.121997	0.0737549	0.017402	0.826334
CMGC_DYRK-PRP4	CotAD_30991	0.192012	0.24233	-0.00609533	0.976233	0.496621	0.00166856	0.139122	0.276155	0.0886973	0.520596	0.00526733	0.934626	0.07116	0.574057
CMGC_DYRK-PRP4	CotAD_22320	0.59374	0.0117495	0.414257	0.039748	0.206832	0.0162081	0.206759	0.0170721	-1.12591	3.81437e-06	0.473769	9.6015e-05	-0.483118	0.000683935
CMGC_DYRK-PRP4	CotAD_17836	0.108793	0.498266	0.0338795	0.834863	0.500894	2.8787e-05	0.336256	0.00262639	1.16523	3.83384e-06	0.285432	0.00149298	0.315967	0.00459031
CMGC_DYRK-PRP4	CotAD_54943	0.226975	0.345784	-0.0266103	0.891749	-0.534699	6.58299e-05	0.145309	0.123438	-0.373188	0.00121996	0.376583	0.00110906	0.44537	0.00279706
CMGC_DYRK-PRP4	CotAD_26468	0.265026	0.306482	0.114754	0.620119	0.307977	0.0101474	0.264659	0.00531472	0.278075	0.0260786	-0.0516407	0.432407	-0.946367	0.000255302
CMGC_DYRK-YAK	CotAD_60890	0.268848	0.168562	0.224236	0.181278	0.482758	2.30921e-05	-0.073957	0.268194	-0.13627	0.101682	-0.380335	0.000105812	0.015584	0.832126
CMGC_GSK	CotAD_20244	0.169385	0.364857	0.14199	0.387006	-0.432853	0.000276481	-0.0455097	0.471078	1.65604	2.71881e-07	0.0933747	0.202075	0.718288	4.65566e-06
CMGC_GSK	CotAD_33066	-0.169017	0.335477	0.130559	0.421932	0.164807	0.0132014	0.0531973	0.351112	0.964682	9.45087e-07	0.286617	0.000317631	0.534268	6.20154e-05
CMGC_GSK	CotAD_43639	-0.572459	0.011392	-0.338677	0.17093	-1.07011	2.65849e-05	-0.0873263	0.272422	1.02152	1.3848e-06	0.683813	2.67213e-05	0.896947	4.29551e-06
CMGC_GSK	CotAD_05546	-0.0216775	0.917893	0.0559623	0.770654	0.181342	0.0734742	-0.213421	0.0799155	-0.52521	0.00296215	0.210298	0.00771258	-0.27573	0.117172
CMGC_GSK	CotAD_23495	-0.282291	0.1502	0.0992595	0.639852	-0.29889	0.0194585	-0.3669	0.0275789	2.00703	5.37367e-08	-0.028951	0.567203	-0.330169	0.00209867
CMGC_GSK	CotAD_32548	0.352162	0.183825	0.160781	0.468638	0.426468	0.000673315	-0.181632	0.0330838	1.30568	2.24528e-06	0.0607147	0.282283	-0.282391	0.0136353
CMGC_GSK	CotAD_20243	0.030253	0.85487	-0.0516427	0.733774	-0.201812	0.00865816	0.027767	0.647495	1.64391	2.01027e-08	0.354322	0.00024405	0.740958	2.92887e-06
CMGC_GSK	CotAD_05659	-0.378719	0.050325	-0.184796	0.209296	0.0946207	0.321063	0.0712483	0.600127	0.956325	0.000528359	0.580442	0.000543975	1.36815	3.91279e-07
CMGC_GSK	CotAD_53331	0.0292945	0.866344	0.114635	0.449852	-0.383605	0.000188551	0.107109	0.112535	0.751101	1.24119e-05	0.360911	0.000173465	0.341445	0.000879112
CMGC_GSK	CotAD_15427	-0.566639	0.022851	-0.314078	0.19224	-0.753741	0.000352019	0.0943823	0.285362	0.146918	0.390209	0.303084	0.0286965	0.6172	6.69375e-05
CMGC_MAPK	CotAD_63338	0.117487	0.565133	0.12773	0.514074	-0.305268	0.000610254	0.0554643	0.365949	-0.342205	0.00163641	0.216621	0.00214885	-0.008733	0.896116
CMGC_MAPK	CotAD_64049	-0.130302	0.534496	0.00300317	0.986181	0.26448	0.0126522	-0.134845	0.0863481	-0.476388	0.000900952	0.503968	0.00019891	0.0426423	0.610562
CMGC_MAPK	CotAD_19088	0.156036	0.337738	0.052618	0.723671	0.0554963	0.421279	0.396963	0.000311559	0.782345	3.29858e-05	0.190223	0.0143682	-0.256105	0.0113347
CMGC_MAPK	CotAD_09571	-0.447803	0.0323021	-0.267779	0.451315	-0.821928	2.03219e-05	-2.24425	1.48958e-10	0.746723	8.90752e-06	-0.521129	0.000183063	1.42454	1.05474e-07
CMGC_MAPK	CotAD_01707	-0.4113	0.045389	-0.0680125	0.800871	-0.424733	0.00232485	-1.65689	3.56027e-08	0.35258	0.0440754	-0.366096	0.00947807	0.723027	3.09136e-05
CMGC_MAPK	CotAD_66205	0.331203	0.120709	0.0285187	0.873887	0.113014	0.0807977	0.070788	0.295547	-0.541887	0.000197214	0.0328923	0.449704	0.180193	0.0218494
CMGC_MAPK	CotAD_63558	0.0420365	0.801324	0.086014	0.545378	-0.806148	1.04986e-06	-0.017507	0.770941	1.41989	6.71558e-07	0.339989	0.00131913	0.510213	2.34641e-05
CMGC_MAPK	CotAD_56362	0.179874	0.545408	-0.0600953	0.83712	-0.626273	0.0151207	-0.0384593	0.552446	1.40538	8.18163e-07	0.839261	0.000125186	0.690394	0.000384892
CMGC_MAPK	CotAD_29572	-1.81608	0.0816386	-1.12623	0.290233	-1.92889	1.25968e-08	-1.03833	2.33624e-07	-0.410346	0.000509553	-0.00916633	0.863603	-0.140386	0.136329
CMGC_MAPK	CotAD_50152	-0.157463	0.458452	-0.353581	0.116135	-0.002313	0.968103	-0.786551	2.1907e-05	0.772859	1.21213e-05	-0.675567	8.78827e-06	-0.148377	0.0386799
CMGC_MAPK	CotAD_61841	-0.292915	0.145878	-0.351951	0.0554025	-0.703487	1.4129e-05	-0.911818	2.56603e-05	1.96632	1.67766e-05	-0.346537	0.00184689	0.287342	0.0225049
CMGC_MAPK	CotAD_55518	0.107974	0.520424	0.365523	0.0502615	-0.234606	0.00224424	0.092335	0.166153	0.173982	0.0423716	0.270923	0.00109642	-0.186482	0.04294
CMGC_MAPK	CotAD_56645	-0.230136	0.22664	0.151282	0.51803	0.0879913	0.24607	0.240534	0.00938018	-0.0891007	0.261015	-0.335537	0.00376479	-0.883802	2.17293e-06
CMGC_MAPK	CotAD_01246	0.393339	0.0505172	0.214136	0.238654	0.370733	0.000484701	-0.0868657	0.237188	-0.24956	0.0151914	0.330475	0.000641503	0.398281	0.000437193
CMGC_MAPK	CotAD_11508	-0.304196	0.106615	-0.179008	0.249768	0.00462933	0.957467	0.201359	0.0598997	0.198083	0.287301	-0.0335577	0.70295	-0.02368	0.864712
CMGC_MAPK	CotAD_53696	0.128925	0.442189	0.100458	0.569881	0.475325	0.00119488	0.107041	0.225725	-0.0563767	0.625058	-0.0717833	0.555778	0.146443	0.208729
CMGC_MAPK	CotAD_13472	-0.202606	0.334832	-0.0627442	0.716257	0.016873	0.902492	0.427064	0.00353601	-0.104442	0.366823	-0.0919847	0.188735	-0.591302	3.43694e-05
CMGC_MAPK	CotAD_54105	-0.0451445	0.777677	0.0573062	0.689844	0.24063	0.0974156	0.078001	0.495015	-0.002354	0.986304	-0.028252	0.659038	0.297246	0.00342814
CMGC_MAPK	CotAD_27603	-0.219689	0.182792	-0.24801	0.262697	0.607946	0.000627356	0.207243	0.0180189	-0.388586	0.00322307	0.181046	0.0195693	0.180457	0.18273
CMGC_Pl-Tthe	CotAD_00441	0.317194	0.11166	0.261925	0.144783	0.024256	0.691123	-0.12715	0.138846	0.690862	1.15717e-05	0.110067	0.113226	0.435534	0.000240443
CMGC_RCK	CotAD_01008	0.162555	0.318847	0.479121	0.0267412	0.320316	0.00102936	-0.297419	0.000858756	0.358266	0.000895229	-1.1286	2.29672e-07	0.043301	0.513015
CMGC_RCK	CotAD_17624	0.224338	0.370724	0.372471	0.252241	-0.545561	0.00317497	-0.359055	0.0704431	-0.913784	2.94322e-06	0.235577	0.0596016	-0.580535	0.000816432
CMGC_RCK	CotAD_42844	-0.289889	0.289563	-0.174159	0.4732	0.291597	0.00247589	0.269182	0.0124237	-0.0366973	0.833056	0.0293797	0.775121	0.204258	0.0584718
CMGC_SRPK	CotAD_34839	0.164796	0.32056	0.00813117	0.965083	-0.423483	0.00762837	-0.224784	0.0593927	-1.00521	5.26942e-06	0.050141	0.556509	0.695776	6.86241e-05
CMGC_SRPK	CotAD_18405	0.022421	0.91322	-0.108859	0.558305	-0.159297	0.020341	-0.239971	0.00874309	1.33882	1.80767e-07	0.107382	0.13002	0.470544	5.74609e-05
Group-Pl-3	CotAD_39073	0.362151	0.0584661	0.13221	0.438461	0.309186	0.0469905	0.34758	0.00543414	-0.709251	3.56947e-05	-0.203368	0.0151957	-0.111765	0.230006
Group-Pl-3	CotAD_18960	-0.04803	0.797974	0.1257	0.518214	0.14906	0.17522	0.108328	0.115214	0.201211	0.247513	-0.074138	0.412226	-0.158642	0.185457
Group-Pl-4	CotAD_14620	0.336554	0.092013	0.105968	0.634264	0.0599057	0.593054	-0.0837743	0.281456	-0.889938	4.35945e-06	0.048672	0.616265	0.0494923	0.690429
Group-Pl-4	CotAD_15261	0.473537	0.0301019	0.211168	0.241107	-0.00150067	0.977322	-0.337147	0.000832097	-1.69462	1.24348e-08	-0.3513	0.000858254	0.079478	0.314897
Group-Pl-4	CotAD_22059	0.083575	0.589517	0.0215572	0.895207	0.067292	0.293964	-0.0539047	0.70738	-0.114643	0.181296	-0.030128	0.640886	-0.121103	0.321201
NAK	CotAD_31687	-0.531265	0.0178092	-0.163397	0.373449	0.182346	0.088928	0.216559	0.0183017	-0.042051	0.612416	0.24447	0.0268162	0.404088	0.000562241
NEK	CotAD_51281	-0.187911	0.358811	-0.313774	0.0992721	0.0917797	0.506766	0.15152	0.0886734	1.35328	1.82634e-07	-0.006537	0.949239	0.243169	0.015365
NEK	CotAD_58015	-0.363347	0.148244	-0.319356	0.162707	0.129615	0.325539	0.270104	0.00466758	-0.418844	0.00376651	-0.121281	0.389546	-0.125139	0.2036
NEK	CotAD_68138	0.265555	0.297129	0.107092	0.631711	-0.0202297	0.704156	0.187801	0.0203853	-1.76105	5.58845e-09	0.147072	0.0405783	-0.613446	3.02616e-05
NEK	CotAD_60614	-0.21741	0.220737	-0.0236312	0.880518	0.406566	0.00202247	-0.0172287	0.859405	-0.0760617	0.373547	-0.030305	0.811122	-0.0948767	0.502028
NEK	CotAD_12274	0.426427	0.117984	-0.0756092	0.722342	0.054419	0.342228	0.542391	0.00022103	-0.227569	0.031762	1.32444	1.82074e-07	0.191371	0.103444
NEK	CotAD_12909	0.746351	0.00264424	-0.107035	0.707233	0.507978	0.000141856	0.466646	6.12712e-05	2.71859	5.23488e-09	-0.160684	0.00517776	3.40257	1.22028e-10
NEK	CotAD_20527	-0.038708	0.798601	-0.155774	0.340191	0.217153	0.0639843	0.0386223	0.768654	0.699821	0.000665458	-0.431446	0.00446151	0.11502	0.283915
NEK	CotAD_48114	0.0316305	0.877158	-0.116348	0.52305	-0.00471367	0.958894	0.120586	0.223939	-0.026251	0.795415	0.042221	0.577493	0.146125	0.0665497
PEK_GCN2	CotAD_62635	0.0499975	0.768323	0.088101	0.612912	0.181026	0.282857	0.178341	0.0613148	0.304353	0.0185675	-0.504561	0.000288711	-0.2834	0.0162905
PEK_PEK	CotAD_19974	0.965901	0.129574	-0.315744	0.557782	-0.554577	2.54369e-05	-0.703569	1.38451e-05	0.937145	1.07306e-05	-0.0468263	0.341238	1.46274	9.70129e-09
RLK-Pelle_C-LEC	CotAD_71347	0.265742	0.143283	0.116755	0.439629	-0.041123	0.4724	0.351811	0.000332574	2.69357	8.60165e-10	0.410725	8.62182e-05	0.892522	7.79506e-07
RLK-Pelle_CR4L	CotAD_22315	0.091127	0.611116	0.0680717	0.722296	0.153134	0.217902	0.153476	0.0333866	-3.7384	2.90704e-09	0.183148	0.0902621	-0.014304	0.89564
RLK-Pelle_CR4L	CotAD_30090	-0.763081	0.0273489	0.193763	0.556121	0.22258	0.0525215	-0.0307733	0.602677	-1.44925	2.02672e-05	0.640701	0.000484818	-0.229464	0.0233639
RLK-Pelle_CR4L	CotAD_20956	-0.62743	0.00812283	0.336283	0.594769	-0.717899	0.00141455	-0.0343707	0.779718	-1.56555	6.08315e-05	1.01692	3.26216e-05	0.694411	0.0012497
RLK-Pelle_CR4L	CotAD_34155	-0.0772665	0.639995	0.206836	0.262467	-0.0265413	0.737655	0.080382	0.294351	0.641858	0.000959835	-0.100715	0.211163	-0.196443	0.221437
RLK-Pelle_CR4L	CotAD_55350	0.230364	0.181597	0.104692	0.476407	-0.254829	0.00447301	0.284733	0.00305728	0.123608	0.229629	0.746497	2.18568e-05	1.10176	3.16981e-06
RLK-Pelle_CR4L	CotAD_34129	-0.4448	0.0315727	0.460191	0.0316094	-0.244676	0.0214225	-0.0735933	0.327326	2.11006	4.6208e-09	0.123745	0.083117	0.939815	8.51246e-07
RLK-Pelle_CrRLK1L-1	CotAD_60209	-0.419482	0.0435744	-0.202755	0.302685	-0.500255	0.000104267	0.0729427	0.242021	-1.82306	1.22665e-08	0.403813	7.85689e-05	1.46019	1.52361e-07
RLK-Pelle_CrRLK1L-1	CotAD_05174	-0.820439	0.00661251	-0.00157817	0.994358	0.11975	0.142009	0.678373	0.000249048	0.551358	0.0146583	0.64843	9.00466e-05	1.63567	8.77349e-06
RLK-Pelle_CrRLK1L-1	CotAD_49930	0.398	0.0522043	0.473777	0.0172452	-0.100273	0.229099	-0.680616	5.57231e-06	-0.426196	0.0039874	-0.491844	1.65921e-05	-0.0172757	0.834924
RLK-Pelle_CrRLK1L-1	CotAD_57850	-0.21235	0.261305	0.305899	0.149624	-0.519258	0.000908909	0.180997	0.0417157	-1.6966	1.79689e-08	-0.103535	0.0699394	1.11495	2.09557e-06
RLK-Pelle_CrRLK1L-1	CotAD_61451	0.283206	0.119497	0.0998053	0.485542	-0.112122	0.115203	0.498778	0.000211611	-0.895721	6.7756e-06	0.337383	0.000278567	1.56791	2.23218e-08
RLK-Pelle_CrRLK1L-1	CotAD_39421	-0.458897	0.0638029	0.224799	0.255071	-0.337038	0.00059018	-0.14529	0.170649	1.63255	1.17774e-06	0.288426	0.00529318	0.112858	0.309232
RLK-Pelle_CrRLK1L-1	CotAD_10332	-0.344251	0.075095	-0.134132	0.529187	-0.515798	4.44059e-05	0.0597893	0.339643	-2.07201	2.39044e-09	0.36301	0.000185923	1.52228	1.27909e-08
RLK-Pelle_CrRLK1L-1	CotAD_39415	-1.34525	0.0559107	-0.438358	0.437454	-0.226756	0.00341459	-0.0281127	0.77777	-1.38614	8.15384e-08	0.876849	5.01754e-07	1.55036	7.88705e-08
RLK-Pelle_CrRLK1L-1	CotAD_75497	-0.150878	0.359559	0.0505295	0.755329	0.092654	0.277232	0.0419167	0.707225	0.601449	0.000399978	0.0445203	0.527634	-0.216809	0.0244747
RLK-Pelle_CrRLK1L-1	CotAD_28807	-0.213947	0.244443	-0.163836	0.347521	0.382899	0.000483555	0.091832	0.327287	-0.311379	0.0408925	0.09267	0.429147	0.337185	0.00707616
RLK-Pelle_CrRLK1L-1	CotAD_39108	-0.02414	0.891308	0.157284	0.343288	0.0426747	0.552831	0.311656	0.0208724	-0.208449	0.250227	-0.121894	0.122601	-0.254427	0.0193567
RLK-Pelle_CrRLK1L-1	CotAD_19595	0.235213	0.175455	0.449635	0.0887063	-0.999432	1.03231e-05	-0.760099	2.99914e-05	-2.33439	4.04077e-08	-1.08709	4.26548e-05	-0.375394	0.0264923
RLK-Pelle_CrRLK1L-1	CotAD_57233	0.193134	0.413027	0.499696	0.0488594	0.191983	0.127786	0.313975	0.00772378	-0.0119547	0.881766	-0.074058	0.592513	0.0284073	0.866251
RLK-Pelle_DLSV	CotAD_62120	0.212546	0.197757	0.280148	0.101985	-0.164639	0.155045	-0.843715	5.28289e-07	1.84357	1.30235e-06	0.232358	0.107096	-0.217307	0.0660431
RLK-Pelle_DLSV	CotAD_73761	0.195909	0.272895	0.321361	0.0912158	0.288298	0.0241585	0.207295	0.0311236	0.178474	0.0886225	-0.102453	0.351305	-0.108512	0.406114
RLK-Pelle_DLSV	CotAD_56715	0.31357	0.163192	0.217672	0.242866	0.557545	1.14556e-05	-0.03525	0.620811	-1.58784	3.95942e-08	0.287784	0.000905893	-0.127343	0.25917
RLK-Pelle_DLSV	CotAD_57424	0.448161	0.0316215	0.169681	0.690033	-0.17323	0.03445	-2.79382	4.18582e-08	3.81544	1.52312e-10	-0.188183	0.245736	0.638308	5.15959e-05
RLK-Pelle_DLSV	CotAD_72429	0.513564	0.0142553	0.301611	0.118858	-0.048986	0.612247	0.0427993	0.498089	-0.149237	0.154464	0.00865333	0.906716	0.0722757	0.714633
RLK-Pelle_DLSV	CotAD_63303	0.370351	0.125345	0.193371	0.328948	-0.485151	0.0012692	-1.06505	2.0254e-07	1.10157	1.31792e-05	0.702942	0.000207304	-0.026659	0.792792
RLK-Pelle_DLSV	CotAD_24716	0.677354	0.00679181	0.484829	0.0591358	-0.652193	5.83545e-06	-1.06789	5.59574e-07	0.77348	9.74073e-06	0.117109	0.127704	0.104866	0.418901
RLK-Pelle_DLSV	CotAD_55119	-0.10485	0.554158	0.10297	0.50673	0.249192	0.0175458	0.261107	0.00397096	-0.167862	0.273629	0.0533187	0.680575	0.0997397	0.324314
RLK-Pelle_DLSV	CotAD_21804	0.0596425	0.705368	0.30436	0.067825	-0.318885	0.0015773	0.439164	0.000125804	-0.425254	0.000408499	0.015468	0.754551	-0.235014	0.00830311
RLK-Pelle_DLSV	CotAD_24719	0.046698	0.829442	1.26129	0.00126119	0.176684	0.0830066	-2.84447	3.62584e-10	4.11253	8.35169e-11	-1.61021	5.63106e-05	3.13328	1.198e-10
RLK-Pelle_DLSV	CotAD_40885	-0.364999	0.148707	-0.204935	0.321785	-0.463525	6.58228e-05	0.342832	0.000612482	-1.34935	3.46585e-07	0.813929	2.90656e-07	0.686417	5.81223e-06
RLK-Pelle_DLSV	CotAD_40766	0.02498	0.888012	0.276665	0.103559	0.243847	0.00297322	0.173258	0.0274008	0.5139	0.000162957	-0.052818	0.321072	-0.444302	0.000348534
RLK-Pelle_DLSV	CotAD_66464	0.0259605	0.886402	0.042689	0.769803	0.147588	0.0315109	-0.457275	0.000730623	0.276106	0.073315	-0.189017	0.0296724	0.133451	0.107248
RLK-Pelle_DLSV	CotAD_12836	-0.125644	0.500224	0.0843625	0.605177	0.0771853	0.460919	-0.0129223	0.884406	0.960651	7.10046e-05	-0.173866	0.0339592	-0.0577603	0.595915
RLK-Pelle_DLSV	CotAD_67654	0.191617	0.257182	0.184925	0.279615	0.131656	0.0633878	0.190562	0.0479655	0.212371	0.0347826	0.00249	0.983766	-0.0902343	0.367168
RLK-Pelle_DLSV	CotAD_70461	0.341067	0.163743	0.194194	0.395291	0.148494	0.228713	-0.142616	0.0933668	0.333118	0.00303944	0.0850333	0.331247	0.299709	0.00318564
RLK-Pelle_DLSV	CotAD_34071	0.189864	0.63428	0.6402	0.0989791	-0.170087	0.0147975	-1.48291	3.1785e-07	-0.993118	7.98249e-06	0.157776	0.0915741	1.19525	2.0312e-06
RLK-Pelle_DLSV	CotAD_52196	0.499207	0.0521023	0.503481	0.0455998	0.450787	0.00400792	0.0585223	0.582465	-0.552584	0.00349346	-0.150449	0.140396	-0.253193	0.028223
RLK-Pelle_DLSV	CotAD_67069	0.536949	0.0584488	0.253907	0.214365	-0.420275	0.000584142	-0.414838	0.00150888	-0.0430137	0.777865	0.857197	2.1399e-06	0.296863	0.00952409
RLK-Pelle_DLSV	CotAD_25702	0.150518	0.512227	-0.205967	0.435817	0.05806	0.445183	-0.0137507	0.889134	0.0426103	0.8299	0.345873	0.0362783	-0.359522	0.0497924
RLK-Pelle_DLSV	CotAD_05723	-0.451524	0.0216017	0.170192	0.636045	0.157752	0.113611	-0.137882	0.0635382	0.573215	0.0413251	-0.159518	0.019316	0.211501	0.163281
RLK-Pelle_DLSV	CotAD_62987	0.321454	0.0810128	0.169708	0.406712	0.104777	0.514486	0.156718	0.151134	-0.562627	0.00172289	0.203656	0.0924588	-0.0970787	0.25782
RLK-Pelle_DLSV	CotAD_72038	0.311062	0.0780533	0.562118	0.0178981	0.146165	0.0361652	-0.825693	1.91679e-06	2.0044	4.88308e-09	-0.318636	0.00533925	0.909342	4.60693e-06
RLK-Pelle_DLSV	CotAD_49452	0.292148	0.178633	0.434451	0.0490836	0.160804	0.107469	0.387398	0.000919854	0.437689	0.0215329	-0.0625737	0.686072	-0.012694	0.873464
RLK-Pelle_DLSV	CotAD_60575	0.416906	0.0801762	0.408882	0.113667	0.02553	0.717593	0.148217	0.187592	0.152274	0.496643	-0.164325	0.0379854	-0.235708	0.0815332
RLK-Pelle_DLSV	CotAD_62168	0.046589	0.794562	-0.0355857	0.81228	0.305019	0.00431074	0.0998903	0.166602	-0.0604223	0.676999	-0.225105	0.109125	-0.075314	0.459716
RLK-Pelle_DLSV	CotAD_20304	0.459438	0.0396682	0.292918	0.0601468	0.21146	0.264684	-0.07983	0.488643	-0.134286	0.120958	0.030473	0.54593	-0.124193	0.125641
RLK-Pelle_Extensin	CotAD_70374	0.327015	0.0744535	0.0474875	0.795291	0.624159	1.14639e-05	0.246394	0.00534092	-0.742727	7.20777e-06	-0.132464	0.0189925	0.523185	5.11296e-05
RLK-Pelle_Extensin	CotAD_23724	0.049699	0.758997	-0.0824528	0.585415	0.355726	0.00874656	0.0230713	0.71297	0.20405	0.154246	-0.0474933	0.660862	-0.124431	0.223372
RLK-Pelle_Extensin	CotAD_27978	-0.1729	0.382388	-0.111014	0.597993	-0.0118467	0.903513	0.0952387	0.177795	-0.0600983	0.469381	-0.068786	0.535589	-0.0525997	0.67104
RLK-Pelle_Extensin	CotAD_25755	0.122209	0.457102	0.213798	0.18873	0.1414	0.0262821	0.206221	0.0105773	-0.358675	0.000791444	-0.0321347	0.580632	0.218141	0.0278786
RLK-Pelle_Extensin	CotAD_48325	0.181377	0.266384	0.31001	0.0632997	0.647822	6.39179e-06	0.28195	0.00344997	-0.536059	8.11254e-05	0.253282	0.0181139	0.626874	1.9491e-05
RLK-Pelle_L-LEC	CotAD_70043	-0.09992	0.561602	-0.0749085	0.647806	0.258684	0.0111463	-0.04673	0.556744	-0.342665	0.00967836	-0.08714	0.141188	-0.132146	0.21073
RLK-Pelle_L-LEC	CotAD_64462	-0.06952	0.7369	0.231243	0.41699	0.515132	0.000550226	0.567434	0.000116471	-2.07318	2.42227e-07	0.368418	0.0205389	-0.531927	0.00188277
RLK-Pelle_L-LEC	CotAD_03390	-0.203478	0.225883	0.125748	0.404301	0.265516	0.00156141	0.0259553	0.694185	0.880054	1.353e-05	-0.119224	0.153254	0.664077	5.66788e-05
RLK-Pelle_L-LEC	CotAD_00141	0.579591	0.0337808	0.568252	0.036123	0.192302	0.0109371	0.222689	0.0309838	-0.0716533	0.478317	-0.143111	0.11089	-0.259382	0.00677213
RLK-Pelle_L-LEC	CotAD_18350	-0.398007	0.0608573	0.0205608	0.902009	0.504546	0.00263384	0.1681	0.133077	0.227774	0.0225008	0.374598	0.00353328	0.445657	0.00496995
RLK-Pelle_L-LEC	CotAD_61445	0.326647	0.0895503	0.171063	0.329576	0.327124	0.0402383	0.204736	0.0622823	-0.297759	0.0655938	-0.339512	0.0242604	-0.198718	0.0363063
RLK-Pelle_LRK10L-2	CotAD_35953	-0.050432	0.830765	-0.0852397	0.676669	-0.394381	0.000141404	-0.287311	0.00846595	-0.612854	7.22771e-05	0.775974	1.11519e-06	1.02903	3.99934e-06
RLK-Pelle_LRK10L-2	CotAD_48458	0.168929	0.297673	0.30519	0.0895639	-0.116788	0.23785	0.091521	0.404143	-0.006644	0.931216	0.0596173	0.272212	0.0141453	0.882804
RLK-Pelle_LRK10L-2	CotAD_70308	-0.115933	0.657543	0.0468742	0.838988	0.588407	0.0162752	-0.280775	0.00672136	0.991599	0.000180038	-1.93167	8.58209e-08	1.44182	2.50372e-06
RLK-Pelle_LRK10L-2	CotAD_24729	0.035945	0.812366	0.100613	0.47845	0.32469	0.017784	0.112825	0.211429	0.0286037	0.807837	-0.0317553	0.70657	-0.073451	0.368879
RLK-Pelle_LRR-I-1	CotAD_44233	0.28611	0.179309	0.146435	0.378141	-0.45854	0.000262132	-0.499362	7.34584e-05	0.844961	0.000105798	0.62547	3.16837e-05	0.700076	3.46505e-06
RLK-Pelle_LRR-I-2	CotAD_07112	0.143615	0.467587	0.188598	0.507316	-0.543798	3.85049e-05	-1.33079	1.36044e-07	1.3378	6.25615e-07	-0.596137	2.69427e-06	0.809157	1.15689e-05
RLK-Pelle_LRR-I-2	CotAD_27104	0.061157	0.732953	0.472493	0.0179996	0.281695	0.00354834	-0.349616	0.00154128	1.72728	9.41664e-07	-0.434543	0.00194911	-0.071522	0.335531
RLK-Pelle_LRR-II	CotAD_28409	0.404698	0.0908895	-0.212147	0.27314	0.083374	0.306043	0.227356	0.0507845	0.0487367	0.698483	0.00917333	0.879691	0.435433	0.00171161
RLK-Pelle_LRR-II	CotAD_22753	0.002944	0.987611	0.0221507	0.897018	0.155577	0.0317068	0.52598	9.89166e-05	-0.532187	0.000240936	0.367606	6.41668e-05	-0.0125673	0.915254
RLK-Pelle_LRR-II	CotAD_75033	0.280735	0.14474	0.181497	0.26747	-0.0165467	0.727605	0.307411	0.000452365	0.249706	0.0156492	-0.0528617	0.280981	0.229592	0.00562385
RLK-Pelle_LRR-II	CotAD_39917	0.141367	0.38384	0.100931	0.486529	0.376539	0.000190345	0.126583	0.125074	0.360593	0.00376236	0.417205	6.86034e-05	0.119836	0.154765
RLK-Pelle_LRR-II	CotAD_64544	-0.116125	0.45707	-0.0476522	0.823824	0.263129	0.00157541	0.418072	0.000615201	0.28731	0.00529466	0.659862	4.50637e-05	0.30712	0.00379064
RLK-Pelle_LRR-II	CotAD_19668	0.1342	0.608196	-0.0034285	0.987991	-0.116967	0.142891	0.203288	0.00619822	1.18545	1.39675e-05	0.00921967	0.864146	0.277748	0.0120721
RLK-Pelle_LRR-II	CotAD_34384	-0.191021	0.240952	-0.0971607	0.52847	0.278299	0.0191737	0.067242	0.495683	0.261813	0.0306236	-0.123858	0.473589	0.181513	0.153974
RLK-Pelle_LRR-II	CotAD_33377	0.356029	0.216114	0.137936	0.570466	0.420167	6.4849e-05	-0.0128117	0.836733	-0.827802	9.16472e-06	-0.307214	0.000829412	-0.0997073	0.475978
RLK-Pelle_LRR-III	CotAD_31330	-0.286304	0.11213	-0.0150457	0.934531	0.185789	0.0198932	1.28696	1.11174e-07	-1.85344	1.28948e-06	1.00686	4.8148e-06	0.400483	0.00333318
RLK-Pelle_LRR-III	CotAD_05288	-0.32523	0.0765841	-0.222099	0.206914	0.0410753	0.621044	-0.512756	0.00125963	0.154695	0.310755	0.37722	0.00411954	0.169185	0.246632
RLK-Pelle_LRR-III	CotAD_27412	0.300588	0.151386	0.08332	0.627328	-0.0661703	0.263729	0.130351	0.0726862	-0.24257	0.0142668	-0.00842333	0.878539	0.658454	4.29874e-06
RLK-Pelle_LRR-III	CotAD_37346	0.20098	0.434042	-0.0826807	0.734767	-0.00855	0.927177	0.174804	0.121683	-0.872312	4.75743e-06	0.485319	0.00346618	-0.567347	3.81292e-05
RLK-Pelle_LRR-III	CotAD_00934	-0.167441	0.361245	0.137198	0.368156	0.0114007	0.884314	0.845502	9.41092e-07	0.638246	0.000284699	1.18177	1.06472e-07	1.01503	5.48625e-07
RLK-Pelle_LRR-III	CotAD_33544	-0.384905	0.166674	-0.051124	0.831102	0.232743	0.0223776	0.291934	0.0138578	-0.168301	0.236662	0.250793	0.00400888	0.799743	0.000159876
RLK-Pelle_LRR-III	CotAD_59521	0.157505	0.348984	-0.059253	0.70284	0.575804	0.000163452	-0.169088	0.021249	-2.14885	2.92677e-08	0.950419	1.78483e-06	1.00635	5.28874e-06
RLK-Pelle_LRR-III	CotAD_57664	0.019444	0.900274	0.14682	0.34724	0.714001	1.16751e-05	-0.256235	0.0031188	-2.64428	1.88807e-09	-1.69533	7.58846e-09	-1.48611	6.80734e-09
RLK-Pelle_LRR-III	CotAD_37063	0.030511	0.849061	-0.0440467	0.743777	-0.315989	0.017083	0.0103903	0.926137	0.809981	0.000241166	0.268018	0.0436577	0.855686	9.19756e-05
RLK-Pelle_LRR-III	CotAD_23850	-1.30494	0.038032	-0.148459	0.757068	0.814103	5.81753e-06	0.255554	0.0016483	-1.06403	9.86159e-06	0.90117	0.000187182	0.665408	3.78849e-06
RLK-Pelle_LRR-III	CotAD_60026	0.24576	0.151642	0.0888568	0.553024	0.301371	0.00132444	0.337519	0.000521937	-0.876051	5.31659e-06	0.652939	8.65656e-06	-0.0276887	0.687889
RLK-Pelle_LRR-III	CotAD_68984	-0.048616	0.802265	0.242805	0.206904	0.352453	0.000399022	-0.142868	0.101029	-1.16205	6.0804e-06	0.708401	1.3589e-05	0.288518	0.00715483
RLK-Pelle_LRR-III	CotAD_24428	0.181623	0.435923	0.390023	0.110106	0.400078	8.54762e-05	-0.0907323	0.195632	-0.0876357	0.344921	0.144604	0.0116384	0.49082	4.12834e-05
RLK-Pelle_LRR-III	CotAD_74134	-0.0255905	0.880851	0.162001	0.321572	0.414684	6.38991e-05	0.158026	0.0182708	-0.0373543	0.759242	0.255357	0.000568356	0.890523	8.92334e-07
RLK-Pelle_LRR-III	CotAD_23361	0.259391	0.125152	0.318766	0.0493566	0.256677	0.0846541	0.019102	0.861047	-1.51722	6.78161e-07	-0.0496553	0.698173	0.217327	0.187749
RLK-Pelle_LRR-III	CotAD_29297	-0.0381365	0.909221	0.232685	0.425423	0.117232	0.125805	0.181241	0.181446	0.503734	0.000797541	0.22092	0.00333721	1.90737	9.35537e-10
RLK-Pelle_LRR-III	CotAD_18790	0.888648	0.00200053	0.489054	0.0171999	-0.594938	0.000119786	-0.146186	0.307298	0.5018	0.00032797	0.608622	0.000860264	-0.231256	0.10997
RLK-Pelle_LRR-III	CotAD_22332	0.119401	0.446656	-0.245297	0.309443	0.716337	3.25779e-06	-0.068831	0.378213	-2.41329	1.15887e-08	0.0749697	0.313701	-1.15982	3.70165e-07
RLK-Pelle_LRR-III	CotAD_62511	-0.14557	0.388319	0.0122052	0.949289	-0.001541	0.980807	0.582879	1.02414e-05	-0.828799	1.56569e-06	1.01051	1.1407e-07	0.246103	0.00528508
RLK-Pelle_LRR-III	CotAD_33020	-0.166007	0.467163	-0.312785	0.187529	-0.191289	0.0722593	0.100979	0.360475	-0.0515563	0.701603	0.194089	0.00775882	-0.423301	0.0028568
RLK-Pelle_LRR-III	CotAD_01535	0.164457	0.422905	0.443438	0.035355	0.147683	0.155658	0.207093	0.171589	0.0779537	0.401109	-0.199043	0.0850786	0.053507	0.547576
RLK-Pelle_LRR-III	CotAD_53742	-0.110468	0.572923	-0.0420397	0.780413	0.0885187	0.441488	0.0807783	0.522689	0.249097	0.0539811	0.207393	0.0552937	-0.209385	0.0817096
RLK-Pelle_LRR-IV	CotAD_21762	-0.590417	0.0263613	-0.345559	0.0910357	0.0367987	0.698137	0.064342	0.464467	0.0852333	0.276952	0.208456	0.00376127	0.353282	0.0048017
RLK-Pelle_LRR-IV	CotAD_01210	-0.0963965	0.542484	-0.184051	0.336958	0.250577	0.00401114	0.796229	7.58198e-07	-0.863621	7.20145e-06	0.667314	4.45508e-06	-0.935502	8.80789e-06
RLK-Pelle_LRR-IX	CotAD_30717	-0.0610825	0.699812	-0.082076	0.579784	-0.0648653	0.233192	-0.458653	7.41657e-05	-0.622986	6.00353e-05	0.075456	0.138944	1.33679	9.69115e-08
RLK-Pelle_LRR-IX	CotAD_13091	0.223321	0.297014	0.21987	0.289192	-0.182294	0.0187519	-0.273211	0.00413536	-1.4157	5.75671e-08	0.523241	7.85324e-06	2.42692	4.17086e-09
RLK-Pelle_LRR-IX	CotAD_53070	-0.325693	0.0825277	-0.158488	0.497728	-0.579881	4.77817e-05	0.20478	0.011093	-2.59068	1.49174e-09	-0.0994337	0.119589	1.25862	6.26037e-07
RLK-Pelle_LRR-IX	CotAD_11871	0.282659	0.146262	0.0053755	0.976352	0.3628	0.000150443	0.213084	0.00732489	-1.54744	1.79286e-08	0.5578	2.16177e-05	-0.585022	2.93932e-05
RLK-Pelle_LRR-IX	CotAD_09317	0.216107	0.30468	-0.0628932	0.763718	-0.129069	0.0418472	0.345897	0.000205488	-1.51794	7.79879e-08	0.736743	5.61952e-07	0.296434	0.00113057
RLK-Pelle_LRR-IX	CotAD_33520	-0.308245	0.109425	-0.169818	0.435846	-0.512068	0.000283321	0.098771	0.176901	-2.96645	1.48809e-10	-0.00969633	0.913833	1.11034	5.20088e-07
RLK-Pelle_LRR-V	CotAD_09747	0.179287	0.283138	0.282659	0.164601	0.269337	0.00094662	0.231081	0.0102779	0.409241	0.000627033	0.561129	0.000186301	0.215415	0.0113843
RLK-Pelle_LRR-V	CotAD_68332	0.01262	0.954779	-0.125208	0.542428	0.174471	0.0309482	-0.072699	0.252678	-1.40753	5.5551e-08	-0.120049	0.0258102	0.319548	0.00101368
RLK-Pelle_LRR-V	CotAD_52484	-0.062774	0.860725	-0.247296	0.438136	-0.586501	0.000446058	-0.264234	0.00643641	-0.919022	1.43701e-05	-0.168547	0.010028	0.411895	0.000711503
RLK-Pelle_LRR-V	CotAD_28859	0.21362	0.207818	0.105681	0.511665	0.496583	0.000227317	-0.543563	0.000210406	0.087776	0.417806	0.0527297	0.553726	0.258474	0.0656775
RLK-Pelle_LRR-V	CotAD_00860	0.338376	0.119806	0.0727123	0.661804	0.274238	0.000801555	0.318277	0.000414087	-2.02306	1.87277e-08	0.12009	0.0381864	0.704583	5.095e-05
RLK-Pelle_LRR-V	CotAD_65393	0.207244	0.222391	0.0601675	0.685195	0.152993	0.0326262	0.265944	0.00368352	-0.278822	0.00814249	0.473547	4.78641e-05	-0.181177	0.0502515
RLK-Pelle_LRR-V	CotAD_04269	0.0041715	0.980732	0.0751503	0.698259	0.0147547	0.868915	0.060659	0.534436	-0.0802667	0.576074	-0.084619	0.479087	-0.138583	0.324413
RLK-Pelle_LRR-V	CotAD_45404	-0.031291	0.846206	-0.0681877	0.632885	0.096451	0.262878	-0.0827837	0.42761	0.187808	0.0397879	-0.274517	0.0016558	-0.0863407	0.489499
RLK-Pelle_LRR-V	CotAD_46319	0.0698525	0.687966	0.42537	0.0913196	0.500164	1.84069e-05	0.294925	0.00215767	-0.502516	0.000692975	0.563237	0.00022639	0.341758	0.00877019
RLK-Pelle_LRR-VI-1	CotAD_36271	0.1815	0.318043	0.100472	0.661701	0.445982	3.44408e-05	0.419091	0.000110842	-0.812241	5.74445e-05	1.59289	2.58626e-07	0.773689	0.000438749
RLK-Pelle_LRR-VI-1	CotAD_74948	0.110276	0.533406	0.0124052	0.936322	-0.350555	0.000196768	0.135642	0.0692523	0.316235	0.00214955	0.767144	1.20863e-06	1.0129	4.00597e-07
RLK-Pelle_LRR-VI-1	CotAD_64199	-0.52179	0.047333	-0.214409	0.163317	-0.074223	0.2134	0.184649	0.0616208	-0.23389	0.0861563	-0.044264	0.581527	0.122773	0.325262
RLK-Pelle_LRR-VI-1	CotAD_63477	-0.243253	0.349655	-0.14143	0.522831	0.142804	0.521491	0.0558363	0.688126	0.482079	0.00398685	0.200971	0.0911156	-0.689022	1.93588e-05
RLK-Pelle_LRR-VI-2	CotAD_25446	-0.023237	0.905772	0.121783	0.496496	0.417559	0.000840084	-0.111176	0.19128	0.008717	0.950335	-0.680325	6.20032e-05	-0.438312	0.000805751
RLK-Pelle_LRR-VI-2	CotAD_17389	0.133738	0.448667	0.159886	0.378006	0.308538	0.027671	0.078451	0.212137	-0.0544643	0.641477	-0.0567843	0.340569	-0.16615	0.0852648
RLK-Pelle_LRR-VI-2	CotAD_05661	0.23355	0.165695	0.285127	0.0665061	0.902623	1.71613e-06	0.546356	0.000874655	-0.727745	0.000211126	-0.50301	6.76216e-05	-0.675235	1.48923e-05
RLK-Pelle_LRR-VI-2	CotAD_31999	-0.488378	0.222013	-0.483151	0.182792	0.0328587	0.658068	0.192046	0.0704116	-0.223187	0.0441744	0.139524	0.16985	0.190577	0.111671
RLK-Pelle_LRR-VI-2	CotAD_08656	0.290916	0.139833	0.336854	0.0840561	0.227703	0.0283774	-0.129707	0.167991	-0.878453	3.18628e-05	-0.342571	0.000422116	-3.26879	4.51088e-11
RLK-Pelle_LRR-VI-2	CotAD_22343	0.07597	0.642959	0.183453	0.249289	0.110445	0.320305	0.084211	0.256166	-0.267901	0.0420403	-0.36078	0.00222375	-0.0657777	0.438614
RLK-Pelle_LRR-VI-2	CotAD_11338	-0.279511	0.310507	-0.493776	0.0825306	0.392467	0.0430383	0.0318783	0.639012	-0.488945	0.00471341	-0.155129	0.185036	0.117618	0.20786
RLK-Pelle_LRR-VII-1	CotAD_20164	0.092282	0.555303	0.256642	0.0935919	-0.803158	2.25087e-05	-0.047896	0.471725	-0.67162	2.13658e-05	0.512567	6.79523e-05	0.839843	5.32426e-06
RLK-Pelle_LRR-VII-1	CotAD_27936	0.226285	0.313184	0.312924	0.159657	0.39261	0.000431044	0.392955	0.000408759	-0.809691	8.03148e-05	0.267862	0.0182786	0.275735	0.0125643
RLK-Pelle_LRR-VII-2	CotAD_45281	0.198764	0.2889	0.217891	0.212739	-0.509016	1.80594e-05	-0.070865	0.503707	-0.18211	0.0326001	0.16994	0.107405	0.155537	0.0600523
RLK-Pelle_LRR-VIII-1	CotAD_33692	0.641816	0.0100732	0.607893	0.0125661	0.682874	1.50308e-05	-1.37262	5.69644e-06	1.9142	1.00288e-07	0.00790133	0.945637	1.18909	1.13387e-06
RLK-Pelle_LRR-VIII-1	CotAD_24456	0.158214	0.455834	0.249662	0.218292	0.2194	0.0897762	-0.037245	0.808004	0.391773	0.0116179	-0.108216	0.271673	0.127707	0.26675
RLK-Pelle_LRR-VIII-1	CotAD_14628	0.042578	0.802242	0.141388	0.468052	0.250525	0.151348	-0.0743707	0.457603	0.299319	0.0150393	-0.149156	0.127189	-0.11864	0.321373
RLK-Pelle_LRR-VIII-1	CotAD_37459	0.230379	0.30697	0.170365	0.412516	0.40174	0.018135	0.326186	0.0418225	-0.0114107	0.939641	-0.0616223	0.664465	0.361684	0.0562445
RLK-Pelle_LRR-Xa	CotAD_35776	0.108796	0.503137	0.233517	0.21281	-0.657527	2.95338e-06	-0.432007	0.000166619	1.84519	1.54663e-06	0.154806	0.0348387	0.38107	0.00198499
RLK-Pelle_LRR-Xa	CotAD_05438	0.111104	0.520476	0.212325	0.242901	-0.740268	5.35175e-06	-0.248957	0.00414192	1.26054	5.61102e-07	0.561694	2.15774e-05	0.565733	2.46131e-05
RLK-Pelle_LRR-Xa	CotAD_55480	-0.070494	0.67251	0.248701	0.150466	-1.65793	7.62741e-08	0.0629363	0.402813	-1.89742	5.50523e-06	-0.808326	5.13674e-06	-1.28809	2.01442e-06
RLK-Pelle_LRR-Xa	CotAD_47651	0.233118	0.18782	0.336848	0.047318	-0.154963	0.0248402	-0.250517	0.0119901	1.47772	1.707e-06	0.237586	0.006307	0.330552	0.00548823
RLK-Pelle_LRR-Xa	CotAD_25005	-0.150547	0.488059	0.215689	0.240242	-0.27053	0.00534332	-0.108742	0.12428	1.37546	4.1645e-06	0.188457	0.00626397	0.862928	6.20111e-06
RLK-Pelle_LRR-Xa	CotAD_10129	-0.148406	0.421564	-0.0693568	0.695814	-0.304857	0.0168415	-0.261647	0.0485565	1.72142	1.6688e-07	0.899731	2.30987e-05	0.667765	0.000354072
RLK-Pelle_LRR-Xa	CotAD_65164	0.265694	0.145748	0.346535	0.066386	0.119971	0.127161	0.102065	0.115106	0.166712	0.204867	0.0168563	0.795256	-0.178228	0.0778354
RLK-Pelle_LRR-Xb-1	CotAD_57105	0.0254715	0.886933	0.154876	0.370517	-0.340812	0.0162524	0.1724	0.0409907	0.462134	0.000986246	0.293152	0.0065786	0.580458	0.000794086
RLK-Pelle_LRR-Xb-1	CotAD_19693	0.0129925	0.943283	0.122419	0.457608	-0.0998473	0.232078	0.0284593	0.745293	0.0925147	0.35371	0.294333	0.00250844	1.02233	1.43461e-06
RLK-Pelle_LRR-Xb-1	CotAD_39293	-0.0559245	0.719521	0.0733163	0.590442	-0.113561	0.0591957	0.359446	0.000297265	0.0941673	0.378107	0.852876	2.20815e-07	1.80827	7.14512e-09
RLK-Pelle_LRR-Xb-1	CotAD_15239	0.096631	0.563833	0.255278	0.118095	0.0170533	0.885034	-0.539718	0.000757689	1.2736	3.38767e-06	-0.179878	0.0226538	0.813858	3.6542e-05
RLK-Pelle_LRR-Xb-1	CotAD_69129	-0.329755	0.155464	-0.223523	0.370914	-0.663663	0.010472	0.0230957	0.800638	-0.800962	4.21609e-05	1.17554	1.5861e-06	0.961587	5.53579e-07
RLK-Pelle_LRR-XI-1	CotAD_07539	0.689194	0.0233551	0.514114	0.0462879	-1.05512	3.92909e-05	-0.946424	3.85132e-05	1.5505	3.13284e-07	0.222664	0.00181862	0.548665	0.000417168
RLK-Pelle_LRR-XI-1	CotAD_11446	0.080155	0.660155	0.461684	0.038259	0.091789	0.206319	-0.412851	0.000599818	1.799	8.51647e-09	0.308455	0.00150565	1.10243	5.30131e-06
RLK-Pelle_LRR-XI-1	CotAD_15853	0.0630305	0.714184	0.100093	0.574909	0.0876167	0.198387	-1.37318	1.01645e-06	1.14467	2.32162e-05	-0.215671	0.00840618	2.07024	3.18494e-07
RLK-Pelle_LRR-XI-1	CotAD_34286	0.233844	0.205467	0.416922	0.0430983	0.041266	0.691921	0.195102	0.0153444	0.339065	0.00171241	-0.0672357	0.442553	-0.126602	0.415692
RLK-Pelle_LRR-XI-1	CotAD_47868	0.144481	0.430732	-0.00413733	0.984655	0.561634	5.39708e-05	0.011136	0.900279	0.366326	0.0204688	0.948066	3.84566e-05	0.61377	4.42112e-05
RLK-Pelle_LRR-XI-1	CotAD_03134	-0.695792	0.0120029	0.629444	0.00726689	-0.0160053	0.845902	0.785089	9.43365e-05	-0.0245433	0.802599	0.162462	0.00934259	-0.328541	0.021978
RLK-Pelle_LRR-XI-1	CotAD_47867	0.209921	0.300955	0.384404	0.0573049	-0.165331	0.270679	-0.103868	0.172988	0.736311	1.19606e-05	0.333114	0.000941756	0.238661	0.133474
RLK-Pelle_LRR-XI-1	CotAD_14939	-0.017229	0.932712	0.131808	0.457209	0.233972	0.0135438	-0.0568023	0.481545	-0.189079	0.0798194	-0.043463	0.629076	0.014887	0.900226
RLK-Pelle_LRR-XI-1	CotAD_36058	0.203414	0.236973	1.06084	0.000239959	-0.987106	1.04835e-05	-0.833331	2.23139e-05	-0.907226	4.78096e-06	-0.430689	6.0822e-05	1.68788	7.55754e-07
RLK-Pelle_LRR-XI-1	CotAD_59386	-0.201359	0.250318	0.269472	0.095093	-0.313109	0.000850527	0.566669	5.34915e-06	-0.438328	0.000458278	0.662496	1.75066e-06	0.660326	1.2508e-05
RLK-Pelle_LRR-XI-1	CotAD_71506	0.175354	0.319524	0.0851225	0.627064	-1.42139	6.54849e-08	-1.20802	2.972e-05	-6.01469	2.35158e-12	-1.66043	3.71667e-07	-0.489245	0.000192879
RLK-Pelle_LRR-XI-1	CotAD_17222	0.044921	0.801511	0.13099	0.479542	-0.296326	0.00126968	0.434692	0.000473974	0.370811	0.0104571	0.858146	9.36288e-07	1.47979	2.88428e-08
RLK-Pelle_LRR-XI-1	CotAD_03099	-0.402599	0.126075	0.649522	0.0121239	0.378113	0.000668522	0.547763	0.000157318	0.649572	0.00071128	0.792133	3.69005e-05	-0.654804	6.64671e-05
RLK-Pelle_LRR-XI-1	CotAD_22778	-0.204003	0.218792	0.459437	0.0637659	0.454593	0.00164511	-0.758652	0.000170141	0.497672	0.000317566	-0.317517	0.0021457	0.416808	0.00592345
RLK-Pelle_LRR-XI-1	CotAD_47446	0.403375	0.0866124	0.104386	0.649128	-0.068641	0.379149	0.0555137	0.366873	-1.461	6.14416e-07	1.57611	9.91411e-09	-1.90157	5.99895e-08
RLK-Pelle_LRR-XI-1	CotAD_08452	0.0194405	0.90945	-0.209654	0.185578	-0.0489897	0.825765	0.18304	0.0615653	0.630265	0.00017885	0.157577	0.0518067	-0.0842007	0.352215
RLK-Pelle_LRR-XI-1	CotAD_47865	-0.006544	0.967511	-0.106406	0.466831	0.417066	0.000505615	0.0327197	0.716726	-0.163182	0.139113	-0.0814917	0.482251	0.1834	0.145887
RLK-Pelle_LRR-XI-1	CotAD_13406	0.116212	0.538018	0.140347	0.51478	0.051242	0.611695	-0.151824	0.0577339	0.151697	0.123917	-0.076577	0.326989	0.09091	0.412861
RLK-Pelle_LRR-XI-1	CotAD_06290	0.214561	0.190326	0.262626	0.249055	0.052227	0.636405	-0.077399	0.496321	0.786594	6.13397e-05	0.116617	0.249898	-0.113245	0.265712
RLK-Pelle_LRR-XI-1	CotAD_64056	-0.279141	0.1039	0.486717	0.00985125	-0.473898	3.68572e-05	0.384828	0.000130492	1.73787	6.53477e-07	0.550318	2.90654e-05	-0.083474	0.213393
RLK-Pelle_LRR-XI-1	CotAD_00656	-0.423775	0.0382209	0.174247	0.273053	-0.462505	0.00934724	0.179915	0.144126	0.592529	0.000862758	0.0570593	0.447059	0.020353	0.906143
RLK-Pelle_LRR-XI-1	CotAD_49044	-0.476798	0.0204164	0.28502	0.28085	-0.238598	0.0103319	0.184767	0.191389	-0.0943073	0.340809	-0.255137	0.0147882	-0.348044	0.0346749
RLK-Pelle_LRR-XI-2	CotAD_31665	-0.669947	0.224872	0.512972	0.625071	-2.12532	6.44627e-07	-0.142412	0.0548224	-0.344987	0.00224117	1.71928	3.23999e-07	0.0480673	0.634965
RLK-Pelle_LRR-XI-2	CotAD_01890	-0.075188	0.633114	0.196508	0.209031	-0.123832	0.12704	-0.147941	0.0908075	0.388134	0.0282702	0.02198	0.811486	0.58523	0.000157992
RLK-Pelle_LRR-XII-1	CotAD_37359	0.095061	0.576818	0.11004	0.557394	0.273221	0.00690942	0.0343973	0.670897	-0.442392	0.00124811	-1.2838	4.18417e-06	-0.456837	0.00354911
RLK-Pelle_LRR-XII-1	CotAD_56975	0.353488	0.230453	0.665074	0.0261871	0.14131	0.257677	-0.70822	0.000757118	0.098581	0.293414	-0.09586	0.399632	-1.17195	0.000161781
RLK-Pelle_LRR-XII-1	CotAD_56596	0.0574535	0.774224	0.0790173	0.592919	0.335925	0.0727942	0.786291	0.00019174	0.112435	0.457378	0.0890767	0.411688	-0.200893	0.0812239
RLK-Pelle_LRR-XII-1	CotAD_56979	0.329645	0.0657934	0.132438	0.387709	0.349738	0.0113368	0.0413113	0.645608	-0.130879	0.263352	0.0311687	0.816036	-0.308181	0.00150604
RLK-Pelle_LRR-XII-1	CotAD_00978	-0.207262	0.378327	-0.182525	0.398997	0.209126	0.147669	-0.0995537	0.213268	-0.0824897	0.526283	0.00441133	0.951678	0.062317	0.576442
RLK-Pelle_LRR-XIIIa	CotAD_01050	0.325038	0.0694919	0.228661	0.141208	0.0954413	0.695233	0.0648347	0.536726	-0.579631	0.00143589	-0.150535	0.0958861	-0.467912	0.00141749
RLK-Pelle_LRR-XIV	CotAD_08372	0.145947	0.380824	0.257279	0.176163	0.132588	0.213689	-0.148056	0.0825942	-0.783797	1.08156e-05	-0.25872	0.00839129	-0.728443	0.000423087
RLK-Pelle_LRR-XIV	CotAD_56131	-0.521404	0.0613908	-0.195688	0.386078	0.089508	0.306482	0.337272	0.00494017	1.69133	1.99819e-07	0.362374	0.0131641	0.997285	2.72691e-06
RLK-Pelle_LRR-XV	CotAD_15772	0.0770035	0.649584	0.284001	0.164584	0.284775	0.0108992	0.327906	0.0440113	0.02911	0.807139	-0.095406	0.242025	-0.168759	0.165185
RLK-Pelle_LysM	CotAD_65258	-0.106913	0.514894	0.239055	0.148497	-0.100843	0.0965122	-0.0534237	0.452369	0.117786	0.234766	-0.0279067	0.562176	0.587747	2.19578e-05
RLK-Pelle_LysM	CotAD_35107	-0.358639	0.163781	0.152963	0.560476	-0.238855	0.0154579	0.254496	0.0488985	-2.05812	3.13297e-08	1.61299	2.96713e-07	0.917249	8.43682e-05
RLK-Pelle_PERK-1	CotAD_51210	-0.165594	0.30096	-0.0979342	0.516556	-0.163908	0.0102925	-0.053807	0.440207	-1.50391	3.50219e-08	0.093738	0.0770348	0.303304	0.00136273
RLK-Pelle_PERK-1	CotAD_09325	-0.13096	0.576919	-0.146387	0.554703	-0.26063	0.143832	0.089909	0.360344	-1.07574	7.64954e-06	0.38274	0.00193485	0.245884	0.0113182
RLK-Pelle_PERK-1	CotAD_51974	0.314096	0.109151	0.505273	0.00775031	0.15053	0.146184	-0.0604317	0.526753	-0.62116	0.00562035	-0.448868	0.00139674	-0.343327	0.0105037
RLK-Pelle_PERK-1	CotAD_21998	0.0262215	0.898952	0.162875	0.400398	-0.210027	0.0201036	0.243053	0.00811538	-1.74502	1.76106e-07	0.318646	0.00473238	0.623974	0.000404299
RLK-Pelle_PERK-1	CotAD_76343	-0.103953	0.54034	-0.000317667	0.998536	0.348163	0.00283109	0.022163	0.823522	-1.11717	3.82816e-07	0.050206	0.600165	0.258547	0.087252
RLK-Pelle_PERK-1	CotAD_29268	0.342081	0.257479	-0.0538287	0.826469	0.224014	0.0154438	-0.190461	0.0120207	-1.70311	1.48493e-07	-1.00975	6.20205e-07	-0.851689	9.53581e-07
RLK-Pelle_PERK-1	CotAD_30291	-0.0214085	0.895015	0.121209	0.448119	-0.210173	0.0337315	0.0766227	0.348103	1.52507	5.89307e-06	0.453403	0.000163827	0.83001	1.13724e-06
RLK-Pelle_PERK-2	CotAD_21902	0.0681955	0.655284	0.15088	0.426503	0.233653	0.00575567	0.403606	0.0184383	0.378364	0.00847186	0.149459	0.105264	-0.0741277	0.413409
RLK-Pelle_RKF3	CotAD_36392	0.0650335	0.729181	0.261521	0.149313	0.0524983	0.722489	0.163557	0.131549	-0.0164593	0.894501	-0.281684	0.00926675	-0.0234113	0.733424
RLK-Pelle_RKF3	CotAD_12945	-0.0864995	0.720351	0.011515	0.955368	0.011984	0.876291	-0.557844	0.000331853	0.335676	0.00159703	0.620053	0.0038803	0.856613	1.46288e-05
RLK-Pelle_RLCK-II	CotAD_60213	-0.284233	0.327928	-0.02821	0.934544	0.00598033	0.948012	-0.178967	0.158136	0.850431	6.8931e-05	-0.008435	0.875691	-0.0808877	0.455594
RLK-Pelle_RLCK-II	CotAD_27929	0.001353	0.99404	0.138475	0.414726	0.142375	0.0712714	0.145512	0.103403	0.314246	0.0192848	-0.142211	0.117605	0.0613047	0.588013
RLK-Pelle_RLCK-IV	CotAD_28948	0.330703	0.13099	0.443657	0.0734092	0.365208	0.00292067	-0.276914	0.0194985	0.154357	0.226518	-0.130122	0.179674	0.130652	0.353783
RLK-Pelle_RLCK-IV	CotAD_26234	-0.221612	0.199845	0.387255	0.0687599	-0.547011	2.73564e-05	-0.042126	0.569343	0.762211	4.91039e-06	0.451513	0.000264815	0.728652	6.88481e-06
RLK-Pelle_RLCK-IXa	CotAD_17334	0.0665915	0.682302	-0.15919	0.622703	0.538405	0.00233431	0.647097	0.00157413	0.0338873	0.682426	0.258607	0.0822103	0.0387153	0.612974
RLK-Pelle_RLCK-IXa	CotAD_71923	0.357703	0.315515	-0.441825	0.206396	0.145797	0.261648	0.875527	1.01802e-05	-0.335875	0.0041517	1.54127	1.06662e-08	-0.609576	0.00163126
RLK-Pelle_RLCK-IXa	CotAD_10084	0.408758	0.0456131	0.298045	0.128405	0.3778	9.29652e-05	-0.403937	0.00029486	-0.130348	0.270896	-0.192803	0.00493233	-0.26091	0.00260615
RLK-Pelle_RLCK-IXb	CotAD_17003	-0.458755	0.0246431	-0.0562928	0.774694	0.505666	0.000590909	0.237983	0.0149295	-0.214901	0.0241404	0.0538883	0.701726	0.135029	0.298927
RLK-Pelle_RLCK-IXb	CotAD_65319	-0.282903	0.11328	-0.11579	0.441809	0.377686	0.00720697	0.270278	0.0634769	-0.283347	0.0234923	0.097191	0.211416	-0.0853067	0.471956
RLK-Pelle_RLCK-IXb	CotAD_57845	0.116651	0.524901	0.275161	0.143312	0.230623	0.0295573	-0.068798	0.327617	-0.260701	0.00766457	-0.104588	0.108631	0.447075	0.000425586
RLK-Pelle_RLCK-IXb	CotAD_69756	0.258509	0.186435	0.343704	0.0568464	0.0543787	0.294542	0.0198093	0.818161	1.61139	1.15616e-07	0.417067	0.00029249	1.06078	7.73704e-07
RLK-Pelle_RLCK-IXb	CotAD_04635	0.136696	0.453401	0.212553	0.239186	0.486134	0.00340275	0.14226	0.102951	-0.0588237	0.575913	-0.18672	0.0820684	-0.0975943	0.437793
RLK-Pelle_RLCK-IXb	CotAD_47843	0.036132	0.901609	0.0193263	0.938766	0.209155	0.126561	0.276066	0.0231717	0.012112	0.912571	-0.009247	0.91711	-0.253366	0.0478443
RLK-Pelle_RLCK-IXb	CotAD_67406	-0.357142	0.196108	-0.306527	0.256955	0.261955	0.0423525	0.223689	0.0798653	0.152352	0.402234	0.0492643	0.545746	0.00127267	0.989983
RLK-Pelle_RLCK-V	CotAD_29600	0.127105	0.541377	-0.110552	0.587327	-0.179492	0.0174943	0.016089	0.890156	-2.21025	5.20977e-09	0.248277	0.00624295	-0.094293	0.228237
RLK-Pelle_RLCK-V	CotAD_36591	-0.070835	0.726861	0.103452	0.527034	-0.0947367	0.258546	0.0134423	0.822274	-0.773224	7.78553e-05	0.112295	0.0526282	-0.665756	3.33743e-05
RLK-Pelle_RLCK-V	CotAD_56361	0.109208	0.553364	-0.171061	0.306123	0.0761837	0.175367	0.0275863	0.70572	-1.55542	1.30915e-07	-0.060317	0.321884	0.331913	0.00076515
RLK-Pelle_RLCK-V	CotAD_53338	0.811246	0.037206	-0.106718	0.698675	0.0302213	0.69723	-0.636563	0.000515589	-0.0438613	0.667955	-0.803324	8.35901e-06	-0.924067	3.11428e-06
RLK-Pelle_RLCK-V	CotAD_31754	0.400037	0.0367606	0.166459	0.349164	0.850539	3.46486e-06	0.298074	0.000889628	-0.642599	0.00132417	-0.154624	0.0174033	-0.47639	0.000331059
RLK-Pelle_RLCK-V	CotAD_31340	-0.568448	0.00901781	-0.216431	0.202275	0.24487	0.0592355	-0.0714427	0.656461	0.2131	0.172392	0.663896	0.00028693	0.397715	0.0039954
RLK-Pelle_RLCK-V	CotAD_35157	0.407032	0.0581511	-0.027023	0.841167	0.463341	0.000152821	-0.0268127	0.74293	0.0389127	0.631239	0.588302	1.18517e-05	1.84518	1.32183e-08
RLK-Pelle_RLCK-VI	CotAD_27121	0.284074	0.310568	-0.111086	0.648702	-0.354284	0.032157	-0.0582757	0.455727	-1.15298	1.61432e-07	0.298644	0.00594903	0.419353	0.0202047
RLK-Pelle_RLCK-VI	CotAD_64733	0.312348	0.244746	0.603704	0.0268596	-0.117889	0.064019	-0.0712977	0.419508	-1.78913	5.52856e-08	0.208421	0.0185368	0.189453	0.110881
RLK-Pelle_RLCK-VI	CotAD_39006	-0.075218	0.741634	0.40423	0.189888	0.33379	0.00119858	0.128192	0.137643	0.0458777	0.725938	0.0934867	0.0745682	0.0483817	0.616909
RLK-Pelle_RLCK-VI	CotAD_66328	0.0459605	0.769486	0.0210437	0.887393	0.140614	0.144226	0.128924	0.316707	0.133064	0.249588	-0.364099	0.00353084	-0.228796	0.0218857
RLK-Pelle_RLCK-VI	CotAD_73205	0.153826	0.469383	0.0507182	0.788019	0.139518	0.340005	0.290051	0.0218568	0.124971	0.238603	-3.42418	4.13057e-08	1.70987	9.56931e-08
RLK-Pelle_RLCK-VI	CotAD_70133	0.425371	0.107625	0.185252	0.385935	0.312688	0.000408279	-0.428055	0.000364932	1.60308	6.21834e-08	-0.250115	0.00118268	1.71428	2.6571e-09
RLK-Pelle_RLCK-VI	CotAD_53175	0.209132	0.204402	0.182295	0.289217	-0.824298	3.81823e-06	-0.463214	0.00495973	3.41018	2.38626e-10	0.708415	0.00827535	0.292957	0.0333133
RLK-Pelle_RLCK-VIIa-1	CotAD_04614	-0.526382	0.316375	-0.657199	0.242175	-0.201971	0.103994	-0.154265	0.111472	-2.16786	1.03517e-07	0.572597	0.00998768	-0.0207033	0.847408
RLK-Pelle_RLCK-VIIa-1	CotAD_32701	-0.190917	0.298411	-0.178211	0.388116	0.232663	0.11852	0.314633	0.0184365	0.133019	0.200659	0.245141	0.00625463	0.0507297	0.62737
RLK-Pelle_RLCK-VIIa-1	CotAD_72643	-0.315906	0.0810693	-0.179142	0.328129	0.237045	0.0420503	0.0827477	0.362933	-1.38671	1.62983e-07	-0.107178	0.467702	-0.121125	0.118427
RLK-Pelle_RLCK-VIIa-1	CotAD_49587	0.290002	0.131779	-0.0390243	0.794401	-0.507443	0.000252855	-0.111529	0.213986	1.24394	2.68328e-07	-0.206832	0.00769709	0.237203	0.0138851
RLK-Pelle_RLCK-VIIa-1	CotAD_18094	-0.028615	0.928105	0.127412	0.566962	-0.366854	0.0041995	-0.0111913	0.881884	1.30084	0.000350471	0.347275	0.00186804	0.216655	0.119592
RLK-Pelle_RLCK-VIIa-1	CotAD_35331	0.112532	0.534349	-0.0644347	0.685263	0.0471407	0.577563	0.033133	0.64554	0.938008	3.70626e-05	0.0617187	0.300981	0.186192	0.0353455
RLK-Pelle_RLCK-VIIa-1	CotAD_22112	0.012258	0.942585	0.0564117	0.708097	0.364651	0.0192161	0.0118743	0.899787	0.13835	0.330803	0.0108183	0.880741	-0.356495	0.0020206
RLK-Pelle_RLCK-VIIa-1	CotAD_51121	0.278864	0.128242	0.0914028	0.558819	0.186589	0.133187	0.260412	0.0688835	-0.0453353	0.594911	-0.098929	0.241492	-0.397939	0.000303613
RLK-Pelle_RLCK-VIIa-1	CotAD_52393	0.122206	0.446115	-0.070577	0.625764	-0.00975633	0.948297	0.0602547	0.607142	0.0173967	0.888862	0.150827	0.159316	0.11038	0.364465
RLK-Pelle_RLCK-VIIa-1	CotAD_29148	-0.310601	0.148795	-0.322795	0.134968	0.00256733	0.975449	0.252078	0.0157357	-1.11492	3.80377e-06	-0.214711	0.00371935	0.112895	0.186732
RLK-Pelle_RLCK-VIIa-2	CotAD_33383	0.105408	0.626478	0.0452208	0.819544	0.332383	0.0184965	-0.201664	0.0843617	1.41558	2.10768e-07	0.123312	0.0632535	0.299199	0.0110651
RLK-Pelle_RLCK-VIIa-2	CotAD_03375	-0.0429175	0.844501	0.103018	0.612382	-0.193274	0.104591	-0.326798	0.0016538	1.47085	3.35581e-08	0.00885033	0.91815	-0.133204	0.186306
RLK-Pelle_RLCK-VIIa-2	CotAD_40205	0.182578	0.555665	0.344796	0.336401	-0.673939	2.09397e-06	-1.33253	8.77698e-08	2.72598	5.76846e-10	-1.04771	3.69682e-07	-0.49728	0.000115687
RLK-Pelle_RLCK-VIIa-2	CotAD_12449	-0.343941	0.0702038	-0.0565203	0.694426	0.23532	0.136372	0.185189	0.0431007	-0.70564	0.000315624	-0.134353	0.0612878	0.133139	0.0921846
RLK-Pelle_RLCK-VIIa-2	CotAD_38764	-0.533187	0.134115	-0.375668	0.229927	-0.593208	0.000484124	-0.0259877	0.839987	-0.721384	6.17266e-05	1.12757	2.83126e-07	0.436746	0.00376074
RLK-Pelle_RLCK-VIIa-2	CotAD_66477	-0.148279	0.475054	0.0940117	0.675694	0.366098	0.000212649	0.37941	0.000129195	1.33999	1.02414e-06	0.393167	0.00194594	-0.133893	0.110894
RLK-Pelle_RLCK-VIIa-2	CotAD_70195	0.703356	0.035742	0.736077	0.0570096	-0.909174	1.55631e-06	-2.02275	5.07773e-10	0.965939	2.52163e-05	1.1936	1.42692e-07	0.163312	0.128407
RLK-Pelle_RLCK-VIIa-2	CotAD_74063	0.305107	0.12878	0.402506	0.0422728	0.093629	0.227377	0.153667	0.0293711	0.847573	2.39333e-06	0.055325	0.38538	0.460225	0.00150595
RLK-Pelle_RLCK-VIIa-2	CotAD_16227	0.0596815	0.778677	0.0967815	0.672759	-0.514294	6.72645e-05	-0.0582957	0.401917	-1.31917	1.5071e-07	0.464421	0.000279019	0.628662	5.51373e-05
RLK-Pelle_RLCK-VIIa-2	CotAD_14641	-0.433955	0.0326277	-0.171251	0.243102	-0.761732	4.53968e-06	-0.133402	0.0947731	1.52521	1.46229e-07	0.584815	1.5269e-05	0.583166	0.000218966
RLK-Pelle_RLCK-VIIa-2	CotAD_65513	-0.294251	0.0952982	0.186833	0.515641	0.0650277	0.290861	-0.781178	7.55889e-06	1.08804	9.00059e-07	-0.53702	1.51173e-05	0.507078	0.000126158
RLK-Pelle_RLCK-VIIa-2	CotAD_42347	0.182045	0.438885	0.150751	0.503058	0.396942	0.0121853	0.053943	0.650339	-0.0661187	0.671001	-0.0478247	0.397427	-0.331876	0.0401276
RLK-Pelle_RLCK-VIIa-2	CotAD_65054	0.323014	0.178536	0.244538	0.250901	0.0281337	0.664355	0.00629167	0.950682	0.195153	0.0914043	-0.24248	0.0969155	-0.00203733	0.990923
RLK-Pelle_RLCK-VIIa-2	CotAD_51526	0.002265	0.988984	-0.107175	0.50847	0.299547	0.0181952	0.694284	3.57626e-06	-0.143909	0.213442	-0.0906043	0.0955534	-0.587851	3.8265e-05
RLK-Pelle_RLCK-VIIa-2	CotAD_09512	0.360328	0.0488926	0.194353	0.39811	0.275528	0.0355478	0.0962333	0.297391	1.33186	1.69585e-07	0.199866	0.0983046	-1.5547	3.36796e-08
RLK-Pelle_RLCK-VIIa-2	CotAD_04639	0.110719	0.582618	-0.240191	0.198618	-0.0693083	0.232912	0.277394	0.00925007	0.313454	0.00283974	0.705894	1.89656e-06	-0.341344	0.0011583
RLK-Pelle_RLCK-VIIa-2	CotAD_06790	-1.28758	0.000685904	-0.33621	0.409803	0.140178	0.083439	0.0122713	0.884972	-2.07506	3.82714e-08	0.880043	2.97346e-05	0.634518	0.000954243
RLK-Pelle_RLCK-VIIa-2	CotAD_05443	0.135545	0.468392	0.0931355	0.561277	0.303745	0.0278508	0.0650517	0.592759	-0.121715	0.178244	-0.053859	0.671449	-0.139042	0.169479
RLK-Pelle_RLCK-VIIa-2	CotAD_26427	0.0378765	0.83916	0.0516963	0.737975	-0.722228	3.99081e-05	0.0344413	0.776194	1.51525	3.44926e-08	0.744915	0.000136933	-0.01363	0.913195
RLK-Pelle_RLCK-VIIa-2	CotAD_60409	0.342689	0.0859409	0.387474	0.0982745	0.121693	0.236333	0.12861	0.134969	0.374518	0.00446109	-0.05501	0.305679	0.458224	0.000239242
RLK-Pelle_RLCK-VIIa-2	CotAD_16641	0.192927	0.254524	0.152107	0.409382	-0.752507	1.97505e-05	-0.691865	0.000455918	-2.35623	1.66646e-08	-0.327409	0.00908047	-0.122279	0.0868724
RLK-Pelle_RLCK-VIIa-2	CotAD_56524	0.13324	0.464592	0.0115452	0.942952	-0.2008	0.00506486	-0.304383	0.00836016	1.58054	3.76801e-07	0.781013	6.13645e-06	0.277906	0.00188357
RLK-Pelle_RLCK-VIIa-2	CotAD_09513	0.198853	0.247322	0.13998	0.371506	-0.254344	0.00274648	-0.045821	0.543737	-0.320438	0.00514971	0.453487	2.53614e-05	0.850203	3.12821e-06
RLK-Pelle_RLCK-VIIa-2	CotAD_38555	-0.26053	0.198582	-0.114377	0.534055	0.194903	0.161408	0.0841007	0.478403	0.750208	9.96136e-05	-0.219085	0.0129079	0.135353	0.335767
RLK-Pelle_RLCK-VIIa-2	CotAD_34120	0.201768	0.245755	0.120423	0.523549	0.260087	0.0109569	0.155493	0.0807328	0.0446053	0.791298	-0.0179153	0.798077	-0.425356	0.00503475
RLK-Pelle_RLCK-VIIa-2	CotAD_58846	-0.42249	0.0371751	0.196129	0.29948	0.11818	0.350004	-0.012698	0.82342	0.0151053	0.928776	-0.12146	0.158291	0.522559	0.00216269
RLK-Pelle_RLCK-VIIa-2	CotAD_36679	0.068667	0.711508	0.190055	0.320793	0.26282	0.0220861	0.197272	0.0571773	-0.184073	0.100962	-0.098451	0.384059	-0.315976	0.0107173
RLK-Pelle_RLCK-VIIa-2	CotAD_22071	-0.273674	0.151013	-0.154188	0.360673	0.210182	0.0446295	0.098351	0.451549	-0.550539	0.000269709	0.0462723	0.641934	0.132849	0.276533
RLK-Pelle_RLCK-VIIa-2	CotAD_18756	0.490604	0.0355059	0.195213	0.230101	0.301147	0.00686481	-1.1844	2.75826e-06	1.16212	4.41539e-06	-2.60939	9.01285e-10	1.73152	2.95179e-07
RLK-Pelle_RLCK-VIIa-2	CotAD_23042	0.0870255	0.667435	-0.0348512	0.844219	0.207522	0.0255299	0.0625763	0.455776	0.430055	0.000425679	0.377979	0.00603462	0.145626	0.326369
RLK-Pelle_RLCK-VIIa-2	CotAD_49753	-0.521571	0.0126367	-0.17111	0.34599	-0.161644	0.256065	0.121773	0.29877	0.492552	0.000569838	-0.0414463	0.384534	0.10715	0.317369
RLK-Pelle_RLCK-VIII	CotAD_05974	0.14307	0.3711	0.487264	0.0112469	-0.299306	0.0287326	0.249468	0.00244756	2.35467	5.25558e-08	0.784865	1.87935e-05	0.588316	0.000343976
RLK-Pelle_RLCK-VIII	CotAD_25783	0.153042	0.403083	0.0399358	0.781918	0.488772	0.000102478	-0.156094	0.0580521	0.475202	0.000107036	-0.304745	0.000294993	-0.005392	0.955784
RLK-Pelle_RLCK-VIII	CotAD_38702	-0.480674	0.0928222	0.297775	0.193248	2.24748	3.47836e-09	1.34517	4.73097e-08	-1.57138	1.67531e-07	-0.329433	0.00335087	-0.653043	0.000379131
RLK-Pelle_RLCK-VIII	CotAD_21480	-0.50349	0.0190019	-0.295183	0.0760946	0.386705	0.00051773	-0.117847	0.244009	-0.0620267	0.657898	-0.0550483	0.497824	0.218051	0.0453625
RLK-Pelle_RLCK-VIII	CotAD_30438	0.243736	0.145174	0.0085955	0.949284	0.25421	0.00649481	0.0885557	0.232335	1.08191	8.731e-07	-0.0960297	0.0933964	0.0994913	0.160288
RLK-Pelle_RLCK-VIII	CotAD_26527	-0.385822	0.0390098	-0.200179	0.231996	0.108605	0.149838	0.160716	0.028756	0.0548053	0.507084	0.18694	0.0386647	0.190287	0.193603
RLK-Pelle_RLCK-VIII	CotAD_60487	-0.387264	0.0408147	-0.176476	0.242999	0.408489	0.000349247	0.166593	0.220699	0.210481	0.0355532	0.169899	0.0254884	-0.00279933	0.969632
RLK-Pelle_RLCK-VIII	CotAD_36592	0.045111	0.780119	0.313236	0.0513709	0.00794133	0.929322	0.211146	0.0374827	0.128358	0.204851	0.0200513	0.680982	0.0951867	0.494298
RLK-Pelle_RLCK-X	CotAD_44559	-0.147701	0.46594	0.334198	0.0831763	-0.129698	0.316082	-0.363632	0.0319042	-0.362367	0.0080006	-0.503693	0.0407708	-0.122834	0.289304
RLK-Pelle_RLCK-XI	CotAD_01498	0.239526	0.348221	0.664878	0.0276112	0.0508437	0.685646	-0.114974	0.200739	0.883632	1.55367e-05	0.557259	9.4233e-05	-0.127722	0.097373
RLK-Pelle_RLCK-XII-1	CotAD_58349	-0.0781605	0.632913	-0.00171433	0.989862	0.0366607	0.582655	-0.203453	0.0146119	0.106891	0.376962	-0.022932	0.675608	0.135273	0.105261
RLK-Pelle_RLCK-XII-1	CotAD_18906	0.244705	0.224151	-0.0386663	0.886731	0.293554	0.00268888	-0.085708	0.357832	-0.871797	0.00027415	-0.083657	0.399973	-0.920053	5.28063e-07
RLK-Pelle_RLCK-XII-1	CotAD_09467	-0.169649	0.338676	-0.0741877	0.653767	0.329079	0.00381898	0.258101	0.059771	-0.250752	0.0439637	0.301737	0.093958	0.0860403	0.580779
RLK-Pelle_RLCK-XII-1	CotAD_18490	0.0168645	0.926637	0.0707892	0.72096	0.518559	1.34664e-05	0.50615	5.44197e-05	-0.277987	0.00883043	0.678609	3.12048e-06	0.653816	1.99036e-05
RLK-Pelle_RLCK-XII-1	CotAD_27777	-0.027258	0.891286	-0.013481	0.945236	-0.429418	0.00501539	0.0972063	0.173612	1.03543	8.26051e-06	0.465587	3.99985e-05	0.513472	0.000577314
RLK-Pelle_RLCK-XII-1	CotAD_42360	-0.099891	0.597588	0.168898	0.444863	0.189833	0.020872	-0.143576	0.0503644	-0.419723	0.00119593	-0.352534	0.000322511	-0.0312277	0.680944
RLK-Pelle_RLCK-XII-1	CotAD_19798	0.29896	0.273693	-0.003297	0.988666	0.158589	0.0723103	-0.191298	0.0257866	-0.602009	3.27135e-05	-0.140557	0.0492599	0.0543933	0.52485
RLK-Pelle_RLCK-XII-1	CotAD_64527	0.0933995	0.683919	-0.0134115	0.950516	-0.354092	0.00345377	-0.513366	0.00026907	1.58597	5.37686e-08	-0.030782	0.788772	0.121591	0.151692
RLK-Pelle_RLCK-XII-1	CotAD_11335	0.430523	0.176857	0.0574748	0.818602	-0.048314	0.436462	-0.178428	0.0142382	-0.756219	1.03016e-05	-0.129265	0.188669	-0.013707	0.872796
RLK-Pelle_RLCK-XII-1	CotAD_67438	0.169525	0.395747	0.182992	0.310816	0.158642	0.383605	0.11771	0.284743	-0.0631697	0.424257	-0.129987	0.280121	-0.013668	0.868388
RLK-Pelle_RLCK-XII-2	CotAD_23997	0.107526	0.550391	0.184392	0.279488	0.221553	0.0110897	0.080085	0.442234	-0.165929	0.108509	-0.173964	0.148559	-0.144099	0.171192
RLK-Pelle_RLCK-XV	CotAD_01449	0.010476	0.954688	0.196963	0.281381	-0.464904	3.26084e-05	-0.016978	0.788246	-0.13601	0.175231	-0.995863	9.15798e-08	-0.29347	0.00301669
RLK-Pelle_RLCK-XV	CotAD_49168	0.121375	0.530426	0.108313	0.478185	0.0571363	0.410106	-0.0617903	0.298496	1.65859	1.48371e-07	-0.43939	6.48533e-05	-0.201342	0.0270069
RLK-Pelle_RLCK-XVI	CotAD_01663	-0.0111165	0.955469	-0.0504097	0.793686	0.196313	0.271628	0.103636	0.274766	-0.926906	7.58646e-06	0.105349	0.314642	-0.151435	0.173646
RLK-Pelle_RLCK-XVI	CotAD_30041	0.106026	0.531113	0.149732	0.344733	0.16142	0.179528	0.142697	0.190737	-0.130956	0.175173	0.081571	0.1101	0.065752	0.384589
RLK-Pelle_SD-2b	CotAD_28560	0.270184	0.230422	0.413313	0.0673347	0.2433	0.0457479	-0.271684	0.0219189	-0.631267	0.000184004	-0.417338	0.00094518	-0.489109	0.000638715
RLK-Pelle_SD-2b	CotAD_28561	0.277773	0.155577	0.175406	0.352611	0.130384	0.400644	0.180206	0.0886631	0.0250793	0.734664	0.09575	0.159196	0.0244947	0.827437
RLK-Pelle_SD-2b	CotAD_53902	0.111433	0.626999	0.0603863	0.789326	0.214981	0.0394982	0.173661	0.216629	1.02575	6.55347e-06	0.023698	0.618019	1.26934	7.00107e-06
RLK-Pelle_SD-2b	CotAD_28570	0.260329	0.168176	0.348279	0.116036	-0.484427	0.00204462	0.027112	0.762284	-0.34305	0.0153679	-0.898917	1.8047e-06	0.204153	0.038544
RLK-Pelle_SD-2b	CotAD_26091	0.254021	0.166434	0.338267	0.0545213	0.210164	0.0718704	-0.0512093	0.6101	1.21471	1.57813e-06	0.001023	0.994986	0.52431	3.00654e-05
RLK-Pelle_SD-2b	CotAD_47907	0.082624	0.690136	0.350416	0.142371	-0.509167	1.8944e-05	-1.44984	1.40184e-08	-0.805948	9.85108e-06	-1.03904	2.95714e-05	-0.252237	0.00818826
RLK-Pelle_SD-2b	CotAD_28572	0.244394	0.155424	0.605702	0.00682153	-0.0278727	0.769491	-0.061491	0.584594	-1.23708	1.22506e-06	0.483326	8.02523e-05	0.204095	0.0517478
RLK-Pelle_SD-2b	CotAD_00134	-0.28422	0.105738	0.247037	0.127427	-0.682574	2.54587e-06	0.0141247	0.877247	0.971034	1.1064e-05	0.906004	2.03281e-07	2.52876	1.24574e-09
RLK-Pelle_SD-2b	CotAD_66339	-0.111614	0.578504	0.0241425	0.862921	0.227853	0.075688	0.086421	0.287865	-0.0557997	0.647724	0.00137233	0.987958	-0.0351483	0.596286
RLK-Pelle_WAK	CotAD_64235	0.194028	0.35837	0.28535	0.187662	0.204758	0.0435727	0.135903	0.217734	-0.14935	0.152111	-0.00143867	0.975851	0.0459337	0.564843
RLK-Pelle_WAK	CotAD_75319	-0.197797	0.23926	0.0198257	0.887268	-0.0807167	0.231362	-0.234692	0.00812869	-2.31625	2.75753e-09	-0.194909	0.00785091	-0.471747	9.97501e-05
RLK-Pelle_WAK	CotAD_62159	0.309249	0.217001	0.159773	0.484058	0.0530657	0.613111	-0.045237	0.470623	-0.670921	0.00262607	-0.0891113	0.525513	-0.21984	0.153631
RLK-Pelle_WAK_LRK10L-1	CotAD_03142	0.1561	0.669778	0.0714187	0.817545	-0.54049	0.000664066	-0.464228	0.000497707	-0.00850833	0.920763	-0.334868	0.0145969	0.316952	0.00109387
RLK-Pelle_WAK_LRK10L-1	CotAD_73343	-0.297021	0.369519	0.348857	0.2246	0.753989	3.17685e-06	0.636147	0.00210678	-0.234502	0.0497003	1.34551	2.9539e-07	0.302453	0.00633976
RLK-Pelle_WAK_LRK10L-1	CotAD_09360	0.213844	0.391859	0.223385	0.239464	0.0880337	0.214448	0.303052	0.00544932	0.138843	0.250185	-0.187799	0.100925	-0.041006	0.615632
SCY1_SCYL2	CotAD_34782	-0.238368	0.175833	-0.00361333	0.981854	-0.00680733	0.925353	0.0231827	0.78747	-0.315462	0.0356033	-0.012519	0.91467	0.214901	0.027916
STE_STE11	CotAD_55968	-0.125497	0.713834	-0.0517078	0.907744	-0.919815	4.84723e-06	-1.03225	1.37087e-06	-2.87379	5.30266e-09	0.99603	3.62103e-05	0.300488	0.0477493
STE_STE11	CotAD_08639	0.19728	0.326709	0.137415	0.447131	-0.169305	0.151946	0.19123	0.132839	-1.78557	1.17211e-07	-0.0581873	0.580849	-0.318495	0.0143836
STE_STE11	CotAD_67466	-0.221963	0.563811	-0.35729	0.412413	-0.143148	0.107655	-0.0482077	0.765352	-0.909835	0.000237485	0.119124	0.178344	-5.56667e-05	0.999362
STE_STE11	CotAD_54535	0.162658	0.396328	0.200824	0.24849	0.439432	0.000167873	-0.1026	0.11448	-1.28414	1.56735e-07	0.738024	6.56787e-05	0.690543	1.62113e-05
STE_STE11	CotAD_03736	-0.037799	0.820345	0.190281	0.295654	-0.106055	0.185013	0.356191	0.00129884	-0.516171	0.0041043	0.491287	0.000300221	1.01159	6.79948e-05
STE_STE11	CotAD_69876	0.07907	0.7234	0.0651133	0.73425	-0.179582	0.0162466	-0.00506033	0.954239	0.089321	0.510127	0.217117	0.0178566	0.531447	0.000299456
STE_STE11	CotAD_53208	0.251781	0.165542	-0.295659	0.179291	1.16132	6.78664e-06	0.623646	2.32829e-05	-1.18729	1.18457e-05	0.149109	0.132238	0.423706	0.00418327
STE_STE11	CotAD_33183	-0.057447	0.736665	0.37548	0.039408	-1.83467	2.877e-09	-0.236008	0.0103687	-2.58533	1.45142e-09	-0.41915	0.00135573	0.00793367	0.917987
STE_STE11	CotAD_49868	0.328084	0.191842	0.331321	0.136996	0.145781	0.283467	0.337362	0.000798081	-0.019962	0.865672	-0.204215	0.1113	-0.446142	0.0064904
STE_STE11	CotAD_22508	0.182484	0.30522	0.153245	0.334322	0.0831743	0.225483	-0.0214143	0.824376	0.113329	0.2794	-0.048519	0.729479	0.0704213	0.477378
STE_STE11	CotAD_05828	0.15403	0.40246	0.340696	0.184826	0.125529	0.255015	-0.108533	0.308266	0.19506	0.0958809	0.0323393	0.611959	-0.280445	0.0121935
STE_STE11	CotAD_44892	0.200941	0.228586	0.0585388	0.691444	0.0877113	0.453373	0.236483	0.165632	-1.03098	7.85386e-06	0.28975	0.00257304	0.0991793	0.276932
STE_STE11	CotAD_74996	-0.165115	0.432914	-0.190064	0.316286	0.361163	0.00704399	0.215953	0.0249103	-0.027269	0.754048	0.0463367	0.53672	-0.116881	0.126596
STE_STE11	CotAD_65764	0.0050865	0.977916	-0.201217	0.274154	0.210202	0.101923	0.201594	0.0226314	0.387362	0.0318415	0.0273107	0.622817	0.12225	0.212918
STE_STE11	CotAD_01628	0.225153	0.198642	-0.0897458	0.814353	-1.97707	4.95201e-09	-3.25296	2.28109e-11	1.30799	3.18629e-07	0.543065	0.00112464	0.58863	0.00278707
STE_STE20-Fray	CotAD_30380	0.518064	0.103982	0.10176	0.668622	-0.110577	0.06117	-0.256731	0.00285907	-0.779117	0.000283459	-0.73963	2.23833e-06	-1.09373	2.4421e-07
STE_STE20-Fray	CotAD_53944	-0.0471115	0.785129	-0.117444	0.452927	0.421772	0.00100935	0.042662	0.671226	0.582511	0.000105641	0.119889	0.329866	0.293794	0.0592742
STE_STE20-Fray	CotAD_13284	0.155065	0.402089	0.0774313	0.684779	0.209628	0.202457	0.00844733	0.921757	0.0445457	0.694798	-0.067041	0.304766	0.080443	0.437608
STE_STE20-Fray	CotAD_15648	-0.017463	0.923441	0.119548	0.531001	0.0796113	0.4764	0.126145	0.243028	-0.0503457	0.64501	0.023133	0.8874	-0.126598	0.1391
STE_STE20-Pl	CotAD_65874	0.181475	0.310055	-0.188131	0.229976	-0.0621973	0.23917	-0.0506673	0.597827	0.509504	0.002236	0.328057	0.000683897	-0.252992	0.0297027
STE_STE20-Pl	CotAD_13166	-0.311465	0.0923275	-0.120268	0.457474	-0.268442	0.0301175	-0.108304	0.372886	0.295159	0.037485	0.148939	0.116402	0.0675207	0.626499
STE_STE7	CotAD_21839	0.333779	0.0969351	-0.0466843	0.760791	0.00377733	0.971762	-0.067449	0.291165	0.49662	0.00342045	-0.013671	0.871763	0.201564	0.0175232
STE_STE7	CotAD_10106	0.008257	0.957026	0.0401493	0.786552	-0.109949	0.0830424	-0.219456	0.00326096	1.57873	3.33822e-08	-0.0911117	0.0792793	0.456449	0.000102882
STE_STE7	CotAD_01560	-0.0002315	0.998993	0.004461	0.977328	0.0128047	0.807171	0.248528	0.00258905	0.196772	0.0487089	0.384125	7.54564e-05	0.394274	0.000247032
STE_STE7	CotAD_00381	-0.037326	0.826364	-0.301547	0.111109	0.321728	0.00154933	0.212221	0.0196726	0.831593	1.01385e-05	0.24977	0.00435567	0.523588	7.15697e-05
STE_STE7	CotAD_06599	-0.302273	0.153971	0.096922	0.566464	0.108134	0.397894	-0.133735	0.181733	0.132879	0.230726	-0.0837757	0.270727	0.198498	0.170875
STE_STE-Pl	CotAD_08989	-0.346653	0.211063	-0.360395	0.149494	-0.000896667	0.993299	0.0219797	0.863714	0.0460283	0.696894	0.21949	0.0128767	-0.16971	0.157913
TKL_CTR1-DRK-1	CotAD_51697	0.01672	0.930159	0.0607493	0.726704	0.125422	0.0419191	0.298923	0.00227687	0.025744	0.734281	-0.0971263	0.0649199	-0.020718	0.784977
TKL_CTR1-DRK-2	CotAD_18721	0.456984	0.125787	-0.0422558	0.853859	-0.173881	0.0441675	0.000302333	0.99648	0.384314	0.000768234	-0.153992	0.0652449	0.173433	0.052147
TKL_CTR1-DRK-2	CotAD_60248	0.830685	0.00374521	0.344016	0.0824426	0.49991	1.37858e-05	-0.360274	0.00189062	-0.713359	2.34102e-05	-1.93236	8.88359e-09	-0.519096	0.000217651
TKL_CTR1-DRK-2	CotAD_45253	0.259717	0.483994	-0.23465	0.4688	0.255593	0.00527578	0.0185197	0.77601	-1.04127	6.87368e-07	-0.432279	5.71428e-05	-0.641461	1.05409e-05
TKL_CTR1-DRK-2	CotAD_58106	0.334377	0.0971546	0.159027	0.369792	0.393153	0.00010942	0.218016	0.00834201	0.794618	2.88274e-06	-0.0263027	0.622893	-0.425428	0.000319816
TKL_CTR1-DRK-2	CotAD_07997	-0.0586825	0.759734	0.170927	0.34869	-0.191727	0.0225762	0.125846	0.270191	0.175271	0.064454	0.0409957	0.777624	-0.0567593	0.49994
TKL-Pl-1	CotAD_60727	0.466112	0.0328443	0.280546	0.10933	-0.107747	0.12577	-1.30052	2.50312e-08	2.32414	1.59621e-09	0.24258	0.00103136	0.488643	4.72544e-05
TKL-Pl-1	CotAD_75315	0.239088	0.179494	0.312162	0.0868106	-0.240153	0.00898949	0.127626	0.163862	0.0796003	0.531336	0.526303	0.000124452	0.58532	0.000117252
TKL-Pl-1	CotAD_49167	0.227017	0.19471	0.1188	0.442261	0.327246	0.0296329	-0.0384527	0.708236	0.071489	0.458391	0.234134	0.0560613	0.0340087	0.767741
TKL-Pl-1	CotAD_00130	0.0861795	0.614401	0.100541	0.58549	0.317485	0.026928	-0.0595673	0.456517	1.43618	2.19392e-06	-0.060759	0.618484	0.0243207	0.79219
TKL-Pl-1	CotAD_53461	-0.002821	0.987812	0.13822	0.513599	0.34336	0.0597983	-0.238043	0.0126369	-0.242656	0.0445366	0.0952673	0.356457	-0.0515583	0.601951
TKL-Pl-2	CotAD_72203	0.219085	0.320959	0.0608388	0.75784	0.0192517	0.777008	0.28666	0.000853391	-0.352485	0.000862828	0.519595	1.6162e-05	0.215429	0.0189124
TKL-Pl-2	CotAD_75936	0.194107	0.439308	0.053736	0.80749	0.0947473	0.106109	0.106923	0.204382	-0.435112	0.00150097	0.408249	0.000604928	-0.130491	0.221829
TKL-Pl-3	CotAD_62253	0.30329	0.0902592	0.276908	0.127779	0.420609	0.000872579	0.10288	0.108564	-0.378947	0.00381723	-0.285043	0.00300189	0.07186	0.439629
TKL-Pl-3	CotAD_33867	0.186511	0.322693	0.342871	0.125517	0.175961	0.200802	0.271913	0.0112946	-0.020517	0.827322	-0.0855863	0.44182	-0.129336	0.346107
TKL-Pl-4	CotAD_54145	-0.160429	0.502329	-0.189284	0.414905	-0.452205	0.000257272	0.10728	0.244003	-0.0655693	0.49918	0.574605	6.09363e-05	0.526038	0.000766206
TKL-Pl-4	CotAD_33716	0.019917	0.90516	0.0528877	0.72193	-0.011838	0.918193	-0.181041	0.0806987	0.645635	0.000296098	-0.188883	0.044082	-0.0563287	0.412053
TKL-Pl-4	CotAD_49903	0.342361	0.10546	0.409872	0.0505227	0.194221	0.115683	0.480568	0.0101441	0.0796177	0.313752	-0.20717	0.0487164	-0.0450397	0.530966
TKL-Pl-4	CotAD_10117	0.0203935	0.894058	0.0812392	0.625979	0.383734	0.00628551	-0.027775	0.76315	-0.059112	0.485389	-0.228386	0.229334	-0.354407	0.00452812
TKL-Pl-4	CotAD_05432	0.0541565	0.834498	0.331513	0.145174	-0.160878	0.107376	0.61677	9.95972e-05	-0.158307	0.129409	-0.116796	0.18731	0.889478	6.59115e-06
TKL-Pl-4	CotAD_61960	-0.012704	0.944776	-0.0406957	0.802907	0.336999	0.00764899	-0.136112	0.377721	0.498213	0.0247298	-0.0648593	0.432367	0.135584	0.140177
TKL-Pl-4	CotAD_10266	0.361403	0.0841014	0.410682	0.0552394	-0.0112193	0.826593	-0.96418	1.77919e-07	0.797034	1.15764e-05	-0.455039	2.8748e-05	-0.654015	4.69102e-06
TKL-Pl-4	CotAD_40334	1.17273	0.00138773	0.498859	0.0473217	0.232957	0.00917535	-1.1587	4.16406e-08	-1.58026	6.01825e-07	-1.06959	1.29573e-07	0.124784	0.132833
TKL-Pl-4	CotAD_29319	0.129098	0.433748	0.0537195	0.71465	-0.108741	0.07825	-0.0664817	0.303494	1.04129	5.50835e-07	0.19764	0.00379221	0.525687	0.000161762
TKL-Pl-4	CotAD_38791	0.394224	0.0503302	0.285118	0.121929	0.029232	0.660146	-0.0170823	0.847386	0.057044	0.450827	-0.0586583	0.409778	0.164792	0.0963158
TKL-Pl-4	CotAD_10575	0.0828645	0.615399	-0.0538402	0.725059	0.3048	0.0338283	0.160731	0.268591	0.350792	0.020519	-0.105401	0.374629	-0.112224	0.247465
TKL-Pl-4	CotAD_05871	0.023203	0.89889	-0.159864	0.367155	0.26553	0.0271664	0.033697	0.794234	0.302512	0.0303996	-0.0591323	0.464247	0.0358737	0.664384
TKL-Pl-4	CotAD_46064	-0.22185	0.258855	-0.127571	0.508712	-0.16347	0.165074	-0.0143213	0.892453	0.283581	0.0164752	0.242158	0.0683432	0.528565	0.00380791
TKL-Pl-4	CotAD_11614	0.0466905	0.765269	0.185747	0.28388	-0.12584	0.271238	-0.126453	0.174439	-0.0430667	0.556248	-0.018424	0.760709	-0.0993687	0.480023
TKL-Pl-4	CotAD_18626	-0.244216	0.145643	0.167442	0.369767	0.180036	0.0636469	-0.157039	0.287176	1.32733	1.06956e-07	-0.00344233	0.979311	-0.297688	0.0155461
TKL-Pl-4	CotAD_20697	0.033988	0.851523	0.157214	0.333748	0.119281	0.113755	0.354917	0.00510994	0.0817233	0.480898	0.024566	0.726949	-0.108964	0.304841
TKL-Pl-5	CotAD_16201	0.052673	0.787514	-0.0118683	0.956265	-0.446444	0.0037671	-0.203684	0.00883143	-0.694361	8.23954e-06	0.0620597	0.373758	0.822542	0.00010091
TKL-Pl-5	CotAD_63499	0.273657	0.24066	-0.0899822	0.710179	-0.419071	0.0011011	-1.66675	4.78242e-09	-0.40812	0.000674509	0.222412	0.0404062	2.0164	1.36089e-09
TKL-Pl-5	CotAD_00601	0.0154865	0.945757	-0.0947758	0.744485	-0.791466	0.00172119	-1.28787	2.64793e-08	-0.621831	9.55218e-05	0.786455	0.00016766	2.02328	7.37844e-08
TKL-Pl-5	CotAD_13204	0.026833	0.888117	-0.179225	0.217521	0.391115	0.00204625	0.387709	0.00600078	-0.0481577	0.708765	-0.074505	0.376007	0.0296963	0.78321
TKL-Pl-5	CotAD_14574	0.134728	0.438339	0.425714	0.0432841	0.111317	0.558859	-0.308289	0.00379696	0.14994	0.328486	-0.221599	0.00906408	-0.360491	0.00691479
TKL-Pl-6	CotAD_61043	-0.0768455	0.694039	-0.130027	0.524267	0.201051	0.167217	0.227401	0.163693	0.118303	0.5449	-0.121832	0.450379	-0.264057	0.126472
TKL-Pl-6	CotAD_50792	0.0284485	0.876169	0.261377	0.141183	0.144914	0.205215	0.282689	0.01562	0.0510593	0.645978	-0.14722	0.0388874	0.14228	0.129617
TKL-Pl-6	CotAD_67143	0.341783	0.173722	0.0627552	0.766254	-0.190261	0.169644	-0.087445	0.362046	0.574897	4.1465e-05	-0.199478	0.0596341	0.221008	0.0151954
TKL-Pl-6	CotAD_14215	0.0854835	0.662299	0.202481	0.223226	-0.490678	0.00021375	-0.21145	0.0144368	0.560264	0.00446576	-0.298308	0.00129981	0.188725	0.111371
ULK_Fused	CotAD_68878	0.182498	0.278957	-0.22273	0.311377	0.427468	0.0414062	0.258391	0.0084205	-0.0119787	0.934045	0.0250383	0.745356	-0.0700713	0.595422
WEE	CotAD_26371	-0.550478	0.0257226	-0.581892	0.0103687	-0.278695	0.032381	0.240535	0.0161585	0.20468	0.0740875	0.184408	0.0292515	-0.549779	0.000206787
WNK_NRBP	CotAD_32507	0.15957	0.356036	0.279697	0.0844688	0.0771813	0.141388	-0.122342	0.101973	-0.337135	0.0116912	-0.153318	0.0884983	0.0152917	0.89949
WNK_NRBP	CotAD_12291	0.415564	0.141706	-0.0226928	0.919153	0.129813	0.0419768	0.0378177	0.658383	-0.599175	3.50719e-05	0.69223	2.64532e-05	-0.28239	0.00312351
WNK_NRBP	CotAD_29801	-0.298707	0.176748	0.0842552	0.635805	0.313442	0.0767757	-1.09616	6.031e-06	-1.66591	1.08272e-08	-3.72668	1.09623e-09	-2.11486	1.03809e-09
WNK_NRBP	CotAD_56757	-0.11551	0.580008	-0.0359087	0.80437	0.221724	0.0676469	0.0567047	0.637022	0.314105	0.0249287	0.0281693	0.81605	-0.109939	0.373485
WNK_NRBP	CotAD_27915	0.103003	0.522559	0.539585	0.0226974	0.343913	0.00038876	-0.551773	1.60543e-05	0.87739	1.95849e-06	-0.643922	2.53769e-06	1.27595	2.61403e-08
WNK_NRBP	CotAD_17285	0.18073	0.303727	0.0838015	0.582091	0.498103	0.000222125	0.0791337	0.37116	-0.0383163	0.687019	-0.000823	0.993013	-0.020207	0.849204
WNK_NRBP	CotAD_45241	0.03078	0.89337	-0.276048	0.234824	0.171783	0.126735	-0.0968127	0.399741	-0.193815	0.332875	0.172242	0.232718	0.14282	0.174841
