# Supplementary material for: Genome-wide classification, evolutionary analysis and gene expression patterns of the kinome in Gossypium
Source: PLoS One. 2018 May 16;13(5):e0197392. doi: 10.1371/journal.pone.0197392 (PMC5955557; doi:10.1371/journal.pone.0197392)
Supplement: S20 Table — (XLS) [file pone.0197392.s036.xls]

## Sheet: Sheet1
S20 Table: The differential expression genes （p<0.01 and |FC|>1.5）of G. hirsutum PK genes in GhHD-1 and fuzzless-lintless mutants during fiber development stages.
Subfamily	Gene ID	GhHD-1 silenced ovule	P value		Subfamily	Gene ID	GhHD-1 over-expression ovule	P value		Subfamily	Gene ID	Fuzzless-lintless 0 dpa	P value		Subfamily	Gene ID	Fuzzless-lintless 5 dpa	P value		Subfamily	Gene ID	Fuzzless-lintless 10 dpa	P value		Subfamily	Gene ID	Fuzzless-lintless 15 dpa	P value		Subfamily	Gene ID	Fuzzless-lintless 20 dpa	P value
AGC_NDR	CotAD_41978	-0.737	0.00346288		RLK-Pelle_DLSV	CotAD_24719	1.26129	0.00126118		AGC_NDR	CotAD_71296	-0.595843	1.56e-05		AGC_RSK-2	CotAD_03114	-1.52178	1.76e-08		AGC_MAST	CotAD_50546	0.900813	0.000317544		AGC_RSK-2	CotAD_59693	0.586243	2.91e-05		AGC_MAST	CotAD_50546	-0.924885	4.87e-06
AGC-Pl	CotAD_24426	-0.80023	0.00393252		RLK-Pelle_LRR-XI-1	CotAD_03134	0.629444	0.00726689		AGC_RSK-2	CotAD_10104	0.594412	1.83e-05		AGC-Pl	CotAD_27962	-3.2792	5.32e-11		AGC_MAST	CotAD_03168	0.699586	0.000117881		AGC_RSK-2	CotAD_46931	-0.661453	1.33e-05		AGC_RSK-2	CotAD_10104	0.795177	7.08e-06
CAMK_CAMKL-CHK1	CotAD_36170	0.882402	0.00796797		RLK-Pelle_LRR-XI-1	CotAD_36058	1.06084	0.000239959		Aur	CotAD_58182	0.72791	1.82e-06		CAMK_CAMKL-CHK1	CotAD_06862	-1.07502	1.24e-06		AGC_NDR	CotAD_10699	1.03566	7.55e-07		AGC_RSK-2	CotAD_74523	-0.936933	4.64e-06		CAMK_CAMKL-CHK1	CotAD_10936	-1.98325	2.92e-08
CAMK_CDPK	CotAD_26791	-0.791131	0.00266962		RLK-Pelle_SD-2b	CotAD_28572	0.605702	0.00682153		CAMK_CAMKL-CHK1	CotAD_06862	-0.749356	1.52e-05		CAMK_CAMKL-CHK1	CotAD_10936	-2.30302	1.73e-09		AGC_NDR	CotAD_46946	0.898341	8.4e-06		AGC_RSK-2	CotAD_45682	0.699727	4.49e-06		CAMK_CAMKL-CHK1	CotAD_16075	0.829391	1.53e-06
NEK	CotAD_12909	0.746351	0.00264424							CAMK_CAMKL-CHK1	CotAD_10936	-2.97823	1.45e-09		CAMK_CAMKL-CHK1	CotAD_60421	-1.20009	2.45e-06		AGC_PDK1	CotAD_19462	0.719465	2.21e-05		AGC_RSK-2	CotAD_00531	1.16882	0.000147628		CAMK_CAMKL-CHK1	CotAD_60421	1.01607	2.03e-06
RLK-Pelle_CR4L	CotAD_20956	-0.62743	0.00812283							CAMK_CAMKL-CHK1	CotAD_60421	-2.67153	8.72e-06		CAMK_CAMKL-CHK1	CotAD_48377	-1.09194	3.37e-06		AGC_RSK-2	CotAD_46931	-0.643361	0.000947067		CAMK_CAMKL-CHK1	CotAD_10936	-2.10085	4.57e-08		CAMK_CAMKL-CHK1	CotAD_20216	0.760075	6.28e-06
RLK-Pelle_CrRLK1L-1	CotAD_05174	-0.820439	0.00661251							CAMK_CDPK	CotAD_22808	0.769968	1.97e-06		CAMK_CDPK	CotAD_20538	-0.988623	3.66e-06		AGC_RSK-2	CotAD_74523	-5.48991	1.43e-12		CAMK_CAMKL-CHK1	CotAD_60421	0.722342	2.42e-06		CAMK_CAMKL-CHK1	CotAD_48377	-0.696304	0.000288498
RLK-Pelle_DLSV	CotAD_24716	0.677354	0.00679181							CAMK_CDPK	CotAD_02296	-0.600705	2.64e-05		CMGC_CDK-CRK7-CDK9	CotAD_51610	-0.880423	6.82e-06		AGC_RSK-2	CotAD_38946	1.4821	9.61e-08		CAMK_CAMKL-CHK1	CotAD_00165	0.661999	1.15e-05		CAMK_CAMKL-CHK1	CotAD_17719	-0.667897	4.29e-06
RLK-Pelle_LRR-III	CotAD_18790	0.888648	0.00200053							CAMK_CDPK	CotAD_47701	0.913018	3.53e-07		CMGC_MAPK	CotAD_09571	-2.24425	1.49e-10		AGC_RSK-2	CotAD_03114	-0.674295	9.75e-06		CMGC_CDK-CRK7-CDK9	CotAD_52411	0.708407	2.65e-06		CAMK_CAMKL-CHK1	CotAD_13683	0.794566	1.78e-06
RLK-Pelle_RLCK-VIIa-2	CotAD_06790	-1.28758	0.000685904							CAMK_OST1L	CotAD_27990	0.600345	0.000979291		CMGC_MAPK	CotAD_01707	-1.65689	3.56e-08		AGC_RSK-2	CotAD_52077	0.717531	0.00374159		CMGC_CDK-CRK7-CDK9	CotAD_51610	-1.01879	5.13e-05		CAMK_CAMKL-CHK1	CotAD_16078	1.15736	0.000182163
TKL_CTR1-DRK-2	CotAD_60248	0.830685	0.00374521							CK1_CK1	CotAD_23709	0.668874	0.000297863		CMGC_MAPK	CotAD_29572	-1.03833	2.34e-07		AGC-Pl	CotAD_24426	-0.699836	0.00254779		CMGC_CDK-CRK7-CDK9	CotAD_34259	0.796316	7.15e-06		CAMK_CAMKL-CHK1	CotAD_33218	0.835371	4.35e-06
TKL-Pl-4	CotAD_40334	1.17273	0.00138773							CMGC_CLK	CotAD_01895	0.588088	0.000419302		CMGC_MAPK	CotAD_50152	-0.786551	2.19e-05		AGC-Pl	CotAD_27962	-1.92943	1.1e-07		CMGC_CDK-CRK7-CDK9	CotAD_75205	-0.616353	7.03e-05		CAMK_CDPK	CotAD_69577	1.0546	1.95e-07
										CMGC_GSK	CotAD_43639	-1.07011	2.66e-05		CMGC_MAPK	CotAD_61841	-0.911818	2.57e-05		Aur	CotAD_58182	-2.05926	8.58e-09		CMGC_GSK	CotAD_43639	0.683813	2.67e-05		CAMK_CDPK	CotAD_73088	0.936751	7.35e-05
										CMGC_GSK	CotAD_15427	-0.753741	0.000352019		PEK_PEK	CotAD_19974	-0.703569	1.38e-05		Aur	CotAD_18702	-0.649327	0.000272811		CMGC_MAPK	CotAD_56362	0.839261	0.000125186		CAMK_CDPK	CotAD_21360	0.877836	4.39e-07
										CMGC_MAPK	CotAD_09571	-0.821928	2.03e-05		RLK-Pelle_CrRLK1L-1	CotAD_05174	0.678373	0.000249048		CAMK_CAMKL-CHK1	CotAD_06862	1.1417	1.71e-06		CMGC_MAPK	CotAD_50152	-0.675567	8.79e-06		CAMK_OST1L	CotAD_54619	-0.725034	7.02e-06
										CMGC_MAPK	CotAD_63558	-0.806148	1.05e-06		RLK-Pelle_CrRLK1L-1	CotAD_49930	-0.680616	5.57e-06		CAMK_CAMKL-CHK1	CotAD_10936	0.807862	0.00937264		CMGC_RCK	CotAD_01008	-1.1286	2.3e-07		CMGC_CDK-CRK7-CDK9	CotAD_52411	1.72383	5.14e-09
										CMGC_MAPK	CotAD_29572	-1.92889	1.26e-08		RLK-Pelle_CrRLK1L-1	CotAD_19595	-0.760099	3e-05		CAMK_CAMKL-CHK1	CotAD_60421	-1.53128	5.17e-08		NEK	CotAD_12274	1.32444	1.82e-07		CMGC_CDK-CRK7-CDK9	CotAD_21272	0.614145	0.000141534
										CMGC_MAPK	CotAD_61841	-0.703487	1.41e-05		RLK-Pelle_DLSV	CotAD_62120	-0.843715	5.28e-07		CAMK_CAMKL-CHK1	CotAD_20216	1.50089	3.29e-07		RLK-Pelle_CR4L	CotAD_30090	0.640701	0.000484818		CMGC_CDK-CRK7-CDK9	CotAD_19973	0.77807	2.06e-06
										CMGC_MAPK	CotAD_27603	0.607946	0.000627356		RLK-Pelle_DLSV	CotAD_57424	-2.79382	4.19e-08		CAMK_CAMKL-CHK1	CotAD_36170	-1.01595	3.57e-05		RLK-Pelle_CR4L	CotAD_20956	1.01692	3.26e-05		CMGC_CDK-CRK7-CDK9	CotAD_75205	0.587344	0.00444701
										RLK-Pelle_CR4L	CotAD_20956	-0.717899	0.00141455		RLK-Pelle_DLSV	CotAD_63303	-1.06505	2.03e-07		CAMK_CAMKL-CHK1	CotAD_48377	3.95811	6.21e-10		RLK-Pelle_CR4L	CotAD_55350	0.746497	2.19e-05		CMGC_CK2	CotAD_33575	0.733439	2.86e-05
										RLK-Pelle_CrRLK1L-1	CotAD_19595	-0.999432	1.03e-05		RLK-Pelle_DLSV	CotAD_24716	-1.06789	5.6e-07		CAMK_CAMKL-CHK1	CotAD_00567	-1.64626	7.93e-09		RLK-Pelle_CrRLK1L-1	CotAD_05174	0.64843	9e-05		CMGC_CLK	CotAD_00193	-1.39565	3.65e-08
										RLK-Pelle_DLSV	CotAD_24716	-0.652193	5.84e-06		RLK-Pelle_DLSV	CotAD_24719	-2.84447	3.63e-10		CAMK_CAMKL-CHK1	CotAD_17719	0.642583	5.69e-05		RLK-Pelle_CrRLK1L-1	CotAD_39415	0.876849	5.02e-07		CMGC_CLK	CotAD_58070	-1.11258	4e-07
										RLK-Pelle_Extensin	CotAD_70374	0.624159	1.15e-05		RLK-Pelle_DLSV	CotAD_34071	-1.48291	3.18e-07		CAMK_CAMKL-CHK1	CotAD_16078	-1.90319	5.63e-07		RLK-Pelle_CrRLK1L-1	CotAD_19595	-1.08709	4.27e-05		CMGC_DYRK-PRP4	CotAD_26468	-0.946367	0.000255302
										RLK-Pelle_Extensin	CotAD_48325	0.647822	6.39e-06		RLK-Pelle_DLSV	CotAD_72038	-0.825693	1.92e-06		CAMK_CAMKL-CHK1	CotAD_33218	1.05167	3.24e-07		RLK-Pelle_DLSV	CotAD_63303	0.702942	0.000207304		CMGC_GSK	CotAD_20244	0.718288	4.66e-06
										RLK-Pelle_LRR-III	CotAD_57664	0.714001	1.17e-05		RLK-Pelle_LRR-I-2	CotAD_07112	-1.33079	1.36e-07		CAMK_CDPK	CotAD_72193	-1.31338	3.27e-05		RLK-Pelle_DLSV	CotAD_24719	-1.61021	5.63e-05		CMGC_GSK	CotAD_43639	0.896947	4.3e-06
										RLK-Pelle_LRR-III	CotAD_23850	0.814103	5.82e-06		RLK-Pelle_LRR-III	CotAD_31330	1.28696	1.11e-07		CAMK_CDPK	CotAD_73088	-1.59603	3.06e-05		RLK-Pelle_DLSV	CotAD_40885	0.813929	2.91e-07		CMGC_GSK	CotAD_20243	0.740958	2.93e-06
										RLK-Pelle_LRR-III	CotAD_18790	-0.594938	0.000119786		RLK-Pelle_LRR-III	CotAD_00934	0.845502	9.41e-07		CAMK_CDPK	CotAD_33891	-1.05765	0.000281023		RLK-Pelle_DLSV	CotAD_67069	0.857197	2.14e-06		CMGC_GSK	CotAD_05659	1.36815	3.91e-07
										RLK-Pelle_LRR-III	CotAD_22332	0.716337	3.26e-06		RLK-Pelle_LRR-IV	CotAD_01210	0.796229	7.58e-07		CAMK_CDPK	CotAD_16484	-1.28646	3.51e-06		RLK-Pelle_LRK10L-2	CotAD_35953	0.775974	1.12e-06		CMGC_GSK	CotAD_15427	0.6172	6.69e-05
										RLK-Pelle_LRR-V	CotAD_52484	-0.586501	0.000446058		RLK-Pelle_LRR-VIII-1	CotAD_33692	-1.37262	5.7e-06		CAMK_CDPK	CotAD_20538	-1.12836	9.73e-06		RLK-Pelle_LRK10L-2	CotAD_70308	-1.93167	8.58e-08		CMGC_MAPK	CotAD_09571	1.42454	1.05e-07
										RLK-Pelle_LRR-VI-2	CotAD_05661	0.902623	1.72e-06		RLK-Pelle_LRR-XI-1	CotAD_07539	-0.946424	3.85e-05		CAMK_CDPK	CotAD_44317	1.09927	8.96e-07		RLK-Pelle_LRR-I-1	CotAD_44233	0.62547	3.17e-05		CMGC_MAPK	CotAD_01707	0.723027	3.09e-05
										RLK-Pelle_LRR-VII-1	CotAD_20164	-0.803158	2.25e-05		RLK-Pelle_LRR-XI-1	CotAD_15853	-1.37318	1.02e-06		CAMK_CDPK	CotAD_04751	-1.00621	3.24e-05		RLK-Pelle_LRR-I-2	CotAD_07112	-0.596137	2.69e-06		CMGC_MAPK	CotAD_56362	0.690394	0.000384892
										RLK-Pelle_LRR-VIII-1	CotAD_33692	0.682874	1.5e-05		RLK-Pelle_LRR-XI-1	CotAD_03134	0.785089	9.43e-05		CAMK_CDPK	CotAD_60146	0.664059	0.00356118		RLK-Pelle_LRR-II	CotAD_64544	0.659862	4.51e-05		CMGC_MAPK	CotAD_56645	-0.883802	2.17e-06
										RLK-Pelle_LRR-Xa	CotAD_35776	-0.657527	2.95e-06		RLK-Pelle_LRR-XI-1	CotAD_36058	-0.833331	2.23e-05		CAMK_CDPK	CotAD_30589	-1.30283	2.9e-05		RLK-Pelle_LRR-III	CotAD_31330	1.00686	4.81e-06		CMGC_MAPK	CotAD_13472	-0.591302	3.44e-05
										RLK-Pelle_LRR-Xa	CotAD_05438	-0.740268	5.35e-06		RLK-Pelle_LRR-XI-1	CotAD_71506	-1.20802	2.97e-05		CAMK_CDPK	CotAD_48097	-1.10532	0.000594201		RLK-Pelle_LRR-III	CotAD_00934	1.18177	1.06e-07		CMGC_SRPK	CotAD_34839	0.695776	6.86e-05
										RLK-Pelle_LRR-Xa	CotAD_55480	-1.65793	7.63e-08		RLK-Pelle_LRR-XI-1	CotAD_22778	-0.758652	0.000170141		CAMK_CDPK	CotAD_47701	-1.71088	4.74e-07		RLK-Pelle_LRR-III	CotAD_59521	0.950419	1.78e-06		NEK	CotAD_68138	-0.613446	3.03e-05
										RLK-Pelle_LRR-XI-1	CotAD_07539	-1.05512	3.93e-05		RLK-Pelle_LRR-XII-1	CotAD_56975	-0.70822	0.000757118		CAMK_CDPK	CotAD_09239	-0.965567	0.00321189		RLK-Pelle_LRR-III	CotAD_57664	-1.69533	7.59e-09		NEK	CotAD_12909	3.40257	1.22e-10
										RLK-Pelle_LRR-XI-1	CotAD_36058	-0.987106	1.05e-05		RLK-Pelle_LRR-XII-1	CotAD_56596	0.786291	0.00019174		CAMK_OST1L	CotAD_43021	2.59437	2.74e-09		RLK-Pelle_LRR-III	CotAD_23850	0.90117	0.000187182		PEK_PEK	CotAD_19974	1.46274	9.7e-09
										RLK-Pelle_LRR-XI-1	CotAD_71506	-1.42139	6.55e-08		RLK-Pelle_RLCK-IXa	CotAD_17334	0.647097	0.00157413		CK1_CK1	CotAD_23709	-0.700436	0.000350955		RLK-Pelle_LRR-III	CotAD_60026	0.652939	8.66e-06		RLK-Pelle_C-LEC	CotAD_71347	0.892522	7.8e-07
										RLK-Pelle_LRR-XI-2	CotAD_31665	-2.12532	6.45e-07		RLK-Pelle_RLCK-IXa	CotAD_71923	0.875527	1.02e-05		CK1_CK1	CotAD_09694	1.38641	6.4e-07		RLK-Pelle_LRR-III	CotAD_68984	0.708401	1.36e-05		RLK-Pelle_CR4L	CotAD_20956	0.694411	0.0012497
										RLK-Pelle_RLCK-V	CotAD_31754	0.850539	3.46e-06		RLK-Pelle_RLCK-V	CotAD_53338	-0.636563	0.000515589		CK1_CK1-Pl	CotAD_48667	0.612761	0.00243244		RLK-Pelle_LRR-III	CotAD_18790	0.608622	0.000860264		RLK-Pelle_CR4L	CotAD_55350	1.10176	3.17e-06
										RLK-Pelle_RLCK-VI	CotAD_53175	-0.824298	3.82e-06		RLK-Pelle_RLCK-VIIa-2	CotAD_40205	-1.33253	8.78e-08		CK1_CK1-Pl	CotAD_32629	1.85132	3.4e-08		RLK-Pelle_LRR-III	CotAD_62511	1.01051	1.14e-07		RLK-Pelle_CR4L	CotAD_34129	0.939815	8.51e-07
										RLK-Pelle_RLCK-VIIa-2	CotAD_40205	-0.673939	2.09e-06		RLK-Pelle_RLCK-VIIa-2	CotAD_70195	-2.02275	5.08e-10		CK1_CK1-Pl	CotAD_34898	0.710478	0.000805035		RLK-Pelle_LRR-IV	CotAD_01210	0.667314	4.46e-06		RLK-Pelle_CrRLK1L-1	CotAD_60209	1.46019	1.52e-07
										RLK-Pelle_RLCK-VIIa-2	CotAD_38764	-0.593208	0.000484124		RLK-Pelle_RLCK-VIIa-2	CotAD_65513	-0.781178	7.56e-06		CMGC_CDK-CCRK	CotAD_26057	1.17398	1.38e-05		RLK-Pelle_LRR-IX	CotAD_09317	0.736743	5.62e-07		RLK-Pelle_CrRLK1L-1	CotAD_05174	1.63567	8.77e-06
										RLK-Pelle_RLCK-VIIa-2	CotAD_70195	-0.909174	1.56e-06		RLK-Pelle_RLCK-VIIa-2	CotAD_51526	0.694284	3.58e-06		CMGC_CDK-CDK7	CotAD_67858	1.63107	6.59e-07		RLK-Pelle_LRR-VI-1	CotAD_36271	1.59289	2.59e-07		RLK-Pelle_CrRLK1L-1	CotAD_57850	1.11495	2.1e-06
										RLK-Pelle_RLCK-VIIa-2	CotAD_14641	-0.761732	4.54e-06		RLK-Pelle_RLCK-VIIa-2	CotAD_16641	-0.691865	0.000455918		CMGC_CDK-CRK7-CDK9	CotAD_52411	0.808858	9.74e-06		RLK-Pelle_LRR-VI-1	CotAD_74948	0.767144	1.21e-06		RLK-Pelle_CrRLK1L-1	CotAD_61451	1.56791	2.23e-08
										RLK-Pelle_RLCK-VIIa-2	CotAD_26427	-0.722228	3.99e-05		RLK-Pelle_RLCK-VIIa-2	CotAD_18756	-1.1844	2.76e-06		CMGC_CDK-CRK7-CDK9	CotAD_01049	1.48461	5.5e-07		RLK-Pelle_LRR-VI-2	CotAD_25446	-0.680325	6.2e-05		RLK-Pelle_CrRLK1L-1	CotAD_10332	1.52228	1.28e-08
										RLK-Pelle_RLCK-VIIa-2	CotAD_16641	-0.752507	1.98e-05		RLK-Pelle_RLCK-VIII	CotAD_38702	1.34517	4.73e-08		CMGC_CDK-CRK7-CDK9	CotAD_41842	0.881925	2.18e-06		RLK-Pelle_LRR-Xa	CotAD_55480	-0.808326	5.14e-06		RLK-Pelle_CrRLK1L-1	CotAD_39415	1.55036	7.89e-08
										RLK-Pelle_RLCK-VIII	CotAD_38702	2.24748	3.48e-09		RLK-Pelle_SD-2b	CotAD_47907	-1.44984	1.4e-08		CMGC_CDK-CRK7-CDK9	CotAD_19973	0.665725	1.27e-05		RLK-Pelle_LRR-Xa	CotAD_10129	0.899731	2.31e-05		RLK-Pelle_DLSV	CotAD_57424	0.638308	5.16e-05
										RLK-Pelle_SD-2b	CotAD_00134	-0.682574	2.55e-06		RLK-Pelle_WAK_LRK10L-1	CotAD_73343	0.636147	0.00210678		CMGC_CDK-Pl	CotAD_56453	-2.47215	1.06e-09		RLK-Pelle_LRR-Xb-1	CotAD_39293	0.852876	2.21e-07		RLK-Pelle_DLSV	CotAD_24719	3.13328	1.2e-10
										RLK-Pelle_WAK_LRK10L-1	CotAD_73343	0.753989	3.18e-06		STE_STE11	CotAD_55968	-1.03225	1.37e-06		CMGC_CLK	CotAD_65705	-1.30605	4.07e-05		RLK-Pelle_LRR-Xb-1	CotAD_69129	1.17554	1.59e-06		RLK-Pelle_DLSV	CotAD_40885	0.686417	5.81e-06
										STE_STE11	CotAD_55968	-0.919815	4.85e-06		STE_STE11	CotAD_53208	0.623646	2.33e-05		CMGC_CLK	CotAD_00193	0.600611	0.000843565		RLK-Pelle_LRR-XI-1	CotAD_47868	0.948066	3.85e-05		RLK-Pelle_DLSV	CotAD_34071	1.19525	2.03e-06
										STE_STE11	CotAD_53208	1.16132	6.79e-06		STE_STE11	CotAD_01628	-3.25296	2.28e-11		CMGC_CLK	CotAD_58070	1.26386	5.57e-06		RLK-Pelle_LRR-XI-1	CotAD_59386	0.662496	1.75e-06		RLK-Pelle_DLSV	CotAD_72038	0.909342	4.61e-06
										STE_STE11	CotAD_33183	-1.83467	2.88e-09		TKL-Pl-1	CotAD_60727	-1.30052	2.5e-08		CMGC_DYRK-PRP4	CotAD_22320	-1.12591	3.81e-06		RLK-Pelle_LRR-XI-1	CotAD_71506	-1.66043	3.72e-07		RLK-Pelle_Extensin	CotAD_48325	0.626874	1.95e-05
										STE_STE11	CotAD_01628	-1.97707	4.95e-09		TKL-Pl-4	CotAD_05432	0.61677	9.96e-05		CMGC_DYRK-PRP4	CotAD_17836	1.16523	3.83e-06		RLK-Pelle_LRR-XI-1	CotAD_17222	0.858146	9.36e-07		RLK-Pelle_L-LEC	CotAD_03390	0.664077	5.67e-05
										TKL-Pl-5	CotAD_00601	-0.791466	0.00172119		TKL-Pl-4	CotAD_10266	-0.96418	1.78e-07		CMGC_GSK	CotAD_20244	1.65604	2.72e-07		RLK-Pelle_LRR-XI-1	CotAD_03099	0.792133	3.69e-05		RLK-Pelle_LRK10L-2	CotAD_35953	1.02903	4e-06
															TKL-Pl-4	CotAD_40334	-1.1587	4.16e-08		CMGC_GSK	CotAD_33066	0.964682	9.45e-07		RLK-Pelle_LRR-XI-1	CotAD_47446	1.57611	9.91e-09		RLK-Pelle_LRK10L-2	CotAD_70308	1.44182	2.5e-06
															TKL-Pl-5	CotAD_63499	-1.66675	4.78e-09		CMGC_GSK	CotAD_43639	1.02152	1.38e-06		RLK-Pelle_LRR-XI-2	CotAD_31665	1.71928	3.24e-07		RLK-Pelle_LRR-I-1	CotAD_44233	0.700076	3.47e-06
															TKL-Pl-5	CotAD_00601	-1.28787	2.65e-08		CMGC_GSK	CotAD_23495	2.00703	5.37e-08		RLK-Pelle_LRR-XII-1	CotAD_37359	-1.2838	4.18e-06		RLK-Pelle_LRR-I-2	CotAD_07112	0.809157	1.16e-05
															WNK_NRBP	CotAD_29801	-1.09616	6.03e-06		CMGC_GSK	CotAD_32548	1.30568	2.25e-06		RLK-Pelle_LysM	CotAD_35107	1.61299	2.97e-07		RLK-Pelle_LRR-III	CotAD_27412	0.658454	4.3e-06
																				CMGC_GSK	CotAD_20243	1.64391	2.01e-08		RLK-Pelle_PERK-1	CotAD_29268	-1.00975	6.2e-07		RLK-Pelle_LRR-III	CotAD_00934	1.01503	5.49e-07
																				CMGC_GSK	CotAD_05659	0.956325	0.000528359		RLK-Pelle_RKF3	CotAD_12945	0.620053	0.0038803		RLK-Pelle_LRR-III	CotAD_33544	0.799743	0.000159876
																				CMGC_GSK	CotAD_53331	0.751101	1.24e-05		RLK-Pelle_RLCK-IXa	CotAD_71923	1.54127	1.07e-08		RLK-Pelle_LRR-III	CotAD_59521	1.00635	5.29e-06
																				CMGC_MAPK	CotAD_19088	0.782345	3.3e-05		RLK-Pelle_RLCK-V	CotAD_53338	-0.803324	8.36e-06		RLK-Pelle_LRR-III	CotAD_57664	-1.48611	6.81e-09
																				CMGC_MAPK	CotAD_09571	0.746723	8.91e-06		RLK-Pelle_RLCK-V	CotAD_31340	0.663896	0.00028693		RLK-Pelle_LRR-III	CotAD_37063	0.855686	9.2e-05
																				CMGC_MAPK	CotAD_63558	1.41989	6.72e-07		RLK-Pelle_RLCK-V	CotAD_35157	0.588302	1.19e-05		RLK-Pelle_LRR-III	CotAD_23850	0.665408	3.79e-06
																				CMGC_MAPK	CotAD_56362	1.40538	8.18e-07		RLK-Pelle_RLCK-VI	CotAD_73205	-3.42418	4.13e-08		RLK-Pelle_LRR-III	CotAD_74134	0.890523	8.92e-07
																				CMGC_MAPK	CotAD_50152	0.772859	1.21e-05		RLK-Pelle_RLCK-VI	CotAD_53175	0.708415	0.00827535		RLK-Pelle_LRR-III	CotAD_29297	1.90737	9.36e-10
																				CMGC_MAPK	CotAD_61841	1.96632	1.68e-05		RLK-Pelle_RLCK-VIIa-2	CotAD_40205	-1.04771	3.7e-07		RLK-Pelle_LRR-III	CotAD_22332	-1.15982	3.7e-07
																				CMGC_Pl-Tthe	CotAD_00441	0.690862	1.16e-05		RLK-Pelle_RLCK-VIIa-2	CotAD_38764	1.12757	2.83e-07		RLK-Pelle_LRR-IV	CotAD_01210	-0.935502	8.81e-06
																				CMGC_RCK	CotAD_17624	-0.913784	2.94e-06		RLK-Pelle_RLCK-VIIa-2	CotAD_70195	1.1936	1.43e-07		RLK-Pelle_LRR-IX	CotAD_30717	1.33679	9.69e-08
																				CMGC_SRPK	CotAD_34839	-1.00521	5.27e-06		RLK-Pelle_RLCK-VIIa-2	CotAD_04639	0.705894	1.9e-06		RLK-Pelle_LRR-IX	CotAD_13091	2.42692	4.17e-09
																				CMGC_SRPK	CotAD_18405	1.33882	1.81e-07		RLK-Pelle_RLCK-VIIa-2	CotAD_06790	0.880043	2.97e-05		RLK-Pelle_LRR-IX	CotAD_53070	1.25862	6.26e-07
																				Group-Pl-3	CotAD_39073	-0.709251	3.57e-05		RLK-Pelle_RLCK-VIIa-2	CotAD_26427	0.744915	0.000136933		RLK-Pelle_LRR-IX	CotAD_11871	-0.585022	2.94e-05
																				Group-Pl-4	CotAD_14620	-0.889938	4.36e-06		RLK-Pelle_RLCK-VIIa-2	CotAD_56524	0.781013	6.14e-06		RLK-Pelle_LRR-IX	CotAD_33520	1.11034	5.2e-07
																				Group-Pl-4	CotAD_15261	-1.69462	1.24e-08		RLK-Pelle_RLCK-VIIa-2	CotAD_18756	-2.60939	9.01e-10		RLK-Pelle_LRR-V	CotAD_00860	0.704583	5.1e-05
																				NEK	CotAD_51281	1.35328	1.83e-07		RLK-Pelle_RLCK-VIII	CotAD_05974	0.784865	1.88e-05		RLK-Pelle_LRR-VI-1	CotAD_36271	0.773689	0.000438749
																				NEK	CotAD_68138	-1.76105	5.59e-09		RLK-Pelle_RLCK-XII-1	CotAD_18490	0.678609	3.12e-06		RLK-Pelle_LRR-VI-1	CotAD_74948	1.0129	4.01e-07
																				NEK	CotAD_12909	2.71859	5.23e-09		RLK-Pelle_RLCK-XV	CotAD_01449	-0.995863	9.16e-08		RLK-Pelle_LRR-VI-1	CotAD_63477	-0.689022	1.94e-05
																				NEK	CotAD_20527	0.699821	0.000665458		RLK-Pelle_SD-2b	CotAD_28570	-0.898917	1.8e-06		RLK-Pelle_LRR-VI-2	CotAD_05661	-0.675235	1.49e-05
																				PEK_PEK	CotAD_19974	0.937145	1.07e-05		RLK-Pelle_SD-2b	CotAD_47907	-1.03904	2.96e-05		RLK-Pelle_LRR-VI-2	CotAD_08656	-3.26879	4.51e-11
																				RLK-Pelle_C-LEC	CotAD_71347	2.69357	8.6e-10		RLK-Pelle_SD-2b	CotAD_00134	0.906004	2.03e-07		RLK-Pelle_LRR-VII-1	CotAD_20164	0.839843	5.32e-06
																				RLK-Pelle_CR4L	CotAD_22315	-3.7384	2.91e-09		RLK-Pelle_WAK_LRK10L-1	CotAD_73343	1.34551	2.95e-07		RLK-Pelle_LRR-VIII-1	CotAD_33692	1.18909	1.13e-06
																				RLK-Pelle_CR4L	CotAD_30090	-1.44925	2.03e-05		STE_STE11	CotAD_55968	0.99603	3.62e-05		RLK-Pelle_LRR-Xa	CotAD_55480	-1.28809	2.01e-06
																				RLK-Pelle_CR4L	CotAD_20956	-1.56555	6.08e-05		STE_STE11	CotAD_54535	0.738024	6.57e-05		RLK-Pelle_LRR-Xa	CotAD_25005	0.862928	6.2e-06
																				RLK-Pelle_CR4L	CotAD_34155	0.641858	0.000959835		STE_STE20-Fray	CotAD_30380	-0.73963	2.24e-06		RLK-Pelle_LRR-Xa	CotAD_10129	0.667765	0.000354072
																				RLK-Pelle_CR4L	CotAD_34129	2.11006	4.62e-09		TKL_CTR1-DRK-2	CotAD_60248	-1.93236	8.88e-09		RLK-Pelle_LRR-Xb-1	CotAD_19693	1.02233	1.43e-06
																				RLK-Pelle_CrRLK1L-1	CotAD_60209	-1.82306	1.23e-08		TKL-Pl-4	CotAD_40334	-1.06959	1.3e-07		RLK-Pelle_LRR-Xb-1	CotAD_39293	1.80827	7.15e-09
																				RLK-Pelle_CrRLK1L-1	CotAD_57850	-1.6966	1.8e-08		TKL-Pl-5	CotAD_00601	0.786455	0.00016766		RLK-Pelle_LRR-Xb-1	CotAD_15239	0.813858	3.65e-05
																				RLK-Pelle_CrRLK1L-1	CotAD_61451	-0.895721	6.78e-06		WNK_NRBP	CotAD_12291	0.69223	2.65e-05		RLK-Pelle_LRR-Xb-1	CotAD_69129	0.961587	5.54e-07
																				RLK-Pelle_CrRLK1L-1	CotAD_39421	1.63255	1.18e-06		WNK_NRBP	CotAD_29801	-3.72668	1.1e-09		RLK-Pelle_LRR-XI-1	CotAD_11446	1.10243	5.3e-06
																				RLK-Pelle_CrRLK1L-1	CotAD_10332	-2.07201	2.39e-09		WNK_NRBP	CotAD_27915	-0.643922	2.54e-06		RLK-Pelle_LRR-XI-1	CotAD_15853	2.07024	3.18e-07
																				RLK-Pelle_CrRLK1L-1	CotAD_39415	-1.38614	8.15e-08							RLK-Pelle_LRR-XI-1	CotAD_47868	0.61377	4.42e-05
																				RLK-Pelle_CrRLK1L-1	CotAD_75497	0.601449	0.000399978							RLK-Pelle_LRR-XI-1	CotAD_36058	1.68788	7.56e-07
																				RLK-Pelle_CrRLK1L-1	CotAD_19595	-2.33439	4.04e-08							RLK-Pelle_LRR-XI-1	CotAD_59386	0.660326	1.25e-05
																				RLK-Pelle_DLSV	CotAD_62120	1.84357	1.3e-06							RLK-Pelle_LRR-XI-1	CotAD_17222	1.47979	2.88e-08
																				RLK-Pelle_DLSV	CotAD_56715	-1.58784	3.96e-08							RLK-Pelle_LRR-XI-1	CotAD_03099	-0.654804	6.65e-05
																				RLK-Pelle_DLSV	CotAD_57424	3.81544	1.52e-10							RLK-Pelle_LRR-XI-1	CotAD_47446	-1.90157	6e-08
																				RLK-Pelle_DLSV	CotAD_63303	1.10157	1.32e-05							RLK-Pelle_LRR-XI-2	CotAD_01890	0.58523	0.000157992
																				RLK-Pelle_DLSV	CotAD_24716	0.77348	9.74e-06							RLK-Pelle_LRR-XII-1	CotAD_56975	-1.17195	0.000161781
																				RLK-Pelle_DLSV	CotAD_24719	4.11253	8.35e-11							RLK-Pelle_LRR-XIV	CotAD_08372	-0.728443	0.000423087
																				RLK-Pelle_DLSV	CotAD_40885	-1.34935	3.47e-07							RLK-Pelle_LRR-XIV	CotAD_56131	0.997285	2.73e-06
																				RLK-Pelle_DLSV	CotAD_12836	0.960651	7.1e-05							RLK-Pelle_LysM	CotAD_65258	0.587747	2.2e-05
																				RLK-Pelle_DLSV	CotAD_34071	-0.993118	7.98e-06							RLK-Pelle_LysM	CotAD_35107	0.917249	8.44e-05
																				RLK-Pelle_DLSV	CotAD_72038	2.0044	4.88e-09							RLK-Pelle_PERK-1	CotAD_21998	0.623974	0.000404299
																				RLK-Pelle_Extensin	CotAD_70374	-0.742727	7.21e-06							RLK-Pelle_PERK-1	CotAD_29268	-0.851689	9.54e-07
																				RLK-Pelle_L-LEC	CotAD_64462	-2.07318	2.42e-07							RLK-Pelle_PERK-1	CotAD_30291	0.83001	1.14e-06
																				RLK-Pelle_L-LEC	CotAD_03390	0.880054	1.35e-05							RLK-Pelle_RKF3	CotAD_12945	0.856613	1.46e-05
																				RLK-Pelle_LRK10L-2	CotAD_35953	-0.612854	7.23e-05							RLK-Pelle_RLCK-IV	CotAD_26234	0.728652	6.88e-06
																				RLK-Pelle_LRK10L-2	CotAD_70308	0.991599	0.000180038							RLK-Pelle_RLCK-IXa	CotAD_71923	-0.609576	0.00163126
																				RLK-Pelle_LRR-I-1	CotAD_44233	0.844961	0.000105798							RLK-Pelle_RLCK-IXb	CotAD_69756	1.06078	7.74e-07
																				RLK-Pelle_LRR-I-2	CotAD_07112	1.3378	6.26e-07							RLK-Pelle_RLCK-V	CotAD_36591	-0.665756	3.34e-05
																				RLK-Pelle_LRR-I-2	CotAD_27104	1.72728	9.42e-07							RLK-Pelle_RLCK-V	CotAD_53338	-0.924067	3.11e-06
																				RLK-Pelle_LRR-II	CotAD_19668	1.18545	1.4e-05							RLK-Pelle_RLCK-V	CotAD_35157	1.84518	1.32e-08
																				RLK-Pelle_LRR-II	CotAD_33377	-0.827802	9.16e-06							RLK-Pelle_RLCK-VI	CotAD_73205	1.70987	9.57e-08
																				RLK-Pelle_LRR-III	CotAD_31330	-1.85344	1.29e-06							RLK-Pelle_RLCK-VI	CotAD_70133	1.71428	2.66e-09
																				RLK-Pelle_LRR-III	CotAD_37346	-0.872312	4.76e-06							RLK-Pelle_RLCK-VIIa-2	CotAD_16227	0.628662	5.51e-05
																				RLK-Pelle_LRR-III	CotAD_00934	0.638246	0.000284699							RLK-Pelle_RLCK-VIIa-2	CotAD_51526	-0.587851	3.83e-05
																				RLK-Pelle_LRR-III	CotAD_59521	-2.14885	2.93e-08							RLK-Pelle_RLCK-VIIa-2	CotAD_09512	-1.5547	3.37e-08
																				RLK-Pelle_LRR-III	CotAD_57664	-2.64428	1.89e-09							RLK-Pelle_RLCK-VIIa-2	CotAD_06790	0.634518	0.000954243
																				RLK-Pelle_LRR-III	CotAD_37063	0.809981	0.000241166							RLK-Pelle_RLCK-VIIa-2	CotAD_09513	0.850203	3.13e-06
																				RLK-Pelle_LRR-III	CotAD_23850	-1.06403	9.86e-06							RLK-Pelle_RLCK-VIIa-2	CotAD_18756	1.73152	2.95e-07
																				RLK-Pelle_LRR-III	CotAD_60026	-0.876051	5.32e-06							RLK-Pelle_RLCK-VIII	CotAD_05974	0.588316	0.000343976
																				RLK-Pelle_LRR-III	CotAD_68984	-1.16205	6.08e-06							RLK-Pelle_RLCK-VIII	CotAD_38702	-0.653043	0.000379131
																				RLK-Pelle_LRR-III	CotAD_23361	-1.51722	6.78e-07							RLK-Pelle_RLCK-XII-1	CotAD_18906	-0.920053	5.28e-07
																				RLK-Pelle_LRR-III	CotAD_22332	-2.41329	1.16e-08							RLK-Pelle_RLCK-XII-1	CotAD_18490	0.653816	1.99e-05
																				RLK-Pelle_LRR-III	CotAD_62511	-0.828799	1.57e-06							RLK-Pelle_SD-2b	CotAD_53902	1.26934	7e-06
																				RLK-Pelle_LRR-IV	CotAD_01210	-0.863621	7.2e-06							RLK-Pelle_SD-2b	CotAD_00134	2.52876	1.25e-09
																				RLK-Pelle_LRR-IX	CotAD_30717	-0.622986	6e-05							STE_STE11	CotAD_54535	0.690543	1.62e-05
																				RLK-Pelle_LRR-IX	CotAD_13091	-1.4157	5.76e-08							STE_STE11	CotAD_03736	1.01159	6.8e-05
																				RLK-Pelle_LRR-IX	CotAD_53070	-2.59068	1.49e-09							STE_STE11	CotAD_01628	0.58863	0.00278707
																				RLK-Pelle_LRR-IX	CotAD_11871	-1.54744	1.79e-08							STE_STE20-Fray	CotAD_30380	-1.09373	2.44e-07
																				RLK-Pelle_LRR-IX	CotAD_09317	-1.51794	7.8e-08							TKL_CTR1-DRK-2	CotAD_45253	-0.641461	1.05e-05
																				RLK-Pelle_LRR-IX	CotAD_33520	-2.96645	1.49e-10							TKL-Pl-1	CotAD_75315	0.58532	0.000117252
																				RLK-Pelle_LRR-V	CotAD_68332	-1.40753	5.56e-08							TKL-Pl-4	CotAD_05432	0.889478	6.59e-06
																				RLK-Pelle_LRR-V	CotAD_52484	-0.919022	1.44e-05							TKL-Pl-4	CotAD_10266	-0.654015	4.69e-06
																				RLK-Pelle_LRR-V	CotAD_00860	-2.02306	1.87e-08							TKL-Pl-5	CotAD_16201	0.822542	0.00010091
																				RLK-Pelle_LRR-VI-1	CotAD_36271	-0.812241	5.74e-05							TKL-Pl-5	CotAD_63499	2.0164	1.36e-09
																				RLK-Pelle_LRR-VI-2	CotAD_05661	-0.727745	0.000211126							TKL-Pl-5	CotAD_00601	2.02328	7.38e-08
																				RLK-Pelle_LRR-VI-2	CotAD_08656	-0.878453	3.19e-05							WNK_NRBP	CotAD_29801	-2.11486	1.04e-09
																				RLK-Pelle_LRR-VII-1	CotAD_20164	-0.67162	2.14e-05							WNK_NRBP	CotAD_27915	1.27595	2.61e-08
																				RLK-Pelle_LRR-VII-1	CotAD_27936	-0.809691	8.03e-05
																				RLK-Pelle_LRR-VIII-1	CotAD_33692	1.9142	1e-07
																				RLK-Pelle_LRR-Xa	CotAD_35776	1.84519	1.55e-06
																				RLK-Pelle_LRR-Xa	CotAD_05438	1.26054	5.61e-07
																				RLK-Pelle_LRR-Xa	CotAD_55480	-1.89742	5.51e-06
																				RLK-Pelle_LRR-Xa	CotAD_47651	1.47772	1.71e-06
																				RLK-Pelle_LRR-Xa	CotAD_25005	1.37546	4.16e-06
																				RLK-Pelle_LRR-Xa	CotAD_10129	1.72142	1.67e-07
																				RLK-Pelle_LRR-Xb-1	CotAD_15239	1.2736	3.39e-06
																				RLK-Pelle_LRR-Xb-1	CotAD_69129	-0.800962	4.22e-05
																				RLK-Pelle_LRR-XI-1	CotAD_07539	1.5505	3.13e-07
																				RLK-Pelle_LRR-XI-1	CotAD_11446	1.799	8.52e-09
																				RLK-Pelle_LRR-XI-1	CotAD_15853	1.14467	2.32e-05
																				RLK-Pelle_LRR-XI-1	CotAD_47867	0.736311	1.2e-05
																				RLK-Pelle_LRR-XI-1	CotAD_36058	-0.907226	4.78e-06
																				RLK-Pelle_LRR-XI-1	CotAD_71506	-6.01469	2.35e-12
																				RLK-Pelle_LRR-XI-1	CotAD_03099	0.649572	0.00071128
																				RLK-Pelle_LRR-XI-1	CotAD_47446	-1.461	6.14e-07
																				RLK-Pelle_LRR-XI-1	CotAD_08452	0.630265	0.00017885
																				RLK-Pelle_LRR-XI-1	CotAD_06290	0.786594	6.13e-05
																				RLK-Pelle_LRR-XI-1	CotAD_64056	1.73787	6.53e-07
																				RLK-Pelle_LRR-XI-1	CotAD_00656	0.592529	0.000862758
																				RLK-Pelle_LRR-XIV	CotAD_08372	-0.783797	1.08e-05
																				RLK-Pelle_LRR-XIV	CotAD_56131	1.69133	2e-07
																				RLK-Pelle_LysM	CotAD_35107	-2.05812	3.13e-08
																				RLK-Pelle_PERK-1	CotAD_51210	-1.50391	3.5e-08
																				RLK-Pelle_PERK-1	CotAD_09325	-1.07574	7.65e-06
																				RLK-Pelle_PERK-1	CotAD_51974	-0.62116	0.00562035
																				RLK-Pelle_PERK-1	CotAD_21998	-1.74502	1.76e-07
																				RLK-Pelle_PERK-1	CotAD_76343	-1.11717	3.83e-07
																				RLK-Pelle_PERK-1	CotAD_29268	-1.70311	1.48e-07
																				RLK-Pelle_PERK-1	CotAD_30291	1.52507	5.89e-06
																				RLK-Pelle_RLCK-II	CotAD_60213	0.850431	6.89e-05
																				RLK-Pelle_RLCK-IV	CotAD_26234	0.762211	4.91e-06
																				RLK-Pelle_RLCK-IXb	CotAD_69756	1.61139	1.16e-07
																				RLK-Pelle_RLCK-V	CotAD_29600	-2.21025	5.21e-09
																				RLK-Pelle_RLCK-V	CotAD_36591	-0.773224	7.79e-05
																				RLK-Pelle_RLCK-V	CotAD_56361	-1.55542	1.31e-07
																				RLK-Pelle_RLCK-V	CotAD_31754	-0.642599	0.00132417
																				RLK-Pelle_RLCK-VI	CotAD_27121	-1.15298	1.61e-07
																				RLK-Pelle_RLCK-VI	CotAD_64733	-1.78913	5.53e-08
																				RLK-Pelle_RLCK-VI	CotAD_70133	1.60308	6.22e-08
																				RLK-Pelle_RLCK-VI	CotAD_53175	3.41018	2.39e-10
																				RLK-Pelle_RLCK-VIIa-1	CotAD_04614	-2.16786	1.04e-07
																				RLK-Pelle_RLCK-VIIa-1	CotAD_72643	-1.38671	1.63e-07
																				RLK-Pelle_RLCK-VIIa-1	CotAD_49587	1.24394	2.68e-07
																				RLK-Pelle_RLCK-VIIa-1	CotAD_18094	1.30084	0.000350471
																				RLK-Pelle_RLCK-VIIa-1	CotAD_35331	0.938008	3.71e-05
																				RLK-Pelle_RLCK-VIIa-1	CotAD_29148	-1.11492	3.8e-06
																				RLK-Pelle_RLCK-VIIa-2	CotAD_33383	1.41558	2.11e-07
																				RLK-Pelle_RLCK-VIIa-2	CotAD_03375	1.47085	3.36e-08
																				RLK-Pelle_RLCK-VIIa-2	CotAD_40205	2.72598	5.77e-10
																				RLK-Pelle_RLCK-VIIa-2	CotAD_12449	-0.70564	0.000315624
																				RLK-Pelle_RLCK-VIIa-2	CotAD_38764	-0.721384	6.17e-05
																				RLK-Pelle_RLCK-VIIa-2	CotAD_66477	1.33999	1.02e-06
																				RLK-Pelle_RLCK-VIIa-2	CotAD_70195	0.965939	2.52e-05
																				RLK-Pelle_RLCK-VIIa-2	CotAD_74063	0.847573	2.39e-06
																				RLK-Pelle_RLCK-VIIa-2	CotAD_16227	-1.31917	1.51e-07
																				RLK-Pelle_RLCK-VIIa-2	CotAD_14641	1.52521	1.46e-07
																				RLK-Pelle_RLCK-VIIa-2	CotAD_65513	1.08804	9e-07
																				RLK-Pelle_RLCK-VIIa-2	CotAD_09512	1.33186	1.7e-07
																				RLK-Pelle_RLCK-VIIa-2	CotAD_06790	-2.07506	3.83e-08
																				RLK-Pelle_RLCK-VIIa-2	CotAD_26427	1.51525	3.45e-08
																				RLK-Pelle_RLCK-VIIa-2	CotAD_16641	-2.35623	1.67e-08
																				RLK-Pelle_RLCK-VIIa-2	CotAD_56524	1.58054	3.77e-07
																				RLK-Pelle_RLCK-VIIa-2	CotAD_38555	0.750208	9.96e-05
																				RLK-Pelle_RLCK-VIIa-2	CotAD_18756	1.16212	4.42e-06
																				RLK-Pelle_RLCK-VIII	CotAD_05974	2.35467	5.26e-08
																				RLK-Pelle_RLCK-VIII	CotAD_38702	-1.57138	1.68e-07
																				RLK-Pelle_RLCK-VIII	CotAD_30438	1.08191	8.73e-07
																				RLK-Pelle_RLCK-XI	CotAD_01498	0.883632	1.55e-05
																				RLK-Pelle_RLCK-XII-1	CotAD_18906	-0.871797	0.00027415
																				RLK-Pelle_RLCK-XII-1	CotAD_27777	1.03543	8.26e-06
																				RLK-Pelle_RLCK-XII-1	CotAD_19798	-0.602009	3.27e-05
																				RLK-Pelle_RLCK-XII-1	CotAD_64527	1.58597	5.38e-08
																				RLK-Pelle_RLCK-XII-1	CotAD_11335	-0.756219	1.03e-05
																				RLK-Pelle_RLCK-XV	CotAD_49168	1.65859	1.48e-07
																				RLK-Pelle_RLCK-XVI	CotAD_01663	-0.926906	7.59e-06
																				RLK-Pelle_SD-2b	CotAD_28560	-0.631267	0.000184004
																				RLK-Pelle_SD-2b	CotAD_53902	1.02575	6.55e-06
																				RLK-Pelle_SD-2b	CotAD_26091	1.21471	1.58e-06
																				RLK-Pelle_SD-2b	CotAD_47907	-0.805948	9.85e-06
																				RLK-Pelle_SD-2b	CotAD_28572	-1.23708	1.23e-06
																				RLK-Pelle_SD-2b	CotAD_00134	0.971034	1.11e-05
																				RLK-Pelle_WAK	CotAD_75319	-2.31625	2.76e-09
																				RLK-Pelle_WAK	CotAD_62159	-0.670921	0.00262607
																				STE_STE11	CotAD_55968	-2.87379	5.3e-09
																				STE_STE11	CotAD_08639	-1.78557	1.17e-07
																				STE_STE11	CotAD_67466	-0.909835	0.000237485
																				STE_STE11	CotAD_54535	-1.28414	1.57e-07
																				STE_STE11	CotAD_53208	-1.18729	1.18e-05
																				STE_STE11	CotAD_33183	-2.58533	1.45e-09
																				STE_STE11	CotAD_44892	-1.03098	7.85e-06
																				STE_STE11	CotAD_01628	1.30799	3.19e-07
																				STE_STE20-Fray	CotAD_30380	-0.779117	0.000283459
																				STE_STE7	CotAD_10106	1.57873	3.34e-08
																				STE_STE7	CotAD_00381	0.831593	1.01e-05
																				TKL_CTR1-DRK-2	CotAD_60248	-0.713359	2.34e-05
																				TKL_CTR1-DRK-2	CotAD_45253	-1.04127	6.87e-07
																				TKL_CTR1-DRK-2	CotAD_58106	0.794618	2.88e-06
																				TKL-Pl-1	CotAD_60727	2.32414	1.6e-09
																				TKL-Pl-1	CotAD_00130	1.43618	2.19e-06
																				TKL-Pl-4	CotAD_33716	0.645635	0.000296098
																				TKL-Pl-4	CotAD_10266	0.797034	1.16e-05
																				TKL-Pl-4	CotAD_40334	-1.58026	6.02e-07
																				TKL-Pl-4	CotAD_29319	1.04129	5.51e-07
																				TKL-Pl-4	CotAD_18626	1.32733	1.07e-07
																				TKL-Pl-5	CotAD_16201	-0.694361	8.24e-06
																				TKL-Pl-5	CotAD_00601	-0.621831	9.55e-05
																				WNK_NRBP	CotAD_12291	-0.599175	3.51e-05
																				WNK_NRBP	CotAD_29801	-1.66591	1.08e-08
																				WNK_NRBP	CotAD_27915	0.87739	1.96e-06
