# Supplementary material for: Genome-wide classification, evolutionary analysis and gene expression patterns of the kinome in Gossypium
Source: PLoS One. 2018 May 16;13(5):e0197392. doi: 10.1371/journal.pone.0197392 (PMC5955557; doi:10.1371/journal.pone.0197392)
Supplement: S21 Table — (XLS) [file pone.0197392.s037.xls]

## Sheet: Sheet1
S21 Table: Public cotton RNA-seq expression data to use.
BioProject ID	Run ID	Run description	ScientificName	Whether to use
PRJNA301536	SRR2917192	Li1 mutant leaf tissue repeat 1	Gossypium hirsutum	including
PRJNA301536	SRR2917193	Li1 mutant leaf tissue repeat 2	Gossypium hirsutum	excluding
PRJNA301536	SRR2917194	Li1 mutant leaf tissue repeat 3	Gossypium hirsutum	including
PRJNA301536	SRR2917195	wild type leaf tissue repeat 1	Gossypium hirsutum	including
PRJNA301536	SRR2917196	wild type leaf tissue repeat 2	Gossypium hirsutum	including
PRJNA301536	SRR2917197	wild type leaf tissue repeat 3	Gossypium hirsutum	including
PRJNA301536	SRR2917174	Li1 mutant 1dpa ovule repeat 1	Gossypium hirsutum	including
PRJNA301536	SRR2917175	Li1 mutant 1dpa ovule repeat 2	Gossypium hirsutum	including
PRJNA301536	SRR2917176	Li1 mutant 1dpa ovule repeat 3	Gossypium hirsutum	including
PRJNA301536	SRR2917183	wild type 1dpa ovule repeat 1	Gossypium hirsutum	including
PRJNA301536	SRR2917184	wild type 1dpa ovule repeat 2	Gossypium hirsutum	including
PRJNA301536	SRR2917185	wild type 1dpa ovule repeat 3	Gossypium hirsutum	including
PRJNA301536	SRR2917177	Li1 mutant 3dpa ovule repeat 1	Gossypium hirsutum	including
PRJNA301536	SRR2917178	Li1 mutant 3dpa ovule repeat 2	Gossypium hirsutum	including
PRJNA301536	SRR2917179	Li1 mutant 3dpa ovule repeat 3	Gossypium hirsutum	including
PRJNA301536	SRR2917186	wild type 3dpa ovule repeat 1	Gossypium hirsutum	including
PRJNA301536	SRR2917187	wild type 3dpa ovule repeat 2	Gossypium hirsutum	including
PRJNA301536	SRR2917188	wild type 3dpa ovule repeat 3	Gossypium hirsutum	including
PRJNA301536	SRR2917180	Li1 mutant 8dpa ovule repeat 1	Gossypium hirsutum	excluding
PRJNA301536	SRR2917181	Li1 mutant 8dpa ovule repeat 2	Gossypium hirsutum	including
PRJNA301536	SRR2917182	Li1 mutant 8dpa ovule repeat 3	Gossypium hirsutum	including
PRJNA301536	SRR2917189	wild type 8dpa ovule repeat 1	Gossypium hirsutum	including
PRJNA301536	SRR2917190	wild type 8dpa ovule repeat 2	Gossypium hirsutum	including
PRJNA301536	SRR2917191	wild type 8dpa ovule repeat 3	Gossypium hirsutum	excluding
PRJNA263926	SRR1633078	Gh10p3	Gossypium hirsutum	including
PRJNA263926	SRR1633079	Gh10p3	Gossypium hirsutum	including
PRJNA263926	SRR1633080	Gh10p3	Gossypium hirsutum	excluding
PRJNA263926	SRR1633087	Gb10p3	Gossypium barbadense	including
PRJNA263926	SRR1633088	Gb10p3	Gossypium barbadense	including
PRJNA263926	SRR1633089	Gb10p3	Gossypium barbadense	excluding
PRJNA263926	SRR1633042	Gh15p3	Gossypium hirsutum	including
PRJNA263926	SRR1633043	Gh15p3	Gossypium hirsutum	including
PRJNA263926	SRR1633044	Gh15p3	Gossypium hirsutum	excluding
PRJNA263926	SRR1633051	Gb15p3	Gossypium barbadense	including
PRJNA263926	SRR1633052	Gb15p3	Gossypium barbadense	including
PRJNA263926	SRR1633053	Gb15p3	Gossypium barbadense	excluding
PRJNA263926	SRR1633096	Gh18p3	Gossypium hirsutum	including
PRJNA263926	SRR1633097	Gh18p3	Gossypium hirsutum	excluding
PRJNA263926	SRR1633098	Gh18p3	Gossypium hirsutum	excluding
PRJNA263926	SRR1633105	Gb18p3	Gossypium barbadense	including
PRJNA263926	SRR1633106	Gb18p3	Gossypium barbadense	excluding
PRJNA263926	SRR1633107	Gb18p3	Gossypium barbadense	excluding
PRJNA263926	SRR1633114	Gh21p3	Gossypium hirsutum	including
PRJNA263926	SRR1633115	Gh21p3	Gossypium hirsutum	excluding
PRJNA263926	SRR1633116	Gh21p3	Gossypium hirsutum	excluding
PRJNA263926	SRR1633123	Gb21p3	Gossypium barbadense	including
PRJNA263926	SRR1633124	Gb21p3	Gossypium barbadense	excluding
PRJNA263926	SRR1633125	Gb21p3	Gossypium barbadense	excluding
PRJNA263926	SRR1633060	Gh28p3	Gossypium hirsutum	including
PRJNA263926	SRR1633061	Gh28p3	Gossypium hirsutum	including
PRJNA263926	SRR1633062	Gh28p3	Gossypium hirsutum	including
PRJNA263926	SRR1633069	Gb28p3	Gossypium barbadense	including
PRJNA263926	SRR1633070	Gb28p3	Gossypium barbadense	including
PRJNA263926	SRR1633071	Gb28p3	Gossypium barbadense	including
