# Supplementary material for: Genome-wide classification, evolutionary analysis and gene expression patterns of the kinome in Gossypium
Source: PLoS One. 2018 May 16;13(5):e0197392. doi: 10.1371/journal.pone.0197392 (PMC5955557; doi:10.1371/journal.pone.0197392)
Supplement: S22 Table — G. hirsutum and G. barbadense PK genes are provided in sheets 1–2, respectively. (XLS) [file pone.0197392.s038.xls]

## Sheet: G. hirsutum
S22 Table: Normalized gene expression RPKM values of G. hirsutum and G. barbadense PK genes in fiber development stages (10, 15, 18, 21 and 28 dpa).
Subfamily	Gene ID	10dpa	15dpa	18dpa	21dpa	28dpa
CMGC_GSK	CotAD_32548	20.1631	19.3988	20.8459	19.4461	18.72
RLK-Pelle_LRR-Xb-1	CotAD_70056	2.60687	1.5694	1.38169	2.43973	6.42616
STE_STE11	CotAD_66807	1.38025	0.795124	1.25586	0.376562	0.280591
NEK	CotAD_48114	2.542	0.330165	0.225387	1.57689	0.311739
RLK-Pelle_SD-2b	CotAD_30361	2.90581	2.68125	2.80541	3.35255	2.18553
RLK-Pelle_LRR-XI-1	CotAD_00656	51.6122	31.3916	33.2319	50.0316	6.00687
AGC_RSK-2	CotAD_10104	6.27361	4.95462	3.37993	5.42922	5.03416
WNK_NRBP	CotAD_63226	48.5232	108.683	98.2585	101.976	62.2613
WNK_NRBP	CotAD_25160	1.4452	0.177808	0.133682	0.133613	0.263975
AGC_RSK-2	CotAD_63164	230.331	125.15	132.976	172.008	84.7217
RLK-Pelle_DLSV	CotAD_46859	0.414667	1.37543	0.855186	0.379886	4.38227
AGC-Pl	CotAD_02069	11.8674	7.66346	6.29638	6.60262	5.26352
RLK-Pelle_RLCK-VI	CotAD_38618	47.7918	33.1366	49.9741	42.1764	5.23217
RLK-Pelle_CR4L	CotAD_64133	10.0726	46.9315	32.108	38.7529	33.1548
RLK-Pelle_RLCK-VIIa-1	CotAD_24814	9.35428	7.87612	8.84839	8.44181	13.5792
RLK-Pelle_LRR-XI-1	CotAD_64056	15.899	26.8092	15.2391	25.6822	2.67789
CMGC_RCK	CotAD_59991	147.611	157.971	156.742	166.647	204.823
CAMK_CDPK	CotAD_50659	5.92159	11.3341	5.03214	4.74213	3.56068
TKL-Pl-5	CotAD_61273	12.2812	8.10416	14.9343	8.79393	7.77011
RLK-Pelle_DLSV	CotAD_52922	0.522018	0.524976	1.0664	1.46554	0.514089
RLK-Pelle_LRR-VIII-1	CotAD_25154	7.9233	20.3687	32.6586	27.0557	46.6201
CMGC_SRPK	CotAD_37784	27.497	35.6308	40.2465	28.4398	33.4424
CAMK_CDPK	CotAD_73836	12.343	12.0466	7.14026	10.3805	0.792655
TKL-Pl-5	CotAD_66213	57.7747	43.2869	40.963	45.2087	50.2333
CAMK_CDPK	CotAD_33841	3.01304	4.97717	5.12069	4.71184	0.732057
CAMK_CDPK	CotAD_20042	80.7438	73.2733	56.6527	68.3687	43.9721
CAMK_CDPK	CotAD_20024	20.1936	23.0902	23.8531	26.6694	19.1066
AGC_NDR	CotAD_00292	37.0119	40.7524	30.1886	36.9832	7.71719
RLK-Pelle_Extensin	CotAD_53982	86.8724	105.799	136.417	97.0199	24.4542
STE_STE20-Fray	CotAD_67520	2.91388	1.74757	0.959489	1.79811	0.581369
RLK-Pelle_LRR-XI-1	CotAD_10397	0.346656	0.117243	0.229546	1.7207	0.136601
RLK-Pelle_RLCK-IXb	CotAD_08131	2.81585	2.21748	0.559862	1.86524	2.97193
RLK-Pelle_LRR-XI-1	CotAD_11446	42.7914	11.2735	2.78664	9.41059	1.71197
RLK-Pelle_L-LEC	CotAD_00141	9.63706	8.94846	8.83583	10.1899	4.41332
RLK-Pelle_CrRLK1L-1	CotAD_39423	13.6604	15.6327	9.98298	18.9884	2.55935
STE_STE11	CotAD_44771	13.5758	11.6492	8.69482	9.4675	6.68928
CMGC_MAPK	CotAD_53237	2.78487	1.69257	1.28623	2.10365	0.675275
WNK_NRBP	CotAD_56757	19.5751	28.4604	22.5556	23.4161	16.0803
RLK-Pelle_LRK10L-2	CotAD_46126	14.8039	38.9075	28.5522	30.7819	19.7877
TKL-Pl-4	CotAD_08845	0.31888	4.9018	8.83677	6.88611	21.467
CMGC_CDK-CRK7-CDK9	CotAD_11106	2.53569	0.362248	0.494577	0.494321	0.29186
RLK-Pelle_RLCK-X	CotAD_44559	199.869	171.485	121.81	206.147	16.7089
RLK-Pelle_LRR-IX	CotAD_30717	555.098	366.626	128.401	278.198	32.7735
RLK-Pelle_DLSV	CotAD_44211	1.06985	0.760518	0.992662	0.992148	0.93397
CAMK_OST1L	CotAD_08414	63.6064	56.5455	52.0197	57.3545	72.8938
AGC_RSK-2	CotAD_03114	8.95565	23.8392	26.9447	26.302	0.658415
RLK-Pelle_LRR-XV	CotAD_44726	16.9333	14.2689	14.3713	17.3271	10.3769
CK1_CK1-Pl	CotAD_21938	4.40209	3.87918	5.78932	1.87205	2.39856
STE_STE11	CotAD_67466	23.8955	23.6138	30.1886	26.5156	16.6327
RLK-Pelle_RLCK-VIIa-2	CotAD_38764	1.40231	0.804392	1.23071	3.35475	0.949265
RLK-Pelle_RLCK-IV	CotAD_37530	4.06345	1.95136	1.56561	3.65119	1.12083
RLK-Pelle_RLCK-VIII	CotAD_36592	14.703	12.9784	7.2218	13.5195	0.962674
RLK-Pelle_RLCK-VIIa-1	CotAD_35485	0.518636	0.702767	0.959489	0.719244	2.14528
RLK-Pelle_CrRLK1L-1	CotAD_29547	65.8762	54.3012	57.3096	45.5661	3.63279
RLK-Pelle_RLCK-XII-2	CotAD_31923	4.75305	4.85511	0.400473	3.40226	2.05711
RLK-Pelle_LRR-VII-2	CotAD_74115	76.7494	10.8226	2.1129	3.82408	1.00871
AGC_NDR	CotAD_44274	5.86846	5.31197	6.37321	6.77823	3.66479
CMGC_MAPK	CotAD_51147	36.314	47.0438	36.9509	51.978	25.365
SCY1_SCYL2	CotAD_16749	69.8149	51.3676	45.4274	52.6644	38.4557
AGC_RSK-2	CotAD_46931	70.62	123.985	104.411	133.065	48.916
RLK-Pelle_DLSV	CotAD_05721	6.36633	8.90771	6.43286	12.5883	2.60806
AGC_RSK-2	CotAD_02897	1.50118	1.8725	3.30585	1.81195	4.53863
CK1_CK1	CotAD_23709	128.537	174.137	198.687	181.901	265.727
RLK-Pelle_CrRLK1L-1	CotAD_72901	4.55253	0.0911233	0.0513823	0.616268	0.301327
CMGC_GSK	CotAD_01279	3.72326	3.14348	1.77922	1.48192	0.438047
CMGC_CK2	CotAD_65006	52.9438	55.4402	53.9188	52.4947	23.4659
RLK-Pelle_RLCK-VIIa-2	CotAD_70195	41.6238	29.263	23.674	30.1255	5.20166
RLK-Pelle_RLCK-VI	CotAD_73205	0.56571	14.9521	54.4693	25.268	33.7367
TKL-Pl-6	CotAD_67143	23.3664	27.426	25.3719	27.548	28.7021
RLK-Pelle_L-LEC	CotAD_61445	0.176074	0.294088	0.540146	0.539867	0.875236
CMGC_MAPK	CotAD_53696	41.2717	33.0365	36.0947	31.1136	35.6711
CAMK_CAMKL-CHK1	CotAD_73323	123.275	104.358	76.5144	88.288	41.103
CMGC_CDK-CDK7	CotAD_67858	30.3279	17.2918	16.6202	22.6629	9.29403
CAMK_CAMKL-LKB	CotAD_54315	23.0586	22.0732	16.088	17.2282	18.1453
RLK-Pelle_URK-1	CotAD_33048	17.9057	2.55528	0.207356	1.65799	0.141781
TKL_CTR1-DRK-2	CotAD_42043	17.9019	20.4428	16.7042	22.1261	5.88641
RLK-Pelle_LRR-VI-2	CotAD_08656	1.93078	1.73456	10.2926	3.2486	1010.7
CAMK_CAMKL-CHK1	CotAD_02832	17.9012	14.493	4.92233	10.6952	2.59103
RLK-Pelle_DLSV	CotAD_54208	8.65833	6.14957	5.07477	5.56299	1.65342
CMGC_MAPK	CotAD_30480	45.4354	53.7441	34.0683	42.8569	17.2626
CMGC_MAPK	CotAD_63558	58.7297	41.3181	46.5385	51.7604	73.1159
RLK-Pelle_RLCK-XVI	CotAD_55889	33.9461	4.28466	91.901	8.97035	305.48
TTK	CotAD_67461	28.5284	22.3215	10.8862	20.84	0.97854
RLK-Pelle_URK-1	CotAD_09204	1.01956	0.221464	0.207664	1.10697	0.136687
CAMK_CDPK	CotAD_16744	13.0967	9.8273	11.7797	12.0517	15.733
TKL-Pl-4	CotAD_54145	3.51125	0.736048	4.14312	4.6811	7.07348
RLK-Pelle_LRR-VII-1	CotAD_28043	32.6724	31.2719	38.3445	33.1201	19.161
STE_STE20-Fray	CotAD_21244	35.1713	10.8068	5.24215	10.4789	2.78212
RLK-Pelle_LRR-XI-1	CotAD_55700	0.856496	0.892016	1.6217	1.6832	0.82057
RLK-Pelle_LRR-V	CotAD_09747	2.46771	2.02666	1.27998	2.87845	2.9386
WNK_NRBP	CotAD_17895	10.1564	9.31569	5.05622	6.20215	3.78965
CAMK_CAMKL-CHK1	CotAD_62432	0.720074	76.0298	79.2101	76.682	44.4849
CAMK_CAMKL-CHK1	CotAD_54331	26.7919	43.4698	61.1489	48.9572	114.01
CK1_CK1	CotAD_25187	49.3762	51.0929	66.7789	53.5356	120.811
RLK-Pelle_LRR-XI-1	CotAD_07408	0.0778305	0.0810381	0.182782	0.0913437	0.180465
CMGC_MAPK	CotAD_40180	7.34287	2.19604	3.45013	3.60508	1.08631
RLK-Pelle_RLCK-VIIa-2	CotAD_26427	11.3001	8.18202	6.61028	11.7774	4.70273
CAMK_CAMKL-LKB	CotAD_36168	0.110368	0.626993	0.259195	0.518122	0.887606
RLK-Pelle_LRR-XI-1	CotAD_48311	2.83512	1.11755	0.185692	1.76316	0.0916689
AGC_MAST	CotAD_67741	0.788699	0.448518	0.735641	0.92875	2.41953
RLK-Pelle_LRK10L-2	CotAD_05256	0.35348	0.483706	0.435521	2.2853	0.331769
CK1_CK1-Pl	CotAD_41856	23.3136	20.2312	19.7971	20.9081	9.51624
RLK-Pelle_RLCK-VIIa-2	CotAD_03375	3.96008	16.715	55.4469	11.1305	94.655
RLK-Pelle_LRR-XI-1	CotAD_43293	0.320882	0.107583	0.526582	0.263154	0.333163
RLK-Pelle_LRR-XII-1	CotAD_36657	4.26166	1.48231	0.850854	1.79532	0.0933407
NEK	CotAD_58015	45.6353	11.3043	6.24577	11.4321	0.668242
RLK-Pelle_CrRLK1L-1	CotAD_39418	15.4998	13.5943	8.42724	9.64358	14.085
RLK-Pelle_LRR-III	CotAD_68984	4.47417	2.72838	1.72797	5.04305	0.430634
CMGC_MAPK	CotAD_55518	3.68131	2.44454	2.50162	4.25054	3.91319
CAMK_CAMKL-CHK1	CotAD_69046	138.573	81.8062	33.6719	74.061	20.2765
CMGC_Pl-Tthe	CotAD_52759	17.4872	20.0305	18.03	18.8028	19.0853
RLK-Pelle_WAK_LRK10L-1	CotAD_42995	55.3642	34.4705	20.6991	31.6894	3.07766
RLK-Pelle_RLCK-VI	CotAD_49804	14.5653	7.48901	3.10367	7.00465	0.383477
RLK-Pelle_LRR-II	CotAD_00571	13.1946	6.8757	4.07008	6.85528	0.894065
WNK_NRBP	CotAD_12291	18.5856	5.85655	4.22218	4.71233	0.838228
CAMK_AMPK	CotAD_24954	42.8366	43.5161	45.8318	42.2422	74.2784
RLK-Pelle_LRR-III	CotAD_27957	75.2305	114.242	458.244	126.474	766.746
RLK-Pelle_RLCK-X	CotAD_40982	3.63666	13.5491	24.5333	26.0924	0.927171
RLK-Pelle_LRR-IX	CotAD_09317	19.4493	20.4861	5.83189	22.4828	2.06762
TKL-Pl-1	CotAD_00130	24.3245	21.9423	15.3539	19.7941	16.8103
CMGC_RCK	CotAD_10809	60.7268	37.0868	24.0461	30.6405	14.5943
RLK-Pelle_LRR-XIIIa	CotAD_03924	65.1377	26.9199	18.6161	23.3538	0.744218
CAMK_CDPK	CotAD_22808	39.1535	23.7905	26.7422	25.4351	24.3388
TKL_CTR1-DRK-2	CotAD_06022	1.29184	1.5046	1.04257	1.62818	0.686349
RLK-Pelle_SD-2b	CotAD_31314	0.309979	0.522375	0.475466	1.48506	0.407055
RLK-Pelle_DLSV	CotAD_26190	8.04266	4.9005	3.96193	4.64261	4.48209
Group-Pl-3	CotAD_51184	9.86092	6.65209	6.13883	7.55654	5.70583
RLK-Pelle_LRR-VII-1	CotAD_27936	26.2796	9.57998	10.6501	11.5723	0.924013
RLK-Pelle_LRR-XI-1	CotAD_71264	4.49679	9.08315	26.9697	16.4261	84.8409
RLK-Pelle_CrRLK1L-1	CotAD_24334	2.61702	2.09929	1.45448	1.28599	0.468285
WNK_NRBP	CotAD_70077	24.9436	30.8752	22.323	24.2079	12.3169
RLK-Pelle_LRR-VI-2	CotAD_53893	24.595	29.6574	141.883	29.2926	3020.47
CAMK_CAMKL-CHK1	CotAD_24410	42.7986	67.5215	34.2707	52.1797	45.7981
WEE	CotAD_26371	30.528	37.702	56.7295	36.2685	136.984
RLK-Pelle_CR4L	CotAD_56736	50.4443	36.7576	20.7156	27.0064	11.6326
RLK-Pelle_LRR-III	CotAD_18790	0.524036	0.654772	0.42462	0.5305	0.653631
CAMK_CAMKL-CHK1	CotAD_59039	41.9748	37.3285	46.4478	53.3666	60.6394
TKL_CTR1-DRK-2	CotAD_37330	17.1091	19.4543	15.7414	20.6617	15.7356
RLK-Pelle_SD-2b	CotAD_46416	0.442471	0.335817	0.569428	0.227653	0.556342
STE_STE7	CotAD_25213	1.1891	0.770075	1.97134	0.525419	0.385359
RLK-Pelle_CR4L	CotAD_06288	0.5656	0.362348	0.276475	0.552663	0.251401
Aur	CotAD_18702	36.571	25.8512	18.4205	31.0873	1.83323
RLK-Pelle_LRR-XII-1	CotAD_56591	0.0348225	0.0945632	0.0817794	0.28608	0.0783086
CAMK_OST1L	CotAD_48708	7.6624	6.24315	8.01564	4.72472	7.86828
RLK-Pelle_RLCK-X	CotAD_01473	165.921	90.5069	92.1844	72.584	23.888
AGC-Pl	CotAD_16768	9.16833	17.5117	22.894	25.7424	17.478
CAMK_OST1L	CotAD_71558	1.87812	0.655055	4.02456	3.57554	4.12752
WNK_NRBP	CotAD_73274	2.64223	1.05699	1.25925	1.51031	0.285097
RLK-Pelle_PERK-2	CotAD_21296	3.63547	1.12824	1.26095	1.98994	7.81647
RLK-Pelle_LRR-III	CotAD_04243	0.249107	0.331225	0.219382	0.146179	0.253324
CAMK_CAMKL-LKB	CotAD_12428	15.0383	18.5942	13.33	15.1399	12.2864
RLK-Pelle_LRR-XI-1	CotAD_68241	3.81915	0.8648	0.0916604	0.824516	0.111759
CAMK_CDPK	CotAD_59452	124.84	95.0624	85.9697	86.1368	106.896
STE_STE7	CotAD_06599	134.508	116.956	138.544	136.664	121.993
STE_STE11	CotAD_65897	15.3201	8.91355	8.82519	9.78874	8.56849
CMGC_CDK-CDK8	CotAD_21007	9.69696	13.1494	11.0806	13.4064	15.7238
RLK-Pelle_CrRLK1L-1	CotAD_33556	1.64744	1.66731	1.44175	1.49865	1.41039
WNK_NRBP	CotAD_07640	1.82482	7.21795	14.4036	8.13695	10.6554
RLK-Pelle_CrRLK1L-1	CotAD_49930	105.336	47.3412	25.2341	54.0852	22.3983
TKL-Pl-4	CotAD_20697	32.7423	24.3507	17.3115	28.1013	5.15137
RLK-Pelle_CrRLK1L-1	CotAD_05183	2.88319	5.52867	7.04003	11.0913	4.99611
RLK-Pelle_CrRLK1L-1	CotAD_66675	39.9938	55.4804	47.0449	42.9027	8.04861
RLK-Pelle_RLCK-XII-1	CotAD_69642	8.15763	3.54351	2.28982	5.53087	0.78366
CMGC_MAPK	CotAD_21813	18.2707	20.4578	26.0071	17.4078	22.9209
RLK-Pelle_L-LEC	CotAD_73073	1.01722	0.442611	1.73627	1.95928	1.21594
AGC_PDK1	CotAD_57445	6.88784	3.32363	2.62599	5.6867	3.19421
TKL_CTR1-DRK-2	CotAD_18721	16.4022	18.2594	17.0102	15.2816	17.6948
RLK-Pelle_RLCK-VIIa-2	CotAD_17525	50.0157	16.5953	9.76503	15.6642	12.9857
RLK-Pelle_LRR-XII-1	CotAD_74144	1.25946	3.29448	2.34954	1.3419	4.5524
RLK-Pelle_PERK-2	CotAD_06431	0.137244	0.346482	1.87558	0.156218	0.923915
RLK-Pelle_L-LEC	CotAD_55914	0.984143	0.534216	0.568965	1.0561	0.155662
RLK-Pelle_RLCK-IXb	CotAD_67406	6.98287	3.69481	5.36534	13.115	3.66221
RLK-Pelle_RLCK-VIIa-1	CotAD_29148	237.226	268.909	118.592	201.783	6.26581
RLK-Pelle_LRR-III	CotAD_15200	12.5925	4.60444	4.71081	7.1531	0.83835
RLK-Pelle_RLCK-XI	CotAD_20087	13.8071	4.2419	2.80078	5.89333	0.36464
CAMK_CDPK	CotAD_12121	1.37743	3.20329	1.63416	2.44996	4.6987
RLK-Pelle_SD-2b	CotAD_28564	1.40013	0.302928	0.216139	0.216027	0.105736
RLK-Pelle_LysM	CotAD_76354	30.843	39.1203	46.0989	38.3611	43.2209
NAK	CotAD_17878	94.4553	92.2742	62.5664	66.3076	52.9319
RLK-Pelle_LRR-III	CotAD_22332	1.96982	0.133126	0.260643	0.976906	0.182837
RLK-Pelle_DLSV	CotAD_24719	0.101994	2.11317	0.946352	1.84443	0.729171
RLK-Pelle_LRR-III	CotAD_00504	4.01866	1.58888	1.05237	4.90852	0.514294
TKL-Pl-5	CotAD_27586	43.6993	40.8813	43.472	37.9956	42.3353
RLK-Pelle_L-LEC	CotAD_45262	13.0163	10.8694	13.6025	11.7319	7.34208
CAMK_CAMKL-CHK1	CotAD_60975	2.81959	1.48447	0.211588	2.85496	0.15353
RLK-Pelle_LRR-XI-1	CotAD_65075	8.59294	11.1352	6.07567	9.82099	0.930199
TKL-Pl-4	CotAD_64776	21.0903	15.3983	10.5186	11.7849	5.76679
RLK-Pelle_L-LEC	CotAD_08033	0.319824	0.468437	0.40511	0.4049	3.93684
RLK-Pelle_SD-2b	CotAD_46902	0.202717	0.137623	0.238036	0.713739	0.35059
TKL-Pl-4	CotAD_10575	7.56638	3.44558	4.40367	11.4198	108.25
CMGC_DYRK-PRP4	CotAD_53740	27.4351	24.5456	25.4518	22.2831	26.4635
RLK-Pelle_LRR-XI-1	CotAD_73608	7.19548	0.720387	0.862106	1.62195	0.542709
RLK-Pelle_Extensin	CotAD_25755	26.2316	16.4713	17.2157	18.8059	11.102
RLK-Pelle_PERK-1	CotAD_51210	74.8994	96.2896	97.9073	93.653	155.515
STE_STE20-Fray	CotAD_10113	21.655	19.3853	17.8472	16.6334	16.6888
STE_STE11	CotAD_19427	9.0107	6.19263	5.61953	7.64121	4.78758
RLK-Pelle_LRR-XI-1	CotAD_42374	13.822	30.8456	15.4566	25.2406	0.171227
RLK-Pelle_LRR-V	CotAD_68332	359.822	413.038	249.689	366.395	86.6815
AGC-Pl	CotAD_27962	5.22329	5.78973	3.04651	7.13384	1.19749
RLK-Pelle_DLSV	CotAD_67655	1.46692	2.13887	1.05529	2.27604	0.238577
RLK-Pelle_DLSV	CotAD_30591	0.691712	0.2364	0.533202	1.46554	0.274756
RLK-Pelle_LRR-I-1	CotAD_41732	1.87009	2.03591	1.43964	2.18499	0.553978
RLK-Pelle_PERK-1	CotAD_00470	65.6818	99.8994	114.242	115.258	147.832
RLK-Pelle_RLCK-IXa	CotAD_09594	60.0985	87.0536	42.7137	82.2684	0.619835
TKL-Pl-4	CotAD_15901	0.275197	0.434178	0.561144	0.560854	0.738776
RLK-Pelle_SD-2b	CotAD_47907	13.4184	35.3095	35.454	36.6525	68.4101
RLK-Pelle_RLCK-VIIa-2	CotAD_33383	4.57039	3.01935	3.17845	3.85755	0.878582
RLK-Pelle_LRR-Xb-1	CotAD_06360	11.1145	9.4776	7.75467	10.2918	6.86798
RLK-Pelle_RLCK-VIIa-2	CotAD_16227	12.5476	11.5944	17.3575	15.028	18.4013
TKL-Pl-4	CotAD_28677	19.8973	6.23784	9.94491	13.6212	1.97889
RLK-Pelle_PERK-2	CotAD_35845	21.4937	4.87327	2.09392	6.86711	0.439895
CMGC_CDK-PITSLRE	CotAD_21674	12.9439	12.2748	15.2503	15.1219	10.5885
CAMK_CDPK	CotAD_69577	28.0666	20.7919	19.4459	24.0243	13.3385
CMGC_SRPK	CotAD_18552	28.9747	36.0408	36.5165	31.5167	30.3746
WNK_NRBP	CotAD_57084	8.66862	4.74478	6.08545	6.73398	4.73667
BUB	CotAD_52565	0.711748	1.45831	1.0387	0.519083	0.720047
RLK-Pelle_LRR-III	CotAD_28297	28.2015	24.1368	15.5517	25.7124	0.850703
RLK-Pelle_LRR-XI-1	CotAD_47865	0.0815973	0.71012	4.10414	1.22589	1.80222
RLK-Pelle_DLSV	CotAD_40884	2.86699	2.39496	0.407214	1.7443	0.176393
CAMK_CAMKL-CHK1	CotAD_10345	6.27044	3.95183	2.56817	4.17112	2.98026
RLK-Pelle_RLCK-V	CotAD_46790	8.10627	6.9072	3.23853	5.6645	19.6977
CMGC_MAPK	CotAD_11253	55.3937	47.296	34.6983	46.0452	53.8411
RLK-Pelle_LRR-XII-1	CotAD_05231	0.256625	0.206205	0.229602	0.183586	0.205196
TKL_Gdt	CotAD_17070	2.08239	1.49693	0.275658	0.413273	0.282723
STE_STE20-YSK	CotAD_68945	38.1729	36.9146	47.6217	36.0682	72.3682
CMGC_CDK-CRK7-CDK9	CotAD_08776	8.74404	8.27526	7.52244	9.75811	6.09858
CMGC_MAPK	CotAD_29332	5.91982	4.52776	1.52009	3.50609	1.14254
AGC_RSK-2	CotAD_12100	0.339431	0.270413	0.539649	0.833572	0.222144
STE_STE20-Fray	CotAD_30380	11.8081	13.6583	10.825	12.3379	7.39868
RLK-Pelle_CrRLK1L-1	CotAD_61451	35.008	34.3109	22.8055	29.5494	12.1075
STE_STE20-Pl	CotAD_65874	19.9399	16.3906	16.1458	12.7842	10.8568
STE_STE7	CotAD_21839	0.800913	3.58035	3.02394	4.89337	4.49723
CAMK_CAMKL-CHK1	CotAD_45286	2.66983	0.55161	2.59195	2.69855	5.43245
AGC_RSK-2	CotAD_74442	13.7797	15.2817	6.15589	13.115	2.15181
CAMK_CDPK	CotAD_05939	0.885342	1.69582	0.274981	0.274839	0.355173
TKL-Pl-4	CotAD_01788	11.9171	12.4697	8.13255	8.12833	3.57181
TKL-Pl-4	CotAD_15137	1.61399	3.83435	3.73241	6.83921	2.03299
CAMK_CDPK	CotAD_45432	16.6408	19.3774	28.2344	22.5115	19.9878
CMGC_MAPK	CotAD_54105	7.25114	7.73155	6.5042	10.7514	4.04876
RLK-Pelle_LRR-III	CotAD_53742	0.270804	0.675927	0.125249	0.375551	0.245458
CMGC_GSK	CotAD_32003	77.3813	56.5652	57.5251	75.1955	40.9732
RLK-Pelle_WAK_LRK10L-1	CotAD_48815	33.7004	27.2189	13.4544	28.9018	0.345164
RLK-Pelle_LRR-XI-2	CotAD_01889	0.181592	0.450997	0.417807	0.974378	0.155582
RLK-Pelle_LRR-XI-1	CotAD_46478	0.252228	0.253922	0.899686	1.9269	0.278824
RLK-Pelle_LRR-XI-1	CotAD_13406	0.103666	0.132707	0.422765	0.996001	0.329293
TKL-Pl-5	CotAD_11277	4.60826	1.76828	3.32552	4.49691	5.68683
RLK-Pelle_LRR-VIII-1	CotAD_46053	27.544	73.3712	66.1227	88.1819	3.01583
RLK-Pelle_RLCK-IXb	CotAD_69756	2.01865	1.41044	2.45253	2.73629	1.72175
WNK_NRBP	CotAD_73596	14.097	4.80689	5.96678	7.10567	4.30474
RLK-Pelle_RLCK-VIIa-2	CotAD_26482	1.05281	0.551084	0.886558	1.55067	0.403077
RLK-Pelle_RLCK-VIIa-2	CotAD_33681	120.871	109.384	112.914	108.368	93.2923
RLK-Pelle_SD-2b	CotAD_28571	0.237815	0.390066	0.242364	0.242239	2.65423
WNK_NRBP	CotAD_32507	110.503	103.867	66.3761	88.5068	42.8858
WNK_NRBP	CotAD_49863	18.0957	11.0252	13.1552	13.6071	11.6911
RLK-Pelle_RLCK-VIIa-1	CotAD_49587	22.9228	12.4615	11.8649	13.6677	8.8745
RLK-Pelle_RLCK-VIIa-2	CotAD_65513	42.5991	44.8093	75.4077	55.6318	49.2585
STE_STE11	CotAD_49868	45.4942	59.7123	69.5598	63.466	52.4373
CMGC_GSK	CotAD_05546	12.3666	6.45741	4.98061	5.486	21.244
TKL-Pl-1	CotAD_58679	15.601	12.3789	11.032	11.9225	11.4286
NEK	CotAD_46869	17.8372	30.2546	37.9824	31.3392	27.787
RLK-Pelle_DLSV	CotAD_40885	30.5181	15.473	26.4402	26.7062	7.24232
SCY1_SCYL1	CotAD_16773	57.4134	54.7843	64.7021	61.3626	74.3964
RLK-Pelle_L-LEC	CotAD_22160	5.72022	3.93652	5.37811	3.9643	18.7137
STE_STE11	CotAD_03736	2.85972	1.85657	2.75213	3.34014	2.29003
RLK-Pelle_LRR-VI-1	CotAD_64199	4.95263	3.86909	15.6709	11.6726	28.4427
TKL-Pl-4	CotAD_10342	5.56938	10.1772	31.8461	14.4084	32.5002
RLK-Pelle_LRR-Xb-1	CotAD_52735	3.22062	1.28897	2.23038	2.99666	4.44952
TKL-Pl-4	CotAD_43504	72.0198	50.7836	48.3115	54.6327	96.4345
RLK-Pelle_PERK-1	CotAD_26047	74.0436	55.7975	76.4885	41.817	546.031
RLK-Pelle_LRR-XI-1	CotAD_68701	0.896835	0.579718	0.595597	1.19058	0.76069
RLK-Pelle_CR4L	CotAD_55350	47.2009	33.0153	16.7467	22.1126	3.20828
TKL-Pl-6	CotAD_51899	2.65708	2.31636	1.8737	2.39709	1.71382
RLK-Pelle_SD-2b	CotAD_12506	0.0747098	0.20531	0.11577	0.11571	0.310224
RLK-Pelle_WAK_LRK10L-1	CotAD_09360	11.4278	8.40261	18.3506	10.2872	0.804581
CMGC_CLK	CotAD_58070	14.8354	17.3794	14.0556	15.465	6.6839
RLK-Pelle_DLSV	CotAD_55033	0.245283	0.201805	0.341379	0.398069	0.165139
CMGC_MAPK	CotAD_01246	39.3377	18.341	11.0664	20.1104	1.21165
RLK-Pelle_RLCK-V	CotAD_38254	7.86256	3.84252	2.10819	6.13806	0.255374
RLK-Pelle_CrRLK1L-1	CotAD_59421	3.50482	4.52846	4.4461	5.82887	0.536348
TKL-Pl-4	CotAD_18626	7.0614	1.06078	3.82718	1.82152	12.9131
RLK-Pelle_LRR-VIII-1	CotAD_35146	3.58972	9.17963	13.7119	11.7965	2.79248
RLK-Pelle_LRR-VI-1	CotAD_36271	9.77503	4.37297	1.52269	6.87898	0.136083
CMGC_CDK-PITSLRE	CotAD_55993	36.5693	37.3167	24.9651	39.6518	13.8517
AGC-Pl	CotAD_24426	46.0588	74.8843	101.022	86.2288	103.768
TKL-Pl-5	CotAD_67524	0.375598	1.52868	1.29298	0.323078	1.42929
RLK-Pelle_SD-2b	CotAD_28563	22.4143	26.2002	19.156	25.8171	17.6407
RLK-Pelle_Extensin	CotAD_64087	1.59128	0.241924	0.947312	0.946822	0.604717
CAMK_CDPK	CotAD_54633	50.7539	33.9743	35.2216	32.519	43.1913
RLK-Pelle_DLSV	CotAD_68196	0.552145	0.538028	0.531682	0.823681	0.668437
TKL-Pl-4	CotAD_46812	4.05519	1.31412	1.58887	4.18668	0.948909
RLK-Pelle_L-LEC	CotAD_17117	2.0028	6.83676	10.7749	5.81541	0.206351
CAMK_CDPK	CotAD_21360	83.9388	71.3076	55.5418	74.9426	34.2751
RLK-Pelle_RLCK-VIII	CotAD_38702	37.8648	55.995	51.6718	77.2169	13.778
RLK-Pelle_L-LEC	CotAD_14286	18.4705	25.569	24.8693	26.4644	2.88488
RLK-Pelle_DLSV	CotAD_49452	3.82824	2.08204	2.34707	3.26131	3.44538
RLK-Pelle_LRR-XII-1	CotAD_23291	0.404401	0.702001	0.575989	0.22142	0.276048
CMGC_CDK-CRK7-CDK9	CotAD_42149	51.2338	46.6339	45.6663	42.9472	47.4143
RLK-Pelle_PERK-1	CotAD_29268	42.6081	29.4825	44.1766	21.2754	312.335
RLK-Pelle_RLCK-VIIa-2	CotAD_34194	3.09604	3.45887	1.99783	2.58408	0.894731
CAMK_CDPK	CotAD_33891	34.4511	27.0637	31.333	25.6384	23.117
CMGC_CDK-Pl	CotAD_69303	87.3011	79.2977	74.9645	76.8225	56.4533
CMGC_MAPK	CotAD_09571	22.985	44.5521	48.5114	56.1551	18.2694
RLK-Pelle_RLCK-V	CotAD_27616	26.7271	20.9087	198.261	30.6903	460.324
RLK-Pelle_RKF3	CotAD_08387	2.49704	1.42933	3.57739	2.3092	1.18835
AGC_NDR	CotAD_10699	79.4276	30.7698	39.1494	42.1128	44.6996
RLK-Pelle_LRR-XV	CotAD_10180	3.44606	3.09646	1.96271	4.74075	2.43216
CAMK_CDPK	CotAD_20538	6.33369	13.815	17.6272	21.5624	34.6064
CK1_CK1	CotAD_00393	47.5824	63.2338	55.8647	59.983	46.91
WNK_NRBP	CotAD_27915	8.35631	17.4172	20.5	25.9846	13.5026
RLK-Pelle_RLCK-VI	CotAD_27792	23.1406	13.5476	15.2119	14.8122	3.4409
CAMK_CAMKL-CHK1	CotAD_26269	20.534	15.4726	16.4234	14.1148	13.8174
RLK-Pelle_LRR-Xa	CotAD_57532	2.91109	2.22257	4.02069	5.15594	1.94054
CAMK_OST1L	CotAD_08891	5.33549	6.64612	5.4212	4.10484	4.69368
RLK-Pelle_LRR-XI-1	CotAD_58185	0.38703	0.300153	0.643519	0.771823	1.69722
RLK-Pelle_DLSV	CotAD_05718	1.81803	0.680192	0.941894	3.20078	0.532144
RLK-Pelle_DLSV	CotAD_67426	0.986645	0.292844	0.0488535	0.195313	0.0942874
WNK_NRBP	CotAD_05080	0.472872	0.389273	0.313122	0.938879	1.61771
TKL-Pl-5	CotAD_50058	31.9644	8.20651	3.54985	10.3399	1.43547
STE_STE11	CotAD_32128	0.23441	0.952369	0.275252	0.275109	0.311588
CAMK_CAMKL-CHK1	CotAD_25826	3.80065	13.4114	7.65675	12.7546	3.40739
RLK-Pelle_LRR-V	CotAD_62836	3.33468	1.47186	0.877738	2.4294	0.317412
AGC_RSK-2	CotAD_59693	114.694	39.4642	8.06511	41.8352	0.286458
RLK-Pelle_DLSV	CotAD_59281	0.0976572	0.162918	0.722904	0.555792	0.161399
NEK	CotAD_44747	2.49837	5.05846	11.9119	18.0113	0.11195
RLK-Pelle_LRR-XI-1	CotAD_11545	1.78881	4.22663	12.473	6.51367	35.5838
CK1_CK1-Pl	CotAD_73473	24.5304	24.2108	20.457	20.3145	16.1279
TKL_CTR1-DRK-2	CotAD_21814	1.46859	1.30774	2.87537	3.10564	15.2834
RLK-Pelle_PERK-1	CotAD_46466	1.69388	0.390398	0.783613	1.08444	4.65896
RLK-Pelle_LRR-XI-1	CotAD_06290	4.18213	2.57759	4.23695	3.5533	20.5142
RLK-Pelle_RLCK-VI	CotAD_27818	0.403458	1.11319	5.00156	0.781088	8.18395
RLK-Pelle_LRR-I-2	CotAD_27104	36.3545	31.1457	33.7886	36.1194	26.7781
CAMK_CDPK	CotAD_11343	4.5588	0.946913	1.02351	0.511491	0.193105
STE_STE7	CotAD_23706	2.29854	5.2686	49.7375	6.72158	227.063
CMGC_CDK-CRK7-CDK9	CotAD_02004	1.0153	0.383196	0.267748	0.401414	0.186493
NEK	CotAD_12382	184.309	184.276	79.4111	134.363	4.08073
TKL-Pl-7	CotAD_73544	7.72215	5.06129	3.09339	4.10827	1.73329
RLK-Pelle_LRR-III	CotAD_72615	6.25856	11.5497	5.96533	7.84505	0.550496
TKL-Pl-6	CotAD_50792	53.6058	30.9073	29.2628	30.3382	29.4339
AGC_PKA-PKG	CotAD_23771	4.2416	2.48421	2.47123	3.57717	2.4546
TKL-Pl-2	CotAD_75936	10.0525	8.17913	8.33127	9.74254	7.43191
RLK-Pelle_CrRLK1L-1	CotAD_05174	11.8682	8.23727	4.40433	13.6668	1.05088
RLK-Pelle_RLCK-VIIa-2	CotAD_13025	2.56844	0.476591	0.699827	1.86524	0.498697
RLK-Pelle_CrRLK1L-1	CotAD_40260	18.8141	4.80404	8.78494	5.93269	2.53882
CAMK_CAMKL-CHK1	CotAD_16078	221.348	276.643	322.698	275.786	470.29
RLK-Pelle_LysM	CotAD_08073	0.575257	1.33716	3.63976	2.75597	2.91005
RLK-Pelle_LRR-XI-1	CotAD_07540	1.75512	1.56648	2.13614	4.27006	0.396416
CMGC_GSK	CotAD_36632	12.0658	7.4571	7.48243	7.47855	6.09911
RLK-Pelle_RLCK-X	CotAD_10456	23.1902	15.9806	9.50185	19.9542	1.59371
RLK-Pelle_LRR-XI-1	CotAD_40621	2.31748	3.10622	1.95244	2.88649	0.244772
RLK-Pelle_RLCK-VIIa-1	CotAD_72317	7.31116	6.17052	6.22797	7.64442	1.53371
RLK-Pelle_RLCK-VIIa-1	CotAD_62650	0.667609	0.322378	1.98064	1.5397	4.51064
RLK-Pelle_PERK-2	CotAD_31745	1.52139	0.219703	0.353448	1.32474	0.112812
CAMK_CAMKL-CHK1	CotAD_49476	4.96109	2.87139	1.0431	1.23212	1.37897
CK1_CK1	CotAD_47085	25.9247	28.2468	35.384	34.0729	62.9342
RLK-Pelle_RLCK-VIIa-2	CotAD_62427	7.15963	7.33912	6.06726	6.69144	1.84395
RLK-Pelle_SD-2b	CotAD_13093	1.50366	1.36424	0.825755	1.88646	0.368655
CK1_CK1-Pl	CotAD_09637	7.27302	5.50945	5.91507	5.61641	8.12385
RLK-Pelle_LRR-III	CotAD_00934	7.9782	3.77883	3.45108	5.54507	1.73962
RLK-Pelle_LRR-Xb-1	CotAD_16886	2.16473	0.232274	0.443069	0.708543	0.0861716
RLK-Pelle_LRR-I-1	CotAD_51795	0.200515	2.24811	15.5861	4.02347	5.44422
TKL_CTR1-DRK-2	CotAD_14893	15.3117	19.4076	19.1195	15.3608	16.5008
RLK-Pelle_LRR-XI-1	CotAD_52224	0.648556	8.43566	3.05856	5.09496	3.58729
CK1_CK1-Pl	CotAD_00231	20.5318	20.9439	14.7988	17.8272	14.638
RLK-Pelle_URK-1	CotAD_69354	6.56114	3.71297	2.78077	4.63222	0.714981
CMGC_DYRK-YAK	CotAD_27546	53.2925	63.822	54.6652	56.7437	65.1759
RLK-Pelle_LRR-XI-1	CotAD_39199	6.51441	8.05278	2.00864	5.84028	0.132499
CAMK_CDPK	CotAD_73088	67.2529	124.832	109.527	99.8492	110.182
NEK	CotAD_28301	15.1888	34.3828	31.1771	19.5953	25.0519
RLK-Pelle_WAK_LRK10L-1	CotAD_02413	3.424	9.64364	8.39792	13.3898	10.6046
RLK-Pelle_L-LEC	CotAD_66243	0.362967	0.5096	0.559582	0.769027	0.706495
RLK-Pelle_RLCK-V	CotAD_03654	1.22277	0.707517	0.0880286	0.791847	0.199299
RLK-Pelle_LRR-XIIIa	CotAD_01050	97.0735	90.4966	88.684	75.3933	58.9718
CAMK_CDPK	CotAD_33390	25.0417	21.0916	12.1418	17.6777	5.9145
RLK-Pelle_RLCK-VIIa-2	CotAD_65337	1.98786	0.792501	0.410155	2.1522	0.850214
CAMK_CDPK	CotAD_12192	103.79	108.241	90.6056	126.546	3.55523
RLK-Pelle_DLSV	CotAD_34070	0.635539	0.773355	0.488768	0.932619	0.100598
RLK-Pelle_DLSV	CotAD_21607	25.4665	57.6705	75.5206	56.4764	15.2958
RLK-Pelle_LRR-XIV	CotAD_47429	34.8926	54.2002	27.9412	41.8642	1.24293
RLK-Pelle_LRR-XI-1	CotAD_76248	0.904672	0.695987	1.14894	1.59948	0.306413
RLK-Pelle_LysM	CotAD_10220	4.78977	3.66543	3.30489	3.23289	1.28134
CMGC_CDK-CRK7-CDK9	CotAD_01049	42.6346	40.8889	58.8808	38.4548	38.4643
RLK-Pelle_LRR-II	CotAD_09333	2.08295	1.11133	1.65818	2.63665	1.44685
CAMK_CDPK	CotAD_47701	130.814	101.566	115.373	108.951	95.5629
STE_STE11	CotAD_56094	3.0964	1.58336	2.61967	3.30407	0.248631
CAMK_OST1L	CotAD_03738	17.49	17.2397	23.7711	24.1134	58.1466
RLK-Pelle_DLSV	CotAD_01546	0.308009	0.314735	0.269164	0.986424	0.610292
CAMK_OST1L	CotAD_58619	7.74652	4.602	3.39785	3.26547	1.36687
RLK-Pelle_C-LEC	CotAD_76348	4.48924	2.68457	1.95815	4.8503	2.11777
RLK-Pelle_DLSV	CotAD_63757	3.47	0.914566	1.13241	2.60319	0.768025
RLK-Pelle_LRR-IV	CotAD_01210	1.97161	0.890825	1.5261	2.46955	0.558855
RLK-Pelle_RLCK-IXb	CotAD_50485	0.938817	0.531861	0.72615	0.725774	0.119491
RLK-Pelle_RLCK-VIIa-2	CotAD_05443	22.0549	29.5993	24.648	21.8002	20.8526
RLK-Pelle_CrRLK1L-1	CotAD_05176	0.0447438	0.0465878	0.262698	0.105025	0.08996
STE_STE11	CotAD_53208	9.51156	11.659	11.453	12.7814	0.61858
CAMK_CAMKL-CHK1	CotAD_00097	15.0938	56.8017	73.862	47.6649	34.3223
TKL_CTR1-DRK-2	CotAD_12299	22.1544	21.5667	21.6181	20.8709	16.3362
RLK-Pelle_RLCK-V	CotAD_35066	30.5789	33.6276	37.2863	49.1848	40.7382
RLK-Pelle_LRR-Xb-1	CotAD_24661	2.73683	2.24586	2.57916	2.85402	9.56085
RLK-Pelle_LRR-XI-1	CotAD_73307	4.70095	4.18474	4.37864	4.22546	0.520048
TKL_CTR1-DRK-2	CotAD_45670	1.13275	0.362887	0.16564	0.882953	0.123361
TKL_CTR1-DRK-2	CotAD_08780	15.1502	17.8197	17.0869	15.4209	14.1643
RLK-Pelle_LRR-III	CotAD_02174	6.68471	2.17868	6.15068	6.29743	1.88773
STE_STE-Pl	CotAD_64436	25.0832	24.758	36.6906	35.3525	24.8339
CAMK_CDPK	CotAD_08408	19.8302	8.1555	4.1901	8.45639	3.68196
RLK-Pelle_RLCK-VIIa-2	CotAD_10138	21.572	30.4082	31.6903	28.3501	46.2317
RLK-Pelle_LRR-XI-1	CotAD_54436	0.370301	0.36627	0.540407	0.540127	0.108477
RLK-Pelle_C-LEC	CotAD_71347	21.6624	16.4374	13.3665	9.87079	10.7187
WNK_NRBP	CotAD_53938	95.2888	120.484	93.0033	103.999	69.6531
RLK-Pelle_RLCK-VIIa-2	CotAD_08120	19.7894	22.2592	18.8394	14.5099	9.59039
RLK-Pelle_RLCK-VIIa-2	CotAD_38555	39.9973	56.9158	80.7279	79.6844	13.2755
RLK-Pelle_LRR-XI-1	CotAD_54399	4.95274	0.977928	0.458753	1.28384	0.13315
RLK-Pelle_LRR-VII-1	CotAD_24413	3.04536	2.08913	1.46407	2.53641	0.257015
CAMK_CDPK	CotAD_16484	11.3131	3.60377	0.528171	0.87983	0.417334
RLK-Pelle_LRR-XI-1	CotAD_31836	1.75624	0.556957	1.44486	1.4907	0.249793
RLK-Pelle_LRR-III	CotAD_32119	1.47101	1.35697	1.13103	2.2609	0.416656
RLK-Pelle_CR4L	CotAD_63020	0.377925	2.85578	1.56168	2.3413	1.40772
RLK-Pelle_RLCK-VIIa-2	CotAD_56524	31.6209	30.1401	24.6998	28.8015	15.8629
AGC_RSK-2	CotAD_28209	37.8106	33.5224	20.4827	28.8397	17.4167
RLK-Pelle_L-LEC	CotAD_50725	12.3964	1.78208	0.63814	3.61425	0.351236
CMGC_DYRK-PRP4	CotAD_02809	11.0823	9.26999	7.59942	6.61298	4.49369
RLK-Pelle_LRR-XII-1	CotAD_56592	0.513061	0.32516	0.272837	2.18157	0.0805034
RLK-Pelle_LRK10L-2	CotAD_39386	0.809375	0.159129	0.46733	0.77848	0.176341
AGC_RSK-2	CotAD_54143	18.4735	6.13697	6.80706	9.47908	9.1989
RLK-Pelle_LRR-XI-1	CotAD_00894	1.04388	1.88617	1.6275	1.29299	0.443393
RLK-Pelle_DLSV	CotAD_21804	0.735091	0.810534	0.767354	0.766957	0.342894
CAMK_CAMKL-CHK1	CotAD_01486	26.3406	25.2208	18.3919	19.1094	12.5892
RLK-Pelle_DLSV	CotAD_52903	12.4041	10.3853	7.57545	11.9582	2.6685
CMGC_CDK-CRK7-CDK9	CotAD_75205	87.98	120.658	119.009	117.538	74.5026
RLK-Pelle_LRR-III	CotAD_09336	361.674	63.0517	32.0501	66.7701	48.2142
PEK_PEK	CotAD_19974	21.8827	22.8529	18.1955	21.9166	10.2792
TKL-Pl-5	CotAD_71555	18.5091	11.9329	15.0017	15.8935	11.2698
CAMK_CAMKL-CHK1	CotAD_06862	15.7879	3.20775	10.5838	13.6007	8.72889
CK1_CK1	CotAD_50202	42.6871	23.2213	14.8402	25.4997	8.22351
CMGC_RCK	CotAD_42854	167.378	186.89	213.979	209.754	675.416
RLK-Pelle_RLCK-XII-1	CotAD_19798	7.78461	7.92667	8.14767	6.10759	2.89062
RLK-Pelle_SD-2b	CotAD_32437	0.427797	0.88918	3.08704	1.04789	2.56373
CMGC_GSK	CotAD_20244	74.7908	92.263	90.4244	89.0555	57.4762
RLK-Pelle_DLSV	CotAD_73623	4.52271	5.05688	2.42364	4.54198	1.87292
PEK_GCN2	CotAD_55349	8.26315	7.41414	5.45171	7.34165	12.0848
RLK-Pelle_LRR-V	CotAD_33194	28.2197	6.28606	6.54584	5.58032	0.880969
AGC_RSK-2	CotAD_69997	29.5026	33.9882	28.7051	35.2142	11.4072
NEK	CotAD_17224	362.558	735.645	1385.13	894.754	789.018
RLK-Pelle_LRR-VII-2	CotAD_45281	39.9969	21.9266	7.82144	21.2108	0.634995
RLK-Pelle_RLCK-VIIa-2	CotAD_65338	0.802521	0.287849	1.1577	1.27281	0.662161
RLK-Pelle_DLSV	CotAD_55228	3.03699	6.22857	1.53743	5.91014	0.328321
WNK_NRBP	CotAD_17285	45.1512	31.995	19.3763	27.4166	9.23438
RLK-Pelle_DLSV	CotAD_08027	0.594238	1.22154	1.99512	0.920348	0.391873
WNK_NRBP	CotAD_06951	165.821	250.718	167.168	217.348	59.8188
RLK-Pelle_LRK10L-2	CotAD_70308	21.2511	25.036	19.3593	19.3493	1.03969
RLK-Pelle_RLCK-VIII	CotAD_64237	5.51528	12.0438	1.95414	11.4746	1.75094
RLK-Pelle_LRR-III	CotAD_24428	7.86647	6.08244	5.88925	7.03287	5.3534
CK1_CK1-Pl	CotAD_16467	0.785121	0.528905	0.914807	0.914333	0.444798
CAMK_CDPK	CotAD_09239	21.1939	16.5777	19.3978	19.3042	5.34524
RLK-Pelle_RLCK-VIIa-1	CotAD_24813	24.6315	15.2616	15.7863	12.5622	11.6257
RLK-Pelle_LRR-II	CotAD_63155	2.61121	1.69639	2.91128	7.46096	2.80715
RLK-Pelle_LRR-III	CotAD_16085	14.9843	10.4706	14.7526	7.5568	9.30553
RLK-Pelle_RLCK-IXb	CotAD_08484	0.631642	0.228448	0.583919	0.933787	0.171217
RLK-Pelle_LRR-XII-1	CotAD_37359	0.200988	17.122	20.6333	17.4924	2.20112
RLK-Pelle_LRR-I-2	CotAD_72629	40.1684	50.0385	38.7115	48.4202	49.023
CAMK_CDPK	CotAD_66485	138.675	147.624	142.507	128.42	97.6779
CMGC_MAPK	CotAD_09564	15.8094	41.1718	73.8706	49.3887	218.932
RLK-Pelle_LRR-XI-1	CotAD_68702	0.473006	0.321121	0.555418	1.11026	0.548376
STE_STE20-Fray	CotAD_13924	0.309594	0.245034	0.59968	0.119874	0.330746
RLK-Pelle_RLCK-IXb	CotAD_48951	0.340297	0.159235	0.121498	0.121435	0.296277
RLK-Pelle_SD-2b	CotAD_32906	2.66743	2.32628	2.40345	2.11959	2.74677
RLK-Pelle_LRR-Xb-1	CotAD_39894	5.99837	5.00944	6.08545	7.60288	7.76904
CAMK_CDPK	CotAD_15673	15.2492	11.0879	9.07421	9.15507	7.02449
RLK-Pelle_LRR-XI-1	CotAD_18696	0.317715	0.375269	0.367363	1.05562	0.167936
RLK-Pelle_RLCK-IXb	CotAD_67405	67.7122	68.457	51.1903	56.6866	32.502
CK1_CK1	CotAD_48089	41.4407	45.0187	31.8275	31.811	21.3435
RLK-Pelle_LRR-III	CotAD_35956	73.8392	162.002	181.787	128.839	84.2038
AGC_RSK-2	CotAD_38946	11.5557	9.71499	14.6407	11.9992	5.96014
CAMK_CDPK	CotAD_54795	1.3779	2.10677	1.59052	1.50138	0.304346
RLK-Pelle_RLCK-XV	CotAD_01449	94.6069	70.4628	125.982	65.4401	58.888
RLK-Pelle_DLSV	CotAD_41946	5.51037	9.1857	10.8286	6.67802	6.19594
TKL-Pl-1	CotAD_53461	17.0878	9.01524	7.87219	9.24366	3.61556
RLK-Pelle_LRR-III	CotAD_60026	7.38203	2.48297	1.9382	4.63542	0.699151
RLK-Pelle_LysM	CotAD_30029	3.7488	0.936347	1.17708	2.56684	0.229822
RLK-Pelle_LRR-III	CotAD_60417	18.5543	15.016	15.4103	15.3317	3.94807
RLK-Pelle_DLSV	CotAD_56715	10.5023	7.32935	8.56931	9.0407	3.94031
RLK-Pelle_LRR-XII-1	CotAD_31636	0.159096	0.225249	0.634147	1.08655	0.173495
CAMK_CDPK	CotAD_74085	33.6037	27.2883	27.9038	31.3104	19.0315
RLK-Pelle_PERK-2	CotAD_08385	2.73476	0.839636	0.88362	1.41306	0.602803
CMGC_MAPK	CotAD_29572	105.225	131.727	104.85	118.934	59.7253
RLK-Pelle_LRR-XI-1	CotAD_20548	0.231192	0.0933859	0.315949	0.315785	0.119219
RLK-Pelle_LRR-XIIIb	CotAD_71119	8.70416	5.39639	4.95363	9.44744	12.0328
RLK-Pelle_LRR-XIIIb	CotAD_02741	0.296353	0.38578	0.343413	0.0980672	1.66824
RLK-Pelle_WAK_LRK10L-1	CotAD_73343	8.66037	6.82534	4.24138	8.33466	2.3355
WNK_NRBP	CotAD_31050	1.62936	4.25591	2.40413	3.97978	1.91453
STE_STE7	CotAD_71378	21.1174	15.9465	23.0051	23.8527	25.0086
AGC-Pl	CotAD_55054	34.7808	52.3681	65.7413	57.3253	49.5973
AGC_RSK-2	CotAD_37798	4.00201	14.3183	6.47988	11.5498	1.23137
RLK-Pelle_RLCK-II	CotAD_10338	32.5196	28.5826	32.2816	29.6743	15.655
TKL-Pl-4	CotAD_00871	6.24407	9.40473	7.83806	8.0827	1.18795
TKL-Pl-4	CotAD_54555	36.0528	21.6778	17.7478	22.1732	20.5025
RLK-Pelle_LRR-III	CotAD_43408	0.449704	2.50062	4.00889	2.62515	6.84625
RLK-Pelle_CrRLK1L-1	CotAD_57850	11.5548	8.67019	6.58462	11.0249	2.70084
AGC_NDR	CotAD_39702	33.7405	35.1878	29.5573	35.814	6.85485
RLK-Pelle_PERK-2	CotAD_09675	4.85717	2.4003	3.84071	5.47489	0.9916
RLK-Pelle_LRR-VII-1	CotAD_19718	124.257	76.1273	84.8014	72.3353	15.0557
RLK-Pelle_LRR-IX	CotAD_17108	71.0544	57.2917	28.0857	51.001	2.76294
RLK-Pelle_LRR-VI-2	CotAD_53665	96.7288	123.807	91.0482	143.214	23.6522
RLK-Pelle_LRR-IX	CotAD_31541	249.261	141.603	61.082	114.573	0.894108
RLK-Pelle_DLSV	CotAD_12837	2.99684	3.60351	7.69498	5.68163	10.3454
RLK-Pelle_RLCK-IXa	CotAD_17334	3.71981	1.32775	1.33648	3.88591	0.43019
CMGC_CDK-Pl	CotAD_51704	2.62012	1.33728	0.151478	2.42239	0.299114
RLK-Pelle_CrRLK1L-1	CotAD_39421	1.75195	2.13842	2.51906	5.03552	2.34725
RLK-Pelle_RLCK-V	CotAD_51145	36.672	36.801	20.3111	32.0588	10.0424
RLK-Pelle_LRR-XI-1	CotAD_07539	10.4704	15.4006	9.62499	14.3589	4.64895
RLK-Pelle_PERK-2	CotAD_26850	4.81517	5.81497	1.79188	4.51053	1.39843
TKL_Gdt	CotAD_21723	5.98488	3.5558	2.75658	2.54852	0.916699
CAMK_CDPK	CotAD_42112	51.0773	33.9227	16.6544	22.3464	8.21942
RLK-Pelle_LysM	CotAD_05124	6.10502	4.74583	3.63925	4.72857	6.20518
RLK-Pelle_LRR-VI-2	CotAD_69367	223.754	318.127	185.335	304.651	29.0795
RLK-Pelle_LysM	CotAD_36725	0.803342	0.31894	0.484309	0.322706	0.180346
RLK-Pelle_LRR-Xa	CotAD_35776	1.94602	2.38483	1.51724	6.36911	1.50523
RLK-Pelle_LRR-VIII-1	CotAD_33692	0.858251	0.837091	0.694125	1.58575	0.127585
TKL_CTR1-DRK-2	CotAD_07502	0.308167	0.221326	0.33496	0.191307	2.12942
RLK-Pelle_RLCK-VIII	CotAD_60487	28.8198	27.4462	29.6685	21.8619	23.345
CMGC_GSK	CotAD_14255	184.103	400.214	863.837	488.578	1234.75
STE_STE11	CotAD_27366	0.921944	0.376947	0.212552	0.424884	0.203531
CAMK_CDPK	CotAD_65954	2.3936	3.98082	1.88415	3.2283	3.57202
CMGC_GSK	CotAD_43639	49.9824	48.5414	57.1241	62.2125	57.2248
RLK-Pelle_LRR-V	CotAD_04269	24.1914	17.5952	11.7754	19.8572	4.91422
RLK-Pelle_SD-2b	CotAD_45268	37.781	9.81644	2.65793	6.38703	0.205691
TKL-Pl-7	CotAD_68354	2.57611	1.11269	1.33525	0.863536	0.452811
RLK-Pelle_URK-2	CotAD_14943	2.69635	1.42418	0.644631	0.966445	0.257193
RLK-Pelle_CrRLK1L-1	CotAD_39108	1.4627	1.34692	2.06439	1.96015	1.39118
TKL-Pl-4	CotAD_11614	0.522173	0.69554	0.242996	1.33578	7.57425
RLK-Pelle_DLSV	CotAD_24307	11.6906	1.75893	1.19921	1.54105	1.83929
RLK-Pelle_LRR-III	CotAD_08417	10.4458	4.96782	2.2857	3.35958	2.8524
RLK-Pelle_LRR-XIV	CotAD_70224	2.22218	1.04661	1.5911	1.74417	1.40129
CMGC_DYRK-YAK	CotAD_55774	21.4473	16.5013	8.48275	16.4505	3.96807
RLK-Pelle_LRR-III	CotAD_17490	5.11263	1.50866	3.49914	3.49732	0.372283
RLK-Pelle_LysM	CotAD_27561	9.4938	10.6328	11.6116	9.93775	3.44738
STE_STE11	CotAD_62357	6.84532	5.0967	6.19949	6.75236	5.33643
RLK-Pelle_LRR-XI-1	CotAD_40450	0.729102	0.224574	0.748728	0.888654	0.135818
RLK-Pelle_LRR-XI-1	CotAD_00237	0.897135	0.276077	1.65803	1.47304	8.13558
TKL-Pl-4	CotAD_13230	1.89136	0.31879	1.87245	2.33935	1.48682
CAMK_CDPK	CotAD_04751	24.9415	28.9357	23.5927	26.2299	8.01024
RLK-Pelle_LRR-VI-1	CotAD_04411	3.61684	4.36152	16.2036	6.98068	2.0406
RLK-Pelle_LRR-V	CotAD_46319	0.969699	0.318549	0.459091	1.60599	0.183167
RLK-Pelle_LRR-I-1	CotAD_56005	14.5071	25.1579	34.6761	35.4984	5.20678
TKL-Pl-4	CotAD_40334	6.07181	20.2392	22.4366	28.4157	15.6274
RLK-Pelle_LRR-III	CotAD_65914	2.9294	0.444202	0.422856	0.493077	0.157462
RLK-Pelle_DLSV	CotAD_66457	3.16671	1.72585	1.19393	3.30456	0.332808
TKL-Pl-5	CotAD_00601	10.9715	11.5317	15.4147	16.9474	11.1082
RLK-Pelle_LRR-Xa	CotAD_10129	16.8867	20.5892	16.1676	16.9287	11.4537
RLK-Pelle_DLSV	CotAD_20293	0.773573	0.551358	0.428029	0.427807	0.0683105
CK1_CK1	CotAD_62242	62.3092	78.0277	86.6308	82.2364	78.5067
RLK-Pelle_RLCK-V	CotAD_32718	42.8183	28.1936	15.9992	17.892	2.46579
RLK-Pelle_LRR-IX	CotAD_11871	85.0827	14.7243	4.108	11.8288	0.293317
RLK-Pelle_CrRLK1L-1	CotAD_10332	89.3235	97.851	83.9376	79.6265	40.3902
RLK-Pelle_CrRLK1L-1	CotAD_75497	55.8045	77.2708	96.0157	77.7551	51.6484
CAMK_CAMKL-CHK1	CotAD_60421	598.062	706.099	646.54	608.831	578.842
TKL-Pl-4	CotAD_19194	1.09045	0.734261	0.480981	0.288439	0.337741
RLK-Pelle_RLCK-IXa	CotAD_10084	338.215	321.482	214.685	250.198	114.043
RLK-Pelle_RLCK-XV	CotAD_71273	282.863	980.185	1058.82	890.691	952.633
RLK-Pelle_LRR-II	CotAD_34384	17.9642	24.0717	20.71	21.084	4.68943
RLK-Pelle_LRR-V	CotAD_53454	7.61954	6.10154	4.48734	8.24451	1.01775
TKL_CTR1-DRK-2	CotAD_06023	1.63856	0.656772	0.695402	1.51645	0.270294
RLK-Pelle_CrRLK1L-1	CotAD_60209	87.8525	60.7551	55.1947	60.8909	32.2513
AGC_RSK-2	CotAD_13007	1.64779	1.86625	0.62592	0.529351	0.30189
RLK-Pelle_LRR-XI-1	CotAD_66287	0.549409	2.79543	4.89879	5.07112	1.96392
CMGC_CDK-CRK7-CDK9	CotAD_20875	43.0618	65.4765	67.7687	78.8942	85.2229
RLK-Pelle_CrRLK1L-1	CotAD_17373	0.325738	0.383905	0.429506	0.107321	0.385377
RLK-Pelle_SD-2b	CotAD_36542	0.234621	0.47703	2.13562	0.109462	3.64819
RLK-Pelle_LRR-III	CotAD_59521	51.9277	3.22376	1.69096	5.45436	0.171729
AGC_RSK-2	CotAD_45798	75.7856	21.9006	14.0627	32.3275	6.98602
TKL-Pl-4	CotAD_37970	0.327996	0.435641	0.426464	0.426243	0.680838
RLK-Pelle_DLSV	CotAD_00769	0.283879	0.382836	0.381972	0.981705	0.193208
STE_STE20-Fray	CotAD_02625	23.3143	24.7839	23.5473	31.7568	11.0916
RLK-Pelle_LRK10L-2	CotAD_03141	0.400329	8.85708	11.6638	16.1619	1.21575
TLK	CotAD_72781	3.19944	1.87153	1.30687	2.54707	1.8118
RLK-Pelle_PERK-1	CotAD_21998	4.48625	2.27203	5.29281	4.17981	4.38464
RLK-Pelle_LRR-VIII-1	CotAD_14628	0.372747	0.689453	0.323246	1.72308	0.206351
NAK	CotAD_31687	317.873	309.277	249.861	263.074	98.4272
RLK-Pelle_RLCK-VIIa-1	CotAD_51121	5.85938	6.59462	2.52873	4.29662	5.98507
RLK-Pelle_DLSV	CotAD_62120	18.7131	9.87754	6.28515	10.0269	6.52717
CMGC_CDK-CRK7-CDK9	CotAD_64392	7.48232	9.49525	4.71794	7.59718	1.01692
RLK-Pelle_LRR-II	CotAD_08520	5.2208	4.53186	1.94029	3.43782	0.474985
RLK-Pelle_LRR-Xa	CotAD_65164	0.466067	0.583797	0.764838	1.07022	1.28765
RLK-Pelle_LRR-XI-1	CotAD_44505	0.567914	0.213921	0.422106	0.570789	0.245996
STE_STE7	CotAD_10106	26.175	30.5916	30.8669	29.0779	29.6865
IRE1	CotAD_29129	11.7187	11.6106	11.36	10.6148	8.87066
RLK-Pelle_SD-2b	CotAD_49858	0.531696	0.84001	1.09295	1.63857	0.663585
Group-Pl-4	CotAD_22059	26.2285	26.1357	24.2996	32.5445	27.4493
RLK-Pelle_LRR-III	CotAD_13103	7.87331	4.79899	4.28937	8.1126	2.87839
RLK-Pelle_RLCK-VIIa-2	CotAD_18756	3.13181	41.2819	66.1775	79.5923	2.6156
RLK-Pelle_SD-2b	CotAD_60403	2.91416	4.27236	6.59903	6.59561	3.67091
RLK-Pelle_PERK-1	CotAD_76313	22.0059	24.0664	15.8545	19.8078	18.2145
CMGC_CDK-CCRK	CotAD_29259	40.7831	41.8674	38.3697	41.7017	21.5687
CAMK_CAMKL-CHK1	CotAD_67775	54.1245	37.3455	29.7664	32.494	19.8835
CAMK_CDPK	CotAD_54826	270.089	187.823	182.564	188.92	268.849
CAMK_CAMKL-CHK1	CotAD_50508	1.11085	0.908285	0.11693	0.584348	0.317236
RLK-Pelle_LRR-XIV	CotAD_38001	8.38205	1.84431	1.75667	2.16888	0.337884
TKL_CTR1-DRK-2	CotAD_02887	14.1756	12.3968	10.8664	14.1028	13.2959
TKL-Pl-4	CotAD_10266	4.47681	4.81041	40.7042	10.825	7.72479
RLK-Pelle_DLSV	CotAD_40381	19.483	4.71821	2.12455	2.97283	0.24623
RLK-Pelle_RLCK-VI	CotAD_49094	2.90333	6.25084	16.5124	17.3441	9.54784
CMGC_CDK-CCRK	CotAD_51200	2.50421	2.02605	1.58923	1.24803	2.11756
RLK-Pelle_LRR-XV	CotAD_13173	15.6139	15.8969	18.6124	13.9728	13.0414
TKL-Pl-6	CotAD_14215	163.06	206.759	223.959	192.317	282.253
CMGC_CDK-CDK8	CotAD_11297	8.37206	6.04409	6.69273	8.62818	4.96132
NAK	CotAD_01924	38.29	37.4839	32.0923	35.5797	16.804
CK1_CK1-Pl	CotAD_34898	36.2678	45.4325	41.2425	46.4024	41.8093
RLK-Pelle_CrRLK1L-1	CotAD_32106	5.40625	6.45756	5.13699	10.339	0.339705
RLK-Pelle_LysM	CotAD_65258	57.7593	76.9648	65.0661	66.5659	30.7546
CMGC_MAPK	CotAD_27047	1.8872	0.913691	1.37221	2.61832	0.43798
RLK-Pelle_L-LEC	CotAD_52110	0.359499	0.222786	0.417807	2.29675	0.133358
CMGC_GSK	CotAD_05659	258.211	206.139	217.52	232.056	164.671
TKL-Pl-6	CotAD_46604	205.028	247.694	246.012	230.941	266.437
CAMK_CAMKL-CHK1	CotAD_60232	3.22717	0.54577	6.24756	5.03574	4.04693
NEK	CotAD_36322	7.19111	4.59014	2.57798	4.52484	0.87141
RLK-Pelle_SD-2b	CotAD_67435	2.07881	1.83366	2.10308	2.43388	1.28505
RLK-Pelle_LRR-VII-1	CotAD_55064	4.26309	3.93826	2.78609	4.29496	0.132501
RLK-Pelle_LRR-XI-1	CotAD_00188	0.548617	0.505718	0.88773	1.87313	0.638472
CAMK_CDPK	CotAD_44026	96.4885	101.949	92.8869	84.799	97.3713
CAMK_CAMKL-CHK1	CotAD_57360	4.95645	1.4702	5.07811	2.64348	1.66015
RLK-Pelle_RLCK-VIIa-2	CotAD_07194	10.4671	14.8542	10.7666	13.7331	41.464
RLK-Pelle_LRR-VII-1	CotAD_37427	24.3619	13.1735	23.1435	21.8172	27.9669
STE_STE11	CotAD_31937	0.466863	2.11356	3.58886	2.12563	8.81261
NEK	CotAD_12274	10.1132	4.58742	1.95336	8.10973	0.882448
STE_STE11	CotAD_00850	13.6809	17.6902	15.6272	11.3182	2.38841
CAMK_CAMKL-CHK1	CotAD_68132	15.8929	9.90982	18.04	11.6059	15.6776
CMGC_CDK-CRK7-CDK9	CotAD_25117	2.09933	0.407277	0.308464	0.847836	0.609106
RLK-Pelle_LRR-VI-2	CotAD_20384	99.8673	144.253	167.181	168.154	115.046
AGC_RSK-2	CotAD_12492	0.580396	0.129996	0.899376	0.449455	0.337137
CMGC_CDK-CRK7-CDK9	CotAD_52411	27.1048	24.688	29.8837	28.3443	17.2395
RLK-Pelle_LRK10L-2	CotAD_08052	11.8086	17.8892	19.6403	19.2541	0.814808
TKL-Pl-4	CotAD_14603	7.30012	5.44128	8.17124	7.6401	4.78653
RLK-Pelle_RLCK-VIIa-2	CotAD_40021	38.5989	106.191	66.992	95.0554	6.85715
CAMK_CDPK	CotAD_31563	0.526291	0.80358	0.534511	0.381596	0.110813
CMGC_CLK	CotAD_01895	28.3566	18.0998	21.0835	26.6016	11.1926
AGC_MAST	CotAD_02801	112.576	99.8636	100.652	110.649	92.8297
CAMK_CAMKL-CHK1	CotAD_45285	1.10573	0.906275	1.33648	1.45722	2.65424
CAMK_CDPK	CotAD_41076	102.364	43.8315	18.6621	41.9235	2.10541
CMGC_CDK-PITSLRE	CotAD_46254	31.1092	41.1032	32.6899	39.7459	23.5726
RLK-Pelle_LRR-XI-1	CotAD_14939	22.5677	9.92026	5.10422	10.414	8.47968
RLK-Pelle_LRR-XI-1	CotAD_55701	0.343403	0.0880212	0.248166	0.744111	1.28777
CMGC_SRPK	CotAD_34839	42.0604	43.6027	53.6491	37.3389	73.0296
CAMK_AMPK	CotAD_52889	59.7076	63.235	64.9115	60.6387	75.815
RLK-Pelle_RLCK-XII-1	CotAD_27777	4.0541	4.84669	5.37972	7.41646	3.41919
CMGC_GSKL	CotAD_48401	10.3045	9.07876	5.15843	7.44721	4.17851
RLK-Pelle_LRR-II	CotAD_64544	55.9137	3.96148	9.78371	2.99197	5.31117
RLK-Pelle_LRR-IX	CotAD_36211	20.9706	73.0699	98.6293	56.6559	146.895
RLK-Pelle_LRR-XI-1	CotAD_03134	0.54908	0.232938	0.468425	0.608637	0.105123
CAMK_CAMKL-CHK1	CotAD_13683	97.0182	55.6874	40.648	47.2314	9.1166
RLK-Pelle_L-LEC	CotAD_75204	0.686806	0.117362	0.132355	0.396859	0.149827
RLK-Pelle_LRR-XI-1	CotAD_53086	0.082776	0.0861874	0.291595	0.24287	0.18614
RLK-Pelle_LRR-VII-3	CotAD_25309	2.4446	2.58852	1.6943	3.51075	0.266256
RLK-Pelle_LysM	CotAD_70332	6.92825	5.34928	7.03023	7.02658	14.973
RLK-Pelle_RLCK-V	CotAD_31340	17.093	10.3868	4.10351	13.9982	1.21181
RLK-Pelle_LRR-III	CotAD_33020	2.23354	0.449596	0.322204	2.5763	0.523798
RLK-Pelle_LRR-I-1	CotAD_49835	0.428279	0.474557	0.730023	0.862308	0.377518
RLK-Pelle_Singleton	CotAD_00229	1.41631	0.965845	3.40443	4.40909	2.72061
AGC_RSK-2	CotAD_60197	60.1563	101.945	39.4667	85.1502	5.68991
IRE1	CotAD_38751	2.9336	3.97524	5.241	4.67337	5.62621
RLK-Pelle_LRR-II	CotAD_22753	9.52125	6.99909	3.51168	7.09135	0.447225
CMGC_DYRK-PRP4	CotAD_71195	43.0028	37.5434	32.1432	34.0243	34.7138
RLK-Pelle_LRR-I-2	CotAD_07112	81.5524	57.5173	53.8425	67.1738	59.8073
CMGC_DYRK-PRP4	CotAD_22320	8.54992	3.45838	3.66053	4.25732	9.45692
CAMK_CDPK	CotAD_36560	1.61617	3.67424	3.00707	3.73412	6.64035
RLK-Pelle_SD-2b	CotAD_06469	11.2013	8.84517	5.80316	9.53293	7.71507
RLK-Pelle_RLCK-VI	CotAD_70133	2.34084	2.38065	9.54719	5.46128	27.9832
RLK-Pelle_DLSV	CotAD_54762	15.6419	10.1317	5.90389	7.05221	1.09367
CMGC_CDK-Pl	CotAD_56453	6.03723	0.833221	1.04341	4.17146	1.01243
RLK-Pelle_RLCK-VIIa-1	CotAD_33159	278.705	167.066	116.927	105.643	5.04984
RLK-Pelle_RLCK-XI	CotAD_68514	13.4102	4.67059	2.13407	3.30977	0.166606
CMGC_CDK-Pl	CotAD_46008	4.2587	1.5796	1.81773	3.93638	1.76612
STE_STE11	CotAD_02476	0.23441	0.488141	0.275252	0.687772	1.20654
RLK-Pelle_LRR-V	CotAD_00860	15.1802	5.39173	6.41749	4.6182	1.01278
CAMK_CDPK	CotAD_30589	31.9495	16.7416	11.1336	18.8997	2.96912
NEK	CotAD_42407	114.452	76.6021	32.2385	43.316	10.871
CAMK_CDPK	CotAD_42622	9.99638	6.3287	4.2274	3.91792	6.86638
RLK-Pelle_DLSV	CotAD_49454	5.54665	30.8899	15.0071	30.6035	0.119491
RLK-Pelle_LRR-II	CotAD_72427	77.0709	59.2284	43.9849	51.4498	28.1549
CAMK_CAMKL-CHK1	CotAD_33218	44.6506	17.2688	15.9837	30.5476	6.01093
CAMK_CDPK	CotAD_47616	57.4652	54.5793	52.2219	49.5454	17.5925
RLK-Pelle_RLCK-VIIa-2	CotAD_16095	1.31188	1.00494	3.21108	4.90852	4.55408
TKL_CTR1-DRK-2	CotAD_62031	8.05204	4.09472	3.47173	4.87008	1.4671
WNK_NRBP	CotAD_29801	241.625	495.272	347.304	407.981	96.9408
CAMK_CDPK	CotAD_72552	128.669	152.35	152.216	160.126	101
RLK-Pelle_LRR-XI-1	CotAD_66289	0.6584	3.1151	4.92	5.03049	1.4972
STE_STE11	CotAD_54610	1.36738	0.874434	0.579167	0.643186	0.697257
RLK-Pelle_LRR-XV	CotAD_67300	0.810639	0.273192	0.192194	0.816402	0.222373
RLK-Pelle_PERK-1	CotAD_30291	18.4481	16.0698	12.6564	15.2956	15.0506
RLK-Pelle_DLSV	CotAD_35523	3.15667	7.99256	6.40638	9.2566	1.61617
CK1_CK1-Pl	CotAD_22935	56.997	66.1686	55.3335	62.1052	42.35
STE_STE20-Fray	CotAD_27006	23.2231	17.2706	16.9593	15.0444	5.90872
RLK-Pelle_LRK10L-2	CotAD_08177	1.38859	0.822819	0.762339	0.457166	0.327458
CMGC_MAPK	CotAD_33928	3.98706	2.02751	2.52873	1.64283	0.760845
AGC-Pl	CotAD_57669	4.18986	6.67962	5.49397	4.53236	1.27914
TKL-Pl-5	CotAD_64526	0.16303	0.661262	5.56092	0.565224	6.42037
RLK-Pelle_CrRLK1L-1	CotAD_19597	0.240877	0.163698	0.111749	0.670146	0.52701
RLK-Pelle_LRR-XI-1	CotAD_70369	5.13599	3.53163	2.66989	3.48262	5.46893
STE_STE-Pl	CotAD_34046	21.5693	22.3922	26.5591	23.1473	16.0576
CMGC_DYRK-YAK	CotAD_60890	71.2519	85.8679	87.0511	79.0176	87.565
RLK-Pelle_DLSV	CotAD_40883	6.68115	6.40282	4.0976	5.02953	0.91464
RLK-Pelle_LRR-VII-2	CotAD_33215	142.437	58.3227	26.5452	54.6708	1.27232
RLK-Pelle_RLCK-VIIa-2	CotAD_18454	16.2432	6.84732	5.87596	10.4538	5.87936
RLK-Pelle_LRR-V	CotAD_28859	37.3754	30.2759	33.1744	33.3915	51.7236
CMGC_GSK	CotAD_23495	189.981	256.668	656.812	310.763	1411.22
RLK-Pelle_LRR-VII-1	CotAD_20164	152.362	135.874	115.745	124.606	30.7781
NEK	CotAD_60614	28.1443	31.9094	35.9874	34.5129	35.6978
RLK-Pelle_LRR-II	CotAD_12138	32.5941	30.6281	29.2317	39.1205	11.8334
RLK-Pelle_LysM	CotAD_70173	92.6931	138.142	130.411	127.765	88.2357
RLK-Pelle_RLCK-VI	CotAD_35333	6.73541	13.3403	10.9894	13.48	7.71699
RLK-Pelle_Extensin	CotAD_43665	68.8534	85.1177	142.778	91.7289	32.7792
RLK-Pelle_LRR-XI-2	CotAD_31665	0.445296	0.846173	2.24582	13.3955	0.393816
CAMK_CDPK	CotAD_75325	17.4084	5.65158	3.46489	8.29532	5.86935
CMGC_DYRK-PRP4	CotAD_54943	13.1774	12.6528	11.5478	12.3762	13.1115
RLK-Pelle_RLCK-VIIa-2	CotAD_16641	7.12616	7.68051	7.41697	8.25009	10.8772
TKL-Pl-4	CotAD_33716	13.0449	5.75871	6.8533	9.87944	7.91944
RLK-Pelle_LRR-III	CotAD_55051	5.87901	4.14821	6.34816	8.86753	97.6172
RLK-Pelle_LRR-VIII-1	CotAD_37459	23.3723	93.6194	98.9558	98.0528	7.60828
RLK-Pelle_LRR-III	CotAD_70286	24.1721	5.80932	3.62715	17.7709	4.88368
RLK-Pelle_RLCK-VIIa-1	CotAD_54482	39.2515	31.7703	31.1034	30.5451	31.0965
CAMK_CAMKL-CHK1	CotAD_10226	2.52305	2.49899	4.30001	4.0829	3.32016
TKL_CTR1-DRK-2	CotAD_46540	4.74543	16.9552	12.4414	14.9341	1.86111
RLK-Pelle_RLCK-VIIa-2	CotAD_22071	9.06034	10.7095	8.22019	12.546	11.9099
RLK-Pelle_RLCK-VI	CotAD_75746	2.93859	3.43178	2.56569	2.56437	1.49723
CAMK_CDPK	CotAD_13610	77.1545	72.9368	65.1593	69.4205	65.9381
RLK-Pelle_LRR-III	CotAD_64944	10.1428	6.95722	4.96609	12.67	0.250281
NEK	CotAD_68138	14.4003	9.6232	3.96476	9.30776	0.455174
RLK-Pelle_RLCK-IXb	CotAD_42344	0.210939	0.306716	0.24205	0.302406	2.20639
RLK-Pelle_RLCK-VIIa-1	CotAD_49622	17.7371	14.5066	15.6725	14.0346	16.6661
CMGC_CDK-CRK7-CDK9	CotAD_21272	20.4273	13.0111	18.7107	13.034	6.71363
RLK-Pelle_RLCK-VIIa-2	CotAD_60356	0.235276	1.62011	0.544083	1.22355	0.639457
RLK-Pelle_LRR-XIV	CotAD_08372	32.8883	17.8597	6.76636	17.2889	0.789716
RLK-Pelle_LRR-II	CotAD_12136	0.599315	0.780878	0.613883	0.766957	2.53741
CMGC_CDK-Pl	CotAD_29110	3.88177	0.691645	1.19629	3.587	0.705959
RLK-Pelle_L-LEC	CotAD_33413	3.13131	3.38584	5.54741	3.55419	5.55611
RLK-Pelle_LRR-XI-1	CotAD_16707	19.1741	34.9776	40.1673	40.9571	24.7233
RLK-Pelle_RLCK-VIIa-1	CotAD_72643	1.04536	0.967134	5.17168	0.87983	4.43307
RLK-Pelle_RLCK-XII-1	CotAD_39009	61.6279	78.624	68.4583	75.5329	48.6694
STE_STE20-Fray	CotAD_15648	19.4097	20.0551	20.4186	21.9177	14.1488
CK1_CK1-Pl	CotAD_32629	31.5416	31.791	27.122	33.3078	19.4587
CAMK_CDPK	CotAD_02579	21.9407	16.6013	20.2963	16.9487	22.7488
RLK-Pelle_RLCK-VIIa-1	CotAD_18326	28.2298	34.4786	28.7583	32.8144	21.7903
RLK-Pelle_DLSV	CotAD_76650	7.69843	5.99203	5.58465	3.72117	7.47285
RLK-Pelle_RLCK-IXb	CotAD_32946	1.73716	0.98064	0.767986	0.767588	1.67176
IRE1	CotAD_56438	13.2242	12.7571	11.387	10.0112	10.7169
CAMK_CAMKL-CHK1	CotAD_33724	40.957	28.1218	37.4482	36.9119	52.2131
RLK-Pelle_RKF3	CotAD_12945	4.03747	1.99579	3.04111	2.66886	1.75676
RLK-Pelle_RLCK-VIIb	CotAD_13803	1.34499	0.961645	3.11034	1.81343	29.1166
RLK-Pelle_RLCK-VIIa-2	CotAD_05478	3.34569	1.70421	2.55062	2.23064	2.00586
RLK-Pelle_RLCK-XII-1	CotAD_42360	152.792	157.047	160.591	178.152	55.6785
RLK-Pelle_LRR-Xb-2	CotAD_25896	1.4422	0.943816	0.642633	0.8564	1.05572
RLK-Pelle_LRR-IX	CotAD_33520	113.858	129.659	99.4265	106.246	66.3686
RLK-Pelle_RLCK-XII-1	CotAD_38302	2.68302	1.66271	3.52464	3.15199	3.21972
NEK	CotAD_20527	244.779	509.285	1040.98	578.654	1065.87
CMGC_DYRK-PRP4	CotAD_17836	8.80745	10.4312	13.5849	12.2063	13.2255
RLK-Pelle_CrRLK1L-1	CotAD_54361	6.28982	12.3827	21.9869	11.8453	9.29938
RLK-Pelle_L-LEC	CotAD_45517	147.239	248.155	267.047	275.367	43.6085
RLK-Pelle_LRK10L-2	CotAD_46552	5.01166	1.73437	2.85062	1.9944	2.21736
RLK-Pelle_LRR-V	CotAD_65393	15.3256	10.926	8.75186	12.0276	4.13025
RLK-Pelle_RLCK-XI	CotAD_21747	16.6213	17.1205	17.1887	15.7361	14.2056
RLK-Pelle_RLCK-II	CotAD_27929	20.2993	4.87765	4.43522	11.8496	2.51716
STE_STE11	CotAD_33183	3.5649	1.85288	3.23559	1.0432	0.610015
RLK-Pelle_LRR-XII-1	CotAD_00978	7.45862	10.641	8.06504	11.0797	10.3067
RLK-Pelle_DLSV	CotAD_19218	15.9882	12.5115	13.6484	17.33	16.4098
STE_STE7	CotAD_00381	23.8062	10.7126	6.54159	12.2129	7.83927
RLK-Pelle_PERK-1	CotAD_09325	17.6618	19.7375	6.08545	12.0453	0.975491
CMGC_CLK	CotAD_65705	37.6678	32.2883	30.4583	37.7731	23.772
RLK-Pelle_L-LEC	CotAD_62229	5.97902	19.4212	31.2153	28.5153	3.14778
RLK-Pelle_LRR-Xb-1	CotAD_39293	33.7224	61.259	31.3507	56.6205	1.93639
RLK-Pelle_L-LEC	CotAD_31857	0.17975	0.417411	0.139269	0.556788	0.226406
CAMK_CAMKL-CHK1	CotAD_10463	665.022	630.679	592.489	823.571	169.569
AGC_RSK-2	CotAD_74523	26.1711	60.7651	41.8476	55.4767	5.39111
ULK_Fused	CotAD_68878	2.99127	3.05005	2.80971	3.98703	1.49438
STE_STE20-Pl	CotAD_44719	49.4974	23.3044	20.1354	27.5423	12.2458
TKL-Pl-4	CotAD_12913	6.03463	14.5786	17.4211	15.0269	13.8692
CMGC_SRPK	CotAD_23125	150.337	163.321	184.924	163.941	202.34
STE_STE-Pl	CotAD_58096	9.97553	5.19924	3.18103	4.7209	2.06666
PEK_GCN2	CotAD_62635	4.4968	4.85741	5.0194	5.08898	26.3781
TKL-Pl-6	CotAD_61424	23.6695	21.7978	18.8432	22.5397	20.2529
RLK-Pelle_LRR-VIII-1	CotAD_62571	13.1046	9.43371	9.68404	9.53599	7.2357
RLK-Pelle_RLCK-XII-2	CotAD_23997	5.10703	5.75781	2.78538	3.89751	0.35561
CAMK_CAMKL-CHK1	CotAD_10936	6.25368	2.59985	5.1839	8.41948	4.82177
CK1_CK1	CotAD_70399	77.1306	89.3299	79.7067	82.0826	56.3874
TKL_CTR1-DRK-2	CotAD_58106	11.8971	11.0827	9.00553	9.54308	8.31755
CMGC_GSK	CotAD_14964	86.249	71.6716	73.457	75.293	63.0728
RLK-Pelle_L-LEC	CotAD_38452	0.575953	0.353446	1.55068	0.404315	36.2621
RLK-Pelle_Extensin	CotAD_33752	30.3132	20.2199	18.8032	22.1289	11.5042
RLK-Pelle_LRR-III	CotAD_03665	13.3043	1.5088	1.13967	2.20696	2.72566
RLK-Pelle_LRR-III	CotAD_55539	0.985755	0.171719	0.234448	0.937306	0.102892
RLK-Pelle_CrRLK1L-1	CotAD_54358	0.231003	0.632589	0.678127	0.406665	0.389599
STE_STE11	CotAD_01628	2.30651	0.446166	1.07666	0.807074	7.28696
RLK-Pelle_RLCK-X	CotAD_66805	29.5031	21.1463	10.0334	22.3127	1.0632
RLK-Pelle_LRR-III	CotAD_31330	6.4617	2.67704	0.854751	1.42385	2.46355
AGC_PDK1	CotAD_19462	42.6803	50.2856	45.2555	48.4962	31.5958
RLK-Pelle_DLSV	CotAD_56917	0.880998	1.75412	0.766934	1.1498	0.596199
RLK-Pelle_RLCK-VIIa-2	CotAD_53266	0.59359	1.10628	0.272042	0.271901	0.221125
CAMK_CAMKL-LKB	CotAD_19137	133.544	168.827	159.882	172.557	115.976
CK1_CK1	CotAD_08826	13.3689	16.818	9.1309	14.2518	20.1053
RLK-Pelle_LRR-XI-1	CotAD_20689	3.01734	5.17267	14.0266	8.48383	64.0971
RLK-Pelle_DLSV	CotAD_27319	1.67078	1.4278	1.25172	1.99035	0.5603
CAMK_OST1L	CotAD_27990	34.0954	24.7784	27.9669	23.5114	12.0334
RLK-Pelle_RLCK-IV	CotAD_04217	20.8129	18.1239	18.244	17.7597	15.4118
RLK-Pelle_SD-2b	CotAD_37570	1.45731	2.56978	1.93705	3.42956	1.19728
RLK-Pelle_RLCK-VI	CotAD_64267	0.890719	1.09579	2.45037	1.3715	2.52611
RLK-Pelle_LRR-Xb-1	CotAD_72117	0.35488	0.189792	0.246201	0.492147	0.0929009
TKL-Pl-4	CotAD_46064	11.3513	5.1114	8.63338	8.45459	12.3712
RLK-Pelle_SD-2b	CotAD_03678	0.418524	0.444934	0.0480981	0.288439	0.528648
CMGC_CLK	CotAD_41074	23.7865	24.4964	17.7568	23.0835	4.35974
RLK-Pelle_LRR-XI-1	CotAD_14975	1.3044	0.50187	0.787624	2.36165	6.47767
TKL_CTR1-DRK-2	CotAD_72647	21.1421	18.8357	19.4434	18.5806	10.5857
RLK-Pelle_RLCK-XIII	CotAD_15332	4.72476	80.0289	57.8319	65.0784	0.166694
CAMK_CDPK	CotAD_33172	1.73513	1.72349	1.6904	2.44982	0.389187
RLK-Pelle_LRR-XIIIb	CotAD_53851	4.77367	2.23525	1.80875	3.19026	2.70554
CK1_CK1	CotAD_20772	2.33398	1.33904	0.407468	1.22177	0.60418
RLK-Pelle_LRR-II	CotAD_33376	0.42735	0.209758	0.304438	0.608561	0.213558
CK1_CK1-Pl	CotAD_41130	41.0902	21.7635	21.8428	25.525	27.1338
RLK-Pelle_RLCK-XII-1	CotAD_03511	1.27174	1.63066	0.946352	2.55383	0.34421
RLK-Pelle_DLSV	CotAD_24716	2.45004	2.8142	3.13845	3.04319	0.728221
CAMK_CAMKL-CHK1	CotAD_54727	3.33611	14.7876	13.6474	14.3805	0.366486
RLK-Pelle_LRR-VII-3	CotAD_33907	0.731805	0.230558	0.0851371	0.595651	0.138405
RLK-Pelle_LRR-I-1	CotAD_57195	10.5451	17.5772	15.8517	21.0414	21.8455
RLK-Pelle_LRR-IX	CotAD_27211	8.29848	37.2953	68.539	38.0237	98.329
Group-Pl-4	CotAD_15261	7.75598	6.59442	8.11992	9.90392	7.44033
CAMK_CDPK	CotAD_35007	57.2888	70.1622	80.2902	74.4321	93.8504
CMGC_CDK-CRK7-CDK9	CotAD_06098	37.8704	26.4076	15.8389	26.3624	4.12831
RLK-Pelle_LRR-VIII-1	CotAD_22235	24.8695	35.9639	29.937	34.4875	4.83901
RLK-Pelle_RLCK-VIII	CotAD_31611	6.52738	6.86867	8.69192	8.04863	3.76469
RLK-Pelle_WAK	CotAD_02305	0.169182	0.656035	0.391238	0.391035	0.630203
RLK-Pelle_DLSV	CotAD_47801	18.8185	10.4878	11.3587	10.7899	8.81324
CAMK_CDPK	CotAD_19789	0.56325	0.205427	0.502749	0.401991	0.394108
RLK-Pelle_RLCK-V	CotAD_05973	33.7152	39.2968	36.9667	30.5546	257.323
RLK-Pelle_LRR-VI-2	CotAD_30002	11.3649	29.6547	26.8836	26.1588	42.4739
RLK-Pelle_RKF3	CotAD_37722	0.63249	0.169649	0.733571	0.439915	0.705547
RLK-Pelle_CrRLK1L-1	CotAD_05178	1.66027	1.97442	0.740558	2.09716	0.551533
RLK-Pelle_LysM	CotAD_03750	0.828038	1.28384	2.07186	1.07374	34.175
NEK	CotAD_64477	12.7071	7.74773	6.17227	6.21444	5.34338
TKL_CTR1-DRK-1	CotAD_51697	96.2707	81.3594	77.1403	76.1497	69.0936
RLK-Pelle_CrRLK1L-1	CotAD_38798	92.1252	71.4714	44.6925	59.5778	3.97438
TKL_CTR1-DRK-2	CotAD_07997	64.7375	32.1049	23.9513	39.2747	13.998
AGC_RSK-2	CotAD_00531	0.209077	0.224317	0.581977	0.0969459	0.191533
RLK-Pelle_LRR-IV	CotAD_21762	99.0151	10.9157	2.32912	11.2758	1.07391
RLK-Pelle_RLCK-VIII	CotAD_25783	33.1115	38.0263	40.5977	40.7055	43.6161
RLK-Pelle_CrRLK1L-1	CotAD_58176	3.00629	2.40803	3.60736	3.24494	4.46179
RLK-Pelle_DLSV	CotAD_73474	34.461	26.9969	27.7409	42.7241	24.078
CMGC_MAPK	CotAD_66205	13.2723	5.60134	3.61251	8.91136	13.5781
RLK-Pelle_PERK-2	CotAD_68235	22.8274	3.50809	5.40356	7.17906	3.49045
RLK-Pelle_LRR-XI-1	CotAD_05855	0.58049	2.42765	7.8263	2.24728	11.0879
CAMK_CDPK	CotAD_53506	13.1158	16.74	11.9332	11.7732	7.84161
RLK-Pelle_LRR-XI-2	CotAD_20833	6.72105	6.37255	5.57962	10.6788	4.42
RLK-Pelle_LRR-XI-1	CotAD_02249	0.828891	0.327818	0.409855	1.77512	0.235034
CMGC_GSK	CotAD_53331	117.478	150.206	131.046	137.721	144
RLK-Pelle_RLCK-V	CotAD_17030	23.7084	21.3265	15.6816	16.0629	29.7159
NAK	CotAD_31030	115.832	88.4247	58.7909	64.4208	41.9778
RLK-Pelle_DLSV	CotAD_52283	0.438636	0.836989	0.289185	1.15614	0.0769188
CAMK_CAMKL-CHK1	CotAD_76152	0.717331	126.212	135.3	143.623	45.5023
RLK-Pelle_RLCK-VI	CotAD_63846	2.68971	2.01694	1.96581	3.53662	1.00688
Aur	CotAD_58182	19.7991	13.4798	11.0707	14.0683	3.97192
CMGC_DYRK-PRP4	CotAD_30991	31.8211	30.0804	29.3954	27.8785	17.8071
CK1_CK1-Pl	CotAD_48667	50.7505	57.3134	52.5551	58.7877	56.7251
TKL-Pl-1	CotAD_27293	16.4133	13.9153	12.2603	14.0085	12.2245
RLK-Pelle_URK-1	CotAD_04331	0.719311	0.245519	1.24598	1.66045	3.0371
RLK-Pelle_RLCK-VIIa-1	CotAD_17331	10.1685	10.4933	8.73622	7.61701	17.6474
RLK-Pelle_RLCK-VIIa-1	CotAD_00824	121.332	55.5613	36.1008	29.6089	1.30309
RLK-Pelle_LRR-XI-1	CotAD_39964	0.0664846	0.75281	2.3455	0.789924	0.105098
CMGC_CDK-CDK7	CotAD_60632	23.8696	16.7054	10.8186	12.052	8.85267
RLK-Pelle_LRR-XII-1	CotAD_06159	0.0815862	0.140337	0.0958011	0.0957515	0.122309
RLK-Pelle_CrRLK1L-1	CotAD_19604	1.58928	0.562414	0.641308	0.320488	1.34325
RLK-Pelle_SD-2b	CotAD_28570	0.422203	0.828702	0.941796	0.832696	0.472436
RLK-Pelle_LRR-IX	CotAD_53070	129.631	116.591	72.8386	93.0093	27.2376
RLK-Pelle_CrRLK1L-1	CotAD_01581	26.5911	29.1383	21.8386	25.7959	14.8725
CK1_CK1-Pl	CotAD_65468	9.84236	7.8109	5.6815	9.55334	2.92556
RLK-Pelle_RLCK-IV	CotAD_68856	19.8999	18.7595	15.4884	19.7541	13.2104
RLK-Pelle_Extensin	CotAD_70374	66.2301	69.4697	48.8251	59.0343	41.3862
TKL-Pl-2	CotAD_72203	8.73292	6.68214	5.96035	8.91535	6.85659
RLK-Pelle_LRR-VI-1	CotAD_67756	6.13235	20.2231	39.8028	18.4618	3.46117
ULK_ULK4	CotAD_43118	0.582441	0.550655	0.153597	0.422173	0.0612818
CMGC_CDK-CRK7-CDK9	CotAD_41125	3.07063	2.46828	1.77597	1.72707	0.314851
RLK-Pelle_DLSV	CotAD_08991	0.791057	0.326253	0.699477	0.838938	0.267917
CK1_CK1	CotAD_61768	43.374	42.5246	34.7081	33.249	12.791
RLK-Pelle_LysM	CotAD_34193	21.0552	26.8383	48.7322	27.7869	58.9116
AGC_RSK-2	CotAD_70826	4.54383	13.4447	12.2374	9.36442	3.65584
RLK-Pelle_LRR-VI-2	CotAD_17389	226.431	284.316	210.636	286.589	149.769
RLK-Pelle_DLSV	CotAD_49442	0.910313	2.26726	3.47492	5.01041	0.367606
RLK-Pelle_LRR-XI-1	CotAD_22778	1.04458	0.191099	0.314025	0.807074	0.212678
Group-Pl-3	CotAD_39073	14.9713	7.96868	6.12307	9.77853	4.53599
RLK-Pelle_DLSV	CotAD_03568	2.39951	1.16494	0.615503	1.10733	0.482496
NEK	CotAD_51281	4.2935	3.80041	41.9131	8.33242	69.0724
RLK-Pelle_LRR-IV	CotAD_28062	1.67924	0.61965	1.36219	3.81217	0.395362
STE_STE11	CotAD_58332	26.0072	23.8205	23.817	30.4895	16.6498
RLK-Pelle_LRR-II	CotAD_50934	17.5412	16.0646	18.3315	13.0657	29.4993
CAMK_CDPK	CotAD_33393	6.61523	22.6456	18.9648	17.7981	14.4959
NAK	CotAD_68448	45.7324	34.8054	30.8787	31.9409	19.8464
CMGC_CK2	CotAD_73334	41.4932	32.3764	32.7347	36.8482	33.6734
RLK-Pelle_LRR-V	CotAD_52484	641.847	812.509	628.035	707.344	276.239
RLK-Pelle_CrRLK1L-1	CotAD_19595	0.580396	0.14953	0.112422	0.674183	0.215302
SCY1_SCYL2	CotAD_04134	0.614472	0.550913	0.944914	0.236106	0.454739
TKL-Pl-6	CotAD_38892	1.70358	2.38059	2.571	1.88443	0.521981
RLK-Pelle_SD-2b	CotAD_70878	0.232022	0.583797	0.497145	0.496887	0.599349
RLK-Pelle_PERK-2	CotAD_49956	30.0585	17.075	29.4953	17.8223	29.8523
RLK-Pelle_RLCK-VIIa-2	CotAD_04639	0.600742	0.20531	1.1577	2.89274	0.61388
RLK-Pelle_LysM	CotAD_35107	1.21521	2.04528	2.49938	0.624522	0.533903
RLK-Pelle_LRR-XI-1	CotAD_46914	1.50146	0.579109	0.381377	0.931772	1.21397
RLK-Pelle_CrRLK1L-1	CotAD_05184	0.936066	0.432969	0.246853	0.740174	0.243723
STE_STE11	CotAD_69876	25.2406	25.1743	25.7129	27.8816	13.8937
CMGC_CDK-PITSLRE	CotAD_13842	36.7403	45.5353	41.2694	42.2495	29.0799
RLK-Pelle_PERK-1	CotAD_23802	72.7259	88.9263	173.157	89.5199	290.786
AGC_RSK-2	CotAD_65162	0.537847	0.64867	0.356146	0.800914	0.248064
AGC_RSK-2	CotAD_33403	0.486958	0.66942	0.294354	0.245168	0.235367
RLK-Pelle_LRR-III	CotAD_01701	0.663616	0.112734	0.362722	0.271901	0.179062
TKL-Pl-4	CotAD_59536	14.0032	7.29432	4.55701	9.97686	0.682459
CAMK_CDPK	CotAD_03925	105.933	135.79	143.606	162.151	26.2128
AGC_NDR	CotAD_46946	40.8293	26.6662	42.0661	43.1485	31.1856
CMGC_CDK-CDK8	CotAD_19834	10.1529	8.21289	8.05068	9.79153	6.68814
RLK-Pelle_LRR-I-2	CotAD_06049	41.6259	22.7732	16.8868	21.8549	12.7864
RLK-Pelle_DLSV	CotAD_52196	0.182543	0.780588	0.375872	0.657436	0.0913784
RLK-Pelle_DLSV	CotAD_25702	4.47501	3.32711	3.39111	7.92672	1.37636
RLK-Pelle_RKF3	CotAD_31741	1.6796	1.91899	2.01286	3.37697	0.649602
RLK-Pelle_WAK_LRK10L-1	CotAD_39393	2.44479	7.49074	14.2494	10.5666	2.44473
RLK-Pelle_PERK-1	CotAD_45543	4.69756	4.74522	4.48756	3.24793	9.80673
RLK-Pelle_DLSV	CotAD_01545	0.780708	0.625975	1.16638	0.986424	0.780331
ULK_ULK4	CotAD_34663	0.792569	0.159395	0.351084	1.16967	0.289858
RLK-Pelle_CrRLK1L-1	CotAD_39207	0.97122	0.348358	0.280211	0.560132	0.224986
RLK-Pelle_PERK-2	CotAD_21902	7.19827	3.40628	3.03174	4.37691	2.74287
CAMK_CAMKL-CHK1	CotAD_00165	6.15027	1.42804	2.05196	5.61299	1.6287
TKL_CTR1-DRK-2	CotAD_39355	6.75929	3.16393	3.18382	3.91651	0.578109
AGC_NDR	CotAD_31351	9.19122	7.54223	47.7324	9.11085	98.9885
CMGC_MAPK	CotAD_24762	5.12469	2.737	3.52854	4.15368	1.67517
RLK-Pelle_SD-2b	CotAD_15547	5.96987	5.95025	5.34351	6.60414	26.1055
RLK-Pelle_LRR-II	CotAD_23438	6.20381	2.03307	2.24582	3.76523	1.29799
RLK-Pelle_CrRLK1L-1	CotAD_65827	98.6131	72.5469	90.6024	100.197	268.772
RLK-Pelle_L-LEC	CotAD_18350	29.1122	33.6133	37.3374	39.7793	48.2526
CAMK_CDPK	CotAD_25340	13.4309	7.12967	10.8695	12.1174	6.53252
RLK-Pelle_WAK_LRK10L-1	CotAD_03142	37.0837	13.4494	13.2599	13.3933	1.87554
RLK-Pelle_LRR-XI-1	CotAD_13381	3.63412	22.711	14.5001	16.4937	3.50861
CAMK_CAMKL-CHK1	CotAD_74620	1.01808	1.92134	2.23179	1.16843	0.615855
CAMK_CDPK	CotAD_74347	223.632	202.405	259.548	227.948	469.646
TKL-Pl-3	CotAD_33867	21.6497	18.7043	19.9345	20.4894	17.7604
RLK-Pelle_RLCK-VIIa-1	CotAD_04614	6.28604	5.89633	7.66477	8.88209	4.6803
RLK-Pelle_RLCK-XVI	CotAD_30041	371.693	398.04	191.158	400.482	4.73478
RLK-Pelle_RLCK-VI	CotAD_64733	63.4977	5.17152	2.2026	4.30286	0.593094
RLK-Pelle_LRR-II	CotAD_75033	53.2376	59.5753	55.031	56.104	50.2606
RLK-Pelle_CrRLK1L-1	CotAD_39420	16.7212	12.497	6.84427	12.5413	2.43585
RLK-Pelle_LRR-XI-1	CotAD_36059	8.43509	15.0714	11.3999	10.9017	4.63776
RLK-Pelle_DLSV	CotAD_55119	0.212265	0.139762	0.241736	0.241611	0.154313
CAMK_CDPK	CotAD_48046	6.64578	7.45438	6.18234	5.89174	4.5781
RLK-Pelle_PERK-2	CotAD_06651	9.67438	0.731379	2.83577	4.65635	1.54867
RLK-Pelle_SD-2b	CotAD_66339	3.57049	3.88599	4.98393	4.65848	5.52095
RLK-Pelle_LRR-V	CotAD_45404	9.8123	7.89843	7.33612	6.94641	3.71624
RLK-Pelle_LRR-Xb-1	CotAD_00975	5.51603	7.05648	4.29605	6.65543	3.72398
RLK-Pelle_LRR-III	CotAD_74134	174.003	42.1726	20.4116	51.6068	4.17857
RLK-Pelle_RLCK-VI	CotAD_53175	53.7602	52.0079	59.3269	78.4859	24.989
RLK-Pelle_CrRLK1L-1	CotAD_27959	25.1052	4.53692	3.58886	9.38949	1.58459
RLK-Pelle_RLCK-XII-1	CotAD_58349	59.9163	77.1945	73.9457	71.2068	23.9674
RLK-Pelle_RKF3	CotAD_36392	1.17344	0.928298	0.752502	1.57944	0.569927
TKL_CTR1-DRK-2	CotAD_60248	0.424024	0.156329	0.860191	0.573164	3.101
RLK-Pelle_RLCK-IXb	CotAD_00969	0.968624	0.274842	0.375242	0.750096	0.121634
CAMK_CAMKL-CHK1	CotAD_64770	0.844861	2.6662	1.63344	2.14278	1.47877
RLK-Pelle_LRR-XIV	CotAD_69381	8.24974	3.28761	1.9677	3.62283	0.832553
RLK-Pelle_LRR-Xb-1	CotAD_69129	12.4561	9.91404	14.8737	13.2142	12.1849
RLK-Pelle_LRR-I-2	CotAD_47309	27.2976	11.0144	5.19593	12.5503	1.29879
TKL_CTR1-DRK-2	CotAD_00270	17.1797	9.53928	10.2579	11.7618	14.7177
CAMK_CDPK	CotAD_13386	0.777763	1.16478	2.7921	2.07049	6.77757
RLK-Pelle_LRR-XI-1	CotAD_00150	0.199226	0.220916	0.154359	0.0771397	0.0541403
TKL-Pl-5	CotAD_72464	130.258	151.404	122.342	127.472	40.2024
TKL-Pl-4	CotAD_54349	0.563366	1.62425	0.501668	1.70479	0.650448
RLK-Pelle_RLCK-VIII	CotAD_05974	2.8174	1.08929	0.24049	2.40366	0.673608
RLK-Pelle_DLSV	CotAD_67654	8.24299	10.4385	6.88079	6.62562	3.10114
RLK-Pelle_L-LEC	CotAD_18045	0.884358	2.56806	0.831777	1.43596	0.144814
RLK-Pelle_DLSV	CotAD_73761	0.503841	0.142702	0.490637	1.51573	0.225697
RLK-Pelle_CR4L	CotAD_34129	24.3383	29.1625	96.1732	32.7477	29.5064
RLK-Pelle_LRR-III	CotAD_21656	8.99726	5.85952	21.2128	7.02391	211.729
CAMK_CDPK	CotAD_34786	15.8806	12.1821	12.6771	15.6011	19.7481
RLK-Pelle_LRR-III	CotAD_62511	9.63155	1.43168	2.31293	5.28396	1.58054
RLK-Pelle_LysM	CotAD_57362	6.41929	0.265686	0.454433	0.454198	0.477687
RLK-Pelle_DLSV	CotAD_72338	3.11517	4.94033	6.30015	5.55941	0.164737
RLK-Pelle_LRR-XI-1	CotAD_28916	1.35981	0.983106	0.608342	1.40314	0.19198
CMGC_MAPK	CotAD_44066	23.3914	22.7693	16.362	18.2225	7.64032
RLK-Pelle_DLSV	CotAD_40766	11.3459	10.5784	9.10734	8.46384	7.47358
RLK-Pelle_CrRLK1L-1	CotAD_32105	0.427736	0.211382	0.348173	0.753983	0.240783
RLK-Pelle_RLCK-V	CotAD_35157	68.5321	67.4242	43.2364	62.0071	20.4156
STE_STE7	CotAD_47962	154.396	177.315	215.57	194.791	188.146
RLK-Pelle_RLCK-VIII	CotAD_47992	69.7595	91.3899	90.7326	99.9603	115.925
RLK-Pelle_RLCK-XII-1	CotAD_18490	3.55162	2.76776	1.9121	3.72666	0.75935
CK1_CK1-Pl	CotAD_47584	47.1012	55.4953	52.5775	54.5891	46.9675
CK1_CK1	CotAD_31501	48.1464	43.893	44.5888	47.0658	24.4932
CAMK_AMPK	CotAD_57320	34.8993	32.8172	32.9168	34.4664	46.6616
CMGC_MAPK	CotAD_56645	5.42903	2.3585	0.971982	1.94296	14.3273
RLK-Pelle_SD-2b	CotAD_05916	0.341044	0.359678	0.224844	0.393273	0.357393
RLK-Pelle_RLCK-V	CotAD_35279	38.9551	77.0126	89.1133	63.5079	61.2395
RLK-Pelle_LRR-XV	CotAD_05471	3.8263	3.75853	4.12986	4.25033	3.93066
CMGC_CDK-CCRK	CotAD_26057	53.524	57.1204	44.8909	47.0228	29.6548
TKL-Pl-4	CotAD_44744	9.88634	10.2527	9.54581	9.4216	4.92907
TKL_Gdt	CotAD_62962	8.84147	12.3466	17.122	13.6724	77.2608
CAMK_CDPK	CotAD_00839	5.03684	3.50089	3.71216	3.28862	1.56293
CAMK_CAMKL-CHK1	CotAD_14595	85.4721	81.5363	74.9999	85.6107	55.939
RLK-Pelle_LysM	CotAD_03749	1.30323	1.38572	1.17742	2.20651	0.179449
RLK-Pelle_DLSV	CotAD_21249	1.15313	1.16859	4.11058	1.64338	5.82107
RLK-Pelle_RLCK-VI	CotAD_41881	14.5765	43.0809	52.415	70.3302	4.11457
RLK-Pelle_RLCK-VIIa-1	CotAD_22112	38.8723	52.0202	52.244	47.3596	52.4652
CMGC_MAPK	CotAD_27603	13.5884	9.67242	10.3763	10.1405	19.1439
RLK-Pelle_RLCK-VIIa-2	CotAD_14641	155.034	112.819	111.929	113.95	56.2734
RLK-Pelle_LRR-III	CotAD_62520	8.99398	1.16274	1.22967	1.8797	0.421316
CMGC_RCK	CotAD_69205	16.3592	15.7249	10.5383	17.5889	5.64798
RLK-Pelle_LRR-XI-1	CotAD_52911	2.26388	1.1645	2.61387	5.12645	0.752928
RLK-Pelle_LRR-III	CotAD_57664	213.344	358.704	475.971	365.56	323.065
RLK-Pelle_RLCK-IXb	CotAD_22785	7.05766	0.832824	0.225933	1.58071	0.534436
CMGC_RCK	CotAD_25043	101.563	111.01	76.692	100.071	26.6935
CMGC_CDK-CRK7-CDK9	CotAD_19973	41.6057	30.6199	24.2028	28.6784	19.5668
RLK-Pelle_SD-2b	CotAD_05914	0.0835624	0.290277	0.128173	0.128107	0.247375
RLK-Pelle_CrRLK1L-1	CotAD_65242	1.91833	0.74805	0.807382	0.922244	0.320205
CMGC_CDK-CRK7-CDK9	CotAD_23487	0.548041	0.409826	0.242996	0.364304	0.236299
STE_STE-Pl	CotAD_08989	11.5982	13.857	10.7742	10.7357	10.0107
WNK_NRBP	CotAD_45241	26.311	8.92102	6.85097	9.24403	2.72598
RLK-Pelle_CrRLK1L-1	CotAD_71969	3.23651	3.73713	4.7922	6.55146	1.47035
RLK-Pelle_RLCK-XI	CotAD_72112	13.7625	8.23477	11.6818	7.49555	2.48471
CMGC_CK2	CotAD_37013	55.0601	51.0534	47.8157	46.399	41.4784
RLK-Pelle_DLSV	CotAD_35519	0.496241	0.888186	1.79997	1.94296	0.413658
RLK-Pelle_RLCK-XII-1	CotAD_39876	4.01145	3.68357	2.95769	3.81439	1.18346
RLK-Pelle_DLSV	CotAD_07131	1.62254	1.41093	1.13156	3.91491	0.706661
CMGC_MAPK	CotAD_03766	161.103	93.3408	42.2299	78.982	20.5979
RLK-Pelle_LRR-VI-2	CotAD_20247	47.9381	39.1937	20.9099	26.2544	17.0612
CAMK_CAMKL-CHK1	CotAD_16416	14.2809	15.1013	7.35391	20.4839	4.44938
TKL-Pl-5	CotAD_14574	3.22506	3.80732	6.27224	8.84529	10.4585
RLK-Pelle_RLCK-XII-1	CotAD_67438	4.39873	1.18579	0.782476	1.95518	6.56371
RLK-Pelle_L-LEC	CotAD_14280	0.127526	0.553359	0.379997	0.7174	1.07553
AGC_RSK-2	CotAD_14233	1.16941	0.373983	0.713381	1.28342	0.136621
CAMK_CDPK	CotAD_28390	36.7612	46.0937	40.9182	47.3899	16.5349
RLK-Pelle_RLCK-IV	CotAD_68381	0.777186	1.09331	1.59907	12.5039	0.784595
CAMK_CDPK	CotAD_48097	49.5784	61.8947	53.0787	70.9602	6.61313
RLK-Pelle_RLCK-VIIb	CotAD_51637	0.223216	0.232416	0.393161	0.261972	3.16585
RLK-Pelle_LRR-Xa	CotAD_05438	36.2925	39.2697	35.1068	31.8568	42.3044
RLK-Pelle_L-LEC	CotAD_25961	1.81388	1.09898	3.19249	4.70228	3.28639
CMGC_DYRK-PRP4	CotAD_26468	15.4888	12.6135	12.1044	12.3299	11.5829
RLK-Pelle_RLCK-VI	CotAD_05320	20.7723	13.7544	10.2782	16.6179	2.70025
CK1_CK1-Pl	CotAD_40384	36.8233	32.1317	25.0038	30.2264	19.8116
TKL-Pl-5	CotAD_75512	157.532	193.426	171.45	176.94	53.599
AGC_PDK1	CotAD_05560	38.094	54.2836	45.1622	41.6881	19.0821
RLK-Pelle_RLCK-VIIa-2	CotAD_66477	2.45287	0.641003	0.454065	2.04223	0.243801
RLK-Pelle_LRR-Xb-1	CotAD_57105	1.55578	0.361227	0.870432	1.10198	0.42789
RLK-Pelle_RLCK-XV	CotAD_49168	160.087	265.595	421.777	258.727	791.627
RLK-Pelle_LRR-VI-1	CotAD_74948	2.65135	5.93848	4.10719	9.17225	0.397289
TKL_CTR1-DRK-2	CotAD_72051	7.45303	22.7311	22.8342	29.3733	41.9893
RLK-Pelle_CR4L	CotAD_26628	30.8447	49.4409	16.299	52.263	0.232078
RLK-Pelle_LRR-XI-1	CotAD_76325	4.58906	0.220808	0.184044	0.275923	0.246588
SCY1_SCYL2	CotAD_31182	3.55972	4.5663	5.19111	5.83698	17.584
TKL-Pl-6	CotAD_44797	5.48802	4.80634	4.42263	4.74643	3.98806
RLK-Pelle_LRR-XIV	CotAD_09151	4.40228	1.18226	1.8866	0.611554	1.45077
ULK_Fused	CotAD_08099	4.49869	2.70776	2.5669	3.01628	0.711537
AGC_RSK-2	CotAD_59977	1.25802	3.18963	6.97017	6.18001	3.21176
RLK-Pelle_LRR-VII-3	CotAD_02312	0.381163	0.116003	0.186621	0.326417	0.232039
RLK-Pelle_LRR-III	CotAD_05288	486.264	161.457	76.0052	147.893	36.1379
RLK-Pelle_LRR-Xa	CotAD_10850	26.1852	30.0317	25.1336	27.3017	17.6431
RLK-Pelle_LRR-III	CotAD_33544	5.16869	6.11457	6.37172	11.1094	0.99728
RLK-Pelle_RLCK-VI	CotAD_18106	0.479985	1.8314	6.85216	1.61144	51.6182
RLK-Pelle_LRR-XI-1	CotAD_20003	76.3808	140.845	111.528	136.537	12.286
RLK-Pelle_RLCK-VIIa-2	CotAD_51490	9.46233	5.40147	5.21735	6.61859	0.343589
CMGC_CDK-CRK7-CDK9	CotAD_06281	2.44911	1.53715	0.478514	0.797111	0.274692
TKL-Pl-4	CotAD_06404	43.9406	44.5888	36.833	43.9313	13.8147
TKL-Pl-4	CotAD_18671	12.2139	3.19216	1.61576	4.84478	0.433776
CK1_CK1	CotAD_44988	14.1529	18.5043	23.718	24.4861	44.2853
RLK-Pelle_RLCK-VIIa-2	CotAD_40205	50.2089	111.459	53.533	97.1574	9.13567
CMGC_MAPK	CotAD_67488	83.4668	57.6623	61.5328	64.9657	68.6536
CMGC_CDK-CDK7	CotAD_03147	31.9512	20.3325	16.7389	19.9339	11.4257
CAMK_CAMKL-CHK1	CotAD_12447	46.8699	37.2238	14.8112	26.752	18.9496
CMGC_CLK	CotAD_19050	330.08	296.723	217.151	295.795	77.1883
RLK-Pelle_LRR-XI-2	CotAD_01890	3.17373	6.58	5.83189	7.06751	3.57724
RLK-Pelle_LRR-II	CotAD_75189	0.266059	0.1576	0.622068	0.710567	0.172836
RLK-Pelle_WAK_LRK10L-1	CotAD_72667	0.483689	0.301238	0.566203	1.47137	0.325296
SCY1_SCYL2	CotAD_06312	6.95893	8.63028	6.15806	6.78079	18.9613
AGC_RSK-2	CotAD_40462	10.7508	42.571	33.4745	42.1352	0.185194
RLK-Pelle_LRR-XI-1	CotAD_33226	0.396765	0.513384	0.167523	1.33949	0.234198
TKL-Pl-4	CotAD_10117	8.84648	2.61046	1.67052	2.38522	0.470906
CMGC_MAPK	CotAD_64049	18.4621	2.59317	1.89142	3.02471	0.300153
RLK-Pelle_LRR-IX	CotAD_36318	10.8518	17.13	11.3818	12.8619	0.275355
RLK-Pelle_LRR-XI-1	CotAD_08450	2.27661	1.9562	3.56024	3.50529	2.02652
AGC_RSK-2	CotAD_52077	42.1148	54.0116	55.2593	57.8254	29.0809
AGC_RSK-2	CotAD_71439	51.2893	57.9431	61.6959	65.494	30.4844
RLK-Pelle_LRR-Xb-1	CotAD_18195	9.41531	1.71632	1.05621	2.36613	0.213587
CMGC_CDK-CRK7-CDK9	CotAD_17308	13.5376	0.961342	0.700528	1.12026	0.223596
CMGC_CDK-CDK8	CotAD_34429	5.51636	10.4728	12.3759	10.1116	19.8343
RLK-Pelle_DLSV	CotAD_00182	12.7325	9.01551	8.04606	8.522	2.69539
RLK-Pelle_RLCK-VIIa-1	CotAD_52393	69.1955	42.5101	31.4651	47.2636	30.5776
CAMK_CDPK	CotAD_42895	13.1845	14.8586	13.3525	9.65591	6.58263
TKL-Pl-5	CotAD_13204	112.455	89.0306	81.7555	73.3239	76.3757
RLK-Pelle_RLCK-VIIa-2	CotAD_51526	0.698818	0.554516	0.378541	1.13503	1.5225
CAMK_CAMKL-CHK1	CotAD_20216	102.173	77.2421	66.0376	76.5468	50.177
RLK-Pelle_LRR-II	CotAD_61411	14.4137	4.96228	3.87501	10.6895	0.484395
CMGC_MAPK	CotAD_26141	11.9245	8.00985	5.74338	7.54903	14.1983
RLK-Pelle_LRR-III	CotAD_27412	105.295	118.109	151.204	126.074	80.8468
RLK-Pelle_CrRLK1L-1	CotAD_44249	107.801	61.3781	52.736	57.5814	14.0284
Group-Pl-4	CotAD_33700	0.164693	0.194527	0.952146	0.475826	0.346317
RLK-Pelle_DLSV	CotAD_02822	11.8844	14.422	8.60253	10.4571	1.95309
RLK-Pelle_WAK_LRK10L-1	CotAD_52312	17.1617	43.9845	26.9499	44.0967	3.97072
RLK-Pelle_RLCK-V	CotAD_17313	11.7945	9.45191	6.92137	7.51561	4.18547
STE_STE11	CotAD_56833	3.42285	1.11853	1.28803	2.00256	0.482473
RLK-Pelle_LRR-XIIIb	CotAD_41227	1.32412	0.39252	0.376251	1.3162	0.0914705
WNK_NRBP	CotAD_11579	14.6956	3.23964	5.20506	6.02713	6.30403
CAMK_CAMK1-DCAMKL	CotAD_74484	0.305048	0.338274	0.358197	0.537017	0.171497
RLK-Pelle_LRR-I-1	CotAD_52119	11.8448	11.9057	6.62202	12.0839	2.77516
STE_STE7	CotAD_24455	24.2214	22.3577	18.4586	23.9692	5.93243
RLK-Pelle_LRR-XII-1	CotAD_76453	23.035	21.1779	12.3687	17.6147	3.22156
CMGC_CDK-CRK7-CDK9	CotAD_34259	0.429501	0.295078	0.13311	1.33041	0.239619
CK1_CK1	CotAD_14933	13.9227	19.3309	18.4293	17.1594	13.7531
RLK-Pelle_CrRLK1L-1	CotAD_07881	0.18253	0.185724	0.104725	0.209342	0.133703
CK1_CK1	CotAD_09694	14.6557	11.5606	10.0798	14.7761	8.81199
TKL-Pl-4	CotAD_09283	10.9681	7.87406	7.44141	8.52394	10.41
RLK-Pelle_LRR-XI-1	CotAD_15160	0.578045	0.285271	0.375242	0.958456	0.346829
WNK_NRBP	CotAD_28556	20.2942	13.2679	13.6682	17.0955	12.8243
RLK-Pelle_RLCK-IXb	CotAD_04635	3.82627	1.94472	3.25103	2.73629	3.04915
RLK-Pelle_LRR-Xa	CotAD_55480	27.7409	4.44912	2.13455	6.17175	1.09896
STE_STE11	CotAD_74996	8.3353	6.03772	6.09224	7.12996	5.61566
TKL-Pl-5	CotAD_63499	10.348	9.54113	19.1142	15.304	13.4458
RLK-Pelle_DLSV	CotAD_57425	33.479	18.8647	15.1179	19.9132	5.94447
RLK-Pelle_LRR-Xb-1	CotAD_71049	7.17131	11.2386	6.09055	13.8917	2.08992
CMGC_MAPK	CotAD_01707	2.24269	3.45626	7.17771	5.68972	9.93866
RLK-Pelle_LRR-Xa	CotAD_20733	3.09156	3.865	4.53485	2.38148	9.11124
AGC_RSK-2	CotAD_13233	10.3884	4.78212	4.04662	7.85113	9.40801
CAMK_CAMKL-CHK1	CotAD_07521	72.5428	92.1503	76.6181	94.9199	42.4333
RLK-Pelle_CrRLK1L-1	CotAD_54379	2.19477	2.95986	1.76892	2.3205	1.0075
CMGC_RCK	CotAD_42844	322.557	455.764	521.18	460.279	480.59
RLK-Pelle_LRR-XI-1	CotAD_15033	0.610057	2.24043	6.03299	3.21593	9.97724
RLK-Pelle_RLCK-V	CotAD_08376	64.7125	4.9132	7.37709	5.18122	225.499
CAMK_CDPK	CotAD_56919	17.124	13.1292	9.18965	14.3072	6.0191
STE_STE11	CotAD_74455	4.11516	3.19413	3.01424	3.99507	2.66957
ULK_ULK4	CotAD_33993	4.46839	3.59691	3.90093	2.88519	13.6875
STE_STE20-Fray	CotAD_05428	23.814	16.0188	17.3076	21.7429	14.0472
CK1_CK1	CotAD_10697	222.369	150.653	129.869	160.181	118.864
RLK-Pelle_CR4L	CotAD_34155	24.0643	22.6304	18.7706	21.7973	7.00403
RLK-Pelle_RLCK-VIIa-2	CotAD_48364	4.0154	12.3843	6.22823	8.94138	1.97283
RLK-Pelle_LRR-VI-2	CotAD_31999	44.7414	56.3602	40.2376	37.2021	30.2949
RLK-Pelle_LRR-XI-1	CotAD_60729	2.45449	2.52374	1.28934	2.00461	1.55908
RLK-Pelle_RLCK-VIII	CotAD_71566	0.328829	0.918657	0.50438	0.378089	12.696
CAMK_OST1L	CotAD_54619	1.22734	0.466765	0.712292	1.24587	2.60845
CK1_CK1-Pl	CotAD_10400	11.1642	9.10208	8.29264	8.21628	12.0758
CMGC_GSK	CotAD_34741	13.9518	3.11706	1.66625	3.62468	6.96766
RLK-Pelle_RLCK-VIIa-1	CotAD_03436	23.3607	28.1097	25.0555	21.465	20.5305
RLK-Pelle_RLCK-VIIa-1	CotAD_51218	58.3651	53.6315	54.917	48.4525	54.725
RLK-Pelle_LRK10L-2	CotAD_52307	3.74853	6.67585	5.31415	7.18601	8.6652
CK1_CK1	CotAD_23773	67.0024	64.2675	65.3607	62.392	46.271
RLK-Pelle_LRR-VII-2	CotAD_00160	46.2331	12.1751	2.78946	8.03605	0.108004
RLK-Pelle_RLCK-IXb	CotAD_47967	2.22593	1.37869	0.913429	2.94955	2.18486
RLK-Pelle_LRR-I-1	CotAD_51911	457.355	633.374	325.814	535.947	15.1062
RLK-Pelle_DLSV	CotAD_72038	2.39108	1.33002	2.23017	3.25436	3.78558
CAMK_CAMKL-CHK1	CotAD_41000	38.2978	51.8306	51.5172	40.1171	7.6273
RLK-Pelle_RLCK-V	CotAD_62992	26.6374	21.5688	25.2676	20.0523	39.1527
RLK-Pelle_CrRLK1L-1	CotAD_18588	1.12293	0.445822	0.564149	0.676628	0.414389
RLK-Pelle_LRR-Xa	CotAD_28712	1.2681	1.13767	1.6141	1.76691	0.571883
RLK-Pelle_DLSV	CotAD_05723	90.4526	103.887	69.8068	121.888	16.6601
RLK-Pelle_CrRLK1L-1	CotAD_57667	21.9088	2.04892	1.09593	3.33824	0.812756
RLK-Pelle_SD-2b	CotAD_55457	1.54795	0.839472	1.73018	3.57782	1.68025
RLK-Pelle_LRR-III	CotAD_02161	1.88152	0.738901	0.795669	1.30133	0.270792
RLK-Pelle_Extensin	CotAD_27978	3.88064	2.06097	1.42097	4.14235	0.51099
RLK-Pelle_RLCK-VI	CotAD_54238	5.264	2.53136	0.903003	2.10591	0.400943
RLK-Pelle_LRR-XI-1	CotAD_59243	9.31516	7.4341	3.56076	4.56272	0.444248
CMGC_MAPK	CotAD_29590	3.46113	0.716286	0.135625	1.35555	0.32871
RLK-Pelle_LRR-VI-2	CotAD_11338	1.96214	1.62244	0.637172	2.61813	0.451942
CMGC_MAPK	CotAD_37265	145.711	76.3897	22.885	60.5318	19.5777
CMGC_CK2	CotAD_33576	61.7416	48.2747	50.0546	56.9413	42.017
CK1_CK1-Pl	CotAD_11101	83.0091	50.4222	38.2084	45.8395	50.7527
CMGC_MAPK	CotAD_63338	52.4713	34.4672	44.0461	42.4127	77.084
CK1_CK1-Pl	CotAD_53790	58.7743	76.4387	65.4005	73.2078	44.6336
RLK-Pelle_RLCK-XII-1	CotAD_74742	51.7454	40.7607	34.8573	31.9806	23.6236
STE_STE11	CotAD_65764	8.46128	8.08026	7.11777	10.3855	3.25598
RLK-Pelle_LRR-III	CotAD_25235	65.0911	1.21681	0.291595	0.874331	0.372279
Group-Pl-3	CotAD_05358	19.2031	24.698	22.684	24.9234	16.4572
RLK-Pelle_LRR-XII-1	CotAD_55631	0.104435	0.280965	0.480568	0.520346	0.158158
RLK-Pelle_LRR-IX	CotAD_46866	1.23709	1.6067	3.18969	1.61781	3.36309
CMGC_CDK-CRK7-CDK9	CotAD_04316	1.52115	0.979697	0.754124	0.401991	0.583174
CMGC_CK2	CotAD_76324	46.6076	42.6976	38.0788	43.3737	28.6238
RLK-Pelle_LRR-XI-1	CotAD_17481	0.252754	0.268712	0.045121	0.541172	0.176853
RLK-Pelle_LRR-IV	CotAD_47979	1.60263	0.263806	0.114071	0.342036	0.145635
CMGC_MAPK	CotAD_61128	30.1649	33.6617	50.6076	42.758	103.23
RLK-Pelle_LRR-XI-1	CotAD_68281	2.7505	1.83785	2.79501	4.83501	0.315213
RLK-Pelle_LRR-XIIIb	CotAD_18752	84.3826	84.1902	39.3161	88.5464	5.88932
CAMK_CDPK	CotAD_26791	116.477	98.8703	78.7705	110.669	16.1149
RLK-Pelle_LRR-XI-1	CotAD_47446	18.0519	1.38429	0.562726	2.04522	0.19594
RLK-Pelle_RLCK-VIII	CotAD_30438	2.79347	3.56282	7.35326	4.05487	7.24552
STE_STE-Pl	CotAD_16371	5.10401	3.6702	2.44052	4.08655	1.2762
TKL_CTR1-DRK-2	CotAD_61127	2.56015	2.12712	2.45553	2.22273	14.238
RLK-Pelle_LRR-I-1	CotAD_70912	4.9082	11.4273	16.5885	10.5179	30.0081
CAMK_CAMKL-CHK1	CotAD_36170	10.3109	6.6642	3.49612	8.79602	4.00285
CMGC_MAPK	CotAD_02790	97.4572	67.7822	56.6919	74.7663	23.7088
AGC_RSK-2	CotAD_23469	5.43338	9.40426	3.90207	11.361	0.300351
CAMK_CDPK	CotAD_12120	50.384	47.0093	34.9914	39.3688	14.2527
CMGC_CDK-CRK7-CDK9	CotAD_28117	11.1668	5.83609	2.05442	3.57681	1.19573
Group-Pl-3	CotAD_60267	17.1663	11.3102	7.89548	12.3262	12.5635
CMGC_MAPK	CotAD_56362	38.6337	21.3519	11.3356	26.9529	6.39765
STE_STE20-YSK	CotAD_16880	35.9431	32.5943	22.264	24.5911	31.486
Aur	CotAD_00240	14.6375	10.2818	8.22396	11.065	6.75657
STE_STE11	CotAD_41924	0.576543	0.932549	3.05717	1.99278	14.1739
CAMK_CDPK	CotAD_56181	150.128	163.833	148.001	130.468	101.616
STE_STE11	CotAD_28545	45.8234	58.8364	71.6037	63.8182	94.9692
RLK-Pelle_WAK_LRK10L-1	CotAD_69677	0.895683	0.378247	2.29573	1.77642	3.68497
AGC_NDR	CotAD_71296	27.7064	25.9188	19.1196	20.0897	17.0095
RLK-Pelle_LRR-XI-1	CotAD_25642	5.38541	10.583	5.58347	11.0193	0.281113
RLK-Pelle_LRK10L-2	CotAD_46553	31.1316	15.3664	11.7571	16.8804	11.6403
RLK-Pelle_DLSV	CotAD_12249	1.12313	1.12408	1.99512	0.460174	0.318404
CK1_CK1	CotAD_28748	1.18868	0.4437	0.101867	1.32359	0.243853
RLK-Pelle_RLCK-V	CotAD_15423	68.3201	120.224	210.268	134.691	138.151
RLK-Pelle_LRR-VI-1	CotAD_47174	7.85437	2.91199	3.37052	5.79193	2.69232
RLK-Pelle_C-LEC	CotAD_50629	1.03759	1.08138	0.851371	0.170186	0.210025
RLK-Pelle_LRR-III	CotAD_69284	6.38431	4.76968	8.06867	5.13786	34.9103
RLK-Pelle_LRR-VIII-1	CotAD_24456	181.108	223.539	244.008	276.21	6.03931
RLK-Pelle_DLSV	CotAD_15641	0.459335	0.17935	0.404524	0.134772	1.03331
ULK_ULK4	CotAD_21282	4.28961	1.18759	1.20888	1.58583	0.085529
RLK-Pelle_PERK-1	CotAD_51974	15.8995	22.3454	12.9247	19.3245	34.5581
RLK-Pelle_DLSV	CotAD_62978	1.58768	1.67578	1.53471	1.99409	0.813588
CMGC_GSK	CotAD_32002	64.8923	78.1687	78.327	85.8351	50.1892
RLK-Pelle_CR4L	CotAD_38918	5.53427	7.84206	22.6877	12.9078	10.3831
RLK-Pelle_WAK	CotAD_36417	0.358763	2.01885	4.54433	1.58969	34.5874
RLK-Pelle_CR4L	CotAD_20956	33.5092	114.484	74.88	110.756	24.4895
TKL-Pl-1	CotAD_49167	33.7434	38.1337	35.0482	41.0959	84.2359
RLK-Pelle_LysM	CotAD_10617	15.3612	20.1469	26.8866	23.9622	16.2544
RLK-Pelle_LRR-III	CotAD_61551	43.4907	57.1648	44.4579	47.5826	10.6311
RLK-Pelle_RLCK-VIIa-1	CotAD_25464	5.51899	4.1332	5.10291	3.52161	3.14065
RLK-Pelle_RLCK-V	CotAD_31754	143.78	76.1687	46.9542	68.2526	169.889
RLK-Pelle_LRR-VI-1	CotAD_07880	0.522297	0.861842	0.728039	1.03085	0.135552
TKL_CTR1-DRK-2	CotAD_58654	9.57776	8.32263	8.94026	11.4802	4.93085
RLK-Pelle_LRR-I-1	CotAD_44784	235.872	115.24	53.7615	96.8648	1.18167
RLK-Pelle_DLSV	CotAD_56334	0.95366	0.49405	0.676161	0.982998	0.192709
RLK-Pelle_LRR-III	CotAD_33555	2.33643	1.3688	1.09633	1.70453	0.260419
RLK-Pelle_LRR-II	CotAD_72225	14.0188	15.6129	15.4015	14.7177	16.3857
TKL-Pl-6	CotAD_61043	30.1164	25.3778	21.8927	23.6433	36.9286
RLK-Pelle_RLCK-VIIa-2	CotAD_12128	8.29953	6.33184	3.519	4.42484	2.05911
RLK-Pelle_LRK10L-2	CotAD_23314	0.182473	0.414207	0.848275	0.423918	31.3303
RLK-Pelle_RLCK-V	CotAD_09155	42.0466	52.6942	47.8696	59.3761	86.6964
RLK-Pelle_SD-2b	CotAD_49859	0.45091	0.355665	0.580288	1.27597	0.35364
RLK-Pelle_RLCK-VI	CotAD_39006	5.35002	4.20783	3.78797	5.99451	2.39319
STE_STE20-Pl	CotAD_13166	21.1384	11.3477	11.1702	15.055	7.06687
CK1_CK1	CotAD_06760	23.8491	24.4701	27.8484	22.0503	56.4377
RLK-Pelle_LRR-V	CotAD_26995	5.85335	2.14015	0.895983	4.15777	1.78688
RLK-Pelle_LRR-XI-1	CotAD_00444	12.7436	4.11995	0.881161	4.54258	0.114407
TKL-Pl-4	CotAD_61960	15.7595	6.20332	11.4074	11.5296	24.4039
CAMK_CDPK	CotAD_02296	22.1483	16.1779	17.2159	11.4427	12.7283
CK1_CK1-Pl	CotAD_70814	7.09284	4.8192	8.99454	7.43767	8.1363
AGC_PKA-PKG	CotAD_29250	3.01879	2.42683	2.92124	3.08898	5.28065
RLK-Pelle_DLSV	CotAD_19220	0.300558	0.385195	0.434405	1.30254	0.194115
RLK-Pelle_RLCK-V	CotAD_53338	226.224	291.605	720.187	250.493	733.589
RLK-Pelle_LRR-XII-1	CotAD_37222	11.9335	10.4944	8.46863	10.095	1.64914
RLK-Pelle_L-LEC	CotAD_64621	1.5312	3.99067	1.09282	2.77265	0.165995
RLK-Pelle_RLCK-VIII	CotAD_21480	208.763	231.136	205.128	215.941	90.6946
RLK-Pelle_RLCK-VI	CotAD_34895	1.33999	0.53267	0.18737	1.12364	2.66025
RLK-Pelle_SD-2b	CotAD_21043	0.567975	0.5899	1.20809	2.06993	0.160278
RLK-Pelle_RLCK-Os	CotAD_48382	11.9106	10.8425	10.7408	9.39329	9.08606
STE_STE11	CotAD_54535	5.67975	1.99419	2.80305	4.17126	0.850756
CMGC_CDK-Pl	CotAD_26108	101.524	115.587	94.5755	110.65	34.7147
CMGC_GSK	CotAD_15427	57.8645	82.0669	80.6173	75.4325	87.6537
STE_STE20-Fray	CotAD_46993	17.9429	11.025	10.6034	12.5998	11.4085
RLK-Pelle_LRR-VIII-1	CotAD_61336	4.01226	10.6153	10.5259	11.0322	0.672658
RLK-Pelle_RLCK-XI	CotAD_05528	8.29054	4.0369	3.74907	6.07868	1.79489
RLK-Pelle_DLSV	CotAD_24312	0.171068	0.194159	0.132543	0.331186	0.207764
RLK-Pelle_LRR-II	CotAD_34684	4.48242	4.28123	3.74489	5.22454	1.85747
RLK-Pelle_RLCK-VIIa-2	CotAD_49753	32.9481	24.0559	18.2358	20.5934	13.2037
RLK-Pelle_RLCK-XII-1	CotAD_39518	16.9499	12.5858	6.48783	7.62879	2.61974
CK1_CK1-Pl	CotAD_06834	10.2349	12.6286	10.3592	11.288	9.64903
RLK-Pelle_RLCK-VIIa-1	CotAD_18094	14.4464	12.497	16.3972	10.8655	11.3782
RLK-Pelle_LRR-Xb-1	CotAD_45775	19.1689	12.8447	11.0094	14.351	21.4881
RLK-Pelle_CrRLK1L-1	CotAD_47526	1.05551	0.375946	0.325123	0.649909	1.07877
RLK-Pelle_LRR-II	CotAD_57458	24.627	45.6451	22.7511	31.5739	5.09287
CMGC_RCK	CotAD_69180	8.48461	5.90584	4.87584	7.45331	3.20775
TKL_CTR1-DRK-2	CotAD_45253	25.7207	22.8542	23.4027	26.8967	18.4312
RLK-Pelle_CrRLK1L-1	CotAD_28807	41.4284	44.4062	29.9528	32.6639	1.96704
RLK-Pelle_RLCK-VIIa-2	CotAD_03495	18.8083	20.3757	16.1788	16.4211	8.37441
RLK-Pelle_DLSV	CotAD_07199	1.86232	0.746333	0.349914	0.816042	0.663488
RLK-Pelle_LRR-VI-1	CotAD_47824	1.6038	0.302881	0.121815	0.487008	0.198031
RLK-Pelle_LRR-XI-1	CotAD_47867	20.4434	13.9956	8.17714	21.5674	2.02947
RLK-Pelle_LRR-XI-1	CotAD_52233	0.215061	0.167943	0.126266	0.504801	0.0623324
CMGC_RCK	CotAD_17624	364.908	614.487	657.964	589.032	525.056
RLK-Pelle_DLSV	CotAD_67069	129.608	35.4676	16.275	46.7515	1.04047
CAMK_CDPK	CotAD_73360	242.681	201.337	186.164	182.188	170.263
RLK-Pelle_LRR-Xa	CotAD_52364	6.0393	0.856653	1.76613	3.53042	1.20467
CK1_CK1	CotAD_53991	32.224	35.4911	30.3059	40.553	31.4451
RLK-Pelle_LRR-VII-1	CotAD_26531	15.0307	6.83279	4.68444	14.6609	1.76428
BUB	CotAD_67683	2.07819	0.389181	0.737631	1.65881	0.338111
RLK-Pelle_DLSV	CotAD_06854	0.123394	0.250248	0.214014	0.142602	0.563267
CAMK_CDPK	CotAD_44317	12.3714	13.9486	12.6541	11.1078	3.90843
AGC_RSK-2	CotAD_01159	14.9451	12.8377	9.46767	13.3649	4.99509
STE_STE7	CotAD_05425	32.2967	33.7087	38.8343	34.0523	45.8483
RLK-Pelle_RLCK-V	CotAD_29600	28.4325	30.0533	24.2797	22.1735	5.57795
RLK-Pelle_LRR-XI-1	CotAD_60788	0.140971	0.461671	0.131608	0.32885	0.520697
CMGC_MAPK	CotAD_50152	12.1697	7.32577	6.83901	7.58456	5.18095
RLK-Pelle_LysM	CotAD_33191	0.428439	0.437848	0.458903	0.840886	0.370742
RLK-Pelle_LRR-Xa	CotAD_47651	6.03967	3.7844	3.21489	2.89974	13.338
CMGC_DYRK-YAK	CotAD_04009	17.3674	11.859	9.86936	14.2425	4.49361
TKL_CTR1-DRK-2	CotAD_64289	1.93264	1.93968	1.32199	1.98195	1.47988
RLK-Pelle_LRR-VI-1	CotAD_63477	3.77399	2.33058	3.96129	7.60424	1.96001
RLK-Pelle_LRR-II	CotAD_28409	7.03168	6.8705	6.37732	3.18701	10.0102
CMGC_CDK-CRK7-CDK9	CotAD_01757	5.30919	4.69333	2.61924	4.25405	1.68362
RLK-Pelle_LRR-XII-1	CotAD_03811	0.048996	0.0775576	0.189809	0.910613	0.133283
CMGC_CDK-CRK7-CDK9	CotAD_44384	0.540677	1.19901	1.17056	0.584976	0.226841
TKL-Pl-6	CotAD_30479	0.149926	0.337324	0.0853708	0.25598	0.0749334
RLK-Pelle_LRR-IX	CotAD_13091	12.2827	7.01301	5.79275	10.6928	10.6481
RLK-Pelle_PERK-1	CotAD_57647	4.55498	2.96372	3.7887	4.86866	5.20488
AGC_NDR	CotAD_51759	17.0104	15.8554	18.1762	16.5762	10.8728
RLK-Pelle_RLCK-II	CotAD_60213	26.0363	38.3747	46.0475	38.1281	14.9445
RLK-Pelle_RLCK-VI	CotAD_27121	78.0584	84.2292	88.9743	91.7018	61.4975
CMGC_MAPK	CotAD_11508	58.9238	48.8406	29.621	43.7794	20.2784
RLK-Pelle_CrRLK1L-1	CotAD_39415	16.1448	22.2259	12.8824	18.4436	3.48305
STE_STE20-Fray	CotAD_53944	16.511	11.7187	8.54702	9.44181	3.34857
RLK-Pelle_LRR-I-2	CotAD_70869	32.5047	60.7644	63.678	52.6804	190.06
RLK-Pelle_LRR-XI-1	CotAD_30977	3.95554	4.13344	1.95321	1.99657	0.0566743
RLK-Pelle_RLCK-VIIa-2	CotAD_34120	3.36819	1.61412	0.850208	1.48709	0.34554
CK1_CK1	CotAD_55365	20.6613	24.1793	20.5887	19.4453	17.181
RLK-Pelle_LRR-VI-1	CotAD_69140	5.87981	10.3007	7.09684	14.1863	1.0471
RLK-Pelle_LRR-VII-3	CotAD_67251	0.326185	0.229815	0.125081	0.500064	0.291703
RLK-Pelle_L-LEC	CotAD_14284	0.292151	0.152095	0.343052	0.171437	0.328493
RLK-Pelle_RLCK-VIIa-1	CotAD_25458	5.68144	7.09056	6.16706	6.96785	5.59654
RLK-Pelle_LRR-XI-1	CotAD_49044	1.57685	0.656845	1.29469	1.5251	14.1074
AGC_RSK-2	CotAD_18631	6.93802	4.99937	5.03001	8.45186	11.5805
RLK-Pelle_LRR-XI-1	CotAD_33968	13.1817	3.51661	2.92271	7.78986	1.81959
RLK-Pelle_LRR-XI-1	CotAD_23502	0.349492	0.0968681	0.0948275	0.56867	0.249065
RLK-Pelle_LRR-II	CotAD_34685	7.02888	21.2714	24.5827	27.4249	0.29525
RLK-Pelle_LRR-XI-1	CotAD_36058	0.796205	0.492304	1.11894	2.86885	0.17129
RLK-Pelle_LysM	CotAD_01649	2.58844	0.721895	0.321022	0.641711	0.204932
RLK-Pelle_CrRLK1L-1	CotAD_40606	0.473525	0.697886	0.386859	0.773316	0.417738
NEK	CotAD_64350	9.96524	5.42531	2.48001	5.42221	0.231489
CMGC_CDK-CRK7-CDK9	CotAD_17253	0.554312	0.472153	0.402894	0.885908	0.154318
RLK-Pelle_LRR-Xb-1	CotAD_19693	12.0747	9.63999	12.186	19.1396	6.17262
Group-Pl-3	CotAD_60745	14.6007	8.78493	5.41591	8.73923	4.96554
RLK-Pelle_WAK_LRK10L-1	CotAD_19442	0.258239	1.98262	0.746482	1.34297	0.361844
RLK-Pelle_LRR-XI-1	CotAD_08453	15.3301	4.97234	3.96663	14.0176	1.42303
RLK-Pelle_RLCK-XI	CotAD_34771	11.6635	6.70474	8.1952	10.4183	4.29727
RLK-Pelle_CrRLK1L-1	CotAD_17372	0.0463791	0.140566	0.16088	0.160796	1.02159
TKL-Pl-5	CotAD_10354	3.03773	2.76221	1.35625	5.96443	2.12044
TKL-Pl-4	CotAD_05871	12.5492	13.0023	11.1415	13.1464	6.20066
CAMK_CAMKL-CHK1	CotAD_41280	20.659	21.7095	17.929	18.4148	19.722
CAMK_CDPK	CotAD_71530	2.86856	2.9866	0.691757	0.921864	0.839455
RLK-Pelle_LRR-III	CotAD_29297	2.86504	0.89922	1.26522	3.87274	1.14913
CMGC_CDK-CRK7-CDK9	CotAD_71947	40.2538	23.408	20.6311	18.6148	18.6361
RLK-Pelle_DLSV	CotAD_70000	0.116347	0.302855	0.136618	0.955832	0.403356
RLK-Pelle_LRR-Xb-1	CotAD_47479	19.0743	11.1212	5.88963	7.11776	7.71473
CMGC_CDK-CRK7-CDK9	CotAD_41842	62.1738	62.5835	55.6334	64.7385	35.3273
CMGC_CK2	CotAD_63792	1.15262	0.688003	3.07469	1.87058	4.47966
TKL_CTR1-DRK-2	CotAD_75767	10.4849	9.31828	9.23069	9.92788	6.40967
RLK-Pelle_RLCK-VIIa-2	CotAD_58846	88.1435	92.4025	73.6717	94.7802	39.0088
RLK-Pelle_RLCK-VIIa-2	CotAD_68578	27.9055	28.3331	28.246	37.0098	23.6721
TKL-Pl-6	CotAD_49726	54.6288	30.1061	33.4516	36.7815	25.8132
STE_STE7	CotAD_01560	11.174	10.9497	17.9443	17.5364	17.0147
RLK-Pelle_LRR-III	CotAD_60775	1.68535	1.45155	3.01238	2.86395	0.593569
RLK-Pelle_DLSV	CotAD_72429	0.126442	0.319213	0.143997	1.79903	0.140029
RLK-Pelle_PERK-1	CotAD_75598	0.815878	0.530282	0.324445	0.648553	0.617651
RLK-Pelle_LRR-III	CotAD_41057	25.5475	0.416296	0.307447	0.76822	0.279564
CMGC_CLK	CotAD_00193	10.6558	3.7555	6.71297	5.36759	2.4969
RLK-Pelle_CR4L	CotAD_01129	5.08993	8.37113	14.427	8.25636	15.5034
RLK-Pelle_LRR-XIV	CotAD_31758	44.5517	26.8673	13.7832	25.1312	2.70364
RLK-Pelle_LRK10L-2	CotAD_35953	25.5688	29.3907	44.4298	31.9821	11.3937
TKL-Pl-1	CotAD_75315	18.7584	9.77782	8.47248	10.9238	2.99042
Group-Pl-3	CotAD_18960	16.2569	10.35	6.91427	10.14	6.14301
RLK-Pelle_L-LEC	CotAD_31119	8.03833	4.17154	3.38394	6.47652	1.62079
RLK-Pelle_LRR-XI-1	CotAD_44030	14.4474	7.21721	5.66789	6.71402	1.33477
SCY1_SCYL2	CotAD_34782	88.4258	73.5034	61.7068	66.6728	59.4701
RLK-Pelle_RLCK-VIIa-2	CotAD_74063	18.0419	20.1787	17.5316	20.0121	13.6943
CMGC_MAPK	CotAD_61841	7.31666	9.09191	9.14984	11.4087	5.22261
CMGC_RCK	CotAD_01008	342.173	920.679	1272.42	1017.02	874.375
CMGC_CLK	CotAD_17901	125.608	88.3409	81.1715	87.0374	31.0714
STE_STE11	CotAD_20796	6.29923	8.65098	12.6475	8.42728	1.00731
TLK	CotAD_47144	6.01808	4.40478	4.03434	5.46304	3.81264
RLK-Pelle_LRR-XV	CotAD_52152	3.44026	2.55538	1.97878	2.1975	2.40664
RLK-Pelle_SD-2b	CotAD_35166	4.52551	7.61121	13.9389	6.44774	39.9
RLK-Pelle_RLCK-VIIa-1	CotAD_40270	1.46795	0.770176	1.4271	3.18188	6.13985
Aur	CotAD_54737	2.29045	1.78607	2.09144	3.05513	0.410791
RLK-Pelle_LysM	CotAD_00857	10.8328	10.6468	11.8281	12.3966	0.682699
RLK-Pelle_LRR-II	CotAD_62468	26.6786	21.901	20.248	19.1603	6.01454
CMGC_MAPK	CotAD_21577	30.0096	23.3953	26.2387	28.3976	44.0575
RLK-Pelle_RLCK-IXb	CotAD_29919	0.992155	1.18644	1.31827	1.37487	1.93372
RLK-Pelle_RLCK-VI	CotAD_66328	3.69098	5.08467	34.8377	4.64261	98.1238
CAMK_CAMKL-CHK1	CotAD_55069	34.8254	47.5793	22.1505	26.3101	15.2466
RLK-Pelle_LRR-Xb-1	CotAD_15239	3.17352	5.5767	5.41058	4.52125	2.38099
TKL-Pl-4	CotAD_29319	77.5781	91.5457	78.6184	93.1498	67.3625
RLK-Pelle_LRR-XII-1	CotAD_52268	1.34653	0.643749	1.04123	1.00066	0.671838
RLK-Pelle_LRR-IX	CotAD_24493	73.5922	14.3063	8.62159	14.6737	0.347901
RLK-Pelle_Extensin	CotAD_48325	53.6719	46.0262	43.9928	45.1738	18.0115
RLK-Pelle_LRR-XI-1	CotAD_47868	6.22069	3.37124	2.49302	6.54079	1.05692
TKL-Pl-4	CotAD_38791	9.57513	8.43122	7.99336	10.1088	4.57445
CAMK_CAMKL-CHK1	CotAD_17719	25.5893	26.7452	25.3151	26.7658	12.2497
STE_STE20-Fray	CotAD_09759	18.1837	15.0577	16.8516	16.9124	12.289
TKL-Pl-5	CotAD_16201	77.9081	61.6125	56.5614	49.7184	51.4821
CK1_CK1-Pl	CotAD_50321	15.7595	9.54688	9.99753	14.6683	5.07498
TKL_CTR1-DRK-2	CotAD_71190	13.61	8.41312	7.04631	8.53656	6.25506
RLK-Pelle_LRR-VI-1	CotAD_75884	18.2667	56.8964	45.4755	46.2773	0.300212
AGC_RSK-2	CotAD_39779	13.8286	3.39626	1.81616	2.58165	1.42932
CMGC_SRPK	CotAD_18405	11.9757	7.18589	3.88793	6.16678	2.37051
RLK-Pelle_RLCK-VIIa-2	CotAD_13360	8.67466	6.85048	5.20615	7.90525	1.62136
RLK-Pelle_LRR-VII-3	CotAD_66533	7.18691	11.2052	4.09111	9.954	0.1319
CMGC_MAPK	CotAD_29592	3.50052	0.736997	0.480981	1.92293	0.268659
CAMK_CAMKL-CHK1	CotAD_11632	1.26432	0.982872	3.82915	4.53217	1.38228
RLK-Pelle_RLCK-VIIa-2	CotAD_12449	43.6161	37.3335	34.23	42.7349	3.18806
RLK-Pelle_LRR-VI-2	CotAD_25446	46.3198	298.233	406.395	355.173	191.212
AGC_RSK-2	CotAD_51853	20.6511	4.26004	1.87263	3.15508	0.292969
RLK-Pelle_LRR-XIIIa	CotAD_41669	34.2625	22.7919	17.2133	21.0968	10.5913
RLK-Pelle_RLCK-II	CotAD_33711	3.05239	3.67312	5.46412	2.85667	3.35068
RLK-Pelle_LRR-XI-1	CotAD_62456	21.2485	21.1847	17.4594	19.9373	1.06718
STE_STE20-YSK	CotAD_28130	46.1331	23.7863	17.7411	23.5524	6.89763
RLK-Pelle_RLCK-IXb	CotAD_57845	47.0592	30.475	14.9877	26.4564	11.4792
RLK-Pelle_LRR-XI-1	CotAD_59386	20.8789	114.156	60.3045	86.6547	1.5057
RLK-Pelle_LRR-III	CotAD_52468	268.491	9.9094	0.153219	6.89128	0.302553
RLK-Pelle_WAK_LRK10L-1	CotAD_73824	0.175971	0.0828854	0.162279	1.13536	0.237917
AGC-Pl	CotAD_68953	18.7243	12.9028	7.96551	12.852	5.5254
STE_STE11	CotAD_67620	3.96906	4.70918	4.93019	6.43186	2.51557
RLK-Pelle_LRR-XI-1	CotAD_08452	21.2578	7.77446	4.17943	16.2096	0.831583
CAMK_CDPK	CotAD_07025	25.7504	59.161	55.7607	58.3321	37.7092
SCY1_SCYL1	CotAD_57167	81.6574	71.4921	82.6137	78.0216	89.5972
AGC_NDR	CotAD_44981	13.5842	14.8894	14.0345	12.2075	9.79145
RLK-Pelle_LRR-Xb-1	CotAD_21149	5.91798	3.38925	2.04005	3.28013	0.897634
RLK-Pelle_RLCK-XVI	CotAD_36511	21.1342	17.925	265.768	32.3994	790.968
CAMK_CAMKL-CHK1	CotAD_10613	12.8868	6.60952	4.87758	6.99465	2.53394
RLK-Pelle_RLCK-V	CotAD_36591	85.5446	150.284	110.43	134.722	396.595
RLK-Pelle_LRR-III	CotAD_57276	1.37104	2.51788	4.38638	3.10873	1.80066
RLK-Pelle_CrRLK1L-1	CotAD_54362	0.24956	0.382821	0.524215	0.349296	0.186489
RLK-Pelle_LRR-III	CotAD_37063	19.2825	16.4509	14.2032	13.9322	7.4965
RLK-Pelle_LRR-XIV	CotAD_69974	3.09696	0.865544	0.771584	1.02825	0.428626
CMGC_CK2	CotAD_53762	17.0782	11.0458	19.1484	15.7968	16.7055
RLK-Pelle_RLCK-X	CotAD_00114	1.04196	2.02142	2.41539	2.92238	1.84233
RLK-Pelle_RLCK-VIIa-1	CotAD_46661	28.4677	21.4813	28.066	22.9512	20.2947
RLK-Pelle_RLCK-VIIa-2	CotAD_18840	2.53144	10.2013	34.4638	12.5365	96.941
CAMK_CAMKL-CHK1	CotAD_66223	102.465	93.286	115.765	99.1926	36.1465
TKL-Pl-6	CotAD_42480	33.4108	26.8335	22.7304	25.9268	22.6438
RLK-Pelle_LRR-XI-1	CotAD_03099	0.606406	0.321468	0.23492	0.187839	0.284928
CMGC_MAPK	CotAD_69504	1.44648	0.424879	1.51629	1.0492	0.564213
AGC_RSK-2	CotAD_58277	0.445631	9.48718	6.51111	10.3937	0.7659
CMGC_CDK-CRK7-CDK9	CotAD_51610	4.98108	6.05896	6.11343	9.56739	0.774467
RLK-Pelle_DLSV	CotAD_25706	0.361658	2.39262	4.85699	2.2872	25.1376
RLK-Pelle_RLCK-VIIa-1	CotAD_35331	23.0183	21.0267	23.0275	17.9177	28.6717
RLK-Pelle_LRK10L-2	CotAD_08178	4.00462	6.2307	2.70821	2.46074	2.77762
RLK-Pelle_RLCK-IV	CotAD_26234	5.72284	6.06354	12.3608	12.2615	4.85819
RLK-Pelle_LRR-XIIIa	CotAD_42146	57.6582	54.0483	56.535	47.1796	36.0649
CMGC_SRPK	CotAD_38756	156.401	127.955	128.14	130.008	92.3058
AGC_MAST	CotAD_50546	3.49442	4.67458	4.56222	4.51684	4.28003
RLK-Pelle_DLSV	CotAD_34071	1.21772	0.313203	0.102202	2.29835	0.307067
RLK-Pelle_RLCK-IXb	CotAD_65319	9.02774	13.1299	16.0595	22.7762	6.01409
RLK-Pelle_RLCK-VIII	CotAD_28630	11.2894	7.63488	10.9927	13.5421	8.10836
RLK-Pelle_RLCK-XII-1	CotAD_11335	12.9054	11.3737	9.15929	10.871	5.27793
RLK-Pelle_DLSV	CotAD_35524	0.460377	2.82346	1.56893	1.56812	0.69182
CMGC_CK2	CotAD_33575	172.42	152.554	166.231	163.268	161.892
TKL_CTR1-DRK-2	CotAD_71979	15.2125	16.5271	12.2661	12.7524	10.4651
RLK-Pelle_LRR-III	CotAD_08621	30.589	30.8852	27.2631	25.0515	18.4975
RLK-Pelle_SD-2b	CotAD_00134	22.2223	9.12836	2.59509	6.7099	0.327477
CK1_CK1-Pl	CotAD_12333	21.5129	19.6985	16.9598	21.6141	6.7987
CMGC_GSK	CotAD_33066	57.9705	65.3293	62.2448	64.8284	56.6216
RLK-Pelle_RLCK-VIIa-2	CotAD_09513	18.9064	8.65495	8.17905	11.629	4.11482
TKL-Pl-4	CotAD_49903	208.218	192.238	176.033	201.769	64.0652
RLK-Pelle_LRR-XI-2	CotAD_70689	0.0940877	0.382164	0.510291	1.82152	0.387181
RLK-Pelle_DLSV	CotAD_20224	4.28178	2.1315	13.2447	6.41985	59.8438
RLK-Pelle_RLCK-VIII	CotAD_33080	20.0366	23.9432	20.5078	21.2658	8.93245
RLK-Pelle_RLCK-XII-1	CotAD_64527	87.4854	26.003	22.7586	22.9364	38.0727
RLK-Pelle_DLSV	CotAD_52923	0.395632	0.235475	0.378431	0.648403	0.324246
RLK-Pelle_LRR-XII-1	CotAD_09444	3.77561	23.3358	30.1642	22.6229	6.99125
Group-Pl-2	CotAD_03980	26.4329	31.8246	31.6842	36.6985	0.248439
NEK	CotAD_12909	2.18239	8.51108	25.8174	36.2941	0.342331
CMGC_CDK-CDK7	CotAD_70571	40.6229	39.0911	25.9195	39.8729	25.757
CAMK_CDPK	CotAD_43738	4.75677	5.3955	4.34001	5.1511	4.48375
RLK-Pelle_LRR-V	CotAD_00712	1.1407	0.465629	0.986106	1.78639	0.70363
CMGC_MAPK	CotAD_35159	23.4912	17.4047	24.4939	23.1989	27.9377
AGC_RSK-2	CotAD_72389	11.8611	7.12566	4.61719	6.9222	4.5146
NAK	CotAD_25842	189.748	151.52	119.2	128.976	48.321
RLK-Pelle_DLSV	CotAD_46858	4.33979	5.00684	4.49688	4.84569	0.745666
RLK-Pelle_LRR-II	CotAD_19668	8.53413	18.7582	23.5197	22.2016	45.6176
RLK-Pelle_PERK-1	CotAD_33233	1.22894	0.819468	0.354343	2.12496	0.734722
RLK-Pelle_Extensin	CotAD_09686	52.8032	29.3699	38.2758	33.3448	75.1146
RLK-Pelle_RLCK-VIIa-2	CotAD_38399	2.48892	1.36987	1.09007	2.83272	0.233036
CAMK_CDPK	CotAD_61014	7.19529	1.17482	2.39667	5.11024	0.738901
RLK-Pelle_RLCK-VIIa-1	CotAD_32701	10.0089	11.4931	11.8032	8.91748	14.8852
RLK-Pelle_LRR-I-2	CotAD_00782	0.683416	0.408537	0.560759	0.448375	0.674884
RLK-Pelle_L-LEC	CotAD_70043	0.310868	0.319706	0.793209	2.23425	0.558835
TTK	CotAD_42096	12.8681	7.28741	9.09149	10.828	3.43978
CAMK_CAMKL-CHK1	CotAD_27908	1.11943	0.378638	0.129239	0.516687	1.83554
RLK-Pelle_LRR-VI-1	CotAD_07850	0.833587	0.230347	0.120712	1.26682	0.117385
CMGC_CDK-CRK7-CDK9	CotAD_14887	15.8418	17.3601	17.4457	21.1959	10.5752
CMGC_MAPK	CotAD_62956	40.6559	57.9877	53.8232	57.1889	104.229
RLK-Pelle_LRR-III	CotAD_69922	30.4422	27.1019	25.4602	22.854	29.7055
RLK-Pelle_URK-2	CotAD_44485	3.95823	2.62561	0.831272	1.55783	0.512668
RLK-Pelle_LRR-XI-1	CotAD_13565	178.759	160.124	85.9541	138.215	0.836787
AGC_RSK-2	CotAD_16512	1.22043	0.676029	1.81626	1.70186	0.332852
RLK-Pelle_PERK-1	CotAD_76343	85.7524	90.8589	138.472	96.0342	202.017
RLK-Pelle_LRR-VI-2	CotAD_22343	378.181	491.554	333.355	518.397	4.35182
RLK-Pelle_LRR-III	CotAD_09217	0.642184	0.0953171	0.11917	0.535988	0.0950925
CAMK_CAMKL-CHK1	CotAD_22749	42.3004	59.9845	45.8759	49.1621	31.0938
AGC_RSK-2	CotAD_45003	14.7296	10.8037	14.4339	16.1023	9.97174
RLK-Pelle_DLSV	CotAD_00770	0.234272	0.0975707	0.330107	0.439915	0.22462
RLK-Pelle_LRR-XI-1	CotAD_54435	0.462788	0.205443	0.186995	0.140173	0.131174
AGC_NDR	CotAD_00384	51.6068	62.6253	36.8424	51.8914	1.88149
CMGC_GSK	CotAD_20243	94.7838	97.9853	86.9373	83.2868	61.8138
CK1_CK1-Pl	CotAD_18693	14.5912	13.7189	9.23864	11.6742	12.8926
RLK-Pelle_LRR-XII-1	CotAD_41031	0.508764	0.399413	0.249683	0.427807	0.11147
RLK-Pelle_RLCK-IXa	CotAD_01685	21.3788	51.5099	32.798	49.9091	1.95784
RLK-Pelle_RLCK-VIIa-2	CotAD_70331	2.31047	1.4329	0.654044	1.85216	0.869815
CMGC_Pl-Tthe	CotAD_00441	21.1149	22.1329	20.1671	22.0519	29.988
RLK-Pelle_LRR-II	CotAD_12135	2.12133	1.39808	0.305435	3.51068	0.150781
RLK-Pelle_RLCK-VIIa-2	CotAD_29910	25.5916	20.1181	14.7643	14.9927	6.63013
RLK-Pelle_LRR-III	CotAD_45027	2.72748	1.7985	1.99841	3.53381	0.596805
CAMK_CDPK	CotAD_21209	7.28069	6.52911	6.16361	5.04812	6.14184
CAMK_OST1L	CotAD_58620	6.79461	2.23586	2.76475	2.76332	1.15356
RLK-Pelle_CrRLK1L-1	CotAD_30872	1.88992	1.32943	1.4019	0.728609	1.0498
AGC-Pl	CotAD_57170	13.6683	24.9461	21.9401	25.3957	8.77478
RLK-Pelle_LRR-III	CotAD_44246	2.68562	0.972214	0.151478	1.13549	0.0966958
RLK-Pelle_DLSV	CotAD_47800	6.06364	7.99652	13.4506	9.22698	2.57286
CMGC_MAPK	CotAD_56364	5.68376	2.7741	1.07007	3.85026	1.63366
RLK-Pelle_RLCK-VIII	CotAD_26527	20.9352	18.5842	11.546	21.3137	12.7544
RLK-Pelle_RLCK-VIIa-2	CotAD_60409	1.75434	1.53632	1.31255	3.93561	3.86066
AGC_NDR	CotAD_41978	43.7148	40.0836	58.3412	61.6099	33.2882
RLK-Pelle_LRR-XI-1	CotAD_69015	2.94993	2.01779	2.04357	1.77275	1.20345
RLK-Pelle_LRR-XI-1	CotAD_66780	1.55976	1.31359	0.944914	1.94788	1.33515
RLK-Pelle_LRR-III	CotAD_09577	0.518373	0.0903491	0.486452	0.2652	0.127038
RLK-Pelle_RLCK-VIIa-1	CotAD_16128	12.7599	9.71696	14.5319	10.593	11.9926
RLK-Pelle_PERK-1	CotAD_53785	0.230713	1.26965	1.07253	1.4293	0.604411
CMGC_MAPK	CotAD_14537	99.2181	61.6706	56.1503	64.7913	46.9084
Group-Pl-4	CotAD_35545	7.33012	5.73894	4.74809	5.29585	5.74483
RLK-Pelle_RLCK-VIIa-2	CotAD_30837	31.0129	48.974	32.0471	46.2914	13.5147
RLK-Pelle_SD-2b	CotAD_00004	3.86141	1.29905	1.21656	1.7023	0.238417
RLK-Pelle_L-LEC	CotAD_18990	2.88561	3.55594	8.85075	4.80025	10.2618
RLK-Pelle_LRK10L-2	CotAD_61357	11.2149	5.2153	1.86946	5.03679	1.11959
RLK-Pelle_RLCK-V	CotAD_56361	14.1813	9.87696	4.28466	13.9893	0.770166
RLK-Pelle_RLCK-VIII	CotAD_11154	71.2957	62.0749	39.8247	54.2678	31.5772
CMGC_MAPK	CotAD_02334	4.54844	5.72765	6.58661	6.91236	5.26279
CAMK_CAMKL-CHK1	CotAD_44543	3.46465	8.65782	5.8189	10.6971	7.72479
RLK-Pelle_LRR-XII-1	CotAD_63312	8.4817	12.7133	2.76122	7.51805	0.167147
RLK-Pelle_LRR-VI-2	CotAD_05661	16.6623	23.4289	23.6172	23.0261	48.5508
RLK-Pelle_LRR-XIV	CotAD_60304	1.26346	0.315275	0.411512	0.514123	0.480213
RLK-Pelle_DLSV	CotAD_59286	3.46705	6.80553	2.95142	6.58053	0.0724631
RLK-Pelle_DLSV	CotAD_25705	11.9706	7.07162	6.78354	8.92622	2.51699
TLK	CotAD_64472	14.5652	15.8438	12.4871	16.1837	9.29387
RLK-Pelle_RLCK-Os	CotAD_02540	1.50732	2.19837	1.54658	1.54578	0.927669
RLK-Pelle_LRK10L-2	CotAD_48458	1.54416	4.4794	3.57203	4.22593	0.959252
RLK-Pelle_RLCK-VIIa-1	CotAD_49588	15.3493	11.8801	10.3566	12.7632	17.0897
RLK-Pelle_RLCK-X	CotAD_24469	35.5448	24.4919	15.4141	22.0087	1.09447
CAMK_CDPK	CotAD_72193	9.32987	10.2404	7.70824	6.81218	0.892389
RLK-Pelle_CR4L	CotAD_31160	0.235452	0.524887	0.138237	0.690829	0.53359
RLK-Pelle_CR4L	CotAD_30090	0.913268	0.997321	24.3835	1.34328	15.4485
AGC_RSK-2	CotAD_47649	0.616028	0.58519	0.356146	0.444952	0.336855
CMGC_CDK-Pl	CotAD_29324	136.467	138.679	114.407	152.598	24.3564
RLK-Pelle_LRR-III	CotAD_18413	7.04003	5.43812	3.93977	9.94794	0.134428
CK1_CK1-Pl	CotAD_00483	35.6987	30.775	28.4261	30.0867	25.5069
STE_STE7	CotAD_06737	1.58431	1.05117	1.18281	1.83897	0.56452
RLK-Pelle_RLCK-XII-1	CotAD_40293	28.8588	37.2336	37.3241	35.1932	47.552
CMGC_CDK-CRK7-CDK9	CotAD_57324	1.77233	2.22459	4.17921	2.9619	79.2202
AGC_RSK-2	CotAD_29566	43.3647	33.7417	11.0487	25.9834	7.23016
CK1_CK1	CotAD_29252	7.59794	3.86722	4.79099	2.8503	1.54505
RLK-Pelle_LRR-II	CotAD_05290	3.85492	1.95532	1.95967	4.8213	3.7961
RLK-Pelle_LRR-XIV	CotAD_56131	13.2701	11.5571	8.96815	13.0567	1.96544
CAMK_CDPK	CotAD_60146	35.9064	37.5128	29.4904	31.0265	36.1998
RLK-Pelle_LRR-I-1	CotAD_44233	2.79345	1.27841	1.50177	3.35223	6.07565
RLK-Pelle_CrRLK1L-1	CotAD_07849	0.267259	0.0927578	0.209216	0.104554	0.224669
RLK-Pelle_CR4L	CotAD_15005	0.335466	0.300548	0.389876	0.649456	5.40385
RLK-Pelle_CrRLK1L-1	CotAD_39949	25.4488	24.5732	21.4952	19.5118	6.26069
STE_STE20-Fray	CotAD_37621	42.8071	33.2304	33.8872	26.6463	28.881
RLK-Pelle_LRR-II	CotAD_39917	133.805	95.1623	73.1772	95.638	39.0813
RLK-Pelle_LRR-XI-1	CotAD_34813	20.5697	25.6936	46.512	29.1801	40.5827
RLK-Pelle_LRR-III	CotAD_68390	38.4782	47.4165	39.3996	42.4557	29.4279
RLK-Pelle_LRR-VI-2	CotAD_01620	29.0348	56.9999	29.1595	41.9257	6.14393
TKL-Pl-1	CotAD_60727	20.9009	11.8072	6.52727	9.78583	9.82751
RLK-Pelle_LRR-VI-2	CotAD_56723	25.871	35.2305	38.0499	34.7142	22.2122
TKL-Pl-3	CotAD_62253	36.8144	23.7603	28.912	22.6796	32.8163
RLK-Pelle_Extensin	CotAD_23724	31.8223	5.18119	5.77076	8.99381	30.2302
RLK-Pelle_WAK_LRK10L-1	CotAD_02127	9.21302	8.96834	4.76821	9.75145	1.69966
AGC_MAST	CotAD_13517	3.954	2.81195	3.75894	4.5084	2.90876
RLK-Pelle_RLCK-VIIa-2	CotAD_73699	1.0262	0.844531	1.8927	1.32421	1.30194
RLK-Pelle_DLSV	CotAD_23522	0.483731	0.470765	0.356925	0.917331	0.152909
CK1_CK1	CotAD_26063	69.06	44.2368	39.5383	43.3566	46.3149
RLK-Pelle_LRR-I-2	CotAD_60568	0.382043	0.164289	0.224304	0.896749	0.218122
RLK-Pelle_LRR-XI-1	CotAD_31161	3.10443	17.2938	19.6263	13.4831	21.3692
RLK-Pelle_CR4L	CotAD_62636	34.6568	34.3725	20.7413	26.4635	5.26034
RLK-Pelle_LRR-XI-1	CotAD_34286	1.07482	0.512697	0.654481	1.30828	0.777425
RLK-Pelle_RLCK-XII-1	CotAD_68806	6.88432	2.5286	1.71737	3.62367	0.474518
AGC_PDK1	CotAD_08157	3.47678	2.30307	1.67824	3.52248	1.68053
CK1_CK1-Pl	CotAD_46837	10.6152	9.13195	11.3717	12.0664	11.3024
TKL-Pl-6	CotAD_61991	5.71866	6.99044	5.07197	4.89573	1.10645
RLK-Pelle_LRR-VIII-1	CotAD_69673	8.01608	6.56403	6.98606	5.27345	4.07076
AGC_NDR	CotAD_03638	10.159	5.02365	28.6708	6.94689	45.9327
TKL-Pl-5	CotAD_42334	25.1526	10.4807	5.06021	5.36104	1.15241
RLK-Pelle_LRR-XV	CotAD_15772	0.227259	0.456062	0.444758	0.355622	0.170353
STE_STE-Pl	CotAD_62980	15.675	16.6029	15.2008	15.0285	16.0133
TKL-Pl-6	CotAD_11507	0.0724385	0.0754238	0.0850595	0.0850154	0.108596
RLK-Pelle_LRR-III	CotAD_37346	14.7427	16.2377	10.6948	26.759	0.350063
RLK-Pelle_RLCK-VIIa-2	CotAD_36679	35.3627	28.6034	28.7695	35.7527	28.7238
RLK-Pelle_LysM	CotAD_46377	6.40543	5.8413	4.33282	5.02656	1.94622
AGC_RSK-2	CotAD_45682	1.49836	0.639236	1.54628	1.4389	4.16867
RLK-Pelle_LRR-III	CotAD_32107	4.10551	3.05453	3.289	3.34818	2.20256
RLK-Pelle_LRR-IX	CotAD_60611	12.1062	10.5973	13.6157	9.51652	3.32906
RLK-Pelle_RLCK-IXb	CotAD_17003	8.30424	2.78441	4.37197	9.36365	2.14331
RLK-Pelle_LRR-VI-2	CotAD_19795	1.63664	0.966362	0.814614	2.36856	0.340271
CMGC_CK2	CotAD_19400	223.368	193.776	263.029	205.791	180.332
RLK-Pelle_Extensin	CotAD_69010	51.7968	55.8967	32.7292	43.2956	25.5161
RLK-Pelle_RLCK-VIIa-2	CotAD_10503	10.3426	4.32612	5.23235	6.97286	0.769772
RLK-Pelle_LRR-IX	CotAD_52669	35.1961	43.0303	30.8257	43.5604	19.6571
AGC_RSK-2	CotAD_09562	0.161238	0.198545	0.279651	0.652181	0.289465
AGC_RSK-2	CotAD_21254	1.83649	0.408107	0.933103	1.21958	1.02708
CMGC_MAPK	CotAD_01714	10.931	30.7337	43.2381	29.6862	98.2226
CAMK_CAMKL-CHK1	CotAD_16075	94.7646	78.8861	69.3728	80.0041	45.749
RLK-Pelle_LRR-XV	CotAD_10082	0.99702	0.341749	0.460564	0.0920651	0.340851
RLK-Pelle_LRR-Xa	CotAD_25005	55.1058	50.5651	41.4629	49.7898	24.4104
RLK-Pelle_LRR-XII-1	CotAD_36664	0.0974791	0.125625	0.764101	0.359391	0.40616
RLK-Pelle_RLCK-VIIa-2	CotAD_23042	9.08409	11.0235	6.83739	7.43684	3.6354
SCY1_SCYL2	CotAD_14721	0.484117	0.0961645	0.332657	0.0415606	8.2456
TKL-Pl-4	CotAD_22225	5.35986	2.85491	3.22414	4.54936	2.91815
CAMK_CAMKL-CHK1	CotAD_00567	56.1749	76.3528	63.3107	71.5527	57.2095
AGC_RSK-2	CotAD_05776	15.6033	12.4971	7.96551	14.0543	4.3083
RLK-Pelle_LRR-IX	CotAD_24219	362.24	267.044	121.819	212.491	33.2798
CAMK_CDPK	CotAD_13590	14.8285	17.3975	14.231	17.2139	12.0998
RLK-Pelle_RLCK-Os	CotAD_02541	0.437651	0.69446	0.223766	0.111825	0.289017
TKL-Pl-4	CotAD_00676	29.9311	30.3217	33.143	40.2606	13.7719
RLK-Pelle_RLCK-XVI	CotAD_01663	358.269	226.128	77.8846	211.767	7.29127
CMGC_MAPK	CotAD_13472	2.11193	3.81144	1.62605	1.75022	1.7112
CMGC_MAPK	CotAD_21188	4.05643	3.15401	2.19418	3.23185	17.8379
RLK-Pelle_DLSV	CotAD_12836	23.3727	31.8579	15.9052	23.1742	1.25429
STE_STE20-Fray	CotAD_13284	24.7481	31.9586	30.3165	30.0524	28.8941
RLK-Pelle_LRR-XI-1	CotAD_37125	13.8249	1.82947	0.690846	1.8413	0.24775
RLK-Pelle_LRR-XI-1	CotAD_17222	10.2318	7.5609	12.1503	11.3029	2.25115
AGC_MAST	CotAD_03168	9.35659	4.39877	4.58188	7.92327	2.45035
RLK-Pelle_RLCK-VI	CotAD_16090	16.2345	9.5852	9.22499	12.3996	3.32151
CMGC_CDK-CRK7-CDK9	CotAD_50640	15.3431	12.8274	13.2942	11.407	11.6557
CMGC_CDK-CRK7-CDK9	CotAD_12312	61.6733	76.0476	58.5995	74.6737	34.1615
RLK-Pelle_LRR-IV	CotAD_45995	2.56649	0.206478	0.281904	1.83143	0.213696
RLK-Pelle_RLCK-XII-1	CotAD_09467	1.75074	0.258546	0.394547	1.3802	0.566703
RLK-Pelle_LRR-XI-1	CotAD_20525	2.6658	2.89193	2.37047	5.97695	0.776096
RLK-Pelle_LRR-XV	CotAD_25801	0.310112	0.378848	1.14621	0.806177	2.63212
CAMK_CDPK	CotAD_42747	9.50268	9.66035	5.91641	6.58916	3.39672
CMGC_CDK-Pl	CotAD_71724	102.841	77.2496	72.4341	65.9156	50.8291
RLK-Pelle_LRR-XV	CotAD_70298	3.69565	2.26519	2.33022	2.43028	5.58832
RLK-Pelle_CrRLK1L-1	CotAD_65912	28.9801	11.0061	12.3191	11.0552	6.38569
RLK-Pelle_RLCK-IV	CotAD_28948	1.84566	0.792615	0.208748	0.625919	0.492755
RLK-Pelle_RLCK-VIIa-2	CotAD_06790	1.8012	1.01353	1.23071	3.46657	3.5598

## Sheet: G. barbadense
Subfamily	Gene ID	10dpa	15dpa	18dpa	21dpa	28dpa
RLK-Pelle_LRR-VI-2	GOBAR_DD24916	5.49929	0.858864	1.50098	0.973949	1.6357
CAMK_CDPK	GOBAR_AA36260	44.2149	50.7209	78.7848	49.3699	43.2015
RLK-Pelle_CR4L	GOBAR_DD04419	23.1282	81.1534	88.5747	78.3193	24.1329
CAMK_CAMKL-CHK1	GOBAR_DD13379	0.750903	13.9371	54.6877	34.4618	21.9179
RLK-Pelle_LRR-XIV	GOBAR_AA17358	3.76048	1.54536	0.340008	0.717022	0.0833376
RLK-Pelle_LRR-XIV	GOBAR_AA25693	40.2961	24.968	10.1011	20.126	2.46527
RLK-Pelle_RLCK-VIIa-1	GOBAR_AA12781	1.20514	1.27439	4.22653	2.03147	11.3683
RLK-Pelle_URK-1	GOBAR_AA10611	2.88783	1.14025	1.12263	1.1382	0.229302
RLK-Pelle_SD-2b	GOBAR_DD25547	0.269909	0.604636	0.261689	0.212254	0.106902
RLK-Pelle_LRR-IV	GOBAR_AA07839	2.0877	0.265849	0.190486	0.309004	0.314097
Aur	GOBAR_AA33720	20.9399	13.6814	12.1782	8.49135	11.9993
RLK-Pelle_RLCK-VI	GOBAR_DD36516	3.71596	3.2355	1.09037	1.09037	3.53756
RLK-Pelle_LRR-VI-2	GOBAR_DD17891	116.797	165.716	125.964	150.857	60.2932
CMGC_MAPK	GOBAR_AA09612	12.2559	4.98261	7.13493	6.83929	4.04309
NAK	GOBAR_DD04864	131.074	120.39	103.701	102.737	49.2245
CAMK_CAMKL-CHK1	GOBAR_AA32581	54.2486	45.8177	34.6644	45.26	15.8425
RLK-Pelle_RLCK-VIIa-1	GOBAR_DD36571	1.41657	1.87858	2.87461	2.88671	5.93034
CAMK_OST1L	GOBAR_DD33537	0.717119	0.615865	0.674575	1.23107	1.72301
RLK-Pelle_LRR-III	GOBAR_AA18808	12.7002	1.89968	1.06696	2.12417	0.395079
RLK-Pelle_RLCK-VIIa-2	GOBAR_DD05666	4.36079	2.25968	2.94832	2.27179	0.41136
RLK-Pelle_RLCK-VI	GOBAR_AA16156	42.8143	26.8281	38.7265	35.7334	6.06764
RLK-Pelle_DLSV	GOBAR_AA20123	0.195502	0.255779	0.255779	0.10373	0.79295
STE_STE20-Fray	GOBAR_DD16867	5.47829	4.83101	6.89114	7.21663	2.89616
RLK-Pelle_RLCK-IXb	GOBAR_AA02219	1.21719	0.490945	1.02767	0.256473	0.388835
CAMK_OST1L	GOBAR_AA36027	15.9974	11.7842	12.475	14.3344	9.05451
NEK	GOBAR_DD13644	6.05423	11.5005	6.76332	6.6968	2.31863
RLK-Pelle_LRR-IX	GOBAR_DD22359	127.798	121.511	80.9189	107.369	28.7115
RLK-Pelle_LRR-I-1	GOBAR_AA04072	21.0906	25.1233	20.3051	24.4878	1.99033
TLK	GOBAR_AA06122	17.0628	18.7312	17.3357	17.5957	10.0304
RLK-Pelle_LRR-XI-1	GOBAR_DD35462	0.765497	0.0475397	0.291973	0.0473635	0.258367
RLK-Pelle_RLCK-VIIa-2	GOBAR_AA17612	43.622	53.4064	63.3826	52.2106	113.66
IRE1	GOBAR_AA37940	0.771549	0.860915	0.139145	0.620727	0.888416
RLK-Pelle_RLCK-VIII	GOBAR_DD29495	28.2511	30.7894	24.1754	30.2653	13.9806
WNK_NRBP	GOBAR_AA06392	16.8352	8.82605	3.1418	6.82285	0.946923
CAMK_CAMKL-CHK1	GOBAR_AA16143	0.931702	1.268	1.87979	2.06921	19.1631
RLK-Pelle_RLCK-VI	GOBAR_AA00432	2.34661	2.01296	2.79164	1.91593	1.20754
RLK-Pelle_LRR-III	GOBAR_AA23269	40.2168	52.2187	46.6876	52.5006	5.1439
TKL-Pl-4	GOBAR_DD17848	10.2751	13.0592	12.7828	11.7323	1.59042
RLK-Pelle_L-LEC	GOBAR_AA35208	6.78642	5.11076	5.6648	3.9921	7.22801
RLK-Pelle_LRR-XI-1	GOBAR_DD16434	5.87165	2.00554	2.29181	1.20575	1.69162
CMGC_CDK-Pl	GOBAR_DD26163	157.84	211.612	195.279	206.045	46.8428
RLK-Pelle_RLCK-VIIa-2	GOBAR_AA21801	33.5635	32.2471	44.5565	37.8233	28.0207
CAMK_OST1L	GOBAR_AA02378	253.926	293.395	243.589	264.402	145.814
CMGC_GSK	GOBAR_AA01247	3.54996	2.71398	1.24274	3.24791	1.73391
CMGC_CDK-PITSLRE	GOBAR_DD03788	19.2556	13.2955	11.3768	10.2454	7.70573
RLK-Pelle_CrRLK1L-1	GOBAR_DD27061	0.173957	0.122293	0.150217	0.150217	0.12184
STE_STE11	GOBAR_AA28937	11.4767	5.09809	3.9699	5.39156	0.828897
TKL-Pl-6	GOBAR_DD23557	18.3242	18.636	20.8488	16.76	10.4961
RLK-Pelle_CrRLK1L-1	GOBAR_DD03746	7.89739	6.96314	6.04458	5.20913	5.44252
RLK-Pelle_L-LEC	GOBAR_DD08625	2.01984	0.67744	0.462291	0.67493	0.22662
CMGC_CDK-CRK7-CDK9	GOBAR_AA28483	3.16076	2.7993	2.49637	2.19352	0.263865
TKL-Pl-6	GOBAR_AA09257	138.283	168.914	149.824	140.575	185.285
TKL-Pl-4	GOBAR_DD32888	92.3349	90.403	134.604	106.654	71.8747
RLK-Pelle_RLCK-XII-2	GOBAR_DD10473	4.92778	5.49005	8.84627	4.73254	1.74019
RLK-Pelle_LRR-VII-1	GOBAR_DD22294	239.886	251.322	218.723	222.977	89.8589
RLK-Pelle_LRR-XII-1	GOBAR_DD26790	0.920502	1.15724	0.290098	1.4706	0.309784
RLK-Pelle_RLCK-XII-1	GOBAR_DD14725	7.96476	8.45009	1.92418	1.92418	5.51444
RLK-Pelle_LRR-III	GOBAR_AA33222	443.651	243.811	118.848	205.764	41.8803
RLK-Pelle_LRR-XI-1	GOBAR_AA06609	2.76545	0.976124	0.293464	1.11079	0.140591
RLK-Pelle_RLCK-VIIa-2	GOBAR_AA18088	6.59686	25.6283	59.5126	48.5122	2.08487
RLK-Pelle_LRR-IV	GOBAR_DD14824	0.832138	0.39241	0.188499	0.611561	0.354596
ULK_ULK4	GOBAR_AA21175	3.46288	0.773775	0.274168	0.593002	3.43237
RLK-Pelle_WAK	GOBAR_AA02089	7.10719	4.71151	5.95753	7.55791	1.83859
TKL_CTR1-DRK-2	GOBAR_AA35729	22.4971	22.0856	18.4532	20.0409	12.5273
CAMK_CDPK	GOBAR_DD18081	1.06451	1.04533	0.926614	0.926614	4.32907
RLK-Pelle_L-LEC	GOBAR_AA08950	10.2325	2.68779	2.04949	1.66233	0.888546
RLK-Pelle_LRR-VI-2	GOBAR_DD20921	20.716	28.5081	24.3485	29.6233	7.36896
TKL-Pl-4	GOBAR_AA22327	70.4557	73.5014	78.3241	88.8535	61.4882
AGC_NDR	GOBAR_DD15058	24.7235	19.8093	20.8892	17.874	15.5137
CAMK_OST1L	GOBAR_AA17545	12.3118	8.3837	10.0417	4.50561	0.808602
RLK-Pelle_LRR-XI-1	GOBAR_AA03653	1.72683	0.396453	0.0573879	0.279281	0.1505
RLK-Pelle_CrRLK1L-1	GOBAR_AA17266	17.5086	11.1738	8.7303	9.84443	5.81083
RLK-Pelle_L-LEC	GOBAR_DD11655	1.77152	3.4713	3.09798	3.29256	1.82917
TKL-Pl-4	GOBAR_DD05743	14.1916	12.7102	12.4351	9.50968	3.17441
RLK-Pelle_LRR-III	GOBAR_DD12763	13.56	0.234282	0.193695	0.157105	0.474756
RLK-Pelle_RLCK-IXb	GOBAR_AA11864	1.37045	25.9544	30.8312	36.5331	46.5378
RLK-Pelle_L-LEC	GOBAR_AA21769	0.431245	0.0776473	0.556376	0.451273	0.67572
CMGC_MAPK	GOBAR_AA11239	24.148	21.1642	18.564	18.2693	25.1363
CMGC_CK2	GOBAR_DD22518	8.01118	9.59327	15.5302	13.895	21.7029
RLK-Pelle_RLCK-XIII	GOBAR_AA26649	0.41901	0.145394	0.183841	0.149112	80.542
TTK	GOBAR_AA01825	21.5793	15.8182	12.0211	17.078	3.04408
RLK-Pelle_LRR-Xb-1	GOBAR_AA33659	1.5084	0.879057	0.827101	1.90936	3.45135
RLK-Pelle_RLCK-V	GOBAR_AA25697	8.9783	6.07849	3.23624	4.15607	86.2196
RLK-Pelle_RLCK-VIII	GOBAR_AA08763	45.2636	39.3295	35.7905	34.3843	19.7341
AGC_MAST	GOBAR_AA03596	1.27283	0.535467	1.2061	1.06332	2.37315
RLK-Pelle_RLCK-XII-1	GOBAR_DD15620	7.01279	1.99444	2.58656	1.57346	0.639756
RLK-Pelle_LRR-I-1	GOBAR_AA30969	1.18616	0.500543	0.309628	0.627842	0.229138
RLK-Pelle_LRR-XIIIb	GOBAR_DD20603	0.656702	0.108793	0.329382	0.106864	0.322147
NEK	GOBAR_AA06125	17.6671	14.5105	16.589	15.1049	6.1833
RLK-Pelle_LRR-XIIIa	GOBAR_DD13241	114.966	120.211	110.673	116.015	93.2889
CMGC_CDK-CDK7	GOBAR_DD22062	30.0903	20.0752	20.8665	18.0963	11.6603
CMGC_CDK-CDK7	GOBAR_AA01127	23.8088	19.728	14.7619	14.9666	11.1698
RLK-Pelle_LRR-IX	GOBAR_DD28668	61.5773	105.314	91.7341	102.038	53.641
RLK-Pelle_RLCK-V	GOBAR_AA04977	9.26575	13.1349	15.5469	13.8923	7.92634
RLK-Pelle_RLCK-VIIa-2	GOBAR_DD26067	1.787	1.87021	2.50853	2.14174	0.323607
RLK-Pelle_DLSV	GOBAR_AA04748	16.8361	20.7482	18.9559	22.8275	0.57732
CK1_CK1	GOBAR_DD07318	20.4786	17.3811	26.9725	22.302	59.6777
RLK-Pelle_LRR-IX	GOBAR_DD34146	686.946	576.318	256.1	428.83	37.2628
BUB	GOBAR_DD01782	2.89079	1.06024	1.19323	1.16139	0.829011
CMGC_RCK	GOBAR_DD30053	49.153	70.727	44.4822	27.3187	42.0733
AGC_RSK-2	GOBAR_AA14007	18.1122	14.7711	16.1653	17.7184	7.75328
STE_STE11	GOBAR_AA21536	9.52542	8.47483	10.1665	10.4287	5.92075
AGC-Pl	GOBAR_DD00399	7.14863	4.78157	5.19437	3.7918	4.02478
RLK-Pelle_RLCK-X	GOBAR_AA34852	28.7995	24.7585	14.0035	22.9605	2.85191
CAMK_CAMKL-CHK1	GOBAR_DD15120	13.8994	8.82945	5.0651	7.8644	2.89807
RLK-Pelle_L-LEC	GOBAR_DD29566	1.05051	4.88932	9.07152	5.2556	0.509789
STE_STE7	GOBAR_DD12472	4.63835	6.23819	7.02683	4.65452	4.01598
CAMK_CDPK	GOBAR_AA18226	20.3561	15.1329	24.4911	16.9511	9.75165
RLK-Pelle_LRR-V	GOBAR_AA20178	9.84102	6.92075	9.16032	12.0021	2.99179
STE_STE-Pl	GOBAR_AA05264	28.6061	25.8563	21.5327	23.0737	9.52596
RLK-Pelle_LRR-III	GOBAR_DD20981	2.37793	1.1883	0.411996	0.334167	0.911439
RLK-Pelle_LRR-III	GOBAR_AA15515	3.31712	0.995535	0.212934	0.172709	0.391434
RLK-Pelle_LRR-XI-1	GOBAR_AA29606	6.884	9.28121	8.18419	7.72437	2.9907
CAMK_CAMKL-CHK1	GOBAR_DD11261	7.94854	2.36779	1.21911	1.73042	0.783867
CK1_CK1-Pl	GOBAR_AA23539	45.1475	38.3732	42.3883	38.8069	18.2547
CMGC_MAPK	GOBAR_AA02179	2.49292	3.06803	0.812524	1.9771	1.04221
CMGC_CDK-CRK7-CDK9	GOBAR_DD34206	53.2589	45.9698	39.758	47.5738	28.3978
RLK-Pelle_LRR-III	GOBAR_AA22372	7.47416	5.68527	11.7509	9.96433	14.0239
CAMK_CAMKL-CHK1	GOBAR_AA18701	3.2777	49.0361	123.538	92.5806	36.0649
STE_STE7	GOBAR_AA30590	2.13115	3.78667	5.73343	3.10023	201.016
TKL_CTR1-DRK-2	GOBAR_AA03787	18.0471	13.4792	7.54733	13.8615	3.19581
RLK-Pelle_LRR-III	GOBAR_AA08526	2.30487	2.37982	2.5442	3.53756	1.49016
STE_STE20-Fray	GOBAR_AA18135	3.95954	2.53108	6.41789	2.28106	0.914697
RLK-Pelle_LRR-VIII-1	GOBAR_AA01222	14.4097	9.99506	6.99214	9.06391	8.55383
RLK-Pelle_LRR-XV	GOBAR_DD21385	4.9839	3.31292	2.10352	2.97201	3.9588
STE_STE7	GOBAR_DD14033	38.4706	16.9389	15.3313	20.6309	14.2235
RLK-Pelle_LRR-XII-1	GOBAR_AA15904	1.74948	0.442556	0.269604	0.187435	0.183482
RLK-Pelle_RLCK-IXb	GOBAR_DD16456	35.4184	34.167	39.3581	34.0436	37.7937
RLK-Pelle_LRR-XI-1	GOBAR_DD29900	121.35	127.378	86.3819	112.224	1.27552
TKL-Pl-4	GOBAR_DD35794	0.467434	0.295521	0.295521	0.479389	0.605814
AGC_PKA-PKG	GOBAR_DD33806	2.88544	1.68819	1.4321	1.02218	2.96696
RLK-Pelle_LRR-XIIIb	GOBAR_AA18091	56.7357	65.7127	38.8189	54.9958	8.99721
CMGC_CDK-CRK7-CDK9	GOBAR_DD30843	19.9264	14.3866	8.02556	12.3246	12.3254
RLK-Pelle_RLCK-VI	GOBAR_AA00603	1.68417	2.10555	2.14938	1.9445	2.20794
NEK	GOBAR_AA13206	14.1338	11.5808	10.5622	12.5292	3.05192
RLK-Pelle_DLSV	GOBAR_DD31635	7.22288	1.29467	0.907152	0.473004	2.28663
RLK-Pelle_RLCK-VIIa-2	GOBAR_AA36346	0.445907	9.82956	12.6189	12.4964	0.384806
RLK-Pelle_RLCK-XI	GOBAR_DD08721	19.8385	9.81042	4.84654	8.91664	3.967
AGC_NDR	GOBAR_DD23925	12.5189	7.48388	13.22	9.12871	57.4983
RLK-Pelle_DLSV	GOBAR_DD02121	8.10355	3.99348	2.96908	2.34799	2.81722
RLK-Pelle_SD-2b	GOBAR_AA33553	1.89777	0.268166	0.501253	0.271042	0.314311
RLK-Pelle_DLSV	GOBAR_DD32829	7.24607	2.45073	1.87475	1.16579	0.522212
RLK-Pelle_LRR-Xb-2	GOBAR_DD07206	1.54104	1.01715	0.599663	1.38432	0.661695
RLK-Pelle_RLCK-VIII	GOBAR_DD17193	36.9566	23.7969	21.4151	32.8394	1.44273
RLK-Pelle_CrRLK1L-1	GOBAR_AA19407	6.39991	2.68612	2.38502	3.55693	1.23924
RLK-Pelle_LRR-XI-1	GOBAR_DD06854	0.101707	0.429681	2.56384	0.63985	5.85646
RLK-Pelle_LRR-XI-2	GOBAR_DD08345	6.59619	2.95332	1.61743	0.918319	1.43588
CAMK_AMPK	GOBAR_AA29677	18.1652	18.1628	18.3363	16.1877	24.5939
RLK-Pelle_RLCK-VIIa-1	GOBAR_AA29016	140.104	129.102	109.489	127.498	90.3702
RLK-Pelle_LRK10L-2	GOBAR_DD31163	1.30169	0.820982	0.966994	0.313729	0.507191
RLK-Pelle_LRR-I-2	GOBAR_AA34148	0.236031	1.30873	0.303316	1.23009	1.42357
RLK-Pelle_LRR-XIIIa	GOBAR_DD21585	35.3476	23.6307	10.1511	17.7843	1.24404
RLK-Pelle_WAK_LRK10L-1	GOBAR_DD27754	0.345554	0.237885	0.300792	0.300792	0.593104
RLK-Pelle_RLCK-VIIa-2	GOBAR_DD34819	29.9677	30.7271	38.9491	27.5186	34.5193
RLK-Pelle_CrRLK1L-1	GOBAR_DD13744	14.6493	8.18414	5.61684	3.88085	2.7715
RLK-Pelle_LRR-Xb-1	GOBAR_AA35519	7.93273	5.01909	4.46241	6.11021	1.61142
RLK-Pelle_RLCK-IV	GOBAR_AA21482	6.82416	4.5185	3.92195	4.37396	4.83445
RLK-Pelle_L-LEC	GOBAR_DD15726	1.43722	0.815746	0.766563	0.777192	0.613054
RLK-Pelle_RLCK-II	GOBAR_AA12131	6.75491	4.81423	6.89907	4.94294	5.75527
Group-Pl-2	GOBAR_DD36833	4.38571	0.703295	1.96187	1.12324	0.141431
CAMK_CDPK	GOBAR_AA02107	111.503	104.528	106.16	99.2925	43.371
RLK-Pelle_RLCK-VIIa-2	GOBAR_AA31949	1.98714	0.51095	0.559659	0.226968	19.1923
RLK-Pelle_LRR-XI-1	GOBAR_AA17903	18.8173	16.9832	20.3299	16.3329	20.0376
RLK-Pelle_LRR-III	GOBAR_DD21104	2.94636	6.52841	4.00954	4.73034	2.73776
RLK-Pelle_RLCK-IXb	GOBAR_DD12791	11.1894	3.71944	2.59304	3.38849	0.970572
RLK-Pelle_LRR-XI-1	GOBAR_AA11141	5.09564	6.17478	5.33223	6.9757	1.48689
RLK-Pelle_LRR-III	GOBAR_AA25302	50.0811	16.7291	8.11549	8.18788	12.3767
RLK-Pelle_LRR-IX	GOBAR_AA30589	389.165	390.432	228.303	315.758	58.3716
STE_STE7	GOBAR_DD27348	2.86636	2.23872	4.04575	3.10877	2.83881
RLK-Pelle_LRR-XI-1	GOBAR_DD17106	1.01551	0.450509	0.13884	0.563059	0.658525
STE_STE7	GOBAR_DD37767	0.333193	4.32816	2.25862	4.22758	11.8806
RLK-Pelle_LRR-III	GOBAR_DD19748	4.4414	0.340822	0.168419	0.136604	0.340592
CK1_CK1	GOBAR_DD35230	123.961	162.845	173.262	154.107	219.947
RLK-Pelle_LRR-III	GOBAR_DD11401	21.5874	21.3468	10.1971	15.9848	0.368889
RLK-Pelle_RLCK-VI	GOBAR_DD26444	14.4458	7.75449	5.78013	6.48078	2.86557
CAMK_CAMKL-CHK1	GOBAR_DD29533	37.7123	42.9187	45.2449	52.4254	32.8988
RLK-Pelle_LRR-I-2	GOBAR_DD23419	40.7575	35.8146	40.8497	37.4279	30.0217
RLK-Pelle_LRR-XI-1	GOBAR_AA09505	0.405786	0.245164	0.234228	0.237475	18.6761
CAMK_CDPK	GOBAR_AA32355	0.60441	0.239077	1.14206	0.231579	1.22314
CAMK_CAMKL-CHK1	GOBAR_AA25534	1.59649	2.46989	1.79506	2.68793	1.78843
RLK-Pelle_RLCK-VIIa-2	GOBAR_DD25097	1.27833	0.246342	0.453886	0.453886	0.245429
RLK-Pelle_CR4L	GOBAR_AA17136	11.4562	6.757	9.90144	7.38332	5.01244
NEK	GOBAR_AA06243	2.95259	0.450118	1.49625	0.809064	30.3285
CK1_CK1	GOBAR_AA32659	60.4929	63.5902	58.9539	59.0106	43.0385
RLK-Pelle_LRR-XI-1	GOBAR_DD22853	1.1082	0.956709	0.681142	1.44492	0.607046
RLK-Pelle_DLSV	GOBAR_AA10846	17.3412	2.90102	2.91294	1.92744	7.95135
CMGC_GSK	GOBAR_DD25081	164.04	266.995	563.411	315.484	1402.83
CAMK_CAMKL-LKB	GOBAR_DD36849	32.9039	30.6563	28.5907	25.4583	19.3739
AGC_RSK-2	GOBAR_AA07713	1.83336	0.588405	0.144552	0.46898	2.2907
RLK-Pelle_RLCK-IXa	GOBAR_AA28414	11.371	1.06983	0.821317	1.1991	0.541716
CAMK_CDPK	GOBAR_AA23483	1.09933	0.324529	0.391184	0.423049	0.683923
RLK-Pelle_LRR-VII-1	GOBAR_DD00413	5.15601	4.50254	3.52767	3.22542	0.178979
RLK-Pelle_LRR-IX	GOBAR_AA21683	95.5115	48.9022	19.2446	34.8972	0.294951
RLK-Pelle_DLSV	GOBAR_AA34555	0.718728	0.254366	0.619003	0.167356	0.329351
RLK-Pelle_RLCK-VIIa-1	GOBAR_AA31668	46.2962	60.5026	55.0283	54.4922	49.0236
RLK-Pelle_CrRLK1L-1	GOBAR_DD27432	0.224924	0.114978	0.145383	0.145383	0.476584
STE_STE-Pl	GOBAR_AA18638	33.1482	51.5747	49.767	42.7588	23.2327
PEK_PEK	GOBAR_AA12339	67.649	66.9817	59.0347	60.9053	29.9464
RLK-Pelle_CR4L	GOBAR_DD14532	0.360548	0.304648	0.561314	0.561314	0.122671
CAMK_CDPK	GOBAR_DD08227	8.82726	11.2849	7.77726	8.38311	6.07588
RLK-Pelle_DLSV	GOBAR_AA03361	4.93345	1.31638	2.55693	1.65913	3.71633
RLK-Pelle_LysM	GOBAR_AA01706	43.1285	58.9545	65.9762	55.4537	19.1455
RLK-Pelle_WAK_LRK10L-1	GOBAR_DD30550	0.330251	0.12987	0.214742	0.214742	0.413167
RLK-Pelle_LRR-XIIIb	GOBAR_DD25858	45.2546	26.3254	9.44555	21.2079	1.19781
CMGC_CDK-CRK7-CDK9	GOBAR_AA12579	33.8364	27.2586	13.4556	20.8817	2.04703
RLK-Pelle_DLSV	GOBAR_AA30384	0.200165	0.0841632	0.209756	0.209756	2.86026
CAMK_CDPK	GOBAR_AA31984	9.90035	7.02969	6.9354	8.96226	15.8353
RLK-Pelle_RLCK-XVI	GOBAR_AA13685	296.147	368.85	232.09	367.28	11.2576
TKL-Pl-4	GOBAR_DD06115	18.2259	15.7994	21.1153	19.7548	14.2222
CAMK_CDPK	GOBAR_DD22494	0.608951	1.20269	1.90886	0.740474	0.408917
NEK	GOBAR_DD30032	9.06639	3.30978	2.08562	2.83758	1.30932
RLK-Pelle_RLCK-VIIa-2	GOBAR_AA29030	2.85686	3.88294	10.9675	3.2348	57.4176
RLK-Pelle_CrRLK1L-1	GOBAR_AA37645	4.9968	4.72253	3.83519	4.25339	1.52228
RLK-Pelle_LRR-V	GOBAR_DD17332	40.9518	29.9525	22.2398	25.1648	13.1916
RLK-Pelle_LRR-Xb-1	GOBAR_DD22119	57.7889	43.5051	20.7078	30.0514	1.13505
CMGC_MAPK	GOBAR_DD07173	3.47874	2.80195	1.69397	2.74793	0.716204
RLK-Pelle_LRR-XI-1	GOBAR_AA40214	3.36415	5.00481	1.15062	3.45651	0.122496
CK1_CK1	GOBAR_DD14044	51.838	56.462	72.9604	58.5114	59.125
CMGC_CDK-CRK7-CDK9	GOBAR_DD03476	6.77947	6.28665	3.49492	5.66941	3.24864
RLK-Pelle_LRR-XI-1	GOBAR_DD19037	1.44082	0.785042	1.03251	0.523415	0.238331
RLK-Pelle_LRR-III	GOBAR_AA19235	106.104	73.8972	37.7719	63.7675	0.37385
TKL-Pl-4	GOBAR_AA38462	12.2563	12.0853	17.7147	14.6556	31.9964
RLK-Pelle_RLCK-V	GOBAR_DD00631	23.853	22.5811	34.5913	22.0599	22.423
TKL-Pl-4	GOBAR_AA29473	2.60891	2.02873	11.9081	3.91562	56.2087
TKL-Pl-1	GOBAR_DD11709	85.7231	103.891	101.921	106.119	145.581
RLK-Pelle_DLSV	GOBAR_AA21653	1.80902	0.73647	0.496011	0.938726	0.216799
RLK-Pelle_RLCK-VIIa-2	GOBAR_AA17125	3.14523	2.25334	2.15596	4.31341	2.31538
CMGC_CDK-CRK7-CDK9	GOBAR_AA15074	40.9417	39.3819	37.0402	33.0196	21.6513
RLK-Pelle_RLCK-VI	GOBAR_AA08060	0.641587	0.964602	29.9619	6.64308	9.04566
RLK-Pelle_DLSV	GOBAR_DD36055	9.17327	3.98075	4.38818	2.93112	3.78597
CMGC_MAPK	GOBAR_DD25628	1.08812	0.202363	1.67305	0.1357	4.95413
CMGC_GSK	GOBAR_DD15554	11.7628	8.18271	7.78769	11.4351	5.13746
RLK-Pelle_RLCK-XII-1	GOBAR_AA13891	7.40223	2.01549	1.29328	1.78325	0.466549
CMGC_MAPK	GOBAR_DD29824	3.93455	2.28525	0.495364	1.875	1.21711
RLK-Pelle_CrRLK1L-1	GOBAR_AA08281	4.72222	2.699	1.81699	1.80125	0.355677
CAMK_CAMKL-CHK1	GOBAR_AA36632	5.98795	3.21554	1.00383	2.32629	1.42663
WNK_NRBP	GOBAR_DD26804	20.2696	20.5893	19.2705	21.5887	11.1397
RLK-Pelle_DLSV	GOBAR_AA18203	0.632976	0.333814	0.549328	0.167084	0.373101
TKL-Pl-4	GOBAR_AA15541	98.9339	103.342	170.804	115.662	63.0737
RLK-Pelle_RLCK-VI	GOBAR_AA17244	1.34172	0.631074	0.579311	0.391562	0.851913
RLK-Pelle_SD-2b	GOBAR_AA28756	3.91083	1.54537	0.863954	0.981045	0.936448
RLK-Pelle_LRR-I-1	GOBAR_DD36437	9.01643	2.40798	1.30607	1.95143	17.726
RLK-Pelle_LysM	GOBAR_AA33499	16.6095	17.6883	21.9092	20.165	24.7988
CMGC_MAPK	GOBAR_AA39070	1.5723	2.94992	1.52593	0.275038	5.37868
CMGC_CDK-CRK7-CDK9	GOBAR_DD02076	14.4531	11.6368	7.13329	11.5715	4.799
RLK-Pelle_LRR-XI-2	GOBAR_DD06732	2.18554	3.45062	5.68683	6.20307	1.50055
RLK-Pelle_SD-2b	GOBAR_DD00037	1.73311	2.44297	2.89287	3.51958	4.31345
SCY1_SCYL1	GOBAR_DD11359	74.3407	94.3376	82.8524	84.0936	32.0518
RLK-Pelle_LRR-VIII-1	GOBAR_DD08744	13.4818	11.4724	12.7142	13.6251	8.35852
RLK-Pelle_L-LEC	GOBAR_DD20307	0.424564	0.307632	0.372556	0.372556	0.302178
RLK-Pelle_LRR-III	GOBAR_AA37526	44.5321	30.7543	37.7205	36.1679	79.2475
RLK-Pelle_LRR-II	GOBAR_DD05997	112.615	120.892	135.01	118.007	95.2121
CMGC_CLK	GOBAR_AA05659	17.4567	11.4252	9.43462	9.44587	1.07203
NEK	GOBAR_DD17398	7.52393	3.91458	9.23858	3.86255	91.7889
RLK-Pelle_RLCK-VIIa-1	GOBAR_DD37045	6.49039	4.07027	3.99096	3.98405	1.42147
CMGC_CLK	GOBAR_DD05217	30.071	21.6591	15.3023	19.1991	11.184
RLK-Pelle_WAK_LRK10L-1	GOBAR_AA30706	1.38283	3.24528	0.299722	0.729308	1.15964
CMGC_RCK	GOBAR_DD00988	276.408	433.896	450.901	453.005	460.147
CK1_CK1	GOBAR_DD16997	18.7029	21.8038	18.8156	14.6253	51.9028
CMGC_CDK-CRK7-CDK9	GOBAR_AA10753	1.57534	0.457828	0.182252	0.182252	0.111677
Group-Pl-2	GOBAR_AA33622	4.24159	0.524829	0.635592	0.515524	1.34781
STE_STE20-Pl	GOBAR_AA02237	14.0129	13.1312	12.6792	18.8122	3.96411
RLK-Pelle_RLCK-VIIa-2	GOBAR_AA27084	49.0124	55.8131	73.5009	71.6635	29.9934
RLK-Pelle_LRR-XI-1	GOBAR_AA40857	5.76242	5.30044	1.54404	3.444	0.106084
RLK-Pelle_LRR-XI-1	GOBAR_AA34905	17.5931	24.1322	28.4179	21.2075	0.531745
RLK-Pelle_LRR-II	GOBAR_DD14343	9.58334	2.9063	2.20721	2.25728	2.09203
AGC_NDR	GOBAR_DD32630	15.832	16.2024	13.9268	18.4253	6.24375
RLK-Pelle_DLSV	GOBAR_DD22749	3.0049	2.33111	1.44199	1.67084	0.252456
RLK-Pelle_LRR-XV	GOBAR_AA27335	1.55778	0.512095	0.311841	0.151759	0.565193
CAMK_CDPK	GOBAR_AA20192	1.16855	0.555727	0.468455	0.569941	1.54656
TKL-Pl-6	GOBAR_AA18835	40.8911	41.6223	36.5496	37.2717	22.3627
RLK-Pelle_DLSV	GOBAR_AA06765	2.40496	0.590938	0.816604	0.441561	0.620169
RLK-Pelle_RLCK-V	GOBAR_DD21828	292.512	617.107	821.892	710.812	775.606
CK1_CK1-Pl	GOBAR_AA22203	15.2162	15.2542	9.11892	9.79324	11.1056
CMGC_CDK-Pl	GOBAR_AA22330	116.561	129.952	136.489	144.794	55.012
RLK-Pelle_RLCK-VIIa-1	GOBAR_AA17389	3.90252	2.48047	0.967981	1.04683	1.82439
AGC_RSK-2	GOBAR_DD33422	6.28448	20.2917	17.5072	19.3448	5.09331
CAMK_CAMKL-CHK1	GOBAR_AA25825	1.75025	1.55532	0.268541	0.435623	0.978432
RLK-Pelle_CR4L	GOBAR_AA07192	232.087	122.308	94.704	113.361	48.9133
CK1_CK1-Pl	GOBAR_AA38454	1.79434	1.65247	0.520078	0.843662	1.46173
AGC_NDR	GOBAR_DD03146	2.49701	2.1198	1.35587	2.59223	1.75109
TKL-Pl-4	GOBAR_AA00475	4.24873	4.28085	5.16678	6.28611	3.02477
TKL-Pl-4	GOBAR_DD15227	1.85819	1.26532	0.166864	0.166864	0.947395
RLK-Pelle_CrRLK1L-1	GOBAR_AA04828	32.1175	23.4228	12.7896	12.7234	7.94783
RLK-Pelle_RLCK-VIIa-2	GOBAR_DD32559	11.3448	9.81795	9.57806	9.57784	12.6157
CAMK_CAMKL-CHK1	GOBAR_AA16464	20.7226	3.25024	1.8069	2.19834	3.95148
CAMK_CAMKL-CHK1	GOBAR_DD13378	0.19001	2.01056	8.30196	5.34732	2.34333
RLK-Pelle_RLCK-VIIa-1	GOBAR_DD08241	0.581702	0.237603	0.300434	0.300434	0.48736
RLK-Pelle_RLCK-VIIa-2	GOBAR_DD15487	89.5109	67.348	68.6621	77.5526	9.42029
RLK-Pelle_RLCK-VI	GOBAR_DD30934	12.3616	7.89871	9.09492	7.97726	4.82888
CMGC_DYRK-PRP4	GOBAR_AA31879	2.59913	0.531583	0.262685	0.372858	0.768977
TKL-Pl-6	GOBAR_DD24762	22.6553	25.3235	22.2507	24.3439	20.0286
PEK_PEK	GOBAR_DD26878	1.18129	0.586179	0.819543	0.941695	0.256948
RLK-Pelle_DLSV	GOBAR_DD26133	21.4589	25.0241	15.2069	31.1292	2.76209
RLK-Pelle_RLCK-VIIa-2	GOBAR_AA08743	21.3901	13.4564	13.1689	15.4008	2.69965
RLK-Pelle_LRR-III	GOBAR_AA12384	16.0159	1.7937	0.574052	1.08642	0.315523
CMGC_CDK-CCRK	GOBAR_AA24985	37.3543	34.0846	33.3552	27.2706	21.1176
TKL-Pl-4	GOBAR_AA35109	34.397	22.3493	14.0884	21.8383	16.5385
WNK_NRBP	GOBAR_DD27996	8.60798	3.75086	2.13278	1.95551	2.75219
RLK-Pelle_RLCK-VIIa-1	GOBAR_DD29123	0.717226	0.514487	0.623068	0.623068	0.758049
RLK-Pelle_DLSV	GOBAR_DD18631	0.261074	0.472133	1.84524	0.816361	0.446674
Aur	GOBAR_DD04290	3.82473	0.452618	0.884496	1.25546	0.5799
RLK-Pelle_DLSV	GOBAR_DD15062	1.36163	1.11116	1.35891	1.35655	0.720633
CMGC_GSK	GOBAR_AA04109	67.4764	54.3729	45.6278	51.4307	29.6087
STE_STE20-Fray	GOBAR_DD06143	28.3017	30.9227	32.8819	26.6703	28.2755
CAMK_CAMKL-CHK1	GOBAR_DD02701	13.7964	2.728	1.46054	2.48773	0.934448
RLK-Pelle_Extensin	GOBAR_AA27774	21.1783	9.92683	7.06957	8.89367	34.9568
CAMK_CAMKL-CHK1	GOBAR_DD22637	80.465	49.4566	54.2477	50.1368	26.2869
RLK-Pelle_LRR-I-1	GOBAR_DD35273	0.93682	1.16995	0.841816	0.426744	0.51013
RLK-Pelle_LRR-XI-1	GOBAR_AA13853	0.894745	0.436181	0.245122	0.198816	0.160709
RLK-Pelle_RLCK-VIIa-1	GOBAR_AA29913	8.41601	9.84645	9.7482	7.51136	9.44808
CK1_CK1	GOBAR_AA02776	27.5002	33.0669	31.0297	20.9733	64.6021
RLK-Pelle_LRR-XI-1	GOBAR_AA14870	7.3469	2.28651	2.93836	1.73329	2.06571
RLK-Pelle_CR4L	GOBAR_AA10706	1.00334	3.71531	32.3349	7.26762	152.702
RLK-Pelle_DLSV	GOBAR_AA16893	0.824229	0.709612	0.082453	0.082453	0.401262
CK1_CK1	GOBAR_AA02573	49.8326	40.8867	49.5317	42.9249	25.5536
CMGC_RCK	GOBAR_DD12546	130.278	123.706	101.695	128.494	27.6414
RLK-Pelle_LRR-IV	GOBAR_DD02908	10.5626	2.22026	2.06864	0.798982	2.26856
RLK-Pelle_RLCK-X	GOBAR_DD28265	18.5493	20.8083	7.57116	13.0043	1.65703
RLK-Pelle_DLSV	GOBAR_DD04096	9.00743	8.3484	7.47555	8.36326	5.74356
CMGC_CDK-CRK7-CDK9	GOBAR_AA04379	0.719965	0.866406	0.267972	0.21735	1.35957
RLK-Pelle_LRR-XII-1	GOBAR_DD06552	2.01074	1.5583	0.615189	0.698565	0.632888
RLK-Pelle_RLCK-Os	GOBAR_DD00808	17.3914	12.5442	11.8293	18.3283	10.2037
TKL-Pl-4	GOBAR_DD36761	25.8119	11.2889	15.0328	13.7697	2.84207
RLK-Pelle_LRR-IV	GOBAR_DD03499	0.431433	0.186278	0.186278	0.151089	0.684866
CMGC_CDK-CRK7-CDK9	GOBAR_AA06362	3.24322	5.5184	5.56234	6.27698	0.951346
TKL-Pl-4	GOBAR_AA26965	46.0684	41.3471	37.6112	37.8867	55.9507
RLK-Pelle_LRR-I-1	GOBAR_DD37501	43.4146	36.6267	27.9977	30.0117	0.477398
CAMK_OST1L	GOBAR_DD10717	2.07342	1.63558	0.857511	2.6082	0.691916
CMGC_MAPK	GOBAR_DD04606	66.6439	82.1839	60.0623	63.1744	31.363
RLK-Pelle_LRR-III	GOBAR_AA07101	1.35525	0.771671	0.829396	0.672717	134.849
RLK-Pelle_LRR-XIV	GOBAR_DD00263	4.48697	1.40357	1.10465	1.34396	0.381367
CAMK_CAMKL-LKB	GOBAR_DD31209	81.0694	110.919	105.833	98.1403	64.6388
CAMK_CDPK	GOBAR_AA35716	5.97405	2.75269	4.27871	2.28541	1.3294
RLK-Pelle_LRR-XI-1	GOBAR_AA22434	0.673369	0.304051	0.242072	0.441772	0.153521
CMGC_CK2	GOBAR_AA19802	53.4822	37.5561	39.4676	35.0366	48.1363
RLK-Pelle_LRR-III	GOBAR_DD35235	52.2751	101.742	114.456	104.315	18.9055
CMGC_MAPK	GOBAR_DD25621	0.51837	0.481137	0.678192	0.275038	2.36337
CMGC_GSK	GOBAR_AA19781	9.49993	8.24524	9.53641	7.02248	4.17156
RLK-Pelle_LRR-II	GOBAR_AA28948	7.17392	6.85871	5.11266	5.49908	3.67768
RLK-Pelle_DLSV	GOBAR_AA04516	38.7077	24.9236	26.9495	28.1246	18.4582
Group-Pl-3	GOBAR_DD02687	20.1654	14.8489	11.1653	15.5543	8.21834
RLK-Pelle_LRR-VII-1	GOBAR_AA18887	107.12	63.8738	29.517	51.3997	5.18424
RLK-Pelle_RLCK-VIIa-1	GOBAR_DD11634	3.04339	3.02273	1.57709	2.81417	2.54668
RLK-Pelle_RLCK-XII-1	GOBAR_DD32141	55.872	32.6493	28.9586	37.4967	6.28468
RLK-Pelle_LRR-III	GOBAR_DD06970	8.05122	3.26075	1.71279	3.41964	0.807722
CAMK_AMPK	GOBAR_DD20763	8.19449	11.1837	13.4899	8.53238	7.4076
RLK-Pelle_LRR-VI-2	GOBAR_DD14267	9.763	16.4618	9.48621	9.79262	2.07453
CMGC_GSK	GOBAR_AA29216	16.8591	6.21204	6.4096	8.78017	14.3076
RLK-Pelle_RLCK-VIIa-2	GOBAR_DD02727	9.7064	10.4459	12.6724	11.3553	8.05192
CAMK_CAMKL-CHK1	GOBAR_DD25198	18.0705	13.8914	14.7236	16.4916	3.64614
AGC_RSK-2	GOBAR_AA15866	187.031	226.16	193.039	219.051	67.9807
RLK-Pelle_SD-2b	GOBAR_AA16449	15.6186	5.07375	0.842198	3.2913	0.194225
CMGC_MAPK	GOBAR_AA27147	18.2291	22.9573	24.2056	24.7486	11.7574
CMGC_MAPK	GOBAR_DD18778	1.93631	0.978726	1.628	0.812589	1.51444
TKL-Pl-4	GOBAR_DD28904	0.634715	0.27581	2.30568	0.40074	4.34685
NAK	GOBAR_DD18215	182.147	205.997	180.794	186.996	75.6144
RLK-Pelle_LRR-XI-1	GOBAR_AA22433	3.92129	1.84918	0.275562	0.275562	1.6763
RLK-Pelle_DLSV	GOBAR_DD33429	13.9421	7.65089	6.96875	6.35884	11.5566
WNK_NRBP	GOBAR_DD18621	8.34598	4.37791	2.26536	4.28731	1.33568
CMGC_MAPK	GOBAR_AA38420	23.2193	19.9645	13.3197	20.4652	10.2405
RLK-Pelle_CrRLK1L-1	GOBAR_AA06144	34.8449	2.92584	2.32221	2.13466	0.626155
RLK-Pelle_LRR-II	GOBAR_AA33225	14.8714	11.3861	9.58822	11.0863	4.44238
TKL_CTR1-DRK-2	GOBAR_DD07643	32.0013	31.988	26.068	29.7736	13.8246
RLK-Pelle_LRR-IV	GOBAR_AA03974	0.39766	0.14111	0.400624	0.371364	0.140279
CAMK_CDPK	GOBAR_DD27892	37.0448	31.9428	37.6709	40.9246	9.58933
CMGC_CDK-PITSLRE	GOBAR_DD35974	41.426	42.0306	34.3534	30.8718	21.1896
CK1_CK1-Pl	GOBAR_DD13809	8.4624	6.49261	4.51725	2.90059	5.83007
CAMK_CDPK	GOBAR_AA07184	7.74886	5.73696	2.69112	2.72844	3.70908
RLK-Pelle_LRR-V	GOBAR_DD06574	65.5218	68.5922	52.5828	71.1065	6.9425
RLK-Pelle_RLCK-VIIa-1	GOBAR_AA00574	8.99634	6.11093	8.12872	4.87893	28.2386
CMGC_MAPK	GOBAR_DD07547	17.74	13.7043	21.8781	16.4975	20.5046
CMGC_MAPK	GOBAR_AA09614	55.4466	48.6173	37.9766	45.495	4.02863
CAMK_OST1L	GOBAR_DD21549	0.788662	0.405394	0.405394	0.657624	0.49682
RLK-Pelle_LRR-VI-2	GOBAR_DD13685	24.6365	27.8823	18.8918	27.0955	2723.51
RLK-Pelle_LRR-Xb-1	GOBAR_AA39092	0.133553	0.0486723	0.116253	0.116253	0.142471
RLK-Pelle_RLCK-XII-1	GOBAR_DD11518	79.8133	96.9393	118.78	96.3412	55.4723
RLK-Pelle_LRR-IX	GOBAR_DD00463	25.4541	15.4868	5.90068	9.17786	0.343404
CAMK_CAMKL-CHK1	GOBAR_AA12713	48.4087	47.2913	42.3571	48.1931	54.0252
RLK-Pelle_DLSV	GOBAR_AA39454	0.307491	0.0667808	0.0667808	0.108331	0.240911
RLK-Pelle_LRR-III	GOBAR_DD03791	12.565	12.4934	13.1239	11.3591	239.892
RLK-Pelle_RLCK-IXa	GOBAR_DD17576	26.7982	23.3369	11.0595	17.1824	0.408501
RLK-Pelle_LRR-VI-1	GOBAR_DD36971	24.0368	7.94574	5.01403	7.67452	27.9909
WNK_NRBP	GOBAR_AA12670	89.8131	78.8616	79.2014	81.5536	77.1299
RLK-Pelle_LRR-XII-1	GOBAR_AA32006	0.20027	4.66883	4.66883	0.2459	1.6194
RLK-Pelle_LRR-XI-1	GOBAR_AA10938	57.4967	47.1666	40.3471	39.5609	1.66485
CAMK_CDPK	GOBAR_AA32063	12.0241	6.82361	7.91538	6.22155	12.9393
WNK_NRBP	GOBAR_AA25039	1.12434	0.0817229	0.200766	0.200766	0.24426
RLK-Pelle_LRR-II	GOBAR_DD34459	5.52729	4.52455	4.18209	7.11507	0.569447
CAMK_OST1L	GOBAR_DD00250	122.072	176.306	168.089	180.281	66.196
RLK-Pelle_PERK-2	GOBAR_DD24113	2.75031	0.596933	0.183308	0.594721	0.330641
RLK-Pelle_DLSV	GOBAR_AA02450	2.81446	3.73828	3.62609	3.43958	3.08289
CMGC_GSK	GOBAR_AA10342	96.6281	111.025	117.004	110.518	150.903
CAMK_CAMKL-CHK1	GOBAR_AA25767	69.543	58.8893	35.8182	42.4429	35.3041
RLK-Pelle_DLSV	GOBAR_AA16891	0.90105	0.202597	0.12623	0.102385	0.160109
RLK-Pelle_LRR-XI-1	GOBAR_DD16325	0.695417	0.213362	0.129196	0.129196	0.555318
RLK-Pelle_LRR-VI-1	GOBAR_DD01474	15.5717	8.20659	5.52435	5.52435	6.55395
RLK-Pelle_RLCK-II	GOBAR_AA35687	40.2605	43.5405	56.2751	49.6172	10.1936
CAMK_OST1L	GOBAR_DD21106	22.5708	22.2626	19.7521	23.7501	41.2411
CAMK_CDPK	GOBAR_AA29371	37.127	51.1196	40.9796	50.2167	13.6985
RLK-Pelle_CR4L	GOBAR_DD21376	18.524	24.2548	74.2399	28.5991	46.0083
RLK-Pelle_DLSV	GOBAR_DD33182	10.5123	5.38764	3.91588	5.50531	1.53425
CAMK_CAMKL-CHK1	GOBAR_DD27701	35.3048	36.0838	30.8815	30.2439	54.5235
RLK-Pelle_CrRLK1L-1	GOBAR_DD13745	0.484122	0.28289	1.09849	0.190923	0.772912
TKL_CTR1-DRK-2	GOBAR_DD26569	10.3568	7.42796	10.8838	5.8183	10.3499
RLK-Pelle_LRR-I-1	GOBAR_AA07104	20.1356	32.5166	34.6677	36.4664	13.8277
CK1_CK1-Pl	GOBAR_DD06812	24.96	16.0971	7.60799	15.8898	6.60923
CAMK_CAMKL-CHK1	GOBAR_AA09894	5.06057	0.757139	3.10007	1.63439	1.85908
RLK-Pelle_SD-2b	GOBAR_DD27365	5.33018	8.1459	9.04563	7.27359	30.2643
RLK-Pelle_DLSV	GOBAR_AA06768	5.70147	5.37825	6.26717	2.15653	16.5823
RLK-Pelle_LRR-XI-1	GOBAR_AA37572	3.62957	8.48335	7.95408	10.3647	1.08972
RLK-Pelle_RLCK-XII-1	GOBAR_DD31382	1.13495	2.939	0.384836	1.04046	2.33948
RLK-Pelle_RLCK-XV	GOBAR_AA25299	139.984	97.3052	51.6008	51.6008	93.5705
WNK_NRBP	GOBAR_AA39463	7.96443	4.79694	2.34549	2.04333	0.94216
RLK-Pelle_WAK_LRK10L-1	GOBAR_DD33789	0.5583	1.29683	1.08259	0.731735	0.794667
RLK-Pelle_RLCK-IXb	GOBAR_AA32332	10.5862	3.90714	1.85097	3.81582	0.65537
Group-Pl-4	GOBAR_DD22406	5.38201	0.721029	1.79899	2.58157	4.68274
TKL-Pl-7	GOBAR_DD15159	11.8584	6.95998	3.44327	6.79584	1.29232
RLK-Pelle_URK-2	GOBAR_AA35437	3.35382	1.40504	0.94547	0.94547	1.36331
TKL-Pl-4	GOBAR_AA05410	0.404253	1.0108	1.76652	3.0089	2.37235
RLK-Pelle_RLCK-VIIa-1	GOBAR_AA00632	14.6393	14.9655	19.6166	14.011	28.422
RLK-Pelle_DLSV	GOBAR_AA14878	13.5495	6.88364	6.42995	4.68716	3.94457
RLK-Pelle_LRR-IV	GOBAR_AA30036	65.5677	17.2672	1.67462	6.71145	0.656754
RLK-Pelle_DLSV	GOBAR_AA36903	0.0887091	1.1908	0.154436	0.154436	0.688939
CMGC_CDK-CDK8	GOBAR_AA12425	3.37164	1.92436	1.98872	4.08637	7.40798
TKL_CTR1-DRK-1	GOBAR_DD25328	61.9603	57.2321	51.7746	48.8145	41.0465
RLK-Pelle_L-LEC	GOBAR_DD10693	0.181078	0.469847	0.469847	0.304872	0.309897
Aur	GOBAR_AA22194	38.7106	33.6957	32.4367	36.7336	4.65147
TKL_CTR1-DRK-2	GOBAR_AA23607	2.66409	2.75482	2.66146	2.92965	0.498551
AGC-Pl	GOBAR_DD11356	87.2733	123.105	120.274	123.552	145.63
CK1_CK1	GOBAR_AA30593	77.264	89.1908	96.0182	96.8531	127.162
CAMK_CAMKL-CHK1	GOBAR_AA10839	55.7213	43.8847	42.3957	47.7532	21.4248
CMGC_CK2	GOBAR_AA16509	217.825	198.508	215.776	219.266	143.185
RLK-Pelle_LRR-XIIIb	GOBAR_DD04068	22.5131	2.4124	0.514158	1.42982	21.2609
RLK-Pelle_LRR-VII-1	GOBAR_DD11366	4.64074	1.67378	1.31582	1.93439	0.201571
RLK-Pelle_RLCK-VIII	GOBAR_DD32132	113.349	99.4452	99.8983	96.4286	97.1043
RLK-Pelle_RLCK-VIII	GOBAR_AA30121	32.527	22.7123	23.6723	23.8254	10.9261
RLK-Pelle_RLCK-VIIa-1	GOBAR_DD03109	19.823	17.0567	18.7036	18.5836	10.8185
RLK-Pelle_DLSV	GOBAR_AA02455	3.04418	1.64646	1.54719	2.35297	0.6378
RLK-Pelle_CR4L	GOBAR_DD22898	11.7917	27.5448	24.6076	20.1586	21.7191
CAMK_CDPK	GOBAR_DD02384	1.965	1.58982	0.486473	0.394574	0.438736
RLK-Pelle_DLSV	GOBAR_DD03303	13.7685	5.05303	2.63995	4.37765	0.17366
RLK-Pelle_RLCK-VI	GOBAR_DD07878	14.3065	7.14583	5.72444	9.2861	3.34579
RLK-Pelle_DLSV	GOBAR_AA02189	0.252433	0.180334	0.443022	0.443022	0.271467
CAMK_OST1L	GOBAR_DD23905	2.79754	2.23887	1.7374	0.845516	1.53515
CAMK_CDPK	GOBAR_AA07734	26.2827	34.896	41.9771	37.3422	26.028
RLK-Pelle_LRR-I-1	GOBAR_AA36438	3.98782	3.51477	4.57491	5.78429	4.39961
STE_STE20-YSK	GOBAR_DD28897	16.2415	13.97	15.4325	15.4852	24.8481
CMGC_GSK	GOBAR_DD07304	103.62	97.7924	101.315	98.0094	94.7685
SCY1_SCYL2	GOBAR_DD19395	0.130429	0.188621	0.112629	0.274059	9.3728
CAMK_CAMKL-CHK1	GOBAR_AA12141	17.0014	8.39322	5.59659	3.85845	15.9439
STE_STE20-Fray	GOBAR_AA08533	18.8887	16.1065	18.0442	14.9873	7.51241
CMGC_MAPK	GOBAR_DD32329	23.9062	18.2333	16.0055	12.0321	43.2486
TLK	GOBAR_AA26245	4.45608	2.16913	2.33867	3.4776	1.38992
RLK-Pelle_RLCK-XIII	GOBAR_AA35918	0.932938	2.76424	10.1906	4.2543	0.478418
STE_STE11	GOBAR_AA21917	6.52818	3.84793	4.91466	4.3623	2.44374
RLK-Pelle_RLCK-XI	GOBAR_AA09935	19.9454	7.4471	3.2546	5.17605	0.288662
RLK-Pelle_WAK_LRK10L-1	GOBAR_DD38122	0.140722	0.376852	1.10465	0.298659	1.47508
RLK-Pelle_RLCK-VIIb	GOBAR_DD10528	0.453787	0.140465	0.335498	0.27212	0.957375
RLK-Pelle_LRR-XI-1	GOBAR_DD09695	8.22259	2.42467	1.26736	0.565372	0.166184
RLK-Pelle_DLSV	GOBAR_DD18986	10.2837	8.73567	7.37817	7.64077	1.06953
STE_STE7	GOBAR_AA23045	1.3479	5.20721	26.9649	13.8464	11.7506
RLK-Pelle_RLCK-V	GOBAR_AA31641	25.9575	37.0881	76.5399	40.2687	72.8742
CAMK_CDPK	GOBAR_DD27412	24.7635	9.75454	3.24623	4.29081	1.65029
TKL-Pl-4	GOBAR_AA18258	12.9616	1.32566	0.757382	0.614307	0.928191
RLK-Pelle_LRR-XI-1	GOBAR_DD02282	2.98417	0.914684	0.248493	0.201551	0.152267
RLK-Pelle_RLCK-XI	GOBAR_AA26178	19.5837	18.5332	15.5654	17.6574	10.0891
CMGC_DYRK-PRP4	GOBAR_DD19375	40.2335	42.1816	39.0642	31.6847	22.1846
CMGC_GSK	GOBAR_AA04110	28.8048	22.2107	19.4336	22.9757	17.5679
CK1_CK1-Pl	GOBAR_AA22624	14.1336	7.99893	5.61489	6.71145	2.58351
RLK-Pelle_LRR-VI-2	GOBAR_AA08392	4.53359	0.980671	0.862383	0.777192	0.765746
RLK-Pelle_LRR-II	GOBAR_AA17831	4.36125	3.61797	3.22888	2.4383	1.2976
RLK-Pelle_RLCK-XII-1	GOBAR_AA03340	15.068	14.1434	10.5124	13.5342	12.5204
TKL-Pl-7	GOBAR_AA14527	17.5514	10.5574	9.50205	11.3893	3.16317
RLK-Pelle_LRR-XIIIa	GOBAR_AA27181	72.089	76.4236	71.7302	66.6142	59.8448
RLK-Pelle_LRR-XI-1	GOBAR_DD38159	18.2102	15.1602	14.3799	11.9688	2.04887
STE_STE11	GOBAR_AA22110	0.559233	0.585062	2.33562	0.874341	2.77227
RLK-Pelle_RLCK-VIIa-1	GOBAR_DD24251	19.4116	11.6745	12.0699	11.1155	15.6418
CMGC_MAPK	GOBAR_AA29866	77.9481	53.3739	11.7937	34.104	6.35939
RLK-Pelle_RLCK-V	GOBAR_DD00259	69.1385	95.0013	105.265	100.924	200.86
RLK-Pelle_RLCK-VIIa-2	GOBAR_DD07771	6.91392	4.02294	3.2048	5.80531	1.84278
RLK-Pelle_RLCK-IV	GOBAR_DD06080	11.7565	2.70102	1.07645	2.94671	0.509247
RLK-Pelle_LRR-VI-2	GOBAR_AA13429	65.0844	82.1877	62.6742	77.7471	3.51186
RLK-Pelle_DLSV	GOBAR_DD05613	12.6456	22.4638	13.1401	16.5788	0.407164
RLK-Pelle_LRR-III	GOBAR_DD22450	208.452	100.797	16.3625	52.516	1.32281
RLK-Pelle_LRR-Xb-1	GOBAR_DD16632	4.95149	2.27045	2.40592	2.64837	1.92289
TLK	GOBAR_DD01926	9.21403	7.70371	6.18876	9.255	4.29976
RLK-Pelle_Extensin	GOBAR_DD04944	17.7413	7.66458	5.78093	6.6291	3.71944
CAMK_OST1L	GOBAR_AA05925	32.7616	33.2884	25.9602	33.5632	18.9339
TKL-Pl-5	GOBAR_DD23516	33.7394	27.3329	13.5517	27.3572	0.867964
RLK-Pelle_RLCK-VIIa-2	GOBAR_DD31322	28.9408	12.1951	6.53788	10.5037	0.483808
RLK-Pelle_DLSV	GOBAR_DD20575	4.5814	1.91511	1.87508	0.553042	4.98499
RLK-Pelle_RKF3	GOBAR_DD24311	0.704879	0.323762	0.323762	0.350134	1.13621
CMGC_CDK-CRK7-CDK9	GOBAR_AA32242	1.37449	1.49453	2.6657	1.8639	39.7692
RLK-Pelle_LRK10L-2	GOBAR_DD35233	30.3712	41.689	42.6712	35.3863	15.7355
CAMK_CDPK	GOBAR_AA00845	49.1157	40.6255	44.0635	39.4432	1.94009
CAMK_CAMKL-CHK1	GOBAR_DD27510	9.12248	4.61572	9.31346	1.34024	14.3823
RLK-Pelle_LRR-XI-1	GOBAR_AA31242	0.904766	0.29127	0.393782	0.127758	0.461765
RLK-Pelle_RLCK-VIIa-2	GOBAR_AA38301	4.7002	0.247601	0.156538	0.156538	0.410523
RLK-Pelle_LRR-XV	GOBAR_DD01583	0.463693	0.39227	0.12046	0.0977041	0.231767
RLK-Pelle_LRR-V	GOBAR_DD03326	1370.1	2386.41	2360.33	2448.28	1236.34
RLK-Pelle_LRR-I-1	GOBAR_AA06016	0.676977	0.242322	0.660293	0.119013	1.01419
RLK-Pelle_RLCK-V	GOBAR_DD09665	23.9484	22.8353	43.401	31.2797	159.622
RLK-Pelle_LRR-I-1	GOBAR_AA36706	1.05383	2.10246	3.68295	1.87767	3.48901
CMGC_GSK	GOBAR_AA06933	139.495	149.642	225.955	167.682	525.671
STE_STE-Pl	GOBAR_AA34700	10.6002	9.62571	7.13493	11.0481	9.65417
RLK-Pelle_RLCK-VI	GOBAR_AA03942	1.15671	0.203903	0.375692	0.914162	3.15723
AGC_RSK-2	GOBAR_DD07932	2.84376	4.19553	3.46672	3.15266	0.537371
RLK-Pelle_RLCK-IXb	GOBAR_AA09707	2.18945	0.779407	0.770298	0.874696	0.939059
RLK-Pelle_LRR-V	GOBAR_DD25124	18.8321	15.1462	5.08264	10.2724	0.485058
CAMK_CDPK	GOBAR_DD30716	3.37475	1.3223	1.59816	1.48143	1.03435
RLK-Pelle_LysM	GOBAR_DD09103	10.6284	8.44449	7.42803	7.02896	7.97211
RLK-Pelle_URK-2	GOBAR_DD33262	0.856667	0.501222	0.0825606	0.0825606	0.267857
Aur	GOBAR_DD20857	13.7152	10.2275	10.8963	17.6759	10.964
RLK-Pelle_LRR-Xa	GOBAR_AA33566	1.75278	0.68368	0.424439	0.860649	4.55031
RLK-Pelle_DLSV	GOBAR_DD03306	2.06982	2.164	1.31878	1.8962	1.6189
RLK-Pelle_LRR-XI-1	GOBAR_DD31049	1.18283	0.361913	0.376437	0.101775	8.8832
Group-Pl-3	GOBAR_DD03531	23.5379	14.217	12.0113	14.6134	8.76668
RLK-Pelle_CrRLK1L-1	GOBAR_AA05850	8.69833	10.9168	23.0226	17.9394	10.3519
CAMK_CDPK	GOBAR_AA03886	1.6798	3.6735	1.9583	2.33582	1.05364
AGC-Pl	GOBAR_AA06142	4.27318	4.29854	3.66068	2.55961	1.79135
CMGC_MAPK	GOBAR_AA08248	14.5498	16.6117	14.9524	17.1976	6.45301
RLK-Pelle_CrRLK1L-1	GOBAR_DD15825	0.299519	0.224284	0.283594	0.345031	0.133371
RLK-Pelle_RLCK-VIIa-2	GOBAR_AA36602	3.04611	0.262889	1.01593	0.412005	0.166517
RLK-Pelle_LRR-XII-1	GOBAR_DD24044	0.15603	0.0676379	0.0676379	0.109721	0.127237
RLK-Pelle_DLSV	GOBAR_DD06001	2.05833	0.797834	0.389778	0.316146	0.37497
RLK-Pelle_RLCK-XII-1	GOBAR_DD24912	17.4959	10.6133	9.9295	8.62901	7.74338
CMGC_SRPK	GOBAR_AA28169	4.57486	2.36214	1.14361	2.5972	0.538269
RLK-Pelle_LRR-VI-2	GOBAR_AA02162	91.029	122.102	97.278	102.763	12.7673
RLK-Pelle_RLCK-XVI	GOBAR_AA27979	43.6866	24.8181	104.097	35.0106	998.439
AGC_NDR	GOBAR_AA28454	46.8552	78.6693	67.4004	65.9786	0.473988
RLK-Pelle_LRR-VII-3	GOBAR_AA23346	1.46929	0.0798224	0.196097	0.47716	0.128567
RLK-Pelle_PERK-2	GOBAR_DD28015	1.84405	0.678503	0.239098	0.239098	0.678757
RLK-Pelle_RLCK-IXb	GOBAR_DD16450	15.3117	5.43356	4.34785	5.64241	1.43257
RLK-Pelle_LRR-III	GOBAR_DD34456	297.339	93.5613	47.7473	78.8228	31.2711
RLK-Pelle_L-LEC	GOBAR_AA08103	5.72903	5.77088	3.72008	7.58202	0.680035
CAMK_CDPK	GOBAR_DD18265	7.32672	3.46121	1.64121	1.95239	2.65077
CMGC_CDK-CDK8	GOBAR_DD25002	3.03399	1.90134	1.57448	1.59631	0.366127
RLK-Pelle_DLSV	GOBAR_DD31578	22.7239	11.8431	6.80786	11.9155	5.26403
CMGC_CDK-Pl	GOBAR_AA18596	23.2832	1.39916	0.411996	0.334167	0.775028
TKL_CTR1-DRK-2	GOBAR_DD24793	8.02638	8.95233	11.9399	7.83089	8.4025
RLK-Pelle_LRR-V	GOBAR_DD02568	13.7492	9.8494	8.14704	8.01221	7.4976
CK1_CK1	GOBAR_AA28445	70.8325	72.5221	91.5769	83.2705	104.387
RLK-Pelle_LRR-I-1	GOBAR_DD35797	0.966369	1.26829	12.6204	2.65805	0.194568
RLK-Pelle_LRR-XII-1	GOBAR_AA32525	1.16082	0.530778	0.296352	0.288442	0.267323
RLK-Pelle_DLSV	GOBAR_DD17611	13.1824	15.1042	17.3931	16.2236	19.9688
RLK-Pelle_RLCK-VIIa-1	GOBAR_DD31238	561.224	286.017	219.259	271.767	32.2248
RLK-Pelle_LRR-I-2	GOBAR_DD20521	40.5812	60.2441	75.462	69.3841	308.614
TTK	GOBAR_DD09158	17.058	10.632	10.1339	14.1524	5.17811
TKL-Pl-4	GOBAR_AA21481	5.7881	1.19672	0.907152	1.57668	1.79377
RLK-Pelle_SD-2b	GOBAR_DD27325	0.5691	0.439192	0.742077	0.334385	0.303145
RLK-Pelle_RLCK-XI	GOBAR_AA37291	0.881271	0.216564	0.527012	0.356213	0.337993
CAMK_CAMKL-CHK1	GOBAR_AA12716	805.362	998.376	898.523	895.838	1078.55
RLK-Pelle_LRK10L-2	GOBAR_AA22359	7.5435	5.83435	12.1782	11.4373	1.40002
AGC_RSK-2	GOBAR_DD38171	1.7479	0.34698	0.735365	1.87456	0.279728
RLK-Pelle_DLSV	GOBAR_AA30709	10.0426	4.45001	4.13135	5.02636	2.38287
RLK-Pelle_RLCK-IXa	GOBAR_DD28203	112.379	144.644	129.907	135.424	73.012
CMGC_CDK-CRK7-CDK9	GOBAR_AA08484	15.1064	9.21189	5.24337	7.20382	1.61662
RLK-Pelle_RLCK-VIIa-2	GOBAR_DD35207	0.804564	0.424867	0.68928	0.55907	0.458845
RLK-Pelle_LRR-III	GOBAR_DD14211	62.6723	8.66831	1.83308	1.83308	6.09589
RLK-Pelle_LRR-VII-1	GOBAR_DD30961	22.1361	16.8034	22.3349	16.7885	12.3972
AGC_RSK-2	GOBAR_DD16668	18.4607	11.7307	13.3986	17.388	20.5762
AGC_RSK-2	GOBAR_AA10223	0.776168	0.5232	0.717171	0.423049	0.187406
RLK-Pelle_SD-2b	GOBAR_AA17506	2.3318	1.68488	1.27081	1.45517	0.333996
RLK-Pelle_RLCK-VIIb	GOBAR_AA11974	1.73442	1.14327	1.34199	2.85726	3.62212
TKL-Pl-6	GOBAR_AA04281	32.6256	23.4749	19.5252	22.8708	11.8803
CAMK_CDPK	GOBAR_AA28711	175.328	182.344	172.194	168.822	86.3653
RLK-Pelle_LRR-III	GOBAR_DD38225	0.735393	0.0498639	0.0595494	0.0595494	0.0483001
RLK-Pelle_WAK_LRK10L-1	GOBAR_AA08354	3.54325	0.400978	0.400897	0.325164	1.40409
RLK-Pelle_LRK10L-2	GOBAR_AA23273	20.5944	21.9445	17.4257	16.1189	8.50792
RLK-Pelle_RLCK-IV	GOBAR_DD16548	8.62657	3.07245	2.86868	3.80744	5.83081
RLK-Pelle_LRR-VIII-1	GOBAR_DD30671	56.2411	108.248	157.155	120.041	12.622
RLK-Pelle_PERK-1	GOBAR_AA23528	78.0804	92.5219	86.9941	92.796	166.316
RLK-Pelle_DLSV	GOBAR_DD17609	172.782	264.795	203.572	278.848	14.0035
RLK-Pelle_RKF3	GOBAR_AA29858	0.380072	0.184193	0.21997	0.21997	0.279008
CAMK_CAMKL-CHK1	GOBAR_DD27386	50.6373	8.34403	6.70512	5.56207	4.30174
RLK-Pelle_LRR-IX	GOBAR_DD02534	4.42496	1.47102	1.91336	1.96031	14.1953
RLK-Pelle_RLCK-XIII	GOBAR_DD05896	0.353233	2.1997	2.1997	0.29736	85.2471
RLK-Pelle_LRR-III	GOBAR_AA22997	4.38153	6.88525	6.2624	4.5786	50.3594
RLK-Pelle_LRR-V	GOBAR_AA07609	42.0647	34.0086	14.1916	28.9926	1.16798
CMGC_CDK-CDK7	GOBAR_AA36730	36.226	31.6006	24.3977	26.1681	11.204
RLK-Pelle_LRR-Xb-1	GOBAR_DD05380	29.3483	33.5111	20.0406	31.2228	2.88093
RLK-Pelle_DLSV	GOBAR_AA03081	0.97369	0.133041	0.129993	0.210872	0.295508
STE_STE11	GOBAR_AA09402	5.97844	3.06084	0.972945	2.76202	3.27725
RLK-Pelle_LRR-III	GOBAR_DD10573	4.49533	0.310836	0.188219	0.305325	0.310358
STE_STE11	GOBAR_AA06824	6.49907	3.92634	2.55657	4.2018	1.77213
RLK-Pelle_LRR-III	GOBAR_DD11354	0.565858	0.463833	0.341846	0.184846	20.1993
RLK-Pelle_RLCK-VIIa-1	GOBAR_AA14284	14.2038	9.74017	9.75948	9.7101	10.0236
RLK-Pelle_LRR-III	GOBAR_DD13016	6.35375	2.64005	3.54073	2.39322	0.282713
CAMK_CDPK	GOBAR_DD24920	8.21224	3.09735	1.04748	1.3806	0.365369
AGC_NDR	GOBAR_DD23594	30.1694	21.739	21.3871	24.5282	13.3234
RLK-Pelle_CR4L	GOBAR_DD30761	17.1902	13.9026	22.4024	15.236	31.7966
RLK-Pelle_RKF3	GOBAR_DD05350	1.59208	0.463691	0.687407	0.687407	0.18585
RLK-Pelle_LRK10L-2	GOBAR_AA06723	2.22769	0.936573	0.568718	0.830309	1.11517
RLK-Pelle_RLCK-X	GOBAR_AA27668	1.20069	0.524416	3.11953	1.95518	1.12725
RLK-Pelle_RLCK-VIIa-2	GOBAR_DD35538	32.4947	81.2409	74.0925	84.0242	5.07052
RLK-Pelle_DLSV	GOBAR_DD03304	2.28953	0.918613	0.262413	0.744943	0.0803983
RLK-Pelle_DLSV	GOBAR_AA06728	0.515299	1.1338	1.3314	2.27976	0.554545
CAMK_CDPK	GOBAR_AA37867	127.273	121.054	57.8855	93.9845	2.42003
RLK-Pelle_LRR-VIII-1	GOBAR_AA02772	5.38601	5.17	5.77085	5.54928	0.558447
TKL-Pl-6	GOBAR_AA06026	20.4065	22.0445	19.9267	21.6167	24.2627
TKL-Pl-4	GOBAR_DD33750	11.583	3.0074	13.351	6.26935	185.707
CAMK_CDPK	GOBAR_DD15355	1.63295	1.43874	0.734417	0.463307	0.42208
CAMK_CDPK	GOBAR_AA13300	60.5475	70.331	57.5026	64.3278	29.0277
TKL_CTR1-DRK-2	GOBAR_DD27561	16.9481	15.9897	16.1919	18.1388	10.874
CAMK_CDPK	GOBAR_AA27006	9.24193	7.40223	7.09439	9.37114	5.31478
CMGC_CDK-CRK7-CDK9	GOBAR_DD37252	1.12795	0.73917	0.420908	0.682791	0.508748
RLK-Pelle_CrRLK1L-1	GOBAR_AA04825	0.32174	1.20177	0.988147	0.988147	0.228994
RLK-Pelle_LRR-XI-1	GOBAR_DD02092	16.3312	20.9282	17.195	19.8493	0.45893
NAK	GOBAR_DD36335	215.752	237.141	355.103	282.802	419.699
CMGC_CK2	GOBAR_DD12619	58.6166	68.2963	56.2945	60.2324	48.5429
CMGC_MAPK	GOBAR_AA31917	7.21875	2.18686	1.01457	0.822909	3.2484
CK1_CK1-Pl	GOBAR_DD08362	0.477979	0.164524	0.208031	0.208031	0.33206
RLK-Pelle_RLCK-VIII	GOBAR_AA24866	80.7571	77.6727	54.3294	62.1374	34.7344
RLK-Pelle_SD-2b	GOBAR_DD13322	5.15553	2.98279	3.10139	3.60922	0.936836
RLK-Pelle_LRR-XI-1	GOBAR_AA39781	0.123425	0.791504	1.84588	0.911326	2.44411
CAMK_CDPK	GOBAR_DD21471	129.541	148.616	179.868	152.837	265.223
RLK-Pelle_LysM	GOBAR_DD36474	4.07003	1.94828	1.22502	2.6082	1.87314
RLK-Pelle_LRK10L-2	GOBAR_DD29987	8.91309	9.80442	6.02299	7.16497	0.758334
RLK-Pelle_RLCK-VIIa-2	GOBAR_AA02267	7.69731	4.65006	6.44403	3.40344	1.46587
RLK-Pelle_PERK-1	GOBAR_DD12132	7.61874	2.60545	3.59911	2.2043	3.36627
RLK-Pelle_Extensin	GOBAR_DD16581	19.4791	24.23	28.4855	27.0278	14.7602
RLK-Pelle_DLSV	GOBAR_AA09782	2.47682	3.4305	4.3926	2.87953	0.178122
CMGC_MAPK	GOBAR_DD07972	1.08452	2.62617	1.95718	1.95718	0.793728
RLK-Pelle_RLCK-VIIa-2	GOBAR_AA13117	0.954566	0.837805	5.86344	2.88745	1.4474
RLK-Pelle_LRR-VII-2	GOBAR_AA16459	36.3442	40.7542	18.4392	33.0953	0.396616
CK1_CK1	GOBAR_DD25264	31.9544	29.1902	32.7919	28.497	21.4352
CK1_CK1-Pl	GOBAR_DD14994	35.8782	22.166	21.4414	15.0195	24.4702
RLK-Pelle_LRR-VI-1	GOBAR_AA12495	33.1061	25.526	21.3704	22.2714	16.5036
CMGC_MAPK	GOBAR_AA26590	20.0403	16.4933	18.1169	17.2796	7.73423
RLK-Pelle_RLCK-V	GOBAR_AA23641	16.9774	16.5505	14.9504	16.5259	29.5343
RLK-Pelle_WAK_LRK10L-1	GOBAR_DD19801	0.927183	0.149381	0.178396	0.178396	0.289392
STE_STE20-Fray	GOBAR_DD28825	18.3035	23.9102	32.1597	24.8458	16.0203
RLK-Pelle_LRR-XI-1	GOBAR_AA27071	0.362154	0.225717	0.330818	0.330818	0.268324
RLK-Pelle_SD-2b	GOBAR_AA18614	1.15131	1.74466	1.55267	1.50154	0.65974
TKL-Pl-6	GOBAR_DD15035	7.78109	5.18319	4.9426	6.18241	3.9521
CAMK_CDPK	GOBAR_DD26903	10.0714	8.86945	10.482	5.57345	9.31097
CMGC_CDK-CRK7-CDK9	GOBAR_AA23002	18.3075	9.34236	13.0498	13.4795	1.30646
RLK-Pelle_RLCK-V	GOBAR_AA10350	158.926	137.867	139.769	122.331	310.121
RLK-Pelle_DLSV	GOBAR_AA02190	23.0016	20.384	17.7678	19.2151	12.2142
AGC_RSK-2	GOBAR_AA19756	5.65425	0.72838	0.306997	0.74701	1.51644
RLK-Pelle_CrRLK1L-1	GOBAR_AA13461	1.68691	3.10463	2.27604	2.76912	4.16987
AGC_RSK-2	GOBAR_DD32908	9.83947	6.81961	3.94934	8.42969	2.3573
RLK-Pelle_PERK-1	GOBAR_DD03649	3.10857	0.85524	0.420209	0.340828	0.224362
CAMK_CAMKL-CHK1	GOBAR_AA14513	182.152	99.5628	61.1631	94.6423	17.149
TKL-Pl-1	GOBAR_DD22139	0.832802	0.682373	0.721385	0.260049	0.210064
RLK-Pelle_LRR-VIII-1	GOBAR_AA00944	216.317	214.805	167.53	189.508	15.981
AGC_NDR	GOBAR_AA04258	12.3938	13.2509	12.4968	11.3647	6.48935
STE_STE20-YSK	GOBAR_AA32147	25.0386	12.5674	12.1445	12.3311	2.88715
NEK	GOBAR_DD02530	20.6199	25.0185	32.985	31.0817	22.4268
TKL_CTR1-DRK-2	GOBAR_AA15839	10.4271	9.48468	10.7897	9.86436	8.09166
RLK-Pelle_LRR-VI-2	GOBAR_AA20793	51.826	299.263	392.843	366.28	267.175
RLK-Pelle_RLCK-VIIa-1	GOBAR_DD00686	16.0498	10.9298	14.1443	15.9951	11.5459
RLK-Pelle_LRR-XIV	GOBAR_AA02674	28.9292	49.5355	48.5403	42.11	1.90298
CMGC_GSK	GOBAR_AA19039	87.0671	76.7291	84.3219	78.7256	62.2051
RLK-Pelle_RLCK-V	GOBAR_AA28249	8.50118	5.07065	2.72806	2.72806	6.03467
CMGC_GSK	GOBAR_AA03617	140.795	124.048	144.178	150.14	118.682
STE_STE11	GOBAR_AA07445	26.4399	26.8259	26.9362	27.603	14.2918
RLK-Pelle_RLCK-IXb	GOBAR_DD21920	0.123113	0.718747	1.521	1.10381	1.46887
RLK-Pelle_RLCK-VIIa-2	GOBAR_AA30196	15.3465	16.7052	22.2566	19.0429	138.191
RLK-Pelle_LRR-II	GOBAR_DD09366	3.61492	3.4305	3.86207	3.23039	3.0191
RLK-Pelle_SD-2b	GOBAR_DD25552	0.0679731	0.28445	0.08735	0.08735	0.141698
TKL_CTR1-DRK-2	GOBAR_AA15353	9.23224	8.00467	8.30088	6.16221	13.8804
CK1_CK1	GOBAR_DD33804	28.8944	20.7719	23.5246	22.0542	10.7128
RLK-Pelle_LysM	GOBAR_DD01260	0.365931	0.381195	0.735365	0.170414	0.257488
AGC_PDK1	GOBAR_DD10298	30.5776	37.5163	34.1783	38.471	26.6858
RLK-Pelle_LRR-Xa	GOBAR_AA31116	33.1955	12.9776	10.1104	12.8027	0.401294
CMGC_CDK-CRK7-CDK9	GOBAR_DD13239	25.7425	18.8504	15.1253	12.3569	19.8249
RLK-Pelle_LysM	GOBAR_DD33581	13.4928	19.9673	23.808	24.5974	5.49933
CMGC_CDK-CRK7-CDK9	GOBAR_AA29339	0.34309	0.661639	0.357802	0.725526	0.294994
RLK-Pelle_RLCK-V	GOBAR_AA12618	37.4211	55.0964	63.8777	62.338	115.434
ULK_ULK4	GOBAR_DD21774	2.22828	0.453609	0.604699	1.22617	0.0969543
RLK-Pelle_CR4L	GOBAR_DD20278	0.344855	0.151301	0.18069	0.18069	0.146556
RLK-Pelle_LRR-II	GOBAR_DD28384	7.25744	1.32564	1.48305	1.20289	1.02552
RLK-Pelle_LRR-III	GOBAR_DD19798	5.95575	1.13255	0.652935	0.151312	0.268118
RLK-Pelle_DLSV	GOBAR_DD07943	7.63769	5.64448	8.03393	9.1896	1.29767
AGC_RSK-2	GOBAR_DD02940	20.7793	10.1939	6.93836	12.3624	4.80093
RLK-Pelle_RLCK-VI	GOBAR_AA04382	3.28536	2.16325	9.85822	4.60143	85.6834
NEK	GOBAR_AA09926	13.1289	19.7211	12.9668	7.93407	11.4277
RLK-Pelle_CrRLK1L-1	GOBAR_DD25530	25.5084	32.4092	21.6529	31.552	17.0057
CMGC_MAPK	GOBAR_AA37068	27.8876	26.7934	30.115	33.925	10.6881
RLK-Pelle_SD-2b	GOBAR_DD15307	28.5306	36.6109	55.0998	34.6856	11.3156
RLK-Pelle_LRR-XII-1	GOBAR_DD13791	6.22934	1.29686	2.1658	2.55971	0.444769
AGC_RSK-2	GOBAR_DD29810	28.2625	33.9535	28.6119	29.5612	16.9035
RLK-Pelle_L-LEC	GOBAR_DD07757	3.54544	5.57719	3.14113	5.01057	0.329771
CAMK_CAMKL-CHK1	GOBAR_AA15327	30.4226	30.827	25.9553	38.3641	27.0538
RLK-Pelle_RLCK-VIIa-2	GOBAR_AA25765	35.189	32.1401	47.7605	36.2001	4.79524
AGC_RSK-2	GOBAR_AA30162	31.519	19.7391	9.88147	14.6403	0.9688
RLK-Pelle_L-LEC	GOBAR_AA37402	5.28893	2.61141	1.88915	2.40786	0.673265
CK1_CK1-Pl	GOBAR_AA25722	5.92256	4.95744	4.57668	6.41183	7.52592
AGC_PKA-PKG	GOBAR_DD06443	7.90309	4.73193	4.60892	3.88022	4.38085
RLK-Pelle_DLSV	GOBAR_AA38920	10.0946	8.38462	2.59896	5.94073	0.660712
CMGC_CK2	GOBAR_DD34667	42.6604	32.8823	30.2231	26.6392	13.9035
AGC_PDK1	GOBAR_DD06025	4.76009	2.49123	2.33148	4.25486	1.00457
RLK-Pelle_RLCK-IV	GOBAR_AA04989	70.9928	89.725	83.7363	97.1274	52.7931
CMGC_MAPK	GOBAR_AA09529	109.622	79.2846	79.9122	86.2762	186.993
RLK-Pelle_LRR-XI-1	GOBAR_AA12939	0.405308	1.13277	1.48512	1.48512	1.65629
RLK-Pelle_LRR-IV	GOBAR_AA19551	30.6739	34.2206	26.1156	33.2163	19.3501
RLK-Pelle_LRR-III	GOBAR_AA19571	9.46008	10.0796	9.00637	8.4227	5.16231
CAMK_CDPK	GOBAR_AA30781	9.91925	11.4568	8.20196	8.31569	4.24481
RLK-Pelle_RLCK-VIIa-2	GOBAR_AA34765	70.7302	73.0043	67.7587	73.4002	1.22412
RLK-Pelle_DLSV	GOBAR_AA18969	0.508061	0.776646	0.442248	0.717408	0.544455
RLK-Pelle_CR4L	GOBAR_AA18916	6.70559	23.3362	37.5468	21.5012	48.6155
AGC_RSK-2	GOBAR_DD10320	0.333648	0.455721	0.288116	0.288116	0.116844
RLK-Pelle_PERK-1	GOBAR_AA24976	71.0307	65.7773	48.4464	56.2359	632.025
RLK-Pelle_LRR-XI-1	GOBAR_DD15472	0.563651	1.7121	4.39177	2.08978	25.4053
RLK-Pelle_RLCK-X	GOBAR_DD13466	182.144	150.757	52.8202	114.168	8.35561
RLK-Pelle_WAK_LRK10L-1	GOBAR_AA24566	1.1067	3.49731	1.53149	1.02297	2.26264
CAMK_CDPK	GOBAR_DD35999	73.0338	31.2399	24.8495	31.3527	5.46755
STE_STE7	GOBAR_AA18140	47.166	42.1812	43.4033	37.9346	44.875
RLK-Pelle_LRR-XV	GOBAR_AA01855	2.40616	1.064	1.51559	0.614642	0.192237
RLK-Pelle_L-LEC	GOBAR_DD32307	1.16805	1.65784	4.98204	4.12336	0.300974
RLK-Pelle_Extensin	GOBAR_AA09158	27.8049	23.7428	15.5838	17.2697	10.3939
TKL-Pl-4	GOBAR_AA18992	7.21368	13.012	19.2002	18.5646	8.56765
AGC_NDR	GOBAR_AA32661	23.5674	8.57645	6.80884	6.92665	4.99431
RLK-Pelle_LRR-Xa	GOBAR_AA17621	20.7283	18.6191	15.1071	18.6756	7.37205
RLK-Pelle_PERK-1	GOBAR_AA11653	34.7424	37.3021	21.2699	34.8988	1.48052
RLK-Pelle_DLSV	GOBAR_AA32430	16.9784	9.51327	5.50345	6.42162	1.984
RLK-Pelle_L-LEC	GOBAR_AA16453	25.457	18.4934	13.2294	16.296	10.484
RLK-Pelle_SD-2b	GOBAR_AA16719	0.630807	0.415152	0.415152	0.224484	0.670871
CAMK_CDPK	GOBAR_AA13350	197.112	166.467	164.551	173.97	389.337
AGC_RSK-2	GOBAR_AA03669	188.357	163.553	167.28	183.827	45.1401
RLK-Pelle_LRR-Xa	GOBAR_DD27152	3.15965	1.26086	0.410659	0.999247	1.61472
RLK-Pelle_LRR-VIII-1	GOBAR_DD12473	182.976	229.059	228.724	225.599	18.2805
RLK-Pelle_RLCK-VIIa-1	GOBAR_AA09728	5.59875	2.81973	1.05152	2.31496	2.18435
CMGC_SRPK	GOBAR_AA17283	49.1821	43.511	48.4481	43.5955	87.0522
RLK-Pelle_DLSV	GOBAR_DD35293	2.34485	1.99329	3.78651	1.61643	3.23553
RLK-Pelle_LRR-Xb-1	GOBAR_AA04671	4.15228	3.62557	3.09333	1.53326	3.86594
RLK-Pelle_LRR-III	GOBAR_DD23035	2.71798	0.699255	1.80977	0.652396	0.429462
RLK-Pelle_LRR-Xb-1	GOBAR_DD19192	4.09488	2.59121	3.59911	2.50218	3.74107
RLK-Pelle_LRR-II	GOBAR_AA06979	45.3044	39.1377	30.3702	32.2403	11.8465
CAMK_CDPK	GOBAR_AA20304	9.84363	7.12521	8.32124	7.33986	2.75894
RLK-Pelle_SD-2b	GOBAR_AA33919	1.3197	1.60526	1.84198	0.996013	0.311514
TKL-Pl-6	GOBAR_DD04704	1.6239	1.70337	2.26376	2.04013	0.385862
CMGC_DYRK-PRP4	GOBAR_AA30683	14.9419	10.6838	10.2691	7.54576	8.66063
AGC_MAST	GOBAR_DD07961	36.2446	42.9428	37.6644	39.4906	33.6864
RLK-Pelle_LRR-I-2	GOBAR_AA37898	30.5225	30.395	30.8642	34.6055	30.3921
AGC_RSK-2	GOBAR_AA33373	20.4971	13.7886	10.0314	13.6786	5.78513
CAMK_CAMKL-CHK1	GOBAR_DD12927	66.8597	54.011	54.2869	52.543	38.9358
CMGC_CDK-CRK7-CDK9	GOBAR_DD15725	33.9352	69.6144	101.099	77.2604	58.1233
CAMK_OST1L	GOBAR_DD13199	34.8028	37.37	48.2118	37.6794	45.1308
TKL_CTR1-DRK-2	GOBAR_DD06877	23.2359	17.533	21.8227	21.5534	32.501
RLK-Pelle_LRR-III	GOBAR_AA40789	0.707014	0.297224	0.118319	0.118319	0.175122
RLK-Pelle_CrRLK1L-1	GOBAR_AA07054	13.3304	12.8761	13.4185	12.1003	75.5973
RLK-Pelle_LRR-XI-1	GOBAR_DD11685	0.855109	0.437772	0.691919	0.392847	0.608568
RLK-Pelle_RLCK-VIIa-1	GOBAR_AA35323	18.4854	14.1048	13.5787	12.7472	22.1584
RLK-Pelle_CrRLK1L-1	GOBAR_DD35499	1.12044	0.410305	0.462179	0.749739	0.879246
CMGC_MAPK	GOBAR_DD35955	12.7654	21.7531	19.7944	16.1912	4.01669
CMGC_DYRK-PRP4	GOBAR_DD04001	20.4251	15.7865	13.4047	12.9026	9.0719
RLK-Pelle_LRR-II	GOBAR_AA11638	62.7769	56.7816	41.989	52.9682	30.2269
RLK-Pelle_LRR-XI-2	GOBAR_AA18552	4.38825	2.83747	3.21022	3.12455	2.35162
RLK-Pelle_LRK10L-2	GOBAR_AA32387	0.285991	2.85739	4.89368	2.74793	1.03172
RLK-Pelle_DLSV	GOBAR_AA22534	5.35466	3.77994	3.2021	3.50622	1.43698
AGC_RSK-2	GOBAR_DD20618	18.6626	42.9446	42.2595	41.9466	5.8413
RLK-Pelle_LRR-XII-1	GOBAR_DD23066	0.089065	0.048494	0.115827	0.115827	0.0939463
RLK-Pelle_DLSV	GOBAR_AA20099	1.9825	2.00901	1.90105	2.51848	0.335767
RLK-Pelle_LRR-XI-1	GOBAR_DD18730	2.33138	0.43121	2.10367	0.959775	1.93348
RLK-Pelle_LRR-XII-1	GOBAR_DD25564	5.75341	4.72508	1.91641	1.91641	3.80415
RLK-Pelle_RLCK-VIIa-1	GOBAR_AA40049	2.42172	1.81105	2.06567	0.515524	0.228372
RLK-Pelle_RLCK-VIIa-1	GOBAR_AA03930	23.2724	20.5942	19.1195	20.3787	15.7004
WNK_NRBP	GOBAR_DD27763	26.9336	12.5529	7.21728	12.3663	3.26011
RLK-Pelle_LRR-VI-2	GOBAR_AA04114	29.78	29.5819	24.9028	24.6139	44.2924
RLK-Pelle_RLCK-VIIa-2	GOBAR_AA05981	2.87299	4.82271	7.48912	5.06197	18.3161
RLK-Pelle_DLSV	GOBAR_AA27911	0.357806	0.784128	1.72537	1.88385	0.312343
RLK-Pelle_SD-2b	GOBAR_AA28563	0.533918	0.371777	0.153685	0.124653	0.535015
RLK-Pelle_LRR-II	GOBAR_DD01769	66.1789	51.2969	41.0799	50.7466	18.4364
CAMK_CDPK	GOBAR_DD02562	37.1764	31.5486	27.9248	24.3816	31.7174
RLK-Pelle_CrRLK1L-1	GOBAR_DD27083	111.342	112.005	86.4193	95.5476	5.96621
TKL_CTR1-DRK-2	GOBAR_DD03343	1.29878	0.737428	0.660485	0.870536	0.272272
RLK-Pelle_WAK_LRK10L-1	GOBAR_DD02647	2.38362	2.04876	2.11935	1.85651	1.04417
RLK-Pelle_LRR-Xb-1	GOBAR_DD03950	1.62733	2.14344	1.09866	1.50375	3.60842
RLK-Pelle_LRR-XI-1	GOBAR_DD01733	5.96769	8.85794	6.84572	6.08133	0.238925
CMGC_CLK	GOBAR_AA14866	16.4257	11.3766	10.5402	10.7183	4.23708
RLK-Pelle_LysM	GOBAR_DD28861	37.5681	37.1709	30.6533	35.105	10.0708
RLK-Pelle_RLCK-VIIa-2	GOBAR_DD16104	30.5883	20.8735	19.5328	19.0894	10.8483
AGC-Pl	GOBAR_DD34291	6.35487	8.34048	11.4102	7.18716	13.0116
RLK-Pelle_DLSV	GOBAR_AA35362	73.5168	58.6411	91.5163	64.9019	14.9901
TKL_CTR1-DRK-2	GOBAR_AA04963	8.50037	6.42918	4.13568	8.31616	4.06309
RLK-Pelle_RLCK-VIIa-2	GOBAR_AA33498	6.99105	7.04917	5.46713	8.14962	1.80749
Group-Pl-3	GOBAR_DD18657	19.1214	25.6455	37.3699	27.7669	12.8131
RLK-Pelle_CrRLK1L-1	GOBAR_AA28140	130.869	129.963	63.0896	101.111	1.65734
RLK-Pelle_DLSV	GOBAR_DD28469	5.3697	6.13776	7.27133	8.69138	0.450322
RLK-Pelle_RLCK-V	GOBAR_DD25371	3.08453	3.95029	4.4796	5.12947	10.4054
CMGC_CDK-PITSLRE	GOBAR_DD26385	89.9755	88.0206	83.7874	72.9181	35.3591
RLK-Pelle_CrRLK1L-1	GOBAR_DD19107	69.2484	38.7558	46.6434	50.5467	36.4219
RLK-Pelle_RLCK-VI	GOBAR_DD09827	21.6113	24.8807	37.4389	38.5736	5.35181
CMGC_CDK-CDK8	GOBAR_DD04373	20.2055	43.92	15.3479	25.0082	4.0674
NAK	GOBAR_AA14595	44.7774	42.162	41.8563	42.1031	24.0305
RLK-Pelle_LRR-VII-2	GOBAR_DD38060	37.7604	22.6799	7.84748	16.1934	0.473154
WNK_NRBP	GOBAR_AA24239	2.89845	27.7301	66.3826	53.8424	38.0856
RLK-Pelle_RLCK-VIIa-2	GOBAR_DD26440	2.19159	1.01981	0.946256	0.255834	0.858184
STE_STE20-Fray	GOBAR_AA14174	24.2863	16.6235	21.7145	24.6831	14.2229
CAMK_CDPK	GOBAR_DD16000	22.4618	16.2372	17.0686	15.3529	13.5031
RLK-Pelle_LRK10L-2	GOBAR_AA22361	1.28385	1.43351	3.45582	1.21463	3.703
RLK-Pelle_RLCK-IXb	GOBAR_DD14120	1.85272	1.26966	1.52292	0.845159	3.29176
WNK_NRBP	GOBAR_AA14562	285.663	390.325	370.261	383.67	66.2948
RLK-Pelle_DLSV	GOBAR_AA36360	0.163186	1.78446	0.424439	0.688519	0.244535
IRE1	GOBAR_AA28961	1.68872	0.306013	0.173106	0.327612	0.165862
RLK-Pelle_LRR-XI-1	GOBAR_DD27426	0.276323	0.52496	1.51524	0.776212	2.0254
CAMK_CDPK	GOBAR_DD33381	88.8417	56.0902	33.9653	49.3416	3.28266
RLK-Pelle_RLCK-VIIa-2	GOBAR_AA09450	3.9039	3.93654	2.1997	2.45322	0.633666
AGC_RSK-2	GOBAR_AA12503	2.06006	1.53512	0.435147	1.05883	0.711046
RLK-Pelle_LRR-IX	GOBAR_AA33268	1.91383	0.401184	0.32666	0.476913	1.11485
CK1_CK1-Pl	GOBAR_DD16329	12.2655	16.326	12.8697	8.64264	11.5069
RLK-Pelle_SD-2b	GOBAR_DD37396	2.763	2.22341	1.22353	1.42657	0.244126
AGC_RSK-2	GOBAR_DD06179	49.6772	15.2549	6.13453	15.108	3.91235
TKL-Pl-4	GOBAR_DD16662	4.58959	0.365674	0.357296	0.1449	5.71513
CAMK_CDPK	GOBAR_DD21584	33.5351	49.9771	38.1511	43.3031	5.05396
RLK-Pelle_CrRLK1L-1	GOBAR_DD10960	6.69728	2.3196	1.60715	2.54192	1.46442
RLK-Pelle_DLSV	GOBAR_AA18205	4.56429	1.13375	0.771237	0.500436	0.508684
TKL-Pl-6	GOBAR_AA33208	7.58014	9.75208	7.2846	8.84391	1.76365
RLK-Pelle_RLCK-VIIa-2	GOBAR_AA27114	0.608648	0.292189	0.288774	0.288774	0.468444
TKL-Pl-6	GOBAR_DD10301	152.382	190.407	177.723	167.697	233.407
AGC_NDR	GOBAR_DD17218	24.7404	13.529	14.3306	14.5293	8.97245
TKL-Pl-6	GOBAR_AA34622	5.47985	4.21871	5.49925	8.32037	4.42097
RLK-Pelle_DLSV	GOBAR_DD33840	0.323873	0.172481	0.52966	0.52966	0.343683
RLK-Pelle_RLCK-VIIa-1	GOBAR_DD08007	7.19305	6.18291	5.17278	9.47395	7.15891
CAMK_OST1L	GOBAR_DD27606	99.847	107.333	121.136	109.768	453.196
RLK-Pelle_LRR-I-1	GOBAR_DD08132	11.7622	8.66935	27.655	15.2005	36.1102
RLK-Pelle_C-LEC	GOBAR_DD11289	11.1625	9.62968	6.90971	5.98438	5.17605
TKL-Pl-4	GOBAR_DD08203	23.4772	19.1471	22.2601	30.5546	9.49892
CMGC_CLK	GOBAR_DD33776	47.9071	33.4905	30.7622	35.2796	17.8097
RLK-Pelle_LRR-XI-1	GOBAR_AA29835	1.66049	1.68045	0.212695	1.1501	0.437606
RLK-Pelle_RLCK-VIIa-2	GOBAR_AA38300	7.56983	2.3753	0.798839	1.29587	0.904389
RLK-Pelle_WAK_LRK10L-1	GOBAR_AA26476	0.912717	0.144553	0.182779	0.182779	1.09615
TKL_CTR1-DRK-2	GOBAR_DD12044	5.48789	5.51955	5.62146	5.41444	10.3691
RLK-Pelle_RLCK-IV	GOBAR_AA16766	32.9629	30.2335	30.0782	28.358	41.3274
CAMK_CAMKL-CHK1	GOBAR_AA15790	14.428	12.92	12.2195	12.8671	5.26304
RLK-Pelle_CrRLK1L-1	GOBAR_AA08663	6.2183	3.17726	3.32055	3.06054	0.553119
RLK-Pelle_LRR-I-2	GOBAR_AA00318	15.1232	6.98987	8.36372	5.59362	47.3644
RLK-Pelle_PERK-1	GOBAR_DD31031	11.8035	14.59	7.27673	4.50706	5.72947
RLK-Pelle_RLCK-IXb	GOBAR_AA01211	2.79388	0.934683	1.33946	0.310406	4.03534
RLK-Pelle_RLCK-VI	GOBAR_DD21450	0.320845	0.343809	23.6496	2.99718	7.08693
CAMK_CDPK	GOBAR_DD28452	6.42088	9.89403	10.4756	7.34279	8.13286
WNK_NRBP	GOBAR_DD16285	0.673128	0.638579	0.78439	0.874793	0.305422
TKL-Pl-6	GOBAR_AA27728	16.5457	16.008	16.635	16.5121	12.1384
RLK-Pelle_CR4L	GOBAR_DD06163	1.78197	6.33612	6.63264	5.25457	1.46294
RLK-Pelle_WAK_LRK10L-1	GOBAR_DD20571	18.2578	9.84948	4.93167	6.98047	0.850278
RLK-Pelle_CrRLK1L-1	GOBAR_AA40598	1.02982	0.335689	0.567551	0.328812	0.612501
RLK-Pelle_LRR-XIIIb	GOBAR_AA11772	41.0692	5.44037	2.75241	4.30917	11.9662
RLK-Pelle_LRK10L-2	GOBAR_DD31160	12.1223	9.20791	6.46897	6.49993	2.351
TKL_CTR1-DRK-2	GOBAR_AA28870	26.5444	32.0031	29.2908	26.5112	25.9171
RLK-Pelle_LRR-XI-1	GOBAR_DD17201	0.793488	0.723503	1.10562	0.59784	4.74335
RLK-Pelle_CrRLK1L-1	GOBAR_DD00397	13.2333	1.72536	1.37648	1.11645	1.0389
CK1_CK1	GOBAR_AA33203	41.1217	34.0616	37.7268	25.1167	15.5294
AGC_RSK-2	GOBAR_AA21070	15.9178	20.8688	20.1477	23.4684	15.0991
RLK-Pelle_LRK10L-2	GOBAR_AA24579	4.24023	7.03632	13.2409	10.6645	1.47959
CMGC_CLK	GOBAR_DD29800	179.078	174.761	129.18	168.835	52.8451
RLK-Pelle_RLCK-VIIa-2	GOBAR_AA18689	6.20277	5.66747	5.97666	2.93112	3.47528
RLK-Pelle_RLCK-V	GOBAR_DD24233	24.3189	18.8657	16.542	17.0294	14.7212
RLK-Pelle_DLSV	GOBAR_DD29121	1.59676	4.36991	4.16976	5.44888	1.20483
STE_STE11	GOBAR_DD23907	14.1444	8.58128	9.04854	9.57288	6.51816
RLK-Pelle_RLCK-V	GOBAR_AA27149	56.4933	41.3876	23.1205	28.7912	4.98712
CMGC_CDK-PITSLRE	GOBAR_AA10116	39.0719	40.1419	35.4632	33.9584	27.9527
RLK-Pelle_PERK-1	GOBAR_AA13123	27.7737	32.5635	26.5495	30.1235	23.9417
RLK-Pelle_L-LEC	GOBAR_AA08305	0.462756	1.31173	0.201406	1.14351	0.396142
RLK-Pelle_LRR-VI-1	GOBAR_DD07211	32.7218	45.2761	64.3694	46.6592	46.7287
RLK-Pelle_PERK-1	GOBAR_DD23687	14.4362	19.1232	15.2891	13.4155	0.75609
RLK-Pelle_LRR-III	GOBAR_DD34844	1.1944	0.44047	0.178648	0.178648	0.1449
RLK-Pelle_CrRLK1L-1	GOBAR_DD27434	0.812705	0.131403	0.70617	0.127282	0.797302
CAMK_CAMKL-CHK1	GOBAR_DD25339	180.158	204.614	260.052	315.468	64.0726
AGC_RSK-2	GOBAR_AA01989	7.84993	20.887	13.1693	18.6633	0.272235
RLK-Pelle_LRR-XIIIa	GOBAR_AA34607	68.0461	37.7143	18.7616	25.2199	16.8212
RLK-Pelle_PERK-1	GOBAR_DD37355	1.73438	3.72676	2.64608	4.39975	3.1137
TKL_CTR1-DRK-2	GOBAR_DD03344	2.86199	0.911839	1.92656	1.63056	0.968029
WNK_NRBP	GOBAR_DD23996	331.778	479.769	469.824	475.342	167.488
CMGC_CDK-CCRK	GOBAR_DD30089	1.23017	0.418581	0.514158	0.104257	1.97974
RLK-Pelle_RLCK-V	GOBAR_DD29826	60.534	57.0721	43.657	60.5608	14.387
WNK_NRBP	GOBAR_AA09689	3.97982	2.61238	7.40284	5.14662	9.22296
RLK-Pelle_CrRLK1L-1	GOBAR_DD08749	61.2583	53.1958	46.0647	50.4311	17.6136
CAMK_CDPK	GOBAR_AA08995	54.8552	25.657	14.6216	22.8512	1.11903
RLK-Pelle_RLCK-VI	GOBAR_DD27532	5.71975	2.1451	0.541682	0.541682	1.4279
RLK-Pelle_LRR-Xa	GOBAR_AA30110	7.18395	4.67028	3.22113	3.83186	3.09148
RLK-Pelle_CR4L	GOBAR_AA21775	26.8852	30.2808	22.639	30.4042	18.0792
RLK-Pelle_RLCK-XV	GOBAR_DD10511	129.197	140.679	149.624	108.034	98.4567
RLK-Pelle_RLCK-VI	GOBAR_AA13873	44.7336	35.6968	41.8604	45.6533	11.1041
CAMK_CDPK	GOBAR_DD26669	22.5959	16.0505	15.6609	15.7569	19.3915
RLK-Pelle_RLCK-IXb	GOBAR_AA02221	58.4624	46.1255	32.0068	39.6238	12.617
BUB	GOBAR_AA10425	3.73914	1.35619	1.86789	1.9479	0.603512
RLK-Pelle_CrRLK1L-1	GOBAR_AA13019	29.7715	32.0353	26.0265	32.2715	16.2466
CAMK_CDPK	GOBAR_AA08082	87.2513	77.2561	58.9114	70.3338	47.5675
RLK-Pelle_RLCK-V	GOBAR_DD22028	17.1917	13.6045	10.5628	17.025	3.35896
AGC_MAST	GOBAR_DD38082	0.490645	0.499737	0.0577547	0.0936889	0.40875
RLK-Pelle_RLCK-IV	GOBAR_AA20439	3.17395	2.46197	3.6854	0.717408	32.7855
Group-Pl-4	GOBAR_AA25914	50.7066	36.4069	31.6841	35.4642	35.7177
Group-Pl-3	GOBAR_AA27656	10.1538	5.35156	6.58169	4.56468	4.0949
TKL-Pl-4	GOBAR_AA12135	9.82313	5.02634	3.38475	4.47925	1.83545
RLK-Pelle_DLSV	GOBAR_AA13838	8.42275	6.93905	9.15791	6.37679	5.17629
AGC_RSK-2	GOBAR_DD14112	63.6246	57.3385	61.1915	66.6747	49.0458
RLK-Pelle_LRR-XI-2	GOBAR_DD05211	0.19252	0.158027	0.199815	0.199815	0.162068
Group-Pl-3	GOBAR_AA33276	12.0839	9.36138	5.79864	12.052	2.98417
CAMK_CAMKL-CHK1	GOBAR_DD28630	21.6328	26.2179	43.6534	28.5979	21.8386
CMGC_MAPK	GOBAR_DD09672	17.3962	11.0672	10.1865	8.86468	22.8219
STE_STE11	GOBAR_AA20611	0.546493	0.73042	0.218074	0.884391	1.25873
CAMK_CAMKL-CHK1	GOBAR_DD22634	38.9055	26.4988	22.3205	30.6044	18.8189
TKL-Pl-4	GOBAR_AA16015	30.9851	8.09246	7.63545	7.94327	1.56253
CMGC_MAPK	GOBAR_DD11484	12.4297	4.15388	5.51771	4.73357	2.15942
RLK-Pelle_DLSV	GOBAR_DD31474	21.8903	23.458	26.5749	22.646	20.4087
RLK-Pelle_DLSV	GOBAR_DD17610	17.1526	17.2689	12.4787	16.9017	0.676143
WNK_NRBP	GOBAR_DD28546	1.17999	0.17427	1.32212	1.32212	0.928631
RLK-Pelle_LRR-III	GOBAR_AA19153	10.9119	9.23324	7.46541	10.1615	9.36601
AGC_RSK-2	GOBAR_AA05502	23.0499	20.2892	21.8048	19.3874	5.49224
RLK-Pelle_CrRLK1L-1	GOBAR_AA23079	6.82472	4.59223	1.80881	2.93423	1.27174
CMGC_DYRK-PRP4	GOBAR_AA24665	10.484	7.81726	6.93057	7.378	5.15472
RLK-Pelle_SD-2b	GOBAR_DD14789	6.48819	3.79197	4.19458	4.84159	3.22182
RLK-Pelle_SD-2b	GOBAR_AA35939	0.887515	1.18283	0.432174	1.63582	1.04761
AGC_MAST	GOBAR_AA06199	1.72026	1.29571	1.03764	1.28458	1.10065
SCY1_SCYL1	GOBAR_DD34998	20.7075	22.866	21.1297	14.6214	23.3939
CMGC_DYRK-YAK	GOBAR_AA20084	6.48168	6.0203	5.92101	4.70031	4.38194
RLK-Pelle_SD-2b	GOBAR_AA14661	0.736629	0.368727	0.250296	0.250296	0.135342
CK1_CK1-Pl	GOBAR_DD29152	47.3683	38.7147	36.0164	35.1165	22.5768
RLK-Pelle_LRK10L-2	GOBAR_DD07357	0.295171	0.437504	0.575795	0.622697	13.8518
RLK-Pelle_LRR-II	GOBAR_DD35041	1.01043	0.726914	0.950205	0.513803	7.59895
RLK-Pelle_LRR-XI-1	GOBAR_AA07948	0.187538	0.305328	0.18402	0.18402	0.199009
CAMK_CDPK	GOBAR_DD07489	8.92025	3.57883	0.956392	2.90896	0.245074
Aur	GOBAR_AA21283	4.49671	0.545197	1.76899	0.538056	0.810339
RLK-Pelle_CrRLK1L-1	GOBAR_AA07659	22.7161	22.3756	12.0798	13.9603	4.23702
TKL-Pl-4	GOBAR_AA28774	2.18395	1.32001	1.56704	0.90787	1.05687
RLK-Pelle_LRR-XI-1	GOBAR_AA31173	0.581431	0.959773	0.760279	0.336358	0.431169
RLK-Pelle_LRR-VIII-1	GOBAR_AA07152	29.2287	26.6459	24.4126	26.4195	8.02616
CAMK_CAMKL-CHK1	GOBAR_DD04318	22.2761	18.5094	15.9179	17.9124	22.8933
TKL-Pl-4	GOBAR_AA12907	6.09023	5.20935	4.2161	7.52322	1.82765
RLK-Pelle_LRR-III	GOBAR_AA17265	5.43996	1.80252	0.395878	0.395878	1.44492
RLK-Pelle_LRR-III	GOBAR_AA36721	0.35774	1.70497	1.15615	1.31284	0.283378
CMGC_MAPK	GOBAR_DD01224	32.4423	28.0328	23.8603	24.1442	8.06923
CAMK_CAMKL-CHK1	GOBAR_AA40938	6.92713	5.84826	4.7571	6.01464	2.90589
NEK	GOBAR_DD11926	5.18057	0.684192	0.420209	0.511242	0.257488
AGC_RSK-2	GOBAR_DD02345	1.05244	0.575092	0.715695	0.715695	0.738812
RLK-Pelle_LRR-VI-1	GOBAR_AA21815	17.9504	37.8716	61.0773	40.9577	1.17877
STE_STE11	GOBAR_DD11032	0.282626	1.07297	1.86004	1.65953	1.02745
RLK-Pelle_RLCK-VIIa-2	GOBAR_DD37414	17.1535	14.1307	9.27172	10.1018	4.14223
CK1_CK1	GOBAR_DD03147	45.2299	35.8835	42.2053	39.8478	24.394
RLK-Pelle_WAK_LRK10L-1	GOBAR_AA02702	0.136885	0.427482	0.540525	0.540525	0.220809
CAMK_CDPK	GOBAR_AA16174	8.99916	3.86043	3.84653	4.22103	3.33858
WEE	GOBAR_AA22179	1.17072	0.191041	0.586655	0.380665	25.4697
TKL-Pl-4	GOBAR_DD24352	18.0938	11.4172	10.3585	8.40171	17.8178
RLK-Pelle_LRR-I-2	GOBAR_DD11140	41.0318	24.4012	10.5402	18.4043	13.9384
CAMK_CAMKL-CHK1	GOBAR_DD33585	49.5062	25.8656	9.647	30.8016	2.90226
AGC_MAST	GOBAR_DD34222	13.947	5.54321	4.04083	7.1078	1.66439
AGC_RSK-2	GOBAR_AA38054	15.2749	30.512	27.9186	30.8539	9.20534
RLK-Pelle_RLCK-VI	GOBAR_AA13700	5.79415	2.0782	1.48012	1.96448	2.17128
RLK-Pelle_RLCK-IV	GOBAR_DD33343	22.3249	22.0652	18.8953	22.5196	16.0629
CAMK_CAMKL-CHK1	GOBAR_AA17653	3.64894	5.58135	1.95881	3.17755	0.544233
RLK-Pelle_LRR-VII-2	GOBAR_DD10547	49.5914	25.3813	12.2153	17.9343	0.38562
RLK-Pelle_LRR-II	GOBAR_DD24670	32.8958	34.429	28.2805	29.4402	16.7799
TKL-Pl-5	GOBAR_DD14604	124.118	148.171	151.857	139.885	48.4649
CMGC_DYRK-PRP4	GOBAR_DD27028	5.56026	2.50619	1.4414	1.75366	1.79913
NAK	GOBAR_AA03743	101.813	125.6	124.843	107.763	52.4085
RLK-Pelle_LRR-Xa	GOBAR_DD07422	0.883912	1.38448	0.547071	0.53247	2.15234
RLK-Pelle_LRR-XI-1	GOBAR_DD25935	6.80282	4.07987	2.05663	2.32345	0.802184
CMGC_CDK-CRK7-CDK9	GOBAR_AA03016	62.1283	58.7168	55.3227	67.8356	30.102
RLK-Pelle_RLCK-VIIa-2	GOBAR_DD29454	79.6639	39.4292	33.0877	43.2303	33.6541
RLK-Pelle_RLCK-VIIa-2	GOBAR_DD08265	5.26223	0.646693	1.17476	1.42926	1.67755
RLK-Pelle_RLCK-VI	GOBAR_DD22951	1.51368	1.89132	3.5629	1.65134	42.6848
RLK-Pelle_RLCK-VIIa-2	GOBAR_AA40818	0.687774	0.737379	0.323486	0.323486	1.1807
RLK-Pelle_RLCK-VIIa-1	GOBAR_AA25756	29.3914	32.2618	14.4094	29.9976	0.392425
CAMK_AMPK	GOBAR_AA24198	10.9816	12.5917	12.9948	12.7358	15.7178
RLK-Pelle_DLSV	GOBAR_DD03308	16.3348	12.651	7.9877	11.5654	0.147926
CMGC_GSK	GOBAR_DD11599	108.838	107.896	109.92	91.7503	55.7867
CMGC_DYRK-PRP4	GOBAR_DD07954	0.285457	0.308108	0.124573	0.13472	0.101778
CAMK_OST1L	GOBAR_AA13410	7.8005	4.88984	3.27111	5.83698	1.51184
RLK-Pelle_RLCK-IV	GOBAR_DD25362	13.6359	16.2112	31.0399	21.5647	12.0639
RLK-Pelle_LRR-III	GOBAR_DD02308	91.5279	139.902	160.705	159.16	124.333
