# Supplementary material for: Genome-wide classification, evolutionary analysis and gene expression patterns of the kinome in Gossypium
Source: PLoS One. 2018 May 16;13(5):e0197392. doi: 10.1371/journal.pone.0197392 (PMC5955557; doi:10.1371/journal.pone.0197392)
Supplement: S23 Table — (XLS) [file pone.0197392.s039.xls]

## Sheet: Sheet1
S23 Table: Normalized gene expression RPKM values of G. hirsutum PK genes for genotypes (Li1 mutant and wild type) ahout leaf tissue and ovule tissues in fiber development stages (1, 3 and 8 dpa).
Subfamily	Gene ID	Li1 mutant leaf tissue	wild type leaf tissue	Li1 mutant 1dpa ovule	wild type 1dpa ovule	Li1 mutant 3dpa ovule	wild type 3dpa ovule	Li1 mutant 8dpa ovule	wild type 8dpa ovule
RLK-Pelle_DLSV	CotAD_21607	38.5006	77.9236	18.4993	22.1327	23.0571	16.9926	21.6418	21.16
RLK-Pelle_WAK	CotAD_57741	1.04085	1.50473	1.05725	0.896293	0.582069	0.489233	0.401285	0.182936
RLK-Pelle_LRR-IX	CotAD_36318	33.8792	26.7724	25.484	24.6615	17.4176	19.7496	16.1035	17.1681
AGC_PDK1	CotAD_57445	4.31276	4.49252	3.96325	4.34296	3.69747	4.17781	5.50548	6.40361
RLK-Pelle_RLCK-VI	CotAD_49634	0.765555	2.37475	1.47299	0.733313	1.45351	3.84916	8.91889	4.65307
RLK-Pelle_RLCK-VIII	CotAD_26527	30.669	40.041	34.1085	36.7594	29.985	25.1159	31.3114	26.621
CK1_CK1-Pl	CotAD_46837	28.7241	41.5658	31.7781	30.9751	28.287	25.859	30.3503	31.1152
RLK-Pelle_DLSV	CotAD_01546	34.7324	73.1292	0.811876	0.728091	0.742845	1.12268	2.17503	0.511748
RLK-Pelle_LRR-I-1	CotAD_52119	73.1468	89.8136	36.628	46.5626	40.477	33.4768	26.384	34.2743
RLK-Pelle_CrRLK1L-1	CotAD_05183	8.52453	10.6378	3.14162	9.63087	6.6858	7.2463	3.30193	2.83749
RLK-Pelle_RLCK-XIII	CotAD_15332	13.1656	12.18	17.3784	19.9071	20.2773	15.2636	20.1169	12.8662
RLK-Pelle_RLCK-VI	CotAD_34895	1.07454	0.917103	22.8632	22.7678	12.8786	13.5834	20.8596	17.395
RLK-Pelle_LRR-VI-2	CotAD_05661	2.86431	2.17273	11.1828	7.23691	7.42005	4.89106	6.21864	6.76908
CAMK_CAMKL-LKB	CotAD_54315	46.0011	50.882	37.4503	40.9376	29.0389	42.2803	30.5284	29.2774
RLK-Pelle_RLCK-XII-1	CotAD_18906	5.44872	3.69908	13.688	13.3012	6.41427	11.0739	13.1058	12.7866
NEK	CotAD_48114	114.596	93.2183	96.1198	111.399	71.4927	64.7921	53.2092	45.2814
RLK-Pelle_RLCK-VIIa-1	CotAD_46661	19.4251	12.7239	34.3514	39.7412	34.4438	20.3226	28.7691	20.5895
RLK-Pelle_SD-2b	CotAD_55457	13.0361	13.3709	33.6491	32.9302	19.5714	29.7673	26.5924	24.7022
RLK-Pelle_LRR-III	CotAD_28297	44.0111	44.7592	61.989	62.4769	47.7939	58.3377	59.9815	71.1214
RLK-Pelle_LRR-I-1	CotAD_49835	79.3194	61.6383	1.72254	1.74124	1.54743	1.42362	1.7838	0.631846
RLK-Pelle_RLCK-VIIa-2	CotAD_38764	69.8275	71.1593	60.8338	73.4664	13.2723	39.4994	12.9426	9.52433
SCY1_SCYL2	CotAD_14721	0.476937	0.556357	1.45794	1.26956	0.953272	0.966623	1.11766	0.61548
RLK-Pelle_RLCK-VI	CotAD_49804	51.2552	46.9486	5.30325	8.44384	5.97725	5.93731	6.34316	8.05819
SCY1_SCYL2	CotAD_31182	1.47512	3.93628	4.79328	6.00091	6.37573	5.58579	8.66746	6.31016
RLK-Pelle_LRR-XV	CotAD_10180	3.38097	6.20116	13.1786	8.74815	9.36872	13.5052	11.2439	12.133
CAMK_CDPK	CotAD_21209	29.4798	30.0954	14.4461	19.4299	15.8616	14.2211	29.643	15.3602
TKL_CTR1-DRK-2	CotAD_39355	41.7034	39.8191	22.309	24.7267	19.1692	19.9849	14.1687	17.6839
RLK-Pelle_LRR-XI-1	CotAD_58185	13.5968	17.9163	4.8715	6.19365	4.98355	3.92645	1.70003	2.77238
RLK-Pelle_LRR-IV	CotAD_42787	7.3035	4.94738	11.1318	9.3334	16.6295	4.35799	4.63986	5.09829
TKL-Pl-6	CotAD_61991	39.3104	33.6074	1.74287	2.03724	3.80244	2.07706	1.69052	2.40712
CMGC_MAPK	CotAD_66205	66.0441	58.5235	69.7948	71.8959	41.288	53.0461	52.7169	41.6555
Aur	CotAD_01295	1.87762	1.94692	18.3669	20.0425	9.93424	13.9114	16.3055	14.9891
RLK-Pelle_LRR-XV	CotAD_05471	2.25679	2.75523	5.98987	4.40165	4.22102	4.98205	6.67285	7.88129
RLK-Pelle_LRR-XI-1	CotAD_13381	2.51509	2.22985	0.197856	0.258325	0.381011	0.296819	0.534254	0.783534
RLK-Pelle_L-LEC	CotAD_14286	8.97481	8.6889	6.95852	7.89746	11.5909	11.2265	3.93642	14.0801
RLK-Pelle_DLSV	CotAD_46858	4.29278	13.9647	6.01477	21.9736	13.5349	7.53987	3.88872	4.76767
RLK-Pelle_RLCK-VIIa-2	CotAD_51490	31.5522	38.9711	27.1987	25.3391	19.2519	22.162	19.0704	15.4798
RLK-Pelle_LRR-III	CotAD_03665	24.5211	21.4797	69.5413	66.494	37.792	50.7909	37.1932	28.8728
RLK-Pelle_RLCK-VIIa-2	CotAD_56524	42.4153	37.6734	55.5672	57.586	61.4217	50.3876	57.5463	47.5035
RLK-Pelle_RLCK-VIIa-1	CotAD_51121	0.483399	1.21952	1.84185	4.40212	4.61121	3.53247	4.45357	4.35371
RLK-Pelle_LRR-XII-1	CotAD_56591	0.156332	0.141384	0.582648	0.523731	0.252324	0.488578	0.140262	0.463567
RLK-Pelle_RLCK-X	CotAD_00114	13.1131	13.9185	9.52268	7.63781	4.74442	6.31946	7.30904	6.28907
AGC_RSK-2	CotAD_54143	6.23664	5.69578	20.4881	18.2657	17.6154	22.4447	25.1999	24.1551
RLK-Pelle_RLCK-XII-1	CotAD_69642	5.70211	6.66634	23.3754	13.6	11.4565	15.9128	15.9632	13.6968
RLK-Pelle_CR4L	CotAD_15005	2.70592	3.04802	3.57164	3.58189	5.56196	3.70417	10.7888	5.93916
AGC_NDR	CotAD_71296	42.5038	66.0624	38.3691	43.1393	45.3897	42.6423	46.6742	43.9455
AGC_RSK-2	CotAD_71439	121.802	90.9709	54.4118	60.329	70.401	59.6115	72.7793	70.0837
RLK-Pelle_LRR-XI-1	CotAD_47446	83.3138	46.8768	9.57511	11.3561	12.9928	5.42185	3.73223	5.36531
CMGC_MAPK	CotAD_30480	94.7657	82.6709	92.1156	96.2945	77.8566	84.3039	75.9052	74.7541
RLK-Pelle_LRR-Xb-1	CotAD_71049	14.3578	9.99905	17.0052	18.2671	18.5308	19.7905	19.1939	19.175
RLK-Pelle_CR4L	CotAD_06288	3.03632	7.40646	9.3766	36.8767	4.78413	8.77811	4.46584	4.6199
RLK-Pelle_DLSV	CotAD_49452	338.434	278.977	63.6028	83.255	73.5575	44.6245	71.0386	62.0956
TKL-Pl-5	CotAD_42334	1.16079	0.479564	0.881709	0.626649	2.4658	1.39583	3.71506	4.00009
RLK-Pelle_LysM	CotAD_76354	21.6741	29.2435	17.9938	38.0919	18.1957	22.6226	10.1739	26.2082
RLK-Pelle_L-LEC	CotAD_31119	15.412	7.66795	65.4944	126.643	33.1196	95.8121	45.0796	48.9199
CAMK_CDPK	CotAD_13386	10.5633	16.8266	7.39766	11.9928	6.6327	5.89925	7.25117	6.24086
TKL-Pl-4	CotAD_61960	122.586	108.89	44.4249	48.617	30.3306	32.4338	38.0374	20.0515
STE_STE11	CotAD_58332	73.523	61.4562	39.1862	39.5382	40.4956	34.6476	40.3893	35.4624
CMGC_CDK-CRK7-CDK9	CotAD_71947	18.1807	14.911	51.3268	45.6406	45.2628	44.801	57.415	49.1716
RLK-Pelle_DLSV	CotAD_52903	4.09915	5.73546	8.05302	10.0184	9.85929	9.66714	15.8893	14.7649
TKL-Pl-1	CotAD_27293	25.1648	24.3526	26.602	27.3485	32.0543	27.6096	32.4219	29.5636
CMGC_CDK-CRK7-CDK9	CotAD_17253	14.3401	27.043	0.356168	1.06718	6.13941	1.87646	2.24836	0.919202
TKL-Pl-5	CotAD_14574	143.433	100.001	20.1765	32.0963	22.9166	11.0133	24.8496	21.8012
RLK-Pelle_Extensin	CotAD_48325	51.337	48.5708	50.6734	40.2614	57.4755	56.8985	45.3221	73.7938
RLK-Pelle_RLCK-VIIa-2	CotAD_07194	1.78138	1.97099	3.08948	4.82674	3.98493	2.84167	2.43324	3.59363
RLK-Pelle_LRR-XI-2	CotAD_20833	22.2663	16.3181	53.2919	43.9794	29.7882	50.6849	27.1926	42.9567
RLK-Pelle_LRR-III	CotAD_20150	0.584731	1.32981	0.507222	0.628855	0.242638	0.356647	0.51691	0.178648
STE_STE20-Fray	CotAD_02625	65.4785	65.9562	25.8059	36.4471	32.4233	30.5899	17.4309	25.7091
CMGC_MAPK	CotAD_09571	32.5327	21.554	32.6646	48.6296	61.1433	43.2663	17.8735	16.7447
RLK-Pelle_LRR-VI-1	CotAD_63477	38.0488	38.9483	21.4042	38.3143	35.3645	23.6471	53.6812	36.8571
NEK	CotAD_17224	118.091	86.353	145.416	153.821	166.518	157.95	159.143	177.763
RLK-Pelle_DLSV	CotAD_26190	29.5862	23.0024	22.6449	19.4572	19.5407	14.4556	13.6865	13.7618
RLK-Pelle_RLCK-VIIa-2	CotAD_38555	297.544	263.939	133.836	113.365	188.346	90.2272	46.2789	43.5028
RLK-Pelle_LRR-IX	CotAD_60611	21.8223	16.0531	9.33697	11.0755	18.2182	20.6922	12.5439	14.6347
CAMK_CAMKL-CHK1	CotAD_10613	18.143	21.2227	10.5198	15.8892	13.6655	9.5823	11.6283	12.0706
RLK-Pelle_LRR-XI-1	CotAD_15853	6.67476	3.72471	0.343515	0.480043	3.58167	0.929302	2.7665	1.33812
TKL-Pl-4	CotAD_05871	44.2837	36.8408	29.119	31.5423	27.4333	18.5887	19.3604	19.3773
CMGC_CDK-CRK7-CDK9	CotAD_34259	34.9783	53.4998	13.2312	12.4285	6.93629	11.5127	11.4507	11.0867
RLK-Pelle_DLSV	CotAD_38074	2.11068	3.34756	1.72169	2.30015	2.49657	2.61036	2.24864	1.7934
NAK	CotAD_31687	23.9742	29.8158	138.334	123.881	157.4	214.36	146.776	165.584
RLK-Pelle_LRR-XIV	CotAD_08372	19.4029	16.6011	15.409	16.5435	12.3514	10.2797	6.22158	12.983
RLK-Pelle_RLCK-VIIa-2	CotAD_10138	55.3104	41.8523	31.8743	33.7317	38.1619	27.0948	30.8993	26.7639
RLK-Pelle_RLCK-VIIa-2	CotAD_62427	26.8956	28.329	26.3589	21.8303	18.5673	18.2904	23.3935	18.1827
CAMK_CDPK	CotAD_47616	47.6362	48.0503	81.294	63.8031	71.429	69.6965	79.2022	71.1436
RLK-Pelle_LRR-III	CotAD_29297	24.709	15.3944	28.7162	26.7802	25.9798	25.9055	31.0723	34.991
CAMK_CAMKL-CHK1	CotAD_24410	7.50107	5.65416	1.51209	1.47665	4.68174	1.36492	15.2008	14.3374
RLK-Pelle_RLCK-VIIa-2	CotAD_65338	133.122	140.702	41.4723	44.4687	27.4039	26.0898	14.7288	13.482
RLK-Pelle_RLCK-IXb	CotAD_22785	5.6326	6.85717	22.4934	29.201	22.6771	15.1184	12.9321	10.1494
RLK-Pelle_DLSV	CotAD_40766	24.0151	27.5757	65.3352	56.9161	45.0805	43.0557	67.9815	40.2156
RLK-Pelle_Extensin	CotAD_41151	5.28484	4.88005	3.49628	2.30118	0.729983	1.86454	1.86092	2.58779
RLK-Pelle_DLSV	CotAD_62168	0.802143	0.361242	0.531221	0.254115	0.343921	0.97429	0.480597	0.151926
RLK-Pelle_WAK_LRK10L-1	CotAD_02413	74.2332	97.5516	12.0396	16.9323	22.1473	10.5639	18.2627	11.9713
CMGC_MAPK	CotAD_26141	17.6731	21.3671	30.6761	36.2904	20.9256	21.4731	21.7554	14.02
RLK-Pelle_RLCK-VIIa-1	CotAD_49588	19.9748	21.6692	24.6381	26.2479	21.3661	22.3056	20.2492	19.0752
TKL-Pl-4	CotAD_12913	21.8254	20.0154	9.9517	11.3904	16.1727	9.57767	16.4424	11.5641
CMGC_CK2	CotAD_63792	1.0222	1.3184	7.19416	5.79594	3.55172	1.86607	3.66162	3.67691
RLK-Pelle_CR4L	CotAD_09812	0.867543	0.414994	0.868771	0.882734	4.40514	7.85699	1.79457	8.33832
RLK-Pelle_DLSV	CotAD_47801	18.0908	24.0585	28.3129	28.7487	24.4384	20.8077	28.1685	19.0118
RLK-Pelle_DLSV	CotAD_47800	0.909704	0.967874	0.983197	1.55022	1.05949	1.3177	2.69865	1.29734
CMGC_CLK	CotAD_01895	123.911	138.36	115.236	152.004	90.5017	71.3911	86.8292	70.7131
RLK-Pelle_LRR-XI-1	CotAD_08453	136.311	130.048	158.891	189.174	176.944	115.283	98.0676	147.529
CAMK_CAMKL-CHK1	CotAD_10463	362.513	329.28	141.417	98.2274	295.145	150.52	318.578	359.921
RLK-Pelle_LRR-IV	CotAD_01210	41.6166	32.3141	101.891	83.0698	77.9838	85.6977	34.1197	60.695
RLK-Pelle_DLSV	CotAD_54208	32.0997	41.2808	10.3778	11.0252	8.58359	9.75161	14.1809	7.16884
RLK-Pelle_RLCK-VIIa-1	CotAD_26606	0.425714	1.33572	6.00105	7.47927	3.16129	4.38658	5.85753	3.63736
RLK-Pelle_LRR-III	CotAD_35956	0.587485	0.719409	5.36025	3.6298	14.6003	18.9029	15.826	26.9018
RLK-Pelle_WAK	CotAD_59851	2.2639	2.22716	1.59143	1.80772	1.76637	1.84872	3.33115	0.650847
RLK-Pelle_CrRLK1L-1	CotAD_65912	21.6784	22.9368	14.9711	12.0464	16.5259	18.4103	21.7914	24.7072
RLK-Pelle_LRR-XI-1	CotAD_11446	14.2581	14.1133	17.6484	18.1017	16.1966	20.2217	15.5282	22.2745
RLK-Pelle_PERK-1	CotAD_00470	43.5479	30.5521	54.7964	65.9209	42.5159	64.7621	71.5984	63.6869
RLK-Pelle_DLSV	CotAD_12837	0.873047	2.18538	30.5773	29.677	23.6167	29.925	36.6225	38.7619
TKL-Pl-5	CotAD_16201	69.3523	73.0174	55.9581	56.1627	51.759	63.1193	47.0634	49.3413
NEK	CotAD_46869	6.36228	8.84389	20.0644	18.1754	19.2314	19.5815	18	18.8482
RLK-Pelle_LRR-VI-2	CotAD_22343	56.8877	68.4003	16.2104	16.4485	50.7943	48.4739	60.3676	98.6466
RLK-Pelle_L-LEC	CotAD_52110	41.3537	7.29779	9.31047	15.1634	8.99465	11.0319	5.51877	15.5156
TKL-Pl-5	CotAD_64526	0.360352	0.765339	2.82992	2.26718	1.70108	1.3582	2.48995	1.13293
RLK-Pelle_CR4L	CotAD_38918	5.68883	8.63221	8.2179	7.32334	7.69891	13.0422	9.1673	6.09552
STE_STE7	CotAD_23706	42.1744	41.052	2.72296	1.86078	3.98347	1.62667	2.22722	2.25533
CMGC_CDK-CRK7-CDK9	CotAD_57324	3.00476	3.55678	9.74491	8.28029	5.64625	7.22489	6.32167	5.60374
RLK-Pelle_LRK10L-2	CotAD_52307	2.08999	2.78567	6.56613	11.006	3.88712	8.31875	1.9125	2.40371
RLK-Pelle_CrRLK1L-1	CotAD_39108	72.096	96.1771	22.3289	40.5103	23.7127	19.3215	34.7988	17.3381
RLK-Pelle_RLCK-XII-1	CotAD_58349	295.995	167.332	108.016	106.15	114.188	98.8562	77.3373	105.366
TKL-Pl-5	CotAD_63499	2.49409	2.63463	10.1333	17.7575	22.4603	7.85229	9.43085	8.61775
TKL-Pl-4	CotAD_38791	25.3412	31.1971	22.4486	24.408	20.6184	14.0083	22.5123	22.0531
CAMK_CDPK	CotAD_22808	46.6539	44.679	65.26	67.4221	56.3476	61.3217	44.414	57.5826
RLK-Pelle_L-LEC	CotAD_22160	27.3395	15.4662	16.8389	15.6892	14.2209	12.6196	23.702	16.0299
CMGC_RCK	CotAD_59991	180.924	146.031	103.349	103.408	62.0701	62.9377	48.4889	43.5062
CAMK_CDPK	CotAD_20538	28.1623	30.7126	13.0134	23.2908	20.5019	10.4747	20.2786	19.6749
CK1_CK1-Pl	CotAD_21938	43.9958	36.6463	33.8617	33.5781	33.7393	33.3257	45.9635	25.6879
AGC_RSK-2	CotAD_05776	102.23	79.4584	73.1008	69.1203	60.6411	51.2695	53.257	51.0639
RLK-Pelle_LRR-III	CotAD_45027	44.7741	51.9676	65.5669	62.4782	54.1	77.8494	47.2136	60.1162
RLK-Pelle_LRR-IV	CotAD_02238	0.625875	0.557893	1.56015	2.46324	0.747209	1.77806	0.88001	1.02247
CMGC_MAPK	CotAD_56362	40.5944	39.531	29.2392	24.8495	34.7341	28.1351	33.6025	37.2426
NAK	CotAD_17878	25.8064	38.4092	60.4131	57.3303	61.8084	76.3502	64.1545	60.6836
CAMK_CDPK	CotAD_33393	1.76876	2.74634	13.7418	7.85599	10.9688	6.21476	8.55844	6.00575
RLK-Pelle_RLCK-V	CotAD_03654	4.47078	3.70941	6.63097	6.24613	5.86597	6.53171	21.6598	6.689
RLK-Pelle_LRR-IX	CotAD_24219	32.5512	34.6958	84.5878	89.7918	151.309	166.585	122.246	220.491
RLK-Pelle_LRR-III	CotAD_60775	58.7119	39.7654	87.004	113.12	72.8203	104.42	58.6472	87.7858
RLK-Pelle_LRR-III	CotAD_37346	25.2558	13.3639	99.4509	107.434	66.0446	43.7291	18.8297	30.4464
CAMK_CDPK	CotAD_13610	124.632	100.75	99.3976	107.78	110.231	111.02	121.532	97.0197
STE_STE11	CotAD_19427	5.54133	8.92237	20.4958	20.5464	14.8507	18.2845	14.5492	15.3187
RLK-Pelle_LRR-II	CotAD_61411	53.0628	45.5792	53.9977	61.6587	46.0825	37.9425	37.2418	30.9715
RLK-Pelle_RLCK-VIII	CotAD_25783	33.2041	40.3584	42.2693	43.198	31.8928	40.233	41.0915	31.3405
TKL-Pl-5	CotAD_61273	43.2102	40.6896	9.88993	12.4397	11.8088	11.7462	15.1852	10.717
RLK-Pelle_L-LEC	CotAD_45517	2.41737	3.279	10.2733	9.19204	34.2062	15.4912	11.3596	50.6245
CMGC_CK2	CotAD_76324	128.741	140.235	108.733	122.641	95.0364	80.534	113.613	78.6821
AGC_RSK-2	CotAD_65162	2.9418	3.53857	11.0878	11.3362	6.33172	7.53978	3.37551	3.55682
RLK-Pelle_LRR-VI-1	CotAD_74948	17.5498	18.8494	36.4377	45.1983	33.0694	34.8332	39.2824	32.3201
CAMK_CDPK	CotAD_73088	48.3032	48.7006	86.9601	85.5586	74.1533	101.625	79.8523	73.0335
RLK-Pelle_RLCK-VIIa-1	CotAD_32701	50.1856	46.4338	40.8919	43.6337	35.9308	28.3363	46.2117	30.9442
RLK-Pelle_LRR-XI-1	CotAD_07540	15.7902	19.7643	5.60402	5.39068	6.61134	7.40524	26.3357	18.1356
RLK-Pelle_RLCK-VIIa-1	CotAD_49587	9.58413	18.8221	22.3173	30.11	26.415	30.9292	21.0548	20.3302
CK1_CK1-Pl	CotAD_22935	84.3723	85.9596	77.8825	81.7122	63.2122	70.7187	71.2799	68.2647
RLK-Pelle_DLSV	CotAD_67426	4.52284	1.58061	0.630829	0.44995	0.996493	0.847791	1.2681	0.424858
RLK-Pelle_DLSV	CotAD_68196	3.31166	2.84282	0.81331	1.96219	1.28076	1.25804	0.18238	0.422888
RLK-Pelle_CrRLK1L-1	CotAD_05176	17.6094	14.4058	0.715952	0.732888	0.829039	0.206385	1.02753	0.564589
RLK-Pelle_LRK10L-2	CotAD_61357	6.28658	6.44569	18.4471	17.8286	16.4587	11.3868	18.3766	13.4348
RLK-Pelle_L-LEC	CotAD_62229	12.3732	6.98193	18.8119	15.3474	10.9256	20.2195	5.40447	12.3519
RLK-Pelle_PERK-2	CotAD_21296	18.0881	19.4338	24.3443	28.3973	19.1831	16.4203	22.0548	13.5829
RLK-Pelle_LRR-XI-1	CotAD_02249	86.0139	80.2063	9.91744	7.24161	9.23023	8.97865	6.10095	8.22197
RLK-Pelle_CrRLK1L-1	CotAD_47524	27.6695	29.7439	1.61281	0.794376	4.0141	2.46868	2.22192	0.732239
RLK-Pelle_RLCK-V	CotAD_36591	71.1463	46.0474	49.5341	63.0033	48.7815	55.6664	69.7419	55.8776
CK1_CK1-Pl	CotAD_70814	43.9621	44.5032	46.2239	44.2229	35.2391	40.2566	31.9781	28.8583
RLK-Pelle_DLSV	CotAD_25703	27.4888	69.9978	8.66062	8.15651	5.80577	6.6172	37.2543	9.60927
CAMK_CDPK	CotAD_59452	59.3099	44.5776	80.9718	77.993	92.2363	86.1042	86.4257	97.9836
RLK-Pelle_LRR-XI-1	CotAD_40450	11.3274	9.88221	5.32017	4.31117	4.55676	7.00663	6.60885	9.38142
RLK-Pelle_RLCK-VIII	CotAD_36592	132.516	99.2048	47.7477	46.8071	37.9676	38.6679	39.8055	23.9692
RLK-Pelle_LRR-II	CotAD_23438	53.3279	51.8552	49.6008	58.2256	34.2638	35.1325	16.3828	19.6629
CMGC_CDK-CRK7-CDK9	CotAD_02004	33.5268	40.1122	12.6053	11.0257	7.58259	8.52642	13.8399	8.61535
STE_STE-Pl	CotAD_16371	5.38939	5.75396	14.3374	12.6069	9.16608	9.3205	12.2238	8.52039
CK1_CK1-Pl	CotAD_47584	19.728	25.0944	45.7635	47.8993	44.4593	36.7785	58.1337	50.8358
RLK-Pelle_DLSV	CotAD_01545	25.4728	24.6148	2.79886	2.49635	1.53374	1.64075	10.0092	1.26866
RLK-Pelle_LRR-VI-1	CotAD_04411	24.1707	33.1067	152.079	143.494	69.948	94.0203	64.8108	62.3693
CMGC_GSK	CotAD_05659	415.522	378.02	309.655	279.266	286.55	301.56	351.365	353.707
RLK-Pelle_LRR-III	CotAD_53742	11.3867	11.8932	12.0458	11.053	12.0611	9.09691	11.6626	11.2896
RLK-Pelle_LRK10L-2	CotAD_05266	4.21835	6.25079	1.44906	0.824406	0.641861	0.834643	3.41228	0.574395
RLK-Pelle_DLSV	CotAD_51337	17.5916	11.1502	12.693	14.5779	21.9001	5.1685	4.0257	4.67384
RLK-Pelle_RLCK-VIIa-2	CotAD_53266	0.545522	1.40345	0.949599	1.8345	0.538408	1.79547	0.598895	0.987487
RLK-Pelle_SD-2b	CotAD_61116	2.63647	4.79038	0.388141	0.660012	0.630936	0.704965	0.816525	0.533014
RLK-Pelle_SD-2b	CotAD_32437	3.48218	1.852	0.189952	0.153097	0.211839	0.227602	0.399598	0.12632
RLK-Pelle_LRR-III	CotAD_60417	44.9674	52.4445	77.1242	65.738	48.1308	75.2309	50.1212	60.6172
TKL-Pl-5	CotAD_75512	36.8681	74.2644	63.4879	68.9734	68.4081	90.4286	91.8738	75.8121
CMGC_CDK-CDK7	CotAD_70571	8.63174	7.42576	11.11	12.8662	15.5382	19.8232	20.0148	13.984
TKL_CTR1-DRK-2	CotAD_46540	239.484	171.857	93.0072	87.4359	105.967	68.563	86.0885	159.932
RLK-Pelle_PERK-1	CotAD_23802	10.9592	8.96431	24.9938	21.4903	18.9507	41.5068	30.6171	34.2864
WNK_NRBP	CotAD_49863	17.89	21.8086	19.3725	18.5823	13.8059	22.9013	23.244	16.0158
RLK-Pelle_RLCK-VIIa-2	CotAD_49753	20.8095	15.7883	37.2647	35.0642	38.8958	39.9639	62.1162	40.467
RLK-Pelle_LRR-III	CotAD_62520	3.39989	1.6594	96.2675	73.1548	57.0404	74.7663	63.0761	63.9498
WNK_NRBP	CotAD_56757	28.6427	25.9891	12.4228	13.0286	13.3969	12.1953	15.7374	13.6654
CAMK_CDPK	CotAD_13590	80.8839	45.9852	34.3442	30.456	27.343	35.4848	32.0622	36.718
CAMK_CDPK	CotAD_73360	60.0616	74.642	97.2721	86.3524	101.958	137.776	110.656	121.914
CMGC_CDK-CRK7-CDK9	CotAD_19973	69.27	70.177	108.261	102.717	107.714	112.217	113.167	131.799
RLK-Pelle_SD-2b	CotAD_05916	16.1241	14.2612	7.65626	6.00671	6.01271	3.69117	3.27211	3.97444
CAMK_CAMKL-CHK1	CotAD_25726	0.81776	0.603763	0.964582	0.86053	2.42712	1.8876	1.04719	2.0981
CMGC_DYRK-PRP4	CotAD_26468	40.644	37.4052	42.7765	44.9589	36.5485	34.2937	50.7985	33.0561
CAMK_CAMKL-CHK1	CotAD_45286	29.2244	23.7311	88.2121	122.333	106.812	78.3608	55.0903	60.6536
RLK-Pelle_RLCK-VIIa-2	CotAD_07341	6.65309	7.56301	3.72404	9.70934	6.39199	5.51481	2.24428	1.9673
CAMK_CAMKL-CHK1	CotAD_44543	25.9309	26.5909	13.4184	13.8974	11.9433	12.9817	11.9777	8.90187
RLK-Pelle_RLCK-VIIa-2	CotAD_33383	24.8079	32.3471	7.01453	9.85001	10.334	7.49497	6.47135	10.0542
RLK-Pelle_LRR-VIII-1	CotAD_22235	78.0085	85.9592	8.65046	8.58876	11.9445	10.7686	9.72615	10.9459
RLK-Pelle_DLSV	CotAD_52922	0.356407	0.407544	3.20413	3.04549	4.64312	1.74726	27.6738	7.91484
RLK-Pelle_LRR-XII-1	CotAD_41031	1.0221	2.12649	1.41597	1.76124	1.13134	0.766613	0.65468	0.610342
RLK-Pelle_PERK-1	CotAD_29268	3.59172	3.13908	12.9109	14.6048	16.1446	14.9656	18.3737	23.064
RLK-Pelle_RLCK-VIIa-2	CotAD_50685	4.57141	3.42104	5.03574	17.3487	14.699	5.94088	1.42475	2.61049
RLK-Pelle_RLCK-VIIa-1	CotAD_51218	103.498	102.701	88.1475	86.1334	85.4304	66.0405	94.8791	63.9285
RLK-Pelle_RLCK-VIIa-2	CotAD_38399	10.5353	8.98191	9.87014	7.748	8.11879	17.7196	21.9719	19.8008
CMGC_MAPK	CotAD_62956	19.6274	27.0001	28.1737	23.7562	50.4966	33.7134	40.0013	44.1996
RLK-Pelle_RKF3	CotAD_12945	4.40517	12.0871	7.81921	6.74145	3.7149	5.84493	3.28674	2.74791
RLK-Pelle_LRR-VII-2	CotAD_00160	7.28406	8.94863	12.5713	13.9852	15.4818	21.0398	12.3659	21.8045
STE_STE7	CotAD_05425	30.9061	42.0922	33.2493	30.8933	28.2059	29.721	34.3819	29.3526
STE_STE11	CotAD_01628	8.6412	3.94686	10.536	17.6325	33.5531	7.71927	3.86775	6.97621
RLK-Pelle_RLCK-VIIa-1	CotAD_10755	0.910946	0.511264	1.44825	1.5529	0.936314	1.33205	0.744367	0.537091
RLK-Pelle_RLCK-VIIa-2	CotAD_22071	46.5475	51.2379	25.8235	28.4893	21.6426	24.8531	20.6872	18.2899
AGC_RSK-2	CotAD_72389	2.14418	1.40056	38.5899	37.9363	36.0163	22.7303	26.0165	23.3126
CAMK_CAMKL-CHK1	CotAD_54331	121.921	103.932	74.7897	74.0708	70.3539	74.2193	119.128	88.684
RLK-Pelle_LRR-II	CotAD_57458	31.1819	37.6269	30.0468	28.8736	26.5417	20.5639	30.387	25.2976
AGC_PKA-PKG	CotAD_23771	21.9197	22.8163	10.6895	9.16364	10.6707	12.0322	10.6997	15.014
CK1_CK1	CotAD_26063	53.0797	60.9268	27.6209	33.1711	37.2948	24.2994	39.9847	25.4958
TKL_CTR1-DRK-2	CotAD_21814	34.5139	26.2333	11.7403	7.7324	7.852	8.86465	9.79071	7.22707
CMGC_DYRK-YAK	CotAD_04009	30.31	32.6879	18.7378	22.2759	23.0811	20.9656	22.7811	18.4651
RLK-Pelle_LRR-XIIIa	CotAD_09068	5.04106	0.705251	32.3237	34.3284	19.1562	18.3453	15.3542	17.05
RLK-Pelle_LysM	CotAD_01649	3.67999	3.80771	2.00576	4.04098	5.35501	1.09804	1.67642	1.65697
CMGC_CDK-Pl	CotAD_71724	69.5252	61.818	119.566	96.7036	98.8188	110.569	106.609	100.042
RLK-Pelle_Extensin	CotAD_61366	6.58028	3.4076	3.33011	3.04621	2.11262	2.39847	12.8729	1.3406
TKL-Pl-6	CotAD_51899	7.60803	10.8588	9.60447	8.42855	5.86014	7.28016	6.6747	4.98312
RLK-Pelle_PERK-1	CotAD_57647	11.2257	19.2058	28.067	20.2478	21.4585	23.1561	17.2039	24.4401
RLK-Pelle_CrRLK1L-1	CotAD_65827	34.9399	21.9729	74.4383	86.9315	100.643	64.4034	42.1734	64.1169
RLK-Pelle_DLSV	CotAD_35519	28.2414	47.5374	0.852847	0.301756	0.473295	0.53168	0.687468	0.690549
RLK-Pelle_LRR-III	CotAD_22332	12.1155	3.42014	43.7073	41.2559	35.366	29.2468	54.5779	44.5894
RLK-Pelle_LRK10L-2	CotAD_05262	1.38105	1.31308	0.479446	0.140674	0.49764	0.366819	0.826643	1.02658
RLK-Pelle_RLCK-V	CotAD_15423	38.8265	27.1931	44.1243	43.0051	37.6954	32.2665	44.1871	37.9022
RLK-Pelle_LRR-II	CotAD_64544	6.36005	4.48272	80.4921	97.6648	69.4504	62.0499	54.1775	55.4157
RLK-Pelle_LRR-XI-1	CotAD_64227	1.0161	0.389153	0.445058	0.564129	0.287605	0.692639	1.18346	0.102691
RLK-Pelle_LRR-XI-1	CotAD_14975	7.86157	6.82173	11.4481	7.9849	6.14105	12.39	21.7312	17.9842
RLK-Pelle_LRR-XI-1	CotAD_39964	0.31152	1.00866	2.11625	2.42176	1.14626	2.30002	0.486862	0.814155
TKL_CTR1-DRK-2	CotAD_60248	18.3975	23.7258	1.27457	1.27437	1.86675	0.80348	1.29287	0.745319
RLK-Pelle_RLCK-VIIa-2	CotAD_63751	4.15318	1.45962	1.17039	1.17557	1.89483	3.1196	2.30825	1.4855
CMGC_MAPK	CotAD_03766	10.7411	12.0271	81.0896	72.9288	97.2545	117.694	73.5099	97.7593
RLK-Pelle_LRR-XI-1	CotAD_17222	10.4114	7.83007	40.0696	30.4774	28.1472	39.9506	49.959	50.6925
RLK-Pelle_LRR-XI-1	CotAD_00894	16.5168	11.6865	14.3661	14.1923	11.6496	9.10247	7.09212	6.99202
RLK-Pelle_L-LEC	CotAD_36002	9.6322	5.05167	8.48414	10.9886	6.00463	9.33699	5.55014	7.282
RLK-Pelle_LRR-VII-1	CotAD_19718	21.4606	17.6118	72.0373	63.9229	78.2745	100.1	70.332	111.544
RLK-Pelle_DLSV	CotAD_55228	5.38579	8.47724	3.55469	15.4354	2.05154	3.20372	1.14284	2.38047
RLK-Pelle_CrRLK1L-1	CotAD_05184	1.62612	1.41887	2.72464	5.47883	3.33166	5.44819	3.96996	1.81519
CMGC_CDK-CRK7-CDK9	CotAD_41125	10.2135	14.882	22.3873	20.7681	15.5635	17.4929	12.2134	12.1554
RLK-Pelle_LRR-VI-2	CotAD_19795	35.3782	42.8341	24.5029	20.3324	15.5239	38.4795	16.1762	20.9603
RLK-Pelle_LRR-Xa	CotAD_10850	48.406	71.4192	23.3549	28.9328	34.9446	28.8206	35.3342	44.077
CMGC_DYRK-PRP4	CotAD_30991	30.4461	28.0489	48.4791	43.4923	44.6268	47.2898	54.5043	49.852
RLK-Pelle_RLCK-IXb	CotAD_65319	49.7589	77.6838	153.833	138.803	138.049	133.485	126.048	136.264
RLK-Pelle_LRR-III	CotAD_57664	8.46441	2.16007	27.7649	29.9113	49.171	53.8825	49.4395	82.6986
RLK-Pelle_L-LEC	CotAD_71327	3.22732	1.95195	0.918071	1.42262	1.89273	1.10228	0.531691	0.26304
RLK-Pelle_LRR-III	CotAD_61551	0.700056	1.52024	9.81006	9.8343	17.2704	23.9659	21.6176	27.9351
RLK-Pelle_LRR-III	CotAD_74134	91.0725	58.7035	135.068	105.506	122.49	158.242	122.752	157.884
RLK-Pelle_SD-2b	CotAD_28572	5.31064	6.03746	1.00956	1.47111	1.8286	1.30118	1.04407	1.06325
RLK-Pelle_RLCK-IXb	CotAD_48951	0.348387	0.353178	0.521874	0.455434	0.400639	0.422446	0.833536	0.214748
RLK-Pelle_DLSV	CotAD_72041	3.78899	4.2397	0.894239	0.779364	0.246096	0.907011	0.942373	0.372008
RLK-Pelle_DLSV	CotAD_47804	0.344685	0.299465	0.209162	0.125703	0.185671	0.244806	1.01546	0.339962
RLK-Pelle_DLSV	CotAD_00769	23.3841	19.0895	24.6038	22.6104	16.0395	25.9906	9.30162	16.5903
RLK-Pelle_LRR-V	CotAD_33194	5.61423	4.00059	57.9808	63.1731	54.9696	52.1884	38.5119	49.3583
RLK-Pelle_RLCK-V	CotAD_08376	5.23687	7.6792	47.2893	50.0804	39.2937	36.4239	59.0953	39.0826
CAMK_CAMKL-CHK1	CotAD_50508	5.80496	2.89746	5.07732	6.96742	3.39941	5.08074	3.28959	1.93742
TKL-Pl-4	CotAD_19194	13.5807	7.05224	0.856289	1.1031	1.01785	0.614666	0.588537	1.29658
STE_STE7	CotAD_24455	11.9933	13.4834	10.6952	12.3477	18.958	17.8341	11.5934	15.8156
AGC_NDR	CotAD_41978	112.907	204.09	213.402	235.652	145.7	160.715	212.45	125.059
CAMK_CAMKL-CHK1	CotAD_41000	4.01123	4.90199	23.5792	15.3747	26.6409	23.7051	71.0681	24.0403
RLK-Pelle_L-LEC	CotAD_00678	1.61021	1.80702	0.595969	1.17747	0.92353	0.90842	1.60514	0.643922
RLK-Pelle_LRR-XI-1	CotAD_14259	1.21381	2.10641	0.755759	0.378174	0.240281	0.803106	0.580163	0.417995
RLK-Pelle_LRR-Xb-1	CotAD_24661	2.04998	3.77931	2.78267	3.44265	2.60599	1.88147	2.4122	3.53763
WNK_NRBP	CotAD_57084	10.9187	15.2464	30.7637	28.2571	13.8718	23.2243	17.0708	15.9118
RLK-Pelle_CrRLK1L-1	CotAD_75497	156.221	147.409	71.319	64.1903	75.3175	52.1593	70.5985	62.5389
CAMK_CAMKL-CHK1	CotAD_62432	25.0979	52.943	5.61329	8.33249	7.00603	9.54955	9.89419	8.89446
RLK-Pelle_LRK10L-2	CotAD_08178	9.61807	12.3388	1.60986	4.62134	1.94799	1.51572	1.29515	1.52307
STE_STE11	CotAD_32249	2.74495	1.43185	22.2973	23.2499	10.5826	21.1511	6.83587	11.6675
RLK-Pelle_RLCK-VIIa-2	CotAD_33681	100.885	78.5739	143.116	137.607	151.412	127.05	149.774	152.588
AGC_NDR	CotAD_51759	43.4857	39.6361	32.5588	38.2416	29.4404	30.4251	34.5234	21.5085
STE_STE7	CotAD_42889	0.555683	1.38484	1.67657	2.18311	0.897817	1.27901	2.0612	1.14421
CAMK_CAMKL-CHK1	CotAD_02832	155.707	58.7303	25.6249	35.7519	40.6551	25.3881	19.7938	23.7424
RLK-Pelle_LRR-Xa	CotAD_28712	2.23129	1.42438	2.77212	2.52355	3.72119	1.8774	3.44126	3.46387
RLK-Pelle_LRK10L-2	CotAD_39387	4.84305	4.98488	2.63123	4.60103	1.70858	1.88959	0.76581	1.32116
IRE1	CotAD_38751	6.1918	6.63456	7.82422	7.23379	7.53731	7.24492	6.57793	5.35051
RLK-Pelle_LRR-I-2	CotAD_00782	6.12042	4.12575	2.02184	1.44305	0.78118	0.876487	5.9256	0.837914
STE_STE11	CotAD_67620	30.3664	29.1293	27.4064	21.9743	19.6882	25.871	27.6272	22.7992
RLK-Pelle_LRR-III	CotAD_69284	30.7626	30.2962	14.6907	10.9868	10.1455	15.6752	4.68063	10.2688
RLK-Pelle_LRR-XI-1	CotAD_54436	1.47107	1.70837	0.47049	0.502233	0.360078	0.678277	0.308955	0.599669
CMGC_CDK-Pl	CotAD_56453	27.1534	6.24387	179.228	168.283	118.255	153.452	152.067	159.654
CAMK_CAMKL-CHK1	CotAD_27908	1.57917	4.9785	7.51264	5.91087	3.83969	7.3083	4.74416	6.26852
RLK-Pelle_CrRLK1L-1	CotAD_30872	13.6115	13.5137	1.42351	2.06201	1.48311	3.65902	0.4938	1.20397
TKL-Pl-5	CotAD_50058	2.18973	2.01645	3.79911	3.15222	3.66077	4.86319	6.30388	9.11187
RLK-Pelle_CrRLK1L-1	CotAD_39420	1.8727	1.35615	6.24014	7.9099	5.92138	6.33999	7.61846	5.23722
CK1_CK1	CotAD_14933	16.2476	19.4789	7.00175	10.9691	9.79641	7.55327	8.54141	6.31388
RLK-Pelle_RLCK-VIIa-2	CotAD_23042	25.8127	33.2464	26.8435	30.7405	25.478	23.9577	28.7355	18.7519
STE_STE20-YSK	CotAD_16880	24.8251	32.2951	51.1586	55.72	34.826	41.9581	47.4565	31.8277
RLK-Pelle_CR4L	CotAD_30090	1.54003	1.12365	3.14293	3.8062	3.35715	5.92091	7.5148	3.89166
RLK-Pelle_CrRLK1L-1	CotAD_19597	2.22935	5.46467	1.31098	1.37058	1.37678	1.77537	2.61031	1.90156
RLK-Pelle_RLCK-IXb	CotAD_32946	6.53084	3.75002	0.72825	1.35578	1.23598	0.942263	1.31719	0.481969
RLK-Pelle_LRR-XIV	CotAD_56131	163.245	168.777	47.358	63.26	69.8886	59.6776	38.4979	66.9679
RLK-Pelle_SD-2b	CotAD_49859	0.819986	1.52173	10.3392	11.0503	5.47582	4.17093	5.12633	5.31048
RLK-Pelle_LRR-XI-1	CotAD_46478	4.60184	5.59535	6.16378	5.2034	4.24311	4.84316	10.4757	5.19046
RLK-Pelle_CrRLK1L-1	CotAD_05175	22.6852	17.9688	0.720208	0.725724	1.24634	0.525127	0.68189	0.610453
RLK-Pelle_LRR-Xb-1	CotAD_21149	4.80235	5.93637	3.18526	3.69991	4.57226	4.45992	1.97538	3.7044
TKL-Pl-4	CotAD_54349	30.065	46.8117	20.6324	20.1719	8.46475	12.5263	8.66322	5.75106
RLK-Pelle_LRR-II	CotAD_12138	65.2661	51.9177	68.537	76.7009	48.9435	62.8704	58.4493	36.1198
RLK-Pelle_PERK-1	CotAD_45543	14.235	4.94274	2.20819	1.58646	2.83863	1.60973	2.25195	1.98044
RLK-Pelle_RLCK-XI	CotAD_44530	11.8215	12.5936	15.4488	11.385	11.3297	16.8571	9.73221	10.9851
RLK-Pelle_LRK10L-2	CotAD_08177	15.5716	24.1442	1.8958	3.92266	4.23364	1.84838	2.12712	1.67273
RLK-Pelle_LRR-XV	CotAD_05413	2.96959	2.22173	14.875	11.0982	6.81341	10.5051	3.21135	5.16777
RLK-Pelle_LRR-XV	CotAD_10082	6.6324	8.37098	14.7053	9.64543	9.47313	14.0161	7.14464	9.26219
RLK-Pelle_Extensin	CotAD_27978	3.52854	4.22989	91.8644	72.3235	55.3589	62.9391	73.7622	52.7212
CK1_CK1-Pl	CotAD_18693	46.2535	49.2919	28.744	32.419	31.328	19.8002	36.8986	27.0079
CAMK_CAMKL-CHK1	CotAD_55069	4.49616	6.66428	10.5558	9.15476	12.9861	12.0869	17.3339	15.4598
RLK-Pelle_RLCK-VI	CotAD_16090	58.6221	61.2451	41.5349	44.0235	28.6799	31.2079	44.8435	20.6498
CMGC_CDK-CRK7-CDK9	CotAD_17308	29.0693	21.7597	29.916	28.3822	21.2084	29.4042	15.6659	22.1715
RLK-Pelle_LRR-III	CotAD_05288	69.2935	59.8384	143.039	122.221	181.879	334.551	135.012	246.328
CAMK_OST1L	CotAD_08891	52.0611	53.2962	19.4891	21.5388	15.2395	9.01169	12.6159	13.7094
RLK-Pelle_LRK10L-2	CotAD_08051	9.86333	7.85106	0.787802	1.22041	0.52159	0.469977	0.970885	0.710685
CAMK_CAMKL-CHK1	CotAD_10936	196.565	122.973	111.767	180.066	259.638	71.6657	82.1446	78.398
AGC_RSK-2	CotAD_45054	6.3325	3.76146	7.26982	7.03458	8.1594	8.67464	2.17079	8.22297
RLK-Pelle_LRR-II	CotAD_24945	23.604	25.9995	3.31907	2.40941	1.75671	1.49391	7.445	1.88174
RLK-Pelle_SD-2b	CotAD_13093	19.5269	29.3779	2.36805	4.24081	8.68053	5.59125	0.924045	2.88995
RLK-Pelle_WAK_LRK10L-1	CotAD_03142	16.8076	19.5251	14.904	17.7167	28.7322	23.0004	13.8235	19.98
WNK_NRBP	CotAD_35151	48.4703	26.1676	0.485442	1.50506	1.98037	0.903041	0.452727	0.152417
CAMK_CDPK	CotAD_72552	55.256	64.5161	49.5299	43.6738	66.3067	74.9901	52.8187	86.3774
RLK-Pelle_LRR-II	CotAD_33376	4.95809	8.77924	6.06219	13.0178	10.2373	7.0298	4.52591	6.42868
CAMK_CAMKL-CHK1	CotAD_10345	125.731	56.4878	19.6265	27.6248	31.9628	15.0765	10.0037	15.4825
WNK_NRBP	CotAD_70077	9.46747	11.6017	15.7424	18.4127	18.6434	18.3747	18.9033	16.7967
RLK-Pelle_CrRLK1L-1	CotAD_60209	17.0315	22.5027	62.3155	84.8779	56.3416	110.464	62.1895	77.4745
RLK-Pelle_RLCK-VIIa-2	CotAD_67582	22.3896	21.9202	2.00254	5.27253	3.67945	3.13683	4.86534	3.42941
Group-Pl-4	CotAD_35545	53.3701	67.9569	27.213	31.8437	22.7753	14.7415	20.571	15.8567
RLK-Pelle_RLCK-IXa	CotAD_01685	13.5552	8.92355	21.0952	23.234	15.1912	15.7889	25.5381	14.2655
Group-Pl-3	CotAD_05358	26.8249	30.2116	41.7554	38.5023	21.486	24.7705	36.9989	21.0973
RLK-Pelle_DLSV	CotAD_49454	10.32	8.38009	0.189727	0.168746	0.539964	1.20003	1.22838	2.39898
RLK-Pelle_LRR-II	CotAD_19668	29.2976	34.9327	37.8497	34.1414	27.8222	26.221	40.1599	29.7308
RLK-Pelle_Extensin	CotAD_69010	11.3018	11.1977	49.7056	37.8873	41.13	52.8875	44.0317	54.9619
CMGC_RCK	CotAD_69205	145.079	118.717	69.4724	75.5361	52.8155	38.8808	28.3517	36.2669
RLK-Pelle_LRR-III	CotAD_17490	5.64205	9.44932	11.8086	8.93462	4.65346	12.5902	3.83839	7.43125
RLK-Pelle_RLCK-VIIa-2	CotAD_65054	21.8529	18.4383	0.576082	2.15678	2.74226	0.59758	0.484483	0.912783
RLK-Pelle_Extensin	CotAD_53982	33.9205	28.061	33.0921	26.7851	46.5901	54.6021	43.6038	59.4998
RLK-Pelle_DLSV	CotAD_67654	31.7319	31.5891	31.1016	34.2707	23.2676	13.8627	15.2532	12.7956
RLK-Pelle_LRR-XI-1	CotAD_47868	76.5921	83.7538	98.0764	110.59	118.825	66.0262	58.4175	81.7998
RLK-Pelle_LRR-Xb-1	CotAD_70056	2.1993	3.60773	2.66248	3.81778	4.12656	3.09122	2.94156	2.93858
RLK-Pelle_RLCK-VIII	CotAD_11154	174.891	124.348	90.8432	82.9104	84.8562	89.0621	115.427	112.701
CMGC_CDK-Pl	CotAD_29324	59.2061	70.882	107.052	98.866	116.186	122.232	91.003	112.191
TKL_CTR1-DRK-2	CotAD_07997	174.336	139.891	82.2357	85.8083	71.4336	66.4867	69.1678	68.9604
RLK-Pelle_RLCK-V	CotAD_29600	47.6243	45.2666	44.2014	43.5805	25.6581	41.6596	17.8903	29.3996
RLK-Pelle_LRR-VIII-1	CotAD_14628	14.1171	14.84	4.25541	4.33562	4.8779	2.93737	2.79685	1.4856
CK1_CK1	CotAD_00393	52.2836	50.9333	74.3375	77.1071	67.0707	66.649	65.6351	63.895
TKL-Pl-2	CotAD_75936	98.0307	54.9372	61.802	58.852	58.9828	44.2787	60.1505	51.0346
RLK-Pelle_RLCK-VIIa-2	CotAD_19007	6.01304	6.35877	0.79934	0.670813	1.0389	0.560879	1.90241	0.77822
TKL-Pl-6	CotAD_50792	13.9478	17.3506	72.3002	64.935	76.6819	78.3836	55.0821	83.6033
RLK-Pelle_RLCK-X	CotAD_10456	139.135	87.3431	155.137	172.983	78.3374	92.5123	60.6446	58.402
RLK-Pelle_LRR-XII-1	CotAD_31636	0.173179	0.178563	0.575478	0.43728	0.157753	1.20233	1.51781	1.63979
RLK-Pelle_RLCK-IXb	CotAD_69756	19.2883	20.4609	12.5008	12.6263	12.1078	8.20787	11.0627	9.90019
RLK-Pelle_RLCK-VI	CotAD_38618	24.7559	13.8682	32.7708	28.3883	32.2911	36.2452	35.1253	34.3428
CAMK_CDPK	CotAD_48097	51.2132	62.3293	226.455	273.652	180.687	107.465	53.1988	154.321
RLK-Pelle_PERK-1	CotAD_75598	3.49503	2.84932	2.24023	3.2824	2.37193	2.528	1.39863	2.23438
TKL-Pl-6	CotAD_49726	113.229	118.345	88.518	86.3339	78.6082	94.4804	66.702	74.0182
STE_STE7	CotAD_06599	78.7606	85.9454	73.17	70.4562	82.1377	73.6197	63.0667	87.596
Aur	CotAD_00240	7.31516	1.872	29.2617	27.9217	18.6478	23.0863	43.0112	22.9057
AGC_RSK-2	CotAD_15633	2.60701	0.976862	12.6993	15.4235	11.2234	7.15822	1.37071	3.35457
NEK	CotAD_64350	8.79067	7.73152	13.4368	12.0471	13.0515	9.53596	16.7362	11.5521
CAMK_CAMKL-CHK1	CotAD_45285	18.307	16.7636	47.5515	69.3869	50.3267	44.6864	38.1059	33.8874
RLK-Pelle_WAK_LRK10L-1	CotAD_35841	11.7865	7.72445	0.545897	1.74189	1.7734	1.28608	1.91289	2.48289
CAMK_CAMKL-CHK1	CotAD_02537	11.9659	2.61346	4.7575	3.84028	2.89914	2.41964	0.724158	1.54234
RLK-Pelle_LRR-III	CotAD_00504	61.9386	66.1735	92.9554	93.1137	70.1359	96.6816	64.9686	79.2348
TKL_CTR1-DRK-1	CotAD_51697	62.6582	71.797	123.423	106.146	104.861	119.178	121.79	112.594
RLK-Pelle_DLSV	CotAD_12836	4.90041	3.50328	5.36969	5.81665	8.76183	4.83231	15.8445	13.4584
STE_STE11	CotAD_62357	4.55659	2.60896	26.7458	25.9787	20.7817	25.4253	34.5536	27.3131
RLK-Pelle_PERK-2	CotAD_26850	9.86181	12.0878	13.7821	18.2819	9.55442	9.23063	10.0064	6.82583
RLK-Pelle_LRR-II	CotAD_62468	26.6407	29.7706	61.2958	70.7711	48.1748	46.4471	43.5588	38.4534
RLK-Pelle_DLSV	CotAD_12249	2.57997	2.51851	3.78093	3.29272	4.73194	8.32277	4.76543	1.10335
RLK-Pelle_PERK-1	CotAD_30291	19.1353	27.1059	36.2526	33.1271	29.9625	31.1531	27.2213	29.9379
CAMK_CDPK	CotAD_16744	24.6386	26.3001	19.97	23.1934	22.0842	27.0451	33.0252	26.0297
RLK-Pelle_SD-2b	CotAD_67435	26.5235	34.8369	15.3122	16.1089	17.6298	13.2471	15.3447	13.5482
RLK-Pelle_LRR-I-1	CotAD_51795	3.14344	1.40616	1.49346	1.15747	1.11119	2.1414	3.3319	2.95319
RLK-Pelle_LRR-Xb-1	CotAD_52735	4.10735	2.73867	40.1388	37.511	35.905	29.6428	24.2353	26.661
STE_STE11	CotAD_41924	0.812082	2.35625	0.730609	0.765148	0.848421	0.747422	0.455951	1.51629
RLK-Pelle_RLCK-VIIa-2	CotAD_14641	136.659	106.355	198.585	183.234	208.443	163.25	174.134	185.058
BUB	CotAD_52565	5.29331	1.68606	18.6197	19.2255	13.4023	14.9223	19.807	14.8699
CMGC_MAPK	CotAD_35159	18.6918	15.2459	22.628	23.3047	20.5351	19.4014	21.6021	20.5539
RLK-Pelle_LRR-VI-2	CotAD_20384	120.965	103.075	47.7762	47.2088	41.2644	37.0462	51.026	43.4849
RLK-Pelle_LRR-XI-1	CotAD_15160	17.3053	18.7941	10.1993	9.59005	6.06749	7.19141	5.97902	6.28048
RLK-Pelle_LRR-XI-1	CotAD_30977	1.79697	2.44636	1.72549	1.00862	2.17129	1.2022	2.04317	2.86145
RLK-Pelle_L-LEC	CotAD_15179	0.475192	0.911771	7.19948	5.45497	2.284	3.63327	0.970081	1.96015
RLK-Pelle_WAK_LRK10L-1	CotAD_39393	57.1696	58.7772	29.5708	28.8642	23.0553	17.134	22.4654	20.5454
RLK-Pelle_LRR-XI-1	CotAD_54435	1.2765	1.1196	0.687756	0.687687	0.811573	0.725914	0.502611	0.349271
RLK-Pelle_RLCK-IXa	CotAD_10084	55.3465	53.0337	116.504	107.253	97.3318	155.753	122.614	111.459
CAMK_CDPK	CotAD_09239	59.9927	59.1212	77.1765	79.7758	76.9037	91.4513	64.4028	57.8139
CAMK_CDPK	CotAD_05731	0.741869	0.525448	1.35012	1.34656	0.916219	1.14236	1.49062	0.822582
TKL-Pl-6	CotAD_67143	13.3932	12.3205	19.4923	18.5756	19.0544	17.6437	19.7285	17.9661
RLK-Pelle_LRR-XI-1	CotAD_40479	11.5195	10.963	16.7325	9.27718	7.53457	15.9717	8.63141	9.55043
ULK_ULK4	CotAD_34663	5.22654	1.92359	15.6516	12.1945	13.1826	14.9234	19.2538	21.4912
TKL-Pl-4	CotAD_13230	26.1314	43.598	30.5027	29.1675	21.0737	16.4367	18.362	10.4262
RLK-Pelle_LRR-III	CotAD_55539	4.67179	0.986873	35.049	34.7457	22.9968	41.5881	24.2103	35.4245
RLK-Pelle_RKF3	CotAD_36698	1.719	1.44146	7.92975	10.5113	4.80422	12.9335	3.86288	3.41704
RLK-Pelle_CrRLK1L-1	CotAD_39421	127.333	177.021	9.89379	13.3075	11.524	14.3802	10.644	12.4477
CAMK_OST1L	CotAD_48708	163.815	132.28	124.199	131.181	100.722	73.221	41.6956	47.4776
RLK-Pelle_LRR-II	CotAD_72427	38.2885	37.0371	61.2634	57.932	52.5793	49.2935	63.2699	61.1765
RLK-Pelle_LRR-Xa	CotAD_55480	47.5346	40.6546	84.1225	87.006	86.4052	78.4366	67.779	79.1849
WNK_NRBP	CotAD_32507	77.2995	72.2504	74.134	70.7341	84.046	91.4508	57.2856	86.5273
CAMK_CDPK	CotAD_15673	18.2782	21.644	11.25	11.7708	11.8362	6.95866	10.5581	10.71
RLK-Pelle_LRR-IX	CotAD_36211	20.4806	17.3049	21.7563	19.5423	22.5582	24.1055	26.6249	22.9791
RLK-Pelle_LRR-VII-3	CotAD_66533	4.83805	4.2852	18.285	16.6789	15.1128	15.9491	11.5168	18.2851
CMGC_CK2	CotAD_53762	0.581024	1.19817	1.00535	2.42104	2.73461	3.66525	2.26802	3.25216
CMGC_MAPK	CotAD_14537	35.737	40.0912	38.3775	36.5902	45.7352	65.4826	51.1963	52.1285
AGC_RSK-2	CotAD_66299	5.60592	2.92265	0.435738	2.07647	0.384126	1.1584	0.782086	0.540591
CMGC_CDK-CRK7-CDK9	CotAD_52411	20.429	19.0913	66.168	61.1216	53.4199	63.5663	56.0759	59.9549
TKL-Pl-5	CotAD_11277	148.104	121.645	18.0069	28.9169	27.9718	8.07857	19.9102	16.021
AGC_RSK-2	CotAD_45003	13.4898	10.948	25.7394	23.3164	15.2147	21.0536	13.5386	17.8594
RLK-Pelle_DLSV	CotAD_60705	9.75922	14.1808	0.677232	1.05286	0.656379	1.30125	2.5858	2.46631
RLK-Pelle_LRR-VII-3	CotAD_33907	37.0589	18.9171	20.448	17.4246	11.6857	21.5854	10.5276	17.4821
RLK-Pelle_RLCK-VIIa-2	CotAD_65513	26.5706	36.1039	86.2808	85.7779	71.0437	86.8105	30.4855	42.117
RLK-Pelle_RLCK-XI	CotAD_20087	16.5135	22.0335	11.4331	14.5575	14.973	11.3128	15.7788	17.4803
CMGC_CDK-CRK7-CDK9	CotAD_01757	18.4798	15.4203	26.331	22.6209	17.6771	16.8828	18.2247	18.5851
RLK-Pelle_PERK-1	CotAD_51210	38.9158	31.8646	49.2141	49.3287	48.7233	68.4949	78.1133	79.9057
STE_STE-Pl	CotAD_08989	23.7586	17.9196	15.1423	14.1951	15.0481	11.0582	21.0421	15.1435
RLK-Pelle_LRR-XI-1	CotAD_60729	0.775021	0.709493	1.91203	1.29983	2.16218	1.10898	1.49625	2.10132
CMGC_CDK-CRK7-CDK9	CotAD_01049	54.359	62.9728	82.7087	71.1528	61.9504	62.6459	60.9512	61.8692
RLK-Pelle_LRR-VIII-1	CotAD_18948	0.455967	0.141839	0.288142	0.436701	0.158781	0.372821	0.420084	0.0550914
RLK-Pelle_DLSV	CotAD_40885	2.02923	5.57409	133.606	164.803	107.922	170.035	165.193	169.437
CMGC_CDK-Pl	CotAD_51704	18.731	3.66472	68.1254	53.3009	44.6443	56.8392	46.1633	62.0561
RLK-Pelle_LRR-VII-1	CotAD_24413	6.97393	5.73649	29.7295	26.1841	19.7383	31.3275	18.3318	21.5673
CMGC_MAPK	CotAD_39838	56.5726	70.8961	0.97229	3.38306	0.837956	0.63159	0.422266	0.893688
RLK-Pelle_RLCK-VIIa-2	CotAD_10503	14.8234	12.2196	21.8859	17.2082	14.7835	28.2956	28.5099	28.0473
CMGC_MAPK	CotAD_53237	4.44414	5.92992	6.29136	6.31031	3.44375	4.01399	5.69618	3.26559
RLK-Pelle_LysM	CotAD_27561	30.1324	33.1203	17.6087	24.7214	16.6763	14.6265	10.416	19.047
RLK-Pelle_SD-2b	CotAD_70878	0.51173	1.04532	0.437921	0.506472	0.715338	0.532244	0.730294	0.629069
TKL-Pl-4	CotAD_52355	5.65281	4.77079	1.00646	0.450247	0.780094	0.885641	1.31952	0.289674
RLK-Pelle_RLCK-VI	CotAD_75746	31.8822	15.4854	28.2038	28.3133	18.8914	14.0106	18.0097	14.1692
STE_STE11	CotAD_69876	99.3792	81.8351	50.8631	46.8867	46.15	40.5477	50.1776	41.357
RLK-Pelle_LRR-XI-1	CotAD_06290	185.99	195.797	50.3816	48.2569	71.7067	27.5291	56.2734	51.018
RLK-Pelle_RLCK-V	CotAD_17313	17.5097	20.5298	24.8196	24.5182	19.1386	14.6608	26.6138	20.0525
RLK-Pelle_LRR-XI-1	CotAD_18696	32.2855	34.262	8.74608	10.5896	12.4766	7.90987	4.44572	6.11573
AGC_RSK-2	CotAD_74523	25.8416	23.5338	6.58197	18.1686	7.12664	14.1857	6.62883	10.543
RLK-Pelle_DLSV	CotAD_70461	1.21993	0.943789	0.631334	0.123335	0.354223	0.143333	0.2961	0.171085
RLK-Pelle_DLSV	CotAD_41946	21.1014	33.8505	25.2243	26.7621	19.6983	25.7772	19.7017	16.7032
CMGC_CDK-CCRK	CotAD_51200	0.455265	0.383716	7.63541	5.49556	3.4448	4.59014	5.82914	3.93835
RLK-Pelle_SD-2b	CotAD_35166	17.7799	19.0125	17.6945	18.4651	12.8303	16.1913	9.70929	16.6704
RLK-Pelle_LysM	CotAD_30029	2.86381	1.31855	2.55123	3.13964	2.99036	1.67809	2.72281	2.96584
CK1_CK1	CotAD_20772	29.4001	24.4799	35.8085	32.075	15.692	26.4677	14.6838	12.6908
CAMK_CDPK	CotAD_00839	33.7887	32.5288	35.6939	37.0301	22.6516	17.047	31.1449	14.3983
RLK-Pelle_DLSV	CotAD_12018	13.4859	5.19786	2.07006	1.13818	1.16499	1.3527	0.298578	0.188659
RLK-Pelle_LRR-XI-1	CotAD_52911	26.8788	21.727	41.1083	50.9183	37.3447	38.7929	57.5844	47.4146
AGC_RSK-2	CotAD_29566	300.745	301.761	13.223	10.8431	19.63	9.49268	33.348	23.249
CK1_CK1-Pl	CotAD_00483	36.2587	40.8063	46.5108	48.7254	44.5914	34.3588	46.2223	38.0065
CMGC_MAPK	CotAD_51147	21.4091	27.0497	19.6833	20.5403	23.5342	17.7887	18.8382	23.2874
RLK-Pelle_RLCK-VIIa-2	CotAD_46096	2.02639	1.81502	2.00228	3.13383	1.90272	2.94546	0.720896	0.770261
RLK-Pelle_RLCK-V	CotAD_27616	27.7667	24.9125	33.719	32.8932	23.6424	27.2306	24.4916	26.3779
RLK-Pelle_L-LEC	CotAD_73073	19.4984	33.3396	20.9422	22.4131	18.4287	17.9101	15.1576	25.2651
RLK-Pelle_LRR-XIV	CotAD_38001	8.61289	6.56568	17.7839	15.9957	10.9274	18.6327	15.3421	11.7609
RLK-Pelle_LRR-XI-1	CotAD_71450	1.40085	2.06731	10.9626	11.3058	5.32314	3.8657	3.23588	1.65238
RLK-Pelle_LRR-III	CotAD_33020	13.6347	17.2382	79.689	68.9217	43.9269	76.6344	34.1236	61.313
CMGC_GSK	CotAD_15427	87.3978	85.0023	111.306	105.516	116.16	104.282	137.047	103.594
RLK-Pelle_LRR-XI-1	CotAD_10397	47.601	49.4883	6.58432	8.5358	12.8095	5.19302	0.941644	5.15431
AGC_RSK-2	CotAD_63164	35.0899	23.6642	75.8725	61.7238	101.66	94.9498	60.5009	108.532
AGC-Pl	CotAD_27962	1.06358	0.258803	2.55382	4.47186	5.99379	2.40953	1.29903	1.80938
AGC-Pl	CotAD_02069	25.3314	38.2647	41.7693	53.645	47.7682	31.9553	24.0632	26.0202
RLK-Pelle_RLCK-VIIa-2	CotAD_51526	31.8233	24.321	42.5543	40.4565	23.571	36.8136	18.1109	25.4808
RLK-Pelle_CR4L	CotAD_44210	10.7321	9.38432	4.45034	3.7227	6.08549	3.13086	1.30136	1.9064
RLK-Pelle_DLSV	CotAD_08027	1.72858	1.50236	3.21001	3.24273	2.09363	1.75901	1.8779	1.05259
RLK-Pelle_RLCK-VI	CotAD_43147	2.18499	4.48824	1.43044	2.18914	1.14287	1.25092	1.11716	0.367319
CMGC_SRPK	CotAD_37784	27.3569	26.1938	32.8519	30.8413	27.7091	42.5345	27.0142	32.4765
TKL_CTR1-DRK-2	CotAD_14893	7.37207	11.7883	9.1443	10.8285	10.1286	8.51477	14.1678	9.7958
RLK-Pelle_RLCK-V	CotAD_38254	26.9126	20.856	22.8655	20.9467	15.3572	17.3756	4.86876	7.5802
AGC_RSK-2	CotAD_52077	162.681	120.214	90.3765	84.2631	91.1347	75.4554	67.4396	92.1995
RLK-Pelle_RLCK-II	CotAD_10338	24.0827	34.83	21.0221	21.0891	40.4354	39.2727	19.6368	31.286
CAMK_CDPK	CotAD_07025	36.0766	21.0024	37.2476	37.7381	32.3513	38.7816	32.3351	29.4702
RLK-Pelle_LRR-XV	CotAD_25801	5.43318	5.71537	2.56693	2.93036	1.8805	1.94301	1.33993	1.4687
RLK-Pelle_LRK10L-2	CotAD_35953	66.3873	85.1332	52.1273	70.8074	54.9857	52.0043	69.2601	48.3435
RLK-Pelle_LRR-VII-2	CotAD_13891	2.83314	1.36327	8.35762	3.39591	2.59313	5.99785	4.11556	2.2872
RLK-Pelle_CrRLK1L-1	CotAD_47525	11.3417	10.5646	0.622705	1.0289	1.01054	1.53399	1.91434	0.820586
CAMK_CAMKL-CHK1	CotAD_16075	144.336	90.7745	79.6289	86.3331	90.2549	73.191	76.9119	74.6367
CMGC_MAPK	CotAD_27603	50.4033	48.9115	52.6979	55.986	35.2065	39.5996	44.3488	30.5434
RLK-Pelle_LRR-V	CotAD_46319	4.44925	3.87638	25.4611	18.9781	12.8666	21.0562	10.9074	14.5528
CMGC_MAPK	CotAD_54105	13.4039	12.0894	3.17897	3.02974	7.37351	4.05072	3.73342	5.63961
RLK-Pelle_DLSV	CotAD_49442	8.85355	6.77103	2.0083	2.2772	2.2234	2.18605	1.9249	0.878085
RLK-Pelle_LRR-II	CotAD_00571	131.011	70.546	81.4679	73.5445	51.9065	57.6072	42.2966	51.4766
RLK-Pelle_RLCK-VIII	CotAD_05974	101.325	79.035	18.2113	17.6418	12.6743	12.9711	12.1154	6.38189
RLK-Pelle_LRR-III	CotAD_65914	22.0125	19.8126	18.0996	19.9079	13.8607	19.9747	16.9981	14.9706
WNK_NRBP	CotAD_45241	49.4587	24.1775	64.1617	61.3914	40.7376	49.5049	52.9039	35.4453
RLK-Pelle_RLCK-VIIa-1	CotAD_18326	43.0914	47.4752	35.7019	33.9667	31.5	31.3073	31.1721	28.8717
RLK-Pelle_RLCK-VIIa-2	CotAD_68578	87.2848	78.1256	45.7695	60.8032	37.6293	36.6272	21.7638	25.8071
RLK-Pelle_LRR-XI-1	CotAD_37125	16.114	17.8855	17.84	18.7302	22.4049	19.1184	12.2143	21.2607
RLK-Pelle_SD-2b	CotAD_24258	1.3615	0.912471	0.236476	0.478349	0.63409	0.416481	0.630117	0.203274
RLK-Pelle_RLCK-IXa	CotAD_17334	6.42562	5.3353	110.681	120.996	38.613	44.1678	48.7769	25.3159
RLK-Pelle_LRR-VII-1	CotAD_26531	183.05	180.876	101.118	91.2019	73.3569	111.818	138.562	166.762
RLK-Pelle_LRK10L-2	CotAD_46552	15.7209	25.1252	1.09033	1.34171	4.0752	1.35026	1.0216	2.20602
CK1_CK1-Pl	CotAD_34898	11.3253	19.0342	24.3877	30.3148	22.1295	25.5673	36.2099	24.9347
SCY1_SCYL2	CotAD_16749	57.3649	52.1949	50.1479	46.0616	58.677	59.9076	44.4657	63.8845
RLK-Pelle_LRR-XII-1	CotAD_56592	0.416726	0.196766	5.18121	5.05473	4.31885	4.19119	4.14982	3.65453
STE_STE20-Fray	CotAD_15648	22.8447	27.8471	32.8155	38.0756	30.7847	26.8649	36.2961	23.5712
RLK-Pelle_LRR-XI-1	CotAD_08452	143.342	114.073	164.08	175.419	145.502	98.0699	81.0305	114.422
AGC_RSK-2	CotAD_51853	1.34967	0.856235	38.7115	41.1111	28.1689	33.7746	20.4115	25.9636
RLK-Pelle_WAK_LRK10L-1	CotAD_42995	15.2029	16.537	42.6989	42.3556	34.1952	51.7428	41.1196	45.9385
CMGC_RCK	CotAD_25043	110.035	113.611	52.1052	62.4925	58.0704	53.8218	43.9992	72.7111
CK1_CK1	CotAD_70399	158.955	135.175	66.0183	82.9592	97.1571	59.8371	114.078	77.1398
RLK-Pelle_LRR-XI-1	CotAD_42374	12.3338	12.8679	52.1906	35.8456	37.4349	41.2757	64.9687	46.7725
STE_STE11	CotAD_20796	3.83988	1.66989	10.9583	10.0528	8.10184	8.39128	16.1555	11.2245
NAK	CotAD_01924	10.0678	7.02352	20.7088	19.3363	19.2252	36.4813	27.1791	19.9769
RLK-Pelle_SD-2b	CotAD_21043	2.80207	5.02857	0.18761	0.248945	0.382954	0.562442	0.39467	0.164062
RLK-Pelle_RLCK-VIIa-2	CotAD_40205	221.567	253.886	132.9	134.348	110.848	65.7221	103.406	38.607
RLK-Pelle_LRR-III	CotAD_17672	1.88841	2.29163	27.9562	25.7528	16.5768	68.9278	6.20586	17.439
RLK-Pelle_LRR-Xa	CotAD_52364	57.0959	48.6509	73.7804	62.0764	63.5562	80.9919	57.1761	57.9251
RLK-Pelle_L-LEC	CotAD_60363	8.31555	11.582	8.74419	7.68767	5.04538	8.00235	3.81152	5.98085
RLK-Pelle_LRR-XI-1	CotAD_22778	13.4634	9.83171	5.4634	2.73445	3.67308	4.79529	2.95247	4.37393
AGC_RSK-2	CotAD_46931	201.872	147.972	77.5944	84.5499	76.5719	61.4848	56.234	64.9674
CAMK_CDPK	CotAD_74347	72.8451	66.1854	124.983	109.361	150.9	146.378	116.254	159.039
CAMK_CAMKL-CHK1	CotAD_16416	57.97	59.345	49.6659	61.8622	50.6826	50.8741	42.952	54.0219
RLK-Pelle_LRR-III	CotAD_13103	26.0294	16.4043	89.948	78.5568	58.499	77.7631	33.8799	46.7874
RLK-Pelle_RLCK-VIIa-2	CotAD_12128	35.213	34.4579	10.3017	11.4319	11.9497	7.24231	6.77647	9.04299
CMGC_CDK-CRK7-CDK9	CotAD_21272	27.3225	23.6696	73.2163	63.5756	51.8686	71.8907	73.6408	61.6683
TKL-Pl-4	CotAD_00676	29.5136	39.3477	69.6018	95.5358	91.6607	58.3102	49.9946	70.1695
RLK-Pelle_LRR-XIIIa	CotAD_41669	85.4683	83.8513	38.4859	29.8308	34.5745	41.6384	37.3167	36.3267
RLK-Pelle_DLSV	CotAD_24312	0.670674	0.303921	0.415421	1.05722	0.412782	0.740202	1.78127	0.585676
RLK-Pelle_Extensin	CotAD_64087	6.85517	6.77272	57.4064	51.6336	26.8796	34.3286	22.892	22.1426
AGC_NDR	CotAD_03638	8.6802	4.30626	1.93156	2.11767	2.99177	1.89089	5.33099	2.68028
TKL-Pl-6	CotAD_38892	7.29432	17.9926	3.06084	4.2414	3.37145	2.24719	2.16397	1.61586
RLK-Pelle_LRR-II	CotAD_72225	67.9078	71.5463	38.653	38.5904	37.7269	29.1243	29.5423	35.4455
CAMK_CAMKL-CHK1	CotAD_60975	2.74597	2.99947	1.96774	2.05531	1.54092	2.03452	1.65741	2.47105
RLK-Pelle_DLSV	CotAD_20318	16.8648	11.0968	5.85023	4.19033	3.26774	3.20684	6.86325	2.33765
STE_STE11	CotAD_67466	110.279	95.9997	75.4238	85.0246	69.5031	63.331	66.7759	58.6674
RLK-Pelle_SD-2b	CotAD_28571	4.31734	4.61533	1.92993	3.38075	2.63494	3.17218	2.60574	2.08081
TKL-Pl-4	CotAD_29319	199.936	182.175	219.283	210.896	217.1	179.675	196.613	188.248
CAMK_CAMKL-CHK1	CotAD_60421	64.1717	72.0671	86.3935	230.582	216.733	202.413	207.792	324.14
RLK-Pelle_CrRLK1L-1	CotAD_33556	3.0824	4.25668	0.982312	0.579846	1.50441	0.695142	1.49398	1.24226
RLK-Pelle_SD-2b	CotAD_66339	18.2959	19.8459	13.7043	14.4141	14.4554	7.5507	9.29579	11.1198
RLK-Pelle_LRR-XI-1	CotAD_08450	20.5128	24.2135	12.9836	13.4107	14.267	10.5396	14.1712	10.8419
RLK-Pelle_LysM	CotAD_10220	4.9747	6.08746	9.73093	8.57281	6.96467	7.653	9.97747	6.3906
CMGC_RCK	CotAD_10809	121.027	122.215	54.8882	64.0865	51.7808	48.6282	34.0341	54.029
RLK-Pelle_LRR-XI-1	CotAD_66287	1.71596	1.46689	0.270348	0.0873935	0.551796	0.34183	1.25401	0.547014
RLK-Pelle_DLSV	CotAD_07199	1.4689	1.83666	3.505	3.15116	1.76404	2.72216	1.85416	2.97159
RLK-Pelle_RLCK-VIIa-2	CotAD_16641	17.0658	21.1668	21.6239	31.8861	13.476	20.0437	18.2362	16.446
RLK-Pelle_WAK_LRK10L-1	CotAD_05268	4.42883	3.46774	0.771783	0.633956	0.5835	0.276707	1.1597	0.395196
CMGC_CDK-CRK7-CDK9	CotAD_11106	8.65869	11.8701	23.7629	22.4692	16.7215	18.2999	13.7156	13.9179
RLK-Pelle_RLCK-VIIa-2	CotAD_18840	32.4044	45.8167	13.1641	17.0159	19.457	17.5013	15.0279	12.0484
RLK-Pelle_LRR-V	CotAD_00712	24.4348	14.8705	33.1292	24.727	18.4254	29.6803	15.414	19.2857
STE_STE11	CotAD_65764	21.5514	28.4182	23.5623	20.899	15.5671	18.7141	31.3419	17.202
RLK-Pelle_URK-1	CotAD_33048	4.01168	3.45373	31.9898	29.036	20.2448	28.6049	13.1692	18.2352
CAMK_CDPK	CotAD_73836	12.6304	14.0338	13.2913	20.1842	14.8057	18.7183	21.4165	20.338
RLK-Pelle_LysM	CotAD_00857	29.4574	22.7526	14.5163	18.7297	19.6462	9.64818	5.08211	12.7052
RLK-Pelle_PERK-1	CotAD_26047	2.8144	5.50981	13.7379	12.2895	19.4101	12.4023	25.3786	34.6529
CMGC_CDK-CRK7-CDK9	CotAD_28117	12.6187	12.8559	13.1398	13.3978	10.7998	12.3051	10.474	9.5027
RLK-Pelle_RLCK-VIIa-1	CotAD_18094	32.0629	34.219	37.1204	35.7043	36.9807	34.3894	32.6175	31.1768
RLK-Pelle_RLCK-VI	CotAD_35333	13.8287	15.2954	2.78501	3.51143	2.02624	1.4253	1.02809	2.59454
RLK-Pelle_LRR-IX	CotAD_13091	4.38552	4.48868	13.6678	13.8053	10.8084	10.8067	18.3488	15.456
RLK-Pelle_RLCK-VIIa-1	CotAD_40270	7.81779	11.1364	14.3439	15.3476	13.8304	12.8038	10.0181	7.49283
RLK-Pelle_LRR-VI-2	CotAD_53893	17.6499	22.8397	15.537	15.9882	20.5067	21.2832	17.0032	20.0057
RLK-Pelle_LRR-VII-3	CotAD_67251	2.35043	0.8637	18.5789	15.8739	10.2691	14.5205	5.50941	9.07089
CMGC_CDK-PITSLRE	CotAD_55993	219.22	170.958	86.9444	81.419	91.1041	57.0333	99.0628	88.6944
WNK_NRBP	CotAD_11579	85.8271	83.2034	47.7653	44.5026	37.5318	49.3522	47.9495	41.3459
STE_STE20-Fray	CotAD_10113	45.7637	59.8725	47.2854	51.7531	39.9822	32.134	42.0241	31.3978
CAMK_CDPK	CotAD_65954	9.65003	10.7759	8.6408	8.41137	9.48214	4.46076	7.41849	4.97154
RLK-Pelle_RLCK-VIII	CotAD_38702	11.4653	2.79674	61.2805	2.67602	20.1596	1.98483	42.8699	4.22679
CMGC_CDK-CRK7-CDK9	CotAD_20875	33.0982	44.8682	28.6005	29.9225	25.8037	49.9918	31.9473	41.2386
CAMK_CDPK	CotAD_21360	36.0112	43.2392	41.1335	47.2767	33.1085	51.5014	39.3817	56.1349
RLK-Pelle_DLSV	CotAD_67069	39.421	41.3543	41.17	48.946	64.8099	79.6907	55.4351	58.0797
CAMK_CDPK	CotAD_44317	5.97006	9.49841	14.4853	25.7604	13.9805	18.5978	28.4831	16.8645
TKL-Pl-4	CotAD_15137	2.70699	4.96106	0.915038	0.852432	0.408927	1.12449	0.853541	0.988213
RLK-Pelle_SD-2b	CotAD_46416	1.04368	1.69498	1.95372	1.14111	1.23642	1.29714	2.07959	1.30532
TKL-Pl-4	CotAD_15901	42.2449	27.5636	0.477412	1.56236	1.12054	0.609233	1.43029	0.474181
RLK-Pelle_RLCK-XI	CotAD_34771	20.0202	28.2956	60.3851	54.0224	50.5825	55.5317	41.3849	43.0152
RLK-Pelle_RLCK-VI	CotAD_53175	21.2654	14.179	93.5606	85.3921	64.1492	71.2947	37.7558	50.5228
RLK-Pelle_LRR-V	CotAD_28859	218.673	172.639	97.4418	117.76	85.4623	63.2489	62.8963	61.9413
CMGC_CDK-CRK7-CDK9	CotAD_04120	4.91049	2.1516	2.56179	2.95501	1.95658	2.15611	1.90611	1.1326
CK1_CK1-Pl	CotAD_10400	45.6683	48.4575	22.4121	24.0216	20.0292	19.6269	26.356	18.4993
TKL-Pl-4	CotAD_59536	15.2912	23.0553	19.3393	17.0853	16.88	20.7898	15.5482	12.4324
Aur	CotAD_54737	6.76592	1.39301	34.1536	31.9863	18.7812	30.1852	24.2857	26.8298
RLK-Pelle_RLCK-XII-1	CotAD_39009	20.8895	24.7029	34.4765	32.4781	50.6244	40.1034	52.3344	45.5019
RLK-Pelle_L-LEC	CotAD_25961	21.6731	31.2949	59.3177	60.6135	56.0331	42.6427	38.129	40.3377
CAMK_CAMKL-CHK1	CotAD_57360	7.96048	14.4737	11.2499	14.1483	13.5759	12.7078	27.5721	11.9858
CAMK_CDPK	CotAD_33891	48.0223	63.227	68.3315	54.0294	38.0145	61.8049	25.4617	25.8145
RLK-Pelle_LRR-XI-1	CotAD_20548	1.70924	2.43574	3.79619	2.84173	1.4578	3.02742	4.61279	1.92001
RLK-Pelle_CrRLK1L-1	CotAD_71969	5.99668	6.28181	13.0653	13.2173	9.2584	14.9473	7.54656	10.1415
RLK-Pelle_LRR-II	CotAD_08520	28.4821	28.1995	21.5357	20.8358	15.6295	17.7168	23.5814	15.6789
RLK-Pelle_RLCK-V	CotAD_17030	28.9907	21.9293	9.749	11.8828	10.3924	10.4494	8.17567	15.3579
RLK-Pelle_WAK_LRK10L-1	CotAD_73343	11.4368	10.6272	40.842	31.5513	25.0937	40.029	20.0346	35.0239
RLK-Pelle_LRR-III	CotAD_24428	66.249	51.6998	19.695	16.2571	13.1433	18.6456	20.6244	20.2878
CMGC_MAPK	CotAD_61128	59.2651	38.0983	52.7179	42.4184	39.9845	47.365	50.8514	45.4382
CAMK_CDPK	CotAD_44026	150.542	137.905	200.852	193.897	167.813	257.643	161.468	172.988
RLK-Pelle_DLSV	CotAD_69234	17.8133	14.5657	9.65688	7.66567	3.13906	6.85199	3.6319	2.47619
WNK_NRBP	CotAD_17285	8.01171	8.88783	39.6239	42.0428	37.5559	31.8921	43.8315	31.6713
CAMK_OST1L	CotAD_58620	3.38955	4.19269	12.0337	12.3843	8.36063	11.0956	19.6162	12.0226
STE_STE11	CotAD_00850	15.5709	8.46918	30.5752	50.0868	44.7801	40.5634	25.6284	20.0651
RLK-Pelle_RLCK-XII-1	CotAD_42360	35.82	22.5112	50.4874	49.1068	89.1897	64.1778	67.626	96.3427
RLK-Pelle_PERK-2	CotAD_06651	36.5511	43.1447	36.5345	32.9987	21.8455	27.2927	22.0057	22.1381
RLK-Pelle_RLCK-V	CotAD_56361	77.6919	71.9664	41.7329	37.8394	24.5309	34.2675	24.5858	24.532
CMGC_CDK-PITSLRE	CotAD_21674	100.895	91.1504	52.1671	44.6553	41.6865	35.3591	52.5665	34.6346
RLK-Pelle_DLSV	CotAD_23522	25.7694	24.3192	6.86783	7.25021	4.4966	3.34307	4.06718	2.71698
RLK-Pelle_Extensin	CotAD_43665	98.7411	80.2074	93.2009	90.1008	96.372	80.9424	77.9491	98.9065
RLK-Pelle_LRR-VIII-1	CotAD_35146	18.5405	14.0247	10.0672	8.61894	7.81845	7.00132	10.5817	6.66548
CK1_CK1	CotAD_55365	30.0274	39.1772	30.8662	25.5694	18.106	28.9778	32.9861	22.2472
RLK-Pelle_LRR-VII-3	CotAD_02312	14.2171	11.1564	13.0164	8.32144	6.65731	9.25975	5.67657	9.94467
RLK-Pelle_LRR-VIII-1	CotAD_61336	9.68418	9.87578	8.49233	7.81675	8.06452	8.47235	16.2732	12.9655
RLK-Pelle_LRR-VI-1	CotAD_75884	23.6953	14.786	49.7509	30.7636	25.9518	37.1993	55.0877	43.1437
RLK-Pelle_LRR-I-1	CotAD_70912	1.02981	0.715023	7.96812	5.10577	9.98514	14.1795	3.50065	3.92305
CMGC_CDK-CRK7-CDK9	CotAD_75205	25.8274	34.8948	36.0615	44.9615	52.9143	56.0376	36.4215	51.2182
RLK-Pelle_RLCK-V	CotAD_35066	21.2207	23.4979	64.9253	67.4758	44.9601	50.3867	45.4563	36.1259
RLK-Pelle_WAK	CotAD_02305	0.784545	0.649783	1.41412	1.17099	0.755124	0.736835	0.861303	0.631591
RLK-Pelle_L-LEC	CotAD_33413	16.0145	16.6566	20.4352	24.7839	18.2379	12.7612	26.6444	17.1643
CMGC_MAPK	CotAD_64049	57.2261	60.7721	10.2128	13.2379	17.5389	16.5922	14.1316	15.6196
CMGC_MAPK	CotAD_53696	30.2572	28.6745	69.7786	65.9987	58.9951	35.9395	69.6552	38.2979
CK1_CK1-Pl	CotAD_48667	329.779	283.351	264.852	260.928	225.053	191.298	228.954	191.154
CK1_CK1-Pl	CotAD_73473	33.7711	37.5816	56.2058	58.5023	37.9217	43.1394	50.4414	34.7779
CMGC_CK2	CotAD_73334	91.0175	89.7684	104.28	90.4698	79.7225	81.8812	99.3086	74.867
RLK-Pelle_DLSV	CotAD_62978	2.46203	5.44659	5.49336	6.65021	5.65587	4.97445	5.70833	3.44526
RLK-Pelle_LRR-IV	CotAD_28062	34.4449	48.0843	9.41403	12.5121	8.83636	11.3251	13.8296	12.0425
CMGC_MAPK	CotAD_50152	77.5598	35.3413	29.83	30.5563	29.7189	19.3333	23.843	17.5514
CMGC_DYRK-PRP4	CotAD_54943	41.7426	42.4228	40.3755	41.5017	37.7827	33.4763	50.4293	32.1354
RLK-Pelle_LRR-VI-1	CotAD_69140	20.3775	18.7143	60.6574	67.4237	59.961	52.9528	88.2611	71.996
RLK-Pelle_LRR-IX	CotAD_31541	13.9045	12.237	31.9719	29.3261	94.5165	83.0551	68.9495	105.098
CK1_CK1	CotAD_62242	92.569	76.8815	125.525	119.665	98.981	95.6257	94.511	88.7357
CMGC_CDK-CRK7-CDK9	CotAD_14887	16.6579	23.701	23.7305	22.8503	19.4986	21.4269	20.8154	17.5346
CMGC_Pl-Tthe	CotAD_52759	20.2374	22.4946	16.652	16.375	18.8302	14.6665	19.7616	18.6363
RLK-Pelle_LRR-XI-1	CotAD_46914	54.0957	40.4023	22.3218	22.148	16.7704	18.6621	15.4783	22.9635
RLK-Pelle_LRR-III	CotAD_18790	43.6149	36.4492	3.65254	4.08119	4.7494	1.98128	4.01501	2.09904
RLK-Pelle_RLCK-VIIa-2	CotAD_65337	30.6819	35.7326	45.4502	53.9102	36.4331	30.0497	36.7033	23.8022
RLK-Pelle_RLCK-VIIa-2	CotAD_29910	4.7172	6.19092	5.32763	4.92725	5.00775	8.29771	3.3229	7.06224
TKL-Pl-4	CotAD_09283	35.4903	30.1122	26.916	19.1908	14.472	13.0323	8.44791	6.01017
CAMK_CAMKL-CHK1	CotAD_06862	199.237	249.806	395.133	476.368	484.292	231.178	151.307	153.818
RLK-Pelle_LRR-III	CotAD_41057	1.33678	2.7223	15.9903	15.2119	18.8699	33.3956	6.18798	13.3837
CMGC_CDK-CRK7-CDK9	CotAD_42149	45.5124	58.2365	79.9667	78.8799	61.2419	78.7653	66.7915	71.8568
AGC_RSK-2	CotAD_59977	6.01313	8.61753	8.07649	8.71988	8.02107	11.1229	33.1759	19.7713
RLK-Pelle_DLSV	CotAD_25705	50.8777	62.5601	55.6713	51.9203	38.5845	35.4506	65.9968	28.8999
RLK-Pelle_LRR-XI-1	CotAD_20545	0.21119	1.68012	1.93334	2.43651	0.820991	1.31376	0.566146	0.889913
RLK-Pelle_DLSV	CotAD_67655	9.91992	7.66933	0.507169	0.39879	0.782794	0.291667	2.55354	0.611308
STE_STE11	CotAD_65897	40.3752	41.0398	47.8062	47.3858	44.4622	36.1679	46.8274	37.4566
RLK-Pelle_RLCK-XII-1	CotAD_64527	44.4114	38.2854	33.6495	42.1579	44.3734	82.0291	55.7563	47.5396
RLK-Pelle_RLCK-IXb	CotAD_50485	0.48538	0.23253	3.50638	3.80955	2.91822	3.80082	4.0275	2.68408
STE_STE11	CotAD_62997	2.10332	1.91933	2.04683	1.23239	1.72542	2.53616	1.23744	0.757459
STE_STE-Pl	CotAD_64436	29.2664	20.7062	14.0494	11.6529	17.4691	15.8754	29.4996	26.6657
IRE1	CotAD_29129	27.5271	25.9635	25.1806	30.626	28.5111	18.0896	28.236	18.0429
RLK-Pelle_WAK_LRK10L-1	CotAD_13543	1.13374	0.345703	1.6098	1.11027	5.55605	0.396283	2.31605	0.458322
TKL_CTR1-DRK-2	CotAD_18721	18.3663	18.2225	20.7185	20.9713	16.6626	17.0596	20.1107	15.8727
TKL-Pl-4	CotAD_65593	2.23527	0.710074	5.53885	8.31748	7.89913	4.23048	3.57695	9.18564
RLK-Pelle_RLCK-VIIa-2	CotAD_34194	1.99761	2.85432	10.4977	11.4372	6.87438	12.3136	8.01718	5.01322
RLK-Pelle_RLCK-VI	CotAD_41881	12.1188	3.48927	82.8231	86.7693	55.5964	47.6466	45.0766	37.0673
CAMK_CDPK	CotAD_39468	4.49793	5.71578	2.84003	3.10663	1.56305	1.30615	4.24695	2.37643
ULK_Fused	CotAD_08099	6.32546	1.32772	18.0394	14.7563	16.5576	15.7787	26.701	23.5124
RLK-Pelle_L-LEC	CotAD_64621	0.482093	0.409129	4.43877	5.21584	3.05485	5.16322	1.04797	2.99171
CAMK_CDPK	CotAD_13019	0.307753	0.208288	2.34595	1.65723	1.24915	0.540695	1.597	0.614914
RLK-Pelle_RLCK-VIIa-1	CotAD_54482	12.8308	10.3598	27.5067	25.8395	29.6199	33.5762	35.1095	31.6346
RLK-Pelle_Extensin	CotAD_33752	38.0451	34.0334	64.9505	61.2342	51.3345	48.2651	45.0503	48.2928
RLK-Pelle_LRK10L-2	CotAD_39386	12.812	9.28249	9.50683	12.9639	7.23256	4.14568	3.99962	3.50252
RLK-Pelle_LRR-Xa	CotAD_47651	41.3038	38.4563	9.87933	14.053	14.5585	10.5	12.8724	13.6681
RLK-Pelle_LRR-Xb-1	CotAD_45775	2.28692	2.28361	13.6119	12.9344	14.5974	12.5535	5.19899	13.9263
PEK_PEK	CotAD_19974	76.4157	36.059	35.6636	38.2518	48.0169	41.4469	52.9305	46.8979
CAMK_CAMKL-CHK1	CotAD_01486	32.1295	20.4508	23.7205	23.6812	25.4235	23.0817	14.9542	18.9744
RLK-Pelle_LRR-Xb-1	CotAD_39894	12.5404	16.9464	6.02439	10.3757	5.31889	6.34942	6.01698	8.24991
CAMK_OST1L	CotAD_43021	74.7161	99.9832	8.33352	7.41217	7.25081	2.29542	2.11272	2.71823
RLK-Pelle_LRR-VIII-1	CotAD_24456	75.5944	100.336	67.3761	64.1191	83.7522	114.11	63.9369	75.7661
RLK-Pelle_LRR-I-2	CotAD_47309	20.8631	20.5334	35.4855	36.2121	33.904	40.2664	42.9812	24.3459
RLK-Pelle_SD-2b	CotAD_25565	0.645935	1.78234	1.4956	2.08575	2.14464	1.78246	1.00024	1.04186
RLK-Pelle_LRR-Xa	CotAD_25005	56.0695	70.581	28.4569	32.2177	47.7052	32.8868	37.9887	51.8085
NEK	CotAD_36322	12.145	14.5759	9.36728	10.3736	14.1685	8.30469	14.4516	8.86195
RLK-Pelle_RLCK-X	CotAD_24469	30.2877	19.9074	13.0399	8.88117	21.2989	12.3489	24.7881	25.9529
RLK-Pelle_RLCK-VIIa-1	CotAD_17331	28.5128	24.5643	47.6385	46.852	42.0846	37.4138	60.5291	42.956
STE_STE11	CotAD_25132	2.3419	1.04308	8.7531	15.1382	16.1625	3.21451	0.700389	1.77567
RLK-Pelle_LRR-XI-1	CotAD_71264	9.0234	9.35301	10.4449	11.134	10.2914	7.16383	15.3658	8.92719
RLK-Pelle_PERK-1	CotAD_33233	6.04982	4.41843	60.6964	44.2581	26.7857	40.709	51.1799	36.4179
CAMK_OST1L	CotAD_58619	3.81829	4.72691	9.12587	12.3974	6.46918	9.25602	9.37049	11.1187
TKL-Pl-4	CotAD_49903	97.8138	70.202	123.303	148.89	146.727	134.167	203.138	179.966
NEK	CotAD_28301	32.2227	35.3675	39.9377	33.7278	18.5933	29.6051	26.2805	13.5824
STE_STE-Pl	CotAD_62980	40.029	30.8137	27.3453	24.6804	28.9915	20.2269	31.5725	26.6862
RLK-Pelle_SD-2b	CotAD_37570	18.5411	20.4508	7.99398	10.2383	8.80709	6.49715	7.01569	8.92725
CAMK_CDPK	CotAD_66485	60.8075	76.2749	132.962	141.664	144.905	190.772	151.194	139.87
RLK-Pelle_SD-2b	CotAD_05914	3.30407	4.74106	0.297226	0.94632	0.507346	0.691476	0.439667	0.296041
RLK-Pelle_LRR-VI-2	CotAD_31999	7.2331	5.27166	11.697	14.6442	17.122	21.6168	18.9052	16.1143
RLK-Pelle_RKF3	CotAD_31741	30.0814	17.4669	13.8304	8.71411	12.953	11.3114	11.1187	9.14068
RLK-Pelle_LRR-I-2	CotAD_72629	27.4597	34.2439	33.8518	36.585	33.0956	29.2996	14.7585	26.3613
RLK-Pelle_DLSV	CotAD_63303	41.4941	47.0734	7.10958	7.17342	6.05536	3.24796	3.55201	2.50661
RLK-Pelle_RLCK-VIIa-2	CotAD_60409	42.9356	35.9445	10.5652	14.3947	14.4994	11.852	36.0797	22.009
Group-Pl-2	CotAD_26939	1.80404	2.85038	15.661	12.7751	9.18557	10.2029	16.563	9.28896
Group-Pl-4	CotAD_15261	50.7947	65.6794	34.9916	39.4454	28.8897	18.6317	24.6507	19.429
Group-Pl-2	CotAD_03980	6.0445	0.919495	14.8885	15.4563	15.1395	18.7071	27.0032	17.808
WNK_NRBP	CotAD_73274	2.02133	2.50636	19.0155	20.6039	13.4962	20.8619	15.8548	19.9319
RLK-Pelle_LRR-XII-1	CotAD_22730	3.6727	6.88044	1.85965	2.17418	0.465657	1.48791	1.37352	1.32899
RLK-Pelle_LRR-XI-1	CotAD_30976	0.256285	0.187738	0.207359	0.133936	0.162531	0.187008	0.153294	0.193837
RLK-Pelle_LysM	CotAD_70332	2.04519	3.91393	3.0688	4.04269	4.88635	4.60325	3.6361	3.85237
AGC-Pl	CotAD_68953	54.6798	56.2077	59.095	71.1408	41.6248	31.8025	37.3994	26.5294
RLK-Pelle_PERK-1	CotAD_76343	16.1077	14.3977	46.3731	39.3149	40.5329	61.2875	53.9151	54.2631
RLK-Pelle_LRK10L-2	CotAD_60338	4.10775	4.55516	4.24721	6.16259	2.95928	5.12695	2.31086	0.819246
RLK-Pelle_LRR-VI-1	CotAD_64199	24.95	42.0448	114.334	102.476	54.2523	74.255	62.8026	53.756
RLK-Pelle_LRR-XI-1	CotAD_64056	149.706	222.663	48.4047	40.2787	51.7054	106.785	29.4844	55.6562
AGC_PDK1	CotAD_19462	39.1908	46.1093	50.4629	46.2912	37.9647	42.5216	41.3613	35.4203
RLK-Pelle_LRR-III	CotAD_02174	49.3708	33.9538	70.2608	61.8605	59.1829	67.2533	51.0596	70.8982
AGC_MAST	CotAD_03168	92.1977	66.7245	41.3959	32.7849	35.3382	29.6907	31.5734	34.8492
RLK-Pelle_LysM	CotAD_33191	10.9539	12.6112	7.85485	10.715	12.0805	3.29039	3.49873	3.53847
CAMK_AMPK	CotAD_52889	88.2333	87.7917	96.5962	79.2456	100.394	59.1048	106.579	86.3052
CAMK_CDPK	CotAD_02579	1.74544	0.925418	65.122	63.8977	43.1771	47.3725	23.7782	27.1072
CK1_CK1-Pl	CotAD_12333	44.2275	57.37	53.2426	55.0289	45.7785	39.364	51.0293	45.2079
RLK-Pelle_RLCK-XII-1	CotAD_40293	26.3118	30.6649	28.7426	25.4837	27.4555	27.2374	34.4592	27.7516
RLK-Pelle_RLCK-VIIb	CotAD_13803	7.67254	14.6546	8.04484	8.77924	5.75964	6.32171	3.86823	5.29308
CAMK_CAMKL-CHK1	CotAD_41280	36.3	32.8887	28.4284	37.2644	31.6371	19.1695	26.5867	20.9061
RLK-Pelle_LysM	CotAD_65258	79.387	93.7927	72.3201	74.9327	77.5822	71.3319	53.3511	70.5907
CMGC_RCK	CotAD_42854	104.234	107.197	115.483	110.999	105.971	89.9765	92.2844	121.042
RLK-Pelle_RLCK-VIIa-1	CotAD_16128	9.45423	13.9936	5.23295	5.08362	6.43376	5.41715	4.44162	6.68525
CMGC_GSK	CotAD_32002	81.0966	81.1935	101.706	104.701	100.371	72.0634	112.302	76.8343
CAMK_CDPK	CotAD_19789	1.94097	3.57485	11.0476	10.2088	5.46846	8.10277	4.25472	3.8652
CMGC_MAPK	CotAD_24762	61.2334	76.0415	42.5872	47.5046	43.2305	37.0294	38.2319	37.4012
RLK-Pelle_CrRLK1L-1	CotAD_54379	5.59425	4.39507	2.77452	1.29024	2.0803	5.12873	0.973559	0.945885
RLK-Pelle_RLCK-XII-1	CotAD_27777	25.6294	23.4648	53.0437	44.0963	36.5457	41.9513	29.4778	30.334
RLK-Pelle_SD-2b	CotAD_13572	1.03405	0.5023	1.09929	0.79651	0.663916	0.734417	1.45393	0.809453
WNK_NRBP	CotAD_29801	6.40513	9.93702	0.869071	3.61704	6.54189	4.44453	14.5221	51.7607
RLK-Pelle_RLCK-II	CotAD_27929	34.3576	45.2076	42.6244	45.1457	46.1767	40.2828	47.8968	47.5398
AGC_RSK-2	CotAD_28209	105.033	133.308	74.0423	75.4044	72.1111	63.5871	70.2063	68.3843
RLK-Pelle_LRR-IX	CotAD_33520	20.261	9.30932	45.53	40.9558	33.678	72.0369	38.4081	52.1753
AGC_MAST	CotAD_50546	15.4038	17.9157	10.1858	9.3839	9.60962	7.81869	15.7629	9.0268
RLK-Pelle_LRR-XIIIb	CotAD_02741	29.9861	12.6032	24.6547	19.5646	12.9543	9.30486	1.81218	4.23427
CMGC_MAPK	CotAD_11253	23.3728	26.0885	32.507	32.4734	33.1848	42.8158	25.0475	34.6015
RLK-Pelle_LRR-V	CotAD_53454	3.46529	4.17125	10.7844	9.37357	5.38468	7.32798	11.5731	7.66271
RLK-Pelle_RLCK-VIIa-2	CotAD_03375	33.1623	26.1854	16.6353	16.5085	20.1834	15.6016	15.436	15.9692
RLK-Pelle_LRR-III	CotAD_57276	8.00092	3.73947	52.9097	56.1145	37.0914	42.0839	36.5152	35.3791
RLK-Pelle_LRR-Xb-1	CotAD_59591	11.8055	9.0199	4.27959	2.80342	2.5273	4.63307	3.18447	3.39151
CMGC_CDK-CRK7-CDK9	CotAD_75626	0.605182	0.700138	8.70374	7.62308	9.53443	6.91814	23.1939	11.3438
CMGC_GSK	CotAD_53331	153.339	148.212	228.494	212.622	199.742	184.794	210.696	197.668
RLK-Pelle_RLCK-VI	CotAD_63846	42.0607	31.3306	36.1097	35.7385	28.9038	20.398	27.09	20.4812
NEK	CotAD_42407	16.8192	14.6374	53.5994	53.0698	58.4124	61.6947	58.7578	77.5532
TKL-Pl-7	CotAD_68354	4.95183	2.24408	19.2025	15.7718	16.0027	12.7906	7.19	8.83724
STE_STE20-Fray	CotAD_09759	11.6656	12.5261	12.5136	12.3306	10.711	9.83454	13.9039	10.361
RLK-Pelle_LRR-VII-1	CotAD_20164	37.0571	21.4635	80.4194	64.0154	81.6204	96.0921	72.9232	135.399
RLK-Pelle_CrRLK1L-1	CotAD_05174	45.3879	81.682	117.651	94.6193	87.6347	124.025	126.337	116.285
RLK-Pelle_RLCK-VIIa-1	CotAD_22112	63.4416	59.0806	57.5192	59.1149	50.7993	47.3075	55.6536	48.5647
CMGC_MAPK	CotAD_29590	8.05481	13.7089	6.98358	10.0287	6.76594	7.76959	6.468	5.33485
RLK-Pelle_LRR-XII-1	CotAD_23291	3.95336	4.38903	6.46225	10.5726	4.869	6.57857	3.98783	7.36788
CMGC_CDK-CDK8	CotAD_19834	34.4728	34.3025	38.0106	48.7061	34.0335	32.052	32.5444	27.2845
RLK-Pelle_LRR-XI-1	CotAD_31836	20.3383	20.7476	17.8802	10.6877	10.6612	18.4924	18.8476	15.9859
RLK-Pelle_DLSV	CotAD_19212	5.56834	10.4829	0.733886	0.652165	0.733052	0.359455	0.504059	0.464083
RLK-Pelle_RLCK-VIIa-1	CotAD_29148	208.65	193.463	215.614	227.048	184.523	215.82	150.364	176.778
WNK_NRBP	CotAD_28556	2.72611	4.69657	13.859	15.548	13.7843	17.2148	19.6348	14.9049
RLK-Pelle_LRR-IV	CotAD_21762	58.2431	51.5181	147.483	149.741	128.857	143.596	114.279	127.715
TKL-Pl-4	CotAD_22225	117.377	134.353	103.386	111.65	76.7206	76.575	64.8932	61.1097
RLK-Pelle_SD-2b	CotAD_30361	24.9304	20.5001	42.2418	38.5138	23.1759	41.9172	18.4298	28.3809
RLK-Pelle_L-LEC	CotAD_71266	31.4744	42.8163	2.19329	2.2364	1.74568	1.78232	1.90522	1.0472
RLK-Pelle_LRR-Xb-1	CotAD_16886	26.8536	28.4652	25.7367	20.8162	16.5797	22.8165	10.5446	13.7912
RLK-Pelle_CrRLK1L-1	CotAD_40260	12.2733	18.4631	17.4403	13.83	17.3021	25.7016	14.476	18.8918
RLK-Pelle_RLCK-XII-1	CotAD_67438	8.58959	12.8225	16.7524	18.3881	17.5068	17.7552	5.31305	7.80343
RLK-Pelle_LRR-VI-2	CotAD_08656	20.6129	21.815	2.33184	1.4302	2.40642	1.75017	1.72299	0.877818
CK1_CK1	CotAD_28748	29.7896	34.0883	44.8808	45.4618	28.9624	32.4862	14.7776	20.6473
CK1_CK1	CotAD_25187	73.2197	71.2636	99.9245	90.2421	82.4876	77.6766	83.8912	71.2633
RLK-Pelle_RLCK-VIIa-2	CotAD_30837	23.1388	36.0703	22.6745	38.0272	19.3483	20.5535	19.2829	21.1856
WNK_NRBP	CotAD_07640	260.03	260.013	13.8188	12.411	10.3038	8.78747	11.1816	8.85172
RLK-Pelle_DLSV	CotAD_57435	22.8956	16.8168	1.99467	0.981861	0.684993	1.72131	0.712339	0.639518
RLK-Pelle_LRR-XI-1	CotAD_69015	3.01186	2.19399	5.80172	7.19933	6.19355	4.69241	7.61298	3.89865
TKL-Pl-2	CotAD_72203	78.2156	48.3524	50.114	44.1056	44.7222	38.8468	47.302	42.5553
RLK-Pelle_LRR-XV	CotAD_67300	7.89087	6.12671	12.7526	12.0958	8.49994	7.25954	9.81646	8.51007
RLK-Pelle_URK-1	CotAD_47155	1.84201	2.88373	2.479	2.47127	1.86705	3.4126	3.69041	3.4714
RLK-Pelle_LRR-XII-1	CotAD_73467	0.343028	0.547808	0.778035	2.64542	0.549042	0.243629	1.71107	1.36498
RLK-Pelle_LRR-II	CotAD_39917	68.4526	77.6254	190.366	165.65	171.591	178.485	138.614	175.685
RLK-Pelle_LRR-II	CotAD_09333	85.8103	64.6119	33.3198	34.3657	22.1793	28.7182	40.6316	31.6447
RLK-Pelle_LRR-V	CotAD_68332	84.3423	76.0192	115.597	99.1181	156.946	147.511	128.299	174.965
CMGC_DYRK-YAK	CotAD_55774	47.2228	41.0969	17.6979	22.0401	20.6614	25.8269	20.8315	17.6712
RLK-Pelle_DLSV	CotAD_35523	17.8304	19.685	0.322804	0.442324	0.391519	0.536011	1.15866	0.955189
RLK-Pelle_LRR-XII-1	CotAD_52268	7.09024	8.39039	7.08489	6.10381	5.18287	4.29883	17.3478	7.15157
RLK-Pelle_WAK	CotAD_30970	25.226	46.1784	0.44064	0.347015	1.32222	0.636365	1.02214	0.494083
RLK-Pelle_LRR-I-2	CotAD_07112	51.1007	32.8141	176.359	229.189	235.65	161.737	175.97	145.907
RLK-Pelle_LRR-Xb-1	CotAD_06360	17.2157	18.0452	14.8978	25.5601	15.6069	17.1014	21.8067	14.4536
RLK-Pelle_DLSV	CotAD_66457	64.2287	51.8757	94.4951	87.9761	104.806	64.9482	16.2243	42.3866
CK1_CK1	CotAD_50202	57.3618	58.2149	121.079	118.905	95.377	110.345	67.537	65.63
STE_STE11	CotAD_27366	5.39752	1.75532	6.08664	8.84679	1.86753	5.30726	2.80757	2.67994
STE_STE11	CotAD_02476	19.5327	24.6111	3.76097	3.61923	5.87865	2.90851	3.63577	1.55057
CAMK_CDPK	CotAD_41076	126.142	119.524	159.498	152.998	130.131	157.843	80.5238	105.676
RLK-Pelle_RLCK-VIIa-2	CotAD_70195	157.246	197.1	60.1572	86.4531	76.1525	58.7798	50.971	38.1862
RLK-Pelle_RLCK-XI	CotAD_01498	5.9759	6.04703	1.9497	2.13978	1.56137	2.78989	2.47833	1.73586
RLK-Pelle_L-LEC	CotAD_18350	19.4743	26.2217	59.8434	61.1542	52.5283	69.6748	65.1708	70.3489
RLK-Pelle_CrRLK1L-1	CotAD_10332	9.55353	12.4604	49.4082	64.9949	40.3327	82.5715	51.1141	70.7159
RLK-Pelle_LRR-XI-1	CotAD_40621	0.73029	0.779893	7.67484	5.85155	6.09586	7.86796	0.67681	2.22036
RLK-Pelle_RLCK-VI	CotAD_73205	3.93682	3.29552	0.739704	0.408053	1.04722	1.32084	2.88674	1.14474
AGC_MAST	CotAD_02801	86.0484	82.5699	69.3376	58.7628	88.2751	79.8737	95.2818	115.58
RLK-Pelle_CrRLK1L-1	CotAD_18588	28.1013	25.9378	8.20445	8.84984	3.56184	6.92922	2.99371	6.52453
SCY1_SCYL2	CotAD_34782	86.5246	67.7447	72.424	67.0156	89.5301	70.4671	58.3957	77.1724
AGC-Pl	CotAD_24426	128.415	104.33	101.163	106.064	91.42	94.3377	91.7692	89.5424
RLK-Pelle_LRR-III	CotAD_44246	9.94029	11.7296	12.7938	13.2129	12.3034	11.9683	10.7061	9.41066
RLK-Pelle_CR4L	CotAD_62636	29.0759	19.8832	71.7418	82.6406	63.2465	73.3182	69.8822	64.3286
RLK-Pelle_LRR-VI-2	CotAD_56723	31.5063	56.2114	43.4215	74.9918	59.0703	50.8858	19.6398	29.5598
RLK-Pelle_LRR-Xb-1	CotAD_18195	3.6811	2.01446	44.5538	40.7169	40.7679	48.0897	37.7555	57.565
RLK-Pelle_LRR-VIII-1	CotAD_33692	58.8846	91.6076	5.36574	4.76171	2.9924	1.87337	2.70464	1.38359
RLK-Pelle_RLCK-VIIa-2	CotAD_04639	137.976	132.732	105.365	95.3564	57.6842	51.1708	30.9335	35.4382
RLK-Pelle_RLCK-VIIa-2	CotAD_06790	9.87172	16.2891	45.2053	61.9352	22.254	50.0835	28.5002	37.2275
RLK-Pelle_LRR-VI-2	CotAD_17389	100.094	107.005	66.868	94.1473	82.5049	88.2606	83.6252	120.424
RLK-Pelle_RKF3	CotAD_36392	2.64569	1.52121	3.91012	3.85394	4.90974	3.36813	1.1789	1.94735
STE_STE11	CotAD_31937	1.32027	0.898618	2.38414	1.83213	1.27717	0.938629	1.8238	2.04237
AGC_MAST	CotAD_67741	0.635631	0.621845	1.90685	2.1696	2.15653	1.89558	1.99911	1.09957
RLK-Pelle_LRR-III	CotAD_32107	8.20029	11.9391	10.8737	11.1913	11.1116	11.2964	14.9336	13.8339
RLK-Pelle_LRR-IV	CotAD_71255	41.2283	60.7361	15.5978	17.9639	7.70965	8.68219	1.94299	4.44106
RLK-Pelle_LRR-I-1	CotAD_56005	39.0156	41.2998	27.3405	32.7827	24.8916	32.1737	49.6928	23.7903
RLK-Pelle_LRR-XV	CotAD_70298	22.2351	20.1709	30.5625	20.8099	25.0783	16.8894	18.7316	19.463
CAMK_CDPK	CotAD_12121	0.811585	0.748515	1.79645	0.728101	0.857561	1.01193	1.29889	0.766395
CK1_CK1-Pl	CotAD_53790	84.419	89.9164	92.8004	93.0424	69.8179	73.2651	92.3421	79.7238
RLK-Pelle_LRK10L-2	CotAD_70308	7.01016	9.60781	2.89371	2.10834	7.39206	7.75476	6.5184	5.93499
RLK-Pelle_LRR-VII-3	CotAD_25309	14.3383	9.97798	23.1393	20.0904	16.8872	14.823	17.7337	21.2883
RLK-Pelle_LRR-Xb-1	CotAD_69129	21.416	22.2324	15.9343	35.5098	16.8222	19.1778	16.486	15.1725
RLK-Pelle_RLCK-VIIa-2	CotAD_09513	306.14	189.11	122.327	118.221	112.935	87.5132	80.4139	59.1934
CMGC_GSK	CotAD_23495	80.5861	83.1862	172.811	167.377	164.358	164.512	145.686	168.075
RLK-Pelle_LRR-IX	CotAD_46866	11.4166	9.36788	9.98616	8.63101	8.34024	8.55493	5.1014	8.92337
RLK-Pelle_DLSV	CotAD_63757	7.09686	12.1294	12.467	12.0644	7.62874	10.4165	7.39484	5.50299
SCY1_SCYL2	CotAD_06312	10.3143	11.3289	9.2849	9.56789	12.7964	10.5019	8.964	9.66747
RLK-Pelle_CrRLK1L-1	CotAD_27959	12.3598	13.8416	148.387	137.158	109.518	156.453	95.8528	113.45
Aur	CotAD_18702	13.3902	3.38599	54.6213	55.7857	50.8866	51.5867	64.2415	62.5953
RLK-Pelle_RLCK-IXa	CotAD_09594	7.26813	5.15574	25.7736	22.7739	22.0227	30.9516	53.1878	36.6735
CAMK_CAMKL-CHK1	CotAD_00097	1.58005	7.52851	13.0397	11.635	23.6601	17.2733	31.6876	18.0613
RLK-Pelle_L-LEC	CotAD_20874	4.70756	2.7214	2.77817	5.09414	3.60204	3.30857	1.48972	0.644096
TKL-Pl-4	CotAD_44744	11.3735	16.7963	6.58018	8.31703	8.25152	7.4109	7.64846	6.95465
CMGC_MAPK	CotAD_01707	23.6125	15.5863	5.12858	9.62579	15.1238	7.92727	3.75718	2.3598
RLK-Pelle_DLSV	CotAD_59284	5.70466	8.62832	2.60515	5.44216	3.30693	1.2356	2.03475	1.2879
RLK-Pelle_LRR-VII-1	CotAD_25377	2.45334	2.57845	2.0388	2.81309	1.75487	2.82895	1.26442	1.15914
RLK-Pelle_LRR-III	CotAD_21656	22.948	25.4731	20.7804	16.9344	13.6146	20.4974	8.35682	17.535
RLK-Pelle_CrRLK1L-1	CotAD_29547	2.46228	2.20577	10.0253	12.6653	15.7618	19.2338	12.0594	25.5837
RLK-Pelle_SD-2b	CotAD_12506	1.06095	3.26857	2.65722	3.16263	1.75636	2.54278	2.26414	1.48697
RLK-Pelle_LRR-XIIIb	CotAD_41227	38.8748	20.0957	36.2008	26.9553	25.2171	30.2861	18.4288	22.5813
CK1_CK1	CotAD_61768	69.3799	59.5758	156.446	156.861	110.171	126.368	93.3644	69.0065
CMGC_CDK-CRK7-CDK9	CotAD_04316	3.61053	2.59997	1.61282	1.5628	1.67525	0.881232	1.10679	1.24897
WNK_NRBP	CotAD_73596	436.511	295.82	141.982	123.311	110.228	118.44	135.526	111
NEK	CotAD_58015	21.7265	17.3054	106.144	100.829	77.567	99.596	74.2225	76.3423
RLK-Pelle_LRR-III	CotAD_37063	7.86274	8.52683	16.5233	14.8028	14.5863	16.1517	17.9923	18.1915
RLK-Pelle_DLSV	CotAD_36167	4.40096	4.78416	4.42265	7.10394	0.964625	4.71735	3.83989	1.9926
NEK	CotAD_68138	12.0959	15.5377	66.6534	57.0939	39.1476	47.7526	33.8372	30.9825
RLK-Pelle_LRR-IX	CotAD_09317	75.8657	67.8089	87.8643	92.2742	57.6163	85.4419	93.3582	65.4726
CMGC_MAPK	CotAD_09564	6.15581	7.72287	12.2507	13.9922	9.46931	15.3427	14.2065	15.1603
RLK-Pelle_LRR-VII-2	CotAD_33215	16.741	18.2646	54.7144	50.6722	56.1124	80.9311	44.73	55.5259
RLK-Pelle_SD-2b	CotAD_49858	0.208668	0.46831	27.7206	30.2759	16.7092	17.077	10.3309	15.0703
RLK-Pelle_LRR-IV	CotAD_45995	42.6276	20.1654	11.4298	14.0467	26.7134	7.08987	6.02027	5.51802
RLK-Pelle_RLCK-II	CotAD_60213	34.2093	42.5897	29.841	25.3982	45.2661	43.8916	20.0942	22.2081
RLK-Pelle_RLCK-VIIa-2	CotAD_73699	22.0225	19.3864	28.561	28.0655	20.6417	20.2515	14.5885	21.1292
RLK-Pelle_DLSV	CotAD_73761	13.9873	18.378	5.57339	20.3021	13.8744	3.75927	3.48131	3.44367
NAK	CotAD_25842	9.19346	14.703	54.1181	47.1854	62.318	89.1264	88.7447	76.0451
RLK-Pelle_RLCK-VI	CotAD_05320	2.13779	2.63335	6.33883	6.11765	6.73947	6.65064	1.60187	7.27669
RLK-Pelle_LRR-Xb-1	CotAD_15239	10.2514	13.3698	4.04634	4.1226	5.19659	3.83676	6.35982	3.91743
RLK-Pelle_LRR-XI-1	CotAD_48311	1.19715	0.483098	23.6857	12.1605	11.3227	17.2549	9.19795	13.0575
RLK-Pelle_RLCK-VIIa-2	CotAD_76157	2.66671	2.30009	1.14857	1.77477	1.81917	0.726295	1.65388	0.376129
RLK-Pelle_DLSV	CotAD_03568	2.0233	6.42772	4.50634	7.00737	4.39543	6.19483	3.88544	4.20413
AGC_NDR	CotAD_31351	19.9566	17.3449	6.56792	5.14371	3.72637	8.03363	7.7662	5.04293
RLK-Pelle_RLCK-XI	CotAD_72112	7.40843	4.52299	4.21427	3.29592	8.6049	6.52169	6.50684	7.32827
RLK-Pelle_DLSV	CotAD_24309	1.00923	1.16498	0.269003	0.430926	0.452479	0.255325	0.510997	0.259877
AGC_RSK-2	CotAD_13233	5.53171	5.21117	11.6297	10.4818	10.1978	14.2615	23.2606	26.0501
CK1_CK1	CotAD_44988	101.318	95.769	79.3717	72.2124	58.1744	53.6077	65.672	52.1659
TKL-Pl-6	CotAD_61424	30.26	19.9441	18.5667	14.6916	18.7929	13.6638	19.3198	21.2929
RLK-Pelle_LRR-XI-1	CotAD_57775	68.5595	69.9783	7.62214	5.59245	4.3143	7.06909	2.64542	4.07822
RLK-Pelle_RLCK-IXa	CotAD_71923	0.891872	4.13135	2.85394	2.80125	3.22607	2.71138	12.4118	5.97923
RLK-Pelle_LRR-XI-1	CotAD_36058	44.6633	39.8748	1.36731	1.90035	2.30186	1.90309	6.6403	2.84924
RLK-Pelle_L-LEC	CotAD_55914	1.13333	0.689754	1.4844	1.71806	2.18561	1.89822	2.52804	5.02473
RLK-Pelle_LRR-V	CotAD_04269	117.162	97.6859	62.9729	69.3949	55.1273	39.2931	27.0505	26.1757
CAMK_CAMKL-CHK1	CotAD_10226	10.1377	12.5747	1.99963	4.8587	4.05799	2.11362	4.31493	2.00149
RLK-Pelle_LysM	CotAD_08073	0.210844	0.926707	2.86991	2.14571	1.54811	4.20938	1.13503	1.67142
CMGC_CLK	CotAD_65705	139.519	146.631	164.052	209.035	143.544	109.748	150.851	106.499
RLK-Pelle_DLSV	CotAD_57425	154.305	172.241	148.817	149.965	108.716	89.6557	143.535	74.4535
CAMK_CAMKL-CHK1	CotAD_60232	11.6444	26.7044	56.1427	53.9433	69.4941	23.2539	60.8737	57.293
RLK-Pelle_DLSV	CotAD_34070	0.271467	0.416379	5.19971	5.02359	2.95607	2.25358	6.56757	3.05883
RLK-Pelle_WAK_LRK10L-1	CotAD_19442	17.5503	18.5109	2.13836	4.70969	2.61595	2.06491	3.72625	2.80962
STE_STE20-Fray	CotAD_05428	59.004	69.954	71.9396	81.1877	61.0656	49.5371	62.2389	40.3344
TKL_CTR1-DRK-2	CotAD_61127	25.4373	27.6699	11.916	8.20409	10.4233	8.84087	12.1969	9.17798
RLK-Pelle_RLCK-XVI	CotAD_30041	289.859	239.002	77.5918	75.7356	93.2465	84.0975	166.555	149.209
RLK-Pelle_WAK_LRK10L-1	CotAD_73824	9.46589	8.82467	0.552781	0.27006	1.67179	0.976807	5.69737	2.054
RLK-Pelle_LRR-XV	CotAD_13173	46.5955	37.8508	45.6555	46.3911	46.24	42.8405	56.0171	54.4156
RLK-Pelle_LRR-III	CotAD_62511	60.2186	40.0292	106.457	94.4033	85.8832	103.138	64.8108	99.4188
RLK-Pelle_CR4L	CotAD_34812	0.271498	0.462102	1.32252	2.30089	0.472718	0.486162	0.487181	0.435065
RLK-Pelle_LRR-III	CotAD_04243	1.80219	1.26152	1.68052	1.47675	1.63993	2.5977	1.7353	1.72866
RLK-Pelle_LRR-III	CotAD_72615	8.43997	9.49179	14.0297	16.0456	15.6544	10.8899	21.7468	14.956
AGC_RSK-2	CotAD_37798	25.563	29.2281	21.8254	23.0167	17.3111	16.8419	16.2351	15.2593
CMGC_MAPK	CotAD_27047	31.2813	1.47257	82.4498	77.2446	65.641	70.6149	28.2323	36.3951
RLK-Pelle_LRR-XI-1	CotAD_76123	3.30939	5.03691	0.120218	0.536597	0.133056	0.0841686	0.463163	0.152287
RLK-Pelle_LRR-XI-1	CotAD_33968	4.47423	7.49027	8.4048	10.7653	6.90585	8.61492	12.8284	12.6718
RLK-Pelle_SD-2b	CotAD_15547	19.9017	23.1223	20.2268	19.6819	15.9285	16.2091	19.2266	20.3511
RLK-Pelle_DLSV	CotAD_00182	3.51995	5.12352	3.57997	5.64284	6.6	7.92785	11.2852	8.74437
AGC_RSK-2	CotAD_00531	12.1776	11.5787	11.2317	12.4122	13.9478	10.8795	3.2502	12.2171
RLK-Pelle_WAK_LRK10L-1	CotAD_52312	27.6607	39.7942	9.37795	10.8056	11.5978	8.53748	11.4869	15.1537
STE_STE20-Fray	CotAD_37621	51.8508	48.1621	45.8134	40.2696	39.7089	39.912	42.9582	43.5596
RLK-Pelle_RLCK-VIIa-1	CotAD_33159	5.94474	9.02344	74.5652	79.506	116.51	152.178	86.7252	121.616
CMGC_DYRK-YAK	CotAD_60890	80.1724	71.0729	64.6243	59.872	63.5512	61.7984	65.0991	66.8185
RLK-Pelle_CrRLK1L-1	CotAD_01581	19.7839	19.8481	29.1555	25.8138	24.4696	32.0458	29.2253	32.9996
CAMK_CAMKL-CHK1	CotAD_54727	5.91624	3.23656	0.345015	0.295018	0.352127	0.517583	0.7258	1.70817
RLK-Pelle_LRR-XII-1	CotAD_76453	14.4162	24.9309	1.64721	1.97143	3.85302	2.83886	6.65074	6.9646
STE_STE7	CotAD_00381	46.5333	57.5084	36.5021	40.543	40.7537	31.2592	51.7661	40.2218
RLK-Pelle_LRR-XI-1	CotAD_73608	7.9605	11.4338	24.9102	20.6046	15.3039	21.1444	8.40302	17.799
CAMK_CAMKL-CHK1	CotAD_68132	7.56423	16.388	23.6725	25.7878	35.8184	22.4934	35.0782	29.2501
RLK-Pelle_RLCK-VIIa-1	CotAD_49622	27.8422	32.5096	44.2371	41.0865	42.4465	33.1853	39.229	35.6136
TKL-Pl-5	CotAD_71555	35.669	36.0143	4.21625	9.12283	11.6628	7.54545	12.5576	11.056
CAMK_CAMKL-CHK1	CotAD_76152	1.06865	1.56628	6.1411	6.59317	6.45372	7.49463	8.77952	7.55997
RLK-Pelle_RKF3	CotAD_36697	2.02535	2.53911	4.42216	3.9631	4.07318	3.33058	1.68798	3.31254
RLK-Pelle_RLCK-Os	CotAD_02540	4.28244	3.04644	0.896605	2.19125	0.214486	3.13684	1.32629	0.66523
WEE	CotAD_26371	2.84127	0.749093	18.7979	18.0719	16.0717	22.1646	31.6554	20.4406
ULK_Fused	CotAD_68878	6.90209	2.18282	21.3356	16.8697	17.2091	18.5354	29.7378	27.3912
WNK_NRBP	CotAD_17895	12.6016	5.6687	9.1522	12.0502	10.4754	6.34877	12.3883	7.0815
RLK-Pelle_SD-2b	CotAD_36542	0.596254	1.34043	5.19962	4.35988	1.73472	2.81408	3.24371	4.04342
AGC_NDR	CotAD_46946	132.018	125.93	60.9565	66.5078	58.7972	58.7401	45.671	47.5708
RLK-Pelle_LRR-XIIIb	CotAD_53851	4.57222	3.41966	97.6463	88.4789	63.1175	76.4194	154.786	79.9243
RLK-Pelle_LRR-III	CotAD_43408	1.24095	0.604287	2.36024	2.11808	2.52119	2.11573	3.1105	2.18141
RLK-Pelle_LRR-IX	CotAD_53070	4.11323	5.26419	41.1304	35.0876	35.0779	61.3499	36.2667	56.5444
RLK-Pelle_RLCK-VIIa-2	CotAD_03495	22.8064	41.6194	18.846	20.7866	20.0999	12.1372	9.63796	14.277
RLK-Pelle_CrRLK1L-1	CotAD_19595	55.3766	49.127	1.5505	2.96327	2.17028	1.51568	0.935303	1.08892
CAMK_CDPK	CotAD_34786	36.5505	43.7663	56.0997	60.1543	49.3594	61.2716	82.0452	65.2652
RLK-Pelle_RLCK-IXb	CotAD_57845	48.0798	65.3348	47.41	42.24	40.2503	48.7524	48.5381	39.9069
RLK-Pelle_WAK_LRK10L-1	CotAD_02127	24.5373	17.6451	73.894	59.6138	41.6871	75.8405	25.1593	51.4927
CMGC_DYRK-YAK	CotAD_27546	55.0954	49.0907	27.0475	25.6882	36.2391	32.8865	45.7615	39.8206
RLK-Pelle_LRR-XI-1	CotAD_68281	1.88978	2.1578	0.973501	0.938549	0.390974	1.2382	1.47501	1.07943
TKL_CTR1-DRK-2	CotAD_45670	2.24539	3.19568	1.00487	1.30816	0.995626	0.630555	3.8585	0.832805
CMGC_SRPK	CotAD_23125	102.309	97.8939	86.9218	83.5947	92.4676	90.479	134.376	100.24
RLK-Pelle_CrRLK1L-1	CotAD_59421	8.78799	6.13699	10.4616	10.7366	10.8363	13.8666	1.61114	5.16868
CAMK_CDPK	CotAD_12192	52.4294	86.1829	198.163	233.651	184.515	138.269	174.676	254.306
CMGC_CDK-CDK7	CotAD_60632	14.5262	12.5037	11.373	12.4309	15.4335	18.8453	19.0108	15.1205
RLK-Pelle_LRR-VII-2	CotAD_10941	1.97326	2.67455	6.56586	6.38313	3.91864	4.46039	5.55289	4.15176
RLK-Pelle_RLCK-IXb	CotAD_06602	1.17453	0.588167	0.508583	0.442524	1.25025	1.45924	1.23191	0.342834
RLK-Pelle_LRR-XI-1	CotAD_34286	25.3092	19.2954	5.46146	6.37127	9.20081	4.01872	5.42106	3.00581
CAMK_CAMKL-CHK1	CotAD_17719	71.325	59.7157	54.6071	49.0231	42.8978	33.7959	64.5649	40.6061
RLK-Pelle_LRR-XI-1	CotAD_66780	0.495832	1.22915	19.2093	11.9203	7.86147	11.8535	19.6471	10.6324
CAMK_CAMKL-CHK1	CotAD_63221	2.5189	4.89897	2.43938	1.92647	1.79314	1.67592	0.747845	2.00118
RLK-Pelle_RLCK-V	CotAD_35157	19.9956	18.8969	55.535	59.3629	62.0539	51.6811	75.9777	67.3095
RLK-Pelle_DLSV	CotAD_00770	21.8592	34.8812	1.41869	1.96417	1.29709	1.1977	2.61114	2.18114
RLK-Pelle_LRR-III	CotAD_53110	48.3794	13.3506	42.8933	35.5607	21.5996	26.1615	28.6267	20.1604
RLK-Pelle_RLCK-VI	CotAD_39006	5.09005	5.32645	13.165	14.2132	12.2325	8.26327	9.15526	7.3309
RLK-Pelle_CR4L	CotAD_56736	12.9924	12.44	18.9956	25.8751	23.0968	21.1097	18.3804	27.5682
RLK-Pelle_RLCK-VIIa-1	CotAD_24814	20.0482	22.6018	26.0652	26.4004	20.4884	20.2729	22.1514	21.2908
RLK-Pelle_WAK_LRK10L-1	CotAD_54976	7.02939	7.44729	1.95378	2.48544	2.18683	1.40729	1.01499	2.91894
RLK-Pelle_LRR-XI-1	CotAD_23502	3.79516	4.07867	2.26607	1.5145	2.45635	2.87596	2.66777	3.02389
RLK-Pelle_RLCK-IXb	CotAD_08131	9.35749	7.6053	3.88084	3.9015	4.7296	2.88592	5.89033	3.48572
CAMK_CAMK1-DCAMKL	CotAD_74484	0.906247	0.309633	2.06607	3.25908	1.60464	1.91499	1.18285	2.30476
RLK-Pelle_LRR-Xb-1	CotAD_57105	27.04	33.303	37.4909	32.1236	23.2461	33.0458	16.594	21.2945
RLK-Pelle_LysM	CotAD_34193	3.84481	5.40695	5.73905	9.73796	12.2581	11.9474	7.61984	10.0134
CAMK_CAMKL-CHK1	CotAD_13683	17.3842	23.9878	190.743	169.259	149.195	166.475	197.128	144.908
RLK-Pelle_LRR-VI-2	CotAD_53665	193.388	233.309	102.81	112.712	87.1313	59.6277	79.2116	67.1634
CK1_CK1-Pl	CotAD_09637	23.1852	27.5736	30.4775	35.8656	26.3132	20.815	23.9373	20.3082
CK1_CK1	CotAD_10697	151.138	164.355	141.781	136.717	156.541	134.427	162.886	159.799
RLK-Pelle_LRR-XIIIa	CotAD_42146	85.6244	79.29	48.662	51.2643	46.0934	50.686	56.5962	55.3066
STE_STE7	CotAD_06737	11.8079	1.87266	28.8008	27.4968	13.5049	21.4024	29.9385	21.1278
CMGC_CDK-Pl	CotAD_69303	85.6223	75.7784	146.672	131.747	118.803	116.936	105.2	106.586
TKL-Pl-4	CotAD_08845	40.6377	25.0433	2.15539	2.3113	2.38595	0.548978	0.531015	1.49661
RLK-Pelle_LRR-XI-2	CotAD_70689	38.7491	52.3023	1.49561	2.30011	2.28593	2.40044	2.24679	1.37623
RLK-Pelle_C-LEC	CotAD_71347	24.2923	30.1978	35.0644	32.2348	33.6006	34.1427	32.9961	33.5678
STE_STE11	CotAD_74996	43.2693	37.8082	41.2918	45.4471	39.7435	31.3222	37.8861	36.2827
RLK-Pelle_LRR-IX	CotAD_17108	20.4054	18.6489	17.3561	17.6061	30.2223	19.6331	19.9833	22.9671
TKL_CTR1-DRK-2	CotAD_64289	3.26211	3.30851	2.55243	2.68481	2.48023	2.72675	6.2014	2.59137
RLK-Pelle_RLCK-V	CotAD_09155	53.9052	43.9547	88.0275	90.7386	62.8251	70.7298	61.0341	61.5838
CMGC_MAPK	CotAD_40180	47.912	78.4155	25.0677	27.4996	24.5912	21.7197	29.9018	19.1234
RLK-Pelle_PERK-2	CotAD_08385	8.79166	7.33528	13.1372	14.5285	8.95177	8.28251	7.28574	5.93534
AGC_RSK-2	CotAD_45682	5.14226	8.15116	32.7856	33.7447	21.777	22.2143	28.4846	23.9611
RLK-Pelle_RLCK-XII-1	CotAD_03307	6.668	4.1499	3.63635	3.23824	4.35432	4.54441	2.20657	4.7316
RLK-Pelle_PERK-1	CotAD_09325	27.1568	20.3583	28.6754	22.6648	17.0229	26.9982	18.1758	22.3351
ULK_ULK4	CotAD_43118	2.8628	0.949813	5.32013	3.5218	3.11317	3.85549	8.88802	4.21904
RLK-Pelle_LRR-VII-2	CotAD_47770	23.7142	23.2152	0.764736	0.77521	0.896598	0.449002	1.0733	0.432735
RLK-Pelle_RLCK-VIIa-2	CotAD_06562	1.78615	1.88921	0.721474	1.19938	0.874369	1.44255	0.720896	0.257511
SCY1_SCYL1	CotAD_57167	93.5613	79.6686	76.4561	65.9872	70.7674	70.4409	83.7866	69.1573
RLK-Pelle_RLCK-IXb	CotAD_67405	84.6764	100.618	65.1067	70.6617	88.8713	91.0885	99.5146	73.6173
RLK-Pelle_RLCK-VIIa-1	CotAD_35331	21.6609	23.2034	31.3792	27.7417	29.1735	27.9758	31.8201	30.0988
RLK-Pelle_LRR-V	CotAD_09747	35.8788	33.8763	55.0339	42.4939	27.0905	33.7921	19.4825	23.9846
AGC_RSK-2	CotAD_12492	8.02939	9.24328	3.87871	2.84265	3.08392	1.65693	4.87223	2.78738
CAMK_CDPK	CotAD_53506	6.601	8.22542	10.4792	9.43946	7.24997	7.4679	11.1331	9.58556
CAMK_CDPK	CotAD_74085	52.5289	52.9776	68.4952	60.9276	56.6693	58.5803	60.7651	53.6555
RLK-Pelle_RLCK-VIIa-2	CotAD_16095	23.0875	17.8206	9.02661	12.077	5.91694	6.21001	19.138	16.0529
RLK-Pelle_CrRLK1L-1	CotAD_28807	29.5415	24.9113	34.04	28.7746	20.7439	56.8141	38.198	36.9411
AGC_RSK-2	CotAD_12100	55.7087	93.1696	5.53803	5.35314	4.73271	3.17724	12.3851	7.80357
NEK	CotAD_12909	7.93545	1.37634	47.2138	50.6012	34.7092	27.3566	84.8508	39.883
PEK_GCN2	CotAD_55349	22.2225	24.2359	24.8389	26.0725	23.0823	15.6651	27.9215	14.7128
CMGC_CDK-CCRK	CotAD_26057	30.4431	40.2491	53.1939	55.9932	57.0093	48.3813	72.9532	53.7194
RLK-Pelle_LRR-IX	CotAD_27211	7.29492	3.96375	7.09285	7.34635	6.37103	7.58792	8.93592	7.96575
RLK-Pelle_RLCK-VI	CotAD_19644	1.70258	0.990157	0.818639	0.966717	0.722131	0.726434	1.75867	0.584855
RLK-Pelle_RLCK-VIIa-2	CotAD_12449	37.3537	57.8867	41.1367	67.2501	48.9876	48.2645	39.1315	40.908
CMGC_SRPK	CotAD_18552	29.0135	34.6097	32.3714	31.8009	28.8585	39.2827	29.3892	36.9487
TKL_CTR1-DRK-2	CotAD_45253	22.8837	27.8719	32.4536	31.4035	32.6429	29.9411	32.6658	28.9486
STE_STE11	CotAD_44771	23.3734	21.9273	21.8294	25.3532	26.5504	29.4055	22.3806	23.7276
RLK-Pelle_DLSV	CotAD_35828	3.08474	2.30747	3.28314	2.22014	1.79875	2.75564	2.31344	1.82641
CAMK_CAMKL-CHK1	CotAD_73323	75.6986	93.2768	99.2	84.1889	89.8353	83.9151	120.867	83.799
TKL-Pl-4	CotAD_18671	14.656	15.3228	15.5639	13.5172	11.3178	17.3912	16.6996	11.4815
STE_STE20-Pl	CotAD_65874	44.6515	28.1355	47.2076	54.8381	41.0342	28.5226	50.7998	31.2874
RLK-Pelle_SD-2b	CotAD_06469	26.3677	21.2331	16.662	19.568	18.4843	14.7868	17.7867	15.9941
RLK-Pelle_RLCK-XII-2	CotAD_23997	9.15084	10.3707	3.76351	5.37945	5.57107	4.768	3.03391	4.03747
NEK	CotAD_20527	138.024	112.393	135.137	128.021	126.244	118.492	167.76	143.83
STE_STE11	CotAD_28545	221.145	145.546	47.8533	48.3543	66.2471	44.5611	51.7378	42.9435
STE_STE11	CotAD_54535	17.2141	20.115	30.1799	36.2855	26.0907	25.5488	9.12873	16.4573
RLK-Pelle_RLCK-VIIa-1	CotAD_25458	5.83661	4.35181	12.977	17.9557	11.0702	9.45683	22.7983	9.669
RLK-Pelle_RKF3	CotAD_63528	4.73187	5.20047	4.862	4.35241	4.75811	3.44357	3.39305	3.29888
RLK-Pelle_DLSV	CotAD_54762	22.6229	32.7451	17.7434	28.2047	18.951	15.6618	13.7419	13.4414
TKL-Pl-4	CotAD_46812	41.8449	53.7412	53.3095	50.2044	32.3479	35.3538	36.9016	28.2683
NEK	CotAD_51281	20.6294	11.2612	66.9751	83.0228	59.7799	42.1611	76.3712	62.6325
RLK-Pelle_PERK-2	CotAD_31745	3.81375	3.52505	5.06641	4.87074	3.9117	3.18106	1.25311	1.57666
RLK-Pelle_WAK	CotAD_69772	10.7836	4.11465	0.283592	1.19361	0.222389	0.250233	0.419499	0.599397
RLK-Pelle_CrRLK1L-1	CotAD_05154	8.01405	5.8583	2.76624	1.7159	1.1672	0.762892	1.2728	0.596976
RLK-Pelle_LRR-III	CotAD_33544	13.6276	12.2885	27.0568	25.3733	16.1942	25.2691	17.6011	24.0856
RLK-Pelle_RLCK-XII-1	CotAD_39876	25.4389	29.1005	15.1642	13.7802	12.6332	12.6553	21.7735	12.2437
TKL_CTR1-DRK-2	CotAD_72051	88.668	124.362	51.793	42.5397	58.1267	41.0511	42.9338	64.3682
RLK-Pelle_RLCK-XII-1	CotAD_74742	28.4086	28.2426	30.7971	33.3964	45.2352	36.0124	48.1635	38.4501
RLK-Pelle_RLCK-XI	CotAD_21747	8.73009	7.89204	5.84351	6.77205	8.22902	10.7999	6.85525	7.28831
RLK-Pelle_RLCK-IV	CotAD_28948	2.69157	8.01788	2.58401	3.21821	2.03012	3.06539	0.358029	2.38129
AGC-Pl	CotAD_57669	0.66682	0.732705	1.17346	1.07994	5.05332	0.639278	1.49569	1.42222
RLK-Pelle_RLCK-VIII	CotAD_30438	19.9013	17.726	19.9591	20.4299	13.3322	17.2994	18.5215	13.3984
RLK-Pelle_DLSV	CotAD_56917	22.4438	26.1242	3.77209	5.08784	3.88833	4.00116	4.50237	4.01887
STE_STE11	CotAD_32128	20.8171	13.1398	1.27688	1.38628	0.922676	0.537785	1.21192	1.31029
CAMK_CDPK	CotAD_54633	117.4	111.769	72.0611	72.4955	71.1456	58.3077	44.7826	46.094
RLK-Pelle_LRR-II	CotAD_12136	12.4985	15.7533	3.22149	4.54474	3.61884	4.93231	4.22527	1.86097
RLK-Pelle_L-LEC	CotAD_50725	34.2038	45.2509	20.3709	34.4489	22.1857	29.7647	9.61257	16.1914
RLK-Pelle_LRR-III	CotAD_00934	37.4299	28.2224	111.535	97.397	82.2327	111.431	79.7269	94.8752
NEK	CotAD_60614	2.55325	3.09439	16.1981	16.8359	17.5503	17.9571	13.0815	17.6987
RLK-Pelle_DLSV	CotAD_24717	33.5415	22.6001	0.561982	2.07014	5.06944	0.763726	0.630695	0.218812
RLK-Pelle_LRR-III	CotAD_04320	16.3519	8.49402	6.01426	6.42929	3.57534	8.32387	0.942394	1.74786
CMGC_MAPK	CotAD_56645	28.0365	29.7614	24.2389	24.3423	10.242	13.4239	9.09002	8.18297
CAMK_CDPK	CotAD_47701	121.061	126.925	137.375	154.037	122.211	145.108	124.559	121.02
RLK-Pelle_LRR-XI-1	CotAD_55700	6.26669	9.04971	0.555214	0.450348	1.0422	0.243729	0.274627	0.601276
RLK-Pelle_LRR-XIV	CotAD_60304	3.74329	5.89619	8.88112	8.41333	5.01274	7.73566	7.3502	5.54632
RLK-Pelle_LRR-III	CotAD_08417	1.10365	0.864661	3.04049	1.98143	4.40934	8.85667	2.36796	3.44151
RLK-Pelle_LRR-VI-1	CotAD_07850	38.5728	35.8751	14.385	10.5263	9.64164	10.8594	13.3352	13.1478
TKL_CTR1-DRK-2	CotAD_12299	14.8179	24.3243	28.2507	30.9457	26.9078	26.6631	24.4544	22.8606
CAMK_OST1L	CotAD_03738	186.953	124.799	163.073	242.519	215.725	112.99	126.815	135.011
RLK-Pelle_URK-3	CotAD_60072	0.564476	0.219491	4.26189	3.01288	4.44805	6.0897	1.40974	2.4427
Group-Pl-4	CotAD_22059	419.973	699.56	133.738	134.062	116.694	94.2075	95.6359	86.3749
CMGC_MAPK	CotAD_13472	18.2725	15.8943	12.7261	13.1736	15.2175	9.07253	8.2897	10.3732
RLK-Pelle_LRR-III	CotAD_23850	2.52463	1.87386	22.6232	17.848	10.7357	37.5577	3.97424	14.7016
RLK-Pelle_RKF3	CotAD_26329	3.81508	3.04328	3.07379	2.54538	4.15045	2.12588	1.09155	1.95109
STE_STE20-YSK	CotAD_68945	41.3403	43.1106	49.7809	52.9301	33.8218	37.8909	44.516	37.1844
TKL-Pl-7	CotAD_73544	5.08341	5.49574	17.6435	16.7562	15.562	16.2954	14.6712	13.3609
RLK-Pelle_RLCK-X	CotAD_66805	38.6505	32.7565	33.1181	34.0926	19.2727	19.5252	37.4345	22.6299
RLK-Pelle_LRK10L-2	CotAD_48458	7.62741	5.08609	10.1297	6.63357	6.52895	4.16643	4.56825	3.77298
TKL-Pl-4	CotAD_46064	133.437	149.398	70.9688	94.886	72.4632	51.6425	57.0299	46.1366
RLK-Pelle_RLCK-VIII	CotAD_64237	7.37497	3.11741	3.06148	6.95882	4.31906	9.15942	53.3872	4.53067
AGC-Pl	CotAD_57170	22.3093	20.9488	15.0875	18.0272	16.2697	17.6178	22.0858	18.6298
RLK-Pelle_LRR-XI-1	CotAD_47867	129.989	111.359	244.859	298.918	318.086	139.555	127.102	153.787
RLK-Pelle_CrRLK1L-1	CotAD_58176	3.42312	6.35125	6.33287	5.28413	5.58919	4.27706	6.18707	5.93727
RLK-Pelle_LRR-I-1	CotAD_74481	96.0729	88.4023	3.98469	6.20837	2.63185	2.55229	1.52004	0.765386
RLK-Pelle_LRR-VIII-1	CotAD_27954	0.810889	0.724491	0.888995	0.704418	0.36131	0.442912	0.338264	0.408143
WNK_NRBP	CotAD_25160	40.3664	29.3808	3.70071	6.43713	4.65522	2.52111	0.833274	0.994063
RLK-Pelle_LRR-VI-2	CotAD_11338	56.3068	47.9276	44.9644	37.2486	32.3223	56.9783	23.6089	31.191
STE_STE11	CotAD_33183	10.9833	6.38437	22.9755	32.2075	26.4844	21.9421	8.22391	9.89412
RLK-Pelle_RLCK-IV	CotAD_68381	133.751	167.558	6.40893	19.7052	16.2861	12.3526	5.75484	5.60021
RLK-Pelle_LRR-II	CotAD_75189	26.5056	30.2784	2.89695	4.97507	3.637	2.25219	9.34516	5.42047
RLK-Pelle_LRR-XII-1	CotAD_36664	3.06449	3.43541	0.214215	0.38	0.149603	0.242483	0.724864	0.235165
CMGC_SRPK	CotAD_34839	48.3347	51.1291	59.9114	60.0193	52.6882	52.0182	57.8814	46.1525
RLK-Pelle_CrRLK1L-1	CotAD_27635	5.95602	8.00541	1.15705	1.37635	1.82737	0.797919	3.10172	0.850039
RLK-Pelle_LRR-III	CotAD_02161	4.61588	2.04857	66.028	57.1154	37.9108	58.6217	34.8294	36.9781
TKL-Pl-4	CotAD_64776	61.3167	56.0911	37.0159	46.9984	38.8814	25.1629	40.2351	26.7958
RLK-Pelle_PERK-1	CotAD_51974	3.273	5.36465	9.77104	8.61091	10.7129	7.6751	7.55858	8.08375
STE_STE-Pl	CotAD_34046	50.7022	38.7934	26.8006	24.25	25.352	24.7022	35.3519	30.4853
TKL-Pl-5	CotAD_13204	111.625	120.724	68.9067	66.9345	67.7921	67.4238	68.8067	69.8599
CK1_CK1-Pl	CotAD_50321	40.3649	38.4377	54.2147	54.8224	49.4999	46.933	46.5354	44.4718
TKL-Pl-1	CotAD_53461	61.3561	52.1771	76.6005	71.0826	80.0494	57.5218	68.7168	66.8012
CAMK_CDPK	CotAD_33172	21.327	26.5751	32.2326	33.1148	15.7394	17.5339	23.527	12.9277
CAMK_CAMKL-LKB	CotAD_19137	118.947	113.495	120.598	120.514	125.152	100.683	125.8	121.451
RLK-Pelle_DLSV	CotAD_68198	0.591846	0.402829	0.392244	0.711618	0.5927	0.205035	0.684857	0.436776
RLK-Pelle_PERK-1	CotAD_21998	11.619	19.4952	29.5733	23.4617	21.3498	24.7786	17.6537	25.135
RLK-Pelle_LRR-XI-1	CotAD_32393	6.47666	7.50027	3.86879	5.11334	19.5599	1.56625	2.4066	2.20464
Group-Pl-3	CotAD_60267	20.9089	20.2018	19.5445	18.5829	17.702	16.0724	24.1067	15.287
RLK-Pelle_LRR-XI-2	CotAD_31665	189.833	236.346	11.7633	62.6352	18.5103	16.4669	5.35586	7.28855
CK1_CK1	CotAD_47085	114.372	113.656	84.9961	81.7888	71.9029	58.9691	71.1832	61.1099
RLK-Pelle_DLSV	CotAD_20298	17.0939	13.3857	5.48947	1.97781	1.53123	2.44443	5.78382	2.70846
RLK-Pelle_CrRLK1L-1	CotAD_39949	4.70992	5.46401	9.86497	33.7711	11.1997	20.7815	3.82829	19.11
TKL-Pl-4	CotAD_06404	59.7007	47.4404	54.6419	53.7284	44.5945	39.0946	50.7707	31.5528
CAMK_CAMKL-CHK1	CotAD_20216	149.812	126.951	154.186	162.75	125.193	139.374	131.686	127.762
RLK-Pelle_CrRLK1L-1	CotAD_19601	0.982225	0.788314	0.795654	0.99439	0.685103	0.802547	1.6802	0.141416
CMGC_MAPK	CotAD_21813	32.2082	21.6382	33.7584	25.6328	21.582	31.4745	35.6719	30.3627
RLK-Pelle_LRR-VII-1	CotAD_28043	38.5319	24.3149	44.6083	50.1877	33.7041	62.9146	38.7053	37.216
RLK-Pelle_DLSV	CotAD_72429	9.92837	20.5419	4.00375	6.64591	2.44597	2.19096	2.28909	1.47284
TKL_CTR1-DRK-2	CotAD_75767	10.9729	16.0184	14.9076	17.9541	13.1203	14.4998	18.3474	10.9334
RLK-Pelle_LRR-III	CotAD_68984	19.1235	8.683	19.8021	17.7928	11.9237	19.6702	29.8188	22.953
RLK-Pelle_RLCK-IXb	CotAD_17003	18.5606	24.3684	59.1377	60.2933	66.004	52.1928	52.5896	50.8633
CMGC_MAPK	CotAD_29592	9.48507	6.93517	8.08004	8.45937	4.71245	5.34012	2.5579	4.13204
RLK-Pelle_L-LEC	CotAD_38452	2.79495	3.37884	5.95546	5.48828	10.8113	7.0515	2.57502	3.66748
RLK-Pelle_LRR-VI-2	CotAD_01620	1.57098	2.30144	2.37109	3.15431	2.38406	2.23295	4.31498	9.41801
RLK-Pelle_CrRLK1L-1	CotAD_47526	3.57058	5.35008	0.530144	1.70524	0.270537	1.81569	2.23051	1.01535
RLK-Pelle_LRR-III	CotAD_27957	7.53992	2.93129	6.52928	8.17611	13.9386	15.3038	16.2058	23.7874
RLK-Pelle_LRR-XII-1	CotAD_55631	0.397781	1.34504	1.78167	2.26926	0.997857	0.767269	6.50359	0.870253
ULK_ULK4	CotAD_33993	5.0255	1.11066	16.1938	13.7643	13.1538	14.2926	21.197	19.6372
WNK_NRBP	CotAD_01356	0.533257	0.811352	9.41414	7.03041	5.25242	7.62549	5.5752	7.26801
TTK	CotAD_42096	21.9541	26.0189	35.4077	34.2922	26.7623	27.3773	34.5876	25.9977
CAMK_CAMKL-CHK1	CotAD_54728	1.63211	1.01149	0.542485	0.597438	0.484883	0.379811	0.666829	1.03079
RLK-Pelle_WAK_LRK10L-1	CotAD_39074	0.889362	0.775788	1.01222	0.629936	0.484518	0.871734	0.391268	0.454609
RLK-Pelle_L-LEC	CotAD_08033	9.11175	6.14074	0.510204	0.924156	0.755497	0.643494	3.24247	0.706516
RLK-Pelle_DLSV	CotAD_57424	144.173	61.388	4.37515	6.42104	10.5653	1.55953	1.16817	1.61744
RLK-Pelle_LRR-XI-1	CotAD_20689	12.804	12.3463	15.9559	16.4011	24.6541	12.1954	23.2143	18.6031
RLK-Pelle_Extensin	CotAD_11079	4.22954	4.56561	3.93775	3.1585	0.82735	1.97415	1.48873	1.16594
RLK-Pelle_LRR-XI-1	CotAD_20003	6.9209	10.8541	7.64495	12.3727	13.2883	18.6016	13.1753	24.0163
RLK-Pelle_URK-2	CotAD_14943	2.23198	2.13699	4.39122	4.90512	1.87731	1.45166	0.829217	0.869835
CMGC_GSK	CotAD_43639	70.3693	77.688	116.471	123.893	112.717	135.734	115.251	134.625
RLK-Pelle_URK-1	CotAD_69354	0.943843	5.81266	2.89212	2.98604	2.53501	2.30544	5.21222	1.79497
RLK-Pelle_LRR-XI-1	CotAD_70369	12.5753	12.7657	13.2173	15.8282	12.4637	6.31491	17.5439	6.71816
RLK-Pelle_LRR-XI-1	CotAD_49044	9.79571	8.49767	10.9924	8.71079	7.52345	8.68512	30.4792	18.5144
RLK-Pelle_CrRLK1L-1	CotAD_54361	9.71952	10.2222	1.45813	1.71197	2.29623	1.21004	8.18719	6.26253
RLK-Pelle_LRR-I-1	CotAD_51911	1.4264	1.48565	68.6963	69.8784	116.151	115.692	80.5316	148.235
RLK-Pelle_RLCK-IV	CotAD_68856	92.3249	132.305	43.8441	43.5276	33.8344	27.8655	38.8162	25.2857
RLK-Pelle_WAK_LRK10L-1	CotAD_72667	13.6079	15.3725	2.45348	5.21184	7.20288	2.62979	1.55378	1.40905
RLK-Pelle_CrRLK1L-1	CotAD_57850	4.71775	6.39941	13.8066	17.6232	14.3863	21.8097	9.87286	16.0469
RLK-Pelle_L-LEC	CotAD_35583	2.90267	2.32201	0.392595	0.708824	0.936881	0.883424	0.75657	0.162532
RLK-Pelle_RLCK-VIIa-2	CotAD_18455	10.18	11.5511	15.3302	17.3985	5.96354	5.12407	2.33743	2.48197
TKL-Pl-4	CotAD_32342	27.74	27.1278	5.13648	4.0038	2.65705	2.50189	0.552207	1.85637
CAMK_CAMKL-CHK1	CotAD_74521	1.09477	2.28291	1.49931	1.89997	0.88731	2.01947	1.56752	0.845291
RLK-Pelle_RLCK-XII-1	CotAD_38302	22.8619	23.506	23.3989	22.081	17.2956	18.8638	14.4148	12.8389
RLK-Pelle_LRR-XI-2	CotAD_01890	26.8143	22.7799	1.62703	2.57643	3.08351	2.98698	2.44273	4.09945
RLK-Pelle_CrRLK1L-1	CotAD_65242	4.76957	7.30653	15.2796	13.4347	10.4633	20.5546	4.19413	8.7543
RLK-Pelle_RLCK-IXb	CotAD_67406	135.2	101.505	114.555	110.365	116.53	111.938	85.4603	79.9654
RLK-Pelle_SD-2b	CotAD_43635	2.38973	1.94134	1.52917	1.52371	1.67462	1.30636	1.25013	1.57436
CK1_CK1	CotAD_48089	68.6305	49.6795	45.9507	39.107	39.7917	42.3031	48.2413	39.8875
RLK-Pelle_LRR-XI-1	CotAD_00150	10.2717	7.4202	0.513754	0.272134	0.248547	0.222241	0.264746	0.550267
RLK-Pelle_LRR-XI-1	CotAD_32175	0.748686	0.343536	0.204586	0.381738	0.870155	0.594004	1.15045	0.76497
RLK-Pelle_RLCK-V	CotAD_62992	23.5884	24.5135	48.6564	50.5506	40.9761	45.62	36.3428	31.3059
STE_STE11	CotAD_49868	131.203	122.984	23.848	21.3467	35.6355	24.8549	49.8399	34.7267
AGC_RSK-2	CotAD_39779	19.0328	9.64545	49.7051	60.1302	49.4022	50.1445	14.4578	45.8313
RLK-Pelle_RLCK-VIIa-2	CotAD_26427	46.3394	47.0188	63.2959	56.1308	36.6954	38.8584	27.9645	28.5621
AGC_MAST	CotAD_13517	14.3678	19.3537	9.8204	10.0873	9.17361	8.74663	10.871	7.71285
CAMK_CDPK	CotAD_30589	21.8525	25.189	53.3692	49.3968	33.2502	46.995	63.7892	39.0044
RLK-Pelle_RLCK-VIIa-2	CotAD_17525	89.4768	92.5265	123.359	158.976	94.4688	146.132	137.605	120.862
RLK-Pelle_CrRLK1L-1	CotAD_50083	1.20811	0.749245	0.785874	0.402779	0.567981	0.272259	0.59644	0.660208
RLK-Pelle_LRR-XI-1	CotAD_03134	6.21981	3.97367	4.20137	3.46529	3.81918	5.49283	5.39958	7.51016
RLK-Pelle_CrRLK1L-1	CotAD_49930	18.6519	14.28	39.6823	38.1883	49.5806	39.1499	21.5564	40.9562
CMGC_DYRK-PRP4	CotAD_53740	29.5831	29.1154	41.8027	39.4266	33.2465	43.5802	40.0109	42.1995
RLK-Pelle_L-LEC	CotAD_03487	5.53414	12.274	18.3116	18.8921	11.5649	16.9092	9.88853	11.5347
RLK-Pelle_LRK10L-2	CotAD_08052	53.8275	28.6378	1.10712	1.12748	1.68398	0.77217	0.774382	3.21213
RLK-Pelle_SD-2b	CotAD_28565	7.31244	10.2403	0.179484	0.510582	0.843133	0.386631	0.71365	0.37369
RLK-Pelle_RLCK-II	CotAD_33711	3.61408	3.9016	5.11493	5.40633	4.53273	6.06422	3.8261	2.77977
CMGC_CDK-CRK7-CDK9	CotAD_12312	42.3046	46.2077	53.0875	53.1083	55.4789	64.6436	60.2859	58.6352
CMGC_GSK	CotAD_14964	69.389	64.512	85.287	94.7331	85.5636	78.7802	116.218	89.7506
RLK-Pelle_LRR-XI-1	CotAD_68701	9.10825	14.9339	2.34809	2.2483	2.99892	1.67327	8.93954	6.16242
RLK-Pelle_LRR-I-1	CotAD_44784	2.88174	2.42641	42.7785	35.3853	65.2836	79.5843	40.4048	75.9491
RLK-Pelle_LRR-Xb-1	CotAD_72117	5.36768	4.38475	4.13602	2.53086	1.13273	3.9384	1.38443	2.64968
RLK-Pelle_LRR-XI-1	CotAD_44030	30.6971	32.5409	52.1783	47.0255	42.0318	41.092	35.1119	44.3212
RLK-Pelle_L-LEC	CotAD_14282	12.5162	10.094	1.16703	1.83633	3.25505	2.23083	0.911978	0.776073
RLK-Pelle_LRR-VIII-1	CotAD_37459	15.2206	10.9995	24.8506	19.3064	25.4076	31.3695	22.1793	29.0572
CMGC_CDK-CRK7-CDK9	CotAD_08776	17.7107	22.6688	21.5519	17.4439	13.096	18.3247	13.586	10.3473
WNK_NRBP	CotAD_53938	58.0994	54.0648	63.5476	65.2257	61.7585	67.63	54.1565	70.5266
RLK-Pelle_CrRLK1L-1	CotAD_39423	53.1041	77.1277	72.1113	65.2696	58.8939	70.3629	124.533	92.3098
CAMK_CAMKL-CHK1	CotAD_67775	118.06	93.9072	57.6652	43.398	42.1001	54.8815	111.244	47.8915
RLK-Pelle_LRR-XI-1	CotAD_00237	24.7345	28.0276	7.29577	10.3586	10.4074	6.89007	3.17617	3.44198
RLK-Pelle_L-LEC	CotAD_18993	32.4648	30.1822	6.54076	7.71201	2.47716	4.50424	1.22274	3.58503
RLK-Pelle_DLSV	CotAD_62120	45.9858	46.2233	21.9535	24.7866	23.7569	25.3688	15.4332	14.4571
RLK-Pelle_RLCK-X	CotAD_01473	14.5002	20.9223	37.5207	30.6798	36.4266	63.5054	36.3337	55.5219
TKL-Pl-1	CotAD_49167	51.1352	53.8228	58.7819	63.5046	71.5428	41.7404	53.7633	53.9284
RLK-Pelle_LRR-XIIIb	CotAD_18752	147.992	98.7009	280.972	282.906	218.691	203.931	395.278	257.163
RLK-Pelle_SD-2b	CotAD_31314	4.98219	3.92572	5.72367	10.0334	8.93272	9.74132	9.96069	7.5516
Group-Pl-3	CotAD_60745	25.8774	20.0985	18.5784	20.2643	15.5683	12.1181	15.7298	12.1907
RLK-Pelle_SD-2b	CotAD_28574	2.32915	2.10173	0.4653	0.660585	0.337856	0.470591	0.995017	0.159223
STE_STE11	CotAD_44892	1.1598	2.45829	5.15334	5.81149	8.18297	0.900678	0.589753	0.209055
TKL-Pl-4	CotAD_10266	123.923	119.171	29.7764	33.7421	27.568	18.7506	16.7204	14.5869
RLK-Pelle_PERK-2	CotAD_49956	134.872	146.013	187.416	165.75	103.84	116.212	99.8061	94.0837
RLK-Pelle_LRR-VIII-1	CotAD_25154	19.0137	13.8514	12.0937	9.32401	9.86347	11.1952	10.0956	9.84734
RLK-Pelle_LRR-I-2	CotAD_06049	22.5976	22.1557	59.8594	54.7716	38.3107	46.1489	58.0722	39.8941
CK1_CK1	CotAD_23773	61.4175	71.2417	51.3473	54.9888	67.5001	48.5341	72.7917	61.2941
RLK-Pelle_RLCK-XVI	CotAD_36511	47.0466	49.579	40.2613	40.2275	40.128	35.153	37.0236	24.5839
RLK-Pelle_LRR-XI-1	CotAD_31161	70.1254	72.1827	31.0154	22.322	42.6557	11.3959	13.2633	13.3813
RLK-Pelle_DLSV	CotAD_25702	84.6836	91.5998	37.504	45.1687	38.3069	21.9802	83.2795	31.0699
CMGC_CDK-CDK8	CotAD_21007	20.2926	22.704	24.7846	28.8824	19.1439	22.5446	23.5702	20.7571
CMGC_SRPK	CotAD_18405	41.7081	47.4534	27.9091	30.5289	28.3773	22.6033	24.6954	17.3962
STE_STE7	CotAD_71378	67.2617	66.8218	102.31	85.2151	68.5588	99.9911	63.5956	62.0112
RLK-Pelle_RLCK-VIIa-1	CotAD_04614	24.4449	18.9207	80.5782	81.3183	44.1137	91.3987	32.2094	45.0989
RLK-Pelle_LRR-Xa	CotAD_05438	56.1138	74.473	55.3664	62.6405	60.6828	42.7481	61.0457	65.7437
CMGC_DYRK-PRP4	CotAD_22320	68.5609	63.5839	55.0859	58.114	37.5376	41.3126	53.9006	43.2257
RLK-Pelle_DLSV	CotAD_60762	15.3563	21.3201	10.8365	5.43402	8.31631	11.3862	10.8368	13.6388
SCY1_SCYL2	CotAD_04134	1.64691	0.828834	1.61901	1.67375	1.7173	1.04546	3.80966	2.30221
WNK_NRBP	CotAD_05080	195.086	174.249	4.6429	4.7249	2.45332	4.25288	2.03194	2.49815
AGC_RSK-2	CotAD_16512	1.302	2.55998	17.5422	16.7166	26.1056	15.8172	44.5351	37.5814
RLK-Pelle_DLSV	CotAD_30591	5.52858	9.27108	3.88055	2.91409	2.52512	2.45001	3.19391	2.95958
RLK-Pelle_LRR-III	CotAD_70672	2.66601	3.82359	2.60963	3.48278	1.9803	2.73628	0.650066	0.711637
CMGC_CDK-PITSLRE	CotAD_13842	149.404	114.501	83.1931	89.7536	81.6219	56.2213	86.0592	82.5238
TKL-Pl-5	CotAD_00601	4.59529	4.40377	10.4753	23.13	20.1745	10.5084	12.9743	9.19665
CAMK_CDPK	CotAD_26791	41.2238	49.0493	56.1451	67.8844	67.0042	82.7815	86.6017	104.639
AGC_RSK-2	CotAD_21254	8.8808	5.63395	31.4556	32.7019	30.0885	16.2294	14.8167	18.842
RLK-Pelle_Extensin	CotAD_09686	30.1297	38.5924	36.3759	34.6671	52.5783	61.1559	37.7359	64.2694
CAMK_CDPK	CotAD_08408	77.5582	77.7926	59.6514	54.5993	57.5564	58.0565	47.2959	51.1878
AGC_RSK-2	CotAD_14233	6.37453	3.03954	8.83318	9.15333	4.28081	10.7403	5.23744	4.79532
RLK-Pelle_RLCK-VIIa-2	CotAD_34120	53.4816	77.13	1.752	4.45839	4.09831	4.9955	4.65482	3.18584
CK1_CK1	CotAD_31501	57.386	54.1788	41.4072	52.2868	50.2369	34.6427	46.7813	44.1315
CMGC_CDK-CRK7-CDK9	CotAD_51610	9.69337	20.5309	1.60684	2.28169	4.22176	3.73078	3.54174	2.93864
RLK-Pelle_CR4L	CotAD_16708	0.596205	0.211139	2.13829	6.15568	0.395615	1.47525	0.487181	0.36153
CMGC_CK2	CotAD_19400	306.077	316.55	382.979	456.665	360.596	337.725	363.284	344.837
RLK-Pelle_C-LEC	CotAD_76348	5.12173	7.06115	10.7998	7.35381	8.68986	8.12251	9.87266	8.57601
CMGC_CDK-PITSLRE	CotAD_46254	170.273	107.832	72.5885	85.2939	73.5205	53.023	79.642	66.9024
RLK-Pelle_LRR-III	CotAD_55051	36.6142	28.795	24.0539	18.8608	20.2282	27.2992	32.399	29.4639
RLK-Pelle_WAK_LRK10L-1	CotAD_48815	20.483	26.1802	25.3112	30.5846	25.6565	31.7907	30.2861	29.0071
RLK-Pelle_LRR-VI-2	CotAD_20247	5.64552	3.43638	22.505	24.9465	22.7757	30.3623	23.5567	23.6056
RLK-Pelle_RLCK-VIIa-1	CotAD_24813	11.9849	22.0713	28.1659	31.6452	22.404	34.2896	22.4061	23.2926
RLK-Pelle_RLCK-VIII	CotAD_31611	0.977394	1.06126	4.95727	3.81829	3.19373	3.33256	7.22146	5.66966
STE_STE7	CotAD_25213	5.80042	2.43929	15.6042	20.2658	11.7652	14.7733	14.436	15.4189
RLK-Pelle_RLCK-IV	CotAD_26234	48.0831	56.283	45.2294	43.1261	37.7518	35.1622	30.2575	36.4729
CAMK_CDPK	CotAD_25340	32.9077	35.3159	68.3275	67.4672	65.4707	81.9458	39.7632	46.5555
CMGC_GSK	CotAD_20243	92.3874	87.1339	120.475	127.969	119.64	109.355	122.115	108.908
CMGC_CDK-CRK7-CDK9	CotAD_69749	0.780933	0.49118	4.01716	3.14399	1.52474	3.11425	6.13848	2.5635
CMGC_CLK	CotAD_00193	35.6696	48.4316	36.044	44.63	23.6508	21.8249	31.4086	16.7742
RLK-Pelle_LRR-V	CotAD_52484	124.56	93.2108	160.552	159.191	240.279	203.612	170.244	283.283
RLK-Pelle_L-LEC	CotAD_00141	35.6434	34.9199	57.3706	56.0673	47.436	44.4994	57.7121	41.0685
RLK-Pelle_DLSV	CotAD_73474	107.897	95.046	51.4485	59.7203	48.148	55.2827	50.9034	35.3829
RLK-Pelle_LRR-XIIIb	CotAD_71119	23.6968	39.7626	202.454	189.859	173.636	154.426	302.964	205.673
RLK-Pelle_LRR-VII-2	CotAD_06868	1.0302	0.487839	0.962934	1.0221	0.703336	2.15887	0.450098	0.22439
RLK-Pelle_LRR-XI-1	CotAD_43293	6.78665	7.74699	7.76863	6.65069	3.55841	7.21578	2.7701	3.85085
AGC_RSK-2	CotAD_09562	157.068	182.971	0.353542	0.451568	0.740476	0.182127	0.501105	0.316384
RLK-Pelle_LRR-XI-1	CotAD_53087	0.342299	0.505443	0.951796	1.34333	5.54983	0.189314	0.664751	0.111899
CAMK_CDPK	CotAD_02296	34.1326	48.7284	48.6386	38.1629	29.2335	48.4602	27.5638	18.7639
CMGC_MAPK	CotAD_29332	5.47192	6.66715	8.89566	7.88572	6.4502	6.56369	3.46321	5.17829
CMGC_GSKL	CotAD_48401	42.236	44.9797	30.9413	29.3098	26.8147	19.2687	30.2891	21.6678
RLK-Pelle_Extensin	CotAD_23724	43.9019	53.659	95.991	85.6453	82.2994	87.4828	63.3126	82.8047
RLK-Pelle_LRR-V	CotAD_00860	5.96902	3.74759	52.7402	60.9088	46.6363	54.8864	50.184	48.8523
RLK-Pelle_RLCK-V	CotAD_55942	1.09722	0.388567	0.658168	0.469165	0.524014	1.32096	0.926673	1.12093
RLK-Pelle_LRR-XIV	CotAD_69974	3.74527	5.59074	8.13232	10.7079	8.19952	8.87312	5.71213	7.19653
RLK-Pelle_CR4L	CotAD_34129	27.9958	24.9945	25.9214	24.6216	16.0492	29.5249	18.5525	18.5979
RLK-Pelle_LRR-XI-1	CotAD_03099	10.1226	7.64646	5.82256	3.81169	4.45725	6.51007	5.17172	5.81925
Group-Pl-3	CotAD_18960	50.9019	47.2357	46.5342	52.9089	41.9461	32.2838	37.8109	29.8956
RLK-Pelle_Extensin	CotAD_70374	18.912	17.4098	56.7743	50.5768	49.5367	63.3062	55.3549	71.6219
RLK-Pelle_LRR-IV	CotAD_47979	3.0956	2.51017	10.9399	7.53639	5.82218	6.47455	5.74668	5.10549
RLK-Pelle_DLSV	CotAD_05723	119.585	84.3906	35.3421	65.9853	67.3181	55.8754	40.2319	54.5094
CMGC_CLK	CotAD_19050	100.236	111.037	77.1622	89.9885	103.34	72.9063	120.105	126.181
Group-Pl-3	CotAD_51184	42.736	42.3599	32.3651	35.4478	27.7313	19.0242	21.2015	18.5659
RLK-Pelle_LRR-XI-1	CotAD_65075	59.2127	29.8402	9.19383	16.0012	22.4937	11.2105	7.06794	13.4497
AGC_RSK-2	CotAD_69997	54.8002	80.0249	59.4765	54.6494	61.8925	50.8424	32.1229	52.8953
CAMK_OST1L	CotAD_08414	196.266	178.436	230.485	219.342	172.707	137.158	127.679	116.535
RLK-Pelle_CrRLK1L-1	CotAD_54369	17.6926	20.7282	4.33423	5.21757	5.73948	4.88064	2.46498	5.79259
RLK-Pelle_LRR-XIV	CotAD_69381	4.40193	3.86742	23.6094	23.2783	18.9947	21.5241	21.2709	17.6386
RLK-Pelle_CR4L	CotAD_20956	0.486592	0.373103	7.76207	6.52607	5.4787	4.91533	8.87795	10.0506
RLK-Pelle_DLSV	CotAD_66459	88.5326	55.5775	5.11593	14.5538	24.368	4.07923	1.61258	1.34355
STE_STE20-Fray	CotAD_30380	18.9916	28.3109	23.5164	24.4177	16.9215	15.4586	23.4275	11.8611
CMGC_CLK	CotAD_58070	52.9689	67.1803	54.6885	54.5873	39.1866	30.184	52.8761	26.9337
RLK-Pelle_DLSV	CotAD_52196	0.179632	0.275233	0.552735	0.266938	0.683414	0.701873	0.322334	0.166089
AGC_RSK-2	CotAD_58277	210.456	114.168	0.370114	0.265276	0.31905	0.254392	0.321363	0.165589
RLK-Pelle_LRR-II	CotAD_28410	0.358706	0.402644	0.696664	0.49485	0.456836	0.393069	2.638	0.777398
RLK-Pelle_PERK-2	CotAD_09675	25.6658	11.9435	65.6944	58.531	34.3657	47.2983	42.1828	34.7402
CMGC_CDK-Pl	CotAD_26108	83.4263	78.4411	122.465	116.275	124.987	118.458	126.556	104.839
Aur	CotAD_58182	13.0002	4.52522	27.8412	24.2448	18.7484	30.3079	43.2178	27.2
RLK-Pelle_LRR-III	CotAD_26081	4.85057	3.65023	0.869244	0.913802	0.617881	0.350777	2.4959	1.44999
RLK-Pelle_LRR-II	CotAD_12135	69.5544	63.3716	22.1833	25.369	20.3481	19.5803	7.0994	9.97041
RLK-Pelle_LRR-Xb-1	CotAD_47479	0.603116	1.23923	13.8593	15.4812	17.4017	16.2188	7.61126	18.6638
RLK-Pelle_LRR-VI-1	CotAD_47174	34.2074	14.1852	86.6564	85.5373	62.5644	81.2963	79.8219	118.243
RLK-Pelle_LRR-VI-1	CotAD_67756	17.1077	17.3684	37.3166	28.958	24.6723	25.6403	43.2224	30.9439
RLK-Pelle_LRR-XI-1	CotAD_17481	5.48215	5.30706	6.27225	4.28029	3.44938	4.49939	5.44138	4.57374
CMGC_CDK-CDK8	CotAD_34429	14.5016	18.6001	23.8868	22.1275	15.9787	18.042	27.5647	17.6302
RLK-Pelle_DLSV	CotAD_52923	31.8549	23.1067	12.6402	13.7946	17.9056	5.99141	5.72798	3.77674
RLK-Pelle_LRR-III	CotAD_18413	21.9537	12.6421	33.6516	25.3125	21.9748	33.4606	54.9117	49.6946
TKL_CTR1-DRK-2	CotAD_71190	36.4641	35.8637	30.5096	29.0212	24.9148	24.608	28.442	22.7929
RLK-Pelle_SD-2b	CotAD_16906	80.8599	75.8869	0.94981	1.12499	0.672857	0.670704	0.64062	1.00407
RLK-Pelle_LRR-XII-1	CotAD_16847	6.63448	7.56543	0.584626	1.3195	1.15581	1.52828	0.281499	0.450031
CAMK_CAMKL-CHK1	CotAD_00165	134.422	162.688	137.387	163.079	183.29	140.552	126.199	95.292
RLK-Pelle_LRR-VI-1	CotAD_07880	19.9593	20.9593	17.8766	12.9569	11.3282	16.314	21.7895	18.594
RLK-Pelle_LRR-XII-1	CotAD_73763	0.417569	0.835053	0.485868	0.227381	0.169175	0.666966	0.638241	0.157877
CMGC_RCK	CotAD_42844	181.239	155.975	136.359	153.843	138.356	105.244	124.539	189.057
RLK-Pelle_LRR-XIV	CotAD_70224	9.70557	11.7401	17.0669	15.4433	9.10206	14.8356	10.0813	7.89449
RLK-Pelle_LRR-XI-1	CotAD_20525	18.7864	9.23084	39.0382	32.7122	21.2551	35.9693	24.3578	28.8597
RLK-Pelle_DLSV	CotAD_34071	100.132	88.9883	24.943	24.3174	17.4685	9.06028	16.2873	12.1133
RLK-Pelle_RLCK-XII-1	CotAD_11335	35.9096	50.2875	34.8881	36.6192	29.1334	24.4673	46.0993	26.9322
CAMK_CAMKL-CHK1	CotAD_49476	4.31143	3.7683	6.15289	8.00664	4.71997	3.53098	9.87973	4.99072
RLK-Pelle_RLCK-VIIa-2	CotAD_18756	0.843378	0.845823	3.8262	8.03697	7.37369	2.81396	12.9793	4.47904
RLK-Pelle_LRR-II	CotAD_16150	12.104	12.1886	14.001	16.1443	8.84942	12.8567	6.09957	6.70675
RLK-Pelle_RLCK-IXb	CotAD_08484	1.15999	1.61664	1.31552	1.26171	1.74184	1.04447	0.627792	1.12579
RLK-Pelle_CrRLK1L-1	CotAD_05178	3.84211	4.59895	4.63794	6.08064	4.67585	3.42113	4.13584	2.19629
TKL-Pl-1	CotAD_75315	51.5764	38.8407	71.4746	58.7777	68.7085	59.1671	75.454	68.1054
TKL_CTR1-DRK-2	CotAD_00270	13.0667	16.9734	21.6851	23.0819	17.8429	19.5537	23.1077	20.4518
RLK-Pelle_RKF3	CotAD_67060	1.76579	1.06528	1.31379	2.17084	2.98263	2.40733	1.03921	0.257062
RLK-Pelle_SD-2b	CotAD_28564	14.0987	6.34168	1.50588	2.98111	1.69698	2.27351	0.769855	0.861655
RLK-Pelle_RLCK-VIII	CotAD_47992	27.3227	32.1296	39.3843	36.2969	34.6528	38.12	49.8542	46.5263
RLK-Pelle_RKF3	CotAD_63527	0.621641	0.894617	0.780618	2.41061	0.481308	1.13748	1.06338	0.168077
RLK-Pelle_LRR-XI-1	CotAD_07539	18.3892	27.4704	19.3994	21.7956	32.6499	18.3504	42.2742	32.0934
CK1_CK1	CotAD_23709	257.811	277.013	297.032	300.058	269.795	300.532	244.967	273.597
RLK-Pelle_PERK-1	CotAD_76313	21.737	21.6433	35.9308	38.2774	28.5753	27.9072	29.3822	31.242
RLK-Pelle_LRR-XI-1	CotAD_55701	3.55228	7.66806	1.51843	0.581364	0.96149	1.25076	9.88481	4.22058
CMGC_CDK-CRK7-CDK9	CotAD_64392	3.00379	4.7753	20.6689	22.5492	16.9718	14.4482	12.6945	11.0242
AGC_RSK-2	CotAD_47649	0.969482	1.76248	11.7021	13.8945	7.4668	10.2017	5.72766	3.68474
RLK-Pelle_RLCK-VI	CotAD_18106	1.98098	1.43649	1.65545	1.43872	1.49443	2.04715	8.23376	2.89013
TKL-Pl-4	CotAD_01788	17.5714	18.0314	10.4252	13.6757	8.43233	8.04361	11.4172	8.43338
AGC_NDR	CotAD_00292	62.0975	79.9417	42.511	43.8094	31.1414	44.3126	26.0882	43.1963
RLK-Pelle_RLCK-IV	CotAD_04217	121.498	131.178	24.1557	26.186	22.4505	20.083	33.0733	16.7538
RLK-Pelle_LysM	CotAD_05124	31.7349	32.6703	11.4903	10.418	13.4026	8.46583	11.3618	11.2496
RLK-Pelle_LRK10L-2	CotAD_46126	19.2833	19.1544	40.7492	39.0516	33.2498	40.9723	37.406	35.5432
RLK-Pelle_RLCK-XI	CotAD_05528	16.9283	18.6373	28.7247	26.1779	26.9573	28.9236	22.6193	24.8881
RLK-Pelle_DLSV	CotAD_19218	9.18596	8.17437	40.12	33.4514	21.0312	40.0649	30.3283	26.2296
RLK-Pelle_RLCK-VIIa-2	CotAD_70331	2.14507	3.43205	4.63325	5.10293	3.95804	3.74651	3.60247	3.1318
CK1_CK1	CotAD_09694	44.168	44.3664	41.7225	40.1076	38.1567	30.243	47.937	41.2223
NEK	CotAD_64477	3.18868	6.39455	8.82706	10.4529	7.47709	8.99103	13.7334	8.3923
RLK-Pelle_RLCK-VIIa-2	CotAD_18454	186.163	110.393	88.989	85.7599	85.0153	55.7668	48.5547	44.8947
RLK-Pelle_URK-1	CotAD_09204	8.00036	6.42186	15.9301	17.6272	12.9233	10.8788	7.11269	6.57796
CMGC_MAPK	CotAD_56364	23.0282	23.9676	15.7503	19.8683	16.3086	13.7913	11.5213	12.0072
RLK-Pelle_L-LEC	CotAD_70043	2.46497	1.54723	17.0613	49.5094	5.95505	15.9512	8.57243	9.07198
RLK-Pelle_L-LEC	CotAD_00914	0.176259	1.21163	2.44833	1.51299	1.19502	3.89339	1.12822	0.812859
RLK-Pelle_LRR-III	CotAD_51936	4.14405	1.09745	23.2939	21.9983	20.1822	22.3087	19.9476	22.5068
CAMK_OST1L	CotAD_27990	16.9705	18.4426	46.6177	40.2989	33.5834	39.4044	58.3103	40.526
RLK-Pelle_DLSV	CotAD_27319	0.78267	0.821923	1.01866	1.73443	1.28545	2.34736	1.39239	1.65469
AGC_RSK-2	CotAD_18631	61.4542	39.4692	24.9763	23.0795	17.2706	22.263	14.6639	18.8823
TKL_CTR1-DRK-2	CotAD_62031	37.2633	31.4545	29.7658	24.7171	18.0301	24.6179	15.4387	15.6842
RLK-Pelle_LRR-III	CotAD_08621	8.5764	9.98095	20.5891	21.0262	18.0054	21.9272	19.6144	22.487
RLK-Pelle_DLSV	CotAD_52283	2.61406	3.44694	1.83905	2.03931	1.2129	1.34211	2.51076	1.34604
RLK-Pelle_CR4L	CotAD_26628	0.49736	0.469681	0.619054	0.686272	1.42291	2.17102	2.10633	9.20396
RLK-Pelle_LRR-XIV	CotAD_31758	44.6545	34.0769	19.5375	27.0002	22.4804	22.5878	14.8026	22.3126
RLK-Pelle_LRR-II	CotAD_34684	5.18476	5.00437	6.70946	6.38028	6.42385	7.53262	7.94076	6.35688
RLK-Pelle_LRR-III	CotAD_32119	13.811	8.58649	17.8959	17.7238	13.5206	18.7375	16.5647	19.8225
TKL-Pl-4	CotAD_10117	45.8671	42.4428	4.39772	4.16459	5.42724	5.71037	1.48753	3.29619
RLK-Pelle_LRR-XI-1	CotAD_76325	8.39956	7.45411	8.60405	7.29576	6.55578	9.62173	7.63227	8.35875
RLK-Pelle_LRR-VIII-1	CotAD_69673	10.1143	12.4632	9.70578	11.1331	9.27795	8.21216	13.1436	9.923
CMGC_GSK	CotAD_36632	20.4569	23.2596	35.9448	33.5309	29.8961	27.0655	16.157	22.1956
IRE1	CotAD_56438	27.0124	27.7659	27.6416	28.3046	26.9724	19.0587	27.0629	20.7906
CMGC_GSK	CotAD_05546	9.12465	9.20088	31.7821	36.1749	29.888	19.3585	25.3693	20.3389
RLK-Pelle_RLCK-VIII	CotAD_28630	1.46609	1.76168	3.68825	3.58406	3.6033	2.48828	5.4742	3.856
CMGC_MAPK	CotAD_67488	44.468	68.3681	96.2588	91.8397	88.8436	80.4053	89.0001	75.849
RLK-Pelle_RLCK-VIIa-2	CotAD_08120	8.82675	10.7522	12.9979	13.5202	10.6151	11.9225	12.7118	9.12081
TKL-Pl-5	CotAD_10354	2.36552	3.52861	5.23186	6.08655	6.29321	6.06443	3.98102	3.45019
CAMK_OST1L	CotAD_68500	62.1376	90.0116	8.13537	6.90242	6.76403	3.75783	5.08864	5.22189
RLK-Pelle_PERK-2	CotAD_35845	79.3164	96.6202	28.6819	26.2217	17.4343	20.1932	17.4171	17.1509
RLK-Pelle_CrRLK1L-1	CotAD_24334	2.25405	2.79045	4.02386	4.3918	3.81838	4.7447	3.46119	3.1128
RLK-Pelle_LysM	CotAD_46377	10.9447	16.9981	6.34353	6.78554	4.12984	5.92547	4.42864	4.02253
CMGC_RCK	CotAD_01008	171.995	160.761	146.855	142.793	157.61	152.202	154.728	216.405
CAMK_CDPK	CotAD_20042	127.51	112.1	136.159	144.42	135.289	133.649	131.85	121.552
RLK-Pelle_PERK-2	CotAD_21902	55.6112	51.4454	86.6691	67.3769	36.6214	51.9888	39.0123	32.4734
TKL-Pl-6	CotAD_44797	18.4893	17.6771	15.9776	16.1382	10.5966	15.4279	11.8419	12.6611
RLK-Pelle_LRR-XIIIa	CotAD_01050	104.182	100.887	80.1397	71.7279	79.6899	82.3336	103.608	88.5755
RLK-Pelle_DLSV	CotAD_72338	13.2951	22.5924	9.65373	10.7718	8.14271	8.44884	5.61122	5.20096
RLK-Pelle_LRR-V	CotAD_65393	17.1015	14.2516	29.2683	25.2497	21.3907	22.9288	34.4488	26.5669
CAMK_CDPK	CotAD_60146	174.761	118.1	209.705	213.421	217.331	137.539	185.758	143.7
RLK-Pelle_LRR-III	CotAD_09217	29.9932	20.2196	17.7005	15.5372	11.4214	21.2227	10.909	14.3664
RLK-Pelle_CrRLK1L-1	CotAD_61451	18.6255	17.7228	36.5689	28.9976	28.5461	40.5786	41.618	38.9962
RLK-Pelle_Singleton	CotAD_00229	24.1281	34.4534	12.3023	12.896	13.3942	10.4828	10.1449	14.4156
CAMK_CDPK	CotAD_75325	61.8953	59.8953	50.2767	53.9404	46.6944	52.9288	45.5818	47.0208
CMGC_CDK-CCRK	CotAD_29259	28.3735	40.1108	49.7899	53.7198	52.5321	56.9089	57.0592	49.5974
CMGC_MAPK	CotAD_02334	7.50512	12.4141	7.44348	8.01545	13.4177	8.78889	10.3638	10.1468
RLK-Pelle_DLSV	CotAD_55033	3.0528	7.20417	0.924926	0.939248	1.20905	1.99694	1.21033	2.706
RLK-Pelle_LRR-XI-1	CotAD_62456	61.4523	51.9472	39.8416	35.8813	33.5559	44.0339	44.25	43.9168
RLK-Pelle_LRR-VIII-1	CotAD_46053	40.7535	49.4029	7.39476	8.3756	9.40461	12.5754	8.8094	9.64999
CMGC_CK2	CotAD_37013	77.0246	92.1471	110.512	104.872	93.2673	94.2603	98.1888	95.9077
CMGC_MAPK	CotAD_21577	125.924	85.6898	114.472	127.511	95.7212	48.7594	69.1884	52.852
CAMK_CAMKL-CHK1	CotAD_07521	97.2121	100.637	106.656	116.215	132.552	87.6092	123.964	97.3113
TKL-Pl-1	CotAD_00130	47.5146	52.78	30.7602	33.3939	47.6316	26.7725	32.1438	29.0006
CMGC_MAPK	CotAD_01714	3.86695	7.14113	17.5152	18.4021	13.0972	15.2013	26.692	16.41
CAMK_CDPK	CotAD_61014	33.2334	43.0271	79.2204	63.1341	44.8251	59.8124	56.9137	45.2036
TKL_CTR1-DRK-2	CotAD_58654	53.5842	113.673	37.1111	30.5584	21.9213	29.8528	9.71967	14.1186
CMGC_CDK-CDK7	CotAD_03147	36.71	31.9052	39.3406	27.815	29.8609	35.0412	39.2632	38.9435
CAMK_CDPK	CotAD_03925	65.0394	70.1657	57.4003	47.2424	57.4173	69.5867	119.407	105.503
CMGC_CK2	CotAD_33576	108.243	124.907	107.385	104.344	89.4614	90.5429	98.1583	100.25
TKL-Pl-6	CotAD_46604	199.634	233.889	188.233	167.721	207.986	175.634	245.225	227.07
RLK-Pelle_LRR-IV	CotAD_57440	1.35818	1.34699	3.04374	2.67218	3.56307	3.4431	2.66751	3.34364
RLK-Pelle_RLCK-VIIa-1	CotAD_52393	11.7616	11.9563	28.3177	29.7405	43.3327	39.0634	32.6537	47.6051
RLK-Pelle_LRR-II	CotAD_70108	7.58674	7.57543	2.5124	1.99521	1.36705	2.96718	0.785378	2.09001
RLK-Pelle_SD-2b	CotAD_45185	4.0949	3.44327	8.28762	7.46436	0.790691	0.493989	1.69005	0.94841
TKL-Pl-4	CotAD_11614	0.696775	0.933755	1.17538	1.56041	1.50651	1.93587	3.62647	1.11393
RLK-Pelle_RLCK-XVI	CotAD_55889	11.6768	16.3296	50.0106	48.7703	41.9114	48.128	31.8723	34.2905
TKL-Pl-1	CotAD_58679	27.8127	28.6134	32.1669	29.1538	34.6833	27.8469	28.2788	30.9052
RLK-Pelle_RLCK-XV	CotAD_01449	29.7479	38.5141	66.8398	63.2251	64.3211	71.8456	112.322	69.275
RLK-Pelle_RLCK-VIIa-2	CotAD_36679	43.9144	56.068	48.7494	48.7477	39.6725	35.0651	29.7495	35.7133
RLK-Pelle_LRR-Xb-2	CotAD_25896	4.87768	5.28579	4.02445	7.30758	11.3208	4.7759	3.55442	3.21292
CMGC_GSK	CotAD_32003	105.242	102.009	147.933	139.226	132.411	111.947	127.428	114.189
RLK-Pelle_CrRLK1L-1	CotAD_40606	1.24122	4.33114	0.772832	27.2767	1.36824	2.80365	0.530809	0.999234
RLK-Pelle_LRK10L-2	CotAD_05256	40.8942	55.2388	9.54842	13.7765	12.8749	10.4338	8.00339	3.6066
RLK-Pelle_LRR-XI-1	CotAD_16707	17.8682	11.201	4.89757	6.56417	14.1317	9.54706	9.04278	12.7029
RLK-Pelle_SD-2b	CotAD_07213	0.436144	0.76909	0.387316	0.185304	0.343913	0.176871	0.572932	0.272876
STE_STE11	CotAD_56833	12.7215	0.921554	18.1768	17.7623	14.3049	16.6915	30.6381	23.0748
RLK-Pelle_RLCK-V	CotAD_31754	8.47658	3.32133	52.7672	57.4114	63.3267	57.6676	46.5143	63.6468
RLK-Pelle_LRR-XI-1	CotAD_28916	88.2432	103.023	6.4857	6.29861	7.2776	6.98239	7.33714	7.26364
RLK-Pelle_LRR-III	CotAD_27412	53.7926	37.6372	168.257	142.704	92.4989	116.675	91.589	108.511
TKL-Pl-4	CotAD_33716	116.555	106.102	48.7451	55.3643	47.0571	38.0134	34.8239	32.0552
RLK-Pelle_LRR-II	CotAD_50934	67.4207	75.514	36.554	41.0179	41.3595	32.0401	34.6369	31.8728
CAMK_CDPK	CotAD_12120	104.121	68.2281	51.7856	50.6963	51.4093	49.9441	37.6109	43.2496
RLK-Pelle_LRR-V	CotAD_62836	2.26878	1.33743	4.80845	4.4427	3.64295	2.4826	4.95699	2.45231
RLK-Pelle_Extensin	CotAD_25755	19.2744	25.7904	34.7852	33.4399	30.9274	25.399	25.5097	29.8862
NEK	CotAD_12274	104.823	88.8284	178.691	242.355	156.136	104.059	110.607	101.664
CAMK_CDPK	CotAD_69577	28.7072	25.4778	34.1448	28.7488	30.5372	36.9766	28.9118	35.0003
RLK-Pelle_RLCK-VIIa-1	CotAD_03436	39.1983	47.8315	33.5362	40.6309	36.7843	33.8449	36.853	34.7157
CMGC_DYRK-PRP4	CotAD_71195	32.5039	33.8764	83.9016	72.8889	49.2651	76.6904	68.5547	55.5383
RLK-Pelle_SD-2b	CotAD_47907	13.5955	22.4173	9.14026	15.3001	13.1752	9.44944	6.12614	8.31794
RLK-Pelle_LRR-XV	CotAD_15772	5.74384	8.8727	8.20597	6.42211	5.34682	5.84025	0.630738	2.23705
RLK-Pelle_RLCK-XII-1	CotAD_09467	19.0883	19.5966	47.3675	39.2872	36.5919	38.0924	37.1272	30.6835
RLK-Pelle_L-LEC	CotAD_31857	9.89735	9.13917	4.12924	3.91699	5.32211	3.19391	1.53299	3.26275
RLK-Pelle_DLSV	CotAD_21804	2.1399	2.64514	3.03041	2.2892	1.39198	2.44531	2.17646	1.33467
RLK-Pelle_RLCK-VI	CotAD_27121	27.2613	22.7003	65.0128	64.9354	72.7214	61.3318	60.923	64.7645
CMGC_CDK-CRK7-CDK9	CotAD_41842	31.9804	40.0093	54.3372	51.7985	56.4279	69.0085	54.6099	59.3588
CAMK_CDPK	CotAD_45432	30.0043	35.8104	43.5315	49.2452	37.6902	44.6649	39.1012	27.3514
RLK-Pelle_LysM	CotAD_70173	110.264	139.346	102.233	82.6868	67.8821	90.1454	61.3293	90.1412
WNK_NRBP	CotAD_27915	22.6171	14.8148	17.7709	14.9416	20.2984	18.9001	55.9777	28.2317
AGC_NDR	CotAD_39702	46.9463	68.8989	46.3581	34.8917	30.9749	55.5529	26.4331	42.9812
RLK-Pelle_DLSV	CotAD_56715	13.024	10.882	29.8179	35.4308	20.779	19.8255	27.7189	14.996
RLK-Pelle_WAK	CotAD_50528	1.35106	3.3513	0.568329	0.373143	0.48421	1.04215	1.41542	0.738954
RLK-Pelle_LRR-II	CotAD_63155	7.96859	6.70382	16.0623	14.3007	13.5295	10.9324	62.1901	25.8815
RLK-Pelle_RLCK-VIIa-2	CotAD_05443	53.5821	43.1903	29.2911	36.2327	39.8231	27.1881	40.1834	36.9484
AGC-Pl	CotAD_16768	37.0954	30.8063	24.7579	25.6954	33.2768	24.6889	29.316	25.9486
RLK-Pelle_URK-1	CotAD_04331	12.4033	14.3617	18.5809	24.6473	17.431	16.5716	9.61825	11.5357
CAMK_CAMKL-CHK1	CotAD_36170	78.4738	60.2211	51.1194	67.0996	45.5332	44.0419	24.0034	37.5079
TKL-Pl-4	CotAD_54555	39.51	45.3385	24.8249	32.3523	24.0348	24.6877	38.4484	23.7348
CMGC_MAPK	CotAD_37265	14.8761	19.1907	123.636	124.497	146.111	137.407	82.2489	119.128
RLK-Pelle_LRR-I-2	CotAD_27104	21.922	28.4131	45.9414	39.5949	39.9587	39.9497	22.3654	35.2081
STE_STE20-Pl	CotAD_13166	80.6819	75.7812	86.2921	85.5238	75.0789	57.1599	64.3454	56.7558
RLK-Pelle_SD-2b	CotAD_32906	7.12036	6.871	3.22215	3.88114	4.04088	2.99096	6.60731	4.54502
CMGC_CDK-CDK7	CotAD_67858	34.8278	32.6886	47.332	29.9214	25.0551	40.546	29.6845	30.0051
Group-Pl-3	CotAD_39073	51.7072	68.1212	39.3776	50.2391	38.3147	22.6065	33.7593	24.5691
AGC_RSK-2	CotAD_23469	1.52299	2.13216	13.0317	15.1705	14.8584	9.12311	17.1416	18.8935
RLK-Pelle_LRR-XIIIa	CotAD_17782	4.99756	0.792757	20.4781	25.957	13.8401	12.4971	17.5594	16.0823
TKL-Pl-5	CotAD_72464	33.5869	63.583	39.2299	42.0008	41.8856	69.1031	67.6193	69.3942
RLK-Pelle_DLSV	CotAD_60704	5.16637	4.43641	22.6658	15.8992	13.1906	24.7564	21.7605	20.3179
RLK-Pelle_LRR-XII-1	CotAD_00978	13.9021	7.66085	12.0656	23.9681	27.7445	6.94257	4.78219	6.83222
RLK-Pelle_LRR-III	CotAD_09577	16.7911	12.654	25.8675	23.0097	19.5793	21.6604	9.86919	15.0449
RLK-Pelle_WAK_LRK10L-1	CotAD_09360	38.1611	43.1233	2.20764	4.80829	4.64102	2.5676	6.99252	7.39223
TKL-Pl-4	CotAD_28677	49.1161	81.7659	127.564	150.45	119.069	77.5805	98.5778	80.5629
CAMK_CAMKL-CHK1	CotAD_33218	1818.63	1519.27	387.085	486.272	551.944	330.361	277.295	357.215
RLK-Pelle_RLCK-VIIa-2	CotAD_40021	10.9183	19.663	22.4757	36.0301	20.5282	25.2872	12.874	27.9606
RLK-Pelle_C-LEC	CotAD_50629	1.12167	2.04597	1.47256	1.41247	0.734699	1.07142	4.7707	0.983201
RLK-Pelle_LRR-IX	CotAD_30717	45.413	41.9693	105.462	107.895	220.757	224.392	184.681	327.565
CK1_CK1-Pl	CotAD_00231	45.686	48.534	31.1908	28.872	29.9028	27.8602	39.0234	33.2875
CAMK_CDPK	CotAD_42747	16.5972	10.1054	15.7315	17.7204	17.6695	17.8645	11.6185	11.2785
AGC_RSK-2	CotAD_40462	14.1211	10.6533	15.6835	44.2669	19.4019	17.0908	11.6218	12.5094
CAMK_OST1L	CotAD_71558	177.191	160.582	3.88742	6.46981	6.83785	2.8466	3.75846	3.21811
TKL-Pl-4	CotAD_20697	90.0276	126.717	112.93	127.949	96.1957	83.043	98.6909	76.1322
RLK-Pelle_DLSV	CotAD_20224	198.782	136.883	108.894	103.479	71.9372	61.1969	71.1003	60.4719
RLK-Pelle_DLSV	CotAD_24307	7.80826	8.15714	9.80001	13.4483	15.2364	6.05552	16.7349	10.7238
CK1_CK1	CotAD_06760	48.3296	48.1188	51.0748	43.6941	36.1168	48.1309	54.1419	43.6717
RLK-Pelle_RLCK-XII-1	CotAD_39518	66.761	57.9624	32.2641	34.0877	31.4797	25.0721	33.3601	23.7214
RLK-Pelle_SD-2b	CotAD_00134	20.8811	19.1499	29.8762	29.9376	31.2874	38.3287	35.8812	25.699
RLK-Pelle_LRR-XI-1	CotAD_13565	19.4784	24.8521	17.8912	18.4041	36.7068	51.2362	29.4066	53.3768
RLK-Pelle_LRR-XV	CotAD_44726	46.7718	47.674	44.3035	47.3066	44.4443	52.7332	40.2482	57.2324
BUB	CotAD_67683	5.23419	2.50138	23.1553	20.7222	16.1817	20.7965	22.2482	21.7986
TKL_CTR1-DRK-2	CotAD_07502	19.3946	31.9692	12.4638	16.2084	10.2987	7.48886	0.714135	4.57758
CAMK_AMPK	CotAD_24954	44.457	41.8054	46.6692	55.7935	55.8366	34.3485	44.3722	44.0796
CAMK_CDPK	CotAD_33390	114.556	91.2258	35.202	46.8207	47.9332	34.7379	33.9374	34.4859
TKL_CTR1-DRK-2	CotAD_57230	0.458501	0.360194	0.8415	1.06201	1.50992	0.464569	0.495203	1.04747
CK1_CK1-Pl	CotAD_65468	24.868	28.5798	43.9075	39.8929	38.395	32.538	39.0375	32.7012
RLK-Pelle_DLSV	CotAD_15641	7.8023	10.7566	0.5635	1.08487	1.36856	0.49477	0.46254	0.778604
AGC_RSK-2	CotAD_38946	33.054	38.5399	55.4132	46.9991	32.6191	42.9602	43.0626	38.8514
AGC_NDR	CotAD_44274	24.3978	39.7052	11.3636	19.9626	15.8	11.2057	14.2313	12.8391
RLK-Pelle_RLCK-VIIa-2	CotAD_05478	72.401	91.7433	8.9574	6.5784	5.02039	4.64889	11.3881	6.84074
RLK-Pelle_LRR-III	CotAD_64944	10.4656	4.32422	83.0891	81.4969	45.3625	40.2964	29.1352	29.6177
CAMK_CAMKL-CHK1	CotAD_69046	190.785	165.897	82.3091	65.1822	73.3141	87.1459	187.431	77.5668
CAMK_CAMKL-CHK1	CotAD_59039	36.5523	26.7699	60.4629	62.8617	55.9784	45.8981	65.1456	52.6293
RLK-Pelle_PERK-2	CotAD_68235	35.6415	48.3035	34.2564	37.3109	22.5189	29.0677	41.7957	29.1077
RLK-Pelle_CrRLK1L-1	CotAD_19604	2.45188	0.90621	13.0406	4.21237	3.16523	6.93356	8.12214	2.48261
RLK-Pelle_LRR-IX	CotAD_24493	10.4784	4.95757	65.1664	67.8987	56.1312	59.613	49.2768	51.4501
RLK-Pelle_RLCK-XII-2	CotAD_31923	19.2322	16.7939	7.82792	10.5317	9.72505	4.65472	3.6752	4.81375
RLK-Pelle_LRR-XII-1	CotAD_37222	30.8983	37.5209	9.05528	8.87588	10.1589	11.3561	10.1113	6.34199
RLK-Pelle_RLCK-XII-1	CotAD_18490	28.0317	26.723	48.2221	40.1857	25.8241	41.7618	43.2961	28.1542
STE_STE11	CotAD_03736	6.78371	11.758	21.2514	17.9943	14.2781	20.2566	9.94028	16.165
RLK-Pelle_LRR-III	CotAD_68390	9.8694	8.22001	16.9273	18.6406	15.5124	23.526	16.5842	20.256
CMGC_RCK	CotAD_17624	120.65	122.605	115.119	126.941	147.051	102.601	132.156	194.93
TLK	CotAD_64472	35.3734	36.9087	45.5339	40.1671	28.6568	32.6999	34.433	25.387
AGC-Pl	CotAD_55054	101.061	71.5966	76.4174	71.0778	51.2941	67.8991	56.1276	49.8217
RLK-Pelle_RLCK-XV	CotAD_71273	25.7093	30.3543	38.81	37.3632	90.8297	75.2168	162.419	145.779
STE_STE20-Fray	CotAD_21244	17.1796	24.6457	30.2574	29.2453	30.628	25.9041	29.2912	20.5914
AGC_NDR	CotAD_44981	16.2375	20.8315	12.2666	16.8827	10.2714	13.4785	19.1303	11.3032
TKL-Pl-1	CotAD_60727	45.9923	59.5473	44.9252	51.9314	71.258	28.2472	56.723	42.6935
RLK-Pelle_L-LEC	CotAD_45516	15.5435	11.8258	1.10735	1.74285	2.51182	1.57003	1.52999	1.14616
RLK-Pelle_LRR-XI-1	CotAD_34813	21.178	21.4975	30.4891	29.6982	42.8583	24.6832	30.8432	37.9355
AGC_RSK-2	CotAD_74442	26.2461	25.8225	21.5788	22.9119	18.2791	19.1204	19.0384	18.2704
RLK-Pelle_L-LEC	CotAD_66243	6.86779	6.88778	3.16101	4.37333	5.63835	2.56475	2.70376	2.12338
RLK-Pelle_RLCK-XII-1	CotAD_19798	19.3979	27.3594	20.8358	25.0132	19.424	15.3389	29.9273	15.4177
NAK	CotAD_31030	40.0969	44.2269	76.2622	72.3196	73.3238	103.239	100.156	73.9441
RLK-Pelle_RLCK-VIIa-2	CotAD_13025	22.81	23.7223	6.63362	9.30511	12.5434	7.30933	6.76277	10.0967
RLK-Pelle_LRR-Xb-1	CotAD_19693	54.0279	63.5922	40.0252	41.0004	39.9684	31.157	27.2241	35.2646
STE_STE20-Fray	CotAD_27006	9.24782	11.8578	7.26739	6.80655	8.98747	9.79351	6.59746	10.9413
RLK-Pelle_LRR-XI-1	CotAD_05855	257.387	202.067	6.25442	5.54256	5.83616	6.43444	4.29464	6.42421
RLK-Pelle_RLCK-V	CotAD_46790	29.6298	26.4047	59.7476	59.5234	41.4054	38.3356	43.4251	32.6987
STE_STE20-Fray	CotAD_13284	59.2065	61.3394	56.9932	53.4229	44.6285	44.6386	53.1269	45.0358
CAMK_CDPK	CotAD_33841	19.8697	17.7945	20.2403	20.1301	12.0689	17.0523	17.3404	8.03816
AGC_PDK1	CotAD_05560	20.6892	27.9478	35.9418	31.2165	28.7565	30.479	38.858	31.9386
CMGC_GSK	CotAD_32548	29.963	35.2044	48.899	55.0915	55.9877	41.6563	30.5134	41.5584
RLK-Pelle_LRR-IX	CotAD_11871	18.7208	10.9555	63.0372	67.7854	70.0148	66.8807	40.0719	53.0227
RLK-Pelle_CR4L	CotAD_22315	6.10441	6.00244	1.76741	18.6924	1.68215	4.29096	0.456602	1.51051
STE_STE7	CotAD_21839	207.452	181.464	23.0345	51.2991	20.9615	22.9555	17.0189	4.36425
RLK-Pelle_CrRLK1L-1	CotAD_44249	13.5851	14.4375	16.1509	13.8005	26.009	27.676	31.8237	46.5793
RLK-Pelle_LRR-II	CotAD_28409	8.4009	9.73051	19.7263	13.3511	11.2176	14.8942	18.6836	15.7979
RLK-Pelle_L-LEC	CotAD_03390	25.2457	25.5659	1.87114	2.1811	1.29431	0.728477	0.613197	1.12093
TKL_CTR1-DRK-2	CotAD_37330	47.4466	32.1388	40.0106	43.7707	38.3032	28.1614	34.7563	28.9428
RLK-Pelle_CrRLK1L-1	CotAD_32105	2.58176	3.47723	3.28846	4.9268	6.11109	2.75265	4.13106	3.92112
RLK-Pelle_LRR-XI-1	CotAD_59386	11.5254	14.4742	76.5519	56.3259	43.3139	57.3254	85.8917	58.0221
RLK-Pelle_RLCK-VI	CotAD_64733	91.7571	59.4004	40.6374	42.9152	28.4053	31.0855	20.9927	26.1684
RLK-Pelle_LRR-II	CotAD_75033	52.7635	48.7688	79.6706	80.6368	62.0216	62.9975	80.1824	67.7454
CAMK_CAMKL-CHK1	CotAD_00567	16.3683	17.8323	25.4924	26.2979	22.6981	36.7098	32.6802	37.2077
RLK-Pelle_RLCK-XII-1	CotAD_68806	7.8156	10.0607	19.9834	13.1875	10.7082	13.3901	12.4218	10.5863
CMGC_CDK-Pl	CotAD_46008	30.2287	7.1907	101.891	90.466	78.2981	80.6926	86.9171	122.124
CK1_CK1-Pl	CotAD_41856	54.6535	67.6312	53.3278	59.3785	47.0166	39.8043	48.7539	40.5215
RLK-Pelle_LRR-VII-2	CotAD_74115	4.58051	9.18326	53.597	50.4003	49.5416	88.987	26.2953	41.7481
NEK	CotAD_44747	9.38347	4.05279	40.5551	43.8389	31.3294	28.9881	98.0722	39.112
RLK-Pelle_LRR-XII-1	CotAD_05231	1.6403	2.51398	4.36765	4.26609	3.67721	3.50691	2.91994	2.23476
RLK-Pelle_LRR-VI-2	CotAD_25446	66.3631	47.3119	32.8654	28.0441	24.4941	27.1985	27.6519	40.6043
RLK-Pelle_RLCK-VIII	CotAD_21480	101.046	113.454	124.051	123.676	141.309	142.906	132.637	151.63
RLK-Pelle_RLCK-VIIa-2	CotAD_60356	3.68864	2.59594	0.648265	1.2957	1.44214	1.69224	2.02998	1.8083
RLK-Pelle_LRR-IX	CotAD_52669	6.64562	4.46842	17.824	15.5802	15.24	21.3401	23.325	28.1302
CMGC_CLK	CotAD_17901	468.743	445.077	308.161	431.995	293.532	185.319	246.503	230.688
RLK-Pelle_SD-2b	CotAD_45268	49.9003	56.6093	29.6451	36.0499	37.3444	37.5185	29.3322	31.1098
STE_STE11	CotAD_56094	12.1781	21.2149	22.1018	18.9197	21.2445	21.0963	15.8102	13.0028
RLK-Pelle_WAK_LRK10L-1	CotAD_69677	14.9435	19.6003	23.5987	27.5692	32.8832	19.6909	18.8474	15.6402
AGC_RSK-2	CotAD_01159	30.965	38.2511	65.6998	54.8257	43.2874	57.6004	45.826	42.9918
RLK-Pelle_RLCK-XII-1	CotAD_03511	4.82949	1.35118	1.77958	1.30615	1.24375	3.86599	1.32028	2.36638
RLK-Pelle_CrRLK1L-1	CotAD_54362	2.43644	3.00901	0.270138	0.165461	0.230554	0.810084	0.356355	0.590226
RLK-Pelle_RLCK-VIIa-1	CotAD_62650	14.1197	13.5987	11.072	45.0676	7.07436	12.4459	12.1994	6.88289
CMGC_MAPK	CotAD_65813	10.464	1.3799	14.7952	19.3743	15.0642	17.3488	3.68246	7.74079
CAMK_CAMKL-CHK1	CotAD_14595	126.032	110.252	124.215	118.527	127.834	141.144	146.323	116.219
RLK-Pelle_RLCK-V	CotAD_31340	32.5653	26.8152	41.2888	50.4498	48.1964	42.8769	105.437	59.7177
CAMK_CDPK	CotAD_31563	1.90897	1.02688	0.946219	0.809744	0.868802	1.34158	2.26157	1.64483
CAMK_CDPK	CotAD_34534	9.47315	13.4293	13.6892	10.6673	6.51591	15.4149	6.21418	6.08339
RLK-Pelle_CrRLK1L-1	CotAD_66675	24.1858	27.3342	32.323	24.2093	18.5487	50.4132	31.2458	34.19
RLK-Pelle_LRR-VII-2	CotAD_45281	6.41581	8.28371	11.8467	10.7991	14.1383	16.8947	10.0109	19.5991
CMGC_MAPK	CotAD_29572	86.5327	135.472	43.3314	62.1049	49.3674	46.0972	30.9759	44.7757
RLK-Pelle_LRR-XI-1	CotAD_00188	18.5567	10.3919	9.58104	9.70286	7.14907	7.8993	7.61149	5.37944
CAMK_CDPK	CotAD_56181	46.6872	88.0105	157.57	180.436	158.097	231.558	140.507	157.711
STE_STE7	CotAD_10106	40.9954	55.829	31.0011	34.4031	34.2319	29.8235	34.1581	32.925
STE_STE20-Fray	CotAD_53944	60.0687	60.2886	46.0731	49.8139	42.9679	32.6237	40.6214	34.8841
WNK_NRBP	CotAD_12291	57.9598	35.9796	77.8912	78.0112	46.7511	60.0388	48.7685	38.8685
RLK-Pelle_L-LEC	CotAD_18990	4.16739	4.04497	24.9612	23.2962	14.4986	23.715	10.9648	10.4526
CMGC_MAPK	CotAD_63558	59.4546	68.0228	84.2243	78.4407	87.4923	71.5151	71.4018	68.6533
RLK-Pelle_Singleton	CotAD_74113	7.80464	15.1595	2.04215	2.38263	2.96773	3.54067	1.85345	2.15519
RLK-Pelle_Extensin	CotAD_61378	4.88433	1.48791	5.44994	1.68063	2.71962	4.07754	3.44935	0.297661
RLK-Pelle_RLCK-VIII	CotAD_33080	12.7983	17.3277	27.5602	28.9888	32.9389	34.457	27.5347	27.0147
RLK-Pelle_LRK10L-2	CotAD_49341	73.0988	82.0281	0.96707	1.59301	1.33842	0.823882	0.533584	0.652791
RLK-Pelle_LRR-Xa	CotAD_65164	53.3705	49.4588	5.875	14.5294	11.1037	6.41445	4.8986	5.8221
CAMK_CAMKL-CHK1	CotAD_12447	196.699	157.575	143.241	164.741	129.627	134.481	223.092	142.913
NEK	CotAD_12382	4.03997	5.45388	49.4665	40.6358	60.5681	78.2044	53.7689	77.817
TLK	CotAD_47144	13.7935	16.5416	26.3774	25.1514	17.967	20.7904	16.5904	13.6193
CK1_CK1-Pl	CotAD_32629	40.5781	58.323	72.1782	71.0926	47.6867	46.1221	55.347	43.046
WNK_NRBP	CotAD_06951	4.19995	2.30387	1.07745	2.26091	2.7933	1.96434	9.09701	26.0364
STE_STE11	CotAD_74455	12.3897	16.4192	25.9569	23.6344	16.4662	29.2352	11.8324	20.7299
RLK-Pelle_DLSV	CotAD_21249	6.42354	6.41973	2.92934	3.43968	4.61387	1.6871	3.06732	2.21048
RLK-Pelle_LRR-Xa	CotAD_20733	11.907	9.95981	7.17202	10.3235	7.8044	6.43945	9.83584	4.03978
RLK-Pelle_RLCK-VIIa-2	CotAD_66477	11.1881	19.1934	25.2636	31.6316	18.3378	17.1666	20.8292	13.7704
CMGC_GSK	CotAD_20244	75.5288	88.2739	113.147	109.83	120.934	85.1437	121.072	95.5883
CK1_CK1-Pl	CotAD_06834	40.1754	42.2732	35.0234	32.2683	25.0423	26.854	39.468	24.5577
RLK-Pelle_CrRLK1L-1	CotAD_68606	15.6808	16.5534	0.601539	0.533072	0.489688	0.947882	0.554727	0.384911
CMGC_MAPK	CotAD_33928	8.11577	13.5815	5.46715	5.17447	11.0765	3.9351	7.08494	4.06168
RLK-Pelle_LRR-XI-1	CotAD_33226	11.4498	12.0173	3.59125	3.68371	3.22867	1.81053	3.83165	2.20711
CAMK_CAMKL-CHK1	CotAD_33724	64.0744	59.2883	93.5518	86.9112	110.514	92.8323	91.3499	67.3595
CMGC_MAPK	CotAD_21188	23.4045	29.2488	28.8403	24.7313	15.1716	14.5077	18.701	10.1552
RLK-Pelle_RLCK-VIIa-1	CotAD_72643	15.1672	24.693	6.94935	36.4092	9.47258	10.8027	11.0361	5.38664
RLK-Pelle_RLCK-IXb	CotAD_29919	6.98198	4.79934	3.53324	3.67323	3.65351	2.0043	2.5236	3.37574
CMGC_GSK	CotAD_34741	7.84357	7.95031	25.9227	30.8312	31.3443	21.1728	20.9832	20.7349
RLK-Pelle_LRR-VIII-1	CotAD_62571	20.0853	29.2509	22.1134	21.6846	17.5504	17.3114	16.3747	15.0638
RLK-Pelle_L-LEC	CotAD_75204	2.26345	1.96263	1.0661	3.64736	4.00573	0.800233	2.49706	1.49728
CK1_CK1-Pl	CotAD_41130	38.9531	42.812	35.5701	34.5678	30.9194	43.2721	24.2849	29.8444
STE_STE11	CotAD_53208	4.83545	1.1198	7.68054	8.81498	9.73489	8.28501	11.0725	14.4219
RLK-Pelle_SD-2b	CotAD_46902	8.70572	13.6597	0.405419	0.478067	1.79874	0.48706	1.35426	1.4319
RLK-Pelle_CrRLK1L-1	CotAD_41518	1.70253	3.62747	0.852202	1.99107	0.631252	1.02998	2.03905	1.08174
STE_STE20-YSK	CotAD_28130	56.136	58.9377	57.0851	69.9591	49.5208	36.9661	60.8282	29.7323
CMGC_CK2	CotAD_33575	148.858	147.112	140.796	141.233	138.499	144.737	136.679	150.69
RLK-Pelle_LRR-III	CotAD_31330	24.0339	20.0313	91.9792	77.0489	41.5351	81.3863	42.3333	39.5081
RLK-Pelle_LRR-II	CotAD_34685	3.4212	8.33374	1.86837	2.44557	1.01657	1.0498	7.47384	2.48074
RLK-Pelle_RLCK-X	CotAD_40982	12.9956	10.9702	12.23	9.2873	6.66842	11.9849	10.8025	10.042
RLK-Pelle_CR4L	CotAD_31160	3.36531	5.35951	7.39054	29.6501	2.31201	5.86413	3.73864	2.19415
RLK-Pelle_LRR-XIV	CotAD_47429	83.2295	117.923	36.9982	35.1193	42.2101	51.2219	29.2115	45.205
CMGC_CK2	CotAD_65006	61.7948	91.1275	122.604	122.941	108.804	120.521	119.985	87.1044
CMGC_CDK-CRK7-CDK9	CotAD_06098	17.0626	11.7546	26.9121	23.6864	24.4307	30.035	28.1477	32.4994
RLK-Pelle_LRR-Xa	CotAD_35776	52.7093	61.0515	15.0853	20.2528	20.67	14.4442	20.1266	14.7948
RLK-Pelle_RLCK-VIIa-1	CotAD_25464	4.33996	3.09179	7.668	13.0331	10.8351	7.29115	13.8248	8.73684
CMGC_Pl-Tthe	CotAD_00441	30.2986	31.0129	19.8448	22.8908	22.4559	15.9301	26.9683	21.997
TKL_CTR1-DRK-2	CotAD_42043	26.9933	39.2285	25.0465	18.2348	19.1012	26.4798	28.3668	22.3423
CAMK_CDPK	CotAD_42895	1.36453	1.48719	6.85738	6.59674	7.31203	5.38937	6.76373	5.42406
TKL_CTR1-DRK-2	CotAD_58106	31.5514	37.7979	29.7849	26.9072	21.6878	25.1752	29.4842	24.4299
RLK-Pelle_WAK	CotAD_62159	5.77058	6.27839	0.225548	1.54502	0.638642	0.629328	0.667029	0.836227
CMGC_CDK-CDK8	CotAD_11297	39.0301	45.0443	42.3084	47.3672	36.5897	24.9236	44.9244	27.6336
RLK-Pelle_DLSV	CotAD_44211	28.2983	37.0333	11.7025	11.5063	6.18401	8.14241	1.94393	3.35703
RLK-Pelle_LRR-III	CotAD_09336	80.4595	75.6435	214.031	180.231	222.279	394.773	137.346	202.647
AGC_RSK-2	CotAD_45798	727.787	579.312	350.661	329.14	268.89	274.003	132.619	205.669
STE_STE11	CotAD_66807	1.48749	1.81726	9.76549	8.86781	5.26426	5.75152	7.12727	4.82895
RLK-Pelle_LRR-XI-1	CotAD_14939	4.24451	3.20078	2.63658	2.0577	4.52928	2.63573	1.17703	6.65826
RLK-Pelle_LRR-VI-1	CotAD_47824	15.2752	14.2835	19.4225	23.0786	11.9066	14.9951	14.9476	9.12817
RLK-Pelle_RLCK-VI	CotAD_66328	30.1575	30.4249	4.75678	8.17092	6.34327	3.65227	6.351	5.85537
RLK-Pelle_RLCK-V	CotAD_32718	14.5539	22.1535	34.8465	32.1945	29.1229	39.9618	35.3195	33.0164
CAMK_CDPK	CotAD_56919	26.9496	26.0194	69.3883	73.0413	37.6618	50.2204	91.3306	46.7885
RLK-Pelle_LRR-XI-1	CotAD_00656	201.482	246.288	261.025	231.804	236.185	289.856	158.768	251.113
RLK-Pelle_DLSV	CotAD_59286	28.8019	38.4895	4.08425	3.47484	7.61263	6.57875	4.90365	5.28651
RLK-Pelle_LRR-III	CotAD_59521	0.322658	1.97593	17.4409	15.1795	27.3976	42.3719	13.6726	26.209
CMGC_RCK	CotAD_69180	24.2475	27.386	12.3563	13.6187	10.4372	10.1233	22.288	9.88287
RLK-Pelle_LRR-V	CotAD_26995	10.1181	30.3741	49.0336	33.3609	23.4539	35.4984	26.5746	28.8126
TKL-Pl-4	CotAD_18626	74.0131	55.0926	84.6582	103.203	70.9033	36.654	35.7546	26.1364
CAMK_CDPK	CotAD_71530	2.30475	1.12988	3.90441	4.58681	1.53124	4.62517	8.56088	1.27353
RLK-Pelle_LysM	CotAD_10617	4.73865	6.56431	12.9509	12.0892	11.7315	10.2565	9.22235	10.3654
RLK-Pelle_L-LEC	CotAD_45262	70.004	60.1768	91.5815	86.0044	68.7399	67.7601	80.5122	61.7169
RLK-Pelle_RLCK-V	CotAD_05973	61.7436	45.7609	28.9107	28.7822	19.9067	37.4221	34.4111	30.0104
RLK-Pelle_LRR-Xb-1	CotAD_00975	15.6146	20.1462	9.17841	11.1319	9.37334	6.53438	11.8111	8.73511
TKL-Pl-4	CotAD_10575	154.66	125.794	81.4126	91.9854	58.7861	48.7956	42.4651	39.35
RLK-Pelle_SD-2b	CotAD_00004	10.4308	14.6472	8.51653	9.93863	8.02498	8.32908	7.08175	4.52318
CAMK_OST1L	CotAD_54619	116.668	90.8421	31.9993	38.5957	39.7146	19.9241	16.8206	10.6898
CMGC_MAPK	CotAD_01246	121.396	123.915	42.9312	48.4335	62.4007	59.6816	44.1927	41.8583
CMGC_MAPK	CotAD_63338	136.752	79.3363	130.871	142.011	119.819	99.1605	95.0812	111.514
STE_STE7	CotAD_17579	0.617212	2.58459	4.7491	5.97245	4.7977	6.74145	2.52913	4.65296
RLK-Pelle_LRR-XI-1	CotAD_73307	21.5451	25.6907	11.1879	12.2052	10.2018	8.82305	9.41919	11.1276
RLK-Pelle_LRR-XI-1	CotAD_68282	1.06706	0.658581	0.214311	0.171932	0.108078	0.116121	0.407742	0.364124
RLK-Pelle_LRR-VI-2	CotAD_30002	1.76743	1.61898	3.87247	3.96651	1.69607	3.2701	4.39131	5.29161
RLK-Pelle_LRR-XII-1	CotAD_63312	1.40078	2.73629	0.369853	0.916258	2.41622	1.46435	4.71507	3.24506
RLK-Pelle_LRR-III	CotAD_69922	11.1088	9.59631	22.9208	27.8125	19.7799	25.0982	21.573	24.9112
CMGC_MAPK	CotAD_55518	33.3009	36.8265	38.5444	43.2712	33.8073	24.5338	30.0242	26.3107
RLK-Pelle_RLCK-VIIa-2	CotAD_13360	20.4555	29.4953	22.8935	25.8591	21.7837	18.1209	14.4599	14.3652
CAMK_CAMKL-CHK1	CotAD_66223	41.2608	54.4587	60.1454	54.1134	51.0493	68.5237	62.2828	57.5703
RLK-Pelle_CrRLK1L-1	CotAD_32106	7.21511	6.68991	8.32155	10.5444	10.6671	6.96878	13.4797	10.5169
RLK-Pelle_RLCK-VIIa-2	CotAD_26482	40.6862	45.2106	38.1383	43.604	14.6827	18.3535	11.6084	17.5729
CAMK_CDPK	CotAD_72193	15.9317	19.1399	18.1971	23.217	16.1942	21.6435	21.2629	22.8196
PEK_GCN2	CotAD_62635	23.0143	30.3542	19.5893	20.4649	14.8134	11.092	17.6993	13.2122
RLK-Pelle_DLSV	CotAD_02822	3.29991	5.03151	14.8588	14.8138	10.2143	10.9601	13.6532	10.3804
CMGC_CDK-Pl	CotAD_29110	19.3793	4.76432	157.977	147.539	92.6094	125.107	123.695	132.227
RLK-Pelle_DLSV	CotAD_76650	8.51033	14.7961	22.8009	28.3463	16.6639	17.804	18.954	11.8624
CAMK_CDPK	CotAD_20024	137.643	85.9901	44.7027	43.5952	45.0568	54.1789	62.0192	53.7808
RLK-Pelle_LRK10L-2	CotAD_48625	0.559167	0.748842	3.18759	4.33074	6.03335	5.68292	10.2022	10.0794
CMGC_SRPK	CotAD_38756	24.1437	27.6422	58.8732	49.4998	64.4158	94.2191	68.6617	98.3203
RLK-Pelle_CrRLK1L-1	CotAD_39415	138.737	138.819	102.496	131.072	87.8788	96.046	63.4989	69.6702
RLK-Pelle_CR4L	CotAD_01129	8.68692	11.9532	13.9789	13.454	15.5963	30.205	9.89992	15.9614
RLK-Pelle_RKF3	CotAD_37722	7.56405	6.24042	6.31821	5.69901	7.44748	5.10117	5.02511	3.63086
CMGC_DYRK-PRP4	CotAD_02809	22.8645	21.2239	23.9294	24.8417	25.4737	17.6604	28.5666	22.0319
RLK-Pelle_LRR-XI-1	CotAD_13406	3.57671	4.32381	2.45287	1.63328	1.58292	1.2141	3.3634	2.08815
RLK-Pelle_LRR-XI-1	CotAD_15033	7.68083	5.6192	7.2616	9.76491	16.0111	5.61012	3.98964	4.6306
RLK-Pelle_SD-2b	CotAD_28570	1.41134	0.724405	0.283114	0.303527	0.231208	0.480378	0.25685	0.315015
CMGC_MAPK	CotAD_44066	73.2594	81.1576	48.3784	47.9739	33.8539	52.4957	50.879	34.4303
RLK-Pelle_LRR-II	CotAD_34384	75.5851	74.0681	57.6582	68.3596	49.7175	33.3846	35.4509	33.843
CK1_CK1	CotAD_53991	61.7622	75.4225	50.9875	53.1739	57.3094	45.5046	65.0286	59.5844
TKL-Pl-4	CotAD_40334	363.987	243.374	13.627	22.3829	19.794	15.5522	4.52014	7.48546
RLK-Pelle_PERK-1	CotAD_46466	7.01536	4.17652	34.6449	28.9245	19.1132	24.3443	33.2046	29.9915
RLK-Pelle_RLCK-VI	CotAD_27792	1.37843	3.30836	20.7864	24.6906	17.5535	19.0924	17.5353	21.3728
RLK-Pelle_DLSV	CotAD_05721	8.58757	6.36241	5.55638	8.2925	6.46289	4.7355	3.01611	6.22879
AGC_PDK1	CotAD_08157	0.641634	0.829777	1.59968	1.47396	1.55901	1.20919	1.80434	2.65421
RLK-Pelle_RLCK-VIIa-2	CotAD_09512	13.8696	23.0369	28.2434	30.7134	19.7096	16.7957	7.87292	7.09732
RLK-Pelle_LRR-XII-1	CotAD_09444	34.9483	32.4363	0.364782	0.585736	0.262096	0.406498	2.44064	0.615106
RLK-Pelle_DLSV	CotAD_07131	50.7163	38.8938	10.7158	14.8349	12.3443	11.3714	5.644	5.3484
RLK-Pelle_LRR-XI-1	CotAD_44505	3.68547	5.7551	8.04827	8.86124	6.48124	5.92757	8.09829	5.05721
RLK-Pelle_LRR-VII-1	CotAD_55064	9.40559	4.9405	31.7218	29.4611	20.4706	36.7486	15.9008	28.4646
CMGC_DYRK-PRP4	CotAD_17836	22.4095	18.9931	41.2449	43.1284	31.0892	31.1246	39.89	27.8518
CAMK_CDPK	CotAD_28390	19.5601	24.0834	55.5878	74.0379	51.6562	46.8789	69.7083	54.5606
CAMK_CAMKL-CHK1	CotAD_26269	48.9739	62.4359	41.4613	39.213	33.5851	34.6156	47.0332	28.5124
RLK-Pelle_LRR-III	CotAD_01701	11.1807	8.67979	25.1198	20.5893	19.4015	25.9024	11.0285	13.7734
RLK-Pelle_LRR-VII-3	CotAD_59559	0.39814	0.313977	1.34216	0.92073	0.771186	0.680476	0.93913	1.63402
TKL-Pl-4	CotAD_00871	6.79436	4.37812	0.98248	0.970123	1.19636	2.63376	0.761174	1.67153
RLK-Pelle_RLCK-VIIa-2	CotAD_13686	7.83113	10.7794	8.64265	9.6753	7.55054	6.35018	3.43217	4.45189
RLK-Pelle_LRR-Xa	CotAD_10129	51.182	51.2996	32.8943	36.4897	41.4608	29.4211	28.4427	41.369
TKL_CTR1-DRK-2	CotAD_06023	0.772468	0.953108	8.44069	5.04581	4.71699	4.37567	4.23671	3.38644
TLK	CotAD_72781	5.81563	6.70402	18.1214	18.5853	12.4281	12.3496	13.7011	9.89146
RLK-Pelle_LRR-XIIIa	CotAD_03924	2.8241	2.49863	26.2384	20.6233	20.7134	25.2478	21.2015	32.8198
RLK-Pelle_LRR-III	CotAD_60026	15.3105	11.9037	86.9882	70.4954	49.7043	62.4047	35.8009	43.3052
CAMK_CAMKL-CHK1	CotAD_51357	0.81776	0.301016	1.05632	0.631704	0.729767	0.904318	1.04719	0.463661
TKL-Pl-4	CotAD_51960	1.78821	1.87127	7.72088	11.6883	10.8629	8.59408	3.83135	10.2273
RLK-Pelle_RKF3	CotAD_08387	20.827	18.2318	18.6788	12.2325	16.6538	13.4408	17.1954	16.4902
RLK-Pelle_LRR-XI-1	CotAD_36059	22.8891	23.3635	24.5666	34.2307	43.6161	21.6656	56.8027	45.3682
TKL-Pl-4	CotAD_10342	35.6156	31.0467	91.5522	84.8733	61.0593	66.9402	37.9629	39.2606
RLK-Pelle_CrRLK1L-1	CotAD_39418	3.64173	11.0307	15.2314	19.3764	17.8014	20.9495	12.9123	15.5898
RLK-Pelle_DLSV	CotAD_25706	16.2201	14.1158	7.49481	8.6185	10.176	2.98006	4.72106	3.70038
RLK-Pelle_RLCK-VIIa-2	CotAD_48364	15.4583	24.6286	9.44197	11.53	5.8312	6.36298	4.57142	5.02841
RLK-Pelle_RLCK-VIIa-2	CotAD_16227	64.8088	70.4499	32.0001	41.0987	24.987	33.8845	26.5323	24.1434
TKL_CTR1-DRK-2	CotAD_08780	12.2143	13.0777	17.5324	20.0481	18.6112	16.3366	16.5093	14.4966
STE_STE20-Pl	CotAD_44719	88.087	96.2958	117.413	109.39	101.052	90.6176	90.3191	74.8558
RLK-Pelle_CrRLK1L-1	CotAD_38798	8.65111	7.20238	19.3731	19.7483	25.8692	30.3009	26.681	36.383
STE_STE20-Fray	CotAD_46993	2.90353	4.54522	10.185	12.0132	14.5823	16.3523	14.5368	11.8288
RLK-Pelle_DLSV	CotAD_05718	8.12811	9.92886	23.7653	46.3712	26.7751	19.4146	37.292	28.0681
RLK-Pelle_CrRLK1L-1	CotAD_57667	19.4355	21.1192	91.7338	84.4242	53.3041	103.73	60.322	64.9741
CAMK_CAMKL-CHK1	CotAD_22749	25.3931	27.394	19.697	28.3452	26.1322	32.6185	23.3924	34.0095
RLK-Pelle_LRR-XI-1	CotAD_66289	4.30929	3.42512	0.267066	0.564671	0.898525	0.472856	1.23195	0.449188
RLK-Pelle_LRR-XI-1	CotAD_54434	1.12606	1.13285	0.130537	0.316381	0.31873	0.528423	0.321041	0.0827113
AGC_RSK-2	CotAD_10104	6.21563	6.72374	7.39347	8.49081	8.91536	8.81384	11.9585	8.24476
CMGC_MAPK	CotAD_11508	75.5267	74.2389	78.8478	82.1647	65.6222	82.8786	61.5155	69.5685
CMGC_CLK	CotAD_41074	47.048	57.5313	41.8213	47.058	35.0211	31.5885	38.5298	26.0405
AGC_RSK-2	CotAD_02897	4.83749	6.03478	37.047	38.8697	23.1036	23.9143	25.4545	24.9662
TKL-Pl-4	CotAD_05432	58.2909	62.044	29.3263	28.1564	16.6076	21.7345	15.3776	17.136
RLK-Pelle_LysM	CotAD_35107	4.0576	6.07753	11.5664	16.6747	7.04718	12.0964	8.3788	4.40808
RLK-Pelle_LRR-III	CotAD_16085	45.4324	42.3546	64.7118	53.2456	40.9426	62.4603	40.564	48.7993
TKL-Pl-4	CotAD_14603	44.2049	51.3847	26.609	32.6766	27.2933	19.93	18.1406	12.9807
RLK-Pelle_CR4L	CotAD_52130	9.98049	13.6205	4.01879	2.74724	6.82682	3.32244	2.99821	3.45793
RLK-Pelle_DLSV	CotAD_40381	29.116	32.2362	10.6477	11.8036	9.82292	12.0398	8.89748	11.1309
ULK_ULK4	CotAD_21282	4.38179	2.22287	14.2661	12.6852	9.98416	14.9477	14.1548	14.7924
RLK-Pelle_LRR-VII-2	CotAD_76570	21.9001	23.3147	4.73171	4.01054	3.54438	2.02719	0.603292	0.725066
SCY1_SCYL1	CotAD_16773	57.5319	54.1473	56.2897	51.2119	49.331	53.6193	61.1593	50.1914
RLK-Pelle_RLCK-X	CotAD_44559	24.1042	24.3459	70.5961	59.1692	60.2463	102.698	54.6438	86.1993
RLK-Pelle_LRR-XI-1	CotAD_47865	21.2685	19.714	10.2295	11.5314	13.4029	7.26843	4.36182	6.41621
RLK-Pelle_RLCK-V	CotAD_53338	96.0563	40.3935	83.9364	89.1992	95.8529	70.1887	101.159	116.454
RLK-Pelle_LRR-XI-1	CotAD_44808	0.15565	0.191835	18.8348	15.6298	6.16795	7.81657	2.33235	1.77598
TKL-Pl-6	CotAD_61043	40.691	35.464	32.722	30.5227	33.8929	28.6359	32.0459	33.8091
RLK-Pelle_LRR-VI-2	CotAD_69367	161.963	147.246	53.132	57.1523	75.3131	76.9708	62.4816	114.154
RLK-Pelle_RLCK-VIIa-2	CotAD_27388	1.20402	1.24978	1.22236	1.29825	1.25036	1.1413	0.645318	0.849135
RLK-Pelle_LRR-II	CotAD_05290	165.202	101.091	78.2221	73.2881	74.2617	55.9062	88.73	79.2215
STE_STE11	CotAD_54610	3.84598	7.33548	7.44629	6.62189	3.71497	6.42728	2.03115	4.30582
AGC_NDR	CotAD_10699	216.018	198.006	113.821	115.778	88.7281	122.563	105.394	91.8694
CK1_CK1-Pl	CotAD_16467	10.8353	11.6669	5.96353	6.39132	8.46031	4.86608	9.23248	7.0071
CK1_CK1-Pl	CotAD_05294	6.89113	2.8673	5.55814	4.54123	4.49548	3.25753	5.83409	2.828
CAMK_CDPK	CotAD_35007	50.0494	51.2718	121.124	117.547	117.11	92.4147	102.716	87.3342
RLK-Pelle_RLCK-VI	CotAD_70133	60.9555	61.224	28.8902	31.1705	32.8756	22.1186	25.2173	26.3946
RLK-Pelle_LRR-VI-1	CotAD_36271	36.8444	22.1289	39.4317	42.881	23.7015	22.2378	19.6811	16.5322
RLK-Pelle_LRR-III	CotAD_70286	115.856	93.3528	128.099	101.335	84.0454	109.034	89.0397	107.005
RLK-Pelle_LRR-III	CotAD_33555	4.67543	7.39773	8.31795	9.21182	8.67718	9.74804	14.589	10.8549
RLK-Pelle_SD-2b	CotAD_28563	40.6661	26.7732	4.79165	4.37953	7.59248	5.25169	3.90415	10.3161
RLK-Pelle_RLCK-IXb	CotAD_47967	21.256	23.8108	20.1418	25.7436	16.8852	10.9907	15.8821	8.86295
RLK-Pelle_LRR-V	CotAD_45404	22.7408	18.2101	38.1544	33.0472	34.3374	29.3528	42.9408	33.0572
RLK-Pelle_LRR-VII-1	CotAD_37427	19.8787	18.4729	44.2162	51.7224	27.6406	64.7342	32.3891	31.7902
RLK-Pelle_RLCK-XI	CotAD_68514	20.7971	19.2459	16.5932	21.1509	19.2312	16.6884	23.0121	22.195
CAMK_CAMKL-CHK1	CotAD_11632	6.27351	7.87333	10.1761	8.22702	13.1436	5.09672	23.8707	16.3492
TKL_CTR1-DRK-2	CotAD_71979	49.5567	34.9132	32.2137	33.1242	32.2712	23.7643	20.9537	32.4492
RLK-Pelle_CrRLK1L-1	CotAD_30674	0.560357	0.573599	1.91231	0.660035	1.04161	1.10718	6.11597	2.04903
RLK-Pelle_RLCK-VIII	CotAD_60487	65.0455	55.0069	32.9047	33.963	28.8542	36.2024	33.6164	48.3491
CMGC_MAPK	CotAD_61841	71.7501	48.1944	30.5172	37.7856	36.2502	22.6979	29.9041	26.6615
RLK-Pelle_LRR-IV	CotAD_63133	4.2831	4.90584	4.91552	4.84324	2.04708	2.56076	1.65242	3.33825
CAMK_AMPK	CotAD_57320	81.3264	87.885	63.6558	57.7971	64.7904	53.0425	66.2983	70.097
RLK-Pelle_RLCK-XV	CotAD_49168	92.857	74.4258	131.853	126.642	148.957	154.809	192.377	169.203
AGC_RSK-2	CotAD_59693	14.7246	19.1352	56.8379	49.0762	62.4769	63.309	53.2657	56.8208
RLK-Pelle_LRR-I-1	CotAD_44233	60.0499	70.6562	31.0379	36.5738	31.369	25.054	20.0162	23.077
RLK-Pelle_DLSV	CotAD_40884	5.4544	4.58959	13.4897	16.8016	11.9424	25.2557	6.50617	16.9612
CMGC_CDK-CRK7-CDK9	CotAD_50640	5.58113	4.55867	30.073	21.6082	22.5555	26.2463	23.7337	25.4285
TKL_CTR1-DRK-2	CotAD_06022	7.40024	14.2357	2.67832	4.20108	3.80425	1.6982	2.82399	2.39283
RLK-Pelle_LRR-XV	CotAD_52152	21.1777	20.3733	21.0064	16.8634	22.1126	15.8835	16.4187	20.1294
TKL-Pl-4	CotAD_54145	46.4391	66.7587	51.1325	60.4563	46.0097	45.917	26.4501	26.2292
RLK-Pelle_RLCK-Os	CotAD_48382	20.7268	10.9829	3.86387	10.4948	5.09524	4.00771	2.6865	4.31966
RLK-Pelle_LRR-XI-1	CotAD_68241	5.33806	4.25978	22.4586	21.8239	16.6822	15.289	10.3933	13.4131
STE_STE-Pl	CotAD_58096	5.021	6.87265	17.8871	16.661	12.7395	10.3568	15.9751	8.95795
TKL-Pl-6	CotAD_14215	151.34	178.29	112.858	94.8789	138.289	113.478	158.016	161.9
RLK-Pelle_SD-2b	CotAD_03678	0.945561	1.38462	8.70014	10.2275	8.33641	8.51312	12.3432	6.85952
RLK-Pelle_LRR-Xa	CotAD_57532	43.3926	60.5083	13.5821	17.1538	21.2395	18.7695	19.8974	16.0501
CK1_CK1	CotAD_08826	10.5838	12.4272	2.65288	5.71472	5.78852	3.54587	4.00556	2.97172
RLK-Pelle_LRK10L-2	CotAD_46553	28.7931	34.118	6.83181	12.8954	12.9024	11.3068	9.02184	12.9771
AGC_RSK-2	CotAD_33403	46.2306	62.1444	2.65233	4.05026	3.42845	2.3161	12.9465	5.16842
RLK-Pelle_DLSV	CotAD_24716	21.3827	15.2003	30.5373	34.3059	46.4149	21.5257	17.9986	19.0308
RLK-Pelle_L-LEC	CotAD_14280	3.77442	4.71283	0.548862	0.814196	0.652936	0.454043	1.19755	0.370161
RLK-Pelle_CR4L	CotAD_55350	23.0408	13.2351	83.0454	73.1292	61.2893	71.7652	69.1205	76.9469
RLK-Pelle_RLCK-VIIa-2	CotAD_58846	26.5055	44.7389	85.4229	100.024	85.1946	70.8819	66.3203	56.9873
RLK-Pelle_LRR-I-1	CotAD_57195	31.1632	32.4052	18.6601	15.6833	10.9747	9.64801	26.76	15.0312
CK1_CK1-Pl	CotAD_11101	35.4481	37.9976	57.8749	57.3275	54.3418	73.9407	40.544	51.9119
CAMK_CAMKL-CHK1	CotAD_25826	1.11162	1.31137	3.34275	5.29808	4.50174	5.7542	4.14479	5.28881
TKL-Pl-6	CotAD_42480	13.5436	14.4585	16.6121	20.3941	18.0527	14.4114	23.8967	18.1757
TKL-Pl-3	CotAD_62253	42.457	48.482	20.5417	20.3856	30.0825	21.1003	29.1954	26.4227
TKL-Pl-6	CotAD_11507	0.357071	0.775454	0.138698	0.118599	0.141557	0.166189	0.291776	0.184472
CMGC_GSK	CotAD_14255	106.259	96.3019	176.32	147.025	155.281	136.547	158.126	160.383
RLK-Pelle_LRR-Xa	CotAD_68038	6.09383	10.0853	3.96352	12.4758	1.865	5.44437	1.02368	1.46095
CK1_CK1-Pl	CotAD_40384	29.4378	39.1662	44.9039	43.8385	43.4813	40.6	47.5971	45.0601
CMGC_MAPK	CotAD_69504	0.445936	1.56058	2.20355	1.66126	1.26764	1.2265	2.48117	0.632392
RLK-Pelle_LRR-Xb-1	CotAD_39293	26.3823	25.0456	55.2742	60.7657	52.9071	60.2675	40.1318	48.3709
CAMK_CAMKL-LKB	CotAD_12428	32.4007	32.9881	36.6131	37.3996	26.0329	35.1236	30.61	24.7885
RLK-Pelle_CR4L	CotAD_34155	0.652723	1.02347	2.84279	2.38976	3.93984	8.41465	3.66347	10.3823
AGC_RSK-2	CotAD_60197	132.346	100.402	27.7904	27.5441	38.6462	22.7214	51.5867	42.8015
AGC_RSK-2	CotAD_03114	18.7368	8.92403	20.7692	56.9289	33.2045	20.9853	14.6994	17.1538
RLK-Pelle_LRR-XIV	CotAD_09151	4.92799	6.64246	8.17725	7.78837	3.99442	8.06518	3.45501	6.53729
AGC_RSK-2	CotAD_34560	1.53809	0.730773	7.73264	7.39174	5.48523	4.91551	11.7484	13.5777
RLK-Pelle_RLCK-VI	CotAD_49094	68.9215	65.2047	24.3985	24.3263	23.6174	19.3029	37.1081	24.7046
CMGC_GSK	CotAD_33066	90.4394	91.6219	155.331	133.946	125.624	141.613	113.288	148.78
CMGC_MAPK	CotAD_02790	14.031	21.2035	53.0488	56.5129	43.164	69.7028	50.8755	53.3884
RLK-Pelle_LRR-XI-1	CotAD_34828	0.952376	0.407995	1.21506	1.2216	0.636222	1.68138	0.559687	0.549806
CMGC_CDK-CRK7-CDK9	CotAD_25117	0.884501	0.303999	2.33311	2.18478	1.80041	1.88243	1.24365	1.90657
CAMK_CAMKL-CHK1	CotAD_20170	26.0126	19.4425	0.937369	0.744926	0.369285	0.518759	0.933731	0.344941
TKL-Pl-5	CotAD_27586	52.8421	35.5652	35.4238	34.3407	31.8541	28.1125	32.237	29.9389
TKL_CTR1-DRK-2	CotAD_72647	30.3376	42.9512	26.5603	22.1644	22.3417	29.0121	26.5794	27.241
CAMK_CDPK	CotAD_11343	3.4703	3.65886	18.9735	14.7428	10.6276	11.8189	15.1286	9.49021
STE_STE7	CotAD_01560	36.9976	47.8833	68.6345	51.0794	57.3829	64.0884	26.6695	43.0463
RLK-Pelle_CrRLK1L-1	CotAD_72901	19.912	31.0844	13.3812	12.2239	17.0138	16.9512	7.11587	15.3227
CAMK_CDPK	CotAD_42622	8.85021	6.24866	3.27502	4.90029	5.368	4.85683	8.93074	4.64069
NAK	CotAD_68448	12.0263	15.1832	27.9219	28.6252	20.9851	39.967	25.6742	27.1656
RLK-Pelle_LRR-VII-1	CotAD_27936	10.2168	6.85591	46.301	37.678	24.0208	62.7112	15.4672	33.7831
RLK-Pelle_RLCK-VIIa-2	CotAD_74063	61.6078	72.1291	92.2647	82.5163	52.728	69.6941	58.6903	49.3242
RLK-Pelle_L-LEC	CotAD_61445	5.27403	1.2242	1.21163	1.52599	1.46975	0.953571	6.31205	1.10444
AGC_PKA-PKG	CotAD_29250	93.022	64.046	16.9151	16.0154	12.7281	13.6598	19.8091	18.4333
STE_STE7	CotAD_47962	40.0417	58.041	56.6495	60.4187	81.9279	84.2387	84.2533	82.9503
RLK-Pelle_DLSV	CotAD_72038	17.3971	32.2372	12.7589	17.2129	9.01418	11.4182	12.1863	10.3871
RLK-Pelle_LRR-III	CotAD_15200	31.2869	24.3254	123.45	104.08	74.038	108.809	57.931	92.5604
CAMK_CDPK	CotAD_16484	7.90229	8.27141	9.88291	8.89278	7.93852	11.1489	8.76351	8.10172
RLK-Pelle_LRR-II	CotAD_22753	130.991	62.3122	67.5809	64.5063	42.6126	45.5526	38.4105	38.6155
RLK-Pelle_LRR-I-2	CotAD_70869	32.9446	38.4381	124.712	147.765	194.808	85.5519	98.792	84.4556
RLK-Pelle_RLCK-V	CotAD_35279	18.3982	27.8069	93.5199	79.8392	75.399	85.2428	89.4083	80.408
RLK-Pelle_DLSV	CotAD_73623	22.9123	23.4331	21.465	20.0497	12.4593	12.185	16.4837	11.8101
CAMK_CAMKL-CHK1	CotAD_16078	76.3658	66.1848	89.5507	297.667	153.554	137.393	117.403	171.068
STE_STE11	CotAD_16018	1.4782	2.40776	7.16268	9.6921	7.77546	0.609019	1.02098	0.364705
TKL-Pl-3	CotAD_33867	20.5197	24.4825	9.36603	10.0664	14.2375	10.3754	12.1747	13.0571
RLK-Pelle_LRR-XI-1	CotAD_00444	6.89841	15.1323	1.89754	1.59313	3.94587	4.81416	1.3629	3.30099
RLK-Pelle_LRR-XI-1	CotAD_11545	1.28607	1.51859	5.64033	6.88642	3.78682	6.46198	5.39927	4.49914
TTK	CotAD_67461	9.58905	2.92028	59.7513	50.5293	40.3098	53.7118	52.6926	51.9848
RLK-Pelle_LysM	CotAD_57362	5.30573	4.6898	0.351102	0.453992	1.0551	1.01762	0.519607	0.992521
WNK_NRBP	CotAD_63226	39.9247	34.096	56.8315	59.1073	77.3224	86.0667	168.876	106.241
RLK-Pelle_RLCK-XVI	CotAD_01663	149.167	129.294	55.3236	50.5526	65.9089	79.3304	91.5631	125.343
RLK-Pelle_DLSV	CotAD_62987	8.92216	11.2266	11.0016	9.10739	6.97607	9.42123	3.90931	3.98879
CK1_CK1	CotAD_29252	6.77471	12.8455	6.71951	11.0472	8.69598	5.98259	11.3561	6.49272
CAMK_CAMK1-DCAMKL	CotAD_47177	0.356037	0.917763	0.778463	1.36069	1.10303	0.617492	1.13948	0.886602
CAMK_CDPK	CotAD_54826	115.955	129.491	195.608	182.391	223.201	252.298	213.772	247.354
TKL-Pl-4	CotAD_43504	89.5373	91.9167	160.025	163.631	122.513	161.003	120.35	115.548
RLK-Pelle_DLSV	CotAD_40883	6.69573	4.63593	5.07128	6.76538	6.84198	7.94569	7.21372	7.99517
RLK-Pelle_LRR-XI-1	CotAD_54399	7.35085	7.91284	18.1905	15.5307	16.6504	15.6534	11.4663	12.1202
RLK-Pelle_LRR-XI-1	CotAD_25642	84.4207	63.0348	7.20782	16.2622	13.4076	11.4048	4.42112	7.78516
TKL-Pl-5	CotAD_66213	24.8519	22.6689	27.5164	28.0483	35.2981	34.5078	36.8024	31.7417
RLK-Pelle_RLCK-V	CotAD_51145	22.7822	26.5974	81.0756	88.4747	64.9416	50.3508	85.9182	68.8043
RLK-Pelle_RLCK-IV	CotAD_37530	11.8596	16.9698	6.65573	5.88305	8.31083	12.2493	4.92954	4.16951
TKL_CTR1-DRK-2	CotAD_02887	31.6443	32.4027	24.086	22.8103	19.3688	18.9413	22.7112	15.0375
Group-Pl-4	CotAD_33700	50.7506	46.4322	7.17457	5.24116	3.19455	4.31934	1.00176	1.79959
RLK-Pelle_RLCK-IXb	CotAD_04635	21.6613	24.1475	9.76802	9.57359	8.83342	9.10323	14.3857	10.493
