# Supplementary material for: Genome-wide classification, evolutionary analysis and gene expression patterns of the kinome in Gossypium
Source: PLoS One. 2018 May 16;13(5):e0197392. doi: 10.1371/journal.pone.0197392 (PMC5955557; doi:10.1371/journal.pone.0197392)
Supplement: S24 Table — Leaf tissue, ovule tissues in 1, 3 and 8 dpa are provided in sheets 1–4, respectively. (XLS) [file pone.0197392.s040.xls]

## Sheet: leaf
S24 Table: Normalized gene expression log2 Fold Change (Li1 mutant/wild type) values of G. hirsutum PK genes for genotypes (Li1 mutant and wild type ) ahout leaf tissue and ovule tissues in fiber development stages (1, 3 and 8 dpa).
Subfamily	Gene ID	baseMean	log2 Fold Change (Li1 mutant/wild type)	lfcSE	stat	pvalue	padj
CMGC_MAPK	CotAD_27047	51.2373	5.88597	1.21995	4.82476	1.4e-06	0.000776909
CAMK_CAMKL-CHK1	CotAD_20170	51.2603	4.81002	1.07891	4.45823	8.26e-06	0.00277316
RLK-Pelle_SD-2b	CotAD_70271	362.189	2.10544	0.497527	4.2318	2.32e-05	0.00612917
RLK-Pelle_LRR-II	CotAD_00571	470.309	1.56863	0.386662	4.05686	4.97e-05	0.0105619
RLK-Pelle_RLCK-VIII	CotAD_38702	18.6345	7.86503	1.95444	4.02418	5.72e-05	0.0116989
RLK-Pelle_CR4L	CotAD_44210	37.0046	5.36708	1.33736	4.0132	5.99e-05	0.0120171
AGC_RSK-2	CotAD_13007	66.9794	2.42157	0.611429	3.96051	7.48e-05	0.0141504
RLK-Pelle_LRR-III	CotAD_18413	75.1912	2.56118	0.64897	3.94653	7.93e-05	0.0148617
CMGC_MAPK	CotAD_61128	196.226	1.90183	0.486159	3.91195	9.16e-05	0.0166897
RLK-Pelle_CR4L	CotAD_52130	38.0187	5.40423	1.39884	3.86337	0.000111835	0.0184775
RLK-Pelle_PERK-1	CotAD_46466	24.2678	4.78739	1.25273	3.82156	0.000132609	0.0208426
CMGC_CDK-Pl	CotAD_51704	25.7105	4.87306	1.29455	3.7643	0.000167015	0.0246947
RLK-Pelle_LRR-IV	CotAD_21762	210.067	1.74243	0.46943	3.7118	0.00020579	0.0287257
RLK-Pelle_PERK-2	CotAD_09675	102.576	2.02997	0.547256	3.70936	0.000207785	0.0289032
RLK-Pelle_LRR-II	CotAD_22753	502.356	1.48154	0.407894	3.63216	0.00028106	0.0350639
NEK	CotAD_12909	21.2763	5.58993	1.55081	3.60451	0.000312736	0.0378335
CAMK_CAMKL-CHK1	CotAD_48377	93.5606	3.07706	0.880295	3.49549	0.000473201	0.0491649
TKL-Pl-6	CotAD_38892	179.168	-1.65365	0.473326	-3.49368	0.000476409	0.0491649
ULK_ULK4	CotAD_34663	27.8149	4.94171	1.43822	3.43598	0.000590404	0.056523
RLK-Pelle_L-LEC	CotAD_52110	145.506	2.23409	0.65972	3.38641	0.000708125	0.0633851
ULK_ULK4	CotAD_33993	26.6831	4.96913	1.50124	3.31002	0.00093291	0.0748312
RLK-Pelle_LRR-III	CotAD_68984	66.4627	2.39013	0.730189	3.2733	0.00106299	0.0815376
Aur	CotAD_18702	18.2653	5.36205	1.65275	3.24431	0.00117734	0.0873643
RLK-Pelle_WAK	CotAD_51828	36.6832	-5.23826	1.61796	-3.23757	0.00120551	0.0888641
CAMK_CAMKL-CHK1	CotAD_10345	327.752	1.39593	0.432658	3.22641	0.00125355	0.0911554
RLK-Pelle_RLCK-V	CotAD_53338	262.065	2.08398	0.659106	3.16183	0.00156778	0.103624
RLK-Pelle_DLSV	CotAD_01546	284.177	-1.39567	0.442971	-3.15071	0.00162874	0.1059
CAMK_CAMKL-CHK1	CotAD_02832	413.539	1.3117	0.420395	3.12015	0.00180759	0.114001
RLK-Pelle_LRR-VI-2	CotAD_31999	26.1539	2.75089	0.88497	3.10846	0.00188065	0.117311
RLK-Pelle_LRR-IX	CotAD_36318	186.005	1.35514	0.436083	3.10752	0.00188664	0.117502
ULK_Fused	CotAD_08099	39.2393	3.81204	1.25911	3.02756	0.00246535	0.135009
RLK-Pelle_LRR-VI-1	CotAD_75884	107.55	1.62573	0.538695	3.01791	0.00254524	0.137632
RLK-Pelle_LRR-VII-3	CotAD_33907	229.849	1.73322	0.580313	2.98669	0.00282013	0.145647
RLK-Pelle_LRR-III	CotAD_55539	16.4082	5.27261	1.76835	2.98166	0.00286689	0.147111
CMGC_CDK-Pl	CotAD_56453	39.3157	3.73587	1.25481	2.97723	0.00290864	0.147713
RLK-Pelle_LRR-III	CotAD_22332	43.8925	2.54977	0.864554	2.94923	0.00318567	0.156431
NEK	CotAD_12274	403.038	1.22527	0.416502	2.94181	0.00326295	0.158858
CMGC_MAPK	CotAD_21813	110.321	1.58606	0.540084	2.93669	0.00331731	0.160331
RLK-Pelle_LRR-III	CotAD_57276	22.5281	3.12927	1.07063	2.92284	0.00346855	0.165043
RLK-Pelle_LRR-III	CotAD_53110	82.1452	1.57483	0.546677	2.88073	0.00396751	0.182032
RLK-Pelle_LRR-III	CotAD_51936	14.2999	5.07092	1.79008	2.83279	0.00461431	0.19618
CAMK_CAMKL-CHK1	CotAD_00097	22.7724	-2.74715	0.970665	-2.83018	0.00465225	0.196894
CMGC_CDK-Pl	CotAD_29110	28.1396	3.62546	1.28219	2.82754	0.00469065	0.197172
RLK-Pelle_LRR-XII-1	CotAD_41212	46.5098	-2.57152	0.924455	-2.78166	0.00540822	0.212926
RLK-Pelle_LRR-XIIIb	CotAD_41227	232.751	1.35519	0.488017	2.77693	0.00548754	0.214155
RLK-Pelle_LRR-III	CotAD_74134	338.932	1.70235	0.612944	2.77733	0.00548083	0.214155
RLK-Pelle_PERK-1	CotAD_33233	10.499	5.61743	2.0244	2.77486	0.00552247	0.215072
RLK-Pelle_LRR-IX	CotAD_33520	111.76	1.40563	0.513139	2.73927	0.00615758	0.228934
CAMK_CAMKL-CHK1	CotAD_60232	87.6947	-1.45281	0.533226	-2.72457	0.00643849	0.234096
CMGC_MAPK	CotAD_65813	13.7518	3.30846	1.22418	2.7026	0.00687991	0.243801
RLK-Pelle_RLCK-V	CotAD_36591	219.611	1.19942	0.445906	2.68986	0.00714827	0.249234
ULK_Fused	CotAD_68878	44.5743	3.12705	1.16966	2.67347	0.00750706	0.254628
WNK_NRBP	CotAD_45241	210.181	1.18839	0.448089	2.65213	0.00799868	0.266103
RLK-Pelle_LRR-XI-1	CotAD_05855	1757.89	1.12859	0.425988	2.64934	0.00806484	0.267225
RLK-Pelle_LRR-VIII-1	CotAD_33692	718.157	-0.991404	0.376874	-2.6306	0.00852347	0.274232
RLK-Pelle_LRR-VI-1	CotAD_47174	153.755	1.6912	0.647097	2.61352	0.00896161	0.280394
CMGC_CDK-Pl	CotAD_46008	44.8385	3.07842	1.18693	2.59361	0.00949747	0.291212
CAMK_CDPK	CotAD_13590	299.981	1.05512	0.412328	2.55893	0.0104995	0.30798
RLK-Pelle_CR4L	CotAD_55350	123.552	1.47938	0.578294	2.55818	0.0105221	0.30819
RLK-Pelle_LRR-III	CotAD_60775	230.98	1.22406	0.479071	2.55508	0.0106164	0.309489
RLK-Pelle_DLSV	CotAD_60575	757.255	-1.08077	0.423011	-2.55494	0.0106207	0.309489
RLK-Pelle_LRR-VII-3	CotAD_25309	93.6883	1.58781	0.621776	2.55367	0.0106594	0.310129
RLK-Pelle_LRR-VI-2	CotAD_56723	216.663	-1.33412	0.53259	-2.50496	0.0122465	0.333724
TKL_CTR1-DRK-2	CotAD_46540	1164.38	1.09949	0.441073	2.49275	0.0126757	0.338488
TKL_CTR1-DRK-2	CotAD_58654	620.013	-1.25563	0.50392	-2.49172	0.0127126	0.339018
RLK-Pelle_L-LEC	CotAD_62229	46.9555	1.95234	0.786782	2.48142	0.0130859	0.345285
TTK	CotAD_67461	38.2621	2.80944	1.14772	2.44784	0.0143717	0.366144
RLK-Pelle_RKF3	CotAD_12945	47.7294	-1.58608	0.65828	-2.40943	0.0159775	0.391088
RLK-Pelle_DLSV	CotAD_12018	75.8087	1.49577	0.623803	2.39782	0.0164932	0.398571
RLK-Pelle_LRR-VI-2	CotAD_20247	19.0187	3.38223	1.41551	2.38941	0.0168756	0.403122
RLK-Pelle_LRR-XII-1	CotAD_41202	70.1674	-2.37259	0.993411	-2.38833	0.0169253	0.403122
RLK-Pelle_DLSV	CotAD_46858	67.7479	-2.18358	0.917748	-2.37929	0.0173462	0.408794
RLK-Pelle_CR4L	CotAD_06288	37.6225	-1.68813	0.709862	-2.37811	0.0174015	0.409139
RLK-Pelle_LRR-III	CotAD_29297	90.2476	1.22694	0.517695	2.37	0.0177879	0.413827
RLK-Pelle_RLCK-VIIa-2	CotAD_03495	122.932	-1.22051	0.515253	-2.36876	0.0178477	0.414254
RLK-Pelle_LRR-XI-1	CotAD_00444	125.435	-1.67118	0.706286	-2.36615	0.0179739	0.415974
RLK-Pelle_LRR-XIIIa	CotAD_09068	13.9423	4.00085	1.69662	2.35814	0.0183669	0.420998
CMGC_CDK-CRK7-CDK9	CotAD_17253	136.11	-1.48273	0.629209	-2.3565	0.0184481	0.42133
RLK-Pelle_RLCK-V	CotAD_05973	176.788	1.58228	0.674915	2.34442	0.0190569	0.428855
CMGC_CDK-CRK7-CDK9	CotAD_51610	101.828	-1.67128	0.722019	-2.31473	0.0206275	0.448769
RLK-Pelle_LRR-XII-1	CotAD_41214	44.2312	-2.65635	1.15385	-2.30217	0.0213256	0.457853
RLK-Pelle_LRR-VI-1	CotAD_36271	179.695	1.09309	0.475372	2.29945	0.0214794	0.459785
AGC_RSK-2	CotAD_66299	11.5075	3.02884	1.31937	2.29568	0.0216944	0.463147
RLK-Pelle_RLCK-VIIa-2	CotAD_58846	152.027	-1.05049	0.458573	-2.29077	0.0219767	0.465194
Group-Pl-4	CotAD_22059	3130.63	-0.988812	0.433139	-2.2829	0.0224362	0.469644
RLK-Pelle_LRR-XI-1	CotAD_57775	495.335	0.878893	0.385212	2.28158	0.022514	0.470511
RLK-Pelle_L-LEC	CotAD_36002	36.3988	1.85061	0.823046	2.24849	0.0245447	0.493652
RLK-Pelle_RLCK-VI	CotAD_41881	30.4697	2.38639	1.06229	2.24647	0.0246739	0.495738
CAMK_CAMKL-CHK1	CotAD_62432	192.153	-1.55316	0.691599	-2.24575	0.02472	0.496166
RLK-Pelle_DLSV	CotAD_35519	278.576	-1.32869	0.592908	-2.24098	0.0250275	0.499291
RLK-Pelle_LRR-IX	CotAD_24493	58.0668	1.52467	0.687304	2.21833	0.0265324	0.516311
AGC-Pl	CotAD_24426	409.979	0.936895	0.422786	2.21601	0.0266912	0.517177
RLK-Pelle_LRR-Xa	CotAD_57532	328.07	-0.875923	0.397696	-2.20249	0.0276305	0.526181
RLK-Pelle_LRR-III	CotAD_04320	66.7279	2.34784	1.07087	2.19246	0.028346	0.5332
CAMK_CDPK	CotAD_20024	527.464	0.916347	0.420265	2.1804	0.0292275	0.5417
RLK-Pelle_SD-2b	CotAD_12506	19.6642	-2.16749	0.995751	-2.17673	0.0295005	0.544483
RLK-Pelle_CrRLK1L-1	CotAD_61451	94.5681	1.39322	0.640898	2.17385	0.0297164	0.546547
RLK-Pelle_RLCK-VIIa-1	CotAD_49587	66.8032	-1.28918	0.596167	-2.16245	0.0305835	0.551701
AGC_RSK-2	CotAD_39779	129.102	1.48613	0.689522	2.15531	0.031138	0.554996
RLK-Pelle_LRR-III	CotAD_62511	282.886	0.904632	0.42021	2.15281	0.0313339	0.556951
TKL-Pl-2	CotAD_75936	723.628	0.940345	0.437716	2.1483	0.03169	0.561281
RLK-Pelle_LRR-III	CotAD_57664	26.2963	2.76864	1.29857	2.13206	0.0330017	0.573572
RLK-Pelle_LRR-XI-1	CotAD_47446	501.865	0.938288	0.44414	2.1126	0.0346353	0.585398
RLK-Pelle_LRR-IX	CotAD_11871	104.553	1.53075	0.726977	2.10564	0.035236	0.590055
STE_STE11	CotAD_56094	130.572	-1.1937	0.567114	-2.10487	0.0353023	0.59067
RLK-Pelle_LRR-VII-1	CotAD_27936	58.8652	1.3577	0.645348	2.10383	0.0353931	0.591446
RLK-Pelle_LRR-XIIIb	CotAD_18752	827.797	1.15415	0.549418	2.10068	0.0356692	0.594487
RLK-Pelle_DLSV	CotAD_72429	108.555	-1.53157	0.729945	-2.0982	0.0358875	0.595965
RLK-Pelle_L-LEC	CotAD_58280	44.9602	-2.72558	1.30342	-2.0911	0.0365192	0.601817
RLK-Pelle_LRR-XI-1	CotAD_20003	89.0364	-1.09882	0.527266	-2.084	0.0371598	0.607989
RLK-Pelle_L-LEC	CotAD_61445	20.0681	1.88884	0.910061	2.07551	0.0379396	0.613189
RLK-Pelle_RLCK-VI	CotAD_38618	76.5936	1.15333	0.556555	2.07227	0.0382404	0.615082
RLK-Pelle_RLCK-VI	CotAD_75746	143.093	1.00609	0.486269	2.06901	0.0385455	0.616231
RLK-Pelle_DLSV	CotAD_54762	186.106	-0.942564	0.455483	-2.06937	0.0385113	0.616231
CMGC_CDK-CRK7-CDK9	CotAD_06098	75.9654	1.12728	0.547761	2.05797	0.0395927	0.621312
TKL_CTR1-DRK-2	CotAD_12299	165.345	-0.92561	0.450962	-2.05252	0.0401189	0.623278
RLK-Pelle_LRR-IX	CotAD_27211	40.2545	1.38998	0.677078	2.05292	0.0400806	0.623278
RLK-Pelle_LRR-XI-1	CotAD_20525	92.4393	1.72031	0.837696	2.05362	0.040012	0.623278
RLK-Pelle_LRR-Xb-1	CotAD_18195	26.0262	1.87204	0.912333	2.05193	0.0401764	0.623359
CAMK_CDPK	CotAD_02296	228.398	-0.882828	0.432187	-2.0427	0.041082	0.632752
RLK-Pelle_RLCK-IXb	CotAD_65319	448.002	-0.867725	0.426725	-2.03345	0.0420069	0.64032
RLK-Pelle_LRR-XIIIb	CotAD_02741	177.135	1.19861	0.592328	2.02356	0.0430157	0.646564
RLK-Pelle_LRR-III	CotAD_09217	147.779	1.14587	0.567693	2.01847	0.0435425	0.648581
RLK-Pelle_RLCK-V	CotAD_31754	21.0796	2.14168	1.06235	2.01599	0.0438007	0.650078
RLK-Pelle_DLSV	CotAD_46859	40.9812	-1.765	0.875777	-2.01535	0.0438683	0.650078
RLK-Pelle_LRR-I-1	CotAD_51795	14.9816	2.22792	1.10941	2.00821	0.0446209	0.654309
AGC_RSK-2	CotAD_69997	408.836	-0.793784	0.396011	-2.00445	0.0450222	0.65526
RLK-Pelle_LRR-IV	CotAD_45995	176.776	1.16128	0.580227	2.00143	0.0453466	0.656534
Group-Pl-2	CotAD_03980	9.84228	4.42473	2.21216	2.00018	0.0454807	0.656904
RLK-Pelle_LRR-III	CotAD_00934	253.223	1.11839	0.559852	1.99765	0.0457543	0.659662
RLK-Pelle_LRR-XI-1	CotAD_07539	226.398	-0.917943	0.460886	-1.99169	0.0464049	0.664701
WNK_NRBP	CotAD_73596	2160.23	0.851391	0.42826	1.98802	0.0468092	0.66627
RLK-Pelle_DLSV	CotAD_19220	174.327	-1.40882	0.708669	-1.98798	0.0468135	0.66627
RLK-Pelle_LRR-XIV	CotAD_47429	899.895	-0.821964	0.414589	-1.9826	0.0474124	0.671442
TKL-Pl-5	CotAD_75512	166.048	-1.13122	0.576987	-1.96057	0.0499294	0.687053
STE_STE7	CotAD_06737	9.45894	4.36478	2.22736	1.95962	0.0500402	0.687531
RLK-Pelle_LRR-III	CotAD_27957	26.4949	1.7886	0.916338	1.95189	0.0509507	0.691944
WNK_NRBP	CotAD_17895	46.0817	1.37865	0.706351	1.95178	0.0509638	0.691944
RLK-Pelle_CrRLK1L-1	CotAD_39421	1328.15	-0.767602	0.39563	-1.9402	0.0523553	0.70162
RLK-Pelle_LRR-VII-1	CotAD_20164	217.103	1.32969	0.687319	1.9346	0.0530392	0.706046
AGC_NDR	CotAD_41978	699.839	-0.79359	0.410394	-1.93373	0.0531467	0.7064
RLK-Pelle_LRR-XII-1	CotAD_63311	11.3507	-2.77431	1.43908	-1.92784	0.0538749	0.709903
RLK-Pelle_DLSV	CotAD_55033	39.0447	-1.40252	0.727575	-1.92767	0.0538962	0.709903
CAMK_CDPK	CotAD_33891	304.928	-0.766366	0.40069	-1.91262	0.0557971	0.719274
RLK-Pelle_LRR-XI-1	CotAD_00188	116.126	0.929737	0.486629	1.91057	0.0560605	0.720385
RLK-Pelle_LRR-II	CotAD_05290	715.02	0.710016	0.372296	1.90713	0.0565043	0.722824
RLK-Pelle_LRR-VII-1	CotAD_28043	220.639	1.04356	0.547937	1.90453	0.0568414	0.724992
RLK-Pelle_LRR-XII-1	CotAD_41205	34.5513	-2.06262	1.0828	-1.90489	0.0567944	0.724992
RLK-Pelle_DLSV	CotAD_57424	508.656	1.03146	0.54204	1.90293	0.0570501	0.726492
CMGC_MAPK	CotAD_63338	576.699	0.736414	0.38859	1.89509	0.0580802	0.731529
RLK-Pelle_LRR-III	CotAD_02174	206.526	0.860653	0.455107	1.8911	0.0586111	0.735116
RLK-Pelle_LRR-III	CotAD_13103	120.186	0.983814	0.521877	1.88514	0.0594103	0.73916
RLK-Pelle_SD-2b	CotAD_28564	136.21	1.0702	0.568198	1.8835	0.0596326	0.739372
RLK-Pelle_CR4L	CotAD_62636	175.429	0.92155	0.48996	1.88087	0.0599898	0.741
RLK-Pelle_RLCK-V	CotAD_15423	128.726	1.00888	0.537483	1.87705	0.0605108	0.742839
TKL-Pl-2	CotAD_72203	601.461	0.826268	0.440824	1.87437	0.0608792	0.745756
RLK-Pelle_CrRLK1L-1	CotAD_40606	15.837	-1.96293	1.04802	-1.87299	0.0610692	0.746492
RLK-Pelle_RLCK-VI	CotAD_12946	65.7159	-1.12494	0.60208	-1.86843	0.0617021	0.748714
ULK_ULK4	CotAD_21282	30.6801	1.69431	0.907642	1.86672	0.061941	0.750394
RLK-Pelle_LRR-III	CotAD_02161	15.9372	2.09261	1.12149	1.86593	0.0620516	0.750413
AGC_RSK-2	CotAD_70826	146.546	0.930467	0.499263	1.86368	0.0623664	0.751069
AGC_RSK-2	CotAD_18631	271.882	0.752346	0.405788	1.85404	0.0637339	0.759064
RLK-Pelle_LRR-XII-1	CotAD_76453	150.462	-1.20883	0.653981	-1.84842	0.0645414	0.762067
RLK-Pelle_LRR-XI-1	CotAD_08452	1040.9	0.664631	0.361152	1.84031	0.065723	0.768064
CAMK_CAMKL-CHK1	CotAD_02537	28.3535	2.12406	1.15825	1.83384	0.0666771	0.772456
TKL-Pl-4	CotAD_28677	226.833	-0.853913	0.466118	-1.83197	0.0669564	0.774343
RLK-Pelle_LRR-VII-1	CotAD_55064	58.7339	1.12997	0.6175	1.82991	0.0672634	0.775423
RLK-Pelle_LRR-XI-2	CotAD_31665	1457.13	-0.803371	0.439469	-1.82805	0.0675422	0.776586
RLK-Pelle_DLSV	CotAD_19219	91.5798	-0.97626	0.534379	-1.8269	0.0677141	0.777081
RLK-Pelle_LRR-III	CotAD_70286	492.044	1.025	0.561601	1.82514	0.0679806	0.77828
RLK-Pelle_LRK10L-2	CotAD_46552	103.212	-1.04477	0.573796	-1.82079	0.068638	0.781013
NEK	CotAD_48114	475.979	0.878594	0.487696	1.80152	0.0716213	0.799347
RLK-Pelle_LRK10L-2	CotAD_05256	404.189	-0.729929	0.405393	-1.80054	0.0717747	0.800388
STE_STE11	CotAD_08639	24.4512	1.50694	0.840338	1.79325	0.0729332	0.806102
RLK-Pelle_WAK	CotAD_30970	235.163	-0.841709	0.469542	-1.79262	0.0730342	0.806806
AGC-Pl	CotAD_02069	142.403	-0.902877	0.503705	-1.79247	0.0730575	0.806806
RLK-Pelle_LRR-V	CotAD_26995	112.641	-1.33885	0.748749	-1.78811	0.0737578	0.810404
RLK-Pelle_LRR-III	CotAD_15200	215.311	0.891202	0.498945	1.78617	0.0740715	0.810404
BUB	CotAD_52565	15.1266	2.1537	1.2056	1.78641	0.0740326	0.810404
CMGC_MAPK	CotAD_50152	256.974	0.912827	0.512141	1.78237	0.0746882	0.810975
TKL-Pl-4	CotAD_54349	167.841	-0.823934	0.46212	-1.78294	0.0745955	0.810975
RLK-Pelle_LRR-VII-3	CotAD_02312	88.8219	1.18681	0.665997	1.78201	0.0747477	0.811079
RLK-Pelle_LRR-III	CotAD_62520	11.6004	2.17564	1.22941	1.76966	0.0767833	0.819391
CMGC_MAPK	CotAD_29572	413.875	-0.951722	0.538085	-1.76872	0.0769406	0.81977
STE_STE11	CotAD_27366	12.5199	2.21523	1.25778	1.76122	0.0782015	0.823494
RLK-Pelle_DLSV	CotAD_66464	580.17	-1.14072	0.648907	-1.75791	0.0787628	0.827109
AGC_RSK-2	CotAD_58277	1399.87	0.893199	0.509779	1.75213	0.0797515	0.832747
RLK-Pelle_DLSV	CotAD_35517	24.542	-1.54855	0.886242	-1.74732	0.0805812	0.83668
NEK	CotAD_58015	86.7828	1.0458	0.599082	1.74567	0.0808685	0.837536
BUB	CotAD_67683	13.385	2.55517	1.4642	1.7451	0.080967	0.837536
RLK-Pelle_LRK10L-2	CotAD_23314	143.953	-1.27746	0.733654	-1.74123	0.081644	0.838761
RLK-Pelle_LRR-Xa	CotAD_10850	349.22	-0.75091	0.431226	-1.74134	0.0816246	0.838761
Aur	CotAD_00240	10.4171	3.08193	1.77534	1.73596	0.0825702	0.841554
RLK-Pelle_DLSV	CotAD_67426	24.2818	1.77079	1.0203	1.73556	0.0826408	0.841844
RLK-Pelle_LRR-III	CotAD_37346	104.346	1.10206	0.635405	1.73443	0.0828425	0.842395
RLK-Pelle_LRR-V	CotAD_46319	20.5419	1.70012	0.980582	1.73378	0.0829566	0.842693
CAMK_CAMKL-CHK1	CotAD_50508	12.0783	2.3281	1.34369	1.73261	0.0831649	0.843309
RLK-Pelle_LRR-V	CotAD_00712	118.018	1.08958	0.631985	1.72407	0.084696	0.849106
PEK_PEK	CotAD_19974	424.881	1.25873	0.73058	1.72292	0.0849031	0.849712
RLK-Pelle_CrRLK1L-1	CotAD_68817	88.8576	-1.13365	0.658822	-1.72073	0.0853006	0.850309
CAMK_CAMKL-CHK1	CotAD_12447	600.317	0.742096	0.432599	1.71544	0.086265	0.85407
TKL-Pl-4	CotAD_54145	144.276	-0.825769	0.483358	-1.7084	0.0875616	0.856453
RLK-Pelle_LRR-XV	CotAD_15772	83.276	-1.11679	0.654218	-1.70707	0.0878096	0.85656
RLK-Pelle_RLCK-IV	CotAD_28948	24.0938	-1.84118	1.07967	-1.70532	0.0881339	0.858585
RLK-Pelle_PERK-2	CotAD_21902	431.617	0.704223	0.413094	1.70475	0.0882409	0.858999
RLK-Pelle_DLSV	CotAD_00770	225.569	-0.849929	0.499339	-1.70211	0.0887352	0.861219
RLK-Pelle_Singleton	CotAD_74113	98.4615	-0.980353	0.576875	-1.69942	0.0892401	0.863652
CMGC_CDK-CRK7-CDK9	CotAD_75205	216.044	-0.720286	0.425286	-1.69365	0.0903314	0.865213
RLK-Pelle_LRR-VI-1	CotAD_07850	203.985	0.792735	0.470742	1.68401	0.0921798	0.869318
RLK-Pelle_L-LEC	CotAD_31119	64.5633	1.02792	0.611625	1.68064	0.0928332	0.871388
CAMK_CAMKL-CHK1	CotAD_68132	48.0681	-1.17139	0.697379	-1.6797	0.0930153	0.871388
RLK-Pelle_LRR-IX	CotAD_52669	34.2645	1.60018	0.954587	1.67631	0.093678	0.873992
CAMK_CDPK	CotAD_13386	71.2854	-0.995427	0.594846	-1.67342	0.0942447	0.876004
RLK-Pelle_DLSV	CotAD_59286	278.208	-0.77396	0.462815	-1.67229	0.0944677	0.876852
RLK-Pelle_RKF3	CotAD_31741	132.307	0.831215	0.497232	1.67168	0.0945868	0.877753
RLK-Pelle_LRR-IV	CotAD_01210	167.561	1.17303	0.701829	1.67139	0.0946439	0.878079
STE_STE20-Fray	CotAD_30380	166.574	-0.806665	0.48282	-1.67074	0.0947739	0.878197
RLK-Pelle_PERK-1	CotAD_45543	50.1946	1.51632	0.907853	1.67022	0.0948754	0.878197
CAMK_CDPK	CotAD_75325	242.787	0.837444	0.501921	1.66848	0.0952207	0.87914
AGC_RSK-2	CotAD_72389	9.75899	2.25592	1.35508	1.66479	0.0959547	0.883093
CK1_CK1-Pl	CotAD_32629	328.202	-0.713018	0.428848	-1.66264	0.096385	0.884122
CMGC_CDK-CRK7-CDK9	CotAD_20875	280.899	-0.760872	0.458017	-1.66123	0.0966669	0.885326
RLK-Pelle_DLSV	CotAD_72338	146.144	-1.06686	0.644729	-1.65474	0.0979779	0.889355
RLK-Pelle_RLCK-VIIa-2	CotAD_06790	55.5382	-1.08256	0.654155	-1.65489	0.0979465	0.889355
RLK-Pelle_LRR-XII-1	CotAD_56983	63.1375	0.986438	0.597085	1.65209	0.098516	0.890212
RLK-Pelle_RLCK-XII-1	CotAD_58349	1038.86	0.818761	0.495281	1.65312	0.0983057	0.890212
TKL_CTR1-DRK-2	CotAD_28172	114.106	-0.851465	0.515227	-1.6526	0.0984115	0.890212
RLK-Pelle_SD-2b	CotAD_47907	159.209	-0.868015	0.525342	-1.65229	0.0984765	0.890212
CK1_CK1	CotAD_48089	237.383	0.703805	0.426217	1.65128	0.0986808	0.891096
RLK-Pelle_CrRLK1L-1	CotAD_19597	29.1501	-1.42999	0.867132	-1.6491	0.0991264	0.892901
AGC_RSK-2	CotAD_03114	52.3409	1.16348	0.7087	1.64172	0.100649	0.896548
RLK-Pelle_LysM	CotAD_76354	168.661	-0.740121	0.45088	-1.6415	0.100693	0.89669
RLK-Pelle_LRR-XI-1	CotAD_52756	48.203	-1.25364	0.764754	-1.63928	0.101156	0.898009
CAMK_CDPK	CotAD_56181	316.118	-0.801168	0.489237	-1.63759	0.101508	0.898138
TKL-Pl-5	CotAD_72464	192.909	-0.917126	0.560434	-1.63646	0.101744	0.898924
TKL-Pl-4	CotAD_15901	157.217	1.06469	0.654541	1.62662	0.103819	0.903917
CK1_CK1-Pl	CotAD_34898	88.0389	-0.958554	0.589445	-1.6262	0.103908	0.904145
RLK-Pelle_LRR-III	CotAD_03665	105.645	0.951617	0.585986	1.62396	0.104385	0.90576
RLK-Pelle_DLSV	CotAD_21607	516.445	-1.17022	0.720539	-1.62408	0.104358	0.90576
TKL_CTR1-DRK-2	CotAD_07502	236.847	-0.919631	0.56622	-1.62416	0.104342	0.90576
RLK-Pelle_RLCK-VIIa-2	CotAD_13360	115.731	-0.857021	0.527878	-1.62352	0.104478	0.905913
RLK-Pelle_LRR-III	CotAD_31330	100.056	1.0972	0.676941	1.62082	0.105056	0.90891
RLK-Pelle_RLCK-VIIa-2	CotAD_34120	263.304	-0.666076	0.411969	-1.61681	0.105919	0.911464
RLK-Pelle_RLCK-XII-1	CotAD_03511	12.4189	2.27366	1.4077	1.61516	0.106276	0.913005
CMGC_CDK-CRK7-CDK9	CotAD_04120	16.7309	1.67828	1.03946	1.61457	0.106403	0.913619
STE_STE11	CotAD_28545	1002.47	0.779454	0.485172	1.60655	0.108153	0.919432
RLK-Pelle_LRR-V	CotAD_00860	26.4167	1.31224	0.817283	1.60561	0.108359	0.920013
AGC_NDR	CotAD_71296	274.281	-0.685193	0.426864	-1.60518	0.108454	0.920291
RLK-Pelle_DLSV	CotAD_22895	347.168	-0.717481	0.447164	-1.60451	0.108601	0.920461
RLK-Pelle_DLSV	CotAD_60705	105.773	-0.969769	0.605792	-1.60083	0.109415	0.923202
RLK-Pelle_RLCK-VIIa-1	CotAD_24813	70.8712	-0.94678	0.591599	-1.60038	0.109515	0.923536
RLK-Pelle_CrRLK1L-1	CotAD_39108	375.234	-0.727297	0.45572	-1.59593	0.110504	0.926796
CAMK_CAMKL-CHK1	CotAD_57360	46.243	-1.03259	0.647607	-1.59447	0.11083	0.928161
RLK-Pelle_LRR-VI-2	CotAD_25446	297.548	0.819137	0.514114	1.5933	0.111093	0.928596
RLK-Pelle_LRR-XI-1	CotAD_52911	176.719	0.732083	0.460351	1.59027	0.111774	0.930376
RLK-Pelle_RLCK-VIIa-2	CotAD_18454	507.495	0.773403	0.486602	1.58939	0.111971	0.93069
RLK-Pelle_LRR-XI-1	CotAD_17222	56.0721	1.33665	0.841639	1.58815	0.112252	0.931302
RLK-Pelle_SD-2b	CotAD_46902	86.8925	-0.953318	0.600447	-1.58768	0.112358	0.931482
CK1_CK1	CotAD_29252	38.7264	-1.1628	0.732685	-1.58704	0.112502	0.931616
RLK-Pelle_DLSV	CotAD_59284	63.9983	-0.978548	0.6199	-1.57856	0.114437	0.937913
RLK-Pelle_WAK_LRK10L-1	CotAD_02127	105.394	0.844446	0.535906	1.57574	0.115087	0.939409
STE_STE11	CotAD_20796	14.2394	1.79555	1.14579	1.56708	0.117095	0.943933
RLK-Pelle_LRR-III	CotAD_27412	226.418	0.885724	0.565451	1.5664	0.117254	0.944299
RLK-Pelle_RLCK-IV	CotAD_68856	510.903	-0.677064	0.434143	-1.55954	0.118869	0.946697
RLK-Pelle_LRR-XI-2	CotAD_70689	311.445	-0.922374	0.591349	-1.55978	0.118812	0.946697
CMGC_MAPK	CotAD_67488	163.13	-0.696779	0.450261	-1.5475	0.121743	0.956023
TKL_CTR1-DRK-2	CotAD_06022	85.3455	-1.45042	0.944052	-1.53638	0.124445	0.964318
AGC_NDR	CotAD_03638	28.9339	1.21621	0.792464	1.53472	0.124854	0.964809
RLK-Pelle_RLCK-VIIa-2	CotAD_66477	57.9532	-0.923773	0.603702	-1.53018	0.125972	0.966467
RLK-Pelle_LRR-V	CotAD_33194	24.4795	1.3907	0.90928	1.52946	0.126152	0.966741
RLK-Pelle_LRK10L-2	CotAD_48610	72.9682	0.892953	0.587464	1.52001	0.128508	0.969995
RLK-Pelle_PERK-1	CotAD_76343	69.9834	0.925362	0.608828	1.51991	0.128535	0.969995
RLK-Pelle_WAK	CotAD_36415	62.667	-1.1882	0.779989	-1.52335	0.12767	0.969995
RLK-Pelle_RLCK-VIIa-2	CotAD_09512	78.228	-0.912813	0.600084	-1.52114	0.128224	0.969995
RLK-Pelle_LRR-IX	CotAD_60611	137.023	1.07988	0.709498	1.52203	0.128001	0.969995
RLK-Pelle_LRK10L-2	CotAD_08177	123.866	-0.988262	0.651124	-1.51778	0.12907	0.971445
RLK-Pelle_LRR-VI-1	CotAD_69140	98.2043	0.823978	0.544245	1.51398	0.13003	0.972881
RLK-Pelle_LRR-XI-1	CotAD_52244	54.3916	-1.43933	0.950611	-1.51411	0.129998	0.972881
RLK-Pelle_LRR-XI-1	CotAD_55701	52.1581	-1.40847	0.93532	-1.50587	0.132102	0.977063
RLK-Pelle_PERK-1	CotAD_57647	114.326	-0.78664	0.52276	-1.50478	0.13238	0.977263
TKL-Pl-7	CotAD_68354	17.1607	1.53264	1.01941	1.50347	0.132719	0.977631
RLK-Pelle_RLCK-IV	CotAD_68381	734.233	-0.632932	0.420968	-1.50352	0.132706	0.977631
RLK-Pelle_DLSV	CotAD_44211	125.27	-0.775277	0.519381	-1.49269	0.135517	0.986996
AGC_RSK-2	CotAD_45054	30.9682	1.19485	0.801842	1.49012	0.136191	0.987193
TKL-Pl-4	CotAD_13230	97.24	-0.909962	0.610137	-1.49141	0.135855	0.987193
RLK-Pelle_LRR-XI-1	CotAD_13565	206.471	-0.668313	0.448535	-1.48999	0.136227	0.987193
WNK_NRBP	CotAD_12291	271.454	0.670723	0.450414	1.48913	0.136454	0.987554
CMGC_MAPK	CotAD_29590	36.7172	-1.0519	0.709386	-1.48284	0.138118	0.990115
TKL-Pl-4	CotAD_20697	393.038	-0.721846	0.487273	-1.4814	0.1385	0.990872
RLK-Pelle_LRR-V	CotAD_65393	81.4072	0.959713	0.648506	1.47988	0.138905	0.990872
RLK-Pelle_LRR-III	CotAD_09577	121.366	0.788245	0.53478	1.47396	0.140492	0.996046
CMGC_MAPK	CotAD_40180	323.927	-0.696558	0.473031	-1.47254	0.140874	0.996242
RLK-Pelle_LRR-XI-1	CotAD_03134	39.3087	1.11423	0.757194	1.47152	0.141151	0.996338
RLK-Pelle_LRR-XI-1	CotAD_33968	50.9546	-1.05882	0.719504	-1.47159	0.141131	0.996338
RLK-Pelle_RLCK-VIIa-2	CotAD_18840	151.342	-0.763105	0.518581	-1.47152	0.141149	0.996338
CAMK_CAMKL-CHK1	CotAD_66223	184.359	-0.652397	0.444407	-1.46802	0.1421	0.999022
RLK-Pelle_SD-2b	CotAD_30361	132.963	0.719516	0.490194	1.46782	0.142154	0.999022
RLK-Pelle_LRR-VI-1	CotAD_67756	91.3671	0.805211	0.549255	1.46601	0.142647	0.999022
RLK-Pelle_LRR-Xa	CotAD_05438	375.306	-0.627198	0.427289	-1.46786	0.142144	0.999022
NEK	CotAD_44747	33.0524	1.57978	1.07655	1.46745	0.142255	0.999022
RLK-Pelle_LRR-VII-3	CotAD_67251	14.8234	1.73668	1.18563	1.46477	0.142983	0.999369
RLK-Pelle_RLCK-VIIa-2	CotAD_65513	123.07	-0.563077	0.504036	-1.11714	0.263935	0.99981
RLK-Pelle_LRR-I-1	CotAD_57195	238.924	0.161296	0.453865	0.355383	0.722303	0.99981
RLK-Pelle_RLCK-VIIa-2	CotAD_04639	467.788	0.0916102	0.422793	0.216679	0.828459	0.99981
CMGC_Pl-Tthe	CotAD_52759	293.811	-0.213091	0.461219	-0.462018	0.644068	0.99981
STE_STE11	CotAD_03736	58.672	-0.841639	0.596509	-1.41094	0.158262	0.99981
CK1_CK1-Pl	CotAD_18693	297.768	-0.136247	0.442833	-0.307672	0.758332	0.99981
TKL-Pl-4	CotAD_54555	125.922	-0.164192	0.574019	-0.286039	0.774849	0.99981
RLK-Pelle_L-LEC	CotAD_03390	164.167	-0.306928	0.533074	-0.575769	0.564771	0.99981
RLK-Pelle_L-LEC	CotAD_00678	9.2581	-0.205058	1.33115	-0.154046	0.877573	0.99981
AGC_RSK-2	CotAD_12100	648.606	-0.860681	0.617195	-1.3945	0.163165	0.99981
RLK-Pelle_RLCK-XIII	CotAD_15332	43.7709	0.552447	0.808355	0.683421	0.494341	0.99981
CMGC_MAPK	CotAD_56362	137.979	-0.00656703	0.59299	-0.0110744	0.991164	0.99981
CMGC_MAPK	CotAD_53696	144.361	0.222326	0.508717	0.437032	0.662088	0.99981
TKL-Pl-4	CotAD_43504	133.459	-0.0448811	0.485163	-0.0925073	0.926295	0.99981
RLK-Pelle_WAK	CotAD_62159	49.674	-0.714764	0.925147	-0.772595	0.439762	0.99981
STE_STE-Pl	CotAD_34046	511.393	0.566282	0.478273	1.18401	0.236407	0.99981
RLK-Pelle_LRR-XII-1	CotAD_16847	52.1277	0.34435	0.632705	0.54425	0.586269	0.99981
TKL-Pl-4	CotAD_46064	694.075	-0.314578	0.420851	-0.74748	0.454774	0.99981
TKL_CTR1-DRK-2	CotAD_72051	633.591	-0.568511	0.540591	-1.05165	0.292962	0.99981
RLK-Pelle_LRR-XII-1	CotAD_59737	15.0054	0.82553	1.10777	0.745218	0.45614	0.99981
RLK-Pelle_WAK	CotAD_30958	124.773	0.0688192	0.889231	0.0773917	0.938312	0.99981
WNK_NRBP	CotAD_49863	109.537	-0.400404	0.580744	-0.689467	0.49053	0.99981
RLK-Pelle_Extensin	CotAD_25755	143.803	-0.445353	0.466966	-0.953718	0.340226	0.99981
RLK-Pelle_LRR-Xb-1	CotAD_45775	23.2568	0.109927	0.861245	0.127638	0.898436	0.99981
RLK-Pelle_L-LEC	CotAD_45517	15.227	-0.440939	1.00187	-0.440118	0.659852	0.99981
RLK-Pelle_RLCK-XII-1	CotAD_40293	141.405	-0.419954	0.466005	-0.901178	0.367494	0.99981
RLK-Pelle_DLSV	CotAD_66465	9.67064	1.34636	1.35408	0.9943	0.320077	0.99981
RLK-Pelle_L-LEC	CotAD_38452	18.1083	-0.197041	0.971279	-0.202868	0.839238	0.99981
NEK	CotAD_51281	88.338	0.692228	0.593979	1.16541	0.243854	0.99981
RLK-Pelle_WAK	CotAD_52226	22.9439	0.349888	0.865618	0.404206	0.686061	0.99981
RLK-Pelle_L-LEC	CotAD_66243	39.1939	0.0435614	0.772425	0.0563957	0.955027	0.99981
RLK-Pelle_LRR-II	CotAD_16150	63.5994	0.0908076	0.57256	0.158599	0.873985	0.99981
RLK-Pelle_LRR-IX	CotAD_31541	105.568	0.260329	0.603269	0.431531	0.666083	0.99981
RLK-Pelle_DLSV	CotAD_00793	22.1163	0.153277	0.909569	0.168516	0.866178	0.99981
CAMK_CDPK	CotAD_54826	773.591	-0.0378102	0.371943	-0.101656	0.91903	0.99981
SCY1_SCYL2	CotAD_06312	81.0171	-0.0413573	0.560282	-0.0738151	0.941157	0.99981
RLK-Pelle_LRR-XI-1	CotAD_16707	124.197	0.645767	0.537206	1.20208	0.229331	0.99981
TKL-Pl-1	CotAD_00130	301.547	-0.40741	0.412244	-0.988275	0.323018	0.99981
RLK-Pelle_L-LEC	CotAD_50725	253.005	-0.671592	0.53227	-1.26175	0.207039	0.99981
RLK-Pelle_LRR-XI-1	CotAD_52240	11.6838	-1.78766	1.53992	-1.16088	0.24569	0.99981
RLK-Pelle_RLCK-XII-1	CotAD_18906	17.6017	0.95763	1.10818	0.864149	0.387506	0.99981
RLK-Pelle_LRR-XIV	CotAD_70224	75.1789	0.0556685	0.602879	0.0923378	0.92643	0.99981
RLK-Pelle_RLCK-VIIa-2	CotAD_10503	43.4621	0.788357	0.655622	1.20246	0.229187	0.99981
RLK-Pelle_RLCK-VI	CotAD_49094	411.249	0.380232	0.506581	0.750586	0.452902	0.99981
RLK-Pelle_RLCK-VIIa-2	CotAD_05478	326.617	-0.453388	0.39498	-1.14788	0.251019	0.99981
CAMK_CAMKL-CHK1	CotAD_16075	323.299	0.541237	0.406136	1.33265	0.182646	0.99981
RLK-Pelle_RLCK-IXb	CotAD_29919	44.0827	0.333632	0.715187	0.466496	0.640861	0.99981
RLK-Pelle_SD-2b	CotAD_37570	156.409	-0.384569	0.497353	-0.773232	0.439385	0.99981
RLK-Pelle_LRR-XI-1	CotAD_13406	41.892	0.419916	0.833677	0.503691	0.614478	0.99981
RLK-Pelle_RLCK-VI	CotAD_66328	176.154	0.0425553	0.515207	0.0825984	0.934171	0.99981
RLK-Pelle_RLCK-XI	CotAD_72112	35.0266	0.545638	0.791738	0.689165	0.490719	0.99981
RLK-Pelle_LysM	CotAD_05124	184.732	-0.130082	0.435178	-0.298918	0.765003	0.99981
RLK-Pelle_LRR-II	CotAD_34384	383.488	0.102553	0.512864	0.199962	0.841511	0.99981
CMGC_MAPK	CotAD_64049	188.467	-0.0733046	0.487542	-0.150355	0.880484	0.99981
RLK-Pelle_LRR-Xa	CotAD_10129	288.279	-0.193209	0.414711	-0.465888	0.641295	0.99981
CMGC_DYRK-PRP4	CotAD_71195	94.1656	0.0833464	0.526871	0.158191	0.874306	0.99981
RLK-Pelle_RLCK-V	CotAD_17313	81.8072	0.038337	0.56883	0.0673962	0.946266	0.99981
TKL_CTR1-DRK-2	CotAD_62031	205.015	0.608057	0.437693	1.38923	0.164762	0.99981
TKL-Pl-4	CotAD_06404	92.3677	0.188013	0.513492	0.366146	0.714256	0.99981
CAMK_CDPK	CotAD_16744	107.311	0.00234025	0.566417	0.00413167	0.996703	0.99981
RLK-Pelle_DLSV	CotAD_21506	36.4141	0.225595	0.738231	0.305588	0.759918	0.99981
RLK-Pelle_LRR-III	CotAD_64944	21.4936	1.60195	1.15041	1.3925	0.163771	0.99981
CMGC_MAPK	CotAD_11508	366.093	-0.0110716	0.487779	-0.022698	0.981891	0.99981
TKL-Pl-4	CotAD_38791	152.346	-0.513251	0.515461	-0.995711	0.31939	0.99981
RLK-Pelle_LRR-XI-1	CotAD_11545	10.0535	0.588511	1.19534	0.49234	0.622479	0.99981
CAMK_CDPK	CotAD_33393	10.6872	-0.714845	1.16246	-0.614941	0.538594	0.99981
CMGC_MAPK	CotAD_56364	91.7936	-0.154248	0.546756	-0.282115	0.777856	0.99981
RLK-Pelle_LRR-XI-1	CotAD_46478	32.4068	-0.313239	0.805218	-0.389011	0.697268	0.99981
TLK	CotAD_64472	199.212	0.137732	0.47988	0.287014	0.774102	0.99981
CMGC_GSK	CotAD_34741	37.4579	-0.3944	0.704258	-0.560022	0.575465	0.99981
CAMK_OST1L	CotAD_71558	517.937	-0.204518	0.4038	-0.506483	0.612517	0.99981
CMGC_CDK-CRK7-CDK9	CotAD_01049	263.094	-0.20107	0.416732	-0.482493	0.629456	0.99981
RLK-Pelle_LRR-XIV	CotAD_56131	1436.57	-0.327148	0.35472	-0.922269	0.356388	0.99981
RLK-Pelle_LRR-IX	CotAD_24219	277.347	-0.121725	0.427076	-0.285021	0.775628	0.99981
TKL-Pl-3	CotAD_33867	135.481	-0.388506	0.470856	-0.825104	0.409312	0.99981
CMGC_CDK-CDK8	CotAD_11297	182.876	-0.318689	0.439114	-0.725754	0.46799	0.99981
RLK-Pelle_LRR-II	CotAD_50934	419.83	-0.391837	0.415713	-0.942567	0.345902	0.99981
RLK-Pelle_LRK10L-2	CotAD_52307	14.591	-0.743439	1.02592	-0.724654	0.468664	0.99981
CK1_CK1	CotAD_00393	205.259	0.0532467	0.43606	0.122109	0.902813	0.99981
RLK-Pelle_LRR-III	CotAD_45027	202.362	0.481332	0.49083	0.98065	0.326766	0.99981
RLK-Pelle_CrRLK1L-1	CotAD_01581	122.001	0.556432	0.530721	1.04844	0.294434	0.99981
RLK-Pelle_RLCK-VIIa-1	CotAD_29148	642.137	0.223985	0.399457	0.560724	0.574986	0.99981
RLK-Pelle_LRR-III	CotAD_33020	72.3813	0.536664	0.73583	0.729332	0.465799	0.99981
RLK-Pelle_LRR-III	CotAD_00504	129.826	0.292987	0.516217	0.567564	0.570331	0.99981
TKL-Pl-1	CotAD_58679	446.715	-0.210083	0.451125	-0.465686	0.64144	0.99981
CMGC_GSK	CotAD_14964	239.978	0.175927	0.423454	0.415458	0.677807	0.99981
RLK-Pelle_CrRLK1L-1	CotAD_30872	84.8576	0.456681	0.590808	0.772978	0.439535	0.99981
AGC_NDR	CotAD_44981	96.7237	-0.309652	0.595895	-0.519642	0.603313	0.99981
RLK-Pelle_LRR-IV	CotAD_28062	210.382	-0.0780428	0.447674	-0.174329	0.861607	0.99981
SCY1_SCYL1	CotAD_57167	630.751	0.159429	0.374415	0.425807	0.670248	0.99981
RLK-Pelle_SD-2b	CotAD_28566	50.0002	-0.611932	0.636432	-0.961505	0.336298	0.99981
CMGC_CDK-CDK8	CotAD_21007	91.3231	-0.211428	0.531999	-0.397422	0.691056	0.99981
RLK-Pelle_LRR-VIII-1	CotAD_14628	62.5307	-0.443268	0.617649	-0.71767	0.472961	0.99981
NEK	CotAD_17224	577.134	0.447278	0.460746	0.97077	0.331663	0.99981
RLK-Pelle_RLCK-VIIa-1	CotAD_16128	48.977	-0.844402	0.925486	-0.912388	0.361565	0.99981
CK1_CK1	CotAD_20772	105.709	0.305954	0.500274	0.611572	0.540821	0.99981
RLK-Pelle_DLSV	CotAD_54208	95.6192	-0.504549	0.59134	-0.85323	0.393532	0.99981
RLK-Pelle_RLCK-V	CotAD_51145	115.203	-0.601678	0.728216	-0.826236	0.408671	0.99981
AGC_RSK-2	CotAD_45682	44.2583	-0.34777	0.652814	-0.532725	0.594224	0.99981
RLK-Pelle_L-LEC	CotAD_71327	11.279	1.57153	1.24529	1.26198	0.206955	0.99981
TKL-Pl-4	CotAD_09283	162.578	0.164835	0.520539	0.316663	0.7515	0.99981
SCY1_SCYL2	CotAD_34782	648.065	0.233753	0.378888	0.616944	0.537272	0.99981
CMGC_RCK	CotAD_25043	433.124	-0.0118133	0.409811	-0.0288261	0.977003	0.99981
RLK-Pelle_DLSV	CotAD_52283	23.8793	-0.239579	0.820765	-0.291898	0.770365	0.99981
TKL-Pl-4	CotAD_59536	31.3516	-0.265617	0.832756	-0.318961	0.749756	0.99981
CAMK_CDPK	CotAD_03925	343.685	-0.275612	0.479856	-0.574364	0.565722	0.99981
RLK-Pelle_RLCK-XII-1	CotAD_67438	33.4153	0.17101	0.874076	0.195646	0.844887	0.99981
AGC_RSK-2	CotAD_21254	42.1977	0.539588	0.72249	0.746845	0.455157	0.99981
CAMK_CDPK	CotAD_26791	227.662	-0.240261	0.440833	-0.545016	0.585742	0.99981
RLK-Pelle_L-LEC	CotAD_62270	13.0505	-0.382335	1.10789	-0.345101	0.730018	0.99981
CK1_CK1-Pl	CotAD_47584	150.008	-0.56345	0.502986	-1.12021	0.262624	0.99981
RLK-Pelle_RLCK-VIIa-2	CotAD_56524	134.068	0.348361	0.476864	0.730524	0.46507	0.99981
RLK-Pelle_LRR-IV	CotAD_63133	23.5249	0.175535	1.05612	0.166206	0.867995	0.99981
RLK-Pelle_CrRLK1L-1	CotAD_18588	187.503	0.216113	0.578007	0.373893	0.708484	0.99981
STE_STE11	CotAD_00850	41.6432	1.0128	0.763056	1.3273	0.18441	0.99981
TKL-Pl-5	CotAD_00601	16.3232	0.327464	1.17757	0.278084	0.780948	0.99981
CAMK_CDPK	CotAD_60146	647.137	0.574032	0.39312	1.46019	0.144237	0.99981
CAMK_OST1L	CotAD_08891	131.763	-0.0779428	0.621015	-0.125509	0.900121	0.99981
WNK_NRBP	CotAD_17285	47.4734	-0.28597	0.655802	-0.436061	0.662792	0.99981
RLK-Pelle_LRR-XII-1	CotAD_41031	20.008	-1.26695	0.938955	-1.34932	0.177234	0.99981
TKL-Pl-6	CotAD_46604	1293.62	-0.280817	0.381525	-0.736039	0.461707	0.99981
TKL-Pl-5	CotAD_63499	10.2033	-0.073839	1.3035	-0.0566468	0.954827	0.99981
TKL-Pl-6	CotAD_61424	226.026	0.761129	0.521125	1.46055	0.14414	0.99981
RLK-Pelle_LRR-XV	CotAD_10180	49.516	-0.976882	0.789829	-1.23683	0.216151	0.99981
RLK-Pelle_DLSV	CotAD_73474	317.978	0.257049	0.426183	0.603143	0.546414	0.99981
CMGC_MAPK	CotAD_53237	15.9407	-0.0993163	0.989112	-0.10041	0.920019	0.99981
RLK-Pelle_L-LEC	CotAD_03487	40.8251	-0.636912	0.668223	-0.953142	0.340518	0.99981
TKL-Pl-4	CotAD_46812	129.02	-0.266629	0.49516	-0.538471	0.590252	0.99981
RLK-Pelle_LRR-I-1	CotAD_56005	71.7997	0.13649	0.585139	0.233261	0.815559	0.99981
RLK-Pelle_LRR-XV	CotAD_52152	185.285	0.150119	0.528258	0.284177	0.776275	0.99981
RLK-Pelle_LRK10L-2	CotAD_08185	80.2741	0.55725	0.693822	0.80316	0.421882	0.99981
CAMK_CDPK	CotAD_74085	279.786	0.0614364	0.417832	0.147036	0.883103	0.99981
RLK-Pelle_RLCK-XII-1	CotAD_39009	106.296	-0.408026	0.515719	-0.791178	0.42884	0.99981
RLK-Pelle_LRR-Xb-1	CotAD_69129	70.6815	-0.10038	0.571581	-0.175619	0.860593	0.99981
TKL_CTR1-DRK-2	CotAD_18721	146.554	0.0910508	0.486334	0.187218	0.851489	0.99981
CAMK_OST1L	CotAD_58619	11.2809	0.12888	1.39398	0.0924546	0.926337	0.99981
RLK-Pelle_DLSV	CotAD_35523	136.291	-0.711421	0.556247	-1.27897	0.200909	0.99981
RLK-Pelle_DLSV	CotAD_51337	131.002	0.474632	0.514902	0.921791	0.356638	0.99981
RLK-Pelle_LRR-VII-3	CotAD_66533	36.3869	0.903228	0.782793	1.15385	0.24856	0.99981
AGC_NDR	CotAD_46946	626.518	0.0103325	0.370167	0.0279132	0.977731	0.99981
CMGC_MAPK	CotAD_21188	88.8243	-0.218662	0.578378	-0.378061	0.705386	0.99981
CMGC_MAPK	CotAD_11253	82.1358	-0.0521653	0.528321	-0.098738	0.921346	0.99981
AGC_RSK-2	CotAD_12492	32.3357	-0.316061	0.747516	-0.422816	0.67243	0.99981
CMGC_CDK-CCRK	CotAD_29259	135.457	-0.405602	0.478799	-0.847123	0.396927	0.99981
RLK-Pelle_LRR-VIII-1	CotAD_61336	59.1592	0.484236	0.623904	0.776138	0.437667	0.99981
CAMK_CAMKL-CHK1	CotAD_17719	260.061	0.178649	0.493259	0.362181	0.717217	0.99981
RLK-Pelle_L-LEC	CotAD_33413	96.7968	-0.170299	0.530561	-0.320979	0.748226	0.99981
RLK-Pelle_RLCK-VIIa-2	CotAD_16641	69.8875	-0.512332	0.567192	-0.903278	0.366378	0.99981
TKL_CTR1-DRK-2	CotAD_71979	309.478	0.53474	0.46492	1.15018	0.250071	0.99981
RLK-Pelle_RLCK-XII-2	CotAD_31923	37.5301	0.0932825	0.713385	0.13076	0.895965	0.99981
RLK-Pelle_LRR-XI-1	CotAD_64056	1529	-0.447222	0.409759	-1.09143	0.275085	0.99981
RLK-Pelle_RLCK-II	CotAD_27929	197.939	-0.512715	0.470143	-1.09055	0.27547	0.99981
CMGC_GSK	CotAD_20244	296.289	-0.413286	0.405892	-1.01822	0.308574	0.99981
TKL-Pl-6	CotAD_49726	1190.52	-0.00288418	0.400553	-0.00720049	0.994255	0.99981
CMGC_SRPK	CotAD_18405	231.181	-0.396773	0.445542	-0.890539	0.373177	0.99981
RLK-Pelle_LRR-XI-1	CotAD_62456	508.402	0.531567	0.499757	1.06365	0.287486	0.99981
RLK-Pelle_LRR-VII-1	CotAD_37427	127.276	0.590439	0.495201	1.19232	0.233135	0.99981
RLK-Pelle_L-LEC	CotAD_73073	159.906	-0.345469	0.529863	-0.651996	0.514404	0.99981
RLK-Pelle_LRR-XI-1	CotAD_15853	44.7255	0.656498	0.770987	0.851503	0.39449	0.99981
RLK-Pelle_SD-2b	CotAD_46416	13.198	-0.483876	1.1255	-0.429921	0.667253	0.99981
STE_STE7	CotAD_10106	228.125	-0.525767	0.502718	-1.04585	0.29563	0.99981
CMGC_SRPK	CotAD_38756	96.1029	-0.158849	0.528422	-0.300611	0.763711	0.99981
RLK-Pelle_DLSV	CotAD_30591	21.328	-0.591754	1.11649	-0.530014	0.596102	0.99981
RLK-Pelle_LRR-V	CotAD_53454	24.1756	-0.365088	0.831572	-0.439034	0.660637	0.99981
CAMK_OST1L	CotAD_70325	43.8395	0.436093	0.776522	0.561597	0.57439	0.99981
RLK-Pelle_DLSV	CotAD_57425	676.181	-0.223589	0.382129	-0.585113	0.558472	0.99981
RLK-Pelle_DLSV	CotAD_72038	190.848	-0.503353	0.520271	-0.967482	0.333303	0.99981
Group-Pl-3	CotAD_18960	306.46	0.116724	0.423274	0.275765	0.782728	0.99981
RLK-Pelle_LRR-XIV	CotAD_69974	35.6047	-0.480233	0.895151	-0.536483	0.591625	0.99981
RLK-Pelle_LRR-Xb-1	CotAD_52735	37.135	0.663771	0.753756	0.880618	0.378525	0.99981
RLK-Pelle_RLCK-VIIa-2	CotAD_70195	677.979	-0.54837	0.431418	-1.27109	0.203698	0.99981
RLK-Pelle_CrRLK1L-1	CotAD_75497	1148.98	-0.00782506	0.371347	-0.0210721	0.983188	0.99981
RLK-Pelle_CrRLK1L-1	CotAD_57667	117.122	0.853722	0.590857	1.44489	0.14849	0.99981
RLK-Pelle_LRR-XI-1	CotAD_22778	101.227	0.586356	0.658412	0.890561	0.373165	0.99981
RLK-Pelle_RLCK-IXa	CotAD_17334	18.4119	0.457264	0.962574	0.475043	0.634756	0.99981
RLK-Pelle_LRR-XIIIb	CotAD_53851	25.3313	1.13197	0.802537	1.41049	0.158394	0.99981
RLK-Pelle_DLSV	CotAD_20224	1331.67	0.629709	0.460058	1.36876	0.171074	0.99981
RLK-Pelle_RLCK-VIIa-2	CotAD_08120	30.2674	0.192751	0.746622	0.258164	0.79628	0.99981
RLK-Pelle_LRR-XI-1	CotAD_18696	309.895	-0.238788	0.533681	-0.447437	0.65456	0.99981
CMGC_CLK	CotAD_01895	521.271	-0.226119	0.381254	-0.593093	0.553119	0.99981
RLK-Pelle_LRR-IX	CotAD_46866	82.9656	0.494458	0.638872	0.773954	0.438958	0.99981
RLK-Pelle_CrRLK1L-1	CotAD_40260	114.344	-0.799058	0.702626	-1.13725	0.255436	0.99981
AGC_NDR	CotAD_31351	81.9003	0.553372	0.534142	1.036	0.300201	0.99981
RLK-Pelle_LRR-XIIIa	CotAD_01050	498.103	0.230757	0.382691	0.602984	0.546519	0.99981
RLK-Pelle_PERK-1	CotAD_00470	147.131	0.660082	0.461502	1.43029	0.152634	0.99981
AGC_RSK-2	CotAD_38946	140.272	-0.064608	0.470033	-0.137454	0.890672	0.99981
RLK-Pelle_DLSV	CotAD_62987	62.9211	-0.534209	0.683607	-0.781456	0.434534	0.99981
RLK-Pelle_WAK_LRK10L-1	CotAD_03142	116.097	-0.473211	0.576177	-0.821294	0.411479	0.99981
RLK-Pelle_RLCK-VIIa-2	CotAD_49753	55.734	0.821127	0.615289	1.33454	0.182027	0.99981
RLK-Pelle_RLCK-XII-1	CotAD_39518	260.489	0.253005	0.449296	0.563114	0.573357	0.99981
CMGC_GSK	CotAD_23495	308.654	-0.12147	0.423679	-0.286703	0.77434	0.99981
AGC-Pl	CotAD_55054	352.238	0.601591	0.457992	1.31354	0.189001	0.99981
CMGC_CK2	CotAD_19400	913.905	-0.0853636	0.394981	-0.216121	0.828894	0.99981
RLK-Pelle_CrRLK1L-1	CotAD_54379	17.5495	0.474364	0.949432	0.499629	0.617336	0.99981
RLK-Pelle_RLCK-XI	CotAD_44530	61.392	0.585084	0.589881	0.991867	0.321263	0.99981
RLK-Pelle_LRR-V	CotAD_52484	647.965	0.601303	0.628987	0.955986	0.339079	0.99981
RLK-Pelle_LRR-XI-1	CotAD_55700	60.0458	-0.963041	0.757412	-1.27149	0.203555	0.99981
RLK-Pelle_WAK	CotAD_75319	19.42	-0.213429	1.15531	-0.184738	0.853435	0.99981
RLK-Pelle_LRR-VI-2	CotAD_17389	612.615	-0.389939	0.478314	-0.815236	0.414937	0.99981
RLK-Pelle_Extensin	CotAD_43665	573.347	0.261678	0.383919	0.681598	0.495493	0.99981
RLK-Pelle_L-LEC	CotAD_14284	24.0125	0.602093	0.837421	0.718985	0.47215	0.99981
RLK-Pelle_DLSV	CotAD_01545	106.936	0.215581	0.687949	0.313367	0.754002	0.99981
RLK-Pelle_LRR-III	CotAD_08621	74.9048	0.161023	0.601418	0.267738	0.788901	0.99981
RLK-Pelle_LRR-VI-2	CotAD_01620	10.1074	-0.263664	1.29268	-0.203967	0.83838	0.99981
WNK_NRBP	CotAD_27915	102.749	0.390967	0.62901	0.621559	0.534232	0.99981
STE_STE7	CotAD_25213	12.7861	1.22199	1.1382	1.07362	0.282994	0.99981
RLK-Pelle_RLCK-VI	CotAD_27121	109.068	0.48515	0.494677	0.980742	0.32672	0.99981
RLK-Pelle_DLSV	CotAD_60762	89.7461	-0.327888	1.00396	-0.326596	0.743974	0.99981
RLK-Pelle_DLSV	CotAD_26190	146.697	0.569267	0.463946	1.22701	0.219818	0.99981
RLK-Pelle_SD-2b	CotAD_00134	141.774	0.1637	0.460541	0.355453	0.72225	0.99981
RLK-Pelle_CrRLK1L-1	CotAD_05178	13.4895	-0.194595	1.07366	-0.181244	0.856176	0.99981
RLK-Pelle_LRK10L-2	CotAD_46126	157.678	0.232107	0.484965	0.478607	0.632218	0.99981
CK1_CK1-Pl	CotAD_48667	1434.63	0.0744928	0.381091	0.195473	0.845023	0.99981
CMGC_MAPK	CotAD_63558	221.256	-0.195648	0.420448	-0.465333	0.641693	0.99981
RLK-Pelle_LRR-III	CotAD_26081	20.7414	0.585899	1.12974	0.518613	0.604031	0.99981
CK1_CK1	CotAD_47085	517.73	-0.0930042	0.374937	-0.248053	0.804093	0.99981
RLK-Pelle_LRR-III	CotAD_37063	64.9986	0.334668	0.620342	0.539489	0.589549	0.99981
CMGC_MAPK	CotAD_01246	393.792	-0.0229308	0.393173	-0.0583226	0.953492	0.99981
RLK-Pelle_LRR-III	CotAD_60417	218.636	0.519876	0.52293	0.994159	0.320145	0.99981
RLK-Pelle_LRR-XI-1	CotAD_59386	107.597	-0.257305	0.565534	-0.454977	0.649126	0.99981
CAMK_CDPK	CotAD_20538	138.138	-0.168632	0.59877	-0.28163	0.778227	0.99981
RLK-Pelle_LRR-VIII-1	CotAD_37459	88.4513	0.917395	0.633215	1.44879	0.147397	0.99981
RLK-Pelle_LRR-VII-2	CotAD_74115	36.3016	-0.307078	0.761432	-0.403291	0.686735	0.99981
RLK-Pelle_LRR-VI-2	CotAD_53893	90.0949	-0.375552	0.545251	-0.68877	0.490968	0.99981
CAMK_CDPK	CotAD_33841	95.0683	0.116729	0.509174	0.229251	0.818674	0.99981
CK1_CK1	CotAD_25187	302.071	-0.057794	0.409346	-0.141186	0.887723	0.99981
CMGC_DYRK-PRP4	CotAD_22320	407.106	0.0697642	0.394251	0.176954	0.859545	0.99981
CMGC_CDK-CRK7-CDK9	CotAD_57324	15.9046	0.0328871	0.987058	0.0333183	0.973421	0.99981
RLK-Pelle_LRR-VI-1	CotAD_74948	105.386	0.144689	0.56062	0.258087	0.79634	0.99981
STE_STE-Pl	CotAD_64436	292.2	0.676368	0.577974	1.17024	0.241904	0.99981
RLK-Pelle_L-LEC	CotAD_25961	199.098	-0.626197	0.614654	-1.01878	0.308308	0.99981
RLK-Pelle_L-LEC	CotAD_20874	22.298	0.61518	0.960427	0.640528	0.52183	0.99981
RLK-Pelle_RLCK-VIIa-2	CotAD_65337	148.803	-0.543269	0.696283	-0.780242	0.435249	0.99981
CAMK_CAMKL-CHK1	CotAD_67775	448.956	0.0289822	0.511047	0.0567114	0.954775	0.99981
CMGC_CK2	CotAD_76324	314.239	-0.0965082	0.412604	-0.2339	0.815062	0.99981
RLK-Pelle_WAK	CotAD_36423	33.4299	-1.15239	1.02488	-1.12442	0.260836	0.99981
CMGC_MAPK	CotAD_27603	252.957	0.142503	0.445382	0.319957	0.749001	0.99981
RLK-Pelle_LRK10L-2	CotAD_70308	55.7742	-0.957048	0.710151	-1.34767	0.177765	0.99981
RLK-Pelle_RLCK-IXb	CotAD_22785	48.2851	-0.469843	0.7647	-0.614415	0.538941	0.99981
RLK-Pelle_LRR-XI-1	CotAD_17481	40.8213	0.605815	0.740069	0.818593	0.413019	0.99981
RLK-Pelle_LRR-XII-1	CotAD_36664	29.868	-0.225072	0.793992	-0.283469	0.776817	0.99981
RLK-Pelle_LRR-Xa	CotAD_52364	143.449	0.275148	0.475008	0.579249	0.562421	0.99981
AGC_RSK-2	CotAD_01159	127.984	0.0103737	0.471407	0.0220058	0.982443	0.99981
RLK-Pelle_LysM	CotAD_10220	72.5932	-0.629818	0.582898	-1.08049	0.279922	0.99981
RLK-Pelle_LRR-VI-2	CotAD_05661	14.6789	0.679008	1.08217	0.62745	0.530365	0.99981
RLK-Pelle_RLCK-VIIa-2	CotAD_33681	321.6	0.463358	0.396143	1.16967	0.242132	0.99981
RLK-Pelle_PERK-1	CotAD_75598	19.8606	0.288046	0.948787	0.303594	0.761437	0.99981
RLK-Pelle_LRR-XI-1	CotAD_39964	11.3676	-1.89066	1.3967	-1.35366	0.175844	0.99981
TKL-Pl-4	CotAD_12913	75.2408	-0.0541674	0.621413	-0.0871682	0.930538	0.99981
CAMK_CDPK	CotAD_61014	152.684	0.297843	0.452997	0.657493	0.510864	0.99981
RLK-Pelle_CrRLK1L-1	CotAD_39418	24.7542	-1.57611	1.1052	-1.42609	0.153842	0.99981
AGC_MAST	CotAD_13517	160.985	-0.532366	0.474898	-1.12101	0.262282	0.99981
RLK-Pelle_LRR-XI-1	CotAD_49489	37.6553	-0.652411	0.76743	-0.850124	0.395256	0.99981
RLK-Pelle_LysM	CotAD_10617	79.0577	-0.748349	0.584307	-1.28074	0.200283	0.99981
STE_STE11	CotAD_44771	135.627	-0.035566	0.482716	-0.0736789	0.941266	0.99981
RLK-Pelle_LRR-II	CotAD_57458	188.721	-0.375558	0.440628	-0.852325	0.394034	0.99981
CMGC_DYRK-YAK	CotAD_60890	642.996	0.141789	0.414606	0.341986	0.732362	0.99981
RLK-Pelle_RLCK-II	CotAD_33711	20.4308	-0.403257	1.01133	-0.398741	0.690084	0.99981
ULK_ULK4	CotAD_43118	9.91155	1.65037	1.83793	0.897947	0.369214	0.99981
RLK-Pelle_LysM	CotAD_33191	69.0497	-0.472848	0.634596	-0.745117	0.456201	0.99981
RLK-Pelle_RLCK-XI	CotAD_01498	29.428	0.79438	0.853343	0.930903	0.351904	0.99981
RLK-Pelle_DLSV	CotAD_25706	130.669	0.219652	0.601286	0.365304	0.714885	0.99981
RLK-Pelle_WAK_LRK10L-1	CotAD_19442	103.594	-0.236533	0.511143	-0.462752	0.643542	0.99981
RLK-Pelle_RLCK-VIIa-2	CotAD_76157	9.23232	0.158146	1.25279	0.126236	0.899545	0.99981
SCY1_SCYL1	CotAD_16773	396.601	0.0338973	0.385809	0.0878602	0.929988	0.99981
TKL_CTR1-DRK-2	CotAD_45670	23.6749	-0.919195	1.2075	-0.761239	0.446514	0.99981
RLK-Pelle_LRR-I-1	CotAD_52119	701.966	-0.46389	0.401332	-1.15588	0.247732	0.99981
RLK-Pelle_L-LEC	CotAD_45262	612.343	0.266653	0.396785	0.672034	0.501562	0.99981
TKL-Pl-4	CotAD_37970	14.8064	-0.227335	1.05787	-0.214899	0.829846	0.99981
RLK-Pelle_URK-1	CotAD_04331	74.7134	-0.0787057	0.635284	-0.123891	0.901402	0.99981
Group-Pl-3	CotAD_39073	389.08	-0.560475	0.416431	-1.3459	0.178335	0.99981
CMGC_RCK	CotAD_01008	713.039	-0.117673	0.421815	-0.278968	0.78027	0.99981
RLK-Pelle_LRR-VII-1	CotAD_24413	46.0893	0.757379	0.701636	1.07945	0.280388	0.99981
RLK-Pelle_LRR-III	CotAD_09336	219.922	0.275185	0.46392	0.593174	0.553065	0.99981
RLK-Pelle_CR4L	CotAD_15005	10.4673	-0.559628	1.28129	-0.436769	0.662279	0.99981
RLK-Pelle_DLSV	CotAD_03568	13.679	-1.56543	1.23873	-1.26373	0.206327	0.99981
CAMK_CAMKL-CHK1	CotAD_73323	348.577	-0.443029	0.392781	-1.12793	0.25935	0.99981
CMGC_CDK-CRK7-CDK9	CotAD_50640	30.5968	0.516037	0.744786	0.692866	0.488394	0.99981
AGC_PDK1	CotAD_57445	18.883	0.15344	0.925425	0.165804	0.868311	0.99981
RLK-Pelle_LRR-XI-1	CotAD_34813	161.768	0.319221	0.543099	0.587777	0.556682	0.99981
TKL_CTR1-DRK-2	CotAD_45253	221.847	-0.486744	0.420551	-1.1574	0.24711	0.99981
RLK-Pelle_SD-2b	CotAD_00004	90.0818	-0.683071	0.539971	-1.26501	0.205866	0.99981
CMGC_CLK	CotAD_65705	593.021	-0.188818	0.373884	-0.505016	0.613547	0.99981
RLK-Pelle_DLSV	CotAD_21249	38.0349	-0.0155445	0.741135	-0.020974	0.983266	0.99981
CAMK_CAMKL-CHK1	CotAD_27908	11.1009	-1.85045	1.34896	-1.37177	0.170136	0.99981
RLK-Pelle_CrRLK1L-1	CotAD_66187	18.9916	-1.23771	0.929218	-1.332	0.182862	0.99981
STE_STE-Pl	CotAD_16371	62.525	0.293733	0.820958	0.357793	0.720498	0.99981
RLK-Pelle_RLCK-IXb	CotAD_04635	175.809	-0.367982	0.516004	-0.713138	0.475761	0.99981
TKL_CTR1-DRK-2	CotAD_61127	224.566	-0.0297438	0.491071	-0.0605692	0.951702	0.99981
RLK-Pelle_LRR-XI-1	CotAD_36058	384.651	-0.0913755	0.575813	-0.15869	0.873913	0.99981
RLK-Pelle_SD-2b	CotAD_45185	23.9085	0.294612	0.814714	0.361614	0.71764	0.99981
RLK-Pelle_RLCK-XI	CotAD_05528	87.7326	-0.183779	0.56138	-0.32737	0.743388	0.99981
CAMK_CAMKL-CHK1	CotAD_10463	1393.55	0.042185	0.40234	0.104849	0.916495	0.99981
RLK-Pelle_RLCK-VIIa-1	CotAD_49588	89.3119	-0.283316	0.541869	-0.522849	0.601079	0.99981
TKL-Pl-1	CotAD_53461	846.783	0.190563	0.443716	0.429471	0.667581	0.99981
RLK-Pelle_RLCK-XV	CotAD_01449	114.358	-0.573679	0.527835	-1.08685	0.277101	0.99981
RLK-Pelle_LRR-XIIIa	CotAD_41669	405.558	0.280473	0.51117	0.548688	0.58322	0.99981
CMGC_RCK	CotAD_69205	551.537	0.111088	0.488805	0.227265	0.820218	0.99981
RLK-Pelle_CrRLK1L-1	CotAD_47524	130.17	-0.568688	0.576551	-0.986362	0.323955	0.99981
RLK-Pelle_LRR-XI-1	CotAD_34286	212.63	0.0871738	0.465131	0.187418	0.851333	0.99981
RLK-Pelle_DLSV	CotAD_25705	452.905	-0.197328	0.390418	-0.505428	0.613258	0.99981
CK1_CK1	CotAD_44988	412.752	0.0515093	0.384973	0.1338	0.893561	0.99981
RLK-Pelle_CrRLK1L-1	CotAD_72901	199.106	-0.621751	0.451328	-1.3776	0.168325	0.99981
TKL-Pl-4	CotAD_22225	531.451	-0.166974	0.404219	-0.413078	0.679549	0.99981
RLK-Pelle_RLCK-XII-1	CotAD_03307	18.9943	1.57873	1.09314	1.44422	0.148678	0.99981
RLK-Pelle_SD-2b	CotAD_67435	247.194	-0.629216	0.450011	-1.39822	0.162046	0.99981
RLK-Pelle_L-LEC	CotAD_60363	44.7622	0.248922	0.645195	0.385809	0.699638	0.99981
CAMK_CAMKL-CHK1	CotAD_16416	193.373	0.0175473	0.449137	0.0390689	0.968835	0.99981
RLK-Pelle_LRR-V	CotAD_45404	115.543	0.699905	0.605527	1.15586	0.247738	0.99981
RLK-Pelle_LRR-XI-1	CotAD_14259	12.9221	-0.551171	1.09883	-0.501599	0.61595	0.99981
RLK-Pelle_SD-2b	CotAD_28563	221.353	0.330904	0.459491	0.720154	0.47143	0.99981
TKL-Pl-5	CotAD_71555	98.8819	-0.0797218	0.504678	-0.157966	0.874484	0.99981
RLK-Pelle_DLSV	CotAD_52903	35.1758	-0.633474	0.773196	-0.819293	0.412619	0.99981
SCY1_SCYL2	CotAD_31182	17.0363	-1.40552	1.04124	-1.34986	0.177062	0.99981
TKL_CTR1-DRK-2	CotAD_42043	262.209	-0.209539	0.442251	-0.4738	0.635642	0.99981
RLK-Pelle_LRR-XI-1	CotAD_07408	27.0709	0.463143	0.896703	0.516495	0.605509	0.99981
CK1_CK1-Pl	CotAD_73473	228.919	-0.277398	0.459642	-0.603509	0.54617	0.99981
RLK-Pelle_DLSV	CotAD_57435	118.461	0.376998	0.512335	0.735842	0.461827	0.99981
RLK-Pelle_LRR-XII-1	CotAD_37222	369.119	-0.370538	0.449552	-0.824237	0.409805	0.99981
WNK_NRBP	CotAD_07640	621.473	0.246556	0.559267	0.440855	0.659318	0.99981
RLK-Pelle_CrRLK1L-1	CotAD_54361	75.2666	-0.0744952	0.541332	-0.137615	0.890545	0.99981
RLK-Pelle_LRR-Xb-1	CotAD_59591	93.4152	0.724235	0.536981	1.34872	0.177428	0.99981
RLK-Pelle_RLCK-VIII	CotAD_26527	121.865	-0.394515	0.482568	-0.817533	0.413624	0.99981
PEK_GCN2	CotAD_55349	164.707	-0.141255	0.521074	-0.271084	0.786327	0.99981
TKL-Pl-4	CotAD_15137	11.0434	-0.646106	1.32746	-0.486723	0.626454	0.99981
RLK-Pelle_L-LEC	CotAD_18990	24.3109	0.0312805	1.03861	0.0301176	0.975973	0.99981
RLK-Pelle_LRR-I-2	CotAD_00782	13.5553	-0.566122	1.65316	-0.342449	0.732013	0.99981
CK1_CK1	CotAD_61768	246.191	0.311034	0.416253	0.747223	0.454929	0.99981
RLK-Pelle_LRR-VII-2	CotAD_45281	48.7624	-0.0646245	0.678129	-0.0952983	0.924078	0.99981
RLK-Pelle_LRK10L-2	CotAD_61357	32.4876	-0.111586	0.737729	-0.151256	0.879774	0.99981
NEK	CotAD_68138	52.1397	0.0471738	0.654389	0.0720883	0.942532	0.99981
NEK	CotAD_36322	170.705	-0.244404	0.515264	-0.474329	0.635266	0.99981
TKL_CTR1-DRK-1	CotAD_51697	534.444	-0.00557715	0.392375	-0.0142138	0.988659	0.99981
RLK-Pelle_WAK_LRK10L-1	CotAD_73343	52.4406	0.669573	0.612972	1.09234	0.274685	0.99981
STE_STE11	CotAD_66807	9.18308	0.146452	1.33131	0.110006	0.912404	0.99981
RLK-Pelle_LRR-VIII-1	CotAD_69673	102.294	-0.527942	0.498042	-1.06004	0.289129	0.99981
CAMK_CDPK	CotAD_33172	105.829	-0.0969795	0.510825	-0.189849	0.849428	0.99981
RLK-Pelle_LRR-I-2	CotAD_07112	135.293	0.621744	0.46688	1.3317	0.182959	0.99981
STE_STE11	CotAD_54535	135.85	-0.515287	0.501754	-1.02697	0.304434	0.99981
RLK-Pelle_RLCK-VIIa-2	CotAD_73699	72.6533	0.880295	0.707815	1.24368	0.213617	0.99981
CAMK_CAMKL-CHK1	CotAD_10226	22.3784	-0.458972	0.957233	-0.479478	0.631599	0.99981
RLK-Pelle_RLCK-XVI	CotAD_30041	1280.96	0.614215	0.523316	1.1737	0.240516	0.99981
RLK-Pelle_CrRLK1L-1	CotAD_05184	11.7908	-0.296735	1.27137	-0.233397	0.815453	0.99981
PEK_GCN2	CotAD_62635	300.838	-0.414041	0.422108	-0.98089	0.326647	0.99981
RLK-Pelle_LRR-VI-2	CotAD_19795	197.537	-0.0587543	0.606732	-0.0968373	0.922856	0.99981
RLK-Pelle_RLCK-VIIa-1	CotAD_03436	156.101	-0.518149	0.46115	-1.1236	0.261182	0.99981
AGC_PKA-PKG	CotAD_23771	221.529	-0.174279	0.460485	-0.378468	0.705083	0.99981
CMGC_CLK	CotAD_41074	191.483	-0.419204	0.47859	-0.875916	0.381076	0.99981
RLK-Pelle_LRR-VII-1	CotAD_26531	1342.2	0.488693	0.380211	1.28532	0.198681	0.99981
RLK-Pelle_PERK-1	CotAD_51210	147.787	0.260583	0.465388	0.559926	0.57553	0.99981
AGC_RSK-2	CotAD_29566	2911.23	-0.284239	0.461977	-0.615268	0.538378	0.99981
CAMK_CDPK	CotAD_73088	229.748	-0.0534403	0.442741	-0.120703	0.903926	0.99981
RLK-Pelle_RLCK-XII-1	CotAD_27777	106.232	0.14852	0.519488	0.285896	0.774958	0.99981
RLK-Pelle_RLCK-VIIa-2	CotAD_67582	47.3384	0.00953742	0.652454	0.0146178	0.988337	0.99981
CMGC_CDK-Pl	CotAD_71724	156.725	0.391609	0.462825	0.846126	0.397482	0.99981
RLK-Pelle_LRR-VIII-1	CotAD_25154	141.968	0.333766	0.52706	0.63326	0.526564	0.99981
RLK-Pelle_RLCK-VIIa-2	CotAD_16227	243.829	-0.0772589	0.47209	-0.163653	0.870004	0.99981
RLK-Pelle_LRR-Xa	CotAD_28712	10.2956	0.40522	1.20829	0.335365	0.73735	0.99981
RLK-Pelle_LRR-III	CotAD_69284	157.173	0.637645	0.493648	1.2917	0.196461	0.99981
NAK	CotAD_31030	120.77	-0.0108391	0.476643	-0.0227404	0.981857	0.99981
CMGC_DYRK-PRP4	CotAD_26468	326.377	0.252972	0.587131	0.430862	0.666569	0.99981
CMGC_Pl-Tthe	CotAD_00441	428.548	-0.140748	0.514414	-0.273608	0.784386	0.99981
CMGC_CDK-CRK7-CDK9	CotAD_01757	76.1977	0.585125	0.55346	1.05721	0.290414	0.99981
RLK-Pelle_WAK	CotAD_63666	96.4788	-0.00403622	0.635245	-0.0063538	0.99493	0.99981
RLK-Pelle_LRR-XI-1	CotAD_47867	1066.69	0.249431	0.373266	0.668239	0.503981	0.99981
TKL-Pl-3	CotAD_62253	266.897	-0.25906	0.415425	-0.623602	0.532889	0.99981
NAK	CotAD_25842	27.2916	0.0285034	0.774347	0.0368096	0.970637	0.99981
RLK-Pelle_RLCK-VIII	CotAD_21480	355.334	-0.302684	0.411993	-0.734681	0.462534	0.99981
TKL-Pl-1	CotAD_27293	374.577	-0.0243674	0.454585	-0.0536037	0.957251	0.99981
RLK-Pelle_LRK10L-2	CotAD_46553	146.18	-0.420204	0.60517	-0.694357	0.487459	0.99981
CAMK_CDPK	CotAD_48097	145.825	-0.462809	0.703173	-0.658172	0.510427	0.99981
RLK-Pelle_RLCK-IXb	CotAD_67405	807.812	-0.54262	0.383503	-1.41491	0.157096	0.99981
RLK-Pelle_RLCK-XVI	CotAD_55889	77.3132	-0.501254	0.618332	-0.810656	0.417563	0.99981
RLK-Pelle_SD-2b	CotAD_31314	30.5228	0.313566	0.803714	0.390147	0.696428	0.99981
STE_STE11	CotAD_44892	9.06463	-1.45477	1.45641	-0.998876	0.317855	0.99981
RLK-Pelle_LRR-Xa	CotAD_55480	233.242	0.235911	0.49433	0.477233	0.633196	0.99981
TKL_CTR1-DRK-2	CotAD_64289	23.8666	0.0276704	0.868923	0.0318445	0.974596	0.99981
RLK-Pelle_RLCK-VIIa-2	CotAD_33383	110.536	-0.57775	0.54843	-1.05346	0.292129	0.99981
RLK-Pelle_DLSV	CotAD_57434	38.8948	-0.538588	0.706484	-0.76235	0.445851	0.99981
RLK-Pelle_LRR-XI-1	CotAD_19964	41.9141	-0.679345	0.893434	-0.760375	0.44703	0.99981
RLK-Pelle_SD-2b	CotAD_35166	103.414	0.611174	0.533139	1.14637	0.251642	0.99981
RLK-Pelle_CrRLK1L-1	CotAD_27635	55.0395	-0.684358	0.719518	-0.951135	0.341536	0.99981
RLK-Pelle_C-LEC	CotAD_76348	29.9036	-0.547184	0.754817	-0.724923	0.468499	0.99981
CMGC_CK2	CotAD_37013	294.253	-0.252444	0.404857	-0.62354	0.53293	0.99981
RLK-Pelle_DLSV	CotAD_62120	161.307	-0.131088	0.464718	-0.282081	0.777881	0.99981
RLK-Pelle_RLCK-VIIa-2	CotAD_68578	540.899	-0.203015	0.395776	-0.512955	0.607983	0.99981
RLK-Pelle_LRR-XI-1	CotAD_10397	373.194	-0.292243	0.487081	-0.599988	0.548514	0.99981
RLK-Pelle_RLCK-XII-1	CotAD_19798	88.333	-0.23882	0.6396	-0.373389	0.708859	0.99981
CAMK_CAMKL-CHK1	CotAD_54331	359.921	0.863479	0.63397	1.36202	0.173192	0.99981
RLK-Pelle_DLSV	CotAD_62167	12.4523	-0.272035	1.24108	-0.219192	0.826501	0.99981
RLK-Pelle_WAK	CotAD_63665	58.7467	-0.726369	1.01508	-0.71558	0.474251	0.99981
RLK-Pelle_LRR-XII-1	CotAD_63312	15.8819	-0.710021	1.18248	-0.600449	0.548207	0.99981
CAMK_CDPK	CotAD_13610	512.396	0.355538	0.394476	0.901291	0.367434	0.99981
NEK	CotAD_42407	136.531	0.370598	0.568168	0.652268	0.514228	0.99981
TKL_CTR1-DRK-2	CotAD_37330	84.0137	0.599334	0.534447	1.12141	0.262113	0.99981
RLK-Pelle_RLCK-XV	CotAD_71273	93.3319	-0.427102	0.56869	-0.751028	0.452636	0.99981
CK1_CK1-Pl	CotAD_41856	390.023	-0.408027	0.39771	-1.02594	0.304919	0.99981
TKL-Pl-1	CotAD_75315	628.425	0.513779	0.543492	0.945329	0.344491	0.99981
AGC_RSK-2	CotAD_63164	127.168	0.683163	0.699232	0.977019	0.32856	0.99981
RLK-Pelle_CrRLK1L-1	CotAD_71969	44.4196	-0.0205411	0.692892	-0.0296454	0.97635	0.99981
RLK-Pelle_L-LEC	CotAD_08033	46.9317	0.474831	0.854338	0.555788	0.578356	0.99981
RLK-Pelle_LRR-XI-1	CotAD_68701	101.371	-0.797774	0.570721	-1.39784	0.162162	0.99981
RLK-Pelle_LRR-IX	CotAD_09317	554.266	0.379467	0.38737	0.979598	0.327284	0.99981
RLK-Pelle_RLCK-IXb	CotAD_67406	882.457	0.182402	0.439445	0.415074	0.678088	0.99981
CMGC_MAPK	CotAD_61841	277.113	0.460335	0.500911	0.918995	0.358098	0.99981
CK1_CK1	CotAD_06760	163.99	-0.0306124	0.444023	-0.0689432	0.945035	0.99981
STE_STE20-Pl	CotAD_13166	606.611	-0.133903	0.401826	-0.333236	0.738956	0.99981
IRE1	CotAD_56438	217.67	-0.13689	0.431881	-0.316963	0.751272	0.99981
RLK-Pelle_RLCK-VIIb	CotAD_13803	32.5965	-0.789945	0.750607	-1.05241	0.292612	0.99981
CAMK_CDPK	CotAD_21360	202.8	-0.271946	0.481458	-0.564839	0.572183	0.99981
RLK-Pelle_DLSV	CotAD_19212	45.927	-1.02249	0.788717	-1.29639	0.19484	0.99981
RLK-Pelle_L-LEC	CotAD_14280	44.7406	-0.55064	0.748281	-0.735874	0.461808	0.99981
RLK-Pelle_LRR-III	CotAD_60026	71.4627	0.747316	0.678908	1.10076	0.271001	0.99981
CAMK_CAMKL-CHK1	CotAD_24410	28.0375	0.0280401	0.969662	0.0289174	0.97693	0.99981
TLK	CotAD_47144	89.0499	-0.108277	0.530682	-0.204035	0.838326	0.99981
RLK-Pelle_LRR-XI-1	CotAD_07540	169.507	-0.654263	0.751511	-0.870596	0.383975	0.99981
RLK-Pelle_LRR-XV	CotAD_25801	60.3343	-0.404957	0.739545	-0.547575	0.583983	0.99981
RLK-Pelle_RLCK-VIII	CotAD_33080	45.2452	-0.325052	0.761809	-0.426685	0.669609	0.99981
RLK-Pelle_LRR-XI-1	CotAD_44505	63.4147	-0.144839	0.616239	-0.235037	0.81418	0.99981
TKL-Pl-5	CotAD_61273	157.384	-0.116514	0.58606	-0.198809	0.842412	0.99981
RLK-Pelle_LRR-VI-2	CotAD_20384	664.205	0.125524	0.416654	0.301268	0.76321	0.99981
RLK-Pelle_LRR-XIV	CotAD_09151	42.6322	-0.233467	0.668096	-0.349452	0.72675	0.99981
AGC_NDR	CotAD_51759	207.548	0.0355899	0.506608	0.0702513	0.943994	0.99981
RLK-Pelle_RLCK-VIIa-2	CotAD_18455	42.9258	-0.412524	0.733207	-0.562629	0.573687	0.99981
STE_STE11	CotAD_33183	35.1614	0.619167	0.72402	0.85518	0.392452	0.99981
RLK-Pelle_RLCK-VIIa-1	CotAD_52393	52.0687	0.033108	0.750471	0.0441163	0.964812	0.99981
CMGC_RCK	CotAD_42854	517.007	-0.139838	0.427558	-0.327063	0.74362	0.99981
RLK-Pelle_RLCK-IV	CotAD_26234	246.172	-0.435363	0.417225	-1.04347	0.296729	0.99981
CK1_CK1	CotAD_70399	623.526	0.0684939	0.37244	0.183906	0.854087	0.99981
CMGC_MAPK	CotAD_21577	568.702	0.457218	0.49695	0.920049	0.357547	0.99981
RLK-Pelle_RLCK-VI	CotAD_73205	15.8613	0.938946	1.07436	0.873962	0.382139	0.99981
RLK-Pelle_LRR-XI-1	CotAD_58185	94.3696	-0.264078	0.562108	-0.4698	0.638498	0.99981
RLK-Pelle_LRR-VII-2	CotAD_47770	148.682	-0.169122	0.566935	-0.298309	0.765468	0.99981
RLK-Pelle_DLSV	CotAD_07131	228.326	0.0939784	0.429526	0.218796	0.826809	0.99981
TKL_CTR1-DRK-2	CotAD_39355	244.997	0.363169	0.45182	0.803791	0.421517	0.99981
CAMK_CDPK	CotAD_54633	613.713	0.0251026	0.382719	0.0655901	0.947704	0.99981
RLK-Pelle_DLSV	CotAD_20318	82.6204	0.523604	0.783324	0.668438	0.503854	0.99981
RLK-Pelle_L-LEC	CotAD_75204	13.192	0.160492	1.18671	0.135241	0.892421	0.99981
TKL-Pl-4	CotAD_61960	360.051	0.221283	0.531882	0.416039	0.677382	0.99981
RLK-Pelle_LRR-XII-1	CotAD_05231	15.8163	-0.236246	1.10741	-0.213331	0.831069	0.99981
RLK-Pelle_RLCK-VIIa-1	CotAD_17331	115.67	0.214556	0.578497	0.370885	0.710723	0.99981
RLK-Pelle_RLCK-VIIa-1	CotAD_40270	39.1222	-0.802029	0.744912	-1.07668	0.281625	0.99981
RLK-Pelle_RLCK-VIIa-1	CotAD_35331	128.635	-0.263651	0.476291	-0.553549	0.579887	0.99981
RLK-Pelle_DLSV	CotAD_55401	90.7872	0.00559156	0.582205	0.00960411	0.992337	0.99981
Group-Pl-4	CotAD_15261	396.886	-0.730437	0.559559	-1.30538	0.191763	0.99981
CAMK_CDPK	CotAD_25340	178.531	-0.314569	0.486825	-0.646165	0.518172	0.99981
RLK-Pelle_DLSV	CotAD_72041	26.5921	0.703347	1.27631	0.551078	0.58158	0.99981
RLK-Pelle_PERK-2	CotAD_08385	38.9233	0.0957615	0.689771	0.138831	0.889584	0.99981
RLK-Pelle_RLCK-V	CotAD_03654	17.7398	0.452997	1.01949	0.444336	0.6568	0.99981
RLK-Pelle_CrRLK1L-1	CotAD_38798	57.2409	0.254803	0.650738	0.39156	0.695383	0.99981
RLK-Pelle_LRR-XI-1	CotAD_40450	73.9252	0.972573	0.694217	1.40096	0.161225	0.99981
CK1_CK1-Pl	CotAD_06834	216.046	-0.097631	0.46143	-0.211584	0.832432	0.99981
RLK-Pelle_RLCK-VIIa-2	CotAD_13025	92.99	-0.435729	0.534643	-0.814991	0.415077	0.99981
CAMK_AMPK	CotAD_24954	204.743	-0.115192	0.46879	-0.245722	0.805897	0.99981
RLK-Pelle_RLCK-VIIa-2	CotAD_40021	51.6851	-0.856991	0.791925	-1.08216	0.279181	0.99981
CAMK_OST1L	CotAD_48708	305.307	0.162843	0.426185	0.382094	0.702392	0.99981
RLK-Pelle_LRR-III	CotAD_33555	37.8757	-0.536123	0.731622	-0.732787	0.463688	0.99981
CMGC_MAPK	CotAD_14537	131.72	-0.180783	0.514742	-0.351211	0.72543	0.99981
CMGC_DYRK-PRP4	CotAD_17836	60.6295	0.263584	0.584987	0.45058	0.652292	0.99981
RLK-Pelle_L-LEC	CotAD_65329	24.2514	-0.895965	0.881246	-1.0167	0.309295	0.99981
STE_STE20-Pl	CotAD_44719	751.995	-0.380967	0.366488	-1.03951	0.298569	0.99981
AGC_RSK-2	CotAD_33403	470.093	-0.546738	0.554313	-0.986334	0.323969	0.99981
CAMK_CAMKL-CHK1	CotAD_60975	11.8618	-0.36801	1.37296	-0.268042	0.788667	0.99981
TKL-Pl-5	CotAD_11277	618.565	-0.0198518	0.54646	-0.036328	0.971021	0.99981
CAMK_CDPK	CotAD_30589	100.264	-0.00759822	0.514241	-0.0147756	0.988211	0.99981
RLK-Pelle_DLSV	CotAD_24307	61.1625	-0.2811	0.586026	-0.479671	0.631461	0.99981
RLK-Pelle_LRR-XIV	CotAD_60304	34.2453	-0.400969	0.745871	-0.537585	0.590864	0.99981
CAMK_CAMKL-CHK1	CotAD_07521	389.136	-0.0718021	0.394021	-0.182229	0.855403	0.99981
RLK-Pelle_RLCK-VI	CotAD_53175	67.6746	0.977072	0.802128	1.2181	0.223186	0.99981
RLK-Pelle_CR4L	CotAD_56736	61.0748	-0.1167	0.691057	-0.168872	0.865898	0.99981
RLK-Pelle_CrRLK1L-1	CotAD_65242	49.4402	-0.965189	0.832481	-1.15941	0.246288	0.99981
RLK-Pelle_RLCK-IXb	CotAD_08484	9.70335	-0.490014	1.24741	-0.392824	0.69445	0.99981
CK1_CK1-Pl	CotAD_46837	191.334	-0.645528	0.470622	-1.37165	0.170173	0.99981
RLK-Pelle_LRR-XI-1	CotAD_00656	1900.22	-0.231005	0.361194	-0.639558	0.52246	0.99981
RLK-Pelle_DLSV	CotAD_67654	155.306	-0.0422411	0.449566	-0.0939598	0.925141	0.99981
RLK-Pelle_LRR-XII-1	CotAD_08161	104.93	-0.603348	0.738994	-0.816446	0.414245	0.99981
RLK-Pelle_LRR-Xb-1	CotAD_72117	40.9126	0.871837	0.676876	1.28803	0.197735	0.99981
RLK-Pelle_LRR-I-2	CotAD_06049	89.9343	-0.175605	0.593407	-0.295927	0.767286	0.99981
NEK	CotAD_64477	31.1756	-0.271588	0.826413	-0.328634	0.742432	0.99981
RLK-Pelle_LRR-XI-1	CotAD_31161	660.056	-0.339626	0.407945	-0.832528	0.405111	0.99981
RLK-Pelle_LRR-Xb-1	CotAD_71049	123.57	0.600112	0.56353	1.06492	0.286913	0.99981
RLK-Pelle_RLCK-XII-1	CotAD_09467	83.2156	-0.170094	0.783188	-0.217181	0.828067	0.99981
RLK-Pelle_PERK-1	CotAD_51974	21.0853	-1.18536	1.02208	-1.15976	0.246148	0.99981
RLK-Pelle_LRR-XI-1	CotAD_49044	66.5052	0.860587	0.599207	1.43621	0.150942	0.99981
AGC_RSK-2	CotAD_14233	12.403	1.41823	1.22873	1.15422	0.248409	0.99981
RLK-Pelle_Extensin	CotAD_70374	89.906	0.754516	0.66731	1.13068	0.258188	0.99981
RLK-Pelle_DLSV	CotAD_34071	736.778	0.225629	0.438235	0.514858	0.606652	0.99981
RLK-Pelle_WAK_LRK10L-1	CotAD_05268	27.3523	-0.0987508	0.868522	-0.1137	0.909476	0.99981
RLK-Pelle_CR4L	CotAD_38918	23.888	-0.498129	0.844784	-0.589653	0.555423	0.99981
AGC_PDK1	CotAD_19462	189.151	-0.292351	0.433943	-0.673707	0.500498	0.99981
RLK-Pelle_WAK_LRK10L-1	CotAD_20634	38.3688	-0.612487	0.867994	-0.705636	0.480415	0.99981
CK1_CK1-Pl	CotAD_09637	139.846	-0.269301	0.495807	-0.543156	0.587023	0.99981
RLK-Pelle_RLCK-Os	CotAD_02540	11.9711	0.34676	1.1728	0.295668	0.767484	0.99981
RLK-Pelle_DLSV	CotAD_67167	11.0938	-0.706734	1.25963	-0.561065	0.574753	0.99981
CMGC_CDK-CDK8	CotAD_34429	71.7184	-0.48303	0.5531	-0.873315	0.382492	0.99981
TTK	CotAD_42096	184.273	-0.328233	0.499477	-0.657154	0.511082	0.99981
RLK-Pelle_RLCK-V	CotAD_32718	59.2407	-0.314804	0.604983	-0.520351	0.602819	0.99981
WNK_NRBP	CotAD_28556	19.5954	-0.808719	0.973577	-0.830668	0.406161	0.99981
RLK-Pelle_LRR-VI-1	CotAD_04411	73.1907	-0.124116	0.556684	-0.222955	0.82357	0.99981
AGC_RSK-2	CotAD_10104	42.9679	-0.0721751	0.750642	-0.0961511	0.923401	0.99981
AGC_MAST	CotAD_50546	173.275	-0.477794	0.507703	-0.941089	0.346659	0.99981
RLK-Pelle_SD-2b	CotAD_55457	77.6602	0.404125	0.537466	0.751907	0.452107	0.99981
RLK-Pelle_RLCK-VI	CotAD_63846	224.172	0.460192	0.487644	0.943706	0.34532	0.99981
RLK-Pelle_DLSV	CotAD_49446	26.0259	-1.53421	1.04956	-1.46177	0.143805	0.99981
RLK-Pelle_LRR-II	CotAD_64544	27.9724	0.774857	0.952051	0.813882	0.415713	0.99981
AGC_RSK-2	CotAD_71439	472.007	0.263158	0.434949	0.605032	0.545158	0.99981
RLK-Pelle_LRR-Xb-1	CotAD_70056	28.5472	-0.955806	0.811057	-1.17847	0.238609	0.99981
NAK	CotAD_31687	63.3531	0.391138	0.580248	0.674087	0.500256	0.99981
RLK-Pelle_CrRLK1L-1	CotAD_27959	77.3102	0.665438	0.668086	0.996036	0.319232	0.99981
CMGC_CDK-CRK7-CDK9	CotAD_52411	100.031	0.244688	0.514936	0.475181	0.634658	0.99981
RLK-Pelle_RLCK-X	CotAD_10456	424.557	0.720738	0.682302	1.05633	0.290816	0.99981
WNK_NRBP	CotAD_63226	204.08	0.0224484	0.472572	0.0475026	0.962113	0.99981
RLK-Pelle_Extensin	CotAD_48325	269.644	0.630905	0.597918	1.05517	0.291348	0.99981
RLK-Pelle_CR4L	CotAD_01129	36.1111	-0.487753	0.747443	-0.652563	0.514038	0.99981
CMGC_GSK	CotAD_14255	385.908	0.0307991	0.423359	0.0727492	0.942006	0.99981
RLK-Pelle_CrRLK1L-1	CotAD_60209	172.289	-0.686323	0.499967	-1.37274	0.169834	0.99981
CAMK_CAMKL-CHK1	CotAD_60421	236.756	-0.116981	0.437241	-0.267544	0.789051	0.99981
STE_STE11	CotAD_65897	300.756	0.0279426	0.42923	0.0650995	0.948095	0.99981
RLK-Pelle_CrRLK1L-1	CotAD_59421	53.6003	0.428842	0.696651	0.615576	0.538174	0.99981
TLK	CotAD_72781	36.8214	-0.06155	0.706132	-0.0871651	0.93054	0.99981
RLK-Pelle_RLCK-VIIa-2	CotAD_60409	137.925	0.162457	0.543643	0.29883	0.765069	0.99981
CAMK_CAMKL-CHK1	CotAD_01486	109.878	0.403036	0.487804	0.826226	0.408676	0.99981
RLK-Pelle_WAK_LRK10L-1	CotAD_09360	284.953	-0.584533	0.428198	-1.3651	0.172222	0.99981
CK1_CK1-Pl	CotAD_05294	11.5871	1.34645	1.16016	1.16058	0.245814	0.99981
STE_STE20-Pl	CotAD_65874	143.874	0.578757	0.457899	1.26394	0.206251	0.99981
CMGC_SRPK	CotAD_34839	252.884	-0.268547	0.416213	-0.645214	0.518788	0.99981
RLK-Pelle_RLCK-X	CotAD_66805	58.0966	0.204455	0.63906	0.319931	0.749021	0.99981
RLK-Pelle_SD-2b	CotAD_29307	43.3138	-0.636702	0.716929	-0.888097	0.374489	0.99981
RLK-Pelle_LRR-II	CotAD_28409	21.4722	-0.141152	0.918167	-0.153732	0.877821	0.99981
RLK-Pelle_LRR-XI-1	CotAD_03099	73.9998	0.522111	0.740996	0.704607	0.481055	0.99981
RLK-Pelle_RLCK-Os	CotAD_48382	64.629	0.463669	0.756421	0.612978	0.539891	0.99981
TKL-Pl-4	CotAD_00871	19.1202	0.446386	0.946977	0.471381	0.637369	0.99981
RLK-Pelle_LRR-XI-1	CotAD_32395	64.7795	-0.457698	0.950164	-0.481704	0.630016	0.99981
RLK-Pelle_CrRLK1L-1	CotAD_39423	534.927	-0.617983	0.430796	-1.43451	0.151426	0.99981
RLK-Pelle_L-LEC	CotAD_31857	55.7435	0.099717	0.653812	0.152516	0.87878	0.99981
RLK-Pelle_LRR-XI-1	CotAD_08453	1056.61	0.302925	0.390299	0.776135	0.43767	0.99981
RLK-Pelle_WAK_LRK10L-1	CotAD_69677	108.513	-0.720907	0.685536	-1.0516	0.292984	0.99981
RLK-Pelle_RLCK-VIIa-2	CotAD_36679	319.975	-0.582247	0.406019	-1.43404	0.151561	0.99981
IRE1	CotAD_29129	209.44	0.0189822	0.434759	0.0436614	0.965174	0.99981
CMGC_RCK	CotAD_42844	678.473	0.0134536	0.440796	0.0305212	0.975651	0.99981
CAMK_CDPK	CotAD_21209	149.095	-0.187363	0.454955	-0.411827	0.680466	0.99981
RLK-Pelle_LRR-III	CotAD_72615	46.1056	0.51918	0.732358	0.708915	0.478377	0.99981
CMGC_GSKL	CotAD_48401	158.178	-0.163578	0.499829	-0.327268	0.743465	0.99981
RLK-Pelle_LRK10L-2	CotAD_35953	419.947	-0.484307	0.427699	-1.13235	0.257485	0.99981
RLK-Pelle_LRR-Xa	CotAD_68038	42.248	-1.15662	0.812456	-1.42361	0.15456	0.99981
RLK-Pelle_RLCK-VIIa-2	CotAD_14641	443.187	0.406488	0.392711	1.03508	0.300631	0.99981
RLK-Pelle_SD-2b	CotAD_20094	25.747	-0.821958	0.865864	-0.949293	0.342472	0.99981
RLK-Pelle_CrRLK1L-1	CotAD_58176	17.3448	-0.970928	0.998411	-0.972474	0.330815	0.99981
AGC_RSK-2	CotAD_28209	678.154	-0.672254	0.531911	-1.26385	0.206285	0.99981
RLK-Pelle_CrRLK1L-1	CotAD_66675	153.271	0.429245	0.673822	0.637031	0.524105	0.99981
CAMK_CDPK	CotAD_45432	168.154	-0.296142	0.442917	-0.668617	0.50374	0.99981
CMGC_MAPK	CotAD_30480	448.42	0.0605309	0.491212	0.123228	0.901927	0.99981
RLK-Pelle_SD-2b	CotAD_32906	59.87	0.0670525	0.601959	0.11139	0.911307	0.99981
RLK-Pelle_RLCK-VIIa-2	CotAD_51490	156.363	-0.548645	0.525888	-1.04327	0.296822	0.99981
RLK-Pelle_LRR-Xa	CotAD_20733	58.8063	0.191587	0.713681	0.268449	0.788354	0.99981
AGC_PDK1	CotAD_05560	114.298	-0.633029	0.493847	-1.28183	0.199901	0.99981
RLK-Pelle_LRR-XI-1	CotAD_76325	58.132	0.805117	0.764076	1.05371	0.292015	0.99981
RLK-Pelle_SD-2b	CotAD_43635	16.4964	0.0720585	0.972459	0.0740993	0.940931	0.99981
CAMK_OST1L	CotAD_54619	239.387	0.311622	0.431859	0.721583	0.470551	0.99981
WNK_NRBP	CotAD_53938	278.956	0.285058	0.411741	0.692322	0.488735	0.99981
RLK-Pelle_DLSV	CotAD_56715	42.259	0.134485	0.660248	0.203689	0.838597	0.99981
RLK-Pelle_LRR-III	CotAD_44246	53.3399	-0.00323589	0.662384	-0.00488522	0.996102	0.99981
TKL-Pl-4	CotAD_01788	28.7165	0.453488	0.887674	0.510873	0.60944	0.99981
CMGC_CDK-CRK7-CDK9	CotAD_11106	52.3246	-0.54883	0.62764	-0.874434	0.381882	0.99981
CMGC_CDK-CDK7	CotAD_67858	109.879	0.234571	0.50708	0.462592	0.643657	0.99981
CMGC_CDK-CDK7	CotAD_03147	114.866	0.260684	0.536205	0.486165	0.62685	0.99981
CAMK_CDPK	CotAD_53506	41.0793	-0.463581	0.686279	-0.675499	0.499358	0.99981
RLK-Pelle_RLCK-XII-1	CotAD_11335	178.172	-0.423812	0.496415	-0.853744	0.393247	0.99981
RLK-Pelle_RLCK-VI	CotAD_35333	63.5099	-0.353927	0.685242	-0.5165	0.605505	0.99981
TKL-Pl-7	CotAD_73544	46.8724	0.111266	0.659403	0.168738	0.866003	0.99981
RLK-Pelle_LysM	CotAD_70173	670.531	-0.131227	0.372293	-0.352482	0.724477	0.99981
RLK-Pelle_LRR-V	CotAD_09747	218.586	0.114992	0.825172	0.139355	0.88917	0.99981
RLK-Pelle_LysM	CotAD_36278	26.8438	1.07703	0.842965	1.27767	0.201365	0.99981
RLK-Pelle_LRR-VI-1	CotAD_63477	231.611	0.166887	0.481506	0.346592	0.728897	0.99981
CAMK_CDPK	CotAD_11343	16.3901	0.0243437	1.10483	0.022034	0.982421	0.99981
RLK-Pelle_LRR-XI-1	CotAD_54399	58.6769	0.305363	0.621597	0.491256	0.623245	0.99981
TKL-Pl-6	CotAD_67143	139.375	0.187525	0.484972	0.386671	0.699	0.99981
RLK-Pelle_DLSV	CotAD_53161	9.3872	-0.927627	1.25024	-0.74196	0.458111	0.99981
RLK-Pelle_LRR-Xa	CotAD_65164	148.399	-0.14179	0.543863	-0.260708	0.794318	0.99981
STE_STE20-Fray	CotAD_46993	13.282	-0.707366	1.08688	-0.650823	0.515161	0.99981
CMGC_MAPK	CotAD_19088	250.661	-0.613451	0.619609	-0.990062	0.322144	0.99981
Group-Pl-4	CotAD_33700	172.144	0.749435	0.63171	1.18636	0.235481	0.99981
CMGC_DYRK-PRP4	CotAD_02809	226.342	0.236395	0.478952	0.493567	0.621612	0.99981
RLK-Pelle_RLCK-IXb	CotAD_47967	153.347	-0.591163	0.511961	-1.1547	0.248212	0.99981
RLK-Pelle_RLCK-VIIa-2	CotAD_51526	110.906	0.664258	0.615718	1.07883	0.280662	0.99981
TKL_CTR1-DRK-2	CotAD_75767	106.581	-0.486467	0.545645	-0.891545	0.372637	0.99981
RLK-Pelle_LRR-Xb-1	CotAD_15239	58.6729	-0.583206	0.673513	-0.865915	0.386537	0.99981
RLK-Pelle_RLCK-V	CotAD_35279	96.8397	-0.624754	0.516277	-1.21011	0.226235	0.99981
RLK-Pelle_LRR-XI-1	CotAD_15033	15.4916	-0.0154576	1.06588	-0.0145022	0.988429	0.99981
RLK-Pelle_LRR-I-2	CotAD_70869	120.795	-0.361691	0.487974	-0.741211	0.458566	0.99981
RLK-Pelle_CrRLK1L-1	CotAD_54362	17.1372	-0.027592	0.961605	-0.0286936	0.977109	0.99981
RLK-Pelle_CrRLK1L-1	CotAD_32105	21.547	-0.497139	0.893996	-0.556087	0.578152	0.99981
RLK-Pelle_LRR-XI-1	CotAD_52223	49.23	-0.0121368	0.665824	-0.0182282	0.985457	0.99981
AGC_RSK-2	CotAD_40462	43.4257	0.763534	0.817298	0.934217	0.350192	0.99981
RLK-Pelle_DLSV	CotAD_66457	522.947	0.227033	0.620674	0.365785	0.714526	0.99981
CAMK_CAMKL-CHK1	CotAD_45285	51.7423	0.518011	0.615576	0.841506	0.400064	0.99981
AGC_RSK-2	CotAD_59977	26.7431	-0.547639	0.902194	-0.607008	0.543846	0.99981
RLK-Pelle_L-LEC	CotAD_18993	173.438	0.264901	0.474539	0.558228	0.576689	0.99981
WNK_NRBP	CotAD_70077	35.2483	-0.0663769	0.805605	-0.0823939	0.934334	0.99981
RLK-Pelle_LRR-Xa	CotAD_25005	375.089	-0.572889	0.419344	-1.36615	0.171891	0.99981
CMGC_MAPK	CotAD_44066	260.757	0.630011	0.55594	1.13324	0.257116	0.99981
RLK-Pelle_RLCK-XII-1	CotAD_38302	103.311	-0.104622	0.600868	-0.174118	0.861773	0.99981
RLK-Pelle_DLSV	CotAD_24716	175.516	0.143739	0.775315	0.185394	0.85292	0.99981
RLK-Pelle_CrRLK1L-1	CotAD_05183	39.6855	-0.795429	0.775115	-1.02621	0.304794	0.99981
RLK-Pelle_RKF3	CotAD_08387	101.72	0.326342	0.507952	0.642467	0.52057	0.99981
RLK-Pelle_L-LEC	CotAD_71266	213.013	-0.405135	0.447099	-0.906141	0.364861	0.99981
TKL-Pl-6	CotAD_50792	193.187	-0.334669	0.517255	-0.64701	0.517625	0.99981
RLK-Pelle_LRR-XIV	CotAD_38001	50.4165	1.01299	0.731228	1.38533	0.165951	0.99981
RLK-Pelle_LRR-II	CotAD_72225	406.725	-0.291243	0.409667	-0.710926	0.47713	0.99981
RLK-Pelle_LRR-XI-1	CotAD_68241	41.1706	0.415362	0.723218	0.574325	0.565748	0.99981
RLK-Pelle_SD-2b	CotAD_12719	42.7175	0.283189	0.774253	0.365757	0.714546	0.99981
CMGC_CDK-CCRK	CotAD_26057	144.868	-0.380117	0.482978	-0.787029	0.431265	0.99981
CMGC_MAPK	CotAD_01714	13.6888	-0.347447	1.09252	-0.318025	0.750466	0.99981
TKL_CTR1-DRK-2	CotAD_07997	957.331	0.534762	0.424844	1.25872	0.20813	0.99981
CMGC_CDK-CRK7-CDK9	CotAD_64392	12.7213	-0.791997	1.13043	-0.700617	0.483542	0.99981
CMGC_DYRK-PRP4	CotAD_53740	275.666	0.331755	0.430573	0.770498	0.441005	0.99981
RLK-Pelle_LRR-I-2	CotAD_47309	79.2277	-0.0408387	0.559242	-0.0730252	0.941786	0.99981
RLK-Pelle_WAK_LRK10L-1	CotAD_42995	77.6166	-0.0965324	0.546391	-0.176673	0.859765	0.99981
RLK-Pelle_WAK_LRK10L-1	CotAD_02166	137.118	0.579726	0.478383	1.21184	0.225572	0.99981
RLK-Pelle_PERK-2	CotAD_31745	15.4336	0.379758	0.985356	0.385402	0.69994	0.99981
AGC_RSK-2	CotAD_54143	27.3274	0.601148	0.810823	0.741404	0.458448	0.99981
RLK-Pelle_LRK10L-2	CotAD_10926	22.9566	-0.927129	0.937746	-0.988678	0.322821	0.99981
CMGC_CDK-CRK7-CDK9	CotAD_41125	103.078	-0.475203	0.523547	-0.907662	0.364057	0.99981
RLK-Pelle_RLCK-V	CotAD_38254	105.51	0.369119	0.680549	0.542384	0.587554	0.99981
RLK-Pelle_RLCK-VIIa-2	CotAD_38764	280.863	-0.292126	0.408924	-0.714379	0.474993	0.99981
CAMK_CAMKL-CHK1	CotAD_10613	40.6249	-0.438432	0.679524	-0.645204	0.518795	0.99981
RLK-Pelle_CrRLK1L-1	CotAD_65912	162.521	0.0866991	0.482235	0.179786	0.857321	0.99981
AGC_RSK-2	CotAD_65162	12.5627	0.187397	1.09684	0.170851	0.864341	0.99981
RLK-Pelle_LRR-XII-1	CotAD_44689	26.4276	-0.216173	0.904962	-0.238876	0.811202	0.99981
RLK-Pelle_LRR-V	CotAD_62836	10.7541	0.772308	1.22933	0.628236	0.529849	0.99981
RLK-Pelle_LRR-VI-2	CotAD_11338	271.093	0.550283	0.483391	1.13838	0.254962	0.99981
RLK-Pelle_LRR-XI-1	CotAD_00150	108.305	-0.0202278	0.551209	-0.0366972	0.970726	0.99981
CK1_CK1	CotAD_55365	111.569	0.443793	0.516611	0.859046	0.390315	0.99981
CMGC_RCK	CotAD_69180	107.056	-0.120861	0.499622	-0.241904	0.808854	0.99981
RLK-Pelle_LRR-V	CotAD_28859	1349.51	0.33875	0.422174	0.802396	0.422324	0.99981
CK1_CK1	CotAD_09694	187.827	-0.0250913	0.434888	-0.0576959	0.953991	0.99981
RLK-Pelle_DLSV	CotAD_41946	93.1184	-0.591826	0.530604	-1.11538	0.264687	0.99981
RLK-Pelle_LRR-XI-1	CotAD_73608	60.5009	0.140969	0.601305	0.234438	0.814645	0.99981
RLK-Pelle_Extensin	CotAD_23724	647.207	-0.455844	0.552966	-0.824362	0.409734	0.99981
RLK-Pelle_DLSV	CotAD_40885	24.0509	-1.6788	1.19477	-1.40512	0.159984	0.99981
CMGC_DYRK-PRP4	CotAD_54943	356.376	0.0649787	0.449878	0.144436	0.885156	0.99981
RLK-Pelle_LRR-II	CotAD_19668	175.279	-0.350025	0.451582	-0.775109	0.438276	0.99981
RLK-Pelle_WAK_LRK10L-1	CotAD_62516	65.7714	0.245622	0.590447	0.415994	0.677415	0.99981
CMGC_MAPK	CotAD_02790	90.4127	-0.58631	0.614477	-0.954161	0.340002	0.99981
RLK-Pelle_LRR-II	CotAD_34684	28.0566	-0.129054	0.815226	-0.158305	0.874217	0.99981
CK1_CK1-Pl	CotAD_65468	162.405	-0.210029	0.471511	-0.445438	0.656003	0.99981
STE_STE20-Fray	CotAD_10637	51.6197	-0.203187	0.65898	-0.308336	0.757827	0.99981
RLK-Pelle_DLSV	CotAD_73623	65.2273	-0.179631	0.570587	-0.314818	0.7529	0.99981
RLK-Pelle_LRR-XI-1	CotAD_54436	16.0945	-0.502219	0.988982	-0.507814	0.611584	0.99981
RLK-Pelle_LRR-IV	CotAD_42787	31.9194	0.868591	1.07981	0.804391	0.421171	0.99981
CMGC_CDK-CRK7-CDK9	CotAD_71947	95.6538	0.666828	0.530731	1.25643	0.208959	0.99981
RLK-Pelle_RLCK-VIII	CotAD_36592	431.716	0.245008	0.448137	0.546724	0.584568	0.99981
CMGC_CDK-Pl	CotAD_26108	202.797	0.152129	0.425378	0.357633	0.720618	0.99981
RLK-Pelle_RLCK-IXa	CotAD_09594	21.3797	1.57584	1.10807	1.42215	0.154982	0.99981
CAMK_CAMKL-LKB	CotAD_54315	170.67	-0.146376	0.450955	-0.32459	0.745491	0.99981
RLK-Pelle_DLSV	CotAD_40884	32.9417	0.435127	0.733384	0.593314	0.552971	0.99981
CAMK_CAMKL-CHK1	CotAD_45286	94.0601	0.4773	0.52927	0.901807	0.367159	0.99981
RLK-Pelle_DLSV	CotAD_63757	34.4467	-0.752577	0.807432	-0.932063	0.351304	0.99981
RLK-Pelle_L-LEC	CotAD_14286	56.7437	-0.129863	0.599295	-0.216692	0.828448	0.99981
RLK-Pelle_CrRLK1L-1	CotAD_39415	334.844	-0.105444	0.443047	-0.237997	0.811883	0.99981
RLK-Pelle_RLCK-VIIa-2	CotAD_26427	197.556	-0.0277223	0.458666	-0.060441	0.951804	0.99981
RLK-Pelle_SD-2b	CotAD_28570	13.5121	0.489607	1.04708	0.467593	0.640076	0.99981
CMGC_CDK-PITSLRE	CotAD_46254	926.221	0.547152	0.454061	1.20502	0.228195	0.99981
CMGC_GSK	CotAD_32548	143.028	-0.418892	0.528823	-0.792122	0.428289	0.99981
RLK-Pelle_LRR-XI-1	CotAD_69015	26.026	0.630797	0.824124	0.765415	0.444024	0.99981
RLK-Pelle_SD-2b	CotAD_28561	133.665	-0.422376	0.483026	-0.874438	0.38188	0.99981
CAMK_CAMKL-CHK1	CotAD_00567	74.1382	-0.244512	0.5913	-0.413516	0.679228	0.99981
CAMK_CDPK	CotAD_47701	576.725	-0.0752356	0.381265	-0.197332	0.843568	0.99981
RLK-Pelle_LysM	CotAD_01649	14.4465	-0.0820265	1.05504	-0.0777475	0.938029	0.99981
RLK-Pelle_SD-2b	CotAD_05916	95.4179	0.636314	0.556612	1.14319	0.25296	0.99981
RLK-Pelle_LRR-Xa	CotAD_35776	339.578	-0.501392	0.414967	-1.20827	0.226943	0.99981
RLK-Pelle_RLCK-V	CotAD_27616	101.294	0.617563	0.507258	1.21745	0.223432	0.99981
RLK-Pelle_Extensin	CotAD_53982	216.169	0.582758	0.429237	1.35766	0.174572	0.99981
RLK-Pelle_DLSV	CotAD_66459	554.921	0.823407	0.675783	1.21845	0.223054	0.99981
AGC_NDR	CotAD_39702	259.794	-0.573732	0.420765	-1.36354	0.172711	0.99981
RLK-Pelle_LRR-XI-1	CotAD_02249	494.423	0.0907935	0.417291	0.217578	0.827758	0.99981
CAMK_CDPK	CotAD_22808	266.889	-0.0454571	0.418378	-0.108651	0.913479	0.99981
STE_STE11	CotAD_74996	315.165	0.194513	0.436983	0.445128	0.656228	0.99981
TKL-Pl-4	CotAD_10266	438.292	-0.110751	0.401218	-0.276039	0.782518	0.99981
CMGC_SRPK	CotAD_37784	112.443	0.444878	0.51401	0.865504	0.386762	0.99981
RLK-Pelle_DLSV	CotAD_05721	48.0459	0.197789	0.634475	0.311737	0.75524	0.99981
RLK-Pelle_DLSV	CotAD_76650	41.907	-0.875859	0.667455	-1.31224	0.18944	0.99981
RLK-Pelle_LRK10L-2	CotAD_39386	58.645	0.396372	0.677388	0.585147	0.558449	0.99981
CMGC_CK2	CotAD_33576	392.432	-0.137806	0.396278	-0.347752	0.728027	0.99981
RLK-Pelle_LRR-XII-1	CotAD_57447	176.261	0.0899731	0.941452	0.0955685	0.923863	0.99981
NEK	CotAD_64350	98.3799	0.48326	0.534661	0.903863	0.366068	0.99981
RLK-Pelle_RLCK-V	CotAD_35157	76.9377	0.139047	0.577435	0.240801	0.80971	0.99981
TKL-Pl-4	CotAD_08845	190.272	0.448523	0.443947	1.01031	0.312348	0.99981
RLK-Pelle_RLCK-V	CotAD_31340	135.827	0.254649	0.583034	0.436765	0.662282	0.99981
RLK-Pelle_SD-2b	CotAD_13093	173.646	-0.666654	0.514358	-1.29609	0.194944	0.99981
AGC_MAST	CotAD_02801	910.395	0.166348	0.423639	0.392664	0.694568	0.99981
RLK-Pelle_DLSV	CotAD_15641	66.9315	-0.901629	0.647194	-1.39314	0.163579	0.99981
Group-Pl-4	CotAD_14620	205.098	0.604153	0.56469	1.06988	0.284671	0.99981
AGC_RSK-2	CotAD_46931	953.015	0.304224	0.371572	0.818748	0.41293	0.99981
STE_STE11	CotAD_16018	12.1994	-1.01332	1.17724	-0.860761	0.38937	0.99981
RLK-Pelle_RLCK-VIIa-2	CotAD_23042	129.507	-0.574595	0.481979	-1.19216	0.233199	0.99981
RLK-Pelle_RLCK-VIIa-2	CotAD_22071	183.769	-0.22239	0.491482	-0.452487	0.650918	0.99981
CAMK_CDPK	CotAD_59452	281.785	0.606835	0.421222	1.44065	0.149682	0.99981
Aur	CotAD_58182	15.5694	0.205853	1.5178	0.135626	0.892117	0.99981
RLK-Pelle_LRR-II	CotAD_12135	395.224	-0.194668	0.414723	-0.469393	0.638788	0.99981
Group-Pl-3	CotAD_51184	261.273	0.0704078	0.414343	0.169926	0.865068	0.99981
RLK-Pelle_RLCK-VIIa-1	CotAD_22112	214.204	-0.0389974	0.42682	-0.0913672	0.927201	0.99981
RLK-Pelle_LRR-III	CotAD_18790	282.632	0.514322	0.416685	1.23432	0.217084	0.99981
WNK_NRBP	CotAD_05080	437.889	0.456637	0.668973	0.682594	0.494863	0.99981
RLK-Pelle_LRR-II	CotAD_70108	40.0174	0.0916494	0.712965	0.128547	0.897716	0.99981
CMGC_MAPK	CotAD_55518	126.636	-0.434731	0.514913	-0.844281	0.398512	0.99981
RLK-Pelle_LRR-II	CotAD_33376	33.9821	-0.6408	0.768713	-0.833601	0.404506	0.99981
RLK-Pelle_WAK	CotAD_65507	22.2052	-1.47433	1.20871	-1.21976	0.222555	0.99981
RLK-Pelle_LRR-Xb-2	CotAD_03886	18.1117	0.714402	1.09132	0.65462	0.512712	0.99981
RLK-Pelle_DLSV	CotAD_73760	242.853	-0.455458	0.841392	-0.541314	0.588291	0.99981
CAMK_CAMKL-CHK1	CotAD_10936	653.104	0.365889	0.567003	0.645303	0.518731	0.99981
RLK-Pelle_WAK	CotAD_01820	36.0375	0.19503	1.17704	0.165696	0.868396	0.99981
Group-Pl-3	CotAD_05358	74.9806	-0.287153	0.634192	-0.452785	0.650704	0.99981
RLK-Pelle_LRR-VI-1	CotAD_64199	218.038	-0.652107	0.678805	-0.960669	0.336719	0.99981
STE_STE20-Fray	CotAD_15648	176.255	-0.178247	0.452456	-0.393954	0.693615	0.99981
RLK-Pelle_RLCK-VI	CotAD_05320	9.58301	-0.260189	1.41131	-0.184359	0.853731	0.99981
STE_STE20-Fray	CotAD_53944	384.814	-0.0487248	0.39226	-0.124216	0.901145	0.99981
NEK	CotAD_46869	59.0603	-0.0559819	0.614106	-0.0911599	0.927366	0.99981
RLK-Pelle_PERK-2	CotAD_21296	115.031	-0.116918	0.532743	-0.219464	0.826289	0.99981
RLK-Pelle_RLCK-VIIa-2	CotAD_07341	30.397	-0.568848	0.881813	-0.645089	0.51887	0.99981
RLK-Pelle_RLCK-VIIa-2	CotAD_38555	988.432	0.275771	0.454326	0.606988	0.543859	0.99981
CMGC_CDK-PITSLRE	CotAD_21674	661.807	0.070341	0.430088	0.16355	0.870085	0.99981
AGC_RSK-2	CotAD_60197	1060.33	0.265544	0.492115	0.539597	0.589475	0.99981
CK1_CK1-Pl	CotAD_70814	288.798	-0.137879	0.413075	-0.333787	0.73854	0.99981
WNK_NRBP	CotAD_35151	256.327	0.455136	0.61461	0.740528	0.45898	0.99981
RLK-Pelle_RLCK-IXb	CotAD_57845	379.835	-0.44219	0.468095	-0.944659	0.344833	0.99981
TKL-Pl-5	CotAD_10354	13.3248	-0.611269	1.07169	-0.570378	0.568421	0.99981
RLK-Pelle_LRR-XI-2	CotAD_20833	59.6561	0.809009	0.628894	1.2864	0.198304	0.99981
RLK-Pelle_LRR-III	CotAD_32119	62.541	0.783606	0.686495	1.14146	0.253679	0.99981
RLK-Pelle_RLCK-VIIa-2	CotAD_10138	210.676	0.250221	0.452408	0.553086	0.580204	0.99981
RLK-Pelle_RLCK-XI	CotAD_21747	51.9059	-0.170327	0.677632	-0.251355	0.801539	0.99981
RLK-Pelle_CrRLK1L-1	CotAD_32106	43.8329	-0.168136	0.709912	-0.236841	0.81278	0.99981
CK1_CK1	CotAD_26063	220.322	-0.394358	0.675058	-0.584185	0.559096	0.99981
CMGC_CDK-PITSLRE	CotAD_55993	1250.74	0.429319	0.421696	1.01808	0.308641	0.99981
CAMK_CAMKL-CHK1	CotAD_22749	105.773	-0.00666831	0.49462	-0.0134817	0.989244	0.99981
STE_STE7	CotAD_23706	129.157	-0.161762	0.480281	-0.336807	0.736263	0.99981
RLK-Pelle_SD-2b	CotAD_61114	12.7468	0.406472	1.10032	0.369414	0.711819	0.99981
RLK-Pelle_DLSV	CotAD_40766	61.2526	-0.0209285	0.586226	-0.0357003	0.971521	0.99981
RLK-Pelle_LRR-XI-1	CotAD_19961	20.6531	-1.02031	1.23452	-0.826487	0.408528	0.99981
RLK-Pelle_DLSV	CotAD_00182	30.4706	-0.66711	0.771475	-0.86472	0.387192	0.99981
RLK-Pelle_LRR-VIII-1	CotAD_35146	215.312	0.0112006	0.474735	0.0235934	0.981177	0.99981
WNK_NRBP	CotAD_56757	157.268	0.283937	0.447368	0.634683	0.525635	0.99981
RLK-Pelle_WAK	CotAD_30964	66.5539	-0.673653	0.641183	-1.05064	0.293423	0.99981
RLK-Pelle_LRR-VI-2	CotAD_69367	862.83	0.0154037	0.381674	0.0403582	0.967808	0.99981
RLK-Pelle_RLCK-XII-1	CotAD_69642	23.5224	0.0669391	0.897188	0.0746099	0.940525	0.99981
RLK-Pelle_LRR-Xa	CotAD_47651	225.538	-0.158031	0.417524	-0.378494	0.705063	0.99981
RLK-Pelle_LRR-XI-1	CotAD_31836	161.214	0.277963	0.578566	0.480435	0.630918	0.99981
RLK-Pelle_LRR-XI-1	CotAD_00894	140.622	0.403456	0.524938	0.768578	0.442144	0.99981
RLK-Pelle_DLSV	CotAD_35767	18.4624	0.337793	1.03171	0.327411	0.743357	0.99981
RLK-Pelle_WAK	CotAD_69772	53.7559	0.978856	0.748722	1.30737	0.191087	0.99981
CAMK_CDPK	CotAD_28390	115.33	-0.547305	0.486956	-1.12393	0.261043	0.99981
RLK-Pelle_RLCK-VIIa-1	CotAD_18326	155.51	-0.264632	0.448912	-0.589496	0.555529	0.99981
CMGC_CLK	CotAD_00193	102.878	-0.48264	0.518487	-0.930862	0.351925	0.99981
CAMK_CAMKL-CHK1	CotAD_33218	5817.31	0.508597	0.548358	0.927491	0.353672	0.99981
RLK-Pelle_LRR-XI-1	CotAD_30977	18.099	-0.285255	1.03962	-0.274383	0.783791	0.99981
TKL-Pl-5	CotAD_16201	267.776	-0.0461589	0.408875	-0.112892	0.910116	0.99981
TKL_CTR1-DRK-2	CotAD_00270	117.116	-0.387385	0.503806	-0.768917	0.441942	0.99981
RLK-Pelle_RLCK-VIIa-2	CotAD_50685	16.8045	0.0205274	0.957018	0.0214493	0.982887	0.99981
RLK-Pelle_LRR-XII-1	CotAD_37359	24.9823	1.60608	1.15401	1.39173	0.164003	0.99981
CAMK_CDPK	CotAD_74347	368.509	0.174217	0.429534	0.405596	0.685039	0.99981
RLK-Pelle_LRR-XI-1	CotAD_36059	147.376	-0.307775	0.457182	-0.6732	0.50082	0.99981
TKL-Pl-4	CotAD_14603	151.426	-0.29726	0.483618	-0.614658	0.53878	0.99981
RLK-Pelle_RLCK-VI	CotAD_64733	322.455	0.441935	0.491116	0.899859	0.368195	0.99981
RLK-Pelle_L-LEC	CotAD_50726	38.8731	0.244639	0.845182	0.289452	0.772236	0.99981
RLK-Pelle_URK-1	CotAD_33048	18.6659	0.763536	1.14737	0.665466	0.505752	0.99981
RLK-Pelle_WAK	CotAD_30476	9.40125	-1.53479	1.49198	-1.0287	0.303622	0.99981
RLK-Pelle_DLSV	CotAD_20303	16.5762	1.02487	1.04464	0.981074	0.326556	0.99981
RLK-Pelle_LRK10L-2	CotAD_21002	56.2461	0.0716	0.978636	0.0731631	0.941676	0.99981
RLK-Pelle_SD-2b	CotAD_66339	186.9	-0.412683	0.438371	-0.941401	0.346499	0.99981
STE_STE7	CotAD_24455	36.6917	-0.256158	0.772595	-0.331555	0.740226	0.99981
CK1_CK1	CotAD_23773	265.528	-0.404908	0.437665	-0.925156	0.354885	0.99981
RLK-Pelle_RLCK-XII-1	CotAD_68806	38.1247	-0.392147	0.713496	-0.549612	0.582585	0.99981
RLK-Pelle_LRR-Xb-1	CotAD_24661	27.923	-1.04971	0.847762	-1.23822	0.215636	0.99981
RLK-Pelle_LRR-VIII-1	CotAD_24456	738.377	-0.480706	0.459302	-1.0466	0.295284	0.99981
RLK-Pelle_LRR-II	CotAD_08520	134.183	-0.0756713	0.479687	-0.157751	0.874653	0.99981
CAMK_CAMKL-CHK1	CotAD_54727	20.0122	0.373998	1.22264	0.305895	0.759685	0.99981
RLK-Pelle_LRR-III	CotAD_05288	312.865	0.512449	0.403268	1.27074	0.203821	0.99981
TKL-Pl-4	CotAD_05871	212.522	0.260248	0.434323	0.599205	0.549036	0.99981
RLK-Pelle_LRR-XI-1	CotAD_37125	137.325	0.0906733	0.555061	0.163357	0.870237	0.99981
RLK-Pelle_URK-1	CotAD_09204	38.5254	0.628842	1.0699	0.587758	0.556694	0.99981
NAK	CotAD_01924	21.4402	1.25536	0.906521	1.38481	0.166111	0.99981
RLK-Pelle_LRR-I-2	CotAD_27104	94.611	-0.475029	0.586208	-0.810343	0.417743	0.99981
CMGC_MAPK	CotAD_09564	21.3362	-0.201252	0.856625	-0.234935	0.814259	0.99981
RLK-Pelle_LRR-I-1	CotAD_44233	571.203	-0.437095	0.404311	-1.08109	0.279659	0.99981
TKL_CTR1-DRK-2	CotAD_02887	246.785	-0.115199	0.475627	-0.242205	0.808622	0.99981
NEK	CotAD_12382	42.3018	-0.383722	0.703313	-0.545591	0.585347	0.99981
CAMK_CDPK	CotAD_34786	175.752	-0.0685153	0.443521	-0.15448	0.877231	0.99981
RLK-Pelle_WAK	CotAD_73211	10.581	-1.17495	1.44703	-0.811975	0.416806	0.99981
RLK-Pelle_LRK10L-2	CotAD_49341	508.251	-0.666348	0.464076	-1.43586	0.151042	0.99981
RLK-Pelle_DLSV	CotAD_36167	27.567	-0.255621	0.840194	-0.30424	0.760945	0.99981
RLK-Pelle_LRK10L-2	CotAD_39394	54.4476	0.181276	0.628348	0.288497	0.772967	0.99981
RLK-Pelle_RLCK-XI	CotAD_68514	108.271	0.159507	0.54689	0.291662	0.770545	0.99981
RLK-Pelle_WAK_LRK10L-1	CotAD_52312	195.728	-0.615798	0.471317	-1.30655	0.191366	0.99981
CAMK_CDPK	CotAD_41076	556	0.0957378	0.37882	0.252727	0.800479	0.99981
RLK-Pelle_L-LEC	CotAD_22160	129.428	0.807031	0.564052	1.43078	0.152495	0.99981
CK1_CK1-Pl	CotAD_12333	342.791	-0.500813	0.396125	-1.26428	0.20613	0.99981
RLK-Pelle_LRR-XI-1	CotAD_66287	12.6635	-0.15101	1.17294	-0.128745	0.89756	0.99981
STE_STE11	CotAD_49868	704.025	0.197661	0.449506	0.43973	0.660133	0.99981
RLK-Pelle_DLSV	CotAD_12836	20.0792	1.21237	0.892482	1.35843	0.174327	0.99981
AGC-Pl	CotAD_68953	214.545	-0.271373	0.445126	-0.609655	0.54209	0.99981
TKL-Pl-4	CotAD_52355	15.8376	0.441737	0.981789	0.449931	0.652761	0.99981
AGC_MAST	CotAD_03168	872.805	0.510247	0.417463	1.22226	0.221611	0.99981
RLK-Pelle_LRR-XI-1	CotAD_28916	838.901	-0.260256	0.382634	-0.680168	0.496398	0.99981
CMGC_MAPK	CotAD_35159	57.2828	0.383734	0.669827	0.572885	0.566723	0.99981
RLK-Pelle_DLSV	CotAD_05718	68.6774	-0.714116	0.657862	-1.08551	0.277696	0.99981
CMGC_MAPK	CotAD_54105	39.1711	0.316338	0.69211	0.457063	0.647626	0.99981
RLK-Pelle_LRR-XI-1	CotAD_47868	692.304	0.0162951	0.385302	0.0422918	0.966266	0.99981
TKL-Pl-4	CotAD_19194	43.724	0.91853	0.694269	1.32302	0.18583	0.99981
CMGC_RCK	CotAD_59991	724.525	0.211362	0.39661	0.53292	0.594089	0.99981
AGC_RSK-2	CotAD_74523	86.0197	0.327902	0.741545	0.442188	0.658353	0.99981
CMGC_GSK	CotAD_32002	279.448	-0.103836	0.411543	-0.252308	0.800803	0.99981
RLK-Pelle_RLCK-X	CotAD_44559	86.2597	0.203887	0.622534	0.327512	0.74328	0.99981
RLK-Pelle_RLCK-VIIa-1	CotAD_72643	69.7395	-0.599677	0.674995	-0.888418	0.374316	0.99981
TKL-Pl-6	CotAD_51899	103.846	-0.610493	0.551349	-1.10727	0.268176	0.99981
STE_STE11	CotAD_19427	42.6391	-0.565799	0.720166	-0.785651	0.432072	0.99981
RLK-Pelle_SD-2b	CotAD_28574	15.1395	0.264205	1.00478	0.262947	0.792592	0.99981
RLK-Pelle_LRR-XI-1	CotAD_00237	227.408	-0.128304	0.534116	-0.240217	0.810162	0.99981
STE_STE11	CotAD_62357	16.201	1.33354	1.1366	1.17327	0.240687	0.99981
RLK-Pelle_PERK-2	CotAD_68235	243.194	-0.289687	0.413632	-0.700351	0.483708	0.99981
RLK-Pelle_SD-2b	CotAD_28571	30.971	-0.186794	0.823422	-0.226851	0.82054	0.99981
RLK-Pelle_LRR-XII-1	CotAD_09444	328.247	-0.189008	0.572599	-0.330087	0.741334	0.99981
STE_STE20-Fray	CotAD_02625	460.989	-0.244359	0.38041	-0.642359	0.52064	0.99981
RLK-Pelle_WAK	CotAD_62154	56.5731	0.405961	0.891416	0.455411	0.648813	0.99981
RLK-Pelle_PERK-1	CotAD_21998	96.9527	-0.75907	0.531944	-1.42697	0.153588	0.99981
CAMK_CAMKL-CHK1	CotAD_36170	229.451	0.430495	0.422373	1.01923	0.308095	0.99981
RLK-Pelle_L-LEC	CotAD_18350	134.383	-0.344272	0.499193	-0.689657	0.49041	0.99981
RLK-Pelle_LRK10L-2	CotAD_05254	9.49328	-0.987169	1.589	-0.621253	0.534433	0.99981
RLK-Pelle_LRR-XII-1	CotAD_03811	156.506	-0.411539	0.473795	-0.868601	0.385066	0.99981
RLK-Pelle_LysM	CotAD_65258	507.949	-0.269218	0.378414	-0.711437	0.476813	0.99981
RLK-Pelle_RLCK-X	CotAD_01473	100.563	-0.50187	0.509022	-0.98595	0.324158	0.99981
STE_STE20-YSK	CotAD_16880	164.821	-0.404709	0.456273	-0.886989	0.375085	0.99981
STE_STE20-Fray	CotAD_13284	399.633	-0.100594	0.386079	-0.260553	0.794437	0.99981
CMGC_GSK	CotAD_20243	314.888	-0.0360877	0.397741	-0.0907316	0.927706	0.99981
RLK-Pelle_LRR-XV	CotAD_13173	454.115	0.0122614	0.391725	0.031301	0.975029	0.99981
RLK-Pelle_WAK_LRK10L-1	CotAD_56153	40.1752	0.0129934	0.914573	0.0142071	0.988665	0.99981
CAMK_CDPK	CotAD_08408	360.126	0.2406	0.527335	0.456256	0.648206	0.99981
RLK-Pelle_DLSV	CotAD_68196	50.6557	-0.00191669	0.712666	-0.00268946	0.997854	0.99981
RLK-Pelle_SD-2b	CotAD_67714	9.09704	-1.1362	1.47341	-0.771139	0.440624	0.99981
TKL-Pl-4	CotAD_44744	52.9065	-0.792222	0.637995	-1.24174	0.214333	0.99981
STE_STE-Pl	CotAD_58096	68.5662	-0.218226	0.704921	-0.309575	0.756884	0.99981
RLK-Pelle_LRR-Xb-1	CotAD_39894	46.1267	-0.394907	0.660821	-0.5976	0.550107	0.99981
CAMK_CDPK	CotAD_12120	381.867	0.433673	0.677085	0.640499	0.521848	0.99981
RLK-Pelle_LRR-II	CotAD_63155	34.9739	0.686046	0.748035	0.917131	0.359074	0.99981
RLK-Pelle_RLCK-IXb	CotAD_69756	153.991	-0.326075	0.484947	-0.672394	0.501333	0.99981
CAMK_CDPK	CotAD_15673	89.2987	-0.0950711	0.516539	-0.184054	0.853971	0.99981
RLK-Pelle_CR4L	CotAD_31160	29.877	-1.04983	0.79769	-1.31609	0.188145	0.99981
STE_STE20-Fray	CotAD_10113	400.737	-0.569177	0.41286	-1.37862	0.168012	0.99981
RLK-Pelle_LRK10L-2	CotAD_60338	21.7543	-0.2842	0.995895	-0.285371	0.77536	0.99981
RLK-Pelle_RLCK-VIII	CotAD_05974	296.777	0.433113	0.422051	1.02621	0.304792	0.99981
TKL_CTR1-DRK-2	CotAD_71190	268.177	0.089138	0.42473	0.20987	0.833769	0.99981
RLK-Pelle_SD-2b	CotAD_21043	31.7376	-1.14474	0.922235	-1.24127	0.214508	0.99981
CAMK_CDPK	CotAD_19789	11.1881	-0.850894	1.45501	-0.584803	0.55868	0.99981
RLK-Pelle_CrRLK1L-1	CotAD_05176	133.723	0.039822	0.524498	0.075924	0.93948	0.99981
RLK-Pelle_RLCK-VIIa-2	CotAD_16095	45.1701	0.274283	0.641968	0.427253	0.669195	0.99981
RLK-Pelle_RLCK-VIIa-2	CotAD_65338	485.057	-0.116618	0.391354	-0.297987	0.765713	0.99981
AGC_RSK-2	CotAD_74442	199.196	-0.035253	0.514204	-0.0685583	0.945341	0.99981
RLK-Pelle_LRK10L-2	CotAD_46547	58.2199	-0.190179	0.944267	-0.201404	0.840383	0.99981
CAMK_CAMKL-CHK1	CotAD_33724	278.318	-0.286968	0.49866	-0.575479	0.564968	0.99981
RLK-Pelle_LysM	CotAD_03750	14.9263	0.606375	1.43149	0.423597	0.671859	0.99981
TKL_CTR1-DRK-2	CotAD_72647	278.886	-0.0565322	0.457331	-0.123613	0.901622	0.99981
RLK-Pelle_LRR-XI-1	CotAD_68702	28.0677	-0.423641	0.872607	-0.485488	0.62733	0.99981
STE_STE7	CotAD_01560	129.582	-0.373559	0.543913	-0.686799	0.49221	0.99981
RLK-Pelle_CrRLK1L-1	CotAD_68608	94.2435	-0.21941	0.78969	-0.277843	0.781133	0.99981
NEK	CotAD_20527	715.765	0.258841	0.483611	0.535226	0.592493	0.99981
RLK-Pelle_LRK10L-2	CotAD_05261	9.19736	0.123329	1.29063	0.0955571	0.923872	0.99981
RLK-Pelle_Extensin	CotAD_41151	14.5341	1.08237	1.28364	0.843205	0.399114	0.99981
TKL-Pl-6	CotAD_61991	461.261	-0.0162605	0.61293	-0.0265291	0.978835	0.99981
RLK-Pelle_RLCK-VI	CotAD_16090	213.8	0.134395	0.448072	0.299942	0.764222	0.99981
RLK-Pelle_LRR-Xb-1	CotAD_57105	201.649	-0.18777	0.452456	-0.415002	0.67814	0.99981
CK1_CK1	CotAD_53991	280.651	-0.309266	0.40724	-0.759419	0.447602	0.99981
Group-Pl-3	CotAD_60267	132.447	-0.061932	0.515311	-0.120184	0.904338	0.99981
RLK-Pelle_LRR-II	CotAD_39917	401.462	-0.206136	0.426488	-0.483334	0.628859	0.99981
RLK-Pelle_LRR-XI-1	CotAD_14939	34.7935	0.486723	0.764878	0.63634	0.524555	0.99981
RLK-Pelle_LRR-Xb-1	CotAD_39293	259.57	0.156609	0.483525	0.32389	0.746022	0.99981
STE_STE20-Fray	CotAD_09759	63.2176	0.214985	0.650906	0.330286	0.741184	0.99981
TKL-Pl-1	CotAD_49167	336.989	-0.556657	0.482283	-1.15421	0.248413	0.99981
RLK-Pelle_RLCK-VIIa-1	CotAD_62650	50.4773	0.0748869	0.643748	0.11633	0.907391	0.99981
WNK_NRBP	CotAD_57084	64.3649	-0.143582	0.606245	-0.236838	0.812782	0.99981
CAMK_CAMKL-CHK1	CotAD_44543	122.607	-0.520657	0.551406	-0.944235	0.345049	0.99981
CAMK_CDPK	CotAD_44026	638.955	0.366228	0.375587	0.975081	0.32952	0.99981
CAMK_OST1L	CotAD_03738	357.681	0.553728	0.547791	1.01084	0.312094	0.99981
RLK-Pelle_LRR-XI-1	CotAD_47865	175.217	0.117927	0.470245	0.250778	0.801986	0.99981
RLK-Pelle_DLSV	CotAD_49454	76.8394	-0.295909	0.930217	-0.318108	0.750403	0.99981
RLK-Pelle_SD-2b	CotAD_28565	66.0129	-0.649979	0.618164	-1.05147	0.293044	0.99981
RLK-Pelle_LRK10L-2	CotAD_39387	32.4248	-0.439707	0.725515	-0.606062	0.544474	0.99981
RLK-Pelle_DLSV	CotAD_24311	39.9735	-0.441788	0.793957	-0.556438	0.577911	0.99981
CAMK_CDPK	CotAD_73836	70.3543	-0.300326	0.555319	-0.540817	0.588633	0.99981
RLK-Pelle_LRR-I-1	CotAD_44784	19.5332	0.468945	1.09456	0.428434	0.668335	0.99981
TKL_CTR1-DRK-2	CotAD_21814	264.21	0.408554	0.490062	0.83368	0.404461	0.99981
CK1_CK1-Pl	CotAD_40384	206.879	-0.513249	0.436662	-1.17539	0.239838	0.99981
RLK-Pelle_CrRLK1L-1	CotAD_39949	30.1176	-0.306874	0.829918	-0.369764	0.711559	0.99981
CAMK_CDPK	CotAD_72552	294.857	-0.368846	0.428988	-0.859805	0.389897	0.99981
RLK-Pelle_RLCK-II	CotAD_10338	110.398	-0.729561	0.543718	-1.3418	0.179661	0.99981
STE_STE11	CotAD_54610	35.5442	-0.970685	0.830737	-1.16846	0.24262	0.99981
RLK-Pelle_LRR-III	CotAD_65914	105.174	0.589363	0.727883	0.809694	0.418116	0.99981
STE_STE11	CotAD_05828	205.932	0.585138	0.527783	1.10867	0.267572	0.99981
RLK-Pelle_RLCK-X	CotAD_00114	69.3592	0.598537	0.719322	0.832084	0.405361	0.99981
RLK-Pelle_L-LEC	CotAD_45516	92.1299	0.106059	0.626853	0.169193	0.865645	0.99981
CAMK_AMPK	CotAD_52889	389.255	-0.0147603	0.396207	-0.0372539	0.970283	0.99981
CMGC_GSK	CotAD_05546	42.0402	-0.391524	0.668029	-0.586089	0.557816	0.99981
RLK-Pelle_PERK-2	CotAD_06651	222.802	-0.048764	0.462384	-0.105462	0.916009	0.99981
RLK-Pelle_LRR-XV	CotAD_44726	513.899	-0.304492	0.408732	-0.744966	0.456292	0.99981
RLK-Pelle_LRR-I-1	CotAD_74481	689.199	-0.312259	0.432713	-0.721632	0.470521	0.99981
CK1_CK1-Pl	CotAD_22935	502.047	-0.058489	0.383217	-0.152627	0.878693	0.99981
TKL-Pl-5	CotAD_13204	455.339	-0.261056	0.448437	-0.582146	0.560468	0.99981
CMGC_CDK-CRK7-CDK9	CotAD_21272	122.305	0.33756	0.498746	0.676819	0.498521	0.99981
AGC_NDR	CotAD_44274	166.781	-0.821827	0.5733	-1.4335	0.151714	0.99981
CMGC_CDK-CRK7-CDK9	CotAD_12312	216.418	-0.0376193	0.433497	-0.0867811	0.930846	0.99981
WNK_NRBP	CotAD_29801	22.339	-0.764906	0.873434	-0.875745	0.381169	0.99981
RLK-Pelle_LRR-VII-2	CotAD_76570	150.891	-0.415997	0.542501	-0.766814	0.443192	0.99981
CAMK_CDPK	CotAD_12192	172.868	-0.808878	0.784153	-1.03153	0.302292	0.99981
RLK-Pelle_LysM	CotAD_00857	125.443	0.456112	0.498523	0.914927	0.36023	0.99981
CMGC_MAPK	CotAD_29592	27.0113	0.53398	0.80014	0.667357	0.504544	0.99981
RLK-Pelle_SD-2b	CotAD_28572	38.173	-0.138818	0.752042	-0.184588	0.853552	0.99981
CAMK_OST1L	CotAD_08414	507.124	-0.104727	0.398784	-0.262617	0.792846	0.99981
RLK-Pelle_LRR-VI-1	CotAD_47824	80.7123	0.762439	0.595934	1.2794	0.200756	0.99981
CMGC_MAPK	CotAD_33928	27.7522	-0.173202	0.843752	-0.205275	0.837357	0.99981
RLK-Pelle_LRR-IX	CotAD_17108	156.097	0.0829826	0.457441	0.181406	0.856049	0.99981
Group-Pl-3	CotAD_60745	151.46	0.172671	0.549103	0.314459	0.753172	0.99981
RLK-Pelle_RLCK-X	CotAD_40982	38.7992	0.874574	0.884768	0.988479	0.322918	0.99981
RLK-Pelle_LRR-III	CotAD_16085	79.9367	0.728659	0.533273	1.36639	0.171817	0.99981
RLK-Pelle_LRR-XII-1	CotAD_06159	10.4205	-0.61627	1.46231	-0.421436	0.673437	0.99981
AGC_RSK-2	CotAD_59693	66.9974	-0.370981	0.940135	-0.394604	0.693135	0.99981
RLK-Pelle_DLSV	CotAD_20298	45.8468	0.560121	0.657501	0.851895	0.394273	0.99981
CAMK_OST1L	CotAD_58620	13.1555	-0.248204	1.11701	-0.222203	0.824156	0.99981
CMGC_CK2	CotAD_33575	504.256	-0.0123282	0.435861	-0.0282847	0.977435	0.99981
RLK-Pelle_LRR-XI-1	CotAD_23502	29.7715	0.266306	0.790535	0.336868	0.736217	0.99981
RLK-Pelle_DLSV	CotAD_24719	134.527	-0.118585	0.750633	-0.157981	0.874472	0.99981
AGC_PKA-PKG	CotAD_29250	732.578	0.631888	0.5767	1.0957	0.273211	0.99981
CAMK_OST1L	CotAD_27990	49.1517	0.194199	0.637558	0.304599	0.760672	0.99981
RLK-Pelle_CrRLK1L-1	CotAD_49930	121.584	0.311545	0.583219	0.534182	0.593216	0.99981
RLK-Pelle_LRR-VII-1	CotAD_74473	15.0868	0.69429	1.1572	0.599975	0.548523	0.99981
RLK-Pelle_DLSV	CotAD_24717	266.646	0.304145	0.58452	0.520332	0.602832	0.99981
RLK-Pelle_DLSV	CotAD_00769	167.382	0.103074	0.571842	0.180248	0.856958	0.99981
RLK-Pelle_DLSV	CotAD_68755	40.1208	-0.0789633	0.747307	-0.105664	0.915849	0.99981
CAMK_CAMKL-CHK1	CotAD_20216	688.704	0.0781873	0.45726	0.170991	0.864231	0.99981
CAMK_CAMKL-LKB	CotAD_12428	121.733	0.19132	0.4845	0.394881	0.692931	0.99981
RLK-Pelle_LRR-XI-1	CotAD_25642	610.443	0.532633	0.374013	1.42411	0.154416	0.99981
AGC-Pl	CotAD_57170	102.174	0.0546474	0.499104	0.109491	0.912813	0.99981
CAMK_CDPK	CotAD_33390	457.028	0.167397	0.566043	0.295732	0.767435	0.99981
STE_STE7	CotAD_00381	166.014	-0.234328	0.458123	-0.511496	0.609004	0.99981
RLK-Pelle_LRK10L-2	CotAD_06519	50.5475	-0.312954	0.677815	-0.461711	0.644289	0.99981
RLK-Pelle_RLCK-VIIa-2	CotAD_62427	112.88	-0.222498	0.518633	-0.429008	0.667917	0.99981
CMGC_CDK-CRK7-CDK9	CotAD_04316	26.2108	0.316436	0.803719	0.393715	0.693791	0.99981
RLK-Pelle_CrRLK1L-1	CotAD_44249	95.3476	0.288091	0.518747	0.55536	0.578649	0.99981
RLK-Pelle_LRR-II	CotAD_12138	298.476	0.211768	0.912351	0.232113	0.816451	0.99981
RLK-Pelle_DLSV	CotAD_63303	154.733	-0.291695	0.519886	-0.561075	0.574746	0.99981
AGC_RSK-2	CotAD_45798	3482.85	0.0631874	0.353379	0.178809	0.858087	0.99981
RLK-Pelle_RKF3	CotAD_37722	40.7438	0.0609799	0.699129	0.0872227	0.930495	0.99981
RLK-Pelle_RKF3	CotAD_36392	11.8715	0.600954	1.21071	0.496366	0.619636	0.99981
RLK-Pelle_RLCK-VIIa-1	CotAD_51218	366.688	-0.171918	0.436466	-0.393886	0.693665	0.99981
RLK-Pelle_LRR-XI-1	CotAD_66289	32.0874	-0.116069	0.730929	-0.158797	0.873829	0.99981
RLK-Pelle_CrRLK1L-1	CotAD_05175	166.969	0.133046	0.487996	0.272638	0.785132	0.99981
RLK-Pelle_RLCK-VI	CotAD_70133	391.562	0.144652	0.481091	0.300676	0.763662	0.99981
RLK-Pelle_RLCK-VIIa-2	CotAD_30837	101.698	-0.551189	0.513079	-1.07428	0.282698	0.99981
RLK-Pelle_LRR-XIV	CotAD_31758	305.918	0.0675198	0.495401	0.136293	0.891589	0.99981
RLK-Pelle_RLCK-V	CotAD_29600	209.017	-0.0914624	0.571467	-0.160048	0.872843	0.99981
RLK-Pelle_LRR-VI-2	CotAD_53665	1315.24	-0.466066	0.557001	-0.836742	0.402738	0.99981
RLK-Pelle_LRR-XII-1	CotAD_23291	32.3976	0.343497	0.869893	0.394873	0.692937	0.99981
RLK-Pelle_RLCK-VIII	CotAD_11154	525.29	0.475712	0.418901	1.13562	0.256116	0.99981
RLK-Pelle_LRR-XI-1	CotAD_65075	254.819	0.739063	0.68976	1.07148	0.283954	0.99981
RLK-Pelle_RLCK-XII-2	CotAD_23997	29.4497	-0.278656	0.852826	-0.326744	0.743861	0.99981
RLK-Pelle_SD-2b	CotAD_28560	22.2031	-0.891178	1.13087	-0.788046	0.43067	0.99981
RLK-Pelle_LRR-II	CotAD_72427	205.284	0.0502158	0.432274	0.116167	0.90752	0.99981
RLK-Pelle_LRR-IV	CotAD_71255	223.653	0.206918	0.451656	0.458131	0.646858	0.99981
RLK-Pelle_LRR-XI-1	CotAD_20689	87.6597	-0.0588839	0.612541	-0.0961305	0.923417	0.99981
RLK-Pelle_RLCK-VIII	CotAD_60487	210.757	0.213319	0.470352	0.453532	0.650166	0.99981
CK1_CK1-Pl	CotAD_11101	233.88	-0.205001	0.441934	-0.463873	0.642738	0.99981
CMGC_CDK-Pl	CotAD_69303	204.566	0.20484	0.466455	0.439143	0.660558	0.99981
RLK-Pelle_RLCK-VIIa-2	CotAD_65054	88.9147	-0.2834	0.590949	-0.479567	0.631535	0.99981
TKL_CTR1-DRK-2	CotAD_58106	255.421	-0.226215	0.412469	-0.54844	0.58339	0.99981
RLK-Pelle_RLCK-V	CotAD_17030	89.9979	1.02703	0.779716	1.31719	0.187775	0.99981
RLK-Pelle_RLCK-VIIa-1	CotAD_33159	29.3128	-0.899238	0.919084	-0.978407	0.327873	0.99981
RLK-Pelle_RLCK-XII-1	CotAD_64527	162.847	0.478173	0.462417	1.03407	0.301102	0.99981
AGC_NDR	CotAD_10699	1035.49	-0.0257316	0.458684	-0.0560988	0.955263	0.99981
STE_STE11	CotAD_67466	589.432	-0.0215121	0.439284	-0.0489708	0.960943	0.99981
RLK-Pelle_LRR-XI-1	CotAD_52233	34.492	-1.38888	1.06855	-1.29978	0.193678	0.99981
AGC_RSK-2	CotAD_00531	40.9911	0.706994	0.893467	0.791293	0.428773	0.99981
RLK-Pelle_LRR-XI-1	CotAD_15160	171.771	-0.0621545	0.49938	-0.124463	0.900948	0.99981
TKL_CTR1-DRK-2	CotAD_08780	121.957	-0.351558	0.59629	-0.589576	0.555475	0.99981
RLK-Pelle_LRR-XIIIa	CotAD_42146	400.496	0.301037	0.414606	0.726079	0.46779	0.99981
STE_STE20-Fray	CotAD_37621	249.994	0.130733	0.413365	0.316265	0.751801	0.99981
RLK-Pelle_CrRLK1L-1	CotAD_57850	34.2719	-0.0384696	0.741073	-0.0519107	0.9586	0.99981
RLK-Pelle_RLCK-VIIa-2	CotAD_48364	71.5649	-0.684805	0.647813	-1.0571	0.290465	0.99981
RLK-Pelle_RLCK-VIIa-2	CotAD_09513	886.011	0.618872	0.542672	1.14042	0.254113	0.99981
RLK-Pelle_CrRLK1L-1	CotAD_05174	458.806	-0.637105	0.527728	-1.20726	0.227332	0.99981
CAMK_AMPK	CotAD_57320	380.529	-0.179073	0.40565	-0.441447	0.65889	0.99981
RLK-Pelle_RLCK-VIIa-1	CotAD_04614	80.4968	0.312332	0.556471	0.561272	0.574612	0.99981
RLK-Pelle_LRR-Xb-1	CotAD_00975	172.002	-0.41958	0.451244	-0.929828	0.35246	0.99981
RLK-Pelle_RLCK-V	CotAD_56361	355.818	-0.209294	0.612942	-0.341458	0.732759	0.99981
RLK-Pelle_LRR-XV	CotAD_05471	28.5116	-0.641115	0.767961	-0.834828	0.403814	0.99981
STE_STE7	CotAD_71378	124.701	0.0443476	0.473467	0.0936656	0.925375	0.99981
RLK-Pelle_DLSV	CotAD_02822	18.709	-0.248294	0.93375	-0.26591	0.790308	0.99981
WNK_NRBP	CotAD_25160	221.158	0.299339	0.594286	0.503695	0.614475	0.99981
RLK-Pelle_PERK-2	CotAD_35845	580.039	-0.443676	0.517342	-0.857607	0.39111	0.99981
RLK-Pelle_LRR-XI-1	CotAD_44030	218.065	0.248745	0.48782	0.509912	0.610113	0.99981
RLK-Pelle_LRR-III	CotAD_17490	22.6034	-0.668379	0.893243	-0.748261	0.454303	0.99981
TKL-Pl-4	CotAD_33716	356.227	0.0156691	0.510115	0.0307169	0.975495	0.99981
RLK-Pelle_RLCK-XII-1	CotAD_39876	112.823	-0.124938	0.485084	-0.257559	0.796747	0.99981
RLK-Pelle_DLSV	CotAD_60704	36.1486	0.180759	0.753081	0.240026	0.81031	0.99981
CAMK_CDPK	CotAD_42622	39.5367	0.515984	0.706228	0.730619	0.465012	0.99981
RLK-Pelle_LRR-III	CotAD_69922	86.3312	0.537291	0.587083	0.915187	0.360093	0.99981
CMGC_RCK	CotAD_10809	502.582	0.0492298	0.387028	0.1272	0.898782	0.99981
RLK-Pelle_CrRLK1L-1	CotAD_10332	96.5	-0.688294	0.619732	-1.11063	0.266727	0.99981
AGC_RSK-2	CotAD_13233	20.891	1.05639	0.886324	1.19188	0.233308	0.99981
RLK-Pelle_LRK10L-2	CotAD_48602	142.268	-0.640714	0.605635	-1.05792	0.290091	0.99981
RLK-Pelle_LRR-Xb-1	CotAD_21149	43.6403	0.00993375	0.650898	0.0152616	0.987823	0.99981
TKL-Pl-4	CotAD_32342	86.1726	0.114566	0.525286	0.218102	0.827349	0.99981
CAMK_CDPK	CotAD_65954	48.8046	-0.300738	0.676652	-0.44445	0.656718	0.99981
RLK-Pelle_LRR-II	CotAD_12136	87.3886	-0.734048	0.590261	-1.2436	0.213647	0.99981
RLK-Pelle_LRR-XI-1	CotAD_76123	46.6389	-0.979231	0.912114	-1.07358	0.283009	0.99981
STE_STE20-Fray	CotAD_21244	144.252	-0.497974	0.506981	-0.982234	0.325984	0.99981
SCY1_SCYL2	CotAD_16749	442.452	0.0740872	0.412263	0.179709	0.857381	0.99981
RLK-Pelle_LRR-XI-1	CotAD_06290	1781.21	-0.383054	0.364396	-1.0512	0.293166	0.99981
AGC-Pl	CotAD_16768	153.905	0.361082	0.467169	0.772916	0.439572	0.99981
RLK-Pelle_DLSV	CotAD_40883	32.745	0.433193	0.996496	0.434716	0.663768	0.99981
CMGC_CDK-CRK7-CDK9	CotAD_08776	115.525	-0.667501	0.527378	-1.2657	0.205622	0.99981
STE_STE11	CotAD_67620	227.434	0.118435	0.431559	0.274436	0.78375	0.99981
RLK-Pelle_RLCK-VIII	CotAD_25783	112.824	-0.22088	0.485759	-0.454712	0.649317	0.99981
CAMK_CAMKL-CHK1	CotAD_13683	90.6672	-0.653628	0.550766	-1.18676	0.235322	0.99981
RLK-Pelle_LRR-IX	CotAD_36211	137.623	0.552365	0.48802	1.13185	0.257698	0.99981
RLK-Pelle_RLCK-IXb	CotAD_17003	147.897	-0.544964	0.497078	-1.09633	0.272933	0.99981
RLK-Pelle_WAK_LRK10L-1	CotAD_54976	48.3099	-0.381519	0.802264	-0.475553	0.634393	0.99981
CAMK_CDPK	CotAD_09239	304.767	-0.136047	0.413884	-0.328708	0.742376	0.99981
RLK-Pelle_RLCK-IXa	CotAD_10084	168.577	0.355382	0.534305	0.66513	0.505968	0.99981
RLK-Pelle_PERK-1	CotAD_09325	153.715	0.580921	0.500647	1.16034	0.24591	0.99981
CAMK_OST1L	CotAD_43021	244.513	-0.577736	0.437152	-1.32159	0.186304	0.99981
CMGC_CDK-CDK7	CotAD_60632	45.8553	0.3999	0.763407	0.523836	0.600392	0.99981
RLK-Pelle_LRR-XI-1	CotAD_71506	28.8236	-0.777393	1.15807	-0.671284	0.50204	0.99981
CMGC_CDK-Pl	CotAD_29324	188.796	-0.175674	0.456697	-0.384662	0.700488	0.99981
RLK-Pelle_SD-2b	CotAD_15547	131.717	0.186525	0.565794	0.329669	0.74165	0.99981
RLK-Pelle_RKF3	CotAD_36697	13.7664	-0.596194	1.06416	-0.56025	0.575309	0.99981
RLK-Pelle_WAK_LRK10L-1	CotAD_39393	205.196	-0.0547261	0.543123	-0.100762	0.919739	0.99981
CK1_CK1-Pl	CotAD_00231	246.681	-0.10813	0.488647	-0.221284	0.824871	0.99981
RLK-Pelle_PERK-1	CotAD_76313	102.426	0.120253	0.538269	0.223407	0.823219	0.99981
CK1_CK1	CotAD_23709	1126.56	-0.227826	0.371253	-0.613667	0.539435	0.99981
RLK-Pelle_DLSV	CotAD_23522	196.42	0.12021	0.436822	0.275191	0.783169	0.99981
RLK-Pelle_RLCK-VIIa-2	CotAD_03375	109.397	0.137887	0.510121	0.270303	0.786928	0.99981
RLK-Pelle_DLSV	CotAD_05723	632.662	0.249944	0.446772	0.559444	0.575858	0.99981
STE_STE11	CotAD_32128	45.8804	1.00037	0.999614	1.00076	0.316942	0.99981
RLK-Pelle_LRK10L-2	CotAD_54111	50.8734	-0.477758	0.678725	-0.703904	0.481492	0.99981
STE_STE11	CotAD_74455	94.8952	-0.566409	0.512008	-1.10625	0.268618	0.99981
RLK-Pelle_SD-2b	CotAD_03400	107.541	0.388692	0.556827	0.698048	0.485147	0.99981
RLK-Pelle_SD-2b	CotAD_47415	34.066	0.622046	0.732273	0.849474	0.395618	0.99981
CAMK_CAMKL-CHK1	CotAD_26269	229.367	-0.509055	0.508235	-1.00161	0.31653	0.99981
RLK-Pelle_LRR-XII-1	CotAD_49129	19.7519	-1.1567	1.16056	-0.99668	0.31892	0.99981
RLK-Pelle_RLCK-Os	CotAD_02541	184.261	0.071002	0.508383	0.139662	0.888927	0.99981
RLK-Pelle_L-LEC	CotAD_70043	11.0597	0.738357	1.161	0.635964	0.5248	0.99981
RLK-Pelle_Singleton	CotAD_00229	237.018	-0.41063	0.433553	-0.947125	0.343575	0.99981
RLK-Pelle_DLSV	CotAD_56917	74.0752	-0.110471	0.669959	-0.164892	0.869029	0.99981
RLK-Pelle_LRR-V	CotAD_68332	436.444	0.616604	0.42362	1.45556	0.145514	0.99981
CAMK_CAMKL-CHK1	CotAD_63221	14.5273	-1.0825	1.09074	-0.992449	0.320978	0.99981
RLK-Pelle_DLSV	CotAD_52923	237.581	0.0121118	0.534618	0.022655	0.981925	0.99981
RLK-Pelle_LRR-XI-1	CotAD_14975	53.2985	0.850782	0.83751	1.01585	0.309702	0.99981
RLK-Pelle_RLCK-VIIa-1	CotAD_25458	15.5243	0.380023	1.00536	0.377997	0.705433	0.99981
RLK-Pelle_RLCK-XI	CotAD_34771	131.139	-0.405558	0.576169	-0.703887	0.481503	0.99981
CK1_CK1-Pl	CotAD_00483	234.264	-0.297927	0.432616	-0.688663	0.491035	0.99981
CAMK_CDPK	CotAD_47616	205.765	0.17425	0.449499	0.387654	0.698272	0.99981
CK1_CK1-Pl	CotAD_41130	254.427	-0.176641	0.440315	-0.401168	0.688296	0.99981
Group-Pl-4	CotAD_35545	399.912	-0.632491	0.559109	-1.13125	0.257951	0.99981
RLK-Pelle_LRR-VII-1	CotAD_25377	16.9446	0.321509	1.08544	0.296203	0.767075	0.99981
CMGC_MAPK	CotAD_03766	35.95	-0.140789	0.894774	-0.157346	0.874972	0.99981
STE_STE20-Fray	CotAD_05428	417.378	-0.476013	0.445182	-1.06926	0.284954	0.99981
CMGC_CLK	CotAD_19050	415.822	-0.267608	0.384414	-0.696146	0.486337	0.99981
RLK-Pelle_SD-2b	CotAD_16906	572.748	-0.114966	0.466462	-0.246463	0.805324	0.99981
CK1_CK1	CotAD_50202	228.287	0.00118458	0.4926	0.00240475	0.998081	0.99981
CAMK_CAMKL-CHK1	CotAD_59039	117.719	0.620332	0.50443	1.22977	0.218784	0.99981
RLK-Pelle_RLCK-VI	CotAD_49804	203.439	0.0537384	0.500347	0.107402	0.91447	0.99981
CAMK_CDPK	CotAD_20042	547.284	0.216022	0.400961	0.538761	0.590052	0.99981
RLK-Pelle_LRR-VI-2	CotAD_22343	421.042	-0.72861	0.639452	-1.13943	0.254524	0.99981
RLK-Pelle_LRK10L-2	CotAD_48458	35.401	0.564786	0.757536	0.745557	0.455935	0.99981
RLK-Pelle_RLCK-VIIa-1	CotAD_24814	92.1459	-0.361893	0.513735	-0.704435	0.481162	0.99981
CMGC_MAPK	CotAD_01707	68.4833	0.370205	0.563282	0.657229	0.511034	0.99981
RLK-Pelle_LRR-VI-2	CotAD_08656	126.922	-0.0872325	0.488283	-0.178652	0.858211	0.99981
RLK-Pelle_WAK_LRK10L-1	CotAD_02413	544.805	-0.500323	0.529838	-0.944295	0.345019	0.99981
TKL-Pl-5	CotAD_27586	206.166	0.408797	0.435304	0.939106	0.347676	0.99981
CAMK_CDPK	CotAD_16484	34.4535	0.161682	0.860047	0.187993	0.850882	0.99981
RLK-Pelle_RLCK-II	CotAD_60213	249.421	-0.51885	0.547347	-0.947937	0.343162	0.99981
RLK-Pelle_CrRLK1L-1	CotAD_17372	10.4389	-0.198509	1.15663	-0.171627	0.86373	0.99981
TKL-Pl-4	CotAD_18626	145.343	0.380496	0.544795	0.698421	0.484914	0.99981
RLK-Pelle_LysM	CotAD_57362	26.1316	0.237629	1.05299	0.22567	0.821458	0.99981
RLK-Pelle_RLCK-VIIa-2	CotAD_60356	10.8754	0.0206968	1.13819	0.0181839	0.985492	0.99981
RLK-Pelle_LRK10L-2	CotAD_09361	58.0043	-0.793911	0.699109	-1.1356	0.256122	0.99981
RLK-Pelle_Extensin	CotAD_64087	20.8008	0.382672	0.961489	0.398	0.69063	0.99981
RLK-Pelle_LRR-XI-1	CotAD_08450	167.864	-0.198663	0.462744	-0.429315	0.667694	0.99981
TKL-Pl-5	CotAD_50058	9.34738	-0.158562	1.28056	-0.123822	0.901456	0.99981
RLK-Pelle_LRR-V	CotAD_04269	771.258	0.287622	0.474248	0.606481	0.544195	0.99981
RLK-Pelle_RLCK-VIIa-2	CotAD_29910	13.4435	0.610965	1.16058	0.526432	0.598588	0.99981
RLK-Pelle_LRR-IX	CotAD_13091	27.9335	0.634439	0.849469	0.746865	0.455145	0.99981
CMGC_CDK-CRK7-CDK9	CotAD_17308	147.977	0.390901	0.534508	0.731328	0.464579	0.99981
STE_STE-Pl	CotAD_08989	251.189	0.469807	0.521553	0.900785	0.367703	0.99981
CAMK_CDPK	CotAD_35007	220.477	-0.199505	0.435423	-0.458186	0.646818	0.99981
CMGC_CDK-PITSLRE	CotAD_13842	883.41	0.26676	0.424414	0.628536	0.529653	0.99981
RLK-Pelle_DLSV	CotAD_49442	58.5653	0.207465	0.668001	0.310576	0.756123	0.99981
RLK-Pelle_RLCK-XII-1	CotAD_74742	126.134	0.0600778	0.518391	0.115893	0.907737	0.99981
RLK-Pelle_PERK-1	CotAD_26047	24.4635	-1.07122	0.850736	-1.25916	0.207971	0.99981
RLK-Pelle_Extensin	CotAD_11079	10.2845	1.7221	1.40873	1.22245	0.221538	0.99981
RLK-Pelle_PERK-2	CotAD_26850	70.9519	-0.439591	0.581108	-0.75647	0.449367	0.99981
CMGC_CDK-CRK7-CDK9	CotAD_14887	104.837	-0.579348	0.507173	-1.14231	0.253326	0.99981
RLK-Pelle_LRR-III	CotAD_68390	73.3779	0.70274	0.570089	1.23268	0.217694	0.99981
RLK-Pelle_RLCK-XV	CotAD_49168	257.477	0.475272	0.448839	1.05889	0.289649	0.99981
RLK-Pelle_DLSV	CotAD_38074	9.2022	-0.608964	1.24521	-0.489044	0.624811	0.99981
RLK-Pelle_LRR-III	CotAD_01701	74.679	1.01123	0.705763	1.43282	0.151909	0.99981
CMGC_CK2	CotAD_65006	222.048	-0.564896	0.477859	-1.18214	0.23715	0.99981
CMGC_MAPK	CotAD_09571	89.7706	0.541816	0.597585	0.906676	0.364578	0.99981
RLK-Pelle_LRR-II	CotAD_34685	24.8623	-1.10437	0.85327	-1.29428	0.195568	0.99981
TKL-Pl-4	CotAD_49903	193.151	0.417283	0.620764	0.672209	0.501451	0.99981
CK1_CK1-Pl	CotAD_53790	504.356	-0.0692453	0.395936	-0.17489	0.861166	0.99981
NAK	CotAD_17878	96.3256	-0.569175	0.545424	-1.04354	0.296696	0.99981
RLK-Pelle_LRR-VII-1	CotAD_19718	137.187	0.965811	0.726981	1.32852	0.184006	0.99981
CK1_CK1-Pl	CotAD_21938	97.964	0.192785	0.516016	0.373603	0.7087	0.99981
RLK-Pelle_LRR-Xb-1	CotAD_16886	244.278	0.013746	0.523941	0.0262358	0.979069	0.99981
RLK-Pelle_LRR-II	CotAD_61411	139.675	-0.0241589	0.620435	-0.0389387	0.968939	0.99981
RLK-Pelle_RLCK-VIIa-2	CotAD_12449	177.763	-0.896102	0.619768	-1.44587	0.148215	0.99981
STE_STE11	CotAD_02476	47.7893	0.590183	0.745252	0.791924	0.428405	0.99981
RLK-Pelle_DLSV	CotAD_56334	37.4103	-0.875092	1.03149	-0.848373	0.39623	0.99981
TKL_CTR1-DRK-2	CotAD_14893	89.5525	-0.807344	0.64992	-1.24222	0.214155	0.99981
RLK-Pelle_LRR-II	CotAD_75189	134.267	-0.297295	0.510433	-0.582438	0.560272	0.99981
RLK-Pelle_CrRLK1L-1	CotAD_28807	171.254	0.753557	0.606762	1.24193	0.214262	0.99981
RLK-Pelle_CrRLK1L-1	CotAD_54369	167.469	-0.492829	0.593676	-0.830131	0.406464	0.99981
TKL-Pl-6	CotAD_14215	1905.75	-0.274832	0.403661	-0.680847	0.495968	0.99981
RLK-Pelle_RLCK-VI	CotAD_39006	37.8038	-0.392428	0.99934	-0.392688	0.69455	0.99981
RLK-Pelle_DLSV	CotAD_40381	236.642	0.501276	0.563461	0.889637	0.373661	0.99981
RLK-Pelle_DLSV	CotAD_67655	73.9887	-0.0618651	0.578226	-0.106991	0.914796	0.99981
RLK-Pelle_LRR-XII-1	CotAD_24714	237.942	0.0948777	0.485638	0.195367	0.845106	0.99981
RLK-Pelle_LRK10L-2	CotAD_05266	40.8866	-1.04057	0.748885	-1.38949	0.164682	0.99981
RLK-Pelle_DLSV	CotAD_67069	153.359	-0.398498	0.614379	-0.64862	0.516584	0.99981
RLK-Pelle_LRR-XII-1	CotAD_22730	44.6342	-0.910498	1.17079	-0.777677	0.436759	0.99981
RLK-Pelle_L-LEC	CotAD_14288	15.2979	-1.01587	1.17226	-0.866591	0.386166	0.99981
CMGC_GSK	CotAD_36632	63.4957	-0.319274	0.596885	-0.534901	0.592718	0.99981
TKL-Pl-4	CotAD_40334	1609.11	0.37932	0.363857	1.0425	0.29718	0.99981
CK1_CK1	CotAD_10697	635.114	-0.271409	0.368094	-0.737335	0.460919	0.99981
CAMK_CDPK	CotAD_73360	364.749	-0.360987	0.394794	-0.914366	0.360525	0.99981
RLK-Pelle_LRR-XIV	CotAD_08372	141.643	0.04617	0.613807	0.0752191	0.94004	0.99981
RLK-Pelle_LRK10L-2	CotAD_08052	238.017	0.62683	0.563026	1.11332	0.26557	0.99981
CAMK_CAMKL-CHK1	CotAD_49476	16.3646	0.374623	1.01333	0.369696	0.711609	0.99981
RLK-Pelle_L-LEC	CotAD_45315	11.5522	-0.885918	1.35503	-0.6538	0.513241	0.99981
STE_STE20-YSK	CotAD_28130	348.997	-0.112947	0.47756	-0.236509	0.813038	0.99981
TKL-Pl-4	CotAD_05432	189.497	0.0257406	0.523389	0.0491806	0.960775	0.99981
RLK-Pelle_RLCK-XII-1	CotAD_42360	127.861	0.767556	0.571339	1.34343	0.179132	0.99981
CK1_CK1	CotAD_14933	71.3909	-0.143658	0.564149	-0.254645	0.798997	0.99981
RLK-Pelle_LRR-XI-1	CotAD_11446	132.014	0.102713	0.484769	0.211881	0.8322	0.99981
RLK-Pelle_L-LEC	CotAD_45520	41.0833	-0.382963	0.734542	-0.521363	0.602114	0.99981
RLK-Pelle_SD-2b	CotAD_56145	12.2123	0.908885	1.33591	0.680347	0.496285	0.99981
RLK-Pelle_LRR-XII-1	CotAD_46131	1184.84	0.207531	0.409502	0.506789	0.612303	0.99981
RLK-Pelle_LRR-Xb-1	CotAD_19693	143.613	-0.364833	0.485433	-0.751561	0.452315	0.99981
RLK-Pelle_RLCK-VIII	CotAD_30438	62.9945	0.0191477	0.58676	0.032633	0.973967	0.99981
TKL-Pl-4	CotAD_00676	116.323	-0.566669	0.667067	-0.849494	0.395606	0.99981
STE_STE11	CotAD_01628	26.8118	1.40544	0.968991	1.45041	0.146944	0.99981
RLK-Pelle_RLCK-VIIa-1	CotAD_54482	50.7138	0.38447	0.618038	0.622082	0.533888	0.99981
RLK-Pelle_RLCK-VIIa-2	CotAD_05443	206.004	0.220926	0.440492	0.501543	0.615989	0.99981
RLK-Pelle_LRK10L-2	CotAD_08051	51.8301	-0.0934813	0.693115	-0.134871	0.892714	0.99981
RLK-Pelle_RLCK-V	CotAD_09155	207.496	0.111556	0.448545	0.248706	0.803588	0.99981
CAMK_CDPK	CotAD_39468	23.8183	-0.396058	0.987372	-0.401123	0.688329	0.99981
RLK-Pelle_DLSV	CotAD_20304	15.9686	-0.867008	1.02001	-0.850002	0.395324	0.99981
RLK-Pelle_SD-2b	CotAD_05914	29.3231	-0.876032	0.809985	-1.08154	0.279457	0.99981
RLK-Pelle_RLCK-XI	CotAD_20087	118.246	-0.681396	0.48711	-1.39885	0.161857	0.99981
TKL-Pl-1	CotAD_60727	320.056	-0.634147	0.444025	-1.42818	0.15324	0.99981
CAMK_CAMKL-CHK1	CotAD_14595	512.446	-0.107567	0.411529	-0.261384	0.793797	0.99981
RLK-Pelle_SD-2b	CotAD_25565	9.38813	-1.69442	1.28078	-1.32296	0.18585	0.99981
RLK-Pelle_LRR-XI-1	CotAD_70369	109.641	0.0758088	0.616094	0.123047	0.90207	0.99981
RLK-Pelle_LRR-XI-1	CotAD_13381	18.1911	-0.206824	0.945759	-0.218685	0.826895	0.99981
RLK-Pelle_RLCK-XII-1	CotAD_18490	111.653	0.183024	0.514767	0.355546	0.72218	0.99981
RLK-Pelle_LRR-XI-1	CotAD_42374	91.8038	0.419163	0.809566	0.517762	0.604624	0.99981
RLK-Pelle_LRR-XIV	CotAD_69381	27.1295	0.797162	0.830027	0.960404	0.336852	0.99981
RLK-Pelle_RKF3	CotAD_63528	29.5633	-0.361653	0.772393	-0.468223	0.639625	0.99981
RLK-Pelle_LysM	CotAD_46377	92.1687	-1.16003	0.82811	-1.40082	0.161268	0.99981
RLK-Pelle_LysM	CotAD_27561	203.469	-0.400291	0.432411	-0.925719	0.354592	0.99981
RLK-Pelle_DLSV	CotAD_47801	183.877	-0.439923	0.45033	-0.976892	0.328623	0.99981
RLK-Pelle_SD-2b	CotAD_32437	19.9064	0.63158	0.920107	0.68642	0.492448	0.99981
RLK-Pelle_LRR-XIIIa	CotAD_03924	11.6308	0.846495	1.19211	0.710082	0.477653	0.99981
AGC_RSK-2	CotAD_05776	457.335	0.328874	0.394745	0.833131	0.404771	0.99981
RLK-Pelle_DLSV	CotAD_20305	55.3794	0.442525	0.697594	0.634359	0.525846	0.99981
CMGC_RCK	CotAD_17624	585.527	-0.222474	0.427467	-0.520447	0.602752	0.99981
CK1_CK1-Pl	CotAD_16467	21.4734	-0.293344	0.897261	-0.326933	0.743719	0.99981
RLK-Pelle_LRR-XI-1	CotAD_40479	21.004	0.269082	0.913344	0.294612	0.76829	0.99981
RLK-Pelle_DLSV	CotAD_55228	54.0091	-0.963842	0.671739	-1.43485	0.151331	0.99981
RLK-Pelle_RLCK-VIIa-1	CotAD_25464	10.8398	1.00545	1.15728	0.868804	0.384954	0.99981
NEK	CotAD_60614	20.0682	0.598484	0.907099	0.659778	0.509397	0.99981
RLK-Pelle_LRR-II	CotAD_09333	407.222	0.383869	0.424207	0.90491	0.365513	0.99981
RLK-Pelle_RLCK-VIIa-2	CotAD_34978	54.1273	-0.415118	0.63157	-0.65728	0.511001	0.99981
RLK-Pelle_SD-2b	CotAD_03678	11.6557	-0.996198	1.47263	-0.676476	0.498739	0.99981
CMGC_SRPK	CotAD_18552	141.435	-0.0963174	0.488571	-0.197141	0.843717	0.99981
NAK	CotAD_68448	34.6969	0.115547	0.719651	0.16056	0.87244	0.99981
RLK-Pelle_CR4L	CotAD_22315	41.2662	-0.277511	0.847591	-0.327412	0.743356	0.99981
RLK-Pelle_LRR-II	CotAD_24945	114.354	-0.347763	0.7135	-0.487404	0.625972	0.99981
RLK-Pelle_RLCK-VIII	CotAD_47992	92.6713	-0.215042	0.532315	-0.403975	0.686231	0.99981
CMGC_CDK-CRK7-CDK9	CotAD_34259	224.549	-0.153395	0.429253	-0.357353	0.720827	0.99981
RLK-Pelle_RLCK-X	CotAD_24469	75.9475	0.509866	0.827195	0.61638	0.537644	0.99981
RLK-Pelle_LRR-III	CotAD_55051	171.466	0.377393	0.543501	0.694375	0.487447	0.99981
RLK-Pelle_LRR-XI-1	CotAD_53086	59.3231	-0.916698	0.740231	-1.23839	0.21557	0.99981
RLK-Pelle_PERK-1	CotAD_23802	52.8946	0.47857	0.605841	0.789926	0.429571	0.99981
RLK-Pelle_WAK_LRK10L-1	CotAD_48815	149.678	-0.500728	0.511277	-0.979367	0.327398	0.99981
CK1_CK1	CotAD_08826	34.4843	-0.0146322	0.711364	-0.0205692	0.983589	0.99981
RLK-Pelle_RLCK-VIIa-1	CotAD_18094	152.467	-0.173135	0.45906	-0.377151	0.706062	0.99981
STE_STE7	CotAD_06599	261.201	-0.16148	0.411691	-0.392236	0.694884	0.99981
CMGC_CK2	CotAD_73334	325.748	0.115061	0.396229	0.29039	0.771518	0.99981
RLK-Pelle_LRR-XV	CotAD_10082	62.6284	-0.199698	0.590662	-0.338092	0.735294	0.99981
RLK-Pelle_LRR-XII-1	CotAD_46130	19.5189	0.355396	1.02688	0.346091	0.729274	0.99981
RLK-Pelle_RLCK-VIIa-2	CotAD_38399	29.6159	0.964149	0.840396	1.14726	0.251276	0.99981
CMGC_MAPK	CotAD_02334	31.8553	-0.388799	0.860934	-0.451601	0.651556	0.99981
RLK-Pelle_LRR-IX	CotAD_30717	365.409	0.0390158	0.499589	0.0780958	0.937752	0.99981
CMGC_GSK	CotAD_53331	554.424	-0.0596287	0.41059	-0.145227	0.884532	0.99981
CMGC_MAPK	CotAD_66205	313.513	0.317017	0.449955	0.704553	0.481088	0.99981
RLK-Pelle_SD-2b	CotAD_45268	365.24	-0.0640575	0.391189	-0.16375	0.869928	0.99981
RLK-Pelle_RLCK-IXb	CotAD_32946	22.6114	0.64688	1.01271	0.638763	0.522977	0.99981
RLK-Pelle_DLSV	CotAD_62978	22.5781	-1.31594	0.994391	-1.32336	0.185716	0.99981
CMGC_GSK	CotAD_33066	325.479	-0.0338722	0.405021	-0.0836306	0.93335	0.99981
STE_STE-Pl	CotAD_62980	419.442	0.507326	0.475404	1.06715	0.285905	0.99981
RLK-Pelle_RLCK-VIIa-2	CotAD_12128	130.408	-0.104647	0.482512	-0.216879	0.828303	0.99981
TKL-Pl-5	CotAD_14574	599.038	0.371653	0.403578	0.920896	0.357105	0.99981
TKL-Pl-4	CotAD_10575	506.804	0.109133	0.376084	0.290183	0.771676	0.99981
TKL-Pl-6	CotAD_61043	382.38	0.146504	0.408285	0.358828	0.719724	0.99981
RLK-Pelle_LRR-Xb-1	CotAD_06360	57.3834	-0.126576	0.61218	-0.206762	0.836195	0.99981
RLK-Pelle_LRR-III	CotAD_70672	16.6695	-0.327619	1.09944	-0.297986	0.765714	0.99981
CAMK_CDPK	CotAD_72193	93.2902	-0.427686	0.513663	-0.832619	0.40506	0.99981
RLK-Pelle_CrRLK1L-1	CotAD_19595	433.522	-0.231359	0.418135	-0.553311	0.58005	0.99981
TKL-Pl-4	CotAD_29319	734.016	-0.0513821	0.42448	-0.121047	0.903654	0.99981
STE_STE11	CotAD_58332	326.675	0.34002	0.477149	0.712608	0.476089	0.99981
RLK-Pelle_SD-2b	CotAD_20092	38.5293	-0.83028	0.933184	-0.889727	0.373612	0.99981
CMGC_CLK	CotAD_58070	207.053	-0.357104	0.455017	-0.784814	0.432563	0.99981
RLK-Pelle_LRR-XI-1	CotAD_71450	10.0423	-0.863931	1.64166	-0.526255	0.598711	0.99981
RLK-Pelle_LRR-XIIIb	CotAD_71119	222.484	-0.425017	0.868844	-0.489175	0.624718	0.99981
CK1_CK1-Pl	CotAD_10400	276	-0.205729	0.443541	-0.463832	0.642768	0.99981
RLK-Pelle_RLCK-VIIa-2	CotAD_13686	34.284	-0.519467	0.745678	-0.696638	0.48603	0.99981
CAMK_CAMKL-CHK1	CotAD_41280	156.708	-0.157212	0.495542	-0.317253	0.751052	0.99981
CAMK_CDPK	CotAD_56919	113.867	0.241736	0.485728	0.497678	0.618711	0.99981
RLK-Pelle_WAK	CotAD_42823	13.439	-0.443448	1.52807	-0.290201	0.771662	0.99981
CMGC_DYRK-YAK	CotAD_27546	152.123	0.123536	0.476239	0.2594	0.795327	0.99981
RLK-Pelle_RLCK-VIIa-1	CotAD_32701	222.806	-0.0541675	0.432781	-0.125161	0.900396	0.99981
CMGC_GSK	CotAD_05659	1279.74	0.22154	0.366034	0.605244	0.545017	0.99981
STE_STE7	CotAD_21839	538.588	0.234563	0.666819	0.351764	0.725016	0.99981
RLK-Pelle_LRR-XI-1	CotAD_73307	59.9888	-0.104327	0.690496	-0.15109	0.879905	0.99981
CK1_CK1-Pl	CotAD_50321	249.266	0.066225	0.488291	0.135626	0.892117	0.99981
CMGC_GSK	CotAD_15427	324.352	-0.134083	0.418301	-0.320541	0.748558	0.99981
RLK-Pelle_PERK-2	CotAD_49956	801.618	0.335358	0.383571	0.874306	0.381952	0.99981
TKL-Pl-5	CotAD_66213	92.9942	0.188621	0.534642	0.3528	0.724239	0.99981
RLK-Pelle_LRR-I-1	CotAD_21855	76.5419	-0.520193	0.838707	-0.620232	0.535105	0.99981
RLK-Pelle_LRR-VII-2	CotAD_00160	53.9418	0.0060694	0.78877	0.00769477	0.993861	0.99981
RLK-Pelle_SD-2b	CotAD_61116	13.7997	-1.07307	1.07686	-0.996484	0.319015	0.99981
RLK-Pelle_LRR-XI-1	CotAD_33226	59.2101	-0.199463	0.714486	-0.27917	0.780114	0.99981
CAMK_CDPK	CotAD_34534	51.611	-0.562721	0.61647	-0.912813	0.361341	0.99981
TKL-Pl-6	CotAD_42480	154.329	-0.14083	0.451526	-0.311898	0.755118	0.99981
RLK-Pelle_DLSV	CotAD_47800	9.36925	-0.644768	1.34247	-0.480284	0.631026	0.99981
RLK-Pelle_SD-2b	CotAD_47416	12.5328	0.0467034	1.1892	0.0392729	0.968673	0.99981
RLK-Pelle_LRR-XI-1	CotAD_71264	60.5561	-0.00313891	0.629315	-0.00498782	0.99602	0.99981
AGC_RSK-2	CotAD_09562	1657.74	-0.518985	0.561705	-0.923946	0.355514	0.99981
RLK-Pelle_LRR-XI-1	CotAD_32393	58.938	-0.702492	0.61661	-1.13928	0.254586	0.99981
CK1_CK1	CotAD_31501	229.617	-0.20307	0.446493	-0.454811	0.649245	0.99981
RLK-Pelle_RLCK-V	CotAD_62992	98.5837	0.0675842	0.540138	0.125124	0.900426	0.99981
CAMK_CAMKL-CHK1	CotAD_16078	258.352	0.132397	0.509882	0.259662	0.795124	0.99981
CMGC_MAPK	CotAD_37265	54.0434	-0.342145	0.617668	-0.55393	0.579627	0.99981
AGC_RSK-2	CotAD_02897	42.7885	-0.407247	0.676384	-0.602094	0.547112	0.99981
AGC_RSK-2	CotAD_37798	205.545	-0.196614	0.48609	-0.40448	0.68586	0.99981
CAMK_OST1L	CotAD_07440	21.2175	0.0527353	0.931646	0.0566044	0.95486	0.99981
STE_STE20-YSK	CotAD_68945	278.392	-0.19473	0.404488	-0.481424	0.630215	0.99981
CMGC_GSK	CotAD_32003	361.692	-0.103344	0.394293	-0.262099	0.793245	0.99981
RLK-Pelle_LRR-XI-1	CotAD_20548	11.5192	0.391462	1.13437	0.345091	0.730026	0.99981
RLK-Pelle_DLSV	CotAD_23188	14.3034	0.519569	1.23473	0.420797	0.673904	0.99981
RLK-Pelle_LRR-II	CotAD_23438	316.81	-0.170609	0.54556	-0.312723	0.754491	0.99981
CAMK_CAMKL-CHK1	CotAD_55069	19.6787	-0.394696	0.886092	-0.445434	0.656006	0.99981
RLK-Pelle_RLCK-V	CotAD_46790	115.593	0.0705689	0.538479	0.131052	0.895734	0.99981
CMGC_CDK-CRK7-CDK9	CotAD_28117	65.929	0.489701	0.594653	0.823507	0.41022	0.99981
RLK-Pelle_WAK_LRK10L-1	CotAD_73824	44.4217	0.173977	0.80653	0.215711	0.829213	0.99981
CMGC_CDK-CDK7	CotAD_70571	25.4888	0.631718	0.957723	0.659603	0.509508	0.99981
RLK-Pelle_RLCK-VIIa-2	CotAD_17525	346.794	-0.388958	0.486082	-0.800191	0.4236	0.99981
CMGC_DYRK-YAK	CotAD_04009	253.7	-0.242728	0.413522	-0.586977	0.557219	0.99981
RLK-Pelle_DLSV	CotAD_69234	65.9006	0.591478	0.820703	0.720697	0.471096	0.99981
RLK-Pelle_RLCK-VIIa-1	CotAD_49622	138.085	-0.284077	0.488434	-0.581607	0.560831	0.99981
CMGC_CDK-CRK7-CDK9	CotAD_02004	178.471	0.395292	0.495226	0.798204	0.424752	0.99981
CMGC_MAPK	CotAD_56645	111.161	-0.159012	0.696323	-0.22836	0.819367	0.99981
RLK-Pelle_LRR-III	CotAD_24428	319.759	0.28616	0.566963	0.504725	0.613752	0.99981
RLK-Pelle_DLSV	CotAD_20301	183.57	-0.385352	0.550265	-0.700303	0.483738	0.99981
CAMK_CAMKL-CHK1	CotAD_69046	746.313	-0.0522273	0.479537	-0.108912	0.913272	0.99981
RLK-Pelle_LRR-III	CotAD_33544	70.3954	0.30971	0.706235	0.438537	0.660997	0.99981
RLK-Pelle_LRR-I-1	CotAD_49835	443.209	0.267066	0.44516	0.599933	0.548551	0.99981
RLK-Pelle_LRK10L-2	CotAD_23312	14.1412	0.0888781	1.22873	0.0723332	0.942337	0.99981
RLK-Pelle_RLCK-VIIa-2	CotAD_26482	155.73	-0.129772	0.501057	-0.258996	0.795639	0.99981
RLK-Pelle_LRR-VII-2	CotAD_10941	10.6854	0.522517	1.2063	0.433155	0.664902	0.99981
RLK-Pelle_LRR-XII-1	CotAD_00978	152.464	0.419347	0.787798	0.532303	0.594516	0.99981
AGC_NDR	CotAD_00292	299.903	-0.332514	0.411245	-0.808555	0.418771	0.99981
STE_STE11	CotAD_65764	184.989	-0.267625	0.466505	-0.573681	0.566184	0.99981
TKL-Pl-4	CotAD_10342	119.318	-0.226754	0.513153	-0.441884	0.658573	0.99981
RLK-Pelle_CrRLK1L-1	CotAD_05154	22.1151	0.27513	1.09803	0.250567	0.802149	0.99981
IRE1	CotAD_38751	54.6195	-0.312546	0.655546	-0.476773	0.633524	0.99981
CAMK_CAMKL-LKB	CotAD_19137	458.857	-0.134454	0.384074	-0.350073	0.726284	0.99981
RLK-Pelle_RLCK-V	CotAD_35066	93.1291	-0.0732537	0.576426	-0.127083	0.898875	0.99981
STE_STE20-Fray	CotAD_10198	53.1942	0.216585	0.614401	0.352513	0.724453	0.99981
RLK-Pelle_RLCK-IXb	CotAD_08131	36.2123	0.356873	0.781191	0.456833	0.647791	0.99981
RLK-Pelle_CrRLK1L-1	CotAD_29547	17.9868	-0.0585375	1.03502	-0.0565567	0.954898	0.99981
RLK-Pelle_Extensin	CotAD_09686	259.354	-0.26315	0.423525	-0.621333	0.534381	0.99981
CAMK_CDPK	CotAD_69577	297.329	0.13577	0.40987	0.331252	0.740454	0.99981
RLK-Pelle_WAK_LRK10L-1	CotAD_35841	40.1041	0.631322	0.67454	0.93593	0.349309	0.99981
WNK_NRBP	CotAD_32507	339.529	0.586589	0.406726	1.44222	0.149239	0.99981
CMGC_GSK	CotAD_43639	269.684	-0.208575	0.417893	-0.49911	0.617702	0.99981
RLK-Pelle_LRR-XII-1	CotAD_52268	72.0374	-0.0149048	0.556469	-0.0267845	0.978632	0.99981
RLK-Pelle_CrRLK1L-1	CotAD_33556	26.8155	-0.595793	0.941246	-0.632983	0.526745	0.99981
TKL-Pl-6	CotAD_44797	188.916	0.270052	0.538707	0.501298	0.616162	0.99981
RLK-Pelle_CrRLK1L-1	CotAD_68606	95.3525	-0.521357	0.764603	-0.681866	0.495324	0.99981
RLK-Pelle_RLCK-VIIa-2	CotAD_19007	22.056	-0.397326	0.873756	-0.454734	0.649301	0.99981
CMGC_CLK	CotAD_17901	1771.57	0.0415905	0.357024	0.116492	0.907263	0.99981
CAMK_CAMKL-CHK1	CotAD_41000	19.5256	-0.562487	0.913041	-0.616059	0.537855	0.99981
CAMK_CAMKL-CHK1	CotAD_11632	27.1008	-0.20723	0.795403	-0.260535	0.794451	0.99981
CAMK_CDPK	CotAD_71530	9.1978	0.949142	1.32149	0.718238	0.472611	0.99981
RLK-Pelle_SD-2b	CotAD_06469	161.062	0.445973	0.480147	0.928824	0.35298	0.99981
STE_STE20-Fray	CotAD_27006	59.1116	-0.207399	0.619084	-0.33501	0.737618	0.99981
RLK-Pelle_LRR-XI-1	CotAD_46914	406.182	0.818339	0.574504	1.42443	0.154322	0.99981
RLK-Pelle_LRR-VIII-1	CotAD_62571	218.882	-0.653553	0.480719	-1.35953	0.173978	0.99981
RLK-Pelle_DLSV	CotAD_73761	158.885	-0.589308	0.732826	-0.804157	0.421306	0.99981
CMGC_CDK-CRK7-CDK9	CotAD_42149	245.836	-0.48578	0.415267	-1.1698	0.242081	0.99981
RLK-Pelle_LRR-XI-1	CotAD_54435	11.7986	-0.201143	1.22535	-0.164152	0.869611	0.99981
RLK-Pelle_RLCK-IXa	CotAD_01685	51.0093	0.916269	0.99148	0.924142	0.355412	0.99981
CMGC_CDK-CRK7-CDK9	CotAD_41842	179.002	-0.285845	0.454026	-0.629578	0.528971	0.99981
RLK-Pelle_CR4L	CotAD_34129	85.1992	0.750533	0.596092	1.25909	0.207999	0.99981
RLK-Pelle_RLCK-VIIa-2	CotAD_74063	280.338	-0.206937	0.414755	-0.498937	0.617824	0.99981
RLK-Pelle_DLSV	CotAD_49452	2207.55	0.244749	0.384135	0.637145	0.52403	0.99981
NEK	CotAD_28301	215.809	-0.525026	0.622855	-0.842934	0.399265	0.99981
CAMK_CDPK	CotAD_66485	330.983	-0.269259	0.441833	-0.609413	0.542251	0.99981
CMGC_CDK-CRK7-CDK9	CotAD_19973	366.227	0.0172946	0.411462	0.0420322	0.966473	0.99981
STE_STE7	CotAD_47962	157.757	-0.596777	0.478561	-1.24703	0.212388	0.99981
RLK-Pelle_CrRLK1L-1	CotAD_47526	13.5913	-1.03828	1.0596	-0.979877	0.327147	0.99981
RLK-Pelle_Extensin	CotAD_33752	223.425	0.213853	0.422592	0.50605	0.612821	0.99981
RLK-Pelle_RLCK-IV	CotAD_04217	479.032	0.232707	0.396092	0.587508	0.556862	0.99981
RLK-Pelle_CrRLK1L-1	CotAD_24334	17.9113	-0.262498	1.11223	-0.236011	0.813424	0.99981
RLK-Pelle_LRR-VIII-1	CotAD_46053	460.485	-0.745153	0.521123	-1.4299	0.152747	0.99981
AGC_RSK-2	CotAD_52077	754.678	0.510316	0.3986	1.28027	0.20045	0.99981
RLK-Pelle_Extensin	CotAD_69010	57.8777	0.682721	0.78183	0.873235	0.382535	0.99981
CK1_CK1	CotAD_62242	337.524	0.28007	0.395058	0.708935	0.478365	0.99981
RLK-Pelle_LRR-Xb-2	CotAD_25896	53.0008	-0.368034	0.646826	-0.568984	0.569367	0.99981
RLK-Pelle_WAK	CotAD_50528	9.12858	-0.345315	1.82071	-0.18966	0.849576	0.99981
CMGC_MAPK	CotAD_13472	58.9287	0.00371922	0.669869	0.00555217	0.99557	0.99981
RLK-Pelle_Extensin	CotAD_61366	19.1052	1.01289	0.950475	1.06566	0.286576	0.99981
STE_STE11	CotAD_56833	18.0297	6.39751	4.5347	1.41079	0.158307	0.99981
RLK-Pelle_PERK-1	CotAD_30291	111.662	-0.465386	0.511224	-0.910337	0.362645	0.99981
RLK-Pelle_RLCK-V	CotAD_08376	24.4331	-0.368515	1.12515	-0.327527	0.74327	0.99981
CMGC_DYRK-PRP4	CotAD_30991	292.831	0.267572	0.428096	0.625029	0.531952	0.99981
RLK-Pelle_LysM	CotAD_35107	18.6285	-0.444356	0.907343	-0.489733	0.624323	0.99981
TKL-Pl-4	CotAD_64776	285.174	0.0745179	0.409409	0.182013	0.855572	0.99981
CMGC_MAPK	CotAD_29332	20.3107	-0.187287	0.901743	-0.207695	0.835467	0.99981
RLK-Pelle_RLCK-XVI	CotAD_36511	265.058	-0.149368	0.450599	-0.331488	0.740276	0.99981
RLK-Pelle_LRR-VIII-1	CotAD_22235	814.269	-0.58952	0.420431	-1.40218	0.160861	0.99981
CAMK_OST1L	CotAD_68500	204.587	-0.590799	0.427422	-1.38224	0.166898	0.99981
CAMK_CDPK	CotAD_00839	148.675	0.261709	0.495487	0.528186	0.59737	0.99981
RLK-Pelle_LRR-I-2	CotAD_72629	118.441	-0.469519	0.566633	-0.828611	0.407325	0.99981
RLK-Pelle_DLSV	CotAD_73762	10.8435	0.604551	1.42094	0.425459	0.670502	0.99981
RLK-Pelle_LRR-III	CotAD_28297	236.236	0.107824	0.466047	0.231358	0.817036	0.99981
RLK-Pelle_LRR-VI-1	CotAD_07880	102.696	0.877001	0.80184	1.09374	0.274071	0.99981
CAMK_CDPK	CotAD_44317	26.2161	-0.45602	0.850817	-0.535979	0.591973	0.99981
CMGC_SRPK	CotAD_23125	548.928	-0.062319	0.382806	-0.162795	0.87068	0.99981
RLK-Pelle_RLCK-IV	CotAD_37530	58.2303	-0.620449	0.805704	-0.77007	0.441259	0.99981
RLK-Pelle_LRR-III	CotAD_21656	119.517	0.571618	0.651136	0.877877	0.38001	0.99981
RLK-Pelle_L-LEC	CotAD_14282	63.9434	-0.007213	0.594864	-0.0121254	0.990326	0.99981
RLK-Pelle_DLSV	CotAD_27320	11.099	1.64079	1.46256	1.12186	0.26192	0.99981
RLK-Pelle_LRR-II	CotAD_75033	283.802	0.0693878	0.413079	0.167977	0.866601	0.99981
CMGC_MAPK	CotAD_24762	370.701	-0.428644	0.394981	-1.08523	0.277821	0.99981
TKL_CTR1-DRK-2	CotAD_60248	216.906	-0.467583	0.689363	-0.678283	0.497592	0.99981
RLK-Pelle_DLSV	CotAD_35524	29.8194	-0.611619	0.799438	-0.765061	0.444235	0.99981
STE_STE7	CotAD_05425	152.499	-0.253897	0.593745	-0.427619	0.668928	0.99981
RLK-Pelle_LRK10L-2	CotAD_32124	23.8303	-0.167168	1.06925	-0.156341	0.875764	0.99981
RLK-Pelle_LysM	CotAD_34193	12.3421	-0.623857	1.08595	-0.574482	0.565641	0.99981
CMGC_MAPK	CotAD_62956	77.276	-0.531046	0.807088	-0.657978	0.510552	0.99981
CMGC_DYRK-YAK	CotAD_55774	286.208	0.158958	0.427812	0.371561	0.71022	0.99981
CMGC_MAPK	CotAD_26141	103.154	-0.341051	0.541751	-0.629535	0.528999	0.99981
RLK-Pelle_RLCK-VIIa-2	CotAD_40205	723.223	0.235888	0.455818	0.517506	0.604803	0.99981
RLK-Pelle_PERK-1	CotAD_29268	19.0875	0.120574	0.925173	0.130326	0.896309	0.99981
RLK-Pelle_LRR-XI-2	CotAD_01890	143.008	0.117184	0.465322	0.251834	0.801169	0.99981
RLK-Pelle_DLSV	CotAD_25703	163.689	-0.802648	1.76369	-0.455096	0.64904	0.99981
RLK-Pelle_Extensin	CotAD_61378	12.8588	1.48103	1.08948	1.35939	0.174022	0.99981
RLK-Pelle_LRR-III	CotAD_53742	62.9574	0.489796	0.721338	0.67901	0.497132	0.99981
CAMK_CAMKL-CHK1	CotAD_00165	457.812	0.287143	0.504907	0.568704	0.569557	0.99981
RLK-Pelle_DLSV	CotAD_19218	50.6317	0.147392	0.75262	0.195838	0.844737	0.99981
RLK-Pelle_RKF3	CotAD_26329	16.279	0.165504	1.02913	0.16082	0.872235	0.99981
STE_STE11	CotAD_69876	466.524	0.191271	0.473429	0.404011	0.686204	0.99981
RLK-Pelle_LRR-IX	CotAD_53070	28.8497	0.417084	0.978744	0.426142	0.670005	0.99981
RLK-Pelle_RLCK-VIIa-2	CotAD_42347	84.7201	-0.152724	0.598539	-0.255161	0.798599	0.99981
RLK-Pelle_RLCK-XVI	CotAD_01663	659.273	0.616155	0.653189	0.943304	0.345526	0.99981
CAMK_CDPK	CotAD_07025	135.019	0.725831	0.545985	1.3294	0.183717	0.99981
RLK-Pelle_L-LEC	CotAD_00141	294.326	0.0277322	0.401659	0.0690442	0.944954	0.99981
RLK-Pelle_LRR-XV	CotAD_67300	67.4884	-0.0462037	0.645352	-0.0715946	0.942925	0.99981
RLK-Pelle_WAK_LRK10L-1	CotAD_72667	58.9516	-0.499353	0.690377	-0.723305	0.469493	0.99981
CK1_CK1	CotAD_28748	123.558	-0.120447	0.529662	-0.227404	0.820109	0.99981
CMGC_MAPK	CotAD_51147	82.3854	-0.451077	0.56027	-0.805106	0.420758	0.99981
RLK-Pelle_LRK10L-2	CotAD_08178	42.5883	-0.743892	0.688322	-1.08073	0.279816	0.99981
WNK_NRBP	CotAD_11579	472.157	0.461711	0.427439	1.08018	0.280062	0.99981
TKL-Pl-4	CotAD_10117	147.554	0.155625	0.494679	0.314599	0.753066	0.99981
RLK-Pelle_CrRLK1L-1	CotAD_65827	200.379	0.736178	0.559039	1.31686	0.187885	0.99981
RLK-Pelle_DLSV	CotAD_07149	13.4979	0.369857	1.78586	0.207103	0.835929	0.99981
CAMK_CAMKL-CHK1	CotAD_06862	874.06	-0.430424	0.60042	-0.716871	0.473454	0.99981
RLK-Pelle_LRR-XV	CotAD_70298	173.05	0.0780965	0.461126	0.16936	0.865513	0.99981
RLK-Pelle_RLCK-VIIa-1	CotAD_46661	49.1988	0.944688	0.752973	1.25461	0.20962	0.99981
RLK-Pelle_LRR-VII-2	CotAD_33215	25.6755	0.924412	0.843102	1.09644	0.272885	0.99981
CMGC_CDK-CDK8	CotAD_19834	151.365	-0.145502	0.4589	-0.317066	0.751194	0.99981
RLK-Pelle_LRR-II	CotAD_62468	153.339	-0.253647	0.472405	-0.536927	0.591318	0.99981
AGC_RSK-2	CotAD_45003	71.1149	0.149424	0.560132	0.266766	0.789649	0.99981
TKL-Pl-4	CotAD_18671	27.6634	0.171134	0.791101	0.216323	0.828736	0.99981
RLK-Pelle_DLSV	CotAD_25702	618.316	0.0353042	0.442621	0.0797617	0.936427	0.99981
RLK-Pelle_LRR-III	CotAD_32107	61.5338	-0.336136	0.590962	-0.568794	0.569496	0.99981
CAMK_CDPK	CotAD_42747	32.2208	0.692409	0.778082	0.889893	0.373523	0.99981
RLK-Pelle_CrRLK1L-1	CotAD_47525	47.3568	-0.378265	0.651108	-0.580956	0.56127	0.99981
RLK-Pelle_LRR-XI-1	CotAD_54434	11.1562	-0.371456	1.14204	-0.325256	0.744987	0.99981
RLK-Pelle_C-LEC	CotAD_71347	126.726	-0.257546	0.470991	-0.546818	0.584504	0.99981
RLK-Pelle_SD-2b	CotAD_49859	9.33267	-1.20316	1.25356	-0.959794	0.337159	0.99981
RLK-Pelle_L-LEC	CotAD_35583	16.6635	-0.00361412	1.13587	-0.00318182	0.997461	0.99981
CMGC_MAPK	CotAD_39838	223.012	-0.485255	0.524793	-0.924661	0.355143	0.99981
RLK-Pelle_LRR-XI-1	CotAD_43293	39.8885	0.912932	0.72553	1.2583	0.208285	0.99981

## Sheet: 1dpa ovule
Subfamily	Gene ID	baseMean	log2 Fold Change (Li1 mutant/wild type)	lfcSE	stat	pvalue	padj
RLK-Pelle_RLCK-VIII	CotAD_38702	137.197	4.46253	0.457833	9.74706	1.9e-22	8.42e-18
RLK-Pelle_DLSV	CotAD_73761	155.685	-1.85568	0.356501	-5.20527	1.94e-07	0.000357841
RLK-Pelle_DLSV	CotAD_46858	107.388	-1.8657	0.405528	-4.60067	4.21e-06	0.00478743
RLK-Pelle_CrRLK1L-1	CotAD_40606	96.9592	-5.12286	1.23326	-4.15392	3.27e-05	0.0193783
RLK-Pelle_RLCK-IV	CotAD_68381	74.5937	-1.61066	0.388521	-4.14563	3.39e-05	0.0197687
RLK-Pelle_DLSV	CotAD_66459	105.462	-1.48988	0.360045	-4.13805	3.5e-05	0.0200257
STE_STE11	CotAD_08639	31.5476	-2.94032	0.80759	-3.64086	0.00027173	0.0743635
RLK-Pelle_DLSV	CotAD_05718	300.85	-0.955078	0.264788	-3.60696	0.000309811	0.0812732
RLK-Pelle_LRR-VII-2	CotAD_13891	53.4185	1.3002	0.370511	3.50921	0.000449442	0.0982448
AGC_RSK-2	CotAD_40462	153.932	-1.48602	0.428754	-3.4659	0.000528466	0.108972
RLK-Pelle_DLSV	CotAD_46859	4.75583	-5.53945	1.60218	-3.45744	0.000545335	0.110397
RLK-Pelle_RLCK-VIIa-2	CotAD_50685	54.9664	-1.75735	0.510716	-3.44096	0.000579658	0.116283
RLK-Pelle_LRR-XI-1	CotAD_48311	208.114	0.968047	0.282353	3.4285	0.000606924	0.120294
AGC_RSK-2	CotAD_03114	199.074	-1.44141	0.424337	-3.39685	0.00068166	0.129148
RLK-Pelle_LRR-Xb-1	CotAD_69129	108.766	-1.14968	0.345482	-3.32775	0.0008755	0.152813
RLK-Pelle_LRR-II	CotAD_33376	67.4872	-1.0965	0.346821	-3.16156	0.00156927	0.21947
RLK-Pelle_DLSV	CotAD_05723	387.805	-0.893991	0.28963	-3.08667	0.00202413	0.254937
TKL-Pl-5	CotAD_00601	88.0415	-1.13658	0.369039	-3.07985	0.00207106	0.257194
AGC_RSK-2	CotAD_74523	60.7385	-1.45675	0.475722	-3.06219	0.00219727	0.266887
RLK-Pelle_LRR-XI-1	CotAD_31836	165.302	0.754573	0.255988	2.94769	0.00320163	0.330121
STE_STE7	CotAD_21839	138.448	-1.14976	0.394133	-2.9172	0.00353189	0.347962
RLK-Pelle_LRR-Xa	CotAD_65164	35.9318	-1.28534	0.443052	-2.90109	0.00371863	0.360145
RLK-Pelle_LRR-XII-1	CotAD_00978	303.209	-0.981158	0.346092	-2.83496	0.00458315	0.410483
RLK-Pelle_RLCK-VIIa-2	CotAD_30837	144.448	-0.739595	0.261088	-2.83274	0.00461502	0.412505
RLK-Pelle_RLCK-XII-1	CotAD_69642	104.606	0.792389	0.281258	2.81731	0.00484284	0.41795
RLK-Pelle_CR4L	CotAD_22315	82.2219	-3.39416	1.20499	-2.81676	0.00485112	0.41795
RLK-Pelle_LRR-VI-1	CotAD_75884	367.46	0.699989	0.24939	2.8068	0.00500365	0.425781
RLK-Pelle_DLSV	CotAD_60762	56.1032	0.996884	0.356708	2.79468	0.00519511	0.438705
CAMK_CAMKL-CHK1	CotAD_16078	908.908	-1.72394	0.622312	-2.77021	0.00560196	0.451371
RLK-Pelle_LRR-VI-2	CotAD_56723	306.945	-0.783365	0.286018	-2.73886	0.00616518	0.471254
RLK-Pelle_RLCK-VIIa-2	CotAD_07341	32.7464	-1.36123	0.49874	-2.72934	0.00634622	0.477635
RLK-Pelle_LRR-XI-1	CotAD_22778	49.3478	1.01205	0.371923	2.72112	0.00650609	0.479943
RLK-Pelle_CrRLK1L-1	CotAD_19604	29.2576	1.62972	0.609199	2.67518	0.00746886	0.512406
RLK-Pelle_RLCK-VIIa-1	CotAD_72643	105.679	-2.37789	0.891179	-2.66825	0.00762479	0.516088
CAMK_CDPK	CotAD_20538	111.543	-0.822416	0.311149	-2.64316	0.00821364	0.534719
RLK-Pelle_L-LEC	CotAD_69991	49.8414	-1.10932	0.420398	-2.63875	0.00832127	0.539349
RLK-Pelle_LRR-VI-1	CotAD_63477	255.876	-0.832206	0.318168	-2.61562	0.00890668	0.556937
RLK-Pelle_LysM	CotAD_03750	7.96246	-2.56911	0.98373	-2.6116	0.00901198	0.559576
RLK-Pelle_CrRLK1L-1	CotAD_39108	163.797	-0.848454	0.327679	-2.58928	0.00961766	0.578547
RLK-Pelle_LRK10L-2	CotAD_46553	56.9261	-0.916462	0.354352	-2.58631	0.00970101	0.580411
RLK-Pelle_WAK	CotAD_64235	6.33749	-3.3922	1.33415	-2.5426	0.0110031	0.619799
RLK-Pelle_LRR-Xb-2	CotAD_25896	71.2633	-0.843306	0.334434	-2.52159	0.0116825	0.634954
RLK-Pelle_DLSV	CotAD_68196	28.0798	-1.24769	0.495713	-2.51695	0.0118375	0.637957
RLK-Pelle_CrRLK1L-1	CotAD_05183	28.7132	-1.60443	0.637365	-2.51729	0.011826	0.637957
RLK-Pelle_WAK	CotAD_62159	7.63875	-2.82122	1.12134	-2.51594	0.0118716	0.637957
RLK-Pelle_DLSV	CotAD_24717	15.4517	-1.88881	0.761324	-2.48095	0.0131031	0.677142
RLK-Pelle_RLCK-VIIa-1	CotAD_62650	136.808	-2.0186	0.81378	-2.48052	0.0131191	0.677142
RLK-Pelle_L-LEC	CotAD_75204	19.0895	-1.75704	0.721632	-2.43482	0.0148992	0.713366
RLK-Pelle_LRR-XI-1	CotAD_42374	499.767	0.551985	0.226751	2.43432	0.0149198	0.713366
RLK-Pelle_LRR-XV	CotAD_70298	273.904	0.568173	0.235765	2.40991	0.0159565	0.733333
NEK	CotAD_12274	1511.49	-0.428556	0.180064	-2.38002	0.0173116	0.771351
STE_STE11	CotAD_00850	191.751	-0.706285	0.298137	-2.369	0.0178364	0.785604
RLK-Pelle_DLSV	CotAD_20298	15.9297	1.49402	0.633447	2.35856	0.0183458	0.792724
RLK-Pelle_RLCK-VIIa-2	CotAD_40021	131.52	-0.668624	0.284086	-2.3536	0.0185928	0.792724
CMGC_CLK	CotAD_17901	1891.96	-0.478599	0.205252	-2.33176	0.0197132	0.809491
CAMK_CDPK	CotAD_33393	65.6124	0.825106	0.358607	2.30087	0.0213992	0.828034
RLK-Pelle_CR4L	CotAD_16708	31.3247	-1.51911	0.668722	-2.27166	0.0231068	0.853681
TKL-Pl-5	CotAD_63499	73.1204	-0.804955	0.35503	-2.26728	0.0233729	0.857793
AGC_NDR	CotAD_44274	103.541	-0.795789	0.351467	-2.26419	0.0235622	0.861176
RLK-Pelle_RLCK-VIIa-2	CotAD_70195	341.544	-0.516082	0.229784	-2.24594	0.0247076	0.877137
RLK-Pelle_LRR-XI-1	CotAD_59386	754.598	0.452944	0.203341	2.22751	0.025913	0.892851
AGC_RSK-2	CotAD_66299	5.75208	-2.81198	1.2617	-2.22873	0.0258319	0.892851
RLK-Pelle_L-LEC	CotAD_52110	94.5348	-0.695613	0.314429	-2.2123	0.0269456	0.904281
RLK-Pelle_WAK_LRK10L-1	CotAD_09360	27.916	-1.10584	0.502293	-2.20157	0.0276956	0.910872
RLK-Pelle_SD-2b	CotAD_28564	39.0996	-0.979732	0.445103	-2.20113	0.0277265	0.911213
RLK-Pelle_SD-2b	CotAD_31314	71.2735	-0.804781	0.367505	-2.18985	0.0285353	0.919846
CMGC_CDK-CDK7	CotAD_67858	174.949	0.663777	0.303724	2.18546	0.0288551	0.92499
RLK-Pelle_LRR-VI-2	CotAD_17389	566.32	-0.486213	0.223616	-2.17432	0.029681	0.936568
RLK-Pelle_PERK-1	CotAD_33233	239.757	0.46498	0.213907	2.17375	0.0297238	0.937252
RLK-Pelle_RLCK-VIIa-2	CotAD_34120	15.7087	-1.35184	0.628509	-2.15086	0.031487	0.95138
CAMK_CDPK	CotAD_44317	98.157	-0.822869	0.385213	-2.13614	0.0326678	0.961824
RLK-Pelle_CrRLK1L-1	CotAD_39949	166.009	-1.76474	0.824561	-2.14021	0.0323376	0.961824
TKL-Pl-5	CotAD_14574	164.252	-0.660427	0.308634	-2.13983	0.0323682	0.961824
TKL-Pl-4	CotAD_40334	120.036	-0.70244	0.327845	-2.1426	0.0321452	0.961824
TKL_CTR1-DRK-2	CotAD_42043	260.18	0.469711	0.219725	2.13772	0.0325397	0.961824
RLK-Pelle_DLSV	CotAD_59284	40.0696	-1.04871	0.492439	-2.12962	0.0332032	0.964978
TKL-Pl-4	CotAD_46064	512.392	-0.409239	0.192277	-2.12839	0.033305	0.965063
CAMK_CAMKL-CHK1	CotAD_10936	729.668	-0.683067	0.3232	-2.11345	0.0345621	0.97909
RLK-Pelle_RKF3	CotAD_31741	84.4982	0.667929	0.317001	2.10703	0.0351151	0.985629
STE_STE11	CotAD_67466	566.71	-0.163969	0.210636	-0.778444	0.436307	0.99993
CK1_CK1	CotAD_62242	652.9	0.0775825	0.169916	0.456592	0.647964	0.99993
CMGC_MAPK	CotAD_27047	345.342	0.104782	0.264298	0.396455	0.691769	0.99993
CMGC_RCK	CotAD_01008	766.705	0.0500827	0.171658	0.291758	0.770472	0.99993
RLK-Pelle_LRR-III	CotAD_62511	819.574	0.181623	0.204798	0.886839	0.375166	0.99993
CMGC_SRPK	CotAD_18552	201.222	0.0353048	0.231833	0.152286	0.878962	0.99993
RLK-Pelle_RLCK-X	CotAD_01473	261.445	0.298265	0.217604	1.37067	0.170476	0.99993
STE_STE11	CotAD_01628	84.5838	-0.728602	0.507104	-1.43679	0.150778	0.99993
TKL-Pl-4	CotAD_18626	277.989	-0.276458	0.217788	-1.26939	0.204302	0.99993
RLK-Pelle_SD-2b	CotAD_28563	37.1111	0.143919	0.479163	0.300356	0.763906	0.99993
RLK-Pelle_RLCK-VI	CotAD_41881	476.176	-0.0604188	0.198191	-0.304851	0.760479	0.99993
RLK-Pelle_L-LEC	CotAD_14280	8.7637	-0.555848	0.992199	-0.560219	0.57533	0.99993
TKL-Pl-4	CotAD_44744	33.5508	-0.326049	0.467908	-0.696822	0.485914	0.99993
NAK	CotAD_68448	112.951	-0.0311112	0.270415	-0.11505	0.908406	0.99993
RLK-Pelle_LRR-XI-1	CotAD_47867	3234.8	-0.274256	0.237195	-1.15625	0.24758	0.99993
RLK-Pelle_RLCK-VIIa-2	CotAD_62427	124.117	0.27667	0.264742	1.04506	0.295997	0.99993
RLK-Pelle_LRR-VII-3	CotAD_66533	228.353	0.144155	0.268324	0.537244	0.591099	0.99993
AGC_RSK-2	CotAD_71302	5.08413	-0.293578	1.2561	-0.233722	0.815201	0.99993
RLK-Pelle_DLSV	CotAD_20318	39.001	0.496675	0.595766	0.833675	0.404464	0.99993
RLK-Pelle_DLSV	CotAD_40885	1146.99	-0.299659	0.252649	-1.18607	0.235595	0.99993
RLK-Pelle_LRR-XII-1	CotAD_55631	27.344	-0.342936	0.643697	-0.53276	0.5942	0.99993
RLK-Pelle_RLCK-VIIa-2	CotAD_14641	940.22	0.125915	0.167099	0.753536	0.451128	0.99993
RLK-Pelle_RLCK-VI	CotAD_16090	217.333	-0.0793941	0.23896	-0.332248	0.739702	0.99993
TKL_CTR1-DRK-2	CotAD_02887	233.737	0.0869574	0.226787	0.383432	0.701399	0.99993
CAMK_CDPK	CotAD_00839	232.068	-0.0457709	0.261662	-0.174924	0.861139	0.99993
RLK-Pelle_LRR-XIV	CotAD_38001	175.955	0.160675	0.268891	0.597547	0.550142	0.99993
CMGC_MAPK	CotAD_63558	375.813	0.111308	0.188227	0.591349	0.554286	0.99993
CMGC_CDK-CRK7-CDK9	CotAD_08776	131.225	0.313089	0.267328	1.17118	0.241526	0.99993
RLK-Pelle_URK-1	CotAD_47155	8.53979	-0.0164201	0.881645	-0.0186244	0.985141	0.99993
RLK-Pelle_LRR-III	CotAD_23850	136.795	0.345979	0.349818	0.989026	0.322651	0.99993
RLK-Pelle_L-LEC	CotAD_00141	630.85	0.0445451	0.196647	0.226523	0.820795	0.99993
RLK-Pelle_LRR-IX	CotAD_17108	183.605	-0.0099896	0.383622	-0.0260402	0.979225	0.99993
RLK-Pelle_CrRLK1L-1	CotAD_40260	141.663	0.338963	0.3195	1.06092	0.288728	0.99993
CMGC_GSK	CotAD_15427	511.747	0.0890308	0.203505	0.437486	0.661759	0.99993
RLK-Pelle_L-LEC	CotAD_31119	715.554	-0.949165	0.720835	-1.31676	0.187919	0.99993
CK1_CK1	CotAD_25187	511.524	0.154061	0.192761	0.799236	0.424153	0.99993
CMGC_CDK-CRK7-CDK9	CotAD_71947	416.232	0.176174	0.220218	0.799998	0.423712	0.99993
RLK-Pelle_DLSV	CotAD_67426	5.99525	0.46934	1.09553	0.428414	0.66835	0.99993
RLK-Pelle_LRR-XII-1	CotAD_23291	103.866	-0.701668	0.439685	-1.59584	0.110524	0.99993
Group-Pl-2	CotAD_26939	155.211	0.298625	0.438607	0.680849	0.495967	0.99993
RLK-Pelle_LRR-VII-3	CotAD_33907	239.257	0.235887	0.272914	0.864327	0.387408	0.99993
CMGC_CDK-CRK7-CDK9	CotAD_17253	4.35269	-2.07419	1.27793	-1.62309	0.10457	0.99993
TKL-Pl-4	CotAD_01788	30.3666	-0.369031	0.459357	-0.803364	0.421764	0.99993
CAMK_CDPK	CotAD_13386	58.0078	-0.688654	0.449844	-1.53087	0.125801	0.99993
RLK-Pelle_RLCK-VIIa-2	CotAD_51526	236.24	0.0812063	0.234001	0.347034	0.728566	0.99993
RLK-Pelle_LRR-Xb-1	CotAD_45775	186.134	0.0856964	0.294853	0.290641	0.771326	0.99993
RLK-Pelle_LRR-I-1	CotAD_70912	68.1416	0.649601	0.328916	1.97497	0.0482711	0.99993
TKL-Pl-4	CotAD_51960	44.7559	-0.587479	0.399529	-1.47043	0.141446	0.99993
RLK-Pelle_LRR-VII-1	CotAD_24413	308.611	0.192234	0.230474	0.834082	0.404235	0.99993
RLK-Pelle_RLCK-XII-1	CotAD_11335	202.002	-0.0603644	0.224743	-0.268593	0.788243	0.99993
CMGC_MAPK	CotAD_26141	229.531	-0.233874	0.226852	-1.03095	0.302562	0.99993
RLK-Pelle_SD-2b	CotAD_47907	134.826	-0.735625	0.390116	-1.88566	0.0593412	0.99993
CMGC_MAPK	CotAD_21188	124.92	0.22752	0.269423	0.844473	0.398405	0.99993
RLK-Pelle_LRR-XI-1	CotAD_05855	73.5576	0.190329	0.31384	0.606451	0.544216	0.99993
RLK-Pelle_CrRLK1L-1	CotAD_49930	375.205	0.0662919	0.268265	0.247114	0.80482	0.99993
NEK	CotAD_12382	547.862	0.289924	0.231665	1.25148	0.21076	0.99993
RLK-Pelle_RLCK-VIIa-2	CotAD_66477	135.012	-0.317159	0.264726	-1.19807	0.230891	0.99993
RLK-Pelle_RLCK-XII-1	CotAD_09467	236.699	0.27861	0.225178	1.23729	0.215981	0.99993
RLK-Pelle_WAK_LRK10L-1	CotAD_48815	225.097	-0.264905	0.241248	-1.09806	0.272177	0.99993
RLK-Pelle_RLCK-VIIa-2	CotAD_38189	5.38225	0.041821	1.12061	0.03732	0.97023	0.99993
CAMK_CDPK	CotAD_33891	381.506	0.33492	0.682367	0.490821	0.623553	0.99993
TKL-Pl-6	CotAD_61424	208.046	0.346289	0.217804	1.58991	0.111856	0.99993
STE_STE7	CotAD_24455	42.7414	-0.204962	0.44853	-0.456965	0.647696	0.99993
RLK-Pelle_LRR-III	CotAD_32107	97.6437	-0.0293804	0.313063	-0.093848	0.92523	0.99993
CK1_CK1-Pl	CotAD_18693	249.71	-0.162203	0.226608	-0.715784	0.474125	0.99993
SCY1_SCYL2	CotAD_34782	752.236	0.122799	0.18049	0.680365	0.496273	0.99993
RLK-Pelle_RLCK-VIIa-2	CotAD_65337	261.314	-0.235034	0.229556	-1.02386	0.305901	0.99993
TKL-Pl-6	CotAD_61991	29.2998	-0.214435	0.512789	-0.418174	0.67582	0.99993
TKL_CTR1-DRK-2	CotAD_07997	726.121	-0.0526007	0.174531	-0.301383	0.763122	0.99993
RLK-Pelle_LRR-I-1	CotAD_57195	184.671	0.254589	0.29479	0.863629	0.387792	0.99993
RLK-Pelle_LRR-XI-1	CotAD_15033	22.7586	-0.402215	0.634644	-0.633765	0.526234	0.99993
RLK-Pelle_LRR-XI-1	CotAD_17481	63.0152	0.553847	0.335956	1.64857	0.0992361	0.99993
RLK-Pelle_LRR-XII-1	CotAD_31636	6.00343	0.41496	1.00404	0.413292	0.679393	0.99993
IRE1	CotAD_29129	284.695	-0.27281	0.20111	-1.35652	0.174933	0.99993
RLK-Pelle_CrRLK1L-1	CotAD_60209	759.249	-0.442064	0.299269	-1.47715	0.139637	0.99993
RLK-Pelle_LRR-XII-1	CotAD_73467	20.4748	-1.75604	0.841912	-2.08578	0.0369985	0.99993
RLK-Pelle_LRR-VII-2	CotAD_74115	491.259	0.0931751	0.276001	0.33759	0.735672	0.99993
AGC_RSK-2	CotAD_45682	336.496	-0.0309685	0.233132	-0.132837	0.894322	0.99993
RLK-Pelle_RLCK-VI	CotAD_34895	131.142	0.0134783	0.26281	0.0512854	0.959098	0.99993
RLK-Pelle_WAK_LRK10L-1	CotAD_02413	116.895	-0.483893	0.29426	-1.64444	0.100086	0.99993
RLK-Pelle_L-LEC	CotAD_03390	15.6117	-0.220005	0.676189	-0.32536	0.744909	0.99993
STE_STE7	CotAD_63634	4.72187	-0.545443	1.22319	-0.445918	0.655657	0.99993
CK1_CK1-Pl	CotAD_53790	720.979	0.00497797	0.195871	0.0254146	0.979724	0.99993
RLK-Pelle_URK-1	CotAD_69354	10.2646	-0.0618186	0.759707	-0.0813717	0.935146	0.99993
RLK-Pelle_LRR-II	CotAD_57458	206.578	0.0677076	0.239484	0.282722	0.77739	0.99993
RLK-Pelle_RLCK-XVI	CotAD_36511	286.669	0.0105789	0.207788	0.0509119	0.959396	0.99993
RLK-Pelle_RLCK-VI	CotAD_49804	36.963	-0.651171	0.456585	-1.42618	0.153817	0.99993
RLK-Pelle_DLSV	CotAD_01546	4.66006	0.140902	1.20834	0.116608	0.907171	0.99993
RLK-Pelle_RLCK-VIII	CotAD_64237	11.0127	-1.19611	0.825528	-1.44891	0.147363	0.99993
RLK-Pelle_LRR-Xb-1	CotAD_52735	572.421	0.105011	0.227929	0.460717	0.645002	0.99993
RLK-Pelle_LRR-XI-1	CotAD_17222	361.389	0.403994	0.213373	1.89337	0.0583084	0.99993
RLK-Pelle_LRR-XI-1	CotAD_00656	2850.72	0.17644	0.205001	0.860679	0.389415	0.99993
RLK-Pelle_LRK10L-2	CotAD_61357	120.452	0.0576824	0.278662	0.206998	0.836012	0.99993
RLK-Pelle_RLCK-VIIa-2	CotAD_46096	11.3797	-1.21787	0.900516	-1.35242	0.176241	0.99993
RLK-Pelle_LRR-VI-2	CotAD_25446	232.043	0.234921	0.230908	1.01738	0.308974	0.99993
RLK-Pelle_RLCK-VIIa-2	CotAD_18455	79.5756	-0.172473	0.385702	-0.447166	0.654755	0.99993
RLK-Pelle_LRR-III	CotAD_22332	351.172	0.0918959	0.202164	0.454561	0.649425	0.99993
CMGC_CDK-CRK7-CDK9	CotAD_06281	10.364	-0.20896	0.732588	-0.285235	0.775464	0.99993
RLK-Pelle_RLCK-VIII	CotAD_36592	222.353	0.0357135	0.212823	0.167809	0.866734	0.99993
RLK-Pelle_LRR-VII-1	CotAD_55064	348.609	0.112887	0.261511	0.431671	0.665981	0.99993
RLK-Pelle_LRR-XIIIa	CotAD_03924	164.755	0.355492	0.259933	1.36763	0.171428	0.99993
RLK-Pelle_LRR-Xb-1	CotAD_21149	41.9422	-0.210423	0.423026	-0.497425	0.618889	0.99993
RLK-Pelle_RLCK-VIIa-2	CotAD_63567	12.6726	0.0849003	0.741818	0.114449	0.908882	0.99993
RLK-Pelle_Extensin	CotAD_41151	14.365	0.605211	0.714063	0.84756	0.396683	0.99993
CMGC_CK2	CotAD_63792	26.2532	0.320073	0.562456	0.569063	0.569314	0.99993
CAMK_CAMKL-CHK1	CotAD_50508	27.7385	-0.459045	0.509683	-0.900648	0.367776	0.99993
RLK-Pelle_LRR-III	CotAD_01701	271.239	0.293268	0.275307	1.06524	0.286767	0.99993
RLK-Pelle_LRR-VI-1	CotAD_07880	136.668	0.46699	0.30446	1.53383	0.125072	0.99993
RLK-Pelle_LRR-XI-1	CotAD_08453	1989.14	-0.24238	0.196282	-1.23485	0.216885	0.99993
SCY1_SCYL1	CotAD_57167	674.8	0.221567	0.178921	1.23835	0.215587	0.99993
SCY1_SCYL1	CotAD_16773	499.346	0.144346	0.17773	0.812162	0.416698	0.99993
RLK-Pelle_LRR-III	CotAD_55051	151.419	0.361464	0.248003	1.45749	0.14498	0.99993
RLK-Pelle_LRR-VI-1	CotAD_36271	364.136	-0.112836	0.231883	-0.486607	0.626537	0.99993
RLK-Pelle_RLCK-VIIa-2	CotAD_40205	627.975	-0.00825794	0.204858	-0.0403106	0.967846	0.99993
RLK-Pelle_LRR-XV	CotAD_10082	142.219	0.614158	0.307345	1.99827	0.0456876	0.99993
RLK-Pelle_RLCK-XII-2	CotAD_31923	24.6974	-0.415164	0.521503	-0.796091	0.425979	0.99993
RLK-Pelle_RLCK-V	CotAD_35066	377.032	-0.0486494	0.218985	-0.222158	0.824191	0.99993
RLK-Pelle_LRK10L-2	CotAD_39394	7.43311	-1.49375	1.03088	-1.44901	0.147335	0.99993
RLK-Pelle_LRR-III	CotAD_13103	687.477	0.20073	0.233733	0.858797	0.390453	0.99993
RLK-Pelle_LRR-XV	CotAD_05413	40.4595	0.432247	0.418922	1.03181	0.302162	0.99993
CK1_CK1-Pl	CotAD_21938	106.921	0.0294263	0.307886	0.0955752	0.923858	0.99993
CAMK_CAMKL-CHK1	CotAD_22749	132.67	-0.518051	0.293309	-1.76623	0.0773578	0.99993
RLK-Pelle_DLSV	CotAD_69234	51.1543	0.335708	0.385265	0.871367	0.383554	0.99993
RLK-Pelle_WAK_LRK10L-1	CotAD_02127	489.41	0.313852	0.260678	1.20399	0.228595	0.99993
STE_STE11	CotAD_69876	325.719	0.126913	0.217527	0.583434	0.559601	0.99993
RLK-Pelle_DLSV	CotAD_57425	804.465	-0.000915388	0.187622	-0.0048789	0.996107	0.99993
STE_STE20-Fray	CotAD_09759	95.974	0.0255295	0.328544	0.077705	0.938063	0.99993
RLK-Pelle_DLSV	CotAD_44211	50.4579	0.0352742	0.38306	0.0920853	0.92663	0.99993
RLK-Pelle_LRR-IV	CotAD_45995	97.6026	-0.285488	0.417165	-0.684352	0.493753	0.99993
RLK-Pelle_LRR-III	CotAD_64944	339.983	0.0377269	0.226874	0.16629	0.867929	0.99993
TKL-Pl-5	CotAD_64526	14.5945	0.326251	0.653346	0.499354	0.61753	0.99993
AGC-Pl	CotAD_16768	156.784	-0.0428143	0.282689	-0.151454	0.879618	0.99993
CK1_CK1-Pl	CotAD_00231	207.573	0.12105	0.256853	0.47128	0.637441	0.99993
RLK-Pelle_LRR-II	CotAD_34384	441.627	-0.234471	0.209326	-1.12012	0.262662	0.99993
CK1_CK1-Pl	CotAD_12333	462.559	-0.0391251	0.190993	-0.204851	0.837688	0.99993
RLK-Pelle_RLCK-XVI	CotAD_01663	377.236	0.138205	0.212557	0.6502	0.515563	0.99993
RLK-Pelle_DLSV	CotAD_68198	4.98474	-0.844632	1.0462	-0.807331	0.419476	0.99993
RLK-Pelle_RLCK-VIIa-1	CotAD_24813	160.341	-0.160815	0.275404	-0.583922	0.559273	0.99993
CAMK_CDPK	CotAD_11343	106.262	0.363938	0.353625	1.02916	0.303402	0.99993
TKL-Pl-6	CotAD_49726	1222.74	0.0435782	0.188789	0.23083	0.817447	0.99993
RLK-Pelle_LRR-V	CotAD_28859	990.788	-0.262195	0.233098	-1.12483	0.260663	0.99993
RLK-Pelle_RLCK-II	CotAD_10338	96.1852	0.00729412	0.327344	0.0222827	0.982222	0.99993
CMGC_CDK-CRK7-CDK9	CotAD_52411	449.89	0.122421	0.21181	0.577974	0.563282	0.99993
CAMK_CDPK	CotAD_13590	216.027	0.180065	0.227401	0.791841	0.428453	0.99993
RLK-Pelle_LRR-III	CotAD_53742	99.501	0.138168	0.367308	0.376162	0.706796	0.99993
RLK-Pelle_LRR-XI-1	CotAD_36059	225.675	-0.466108	0.284973	-1.63562	0.101919	0.99993
RLK-Pelle_RKF3	CotAD_63528	33.5643	0.168401	0.44386	0.379401	0.70439	0.99993
STE_STE11	CotAD_53208	63.319	-0.189454	0.34245	-0.553229	0.580106	0.99993
CAMK_CAMKL-CHK1	CotAD_00097	64.3781	0.179874	0.35063	0.513003	0.607949	0.99993
RLK-Pelle_L-LEC	CotAD_03487	142.791	-0.0352306	0.272631	-0.129224	0.89718	0.99993
AGC_RSK-2	CotAD_10104	70.9269	-0.186312	0.315129	-0.591226	0.554369	0.99993
RLK-Pelle_DLSV	CotAD_67069	201.555	-0.242021	0.269372	-0.898465	0.368937	0.99993
RLK-Pelle_RLCK-VIIa-1	CotAD_51218	386.991	0.0428565	0.211281	0.202841	0.839259	0.99993
CAMK_CDPK	CotAD_35007	652.173	0.0530051	0.191744	0.276436	0.782213	0.99993
RLK-Pelle_RLCK-V	CotAD_53338	512.594	-0.0743816	0.258329	-0.287934	0.773397	0.99993
RLK-Pelle_LRR-III	CotAD_72615	129.449	-0.179816	0.342727	-0.524662	0.599818	0.99993
RLK-Pelle_URK-2	CotAD_14943	31.0636	-0.161117	0.459819	-0.350393	0.726044	0.99993
RLK-Pelle_LRR-V	CotAD_52484	1334.63	0.0224093	0.160833	0.139333	0.889187	0.99993
RLK-Pelle_DLSV	CotAD_40381	142.211	-0.142274	0.270802	-0.525379	0.59932	0.99993
RLK-Pelle_LRR-VI-2	CotAD_31999	110.672	-0.311778	0.323063	-0.96507	0.33451	0.99993
CAMK_CDPK	CotAD_42622	28.6535	-0.552854	0.544404	-1.01552	0.309858	0.99993
CMGC_RCK	CotAD_10809	334.9	-0.214036	0.213337	-1.00328	0.315727	0.99993
RLK-Pelle_LysM	CotAD_70173	714.694	0.313453	0.190065	1.64919	0.0991094	0.99993
RLK-Pelle_LRR-Xa	CotAD_10129	243.117	-0.136617	0.232166	-0.588446	0.556233	0.99993
RLK-Pelle_LRR-VII-2	CotAD_33215	141.538	0.122171	0.32265	0.378649	0.704949	0.99993
RLK-Pelle_LRR-XIIIa	CotAD_09068	232.558	-0.0785597	0.253517	-0.309879	0.756653	0.99993
CK1_CK1	CotAD_14933	49.8974	-0.65379	0.395852	-1.6516	0.0986159	0.99993
RLK-Pelle_RLCK-VIII	CotAD_28630	15.353	0.0280698	0.654886	0.0428621	0.965811	0.99993
NEK	CotAD_58015	740.606	0.0804539	0.218088	0.368906	0.712198	0.99993
RLK-Pelle_LRR-Xa	CotAD_05438	413.98	-0.168408	0.244237	-0.689527	0.490492	0.99993
RLK-Pelle_LRR-V	CotAD_04269	639.881	-0.129436	0.252859	-0.511891	0.608727	0.99993
RLK-Pelle_LRR-XI-1	CotAD_62456	491.319	0.154528	0.275116	0.561682	0.574333	0.99993
RLK-Pelle_LRR-III	CotAD_68984	146.599	0.161977	0.240161	0.67445	0.500025	0.99993
CMGC_MAPK	CotAD_27603	381.468	-0.0773835	0.204129	-0.37909	0.704621	0.99993
RLK-Pelle_CR4L	CotAD_44210	36.9371	0.284636	0.461221	0.617136	0.537145	0.99993
TKL_CTR1-DRK-2	CotAD_12299	303.303	-0.120036	0.230235	-0.521365	0.602113	0.99993
CMGC_CK2	CotAD_37013	500.181	0.0841788	0.189756	0.443616	0.65732	0.99993
RLK-Pelle_RLCK-VIIa-2	CotAD_26427	335.666	0.179959	0.231587	0.777067	0.437119	0.99993
CMGC_MAPK	CotAD_35159	106.464	-0.0321098	0.363651	-0.0882985	0.929639	0.99993
RLK-Pelle_RLCK-XI	CotAD_68514	138.155	-0.338458	0.292928	-1.15543	0.247915	0.99993
RLK-Pelle_PERK-2	CotAD_21902	984.861	0.371525	0.228652	1.62485	0.104195	0.99993
RLK-Pelle_LRR-VI-2	CotAD_20247	195.639	-0.138081	0.258522	-0.534118	0.59326	0.99993
STE_STE7	CotAD_71378	234.775	0.268851	0.251432	1.06928	0.284945	0.99993
TKL-Pl-6	CotAD_67143	280.834	0.0763142	0.214009	0.356593	0.721397	0.99993
TKL-Pl-1	CotAD_53461	1446.97	0.119114	0.176709	0.674067	0.500269	0.99993
RLK-Pelle_RLCK-V	CotAD_09155	476.533	-0.0344565	0.200513	-0.171842	0.863562	0.99993
STE_STE11	CotAD_44892	30.8467	-0.157992	0.681823	-0.231719	0.816756	0.99993
CAMK_CAMKL-CHK1	CotAD_51357	4.64759	0.733445	1.12685	0.650881	0.515123	0.99993
NEK	CotAD_28301	268.849	0.24867	0.278925	0.891532	0.372644	0.99993
STE_STE11	CotAD_22508	8.57646	-1.78356	0.963079	-1.85194	0.0640351	0.99993
RLK-Pelle_PERK-1	CotAD_09325	231.289	0.343721	0.315719	1.08869	0.27629	0.99993
CAMK_CAMKL-CHK1	CotAD_68132	128.749	-0.110524	0.275935	-0.400544	0.688756	0.99993
RLK-Pelle_LRR-IX	CotAD_27211	76.8155	-0.0387163	0.354681	-0.109158	0.913077	0.99993
RLK-Pelle_LRK10L-2	CotAD_39387	27.1873	-0.802124	0.711789	-1.12691	0.259779	0.99993
STE_STE11	CotAD_49868	173.134	0.168737	0.248704	0.678464	0.497477	0.99993
RLK-Pelle_LRR-IX	CotAD_36211	219.844	0.166148	0.242613	0.684829	0.493452	0.99993
RLK-Pelle_RLCK-X	CotAD_10456	828.642	-0.149243	0.17788	-0.839012	0.401463	0.99993
CMGC_MAPK	CotAD_02334	38.0485	-0.0891821	0.466526	-0.191162	0.848399	0.99993
STE_STE20-Fray	CotAD_10113	465.812	-0.118355	0.235196	-0.50322	0.61481	0.99993
RLK-Pelle_LRR-XI-1	CotAD_20548	33.9021	0.418386	0.492983	0.848682	0.396058	0.99993
CAMK_CDPK	CotAD_73360	649.468	0.178031	0.212649	0.837208	0.402476	0.99993
RLK-Pelle_RLCK-II	CotAD_27929	277.024	-0.0752195	0.254876	-0.295122	0.7679	0.99993
RLK-Pelle_LysM	CotAD_00857	109.038	-0.352937	0.305997	-1.1534	0.248745	0.99993
AGC_MAST	CotAD_02801	953.626	0.247815	0.222411	1.11422	0.265185	0.99993
RLK-Pelle_LRR-IV	CotAD_63133	37.846	0.0252135	0.447212	0.0563793	0.95504	0.99993
RLK-Pelle_LRR-IX	CotAD_46866	105.502	0.226765	0.289629	0.782949	0.433657	0.99993
TKL-Pl-4	CotAD_10117	19.2658	0.0861612	0.624965	0.137866	0.890347	0.99993
STE_STE11	CotAD_31937	5.31611	-1.12656	1.32346	-0.851226	0.394644	0.99993
TKL-Pl-5	CotAD_72464	214.957	-0.0908492	0.22486	-0.404026	0.686194	0.99993
CMGC_CDK-CRK7-CDK9	CotAD_06098	205.688	0.193249	0.225879	0.85554	0.392252	0.99993
STE_STE7	CotAD_17579	17.7924	-0.334539	0.793334	-0.421687	0.673253	0.99993
RLK-Pelle_DLSV	CotAD_00769	232.919	0.129719	0.263994	0.491372	0.623163	0.99993
TKL_CTR1-DRK-2	CotAD_64289	25.6356	-0.0504761	0.587905	-0.0858575	0.93158	0.99993
AGC_RSK-2	CotAD_14233	34.0214	-0.0443708	0.447184	-0.0992226	0.920962	0.99993
RLK-Pelle_L-LEC	CotAD_14286	59.7438	-0.171194	0.340337	-0.503013	0.614955	0.99993
RLK-Pelle_LRR-III	CotAD_74134	911.995	0.36463	0.175089	2.08254	0.0372927	0.99993
RLK-Pelle_LRR-XI-1	CotAD_57832	281.281	0.289395	0.344031	0.841188	0.400243	0.99993
CK1_CK1	CotAD_23773	263.964	-0.0869542	0.252764	-0.344014	0.730836	0.99993
NEK	CotAD_60614	207.761	-0.045849	0.239552	-0.191395	0.848216	0.99993
TKL-Pl-4	CotAD_10266	143.905	-0.171768	0.245141	-0.700691	0.483496	0.99993
RLK-Pelle_CrRLK1L-1	CotAD_39420	33.4901	-0.344253	0.46009	-0.748229	0.454322	0.99993
RLK-Pelle_DLSV	CotAD_62986	5.11392	0.0881869	1.03279	0.0853874	0.931953	0.99993
RLK-Pelle_LRR-VII-2	CotAD_00160	130.819	-0.145465	0.313056	-0.464662	0.642173	0.99993
RLK-Pelle_RLCK-VIIa-1	CotAD_25464	45.9239	-0.748803	0.416614	-1.79736	0.0722791	0.99993
CAMK_CDPK	CotAD_13610	637.723	-0.105076	0.207487	-0.506419	0.612562	0.99993
AGC_RSK-2	CotAD_37798	223.553	-0.0681804	0.245686	-0.27751	0.781388	0.99993
RLK-Pelle_LRR-III	CotAD_04243	11.6103	0.179425	0.721674	0.248623	0.803652	0.99993
SCY1_SCYL2	CotAD_16749	506.91	0.131608	0.184476	0.713418	0.475587	0.99993
RLK-Pelle_LRR-XI-1	CotAD_46914	283.173	0.0179911	0.338096	0.053213	0.957562	0.99993
STE_STE11	CotAD_16018	61.2688	-0.421169	0.518637	-0.81207	0.416751	0.99993
RLK-Pelle_WAK_LRK10L-1	CotAD_54976	17.521	-0.337759	0.697264	-0.484407	0.628097	0.99993
TKL_CTR1-DRK-2	CotAD_21814	113.001	0.61155	0.337602	1.81146	0.0700703	0.99993
RLK-Pelle_RLCK-VIIa-1	CotAD_72317	18.7545	-0.477525	0.569024	-0.8392	0.401357	0.99993
RLK-Pelle_WAK	CotAD_02305	7.14244	0.247388	1.04074	0.237705	0.81211	0.99993
RLK-Pelle_LRR-II	CotAD_62468	462.643	-0.197394	0.191929	-1.02848	0.303726	0.99993
RLK-Pelle_RLCK-XII-1	CotAD_03307	19.5022	0.18608	0.592	0.314324	0.753275	0.99993
RLK-Pelle_RLCK-VIIa-2	CotAD_65338	200.19	-0.0895479	0.22352	-0.400626	0.688695	0.99993
RLK-Pelle_LRR-XII-1	CotAD_09444	4.80118	-1.26719	1.25283	-1.01146	0.311795	0.99993
RLK-Pelle_LRR-XI-1	CotAD_49044	114.935	0.344895	0.318471	1.08297	0.278822	0.99993
RLK-Pelle_RLCK-VIIa-1	CotAD_49622	254.026	0.11797	0.214735	0.549372	0.58275	0.99993
CK1_CK1	CotAD_09694	229.907	0.0691427	0.23441	0.294965	0.768021	0.99993
CMGC_MAPK	CotAD_67488	350.7	0.0750082	0.202684	0.370074	0.711327	0.99993
RLK-Pelle_LRR-IV	CotAD_21762	1100.2	-0.014347	0.175591	-0.0817068	0.93488	0.99993
CMGC_GSK	CotAD_23495	831.969	0.0560028	0.167482	0.334382	0.738092	0.99993
RLK-Pelle_LRR-V	CotAD_62836	37.005	0.122744	0.443532	0.276741	0.781979	0.99993
RLK-Pelle_LRR-XI-1	CotAD_25642	133.03	-1.16944	0.871886	-1.34128	0.179831	0.99993
RLK-Pelle_RKF3	CotAD_36392	27.6713	0.0250907	0.616587	0.0406929	0.967541	0.99993
RLK-Pelle_LRR-XI-1	CotAD_55700	4.34437	0.292843	1.09828	0.266637	0.789749	0.99993
RLK-Pelle_LRK10L-2	CotAD_49341	9.18152	-0.700828	0.782365	-0.895781	0.37037	0.99993
RLK-Pelle_RLCK-VIIa-2	CotAD_13360	131.438	-0.159733	0.283318	-0.563796	0.572893	0.99993
RLK-Pelle_LRR-Xa	CotAD_52364	249.377	0.262818	0.244166	1.07639	0.281752	0.99993
CAMK_CDPK	CotAD_45432	310.686	-0.171075	0.200929	-0.851421	0.394536	0.99993
RLK-Pelle_RLCK-VIIa-2	CotAD_07194	20.7366	-0.627836	0.659744	-0.951636	0.341281	0.99993
CMGC_CDK-CRK7-CDK9	CotAD_51610	12.9882	-0.502163	0.699769	-0.717612	0.472996	0.99993
RLK-Pelle_RLCK-XV	CotAD_01449	267.829	0.0850753	0.241453	0.352348	0.724577	0.99993
PEK_PEK	CotAD_19974	384.056	-0.0938288	0.275513	-0.34056	0.733435	0.99993
WNK_NRBP	CotAD_63226	398.063	-0.0474318	0.223683	-0.212049	0.832069	0.99993
RLK-Pelle_DLSV	CotAD_51337	158.005	-0.181774	0.381107	-0.476962	0.633389	0.99993
RLK-Pelle_LRR-VII-3	CotAD_67251	222.244	0.233772	0.282972	0.82613	0.40873	0.99993
STE_STE11	CotAD_74455	203.464	0.138544	0.310403	0.446337	0.655354	0.99993
TKL-Pl-1	CotAD_27293	529.765	-0.0315772	0.204752	-0.154222	0.877435	0.99993
RLK-Pelle_WAK_LRK10L-1	CotAD_03142	125.489	-0.236385	0.293818	-0.80453	0.421091	0.99993
RLK-Pelle_LRR-III	CotAD_57023	6.01814	-0.0485179	1.4516	-0.0334238	0.973337	0.99993
CAMK_CDPK	CotAD_09239	504.737	-0.0441433	0.268943	-0.164136	0.869624	0.99993
CMGC_CDK-CRK7-CDK9	CotAD_11106	151.345	0.0919767	0.242553	0.379202	0.704538	0.99993
RLK-Pelle_LRR-I-1	CotAD_09278	12.3625	0.0690262	0.753093	0.0916569	0.926971	0.99993
RLK-Pelle_LRR-XI-2	CotAD_01890	15.4803	-0.634669	0.689806	-0.920069	0.357537	0.99993
CK1_CK1-Pl	CotAD_70814	376.828	0.0720115	0.186494	0.386134	0.699398	0.99993
RLK-Pelle_RLCK-VIIa-2	CotAD_05478	39.3213	0.439236	0.441497	0.994877	0.319796	0.99993
RLK-Pelle_RLCK-VIIa-2	CotAD_38399	43.4908	0.361797	0.481018	0.752148	0.451962	0.99993
RLK-Pelle_LRR-XV	CotAD_05471	68.3632	0.45876	0.376289	1.21917	0.22278	0.99993
STE_STE11	CotAD_25132	63.1363	-0.787244	0.402941	-1.95375	0.0507313	0.99993
RLK-Pelle_URK-1	CotAD_09204	130.928	-0.130039	0.304584	-0.426938	0.669424	0.99993
STE_STE11	CotAD_56833	135.387	0.0416251	0.254941	0.163274	0.870303	0.99993
RLK-Pelle_SD-2b	CotAD_28571	23.5891	-0.774043	0.566258	-1.36694	0.171643	0.99993
RLK-Pelle_LRR-III	CotAD_65914	145.43	-0.124537	0.246736	-0.504738	0.613743	0.99993
CMGC_CK2	CotAD_33575	633.186	0.00129532	0.209193	0.00619198	0.99506	0.99993
RLK-Pelle_LRR-III	CotAD_55539	320.454	0.019459	0.230268	0.0845059	0.932654	0.99993
CMGC_CDK-CRK7-CDK9	CotAD_02004	95.0891	0.204342	0.305982	0.667824	0.504246	0.99993
RLK-Pelle_LRR-III	CotAD_33555	77.5509	-0.136147	0.375329	-0.36274	0.716799	0.99993
STE_STE-Pl	CotAD_16371	228.993	0.193223	0.269028	0.718226	0.472618	0.99993
NEK	CotAD_36322	169.427	-0.135938	0.300591	-0.452235	0.651099	0.99993
RLK-Pelle_URK-2	CotAD_44485	17.8891	-0.829643	0.645694	-1.28489	0.198832	0.99993
RLK-Pelle_DLSV	CotAD_52923	132.104	-0.110601	0.411399	-0.26884	0.788053	0.99993
STE_STE20-Fray	CotAD_21244	275.615	0.0580086	0.211395	0.274409	0.78377	0.99993
RLK-Pelle_CR4L	CotAD_31160	143.321	-1.99979	1.26742	-1.57784	0.114602	0.99993
RLK-Pelle_SD-2b	CotAD_25565	16.5508	-0.454343	0.650178	-0.698798	0.484678	0.99993
CMGC_MAPK	CotAD_14537	172.326	0.0777275	0.234382	0.331627	0.740171	0.99993
CK1_CK1	CotAD_06760	211.68	0.232008	0.233933	0.99177	0.32131	0.99993
RLK-Pelle_Extensin	CotAD_43665	773.754	0.0600611	0.19235	0.312249	0.754852	0.99993
AGC_RSK-2	CotAD_52077	635.002	0.109748	0.208097	0.527387	0.597925	0.99993
STE_STE11	CotAD_54610	58.8073	0.169159	0.442761	0.382055	0.70242	0.99993
RLK-Pelle_LRR-II	CotAD_16150	108.793	-0.194712	0.365586	-0.532602	0.594309	0.99993
AGC_RSK-2	CotAD_71439	322.882	-0.137183	0.23403	-0.586179	0.557755	0.99993
RLK-Pelle_DLSV	CotAD_49452	692.436	-0.379587	0.275649	-1.37707	0.168492	0.99993
CAMK_CDPK	CotAD_69577	454.383	0.258005	0.180366	1.43046	0.152586	0.99993
CMGC_MAPK	CotAD_03766	328.307	0.162049	0.208365	0.777717	0.436736	0.99993
RLK-Pelle_CR4L	CotAD_09812	7.79394	0.0123223	0.934992	0.013179	0.989485	0.99993
RLK-Pelle_LRR-III	CotAD_59521	114.542	0.213867	0.289764	0.738075	0.460469	0.99993
CMGC_CDK-CRK7-CDK9	CotAD_14887	156.862	0.0653083	0.24256	0.269246	0.787741	0.99993
RLK-Pelle_LRK10L-2	CotAD_35953	431.428	-0.432722	0.213631	-2.02556	0.0428103	0.99993
CMGC_MAPK	CotAD_61128	330.92	0.322908	0.192115	1.68081	0.0928008	0.99993
TKL-Pl-5	CotAD_71555	23.8944	-1.10754	0.531586	-2.08347	0.0372082	0.99993
TKL-Pl-4	CotAD_20697	529.242	-0.171274	0.194751	-0.879449	0.379158	0.99993
RLK-Pelle_LysM	CotAD_33191	65.5036	-0.441038	0.41246	-1.06929	0.28494	0.99993
RLK-Pelle_LRR-VI-2	CotAD_19795	162.442	0.271416	0.395068	0.687012	0.492075	0.99993
CAMK_CDPK	CotAD_42747	53.248	-0.162453	0.430624	-0.37725	0.705988	0.99993
RLK-Pelle_RLCK-IV	CotAD_37530	32.3782	0.179248	0.440471	0.406947	0.684047	0.99993
CMGC_Pl-Tthe	CotAD_00441	382.717	-0.194015	0.21186	-0.915767	0.359789	0.99993
RLK-Pelle_LRR-XV	CotAD_52152	232.438	0.329891	0.242656	1.3595	0.173988	0.99993
CMGC_MAPK	CotAD_55518	176.272	-0.15516	0.230094	-0.674334	0.500099	0.99993
NEK	CotAD_51281	529.365	-0.297357	0.230437	-1.2904	0.196912	0.99993
RLK-Pelle_LRR-XI-1	CotAD_55701	11.3965	1.39724	0.721321	1.93706	0.0527382	0.99993
AGC_NDR	CotAD_39702	240.808	0.420216	0.256471	1.63845	0.101327	0.99993
RLK-Pelle_LRR-VII-3	CotAD_38523	10.941	0.257224	0.931191	0.276231	0.78237	0.99993
AGC_NDR	CotAD_31351	38.1482	0.359208	0.445761	0.80583	0.420341	0.99993
CAMK_CAMKL-CHK1	CotAD_49476	40.2266	-0.369703	0.401725	-0.92029	0.357421	0.99993
RLK-Pelle_DLSV	CotAD_49442	20.2168	-0.15997	0.613344	-0.260817	0.794234	0.99993
CAMK_CAMKL-CHK1	CotAD_36170	264.48	-0.385402	0.296385	-1.30034	0.193483	0.99993
RLK-Pelle_SD-2b	CotAD_55457	300.534	0.0392368	0.243451	0.161169	0.87196	0.99993
RLK-Pelle_RLCK-VIIa-2	CotAD_10503	96.6656	0.353112	0.314468	1.12289	0.261485	0.99993
CAMK_CDPK	CotAD_56919	433.895	-0.0667368	0.205729	-0.324392	0.745641	0.99993
RLK-Pelle_LRR-III	CotAD_60775	732.12	-0.373263	0.287717	-1.29733	0.194518	0.99993
STE_STE20-Fray	CotAD_37621	288.631	0.193009	0.234915	0.821612	0.411298	0.99993
CMGC_DYRK-PRP4	CotAD_71195	311.566	0.20976	0.217509	0.964375	0.334858	0.99993
RLK-Pelle_LRR-XII-1	CotAD_76453	15.2368	-0.244168	0.643948	-0.379173	0.70456	0.99993
RLK-Pelle_LRR-III	CotAD_33544	199.583	0.100034	0.218833	0.457126	0.647581	0.99993
RLK-Pelle_CrRLK1L-1	CotAD_57667	909.296	0.1269	0.247495	0.512738	0.608135	0.99993
TKL_CTR1-DRK-2	CotAD_39355	207.118	-0.136601	0.239875	-0.569466	0.56904	0.99993
CAMK_CDPK	CotAD_75325	347.766	-0.0956696	0.253257	-0.377757	0.705611	0.99993
NEK	CotAD_12909	344.08	-0.0902095	0.201086	-0.448611	0.653712	0.99993
RLK-Pelle_DLSV	CotAD_72038	180.593	-0.424885	0.364934	-1.16428	0.24431	0.99993
CK1_CK1-Pl	CotAD_40384	342.541	0.0446909	0.202023	0.221217	0.824923	0.99993
TKL-Pl-5	CotAD_27586	207.107	0.0554616	0.274067	0.202365	0.839631	0.99993
RLK-Pelle_RLCK-VI	CotAD_27792	156.131	-0.235896	0.269022	-0.876865	0.38056	0.99993
RLK-Pelle_SD-2b	CotAD_28574	5.29207	-0.503197	1.02936	-0.488842	0.624953	0.99993
RLK-Pelle_LRR-VIII-1	CotAD_69673	114.996	-0.18775	0.304369	-0.61685	0.537334	0.99993
RLK-Pelle_DLSV	CotAD_62987	77.1588	0.280255	0.367378	0.762851	0.445552	0.99993
RLK-Pelle_LRR-IV	CotAD_28062	86.5712	-0.400959	0.350745	-1.14316	0.252971	0.99993
CAMK_CAMKL-CHK1	CotAD_41280	178.829	-0.379283	0.242901	-1.56147	0.118413	0.99993
RLK-Pelle_LRR-XIV	CotAD_56131	574.484	-0.413799	0.274595	-1.50694	0.131826	0.99993
RLK-Pelle_LRR-Xa	CotAD_10850	187.3	-0.295382	0.244235	-1.20942	0.226502	0.99993
CMGC_CLK	CotAD_00193	129.547	-0.297593	0.284062	-1.04763	0.294807	0.99993
CMGC_GSK	CotAD_32002	457.781	-0.0294077	0.238301	-0.123406	0.901786	0.99993
RLK-Pelle_DLSV	CotAD_34071	259.697	0.0468699	0.267252	0.175377	0.860783	0.99993
CAMK_CAMKL-LKB	CotAD_54315	183.717	-0.121779	0.234322	-0.519709	0.603266	0.99993
RLK-Pelle_RLCK-II	CotAD_33711	33.7514	-0.0636243	0.449177	-0.141647	0.887359	0.99993
RLK-Pelle_LRR-XI-1	CotAD_14259	6.41604	0.972167	1.048	0.927644	0.353592	0.99993
RLK-Pelle_DLSV	CotAD_41946	121.444	-0.0774493	0.278423	-0.278171	0.780881	0.99993
CMGC_CDK-CDK8	CotAD_11297	249.149	-0.153413	0.20688	-0.741556	0.458356	0.99993
RLK-Pelle_LRR-VIII-1	CotAD_27954	9.01159	0.310996	0.879484	0.353612	0.72363	0.99993
STE_STE-Pl	CotAD_64436	209.786	0.279795	0.257313	1.08737	0.276872	0.99993
CMGC_CDK-CRK7-CDK9	CotAD_01757	161.518	0.232981	0.258106	0.902654	0.366709	0.99993
RLK-Pelle_SD-2b	CotAD_28570	4.37404	-0.119592	1.17978	-0.101368	0.919258	0.99993
CK1_CK1-Pl	CotAD_06834	232.511	0.126028	0.240837	0.523291	0.600772	0.99993
RLK-Pelle_RLCK-VIIa-1	CotAD_07043	13.4407	0.0978517	0.697682	0.140253	0.88846	0.99993
RLK-Pelle_LRR-III	CotAD_27957	53.2695	-0.32039	0.398129	-0.804738	0.420971	0.99993
STE_STE20-Fray	CotAD_15648	341.44	-0.206734	0.204115	-1.01283	0.31114	0.99993
STE_STE11	CotAD_56094	177.174	0.231683	0.248016	0.934147	0.350228	0.99993
RLK-Pelle_LRR-VII-2	CotAD_06868	8.43461	-0.0823362	0.802115	-0.102649	0.918242	0.99993
RLK-Pelle_LRR-XIV	CotAD_09151	84.2588	0.0821299	0.333687	0.246129	0.805582	0.99993
AGC_RSK-2	CotAD_05776	472.257	0.0916323	0.195999	0.467514	0.640132	0.99993
RLK-Pelle_LRR-II	CotAD_34685	13.464	-0.395948	0.686645	-0.576641	0.564182	0.99993
RLK-Pelle_DLSV	CotAD_05721	55.1739	-0.565958	0.430607	-1.31433	0.188737	0.99993
RLK-Pelle_LRR-VI-1	CotAD_04411	569.772	0.0912506	0.21287	0.428668	0.668165	0.99993
RLK-Pelle_SD-2b	CotAD_43635	14.3592	0.0317486	0.658094	0.0482432	0.961522	0.99993
RLK-Pelle_L-LEC	CotAD_62229	136.981	0.303136	0.27299	1.11043	0.266814	0.99993
RLK-Pelle_RLCK-VIIa-2	CotAD_36679	379.149	0.00851143	0.202651	0.0420004	0.966498	0.99993
RLK-Pelle_RLCK-VIIa-1	CotAD_51121	13.3108	-1.21313	0.709116	-1.71077	0.0871239	0.99993
TKL_CTR1-DRK-2	CotAD_37330	119.226	-0.111736	0.311671	-0.358506	0.719964	0.99993
RLK-Pelle_CR4L	CotAD_01129	63.2952	0.0625652	0.470886	0.132867	0.894298	0.99993
RLK-Pelle_SD-2b	CotAD_66339	164.067	-0.0625443	0.380072	-0.164559	0.869291	0.99993
RLK-Pelle_RLCK-VIIa-1	CotAD_10069	5.71536	-1.27047	1.09528	-1.15995	0.24607	0.99993
RLK-Pelle_LRR-XI-1	CotAD_37125	214.077	-0.0582106	0.27144	-0.214451	0.830195	0.99993
RLK-Pelle_PERK-1	CotAD_30291	225.986	0.136876	0.221175	0.618861	0.536008	0.99993
TKL-Pl-4	CotAD_14603	121.289	-0.286101	0.262859	-1.08842	0.276411	0.99993
AGC_RSK-2	CotAD_33403	36.806	-0.588598	0.432388	-1.36127	0.173427	0.99993
SCY1_SCYL2	CotAD_04134	7.47913	-0.0485748	0.896817	-0.0541636	0.956805	0.99993
RLK-Pelle_LRR-XV	CotAD_25801	34.8393	-0.178864	0.491661	-0.363796	0.71601	0.99993
RLK-Pelle_DLSV	CotAD_51745	12.7069	-1.4007	0.693555	-2.0196	0.043425	0.99993
CMGC_MAPK	CotAD_09564	56.3135	-0.190701	0.357367	-0.533627	0.5936	0.99993
RLK-Pelle_RLCK-II	CotAD_14609	9.85238	0.435105	0.784528	0.554608	0.579163	0.99993
RLK-Pelle_LRR-VII-1	CotAD_19718	766.118	0.179836	0.215919	0.832889	0.404907	0.99993
RLK-Pelle_RLCK-XII-1	CotAD_67438	96.8444	-0.131389	0.284976	-0.461052	0.644761	0.99993
RLK-Pelle_LRR-III	CotAD_37346	778.376	-0.10051	0.236165	-0.425592	0.670405	0.99993
RLK-Pelle_RLCK-V	CotAD_15423	257.532	0.0495696	0.2563	0.193405	0.846642	0.99993
RLK-Pelle_RLCK-X	CotAD_00114	72.6314	0.324963	0.341674	0.951092	0.341558	0.99993
RLK-Pelle_DLSV	CotAD_24450	4.68392	1.47762	1.28041	1.15402	0.24849	0.99993
CAMK_CDPK	CotAD_34786	363.273	-0.0908246	0.190388	-0.47705	0.633327	0.99993
Aur	CotAD_58182	88.6547	0.203444	0.302709	0.672078	0.501534	0.99993
AGC_NDR	CotAD_41978	1355.71	-0.133769	0.176534	-0.757751	0.4486	0.99993
CMGC_MAPK	CotAD_09571	175.946	-0.569084	0.790446	-0.719952	0.471554	0.99993
RLK-Pelle_CR4L	CotAD_34129	128.42	0.0866938	0.295129	0.293749	0.76895	0.99993
RLK-Pelle_LRR-XI-1	CotAD_64056	509.053	0.268952	0.264702	1.01606	0.309603	0.99993
CAMK_CAMKL-CHK1	CotAD_60975	10.2046	-0.0443772	0.805207	-0.0551128	0.956049	0.99993
RLK-Pelle_RLCK-V	CotAD_31340	277.217	-0.278279	0.256873	-1.08333	0.27866	0.99993
RLK-Pelle_LRR-VI-1	CotAD_47824	187.854	-0.241561	0.263609	-0.916359	0.359479	0.99993
CAMK_CDPK	CotAD_54826	1658.54	0.110591	0.159488	0.69341	0.488052	0.99993
CMGC_MAPK	CotAD_40180	180.493	-0.122402	0.272482	-0.449213	0.653278	0.99993
TKL-Pl-4	CotAD_22225	611.912	-0.100906	0.21457	-0.470269	0.638163	0.99993
CAMK_CDPK	CotAD_08408	381.442	0.133694	0.243878	0.548201	0.583554	0.99993
RLK-Pelle_LRR-XIV	CotAD_31758	217.605	-0.456913	0.260331	-1.75512	0.0792387	0.99993
CAMK_CDPK	CotAD_72193	137.141	-0.344499	0.332606	-1.03576	0.300315	0.99993
TKL-Pl-5	CotAD_10354	33.653	-0.203383	0.497821	-0.408547	0.682872	0.99993
RLK-Pelle_RLCK-XII-1	CotAD_39518	187.504	-0.0667964	0.254491	-0.262471	0.792958	0.99993
RLK-Pelle_RLCK-VIIa-2	CotAD_00358	71.9652	0.0767228	0.325685	0.235574	0.813763	0.99993
RLK-Pelle_LRR-XI-1	CotAD_47868	1265.81	-0.161608	0.211067	-0.765672	0.443872	0.99993
RLK-Pelle_LRR-IV	CotAD_01210	686.241	0.30338	0.17964	1.68882	0.0912537	0.99993
RLK-Pelle_RLCK-VIIa-2	CotAD_38764	321.29	-0.269846	1.0378	-0.260019	0.794849	0.99993
RLK-Pelle_LRR-III	CotAD_05288	937.43	0.232925	0.196231	1.187	0.235229	0.99993
TKL-Pl-4	CotAD_18671	38.9043	0.204536	0.467383	0.437619	0.661662	0.99993
CAMK_CAMKL-CHK1	CotAD_64770	6.24493	-1.31688	1.09271	-1.20515	0.228145	0.99993
RLK-Pelle_LRR-II	CotAD_24945	16.2674	0.472306	0.646469	0.730593	0.465028	0.99993
WNK_NRBP	CotAD_01356	63.4433	0.429937	0.360056	1.19409	0.232444	0.99993
CMGC_CDK-CDK7	CotAD_60632	56.8893	-0.129231	0.368755	-0.350453	0.725999	0.99993
RLK-Pelle_RLCK-VIIa-1	CotAD_49588	136.506	-0.0799311	0.267207	-0.299136	0.764837	0.99993
RLK-Pelle_SD-2b	CotAD_13093	30.2188	-0.810685	0.62164	-1.30411	0.192197	0.99993
RLK-Pelle_LysM	CotAD_70332	12.0341	-0.367508	0.733941	-0.500732	0.61656	0.99993
RLK-Pelle_RLCK-IXb	CotAD_50485	32.4421	-0.109619	0.534777	-0.204981	0.837587	0.99993
CAMK_OST1L	CotAD_54619	107.112	-0.254178	0.319296	-0.796056	0.425999	0.99993
RLK-Pelle_CrRLK1L-1	CotAD_27959	1458.19	0.121754	0.210685	0.577897	0.563334	0.99993
RLK-Pelle_DLSV	CotAD_23522	74.6285	-0.0710135	0.303105	-0.234287	0.814763	0.99993
RLK-Pelle_LRR-XI-1	CotAD_60729	18.1327	0.572196	0.566288	1.01043	0.312288	0.99993
RLK-Pelle_LRR-III	CotAD_24428	126.696	0.280707	0.260497	1.07758	0.28122	0.99993
RLK-Pelle_LRR-IX	CotAD_31541	338.563	0.135863	0.239885	0.566369	0.571143	0.99993
RLK-Pelle_RLCK-IV	CotAD_68856	248.048	0.0196175	0.212515	0.0923113	0.926451	0.99993
RLK-Pelle_L-LEC	CotAD_18350	489.501	-0.0253125	0.234741	-0.107831	0.91413	0.99993
RLK-Pelle_LRR-V	CotAD_65393	228.391	0.223405	0.23351	0.956724	0.338706	0.99993
Group-Pl-4	CotAD_33700	35.1152	0.471173	0.435802	1.08116	0.279625	0.99993
CMGC_CDK-CRK7-CDK9	CotAD_01049	461.564	0.225922	0.245011	0.922091	0.356481	0.99993
CMGC_MAPK	CotAD_65813	54.4912	-0.384517	0.416539	-0.923124	0.355943	0.99993
TKL-Pl-5	CotAD_66213	147.381	-0.0204288	0.254136	-0.0803856	0.935931	0.99993
RLK-Pelle_RLCK-IXa	CotAD_09594	142.764	0.189022	0.292004	0.647328	0.517419	0.99993
RLK-Pelle_LRR-XIIIa	CotAD_41669	236.382	0.377455	0.23146	1.63076	0.102941	0.99993
RLK-Pelle_CrRLK1L-1	CotAD_39423	726.797	0.151019	0.215593	0.700481	0.483627	0.99993
RLK-Pelle_LRR-XI-1	CotAD_47446	110.635	-0.234008	0.425164	-0.550393	0.58205	0.99993
RLK-Pelle_SD-2b	CotAD_05916	65.6086	0.369972	0.363796	1.01698	0.309164	0.99993
CMGC_CDK-CRK7-CDK9	CotAD_57324	63.8974	0.238565	0.339288	0.703135	0.481972	0.99993
TKL-Pl-4	CotAD_10342	362.413	0.114663	0.235685	0.486508	0.626607	0.99993
RLK-Pelle_WAK	CotAD_36423	9.19522	-6.48668	3.91108	-1.65854	0.0972088	0.99993
RLK-Pelle_RLCK-VIIa-1	CotAD_26606	32.6004	-0.309008	0.449314	-0.687732	0.491621	0.99993
CMGC_DYRK-PRP4	CotAD_26468	509.464	-0.0631466	0.206544	-0.305729	0.759811	0.99993
CMGC_CDK-CDK8	CotAD_34429	126.059	0.118324	0.298571	0.396302	0.691882	0.99993
STE_STE7	CotAD_25213	73.3588	-0.365125	0.356191	-1.02508	0.305324	0.99993
RLK-Pelle_LRR-II	CotAD_72225	277.177	0.0115646	0.208411	0.0554895	0.955748	0.99993
CAMK_AMPK	CotAD_57320	355.258	0.149955	0.195656	0.766422	0.443425	0.99993
RLK-Pelle_LRR-XI-1	CotAD_44505	183.474	-0.131688	0.233043	-0.565081	0.572019	0.99993
RLK-Pelle_LRR-III	CotAD_43408	17.4981	0.172376	0.581941	0.296208	0.767071	0.99993
RLK-Pelle_LRR-III	CotAD_26081	6.11876	-0.0318832	1.02319	-0.0311606	0.975141	0.99993
NEK	CotAD_44747	297.821	-0.103509	0.241046	-0.429413	0.667622	0.99993
CK1_CK1-Pl	CotAD_09637	241.835	-0.224455	0.233136	-0.962762	0.335667	0.99993
AGC_RSK-2	CotAD_72389	384.643	0.0364671	0.213094	0.171132	0.86412	0.99993
RLK-Pelle_RLCK-VI	CotAD_27818	7.75239	0.389698	0.860668	0.452786	0.650703	0.99993
Group-Pl-3	CotAD_39073	363.186	-0.339952	0.224323	-1.51546	0.129656	0.99993
RLK-Pelle_CrRLK1L-1	CotAD_05175	7.41163	0.0162791	0.857261	0.0189897	0.984849	0.99993
TKL-Pl-2	CotAD_72203	618.612	0.196475	0.216	0.90961	0.363028	0.99993
CMGC_DYRK-YAK	CotAD_04009	209.664	-0.237923	0.228199	-1.04261	0.297127	0.99993
BUB	CotAD_67683	128.297	0.166301	0.273935	0.607082	0.543797	0.99993
AGC_NDR	CotAD_71296	268.977	-0.159234	0.206527	-0.771011	0.4407	0.99993
RLK-Pelle_LRR-IX	CotAD_11871	720.484	-0.0968276	0.180673	-0.535929	0.592008	0.99993
CAMK_CAMK1-DCAMKL	CotAD_47177	6.20794	-0.800407	0.968709	-0.826262	0.408656	0.99993
RLK-Pelle_WAK_LRK10L-1	CotAD_72667	18.2109	-1.09182	0.672539	-1.62343	0.104497	0.99993
RLK-Pelle_LRR-XIIIa	CotAD_42146	343.312	-0.064629	0.216709	-0.29823	0.765528	0.99993
RLK-Pelle_DLSV	CotAD_35828	9.13457	0.560794	0.903179	0.620911	0.534658	0.99993
RLK-Pelle_CrRLK1L-1	CotAD_05174	1115.6	0.318918	0.23268	1.37062	0.170492	0.99993
AGC_RSK-2	CotAD_65162	67.8834	-0.0271637	0.322841	-0.0841395	0.932946	0.99993
NAK	CotAD_25842	202.557	0.206399	0.239059	0.863379	0.387929	0.99993
CMGC_CDK-CRK7-CDK9	CotAD_04120	19.1074	-0.209019	0.613762	-0.340554	0.733439	0.99993
CAMK_OST1L	CotAD_71558	18.7775	-0.731316	0.614058	-1.19096	0.23367	0.99993
RLK-Pelle_PERK-2	CotAD_68235	292.817	-0.113655	0.218096	-0.521125	0.60228	0.99993
RLK-Pelle_LRR-Xb-1	CotAD_39293	801.076	-0.128316	0.181826	-0.705711	0.480368	0.99993
RLK-Pelle_RLCK-XI	CotAD_05528	177.655	0.147936	0.259624	0.569811	0.568806	0.99993
RLK-Pelle_L-LEC	CotAD_61445	10.915	-0.345936	0.770976	-0.448698	0.653649	0.99993
TKL-Pl-4	CotAD_00676	349.334	-0.445553	0.218157	-2.04236	0.0411162	0.99993
CAMK_CDPK	CotAD_39468	18.0645	-0.106533	0.618926	-0.172126	0.863338	0.99993
TKL-Pl-5	CotAD_61273	51.9416	-0.311465	0.370264	-0.841197	0.400238	0.99993
RLK-Pelle_LRR-III	CotAD_02161	459.178	0.218274	0.19404	1.12489	0.260635	0.99993
RLK-Pelle_LRR-VI-2	CotAD_08656	15.035	0.714701	0.698707	1.02289	0.30636	0.99993
RLK-Pelle_LRR-XI-1	CotAD_00444	20.4223	0.258125	0.725721	0.35568	0.72208	0.99993
CK1_CK1	CotAD_23709	1598.67	-0.009177	0.195658	-0.0469033	0.96259	0.99993
RLK-Pelle_PERK-2	CotAD_31745	30.3579	0.0517092	0.485553	0.106495	0.915189	0.99993
RLK-Pelle_L-LEC	CotAD_64621	30.9089	-0.224435	0.447112	-0.501967	0.615691	0.99993
RLK-Pelle_RLCK-XVI	CotAD_30041	546.352	0.0426337	0.182466	0.233653	0.815254	0.99993
RLK-Pelle_RLCK-X	CotAD_44559	331.006	0.259245	0.233227	1.11156	0.266329	0.99993
NEK	CotAD_48114	744.863	-0.202956	0.18007	-1.1271	0.259702	0.99993
AGC_RSK-2	CotAD_59693	279.784	0.220868	0.215619	1.02434	0.305673	0.99993
RLK-Pelle_Extensin	CotAD_61378	18.3302	1.71522	0.83426	2.05598	0.0397846	0.99993
RLK-Pelle_LRR-V	CotAD_26995	346.341	0.56142	0.276481	2.03059	0.0422963	0.99993
RLK-Pelle_LRR-VIII-1	CotAD_33692	55.1159	0.179764	0.362767	0.495536	0.620222	0.99993
CMGC_CDK-CCRK	CotAD_51200	31.1702	0.468092	0.50506	0.926804	0.354028	0.99993
RLK-Pelle_DLSV	CotAD_72041	9.71525	0.193299	0.942297	0.205136	0.837466	0.99993
WNK_NRBP	CotAD_28556	103.943	-0.151224	0.314115	-0.481428	0.630212	0.99993
CMGC_SRPK	CotAD_23125	595.705	0.0647116	0.188746	0.342849	0.731712	0.99993
TKL_CTR1-DRK-2	CotAD_57230	8.11728	-0.347894	0.854352	-0.407202	0.683859	0.99993
CMGC_MAPK	CotAD_61841	203.272	-0.297301	0.246571	-1.20574	0.227916	0.99993
CMGC_DYRK-PRP4	CotAD_30991	643.113	0.165608	0.187671	0.882441	0.377538	0.99993
RLK-Pelle_RKF3	CotAD_26329	16.9342	0.270241	0.614144	0.440028	0.659917	0.99993
TKL-Pl-5	CotAD_13204	336.141	0.0544049	0.223854	0.243037	0.807977	0.99993
RLK-Pelle_LRR-XI-1	CotAD_00188	105.254	-0.0101768	0.304307	-0.0334426	0.973322	0.99993
RLK-Pelle_RLCK-IXb	CotAD_69756	118.652	-0.0069739	0.288208	-0.0241974	0.980695	0.99993
RLK-Pelle_SD-2b	CotAD_05914	4.79695	-2.33381	1.26347	-1.84715	0.0647259	0.99993
CMGC_Pl-Tthe	CotAD_52759	295.717	0.0341876	0.210945	0.162068	0.871252	0.99993
RLK-Pelle_RLCK-IXb	CotAD_43407	13.9727	0.940586	0.835148	1.12625	0.26006	0.99993
RLK-Pelle_DLSV	CotAD_54762	171.816	-0.662876	0.359104	-1.84592	0.0649043	0.99993
RLK-Pelle_RLCK-VIII	CotAD_05974	80.4858	0.0495452	0.326303	0.151838	0.879315	0.99993
TKL-Pl-4	CotAD_12913	48.2459	-0.174895	0.384597	-0.45475	0.649289	0.99993
RLK-Pelle_RLCK-V	CotAD_62992	282.699	-0.0443906	0.217174	-0.204401	0.83804	0.99993
RLK-Pelle_LRR-VIII-1	CotAD_46053	88.6138	-0.180068	0.329296	-0.546827	0.584498	0.99993
IRE1	CotAD_38751	79.1114	0.124235	0.322727	0.384953	0.700272	0.99993
STE_STE7	CotAD_05425	192.162	0.115645	0.244254	0.473463	0.635883	0.99993
RLK-Pelle_LRR-II	CotAD_34684	45.1884	0.0938958	0.432871	0.216914	0.828275	0.99993
RLK-Pelle_RLCK-XII-1	CotAD_19798	127.246	-0.251515	0.278718	-0.902399	0.366845	0.99993
TKL-Pl-6	CotAD_42480	266.933	-0.286188	0.225546	-1.26887	0.204488	0.99993
WNK_NRBP	CotAD_29801	7.61969	-2.05937	1.07948	-1.90774	0.0564243	0.99993
RLK-Pelle_LRR-VI-1	CotAD_74948	342.411	-0.307106	0.302747	-1.0144	0.310393	0.99993
RLK-Pelle_LRR-VII-2	CotAD_47770	5.06958	-0.552183	1.17232	-0.471017	0.637628	0.99993
NEK	CotAD_17224	1122.19	-0.07237	0.165273	-0.437881	0.661473	0.99993
RLK-Pelle_L-LEC	CotAD_31857	31.1306	0.0899334	0.457088	0.196753	0.844021	0.99993
NEK	CotAD_64477	114.235	-0.237607	0.321157	-0.739845	0.459394	0.99993
CMGC_MAPK	CotAD_02790	376.537	-0.081367	0.192014	-0.423756	0.671743	0.99993
RLK-Pelle_RLCK-IXa	CotAD_10084	508.502	0.125157	0.219251	0.570838	0.568109	0.99993
CK1_CK1	CotAD_26063	145.108	-0.251366	0.345385	-0.727785	0.466745	0.99993
RLK-Pelle_URK-2	CotAD_71539	4.81824	-0.656265	1.3687	-0.47948	0.631597	0.99993
RLK-Pelle_DLSV	CotAD_19218	284.64	0.270996	0.246204	1.10069	0.27103	0.99993
RLK-Pelle_LRR-III	CotAD_33020	620.545	0.215276	0.230566	0.933684	0.350467	0.99993
Aur	CotAD_00240	97.3501	0.0757208	0.300482	0.251998	0.801043	0.99993
RLK-Pelle_LRR-XI-1	CotAD_58185	46.3172	-0.340106	0.378683	-0.898129	0.369117	0.99993
AGC_RSK-2	CotAD_63164	408.775	0.306993	0.203812	1.50625	0.132002	0.99993
RLK-Pelle_DLSV	CotAD_01545	15.8867	0.169007	0.610139	0.276998	0.781782	0.99993
RLK-Pelle_LRR-XIIIb	CotAD_18752	2893.92	-0.00507955	0.222917	-0.0227867	0.98182	0.99993
CMGC_MAPK	CotAD_64049	50.0735	-0.360368	0.363482	-0.991434	0.321474	0.99993
CK1_CK1-Pl	CotAD_10400	173.454	-0.0887113	0.248299	-0.357275	0.720886	0.99993
RLK-Pelle_LRR-II	CotAD_12138	473.633	-0.155428	0.198022	-0.784901	0.432512	0.99993
CAMK_CAMKL-CHK1	CotAD_66223	264.314	0.157432	0.236956	0.664394	0.506438	0.99993
RLK-Pelle_CrRLK1L-1	CotAD_18588	81.1979	-0.103528	0.371176	-0.278918	0.780308	0.99993
RLK-Pelle_CrRLK1L-1	CotAD_30872	16.712	-0.538613	0.615451	-0.875152	0.381491	0.99993
RLK-Pelle_CrRLK1L-1	CotAD_30674	12.391	1.53324	0.856101	1.79096	0.0733003	0.99993
CAMK_CAMK1-DCAMKL	CotAD_74484	15.9998	-0.653976	0.739468	-0.884387	0.376487	0.99993
CMGC_RCK	CotAD_69205	383.181	-0.108479	0.304629	-0.356102	0.721764	0.99993
CK1_CK1-Pl	CotAD_41130	286.342	0.0480933	0.208609	0.230543	0.81767	0.99993
CAMK_CDPK	CotAD_74347	837.522	0.203006	0.173229	1.17189	0.241241	0.99993
RLK-Pelle_LRK10L-2	CotAD_48625	27.7893	-0.423627	0.626991	-0.675651	0.499263	0.99993
CMGC_MAPK	CotAD_24762	309.276	-0.149558	0.233859	-0.639519	0.522485	0.99993
CMGC_CDK-CCRK	CotAD_26057	300.443	-0.0665824	0.207798	-0.320419	0.748651	0.99993
CK1_CK1	CotAD_20772	179.236	0.164434	0.282013	0.583071	0.559846	0.99993
RLK-Pelle_LRR-III	CotAD_17672	178.485	0.126478	0.332637	0.380229	0.703775	0.99993
RLK-Pelle_SD-2b	CotAD_12719	7.76121	0.853179	0.939518	0.908103	0.363824	0.99993
RLK-Pelle_LRR-II	CotAD_28409	53.1168	0.575922	0.357813	1.60956	0.107493	0.99993
RLK-Pelle_LRR-II	CotAD_00571	555.332	0.15993	0.222304	0.719423	0.471881	0.99993
TKL-Pl-4	CotAD_15901	5.14017	-1.12601	1.3393	-0.840749	0.400489	0.99993
CMGC_MAPK	CotAD_29592	36.98	-0.0647836	0.440017	-0.14723	0.882951	0.99993
RLK-Pelle_LRR-XI-1	CotAD_11545	78.183	-0.280941	0.310399	-0.905099	0.365413	0.99993
RLK-Pelle_RKF3	CotAD_37722	44.1848	0.147078	0.434599	0.338422	0.735045	0.99993
RLK-Pelle_LRR-III	CotAD_37063	191.711	0.165831	0.252257	0.657387	0.510932	0.99993
RLK-Pelle_CrRLK1L-1	CotAD_50083	5.77096	0.982458	1.05345	0.932607	0.351023	0.99993
CK1_CK1	CotAD_44988	419.002	0.145853	0.203418	0.717014	0.473366	0.99993
WNK_NRBP	CotAD_32507	508.795	0.0753483	0.206707	0.364517	0.715472	0.99993
TKL-Pl-4	CotAD_49903	409.843	-0.260702	0.251506	-1.03656	0.29994	0.99993
CMGC_SRPK	CotAD_18405	186.053	-0.122539	0.246182	-0.497755	0.618657	0.99993
AGC_RSK-2	CotAD_23469	44.8112	-0.200358	0.425689	-0.470667	0.637879	0.99993
RLK-Pelle_PERK-1	CotAD_76343	325.113	0.248423	0.264691	0.938536	0.347969	0.99993
RLK-Pelle_LRR-XI-1	CotAD_14939	30.0034	0.382455	0.522854	0.731475	0.464489	0.99993
RLK-Pelle_LRR-VI-1	CotAD_67756	299.569	0.373452	0.26631	1.40232	0.16082	0.99993
RLK-Pelle_RLCK-XI	CotAD_34771	429.373	0.169888	0.22153	0.766882	0.443151	0.99993
RLK-Pelle_LRR-II	CotAD_63155	109.706	0.181441	0.268912	0.674723	0.499852	0.99993
RLK-Pelle_LRR-VI-2	CotAD_05661	76.9795	0.628911	0.460267	1.36641	0.171811	0.99993
TKL-Pl-5	CotAD_16201	283.608	0.00408859	0.209081	0.0195551	0.984398	0.99993
RLK-Pelle_L-LEC	CotAD_18993	55.2659	-0.22861	0.403165	-0.567038	0.570688	0.99993
WNK_NRBP	CotAD_11579	391.965	0.111619	0.189744	0.588262	0.556357	0.99993
RLK-Pelle_LRR-II	CotAD_64544	657.483	-0.270801	0.210863	-1.28425	0.199054	0.99993
ULK_ULK4	CotAD_21282	192.292	0.177328	0.260945	0.679561	0.496783	0.99993
TKL-Pl-4	CotAD_10575	392.723	-0.168039	0.197869	-0.849246	0.395744	0.99993
RLK-Pelle_SD-2b	CotAD_16906	9.38249	-0.234475	0.835071	-0.280784	0.778876	0.99993
TKL_CTR1-DRK-2	CotAD_72051	360.558	0.294048	0.245118	1.19961	0.230289	0.99993
RLK-Pelle_L-LEC	CotAD_60363	64.0047	0.205897	0.392004	0.525243	0.599414	0.99993
RLK-Pelle_DLSV	CotAD_67654	210.053	-0.133207	0.254411	-0.523591	0.600563	0.99993
RLK-Pelle_CrRLK1L-1	CotAD_24334	40.6389	-0.106445	0.420118	-0.253369	0.799983	0.99993
RLK-Pelle_CrRLK1L-1	CotAD_39207	6.97101	0.10873	0.991115	0.109705	0.912644	0.99993
RLK-Pelle_DLSV	CotAD_21804	9.32892	0.4243	0.814587	0.520877	0.602452	0.99993
CAMK_CAMKL-CHK1	CotAD_44543	70.7429	-0.0476134	0.35006	-0.136015	0.891809	0.99993
RLK-Pelle_LRR-XI-1	CotAD_34813	340.358	0.0499739	0.222351	0.224752	0.822172	0.99993
STE_STE11	CotAD_65764	230.516	0.181862	0.232243	0.783067	0.433588	0.99993
TKL_CTR1-DRK-2	CotAD_61127	116.646	0.544483	0.373723	1.45692	0.14514	0.99993
RLK-Pelle_LRR-XV	CotAD_13173	599.149	-0.0156832	0.207777	-0.0754806	0.939832	0.99993
RLK-Pelle_Extensin	CotAD_48325	386.254	0.341105	0.246896	1.38157	0.167103	0.99993
RLK-Pelle_SD-2b	CotAD_00134	285.89	0.00768612	0.22062	0.0348388	0.972208	0.99993
RLK-Pelle_RLCK-VI	CotAD_39006	116.617	-0.107872	0.338912	-0.318289	0.750265	0.99993
STE_STE11	CotAD_19414	4.89319	-1.73974	1.21064	-1.43704	0.150706	0.99993
RLK-Pelle_RLCK-VIIa-1	CotAD_22112	259.281	-0.0274479	0.259866	-0.105623	0.915881	0.99993
RLK-Pelle_LRR-III	CotAD_62520	632.013	0.405505	0.209269	1.93772	0.0526572	0.99993
RLK-Pelle_LRK10L-2	CotAD_05266	5.53293	-0.713656	1.36666	-0.52219	0.601538	0.99993
CAMK_CAMKL-CHK1	CotAD_59039	320.867	-0.0455555	0.199485	-0.228365	0.819362	0.99993
RLK-Pelle_DLSV	CotAD_26190	166.392	0.229137	0.248675	0.92143	0.356826	0.99993
RLK-Pelle_DLSV	CotAD_02822	103.057	0.00661023	0.291643	0.0226655	0.981917	0.99993
RLK-Pelle_RLCK-VI	CotAD_53175	502.379	0.139684	0.185445	0.753237	0.451308	0.99993
RLK-Pelle_LRR-III	CotAD_70286	869.329	0.346061	0.171113	2.02242	0.0431334	0.99993
RLK-Pelle_DLSV	CotAD_72429	39.8137	-0.712762	0.416319	-1.71206	0.0868858	0.99993
CAMK_OST1L	CotAD_03738	617.282	-0.562118	0.311691	-1.80345	0.071318	0.99993
RLK-Pelle_RLCK-VIII	CotAD_33080	118.85	-0.0619863	0.275888	-0.224679	0.822229	0.99993
RLK-Pelle_RLCK-IXb	CotAD_67405	700.578	-0.114141	0.240524	-0.474549	0.635108	0.99993
TKL-Pl-3	CotAD_62253	155.982	0.0164829	0.242928	0.067851	0.945904	0.99993
CMGC_MAPK	CotAD_63338	960.238	-0.107254	0.204574	-0.524281	0.600083	0.99993
CMGC_GSKL	CotAD_48401	141.538	0.0857795	0.270565	0.317038	0.751214	0.99993
RLK-Pelle_LRR-II	CotAD_12136	27.238	-0.472948	0.502348	-0.941475	0.346462	0.99993
TKL-Pl-1	CotAD_00130	233.725	-0.105168	0.270599	-0.388649	0.697536	0.99993
CAMK_CDPK	CotAD_02296	270.716	0.350573	0.354205	0.989749	0.322297	0.99993
RLK-Pelle_PERK-2	CotAD_35845	225.974	0.135539	0.233785	0.57976	0.562077	0.99993
NAK	CotAD_31687	524.452	0.169201	0.179737	0.941384	0.346508	0.99993
RLK-Pelle_Extensin	CotAD_33752	530.343	0.0966144	0.206358	0.468188	0.63965	0.99993
AGC_RSK-2	CotAD_60197	322.012	0.0247956	0.254166	0.0975566	0.922284	0.99993
CMGC_MAPK	CotAD_01246	195.281	-0.173692	0.362898	-0.478625	0.632205	0.99993
RLK-Pelle_RLCK-VIIa-2	CotAD_12128	51.5731	-0.133623	0.368618	-0.362498	0.71698	0.99993
RLK-Pelle_LRR-XI-1	CotAD_44030	510.545	0.162001	0.226574	0.715	0.474609	0.99993
RLK-Pelle_RLCK-VIIa-1	CotAD_33159	358.655	-0.0854913	0.206441	-0.414119	0.678787	0.99993
CAMK_CDPK	CotAD_42895	46.2488	0.0594606	0.414054	0.143606	0.885812	0.99993
CMGC_MAPK	CotAD_44066	278.246	0.0224356	0.225487	0.0994983	0.920743	0.99993
RLK-Pelle_DLSV	CotAD_36167	43.8408	-0.676033	0.439482	-1.53825	0.123988	0.99993
RLK-Pelle_C-LEC	CotAD_76348	57.5299	0.561001	0.35013	1.60226	0.109098	0.99993
CAMK_CAMKL-CHK1	CotAD_57360	64.8131	-0.323166	0.350815	-0.921187	0.356953	0.99993
TKL-Pl-6	CotAD_46604	1385.72	0.175319	0.180516	0.971208	0.331445	0.99993
CMGC_RCK	CotAD_42844	726.448	-0.163512	0.193967	-0.842986	0.399236	0.99993
CMGC_CDK-CRK7-CDK9	CotAD_20875	245.036	-0.0616783	0.304107	-0.202818	0.839278	0.99993
RLK-Pelle_DLSV	CotAD_08991	79.3976	0.350615	0.3483	1.00665	0.314104	0.99993
RLK-Pelle_LRK10L-2	CotAD_46552	6.88469	-0.262139	1.06525	-0.246081	0.80562	0.99993
RLK-Pelle_RLCK-VI	CotAD_27121	404.298	0.0105469	0.241211	0.043725	0.965124	0.99993
RLK-Pelle_CrRLK1L-1	CotAD_54379	9.8783	1.11413	0.911579	1.22219	0.221634	0.99993
RLK-Pelle_Extensin	CotAD_64087	248.528	0.163127	0.258952	0.62995	0.528727	0.99993
CMGC_MAPK	CotAD_54105	13.3652	0.0831085	0.782995	0.106142	0.91547	0.99993
RLK-Pelle_CrRLK1L-1	CotAD_57850	150.108	-0.343421	0.344779	-0.996061	0.319221	0.99993
RLK-Pelle_RLCK-VIIa-2	CotAD_29910	23.358	0.101307	0.544282	0.18613	0.852342	0.99993
RLK-Pelle_CR4L	CotAD_63020	4.57188	-0.957312	1.27626	-0.750089	0.453201	0.99993
CAMK_CAMKL-CHK1	CotAD_25826	22.7693	-0.661946	0.635037	-1.04237	0.297238	0.99993
RLK-Pelle_LRR-III	CotAD_29297	189.07	0.106745	0.237057	0.450294	0.652498	0.99993
CK1_CK1	CotAD_29252	42.0182	-0.707264	0.396563	-1.78348	0.0745075	0.99993
RLK-Pelle_RLCK-VIIa-2	CotAD_68578	408.917	-0.401196	0.201611	-1.98995	0.0465967	0.99993
CK1_CK1	CotAD_28748	238.618	-0.0112449	0.243551	-0.0461708	0.963174	0.99993
RLK-Pelle_LRR-XII-1	CotAD_63312	6.55331	-1.9348	1.22003	-1.58586	0.112771	0.99993
RLK-Pelle_LRR-VI-2	CotAD_22343	121.264	-0.0109311	0.344858	-0.0316973	0.974713	0.99993
RLK-Pelle_RLCK-VIIa-2	CotAD_70331	24.0744	-0.133251	0.495937	-0.268685	0.788172	0.99993
RLK-Pelle_LRR-VII-1	CotAD_25377	24.7844	-0.447367	0.537257	-0.832688	0.405021	0.99993
RLK-Pelle_LRR-XIV	CotAD_70224	170.571	0.153942	0.286038	0.538188	0.590448	0.99993
RLK-Pelle_CrRLK1L-1	CotAD_75497	662.9	0.162768	0.209108	0.778391	0.436339	0.99993
ULK_ULK4	CotAD_33993	206.834	0.24375	0.242307	1.00596	0.314437	0.99993
RLK-Pelle_LRR-Xa	CotAD_55480	605.731	-0.0393957	0.226025	-0.174298	0.861631	0.99993
RLK-Pelle_LRR-Xa	CotAD_35776	125.467	-0.41189	0.269761	-1.52687	0.126793	0.99993
TKL_CTR1-DRK-2	CotAD_45253	342.786	0.0537932	0.241241	0.222985	0.823547	0.99993
RLK-Pelle_LRR-Xb-1	CotAD_72117	44.0274	0.723021	0.472428	1.53044	0.125909	0.99993
CMGC_SRPK	CotAD_38756	271.895	0.260863	0.219355	1.18923	0.23435	0.99993
RLK-Pelle_LRR-VII-3	CotAD_25309	282.272	0.215955	0.225828	0.956283	0.33893	0.99993
CMGC_DYRK-PRP4	CotAD_22320	458.597	-0.0673843	0.181031	-0.372224	0.709726	0.99993
CK1_CK1-Pl	CotAD_11101	470.463	0.0201536	0.202757	0.099398	0.920822	0.99993
RLK-Pelle_PERK-1	CotAD_53785	4.59209	0.428682	1.20643	0.355332	0.722341	0.99993
CAMK_CAMKL-CHK1	CotAD_27908	27.9923	0.346411	0.47684	0.726472	0.467549	0.99993
RLK-Pelle_DLSV	CotAD_07199	15.377	0.1749	0.615417	0.284197	0.776259	0.99993
NEK	CotAD_64350	221.437	0.165277	0.281435	0.587264	0.557026	0.99993
RLK-Pelle_DLSV	CotAD_38074	9.33514	-0.382558	0.820542	-0.466226	0.641054	0.99993
RLK-Pelle_LRR-XI-1	CotAD_07539	233.807	-0.163203	0.287912	-0.566852	0.570815	0.99993
TKL-Pl-4	CotAD_43504	316.049	-0.0233155	0.193979	-0.120196	0.904328	0.99993
CMGC_MAPK	CotAD_56645	121.116	0.00025384	0.267397	0.000949303	0.999243	0.99993
RLK-Pelle_RLCK-VIIa-2	CotAD_34194	50.2932	-0.118354	0.40251	-0.294041	0.768727	0.99993
CMGC_GSK	CotAD_14964	440.792	-0.139399	0.236485	-0.589464	0.55555	0.99993
SCY1_SCYL2	CotAD_06312	97.4723	-0.0304986	0.286728	-0.106368	0.915291	0.99993
RLK-Pelle_LRK10L-2	CotAD_52307	60.3177	-0.738241	0.527809	-1.39869	0.161906	0.99993
RLK-Pelle_LRR-XI-1	CotAD_66780	142.032	0.695852	0.334854	2.07808	0.0377022	0.99993
TKL_CTR1-DRK-2	CotAD_14893	117.493	-0.235809	0.338898	-0.695811	0.486547	0.99993
CAMK_CAMKL-CHK1	CotAD_74521	9.38908	-0.322743	0.933733	-0.345649	0.729607	0.99993
TKL-Pl-4	CotAD_11614	6.06647	-0.409467	0.93198	-0.439352	0.660406	0.99993
CAMK_CAMKL-CHK1	CotAD_67775	257.898	0.418804	0.325565	1.28639	0.198308	0.99993
RLK-Pelle_LRR-III	CotAD_25235	125.089	-0.126099	0.286677	-0.439863	0.660036	0.99993
CAMK_CDPK	CotAD_21360	299.693	-0.194437	0.246052	-0.790228	0.429395	0.99993
CAMK_CAMKL-LKB	CotAD_12428	197.486	-0.0206718	0.225264	-0.0917669	0.926883	0.99993
WNK_NRBP	CotAD_12291	596.422	0.00658049	0.238661	0.0275725	0.978003	0.99993
TKL_CTR1-DRK-2	CotAD_45670	11.2285	-0.378229	0.863797	-0.437868	0.661482	0.99993
RLK-Pelle_LRR-XI-1	CotAD_31161	296.791	0.490793	0.341384	1.43766	0.150531	0.99993
CAMK_OST1L	CotAD_68500	26.3069	0.24718	0.580502	0.425804	0.67025	0.99993
RLK-Pelle_LysM	CotAD_35107	72.8727	-0.515795	0.359499	-1.43476	0.151355	0.99993
RLK-Pelle_RLCK-IXb	CotAD_57845	400.084	0.176183	0.208253	0.846005	0.39755	0.99993
CMGC_GSK	CotAD_43639	568.661	-0.0816189	0.19792	-0.412383	0.680058	0.99993
RLK-Pelle_DLSV	CotAD_55228	86.0773	-2.11732	1.13316	-1.8685	0.0616925	0.99993
RLK-Pelle_LRR-XI-1	CotAD_33968	95.3705	-0.350084	0.348287	-1.00516	0.314821	0.99993
WNK_NRBP	CotAD_06951	4.39361	-0.486224	1.41355	-0.343973	0.730866	0.99993
RLK-Pelle_LRR-II	CotAD_39917	1291.33	0.20823	0.174908	1.19051	0.233844	0.99993
WNK_NRBP	CotAD_35151	8.1657	-1.60016	0.957946	-1.67041	0.0948381	0.99993
RLK-Pelle_RLCK-VI	CotAD_49094	219.107	0.0164576	0.282765	0.0582024	0.953587	0.99993
CAMK_CAMKL-CHK1	CotAD_54331	379.562	0.0228649	0.22089	0.103512	0.917556	0.99993
CAMK_CAMKL-CHK1	CotAD_55069	49.5234	0.209818	0.401224	0.522944	0.601013	0.99993
STE_STE-Pl	CotAD_34046	408.451	0.152393	0.197782	0.770507	0.440999	0.99993
STE_STE7	CotAD_10106	198.683	-0.139005	0.222882	-0.623669	0.532845	0.99993
RLK-Pelle_PERK-1	CotAD_57647	240.3	0.478467	0.250327	1.91137	0.0559572	0.99993
AGC_PDK1	CotAD_05560	193.983	0.21162	0.238284	0.888102	0.374486	0.99993
RLK-Pelle_C-LEC	CotAD_50629	7.52168	-0.538084	1.04927	-0.512816	0.60808	0.99993
RLK-Pelle_SD-2b	CotAD_06469	169.981	-0.223036	0.29354	-0.759816	0.447365	0.99993
RLK-Pelle_RLCK-VIIa-2	CotAD_33383	40.0583	-0.471296	0.413268	-1.14041	0.254115	0.99993
WEE	CotAD_26371	101.537	0.0654125	0.305043	0.214437	0.830206	0.99993
RLK-Pelle_RLCK-IXb	CotAD_17003	515.61	-0.0185373	0.186818	-0.0992268	0.920958	0.99993
TKL-Pl-4	CotAD_06404	119.06	0.0272037	0.317279	0.0857407	0.931673	0.99993
STE_STE7	CotAD_41828	6.47224	-0.0898821	1.00078	-0.0898119	0.928437	0.99993
WNK_NRBP	CotAD_17895	74.5338	-0.388466	0.330692	-1.17471	0.240112	0.99993
CMGC_GSK	CotAD_01279	15.2376	0.0595314	0.611504	0.0973524	0.922447	0.99993
RLK-Pelle_LRR-VII-3	CotAD_59559	14.9185	0.573161	0.671115	0.854043	0.393081	0.99993
TKL-Pl-6	CotAD_51899	129.673	0.198446	0.274	0.724254	0.46891	0.99993
RLK-Pelle_LysM	CotAD_10617	208.78	0.110584	0.225684	0.489994	0.624138	0.99993
RLK-Pelle_RLCK-VIIa-2	CotAD_16641	120.319	-0.554855	0.28884	-1.92097	0.0547351	0.99993
CAMK_CAMKL-CHK1	CotAD_10613	33.592	-0.593021	0.467848	-1.26755	0.204959	0.99993
RLK-Pelle_LRR-XI-1	CotAD_65075	90.255	-0.792619	0.467495	-1.69546	0.0899881	0.99993
RLK-Pelle_RLCK-V	CotAD_56361	225.078	0.149939	0.238907	0.627603	0.530264	0.99993
RLK-Pelle_DLSV	CotAD_12018	17.7344	0.864195	0.567252	1.52348	0.12764	0.99993
RLK-Pelle_LysM	CotAD_27561	163.749	-0.482609	0.337658	-1.42928	0.152923	0.99993
CAMK_CDPK	CotAD_60146	1250.91	-0.0146223	0.210027	-0.0696212	0.944495	0.99993
RLK-Pelle_LRR-III	CotAD_09217	150.268	0.197191	0.292646	0.673823	0.500424	0.99993
RLK-Pelle_LRR-IX	CotAD_30717	1158.88	-0.0269739	0.205681	-0.131144	0.895661	0.99993
STE_STE7	CotAD_23706	8.83567	0.559312	0.818378	0.68344	0.494329	0.99993
AGC_NDR	CotAD_46946	404.113	-0.117106	0.188653	-0.620749	0.534765	0.99993
RLK-Pelle_LRR-XI-1	CotAD_71450	147.796	-0.0333512	0.286165	-0.116546	0.90722	0.99993
RLK-Pelle_DLSV	CotAD_07131	78.8828	-0.463051	0.381802	-1.2128	0.225205	0.99993
NEK	CotAD_46869	231.706	0.150618	0.226849	0.663956	0.506719	0.99993
RLK-Pelle_WAK_LRK10L-1	CotAD_52312	75.1358	-0.189011	0.342381	-0.552049	0.580915	0.99993
RLK-Pelle_CrRLK1L-1	CotAD_61451	321.492	0.344399	0.241098	1.42846	0.153159	0.99993
RLK-Pelle_LysM	CotAD_46377	45.5695	-0.0959685	0.442102	-0.217073	0.828151	0.99993
CK1_CK1	CotAD_10697	706.537	0.0624765	0.177176	0.352624	0.72437	0.99993
RLK-Pelle_DLSV	CotAD_40884	140.123	-0.310762	0.346198	-0.897644	0.369375	0.99993
RLK-Pelle_LRR-I-2	CotAD_47309	178.629	-0.0186176	0.252217	-0.0738157	0.941157	0.99993
CAMK_CAMKL-CHK1	CotAD_13683	967.106	0.177818	0.230459	0.771578	0.440364	0.99993
RLK-Pelle_LRR-XI-1	CotAD_53087	10.3786	0.108037	1.23918	0.0871837	0.930525	0.99993
RLK-Pelle_LRR-XIIIa	CotAD_17782	62.2062	-0.326127	0.333608	-0.977576	0.328284	0.99993
AGC_RSK-2	CotAD_15633	105.888	-0.263331	0.341612	-0.770849	0.440796	0.99993
RLK-Pelle_LRR-XI-1	CotAD_02249	67.6799	0.467842	0.338224	1.38323	0.166594	0.99993
RLK-Pelle_CrRLK1L-1	CotAD_44249	153.969	0.235129	0.252886	0.929783	0.352483	0.99993
CMGC_CDK-CRK7-CDK9	CotAD_64392	89.007	-0.112007	0.305066	-0.367158	0.713501	0.99993
AGC_PDK1	CotAD_57445	25.5672	-0.125363	0.49041	-0.255629	0.798237	0.99993
CK1_CK1-Pl	CotAD_48667	1562	0.0311456	0.156772	0.198668	0.842522	0.99993
RLK-Pelle_RLCK-VIIa-1	CotAD_10755	6.22971	-0.688465	1.07369	-0.641214	0.521384	0.99993
RLK-Pelle_LRR-VI-2	CotAD_53665	821.54	-0.125194	0.236759	-0.528784	0.596956	0.99993
CMGC_CDK-Pl	CotAD_51704	216.1	0.364164	0.232101	1.56899	0.116651	0.99993
RLK-Pelle_LRR-IV	CotAD_02238	6.62953	-0.615514	0.941229	-0.653948	0.513146	0.99993
TKL-Pl-4	CotAD_09283	148.839	0.495686	0.253024	1.95905	0.0501073	0.99993
RLK-Pelle_PERK-2	CotAD_26850	130.149	-0.401339	0.267677	-1.49934	0.133785	0.99993
RLK-Pelle_L-LEC	CotAD_36002	76.6969	-0.361556	0.329577	-1.09703	0.272628	0.99993
RLK-Pelle_LRR-V	CotAD_33194	508.65	-0.11478	0.190495	-0.602537	0.546817	0.99993
RLK-Pelle_LRR-Xa	CotAD_20733	61.4022	-0.523853	0.387179	-1.353	0.176056	0.99993
STE_STE7	CotAD_06737	115.347	0.0708554	0.274212	0.258397	0.796101	0.99993
RLK-Pelle_Extensin	CotAD_11079	17.6102	0.304955	0.615936	0.495107	0.620524	0.99993
RLK-Pelle_LRR-XI-1	CotAD_18696	113.503	-0.264881	0.330242	-0.802083	0.422505	0.99993
RLK-Pelle_RLCK-VIII	CotAD_11154	404.883	0.141662	0.2175	0.65132	0.51484	0.99993
RLK-Pelle_CrRLK1L-1	CotAD_54369	50.1355	-0.243896	0.414798	-0.587986	0.556542	0.99993
CMGC_CDK-Pl	CotAD_56453	627.807	0.100605	0.225905	0.445342	0.656072	0.99993
RLK-Pelle_CrRLK1L-1	CotAD_10332	589.967	-0.390885	0.298799	-1.30819	0.19081	0.99993
RLK-Pelle_RLCK-V	CotAD_27616	195.929	0.0471951	0.234842	0.200965	0.840726	0.99993
RLK-Pelle_PERK-1	CotAD_29268	101.624	-0.167311	0.343257	-0.487423	0.625959	0.99993
RLK-Pelle_DLSV	CotAD_52922	38.0399	0.0774656	0.461227	0.167955	0.866618	0.99993
TKL-Pl-6	CotAD_14215	1573.73	0.258692	0.174626	1.4814	0.138499	0.99993
RLK-Pelle_LRR-V	CotAD_00860	476.707	-0.203579	0.266171	-0.764842	0.444366	0.99993
RLK-Pelle_CrRLK1L-1	CotAD_32105	38.1861	-0.569199	0.473009	-1.20336	0.228838	0.99993
CAMK_AMPK	CotAD_52889	514.464	0.296331	0.185846	1.5945	0.110825	0.99993
RLK-Pelle_SD-2b	CotAD_32906	40.5962	-0.253738	0.393058	-0.645547	0.518573	0.99993
RLK-Pelle_LRR-II	CotAD_08520	129.463	0.0624774	0.272504	0.229271	0.818658	0.99993
RLK-Pelle_RLCK-II	CotAD_60213	220.116	0.238305	0.288604	0.825715	0.408966	0.99993
RLK-Pelle_RLCK-VIIa-2	CotAD_56524	266.571	-0.0422639	0.23602	-0.179069	0.857883	0.99993
RLK-Pelle_L-LEC	CotAD_00678	6.40013	-0.926553	1.00386	-0.922985	0.356015	0.99993
CMGC_DYRK-YAK	CotAD_27546	101.097	0.0875564	0.314313	0.278565	0.780579	0.99993
TKL-Pl-4	CotAD_64776	267.199	-0.335882	0.227724	-1.47495	0.140225	0.99993
RLK-Pelle_LRR-IV	CotAD_57440	6.51968	0.200124	0.912607	0.219289	0.826425	0.99993
RLK-Pelle_RLCK-VIIa-1	CotAD_25458	62.1293	-0.455881	0.342848	-1.32969	0.18362	0.99993
CMGC_CDK-CRK7-CDK9	CotAD_75626	44.4842	0.206101	0.450775	0.457214	0.647518	0.99993
STE_STE20-YSK	CotAD_16880	405.857	-0.114927	0.208656	-0.550795	0.581774	0.99993
RLK-Pelle_CR4L	CotAD_06288	179.031	-1.9718	1.13344	-1.73967	0.0819177	0.99993
CAMK_CDPK	CotAD_12192	688.687	-0.226188	0.274166	-0.825002	0.409371	0.99993
CMGC_MAPK	CotAD_29572	227.366	-0.519482	1.22214	-0.42506	0.670793	0.99993
RLK-Pelle_RLCK-VIIa-2	CotAD_06790	256.771	-0.456409	0.796894	-0.572735	0.566824	0.99993
CMGC_CLK	CotAD_65705	987.67	-0.340771	0.183894	-1.85308	0.0638705	0.99993
RLK-Pelle_LRR-XIV	CotAD_69974	98.6704	-0.384893	0.28375	-1.35645	0.174955	0.99993
RLK-Pelle_SD-2b	CotAD_76053	21.1516	-0.117324	0.554145	-0.211721	0.832324	0.99993
RLK-Pelle_RLCK-VIIa-1	CotAD_16128	25.5198	0.0411033	0.56604	0.0726156	0.942112	0.99993
RLK-Pelle_LRR-III	CotAD_57276	368.173	-0.0786699	0.22447	-0.35047	0.725986	0.99993
CMGC_CDK-PITSLRE	CotAD_55993	733.369	0.102256	0.208626	0.49014	0.624035	0.99993
RLK-Pelle_RLCK-XI	CotAD_72112	28.0531	0.358346	0.477407	0.750609	0.452888	0.99993
RLK-Pelle_LRR-III	CotAD_18790	39.3829	-0.147693	0.445926	-0.331204	0.74049	0.99993
RLK-Pelle_RLCK-IXb	CotAD_22785	246.813	-0.364339	0.247588	-1.47155	0.141141	0.99993
TKL-Pl-4	CotAD_32342	19.6584	0.381638	0.556726	0.685504	0.493026	0.99993
RLK-Pelle_Extensin	CotAD_53982	304.5	0.31311	0.240015	1.30454	0.192049	0.99993
TKL-Pl-5	CotAD_75512	248.877	-0.115944	0.267613	-0.433251	0.664832	0.99993
STE_STE-Pl	CotAD_58096	289.85	0.112195	0.253971	0.441761	0.658662	0.99993
RLK-Pelle_RLCK-VI	CotAD_37721	14.9322	-0.891858	0.663573	-1.34402	0.178941	0.99993
RLK-Pelle_LRR-IX	CotAD_09317	990.774	-0.0636877	0.201431	-0.316176	0.751869	0.99993
NAK	CotAD_01924	79.9649	0.100974	0.32067	0.314885	0.752849	0.99993
RLK-Pelle_LRR-XI-1	CotAD_71264	96.6047	-0.0828035	0.280608	-0.295086	0.767928	0.99993
RLK-Pelle_LRR-II	CotAD_09333	242.012	-0.0356805	0.273911	-0.130263	0.896358	0.99993
CAMK_CAMKL-CHK1	CotAD_06862	2175.5	-0.265197	0.2171	-1.22154	0.221881	0.99993
RLK-Pelle_LRR-XI-1	CotAD_20003	109.128	-0.68749	0.365775	-1.87954	0.0601703	0.99993
CK1_CK1	CotAD_50202	636.077	0.0318299	0.206086	0.15445	0.877255	0.99993
RLK-Pelle_RLCK-X	CotAD_66805	72.2817	-0.0337826	0.329796	-0.102435	0.918412	0.99993
RLK-Pelle_RLCK-VIIa-2	CotAD_05443	180.862	-0.293985	0.285163	-1.03094	0.302569	0.99993
RLK-Pelle_LRR-VI-2	CotAD_69367	392.695	-0.0987564	0.220364	-0.448151	0.654044	0.99993
RLK-Pelle_LRR-VI-1	CotAD_07850	111.129	0.460292	0.28487	1.6158	0.106138	0.99993
CMGC_MAPK	CotAD_33928	22.6344	0.100233	0.568493	0.176313	0.860048	0.99993
AGC_RSK-2	CotAD_45003	181.245	0.151687	0.242234	0.626201	0.531183	0.99993
CK1_CK1	CotAD_53991	282.03	-0.0478525	0.227262	-0.210561	0.83323	0.99993
NAK	CotAD_31030	296.901	0.0840102	0.205013	0.409779	0.681968	0.99993
RLK-Pelle_CR4L	CotAD_52130	33.8386	0.544786	0.469761	1.15971	0.246168	0.99993
RLK-Pelle_RLCK-XII-1	CotAD_39876	81.8675	0.150869	0.297611	0.506933	0.612202	0.99993
RLK-Pelle_LysM	CotAD_05124	81.0867	0.151708	0.304476	0.49826	0.618301	0.99993
RLK-Pelle_Extensin	CotAD_23724	1502.98	0.174718	0.161685	1.08061	0.279872	0.99993
RLK-Pelle_RLCK-V	CotAD_03654	39.4398	0.102949	0.412504	0.249571	0.802919	0.99993
CAMK_CDPK	CotAD_33172	208.099	-0.0348865	0.252955	-0.137916	0.890307	0.99993
CMGC_GSK	CotAD_34741	156.492	-0.237479	0.303654	-0.782072	0.434172	0.99993
RLK-Pelle_DLSV	CotAD_56715	147.774	-0.244029	0.257381	-0.948123	0.343067	0.99993
RLK-Pelle_CR4L	CotAD_30090	19.4819	-0.27131	0.654935	-0.414256	0.678687	0.99993
CAMK_CDPK	CotAD_48046	21.236	-0.459048	0.651714	-0.70437	0.481202	0.99993
Group-Pl-4	CotAD_35545	231.612	-0.216576	0.240729	-0.899668	0.368297	0.99993
RLK-Pelle_RLCK-VIIa-2	CotAD_73699	161.42	0.0374963	0.288999	0.129745	0.896768	0.99993
TKL-Pl-4	CotAD_28677	611.407	-0.229331	0.234687	-0.977179	0.32848	0.99993
WNK_NRBP	CotAD_45241	494.09	0.0734897	0.235984	0.311418	0.755483	0.99993
ULK_ULK4	CotAD_43118	62.0091	0.600852	0.364427	1.64876	0.0991965	0.99993
AGC_RSK-2	CotAD_47649	77.4957	-0.231926	0.350041	-0.662566	0.507608	0.99993
RLK-Pelle_LRR-I-2	CotAD_06049	285.331	0.134379	0.207931	0.64627	0.518105	0.99993
Aur	CotAD_18702	197.319	-0.0217935	0.245865	-0.0886402	0.929368	0.99993
CK1_CK1-Pl	CotAD_47584	383.745	-0.0556275	0.227829	-0.244164	0.807104	0.99993
CAMK_CDPK	CotAD_73836	110.906	-0.590705	0.320272	-1.84439	0.0651267	0.99993
AGC_MAST	CotAD_03168	549.457	0.344275	0.211683	1.62637	0.103871	0.99993
RLK-Pelle_RLCK-VIIa-2	CotAD_38555	598.329	0.246608	0.209914	1.1748	0.240073	0.99993
WNK_NRBP	CotAD_70077	82.4327	-0.218782	0.302631	-0.722932	0.469722	0.99993
CMGC_DYRK-PRP4	CotAD_17836	165.614	-0.0585621	0.246704	-0.237378	0.812364	0.99993
CAMK_CDPK	CotAD_28390	413.668	-0.405716	0.195442	-2.07588	0.0379047	0.99993
CK1_CK1-Pl	CotAD_22935	618.907	-0.0614724	0.209062	-0.294039	0.768728	0.99993
RLK-Pelle_CrRLK1L-1	CotAD_19597	12.8728	-0.0573103	0.770257	-0.0744042	0.940689	0.99993
CMGC_MAPK	CotAD_53696	465.411	0.0939409	0.248043	0.378728	0.70489	0.99993
RLK-Pelle_LRR-XV	CotAD_10180	144.38	0.600871	0.298245	2.01469	0.0439375	0.99993
TKL_CTR1-DRK-2	CotAD_18721	228.36	-0.00713929	0.241105	-0.0296108	0.976377	0.99993
Group-Pl-3	CotAD_51184	282.773	-0.121594	0.219106	-0.554955	0.578925	0.99993
RLK-Pelle_LRR-XII-1	CotAD_52268	88.9538	0.232972	0.320185	0.727619	0.466847	0.99993
TKL-Pl-4	CotAD_54349	109.841	0.0406492	0.290051	0.140145	0.888545	0.99993
RLK-Pelle_LRR-VII-2	CotAD_10941	55.0221	0.0451292	0.355352	0.126998	0.898942	0.99993
RLK-Pelle_LRR-III	CotAD_69922	310.54	-0.272219	0.219073	-1.24259	0.214018	0.99993
RLK-Pelle_DLSV	CotAD_21607	223.067	-0.24848	0.258418	-0.961541	0.33628	0.99993
CAMK_OST1L	CotAD_08891	67.6185	-0.13115	0.413982	-0.3168	0.751395	0.99993
TKL-Pl-6	CotAD_61043	415.683	0.109328	0.211416	0.517122	0.605071	0.99993
CAMK_CAMKL-CHK1	CotAD_14595	632.932	0.0775646	0.19292	0.402055	0.687643	0.99993
CAMK_CDPK	CotAD_25340	436.403	0.0191779	0.326754	0.0586921	0.953197	0.99993
CAMK_CDPK	CotAD_15673	72.3757	-0.0532094	0.332012	-0.160264	0.872674	0.99993
RLK-Pelle_CrRLK1L-1	CotAD_38798	188.141	-0.0146305	0.239429	-0.0611058	0.951275	0.99993
STE_STE20-Fray	CotAD_67520	8.6088	0.640235	0.929285	0.688955	0.490851	0.99993
TTK	CotAD_42096	345.096	0.0547296	0.234329	0.233559	0.815328	0.99993
RLK-Pelle_LRR-III	CotAD_60026	612.506	0.309157	0.214371	1.44215	0.149259	0.99993
RLK-Pelle_LRR-XI-2	CotAD_20833	220.371	0.281365	0.317273	0.886821	0.375175	0.99993
RLK-Pelle_SD-2b	CotAD_36542	47.0184	0.27431	0.409411	0.670012	0.50285	0.99993
RLK-Pelle_LRR-VII-1	CotAD_26531	1094.91	0.153407	0.232709	0.65922	0.509755	0.99993
CMGC_MAPK	CotAD_29332	38.6661	0.170115	0.416409	0.408529	0.682885	0.99993
CAMK_CDPK	CotAD_33841	133.78	0.019447	0.261945	0.0742407	0.940819	0.99993
RLK-Pelle_LRK10L-2	CotAD_08177	20.5327	-1.01755	0.575635	-1.7677	0.0771102	0.99993
RLK-Pelle_RKF3	CotAD_08387	111.914	0.62876	0.312414	2.01258	0.0441586	0.99993
RLK-Pelle_DLSV	CotAD_55033	8.81382	-0.0262661	0.840801	-0.0312394	0.975079	0.99993
RLK-Pelle_DLSV	CotAD_25703	48.6948	0.0864026	0.427964	0.201892	0.840001	0.99993
RLK-Pelle_LysM	CotAD_30029	14.3298	-0.293905	0.635609	-0.462398	0.643796	0.99993
RLK-Pelle_DLSV	CotAD_54208	35.1983	-0.0867356	0.431228	-0.201136	0.840592	0.99993
CMGC_MAPK	CotAD_13472	55.7918	-0.0347196	0.348008	-0.0997667	0.92053	0.99993
RLK-Pelle_DLSV	CotAD_21249	25.0007	-0.220733	0.565157	-0.390569	0.696116	0.99993
RLK-Pelle_LRR-XI-1	CotAD_68241	260.539	0.0538339	0.239777	0.224517	0.822355	0.99993
STE_STE20-Fray	CotAD_05428	603.081	-0.165444	0.195059	-0.848174	0.396341	0.99993
TKL-Pl-4	CotAD_38791	154.766	-0.113338	0.246491	-0.459805	0.645656	0.99993
RLK-Pelle_RLCK-VIIa-1	CotAD_17331	274.02	0.0345633	0.225154	0.15351	0.877996	0.99993
BUB	CotAD_52565	117.753	-0.0362882	0.271528	-0.133645	0.893683	0.99993
RLK-Pelle_DLSV	CotAD_30591	13.7716	0.417247	0.672016	0.620889	0.534673	0.99993
RLK-Pelle_RLCK-VIII	CotAD_25783	178.606	-0.0191304	0.25937	-0.0737574	0.941203	0.99993
RLK-Pelle_LRR-Xb-1	CotAD_71049	243.403	-0.0929309	0.244594	-0.379939	0.70399	0.99993
RLK-Pelle_L-LEC	CotAD_25961	577.345	-0.0218911	0.217669	-0.10057	0.919891	0.99993
CMGC_GSK	CotAD_33066	684.307	0.220333	0.205114	1.0742	0.282735	0.99993
AGC-Pl	CotAD_68953	308.803	-0.257456	0.284793	-0.90401	0.36599	0.99993
RLK-Pelle_CrRLK1L-1	CotAD_05180	11.3702	0.459565	0.733684	0.62638	0.531065	0.99993
STE_STE20-Pl	CotAD_65874	262.944	-0.203437	0.255982	-0.794732	0.426769	0.99993
STE_STE20-Fray	CotAD_53944	402.622	-0.101513	0.207981	-0.488091	0.625485	0.99993
RLK-Pelle_WAK_LRK10L-1	CotAD_19442	24.6823	-1.12767	0.585944	-1.92453	0.0542879	0.99993
RLK-Pelle_LRR-XI-1	CotAD_57775	82.2227	0.458642	0.370429	1.23814	0.215664	0.99993
STE_STE-Pl	CotAD_08989	239.92	0.101537	0.237554	0.427426	0.669069	0.99993
RLK-Pelle_LRR-XI-1	CotAD_76248	181.492	0.456149	0.274534	1.66154	0.0966049	0.99993
CMGC_MAPK	CotAD_01707	32.0457	-0.890922	0.511888	-1.74046	0.0817777	0.99993
RLK-Pelle_LRR-XIV	CotAD_69381	243.993	0.0319712	0.223167	0.143262	0.886084	0.99993
CMGC_MAPK	CotAD_21813	203.055	0.405018	0.269095	1.50511	0.132295	0.99993
RLK-Pelle_LRR-III	CotAD_51936	203.579	0.0907393	0.24609	0.368724	0.712334	0.99993
RLK-Pelle_RLCK-VI	CotAD_05320	33.2444	0.0434863	0.478353	0.0909084	0.927565	0.99993
RLK-Pelle_LRR-XI-1	CotAD_16707	64.8198	-0.405591	0.344631	-1.17688	0.239242	0.99993
RLK-Pelle_LRR-XI-1	CotAD_59243	268.272	-0.365495	0.327486	-1.11606	0.264395	0.99993
TKL_CTR1-DRK-2	CotAD_06023	57.8145	0.756768	0.421387	1.7959	0.0725109	0.99993
RLK-Pelle_LRR-VI-1	CotAD_64199	979.146	0.165786	0.21709	0.763675	0.445061	0.99993
RLK-Pelle_L-LEC	CotAD_70043	247.004	-1.53676	1.2447	-1.23464	0.216963	0.99993
RLK-Pelle_RLCK-V	CotAD_46790	318.402	0.017296	0.243569	0.0710108	0.943389	0.99993
TKL-Pl-3	CotAD_33867	74.0715	-0.104353	0.339157	-0.307683	0.758324	0.99993
RLK-Pelle_RLCK-VIIa-2	CotAD_49753	164.667	0.0953475	0.240192	0.396964	0.691394	0.99993
TKL-Pl-4	CotAD_54145	166.964	-0.233324	0.267308	-0.872864	0.382737	0.99993
AGC_RSK-2	CotAD_16512	81.4957	0.0783057	0.348346	0.224793	0.82214	0.99993
AGC-Pl	CotAD_24426	578.663	-0.0614669	0.221616	-0.277357	0.781506	0.99993
CK1_CK1-Pl	CotAD_46837	216.959	0.048213	0.249287	0.193403	0.846643	0.99993
RLK-Pelle_LRR-VII-1	CotAD_20164	806.16	0.336377	0.20813	1.61619	0.106053	0.99993
CMGC_RCK	CotAD_69180	73.1597	-0.126836	0.335933	-0.377562	0.705756	0.99993
RLK-Pelle_LRR-Xb-1	CotAD_57105	323.523	0.231792	0.218657	1.06007	0.289111	0.99993
CK1_CK1	CotAD_55365	160.843	0.279679	0.26556	1.05317	0.292265	0.99993
RLK-Pelle_WAK_LRK10L-1	CotAD_13543	10.8698	0.539282	0.748216	0.720758	0.471059	0.99993
CAMK_CDPK	CotAD_34534	71.2232	0.366639	0.349189	1.04997	0.293731	0.99993
CMGC_CDK-CRK7-CDK9	CotAD_21272	454.716	0.21027	0.22376	0.939716	0.347363	0.99993
CMGC_CK2	CotAD_19400	1621.76	-0.242765	0.178791	-1.35781	0.174523	0.99993
RLK-Pelle_RLCK-IXb	CotAD_32946	5.88056	-0.873862	1.08385	-0.80626	0.420093	0.99993
RLK-Pelle_LRR-III	CotAD_27412	1134.33	0.245858	0.171522	1.43339	0.151746	0.99993
AGC_MAST	CotAD_13517	121.218	-0.0307404	0.27393	-0.11222	0.910649	0.99993
RLK-Pelle_RLCK-VIIa-2	CotAD_51490	141.002	0.111641	0.26738	0.417538	0.676285	0.99993
CAMK_OST1L	CotAD_43021	27.5602	0.178964	0.537626	0.332878	0.739227	0.99993
RLK-Pelle_SD-2b	CotAD_35166	169.38	-0.0526857	0.251641	-0.209369	0.834161	0.99993
CK1_CK1	CotAD_47085	487.376	0.0663753	0.208644	0.318126	0.750389	0.99993
RLK-Pelle_RLCK-VIII	CotAD_60487	154.685	-0.0359129	0.271969	-0.132048	0.894947	0.99993
CAMK_CAMKL-CHK1	CotAD_10463	625.135	0.538599	0.339112	1.58826	0.112227	0.99993
RLK-Pelle_LysM	CotAD_65258	569.387	-0.0432755	0.222578	-0.194429	0.84584	0.99993
RLK-Pelle_RLCK-IXa	CotAD_17334	513.877	-0.121637	0.197945	-0.614499	0.538886	0.99993
TKL-Pl-6	CotAD_44797	238.501	-0.00653531	0.263864	-0.0247677	0.98024	0.99993
RLK-Pelle_LRR-V	CotAD_53454	82.6527	0.218353	0.359273	0.607762	0.543345	0.99993
RLK-Pelle_LRR-XII-1	CotAD_37222	123.997	0.0334145	0.376045	0.0888577	0.929195	0.99993
CK1_CK1-Pl	CotAD_41856	459.888	-0.147206	0.190791	-0.771552	0.44038	0.99993
RLK-Pelle_RLCK-XII-1	CotAD_38302	132.206	0.0914428	0.247318	0.369738	0.711577	0.99993
RLK-Pelle_RLCK-VIII	CotAD_47992	158.244	0.126305	0.23695	0.533047	0.594001	0.99993
RLK-Pelle_CrRLK1L-1	CotAD_54361	15.9651	-0.197803	0.645502	-0.306432	0.759276	0.99993
CMGC_SRPK	CotAD_37784	200.983	0.102083	0.227953	0.447823	0.654281	0.99993
RLK-Pelle_DLSV	CotAD_25706	93.3186	-0.185552	0.376863	-0.49236	0.622465	0.99993
RLK-Pelle_SD-2b	CotAD_70878	6.68656	-0.205359	0.93216	-0.220304	0.825634	0.99993
RLK-Pelle_RKF3	CotAD_12945	52.6368	0.210098	0.550611	0.381573	0.702778	0.99993
RLK-Pelle_RLCK-IV	CotAD_04217	143.003	-0.106229	0.288005	-0.368846	0.712243	0.99993
RLK-Pelle_DLSV	CotAD_00182	41.4485	-0.639166	0.442679	-1.44386	0.148779	0.99993
RLK-Pelle_LRR-XI-1	CotAD_39199	199.771	-0.208719	0.278052	-0.750648	0.452864	0.99993
WNK_NRBP	CotAD_07640	45.1287	0.162855	0.385178	0.422804	0.672438	0.99993
CAMK_CAMKL-CHK1	CotAD_17719	266.973	0.163877	0.266949	0.613889	0.539288	0.99993
CAMK_OST1L	CotAD_27990	179.523	0.217339	0.263745	0.82405	0.409911	0.99993
RLK-Pelle_LRR-I-1	CotAD_44233	364.259	-0.226205	0.233867	-0.967238	0.333425	0.99993
CK1_CK1-Pl	CotAD_05294	16.2623	0.29409	0.610931	0.48138	0.630247	0.99993
RLK-Pelle_LRR-Xa	CotAD_28712	18.6325	0.152383	0.622552	0.244771	0.806634	0.99993
RLK-Pelle_LRR-XI-1	CotAD_11446	227.783	-0.029327	0.259815	-0.112876	0.910129	0.99993
RLK-Pelle_LRR-XIIIa	CotAD_01050	522.078	0.169867	0.198556	0.855513	0.392267	0.99993
RLK-Pelle_RLCK-Os	CotAD_48382	34.3625	-1.43863	0.749864	-1.91852	0.0550452	0.99993
RLK-Pelle_RLCK-VIIa-2	CotAD_67582	9.27714	-1.90177	0.956679	-1.98788	0.0468245	0.99993
RLK-Pelle_RLCK-VIIa-2	CotAD_26482	198.492	-0.186008	0.239898	-0.775362	0.438126	0.99993
WNK_NRBP	CotAD_31050	4.56886	-0.642389	1.10768	-0.579943	0.561953	0.99993
RLK-Pelle_PERK-1	CotAD_59601	4.54437	-0.380562	1.13021	-0.336717	0.73633	0.99993
Group-Pl-4	CotAD_22059	891.053	0.00518965	0.199817	0.0259719	0.97928	0.99993
RLK-Pelle_LRR-VIII-1	CotAD_25154	118.639	0.380566	0.28009	1.35873	0.174233	0.99993
RLK-Pelle_LRR-XI-1	CotAD_54435	7.93182	0.00771586	0.844406	0.00913761	0.992709	0.99993
CAMK_CAMKL-CHK1	CotAD_26269	207.999	0.0874165	0.258768	0.337818	0.7355	0.99993
CMGC_CDK-CRK7-CDK9	CotAD_04316	17.0184	0.0806266	0.628724	0.128238	0.89796	0.99993
RLK-Pelle_LRR-I-2	CotAD_00782	8.27247	0.460601	0.954918	0.482346	0.62956	0.99993
CMGC_CDK-CRK7-CDK9	CotAD_41842	356.962	0.0780715	0.192485	0.405599	0.685037	0.99993
RLK-Pelle_LRR-II	CotAD_61411	201.088	-0.181893	0.218885	-0.830998	0.405975	0.99993
RLK-Pelle_LRR-XI-1	CotAD_73608	242.141	0.284004	0.251519	1.12915	0.258833	0.99993
STE_STE7	CotAD_00381	168.51	-0.142339	0.256791	-0.554298	0.579375	0.99993
STE_STE20-Fray	CotAD_46993	50.9294	-0.227622	0.397831	-0.572158	0.567215	0.99993
RLK-Pelle_LRR-II	CotAD_70108	16.2496	0.326652	0.650443	0.502198	0.615528	0.99993
AGC_RSK-2	CotAD_13233	74.9957	0.157562	0.440093	0.358019	0.720329	0.99993
RLK-Pelle_LRR-VI-1	CotAD_47174	784.023	0.0237869	0.217707	0.109261	0.912995	0.99993
RLK-Pelle_LRR-III	CotAD_52468	316.333	-0.165778	0.266511	-0.622032	0.533921	0.99993
CMGC_RCK	CotAD_25043	299.154	-0.253689	0.27668	-0.916902	0.359194	0.99993
RLK-Pelle_LRR-IX	CotAD_52669	172.944	0.205966	0.304161	0.67716	0.498305	0.99993
RLK-Pelle_LRR-XI-1	CotAD_73307	41.7298	-0.115752	0.403772	-0.286676	0.77436	0.99993
CMGC_CK2	CotAD_73334	482.297	0.212228	0.209053	1.01519	0.310016	0.99993
PEK_GCN2	CotAD_55349	238.958	-0.0647453	0.223634	-0.289515	0.772187	0.99993
RLK-Pelle_LRR-VIII-1	CotAD_62571	247.258	0.035759	0.264637	0.135125	0.892513	0.99993
RLK-Pelle_CrRLK1L-1	CotAD_65242	133.689	0.189196	0.383689	0.493098	0.621944	0.99993
RLK-Pelle_LRR-XI-1	CotAD_20525	358.656	0.262488	0.219278	1.19705	0.231285	0.99993
RLK-Pelle_LRR-XI-1	CotAD_69015	90.9079	-0.297021	0.327773	-0.906179	0.364841	0.99993
RLK-Pelle_SD-2b	CotAD_60403	6.72816	0.649585	0.954087	0.680845	0.49597	0.99993
TKL-Pl-1	CotAD_75315	1242.17	0.291996	0.212909	1.37146	0.170232	0.99993
STE_STE11	CotAD_65897	476.69	0.0230662	0.197304	0.116907	0.906934	0.99993
Aur	CotAD_54737	110.776	0.0974916	0.321042	0.303672	0.761377	0.99993
RLK-Pelle_LRR-Xb-1	CotAD_59591	46.4988	0.629248	0.436515	1.44153	0.149436	0.99993
RLK-Pelle_LRR-III	CotAD_70672	22.2174	-0.43067	0.600119	-0.717642	0.472978	0.99993
RLK-Pelle_LysM	CotAD_01649	15.2508	-0.977207	0.717543	-1.36188	0.173236	0.99993
RLK-Pelle_DLSV	CotAD_19212	5.08154	0.177824	1.11398	0.159629	0.873174	0.99993
RLK-Pelle_LRR-I-1	CotAD_51911	725.353	-0.0164325	0.171279	-0.09594	0.923568	0.99993
AGC_RSK-2	CotAD_01159	332.607	0.267129	0.248693	1.07413	0.282764	0.99993
RLK-Pelle_LRR-V	CotAD_45404	298.469	0.218083	0.204497	1.06644	0.286226	0.99993
RLK-Pelle_LRR-VI-2	CotAD_30002	29.5335	-0.0317609	0.661675	-0.0480007	0.961716	0.99993
RLK-Pelle_L-LEC	CotAD_22160	130.407	0.114704	0.270266	0.42441	0.671267	0.99993
AGC-Pl	CotAD_55054	412.076	0.11178	0.207494	0.538714	0.590084	0.99993
RLK-Pelle_LRR-XI-1	CotAD_76325	93.0387	0.24161	0.307497	0.785731	0.432025	0.99993
RLK-Pelle_LRR-III	CotAD_45027	448.332	0.0742814	0.254778	0.291554	0.770628	0.99993
RLK-Pelle_DLSV	CotAD_15641	6.57107	-0.960011	0.965123	-0.994703	0.319881	0.99993
RLK-Pelle_LRR-V	CotAD_09747	410.103	0.378521	0.250861	1.50889	0.131327	0.99993
RLK-Pelle_RLCK-VIIa-1	CotAD_29148	976.234	-0.0685705	0.195907	-0.350016	0.726327	0.99993
RLK-Pelle_LRR-XI-1	CotAD_13406	36.5099	0.598982	0.443541	1.35045	0.17687	0.99993
RLK-Pelle_LRR-XI-1	CotAD_03134	44.1688	0.303782	0.462268	0.657156	0.51108	0.99993
RLK-Pelle_LRR-XI-1	CotAD_00237	103.23	-0.494164	0.285149	-1.733	0.0830952	0.99993
CAMK_CDPK	CotAD_16744	125.254	-0.203421	0.282505	-0.720059	0.471489	0.99993
RLK-Pelle_SD-2b	CotAD_45185	67.5053	0.150185	0.349957	0.429153	0.667812	0.99993
RLK-Pelle_LRR-IX	CotAD_60611	115.439	-0.2357	0.292039	-0.807084	0.419618	0.99993
CK1_CK1-Pl	CotAD_00483	367.439	-0.0586704	0.193227	-0.303635	0.761406	0.99993
RLK-Pelle_LRR-VIII-1	CotAD_35146	144.879	0.235668	0.307692	0.765922	0.443723	0.99993
RLK-Pelle_DLSV	CotAD_00770	16.5487	-0.4547	0.587055	-0.774543	0.43861	0.99993
AGC_RSK-2	CotAD_18631	177.711	0.125625	0.23672	0.530688	0.595635	0.99993
RLK-Pelle_L-LEC	CotAD_00914	11.5153	0.691715	0.836918	0.826502	0.408519	0.99993
RLK-Pelle_LRR-II	CotAD_19668	252.387	0.158706	0.216367	0.733503	0.463252	0.99993
CAMK_CDPK	CotAD_61014	480.097	0.335472	0.210979	1.59007	0.111819	0.99993
RLK-Pelle_L-LEC	CotAD_33413	171.506	-0.26496	0.254527	-1.04099	0.297879	0.99993
CMGC_DYRK-YAK	CotAD_60890	696.606	0.11857	0.190584	0.622141	0.533849	0.99993
RLK-Pelle_LRR-XI-1	CotAD_36058	18.1414	-0.449947	0.640149	-0.70288	0.482131	0.99993
RLK-Pelle_RLCK-V	CotAD_32718	161.498	0.122703	0.260564	0.470914	0.637702	0.99993
RLK-Pelle_RLCK-VIIa-1	CotAD_04614	391.461	-0.0114645	0.319968	-0.03583	0.971418	0.99993
CAMK_CDPK	CotAD_47701	900.324	-0.156751	0.174027	-0.900727	0.367734	0.99993
NAK	CotAD_17878	235.075	0.0824619	0.24129	0.341754	0.732536	0.99993
SCY1_SCYL2	CotAD_14721	17.661	0.189725	0.596703	0.317956	0.750519	0.99993
RLK-Pelle_RLCK-VI	CotAD_38618	173.994	0.214544	0.236059	0.908858	0.363425	0.99993
RLK-Pelle_SD-2b	CotAD_03678	105.676	-0.228817	0.362881	-0.630558	0.52833	0.99993
RLK-Pelle_LRR-III	CotAD_18413	229.618	0.415908	0.250591	1.65971	0.0969735	0.99993
RLK-Pelle_LRR-VI-2	CotAD_11338	311.876	0.272477	0.346383	0.786635	0.431495	0.99993
CMGC_SRPK	CotAD_34839	378.997	0.00551047	0.225543	0.024432	0.980508	0.99993
NEK	CotAD_42407	650.085	0.0212677	0.216983	0.0980152	0.92192	0.99993
RLK-Pelle_CrRLK1L-1	CotAD_39421	119.307	-0.414572	0.322967	-1.28364	0.199269	0.99993
RLK-Pelle_LRR-III	CotAD_23361	12.5891	-1.03877	0.69462	-1.49545	0.134797	0.99993
RLK-Pelle_L-LEC	CotAD_73073	208.601	-0.0848715	0.254771	-0.333129	0.739037	0.99993
RLK-Pelle_LRR-II	CotAD_05290	542.383	0.102214	0.227918	0.448469	0.653814	0.99993
RLK-Pelle_LRR-Xa	CotAD_25005	217.286	-0.167494	0.21866	-0.765999	0.443677	0.99993
RLK-Pelle_CrRLK1L-1	CotAD_39418	76.4624	-0.336048	0.314301	-1.06919	0.284983	0.99993
RLK-Pelle_RLCK-V	CotAD_17030	59.8518	-0.279952	0.336447	-0.832085	0.405361	0.99993
CAMK_CDPK	CotAD_59452	607.887	0.0658831	0.203008	0.324535	0.745533	0.99993
STE_STE20-Fray	CotAD_27006	55.7153	0.105837	0.363163	0.291431	0.770722	0.99993
RLK-Pelle_LRR-XI-1	CotAD_13565	197.593	-0.0365997	0.342506	-0.106859	0.914901	0.99993
RLK-Pelle_RLCK-VI	CotAD_75746	225.844	0.00437808	0.221142	0.0197976	0.984205	0.99993
RLK-Pelle_SD-2b	CotAD_53902	12.9285	-0.834753	0.663175	-1.25872	0.208131	0.99993
RLK-Pelle_LRR-VII-3	CotAD_02312	122.994	0.650106	0.3252	1.9991	0.0455979	0.99993
TKL-Pl-4	CotAD_46812	193.338	0.092683	0.256067	0.361949	0.71739	0.99993
TKL-Pl-4	CotAD_05871	211.483	-0.103597	0.230881	-0.448702	0.653646	0.99993
RLK-Pelle_RLCK-VI	CotAD_66328	50.9904	-0.760001	0.42967	-1.7688	0.0769272	0.99993
CMGC_CDK-CRK7-CDK9	CotAD_25117	15.8293	0.106994	0.633711	0.168837	0.865925	0.99993
AGC_RSK-2	CotAD_09562	4.66093	-0.348974	1.10434	-0.316004	0.752	0.99993
RLK-Pelle_RLCK-XVI	CotAD_55889	358.901	0.0426854	0.200943	0.212425	0.831775	0.99993
CAMK_CAMKL-CHK1	CotAD_02537	21.9003	0.319783	0.577054	0.554165	0.579466	0.99993
RLK-Pelle_LRR-III	CotAD_31330	638.406	0.259572	0.248871	1.043	0.296949	0.99993
RLK-Pelle_LRR-IV	CotAD_47979	43.6611	0.551533	0.406108	1.3581	0.174433	0.99993
CAMK_CAMKL-CHK1	CotAD_02832	154.555	-0.468703	0.238669	-1.96382	0.0495506	0.99993
RLK-Pelle_RLCK-IXb	CotAD_04635	91.3669	0.0446541	0.324852	0.13746	0.890667	0.99993
CK1_CK1-Pl	CotAD_34898	193.301	-0.307712	0.252176	-1.22023	0.222378	0.99993
CMGC_MAPK	CotAD_51147	87.0788	-0.0476903	0.30439	-0.156675	0.875501	0.99993
CMGC_MAPK	CotAD_39838	7.01488	-1.2112	1.12551	-1.07613	0.281868	0.99993
Group-Pl-2	CotAD_03980	126.765	-0.0449646	0.270061	-0.166498	0.867765	0.99993
RLK-Pelle_DLSV	CotAD_12249	12.3716	0.217308	0.773961	0.280774	0.778884	0.99993
RLK-Pelle_PERK-1	CotAD_00470	332.009	-0.260304	0.23902	-1.08905	0.276132	0.99993
CAMK_AMPK	CotAD_24954	302.122	-0.247814	0.236507	-1.04781	0.294726	0.99993
RLK-Pelle_LRR-I-2	CotAD_07112	867.069	-0.369581	0.237659	-1.55509	0.119924	0.99993
CAMK_CAMKL-CHK1	CotAD_76152	32.9292	-0.102615	0.554967	-0.184902	0.853306	0.99993
Group-Pl-3	CotAD_05358	134.538	0.12439	0.251631	0.494337	0.621068	0.99993
CMGC_RCK	CotAD_42854	712.118	0.0678765	0.202976	0.334407	0.738072	0.99993
CMGC_DYRK-PRP4	CotAD_02809	347.357	-0.0444643	0.232391	-0.191334	0.848264	0.99993
RLK-Pelle_DLSV	CotAD_40883	44.3903	-0.395472	0.433609	-0.912047	0.361744	0.99993
CMGC_MAPK	CotAD_53237	29.0413	0.00927638	0.507048	0.0182949	0.985404	0.99993
CMGC_CDK-CRK7-CDK9	CotAD_17308	224.348	0.085488	0.259323	0.329658	0.741658	0.99993
CAMK_OST1L	CotAD_08414	748.164	0.0840881	0.243496	0.345336	0.729842	0.99993
TKL-Pl-7	CotAD_68354	120.458	0.297594	0.332298	0.895563	0.370486	0.99993
RLK-Pelle_LRR-I-2	CotAD_27104	206.023	0.222411	0.224431	0.991002	0.321685	0.99993
CMGC_CDK-Pl	CotAD_29324	410.214	0.122755	0.191539	0.640889	0.521595	0.99993
RLK-Pelle_L-LEC	CotAD_08033	5.05995	-1.38865	1.21067	-1.147	0.25138	0.99993
RLK-Pelle_CR4L	CotAD_34812	11.9822	-1.33996	1.02423	-1.30826	0.190785	0.99993
STE_STE11	CotAD_62357	178.581	0.0502192	0.246017	0.204129	0.838253	0.99993
CAMK_CDPK	CotAD_04751	32.9392	-0.000235445	0.453772	-0.000518862	0.999586	0.99993
RLK-Pelle_C-LEC	CotAD_71347	212.95	0.128795	0.257325	0.500516	0.616712	0.99993
WNK_NRBP	CotAD_57084	219.579	0.131928	0.22474	0.587023	0.557188	0.99993
RLK-Pelle_LRR-III	CotAD_35956	33.1251	0.576271	0.476134	1.21031	0.226159	0.99993
RLK-Pelle_LRR-IX	CotAD_24493	728.543	-0.0489984	0.177577	-0.275928	0.782603	0.99993
CAMK_CAMKL-CHK1	CotAD_07521	579.866	-0.113463	0.196796	-0.576549	0.564244	0.99993
RLK-Pelle_RLCK-XII-1	CotAD_03511	8.78386	0.430298	0.804401	0.53493	0.592698	0.99993
RLK-Pelle_CrRLK1L-1	CotAD_65827	772.217	-0.213173	0.245331	-0.868921	0.38489	0.99993
TKL_CTR1-DRK-2	CotAD_06022	28.4781	-0.641072	0.482251	-1.32933	0.183738	0.99993
WNK_NRBP	CotAD_17285	289.474	-0.0782861	0.203881	-0.38398	0.700993	0.99993
CAMK_CAMKL-CHK1	CotAD_60232	296.239	0.0744134	0.374477	0.198713	0.842487	0.99993
CMGC_CDK-Pl	CotAD_71724	368.532	0.313745	0.208985	1.50128	0.133284	0.99993
RLK-Pelle_PERK-2	CotAD_06651	277.859	0.156539	0.203938	0.767578	0.442738	0.99993
RLK-Pelle_LRR-XI-1	CotAD_14975	112.864	0.523068	0.31798	1.64497	0.0999754	0.99993
RLK-Pelle_LysM	CotAD_76354	216.434	-1.07603	0.768092	-1.40092	0.161239	0.99993
STE_STE20-Pl	CotAD_13166	821.661	0.0247387	0.201738	0.122627	0.902402	0.99993
RLK-Pelle_RLCK-VIIa-2	CotAD_74063	491.587	0.170062	0.202768	0.8387	0.401638	0.99993
RLK-Pelle_LRR-XI-1	CotAD_54399	198.408	0.240335	0.255413	0.940968	0.346721	0.99993
RLK-Pelle_RLCK-V	CotAD_08376	263.537	-0.0726749	0.210863	-0.344655	0.730354	0.99993
RLK-Pelle_LRR-XI-1	CotAD_40479	34.2858	0.847781	0.510696	1.66005	0.0969039	0.99993
RLK-Pelle_LRR-VI-2	CotAD_20384	362.052	0.0256466	0.205839	0.124595	0.900844	0.99993
RLK-Pelle_RLCK-V	CotAD_05973	165.352	0.0194029	0.273689	0.0708939	0.943482	0.99993
RLK-Pelle_LRK10L-2	CotAD_08051	6.80646	-0.575171	1.03452	-0.555978	0.578226	0.99993
RLK-Pelle_RLCK-VI	CotAD_18106	8.29278	0.240015	0.873834	0.274669	0.78357	0.99993
CAMK_CDPK	CotAD_13019	14.1032	0.501265	0.653197	0.767402	0.442843	0.99993
RLK-Pelle_RLCK-XI	CotAD_44530	111.223	0.440701	0.334786	1.31637	0.188051	0.99993
CAMK_CDPK	CotAD_30589	312.985	0.117043	0.234292	0.49956	0.617385	0.99993
CAMK_CAMKL-CHK1	CotAD_41000	101.745	0.626748	0.319786	1.9599	0.0500079	0.99993
CMGC_CDK-Pl	CotAD_29110	550.072	0.105494	0.230967	0.45675	0.647851	0.99993
RLK-Pelle_LysM	CotAD_34193	26.1328	-0.746173	0.508369	-1.46778	0.142165	0.99993
RLK-Pelle_LRR-XIIIb	CotAD_53851	941.553	0.147732	0.216655	0.681878	0.495316	0.99993
RLK-Pelle_RLCK-Os	CotAD_02540	5.81001	-1.92968	1.22068	-1.58082	0.11392	0.99993
RLK-Pelle_RLCK-V	CotAD_38254	128.891	0.139427	0.254269	0.548343	0.583456	0.99993
RLK-Pelle_DLSV	CotAD_62978	42.6617	-0.277395	0.406525	-0.682355	0.495015	0.99993
RLK-Pelle_RLCK-VIII	CotAD_21480	519.492	0.0123913	0.181916	0.0681153	0.945694	0.99993
RLK-Pelle_RLCK-V	CotAD_35279	478.915	0.236723	0.206156	1.14827	0.250858	0.99993
RLK-Pelle_CrRLK1L-1	CotAD_05178	23.3915	-0.364035	0.566264	-0.642873	0.520307	0.99993
Group-Pl-3	CotAD_18960	414.645	-0.176884	0.239376	-0.738938	0.459945	0.99993
RLK-Pelle_LRR-XI-1	CotAD_68701	24.9541	0.0761426	0.496116	0.153478	0.878022	0.99993
CAMK_CDPK	CotAD_12120	288.424	0.038109	0.252349	0.151017	0.879962	0.99993
WNK_NRBP	CotAD_73274	169.349	-0.10873	0.259926	-0.41831	0.675721	0.99993
RLK-Pelle_Singleton	CotAD_00229	141.921	-0.0542318	0.302676	-0.179174	0.857801	0.99993
RLK-Pelle_RLCK-VI	CotAD_63846	295.8	0.025729	0.208194	0.123582	0.901647	0.99993
RLK-Pelle_LRR-II	CotAD_50934	278.267	-0.155355	0.209115	-0.742918	0.457532	0.99993
RLK-Pelle_Extensin	CotAD_27978	372.892	0.349941	0.288558	1.21272	0.225236	0.99993
RLK-Pelle_LRR-IX	CotAD_36318	263.699	0.0576387	0.227832	0.252987	0.800278	0.99993
RLK-Pelle_LRR-XI-1	CotAD_06290	548.183	0.0755066	0.294387	0.256487	0.797575	0.99993
RLK-Pelle_RLCK-VIIa-1	CotAD_49587	140.49	-0.421924	0.246491	-1.71172	0.0869481	0.99993
RLK-Pelle_LRR-XI-1	CotAD_20689	144.856	-0.0277146	0.280736	-0.0987209	0.92136	0.99993
CAMK_CAMKL-CHK1	CotAD_69046	376.266	0.345322	0.289199	1.19406	0.232453	0.99993
RLK-Pelle_RLCK-IXb	CotAD_08484	11.9516	0.080833	0.751161	0.107611	0.914304	0.99993
RLK-Pelle_RLCK-V	CotAD_29600	247.924	0.0245805	0.284587	0.0863725	0.93117	0.99993
RLK-Pelle_LRR-VIII-1	CotAD_61336	77.2678	0.128093	0.297362	0.430764	0.66664	0.99993
RLK-Pelle_RLCK-IXb	CotAD_67406	1039.26	0.0607971	0.179783	0.338169	0.735236	0.99993
TKL-Pl-4	CotAD_13230	103.122	0.0708852	0.301872	0.234819	0.814349	0.99993
TKL-Pl-4	CotAD_19194	4.44815	0.195932	1.21654	0.161057	0.872049	0.99993
RLK-Pelle_LRR-Xb-1	CotAD_18195	630.23	0.136836	0.217897	0.627988	0.530012	0.99993
CAMK_CDPK	CotAD_03925	332.966	0.288948	0.215806	1.33892	0.180595	0.99993
CMGC_CDK-CRK7-CDK9	CotAD_34259	103.876	0.0971938	0.308309	0.315248	0.752573	0.99993
RLK-Pelle_CR4L	CotAD_64133	97.3395	0.111548	0.333078	0.3349	0.7377	0.99993
CMGC_MAPK	CotAD_66205	497.082	-0.0341492	0.192203	-0.177672	0.85898	0.99993
TKL-Pl-4	CotAD_05432	125.415	0.0663782	0.258813	0.256471	0.797587	0.99993
STE_STE11	CotAD_19427	169.212	0.00168453	0.244548	0.00688836	0.994504	0.99993
RLK-Pelle_LRR-III	CotAD_21656	156.172	0.307398	0.28584	1.07542	0.282188	0.99993
CAMK_CAMKL-CHK1	CotAD_63221	10.7843	0.368404	0.775561	0.475016	0.634776	0.99993
RLK-Pelle_DLSV	CotAD_19220	8.701	0.282265	0.828033	0.340886	0.733189	0.99993
RLK-Pelle_LRR-XI-1	CotAD_47865	124.367	-0.159055	0.393889	-0.403805	0.686356	0.99993
RLK-Pelle_RLCK-XII-1	CotAD_40293	166.033	0.179733	0.244645	0.734668	0.462542	0.99993
RLK-Pelle_RLCK-VIIa-2	CotAD_27388	7.21637	-0.111448	0.903642	-0.123332	0.901844	0.99993
CK1_CK1-Pl	CotAD_50321	458.537	-0.00602971	0.195014	-0.0309194	0.975334	0.99993
CMGC_MAPK	CotAD_50152	174.253	-0.0223699	0.294131	-0.0760544	0.939376	0.99993
RLK-Pelle_RKF3	CotAD_67060	12.4163	-0.705299	0.732069	-0.963432	0.335331	0.99993
AGC-Pl	CotAD_02069	249.219	-0.350118	0.274079	-1.27743	0.201449	0.99993
AGC_NDR	CotAD_00292	246.237	-0.0321734	0.224629	-0.14323	0.886109	0.99993
TKL-Pl-5	CotAD_50058	18.4074	0.271006	0.654873	0.413831	0.678998	0.99993
RLK-Pelle_DLSV	CotAD_47800	13.73	-0.663356	0.825097	-0.803973	0.421413	0.99993
RLK-Pelle_LRR-VII-1	CotAD_37427	490.038	-0.221127	0.30817	-0.717549	0.473035	0.99993
TKL-Pl-4	CotAD_59536	45.1954	0.187953	0.385052	0.488123	0.625463	0.99993
RLK-Pelle_RLCK-VI	CotAD_26330	6.77357	0.0379074	0.917354	0.0413225	0.967039	0.99993
RLK-Pelle_RLCK-V	CotAD_31754	298.3	-0.11254	0.222834	-0.505039	0.613531	0.99993
RLK-Pelle_L-LEC	CotAD_71327	8.09978	-0.626064	0.935248	-0.66941	0.503234	0.99993
AGC_RSK-2	CotAD_46931	563.739	-0.112174	0.206437	-0.543384	0.586865	0.99993
RLK-Pelle_CR4L	CotAD_15005	14.9242	0.0198429	0.694497	0.0285716	0.977206	0.99993
CMGC_RCK	CotAD_17624	722.223	-0.130708	0.186668	-0.700218	0.483791	0.99993
RLK-Pelle_RLCK-X	CotAD_40982	55.2868	0.407383	0.384254	1.06019	0.289057	0.99993
AGC_NDR	CotAD_00384	11.0543	0.259938	0.763989	0.340239	0.733677	0.99993
CMGC_CDK-Pl	CotAD_46008	342.726	0.183999	0.230936	0.796752	0.425595	0.99993
STE_STE7	CotAD_06599	299.287	0.0592705	0.230036	0.257657	0.796671	0.99993
RLK-Pelle_DLSV	CotAD_73623	73.8854	0.110303	0.314287	0.350964	0.725616	0.99993
RLK-Pelle_LRR-XI-1	CotAD_40621	89.3769	0.401742	0.422742	0.950325	0.341947	0.99993
WNK_NRBP	CotAD_27915	112.324	0.257345	0.261795	0.983002	0.325607	0.99993
RLK-Pelle_DLSV	CotAD_27319	11.4418	-1.30844	0.848502	-1.54206	0.123059	0.99993
RLK-Pelle_CrRLK1L-1	CotAD_28807	302.749	0.244247	0.380996	0.641075	0.521474	0.99993
RLK-Pelle_LRR-XI-1	CotAD_30977	16.63	0.775385	0.609233	1.27272	0.203117	0.99993
CMGC_MAPK	CotAD_37265	529.453	-0.00154131	0.197141	-0.00781828	0.993762	0.99993
RLK-Pelle_CR4L	CotAD_55350	821.273	0.190641	0.190088	1.0029	0.315907	0.99993
CMGC_GSK	CotAD_32548	282.779	-0.159823	0.251181	-0.636287	0.52459	0.99993
RLK-Pelle_LRR-III	CotAD_03665	514.581	0.0724845	0.198349	0.365439	0.714784	0.99993
RLK-Pelle_CrRLK1L-1	CotAD_29547	109.071	-0.319358	0.331862	-0.962322	0.335888	0.99993
RLK-Pelle_Extensin	CotAD_09686	370.01	0.0781809	0.206685	0.378262	0.705236	0.99993
RLK-Pelle_PERK-1	CotAD_75598	23.0153	-0.5374	0.552464	-0.972734	0.330686	0.99993
RLK-Pelle_LRR-III	CotAD_00504	285.588	0.00498386	0.258727	0.019263	0.984631	0.99993
RLK-Pelle_SD-2b	CotAD_12506	27.043	-0.249282	0.486091	-0.512831	0.608069	0.99993
TKL_CTR1-DRK-2	CotAD_60248	16.811	0.00291357	0.603726	0.00482597	0.996149	0.99993
AGC_RSK-2	CotAD_69997	414.873	0.131447	0.206897	0.635326	0.525216	0.99993
RLK-Pelle_CrRLK1L-1	CotAD_39415	360.882	-0.351215	0.260508	-1.34819	0.177596	0.99993
TKL-Pl-4	CotAD_61960	195.577	-0.121744	0.239271	-0.508811	0.610885	0.99993
RLK-Pelle_RLCK-V	CotAD_36591	322.239	-0.33847	0.203502	-1.66322	0.0962679	0.99993
RLK-Pelle_CR4L	CotAD_26628	5.82411	-0.113001	1.08791	-0.10387	0.917272	0.99993
RLK-Pelle_LRR-IV	CotAD_71255	130.027	-0.194963	0.290469	-0.671201	0.502092	0.99993
CAMK_CDPK	CotAD_65954	51.2869	0.0566929	0.406372	0.13951	0.889047	0.99993
RLK-Pelle_PERK-2	CotAD_49956	1558.2	0.185978	0.180557	1.03002	0.302999	0.99993
CK1_CK1	CotAD_08826	18.0136	-1.10448	0.578063	-1.91065	0.0560493	0.99993
RLK-Pelle_LRR-XI-2	CotAD_31665	275	-2.41476	1.28478	-1.87952	0.0601739	0.99993
Group-Pl-3	CotAD_60267	157.608	0.0841991	0.242131	0.347742	0.728034	0.99993
CMGC_GSK	CotAD_32003	633.945	0.0961706	0.170314	0.564666	0.572301	0.99993
CK1_CK1-Pl	CotAD_65468	337.681	0.146691	0.209296	0.700878	0.483379	0.99993
ULK_Fused	CotAD_08099	254.179	0.296822	0.308725	0.961444	0.336329	0.99993
CMGC_CDK-CDK7	CotAD_03147	152.398	0.50931	0.247967	2.05395	0.039981	0.99993
RLK-Pelle_DLSV	CotAD_57435	11.5783	1.06845	0.787745	1.35634	0.17499	0.99993
WNK_NRBP	CotAD_25160	40.9465	-0.780801	0.537337	-1.4531	0.146197	0.99993
TKL_CTR1-DRK-2	CotAD_58654	307.705	0.287555	0.286655	1.00314	0.315793	0.99993
RLK-Pelle_PERK-1	CotAD_51974	47.1134	0.18803	0.373941	0.502832	0.615082	0.99993
AGC_NDR	CotAD_10699	724.61	-0.017136	0.194313	-0.0881878	0.929727	0.99993
NEK	CotAD_68138	361.402	0.230055	0.229687	1.0016	0.316535	0.99993
RLK-Pelle_RLCK-VIIa-1	CotAD_46661	164.62	-0.195028	0.300294	-0.649456	0.516044	0.99993
TKL_CTR1-DRK-2	CotAD_08780	219.841	-0.183812	0.226865	-0.810229	0.417808	0.99993
WNK_NRBP	CotAD_49863	133.695	0.067712	0.253506	0.267102	0.789391	0.99993
RLK-Pelle_RLCK-VIII	CotAD_26527	162.121	-0.0972925	0.244598	-0.397765	0.690803	0.99993
AGC_RSK-2	CotAD_34560	35.9538	0.0787021	0.454275	0.173248	0.862457	0.99993
CMGC_GSK	CotAD_14255	791.437	0.272975	0.183463	1.4879	0.136778	0.99993
RLK-Pelle_DLSV	CotAD_66457	1071.82	0.113199	0.173871	0.651052	0.515013	0.99993
WNK_NRBP	CotAD_73596	1128.68	0.2156	0.22828	0.944456	0.344937	0.99993
CMGC_DYRK-PRP4	CotAD_53740	561.368	0.0926795	0.191442	0.484112	0.628307	0.99993
CMGC_MAPK	CotAD_21577	842.301	-0.142987	0.272031	-0.525627	0.599147	0.99993
AGC_RSK-2	CotAD_29566	139.88	0.299272	0.278483	1.07465	0.282531	0.99993
RLK-Pelle_DLSV	CotAD_52903	80.9314	-0.306412	0.328247	-0.933479	0.350573	0.99993
IRE1	CotAD_56438	285.962	-0.0243522	0.204262	-0.11922	0.905101	0.99993
RLK-Pelle_LRR-Xb-1	CotAD_70056	37.9195	-0.492256	0.509934	-0.965333	0.334378	0.99993
RLK-Pelle_RLCK-IXb	CotAD_65319	1240.69	0.155354	0.202708	0.766394	0.443442	0.99993
CMGC_MAPK	CotAD_11508	516.776	-0.0526037	0.212985	-0.246983	0.804922	0.99993
AGC_RSK-2	CotAD_38946	282.781	0.245061	0.24133	1.01546	0.309885	0.99993
RLK-Pelle_LRR-XI-1	CotAD_64227	4.47922	-0.342757	1.19947	-0.285758	0.775063	0.99993
RLK-Pelle_L-LEC	CotAD_14282	10.1638	-0.65078	0.917972	-0.708933	0.478366	0.99993
RLK-Pelle_SD-2b	CotAD_28572	11.2572	-0.546375	0.710922	-0.768545	0.442164	0.99993
CAMK_CDPK	CotAD_26791	417.35	-0.267455	0.262035	-1.02068	0.307404	0.99993
RLK-Pelle_WAK_LRK10L-1	CotAD_73343	270.918	0.377349	0.333436	1.1317	0.257762	0.99993
NEK	CotAD_20527	988.384	0.0867007	0.166174	0.521746	0.601847	0.99993
RLK-Pelle_RLCK-VIIa-2	CotAD_10138	181.334	-0.0664823	0.302719	-0.219617	0.826169	0.99993
CMGC_DYRK-PRP4	CotAD_54943	475.461	-0.0288022	0.240014	-0.120002	0.904481	0.99993
CAMK_CAMKL-CHK1	CotAD_33724	470.451	0.116947	0.20557	0.568891	0.56943	0.99993
RLK-Pelle_Extensin	CotAD_25755	287.644	0.0692514	0.213997	0.32361	0.746233	0.99993
RLK-Pelle_LRR-III	CotAD_15200	1351.38	0.24999	0.261095	0.957465	0.338333	0.99993
RLK-Pelle_LRR-VIII-1	CotAD_24456	714.03	0.0807697	0.185943	0.43438	0.664013	0.99993
CAMK_CDPK	CotAD_20042	864.042	-0.0729326	0.208311	-0.350113	0.726254	0.99993
RLK-Pelle_RLCK-V	CotAD_35157	308.251	-0.0866845	0.220187	-0.393686	0.693813	0.99993
CAMK_CDPK	CotAD_44026	1255.32	0.0574813	0.185716	0.309512	0.756932	0.99993
RLK-Pelle_PERK-2	CotAD_21296	214.073	-0.216033	0.243383	-0.887627	0.374741	0.99993
STE_STE20-Fray	CotAD_13284	478.621	0.10176	0.221531	0.459349	0.645984	0.99993
RLK-Pelle_LRR-IX	CotAD_13091	142.052	0.000470463	0.307996	0.0015275	0.998781	0.99993
RLK-Pelle_DLSV	CotAD_52283	21.7085	-0.150843	0.536698	-0.281058	0.778666	0.99993
RLK-Pelle_RLCK-IV	CotAD_28948	14.9574	-0.329791	0.652423	-0.505486	0.613218	0.99993
CAMK_OST1L	CotAD_58619	44.2423	-0.439942	0.463433	-0.94931	0.342463	0.99993
RLK-Pelle_DLSV	CotAD_72338	97.1234	-0.1473	0.334025	-0.440984	0.659225	0.99993
CK1_CK1	CotAD_31501	232.683	-0.321452	0.320339	-1.00347	0.315632	0.99993
CMGC_CDK-CRK7-CDK9	CotAD_19973	746.606	0.0823791	0.210223	0.391864	0.695158	0.99993
STE_STE7	CotAD_42889	7.17226	-0.364163	0.981926	-0.370866	0.710737	0.99993
RLK-Pelle_RLCK-VIIa-2	CotAD_09513	563.277	0.0594323	0.18962	0.313428	0.753955	0.99993
CMGC_CDK-CCRK	CotAD_29259	282.969	-0.100746	0.220239	-0.457437	0.647357	0.99993
CAMK_OST1L	CotAD_58620	57.0628	-0.0312621	0.375968	-0.0831511	0.933731	0.99993
CMGC_CK2	CotAD_53762	5.48673	-1.87397	1.20388	-1.55661	0.119562	0.99993
TKL-Pl-7	CotAD_73544	219.004	0.0858653	0.217103	0.395504	0.692471	0.99993
CAMK_CDPK	CotAD_05731	8.18536	0.031284	0.982544	0.0318398	0.9746	0.99993
RLK-Pelle_RLCK-XI	CotAD_21747	47.1145	-0.195978	0.408287	-0.480001	0.631227	0.99993
RLK-Pelle_LRK10L-2	CotAD_08052	8.03559	0.00895912	0.860229	0.0104148	0.99169	0.99993
CK1_CK1	CotAD_00393	402.984	-0.0444774	0.195067	-0.228011	0.819638	0.99993
CAMK_CDPK	CotAD_71530	29.5932	-0.245264	0.74193	-0.330576	0.740965	0.99993
RLK-Pelle_LRR-VI-2	CotAD_53893	93.0345	-0.0290034	0.291738	-0.0994159	0.920808	0.99993
RLK-Pelle_LRR-Xb-1	CotAD_24661	36.4478	-0.283617	0.447353	-0.633988	0.526089	0.99993
RLK-Pelle_LysM	CotAD_13535	9.18031	-1.25358	0.985056	-1.2726	0.20316	0.99993
RLK-Pelle_LRR-I-1	CotAD_51795	13.8569	0.362825	0.645618	0.561981	0.574129	0.99993
RLK-Pelle_LRR-Xb-1	CotAD_39894	34.9117	-0.780448	0.467467	-1.66953	0.0950131	0.99993
TLK	CotAD_64472	336.661	0.189985	0.192821	0.985295	0.324479	0.99993
STE_STE11	CotAD_62997	5.35767	0.135404	1.17614	0.115126	0.908345	0.99993
RLK-Pelle_DLSV	CotAD_31954	5.99959	0.439083	1.04682	0.419444	0.674892	0.99993
CMGC_CDK-PITSLRE	CotAD_13842	744.029	-0.100186	0.216481	-0.462794	0.643512	0.99993
CMGC_CLK	CotAD_01895	690.829	-0.390598	0.202322	-1.93058	0.0535355	0.99993
CAMK_CAMKL-LKB	CotAD_19137	590.447	0.00938542	0.187614	0.0500253	0.960102	0.99993
RLK-Pelle_RLCK-IXb	CotAD_08131	22.515	0.00764066	0.572879	0.0133373	0.989359	0.99993
RLK-Pelle_LRR-XIIIb	CotAD_41227	361.813	0.435192	0.223471	1.94742	0.051484	0.99993
RLK-Pelle_LRR-XI-1	CotAD_70369	173.076	-0.249701	0.288132	-0.866617	0.386152	0.99993
RLK-Pelle_LRR-XII-1	CotAD_22730	22.6491	-0.223159	0.6197	-0.360108	0.718767	0.99993
RLK-Pelle_PERK-2	CotAD_09675	531.759	0.175804	0.18689	0.940683	0.346867	0.99993
RLK-Pelle_RLCK-XII-1	CotAD_68806	93.6925	0.602972	0.347024	1.73755	0.08229	0.99993
RLK-Pelle_L-LEC	CotAD_55914	10.6395	-0.20968	0.744516	-0.281633	0.778225	0.99993
RLK-Pelle_LRR-XI-1	CotAD_40450	55.3432	0.315644	0.431184	0.732039	0.464145	0.99993
TKL-Pl-4	CotAD_29319	1034.76	0.066696	0.182216	0.366028	0.714344	0.99993
RLK-Pelle_RLCK-VIIa-2	CotAD_08120	64.4886	-0.0474583	0.32849	-0.144474	0.885126	0.99993
RLK-Pelle_RLCK-VIIa-2	CotAD_60409	56.2889	-0.425817	0.385482	-1.10464	0.269317	0.99993
RLK-Pelle_DLSV	CotAD_34070	61.9446	0.0641145	0.346483	0.185044	0.853195	0.99993
RLK-Pelle_LRR-XII-1	CotAD_56591	7.25593	0.164111	0.946276	0.173428	0.862315	0.99993
TKL-Pl-5	CotAD_11277	129.764	-0.670063	0.466908	-1.43511	0.151257	0.99993
RLK-Pelle_SD-2b	CotAD_00004	81.6712	-0.212361	0.318416	-0.666928	0.504818	0.99993
TKL-Pl-6	CotAD_38892	57.3627	-0.452465	0.365665	-1.23738	0.215948	0.99993
RLK-Pelle_LRK10L-2	CotAD_39386	77.787	-0.441309	0.377942	-1.16766	0.242942	0.99993
CK1_CK1-Pl	CotAD_32629	584.935	0.0296287	0.181649	0.16311	0.870432	0.99993
RLK-Pelle_RLCK-VIIa-1	CotAD_32701	245.196	-0.0818282	0.248642	-0.329101	0.74208	0.99993
RLK-Pelle_LRR-II	CotAD_12135	167.732	-0.182484	0.2498	-0.730522	0.465071	0.99993
CAMK_CDPK	CotAD_19789	56.9227	0.121522	0.35217	0.345066	0.730045	0.99993
RLK-Pelle_DLSV	CotAD_73474	237.352	-0.209616	0.228213	-0.918513	0.35835	0.99993
RLK-Pelle_RLCK-VIIa-2	CotAD_03495	85.183	-0.133895	0.301829	-0.443611	0.657324	0.99993
TTK	CotAD_67461	516.022	0.25105	0.232709	1.07881	0.280671	0.99993
CMGC_CK2	CotAD_76324	363.57	-0.165373	0.189627	-0.872097	0.383155	0.99993
AGC-Pl	CotAD_57170	102.856	-0.245564	0.295459	-0.831128	0.405902	0.99993
CAMK_CDPK	CotAD_33390	231.23	-0.401752	0.242636	-1.65578	0.0977664	0.99993
RLK-Pelle_L-LEC	CotAD_45516	11.7074	-0.631728	0.986463	-0.640397	0.521914	0.99993
RLK-Pelle_LRR-II	CotAD_22753	497.073	0.0765089	0.194417	0.393529	0.693929	0.99993
RLK-Pelle_LRR-IX	CotAD_33520	459.9	0.158049	0.294493	0.536681	0.591488	0.99993
CAMK_CAMKL-CHK1	CotAD_24410	6.2204	-0.565472	1.13375	-0.498761	0.617948	0.99993
TKL-Pl-5	CotAD_67524	10.8905	0.187785	1.05312	0.178313	0.858477	0.99993
RLK-Pelle_LRR-IV	CotAD_42787	77.234	0.268511	0.40526	0.662566	0.507609	0.99993
RLK-Pelle_LRR-III	CotAD_68390	217.565	-0.130977	0.286832	-0.456633	0.647935	0.99993
WNK_NRBP	CotAD_05080	16.1742	-0.00837077	0.621405	-0.0134707	0.989252	0.99993
RLK-Pelle_LRR-XV	CotAD_67300	139.558	0.0890728	0.287196	0.310146	0.75645	0.99993
RLK-Pelle_LRR-III	CotAD_17490	43.0554	0.410308	0.436927	0.939077	0.347691	0.99993
TKL_CTR1-DRK-2	CotAD_00270	231.781	-0.0794494	0.253291	-0.313668	0.753773	0.99993
CMGC_CK2	CotAD_65006	473.686	0.00560444	0.190769	0.0293782	0.976563	0.99993
RLK-Pelle_RLCK-VI	CotAD_70133	269.671	-0.0990326	0.245609	-0.403212	0.686792	0.99993
Aur	CotAD_01295	63.1704	-0.118527	0.408044	-0.290475	0.771453	0.99993
CMGC_MAPK	CotAD_69504	8.96457	0.42929	0.794421	0.540381	0.588934	0.99993
RLK-Pelle_LRR-XI-1	CotAD_08450	133.833	-0.0336072	0.353676	-0.0950227	0.924297	0.99993
RLK-Pelle_RLCK-VIIa-2	CotAD_12449	239.034	-0.703016	0.356205	-1.97363	0.0484242	0.99993
STE_STE11	CotAD_66807	79.9368	0.151527	0.387014	0.391529	0.695406	0.99993
CMGC_MAPK	CotAD_01714	73.4982	-0.0619685	0.345535	-0.179341	0.85767	0.99993
RLK-Pelle_LRR-XI-1	CotAD_34828	14.4378	0.0259175	0.750637	0.0345273	0.972457	0.99993
RLK-Pelle_RLCK-IV	CotAD_26234	255.817	0.0773134	0.257778	0.299922	0.764237	0.99993
RLK-Pelle_LRR-XI-1	CotAD_07540	60.8699	0.0684661	0.451473	0.15165	0.879463	0.99993
RLK-Pelle_CrRLK1L-1	CotAD_72901	134.541	0.144059	0.303122	0.475251	0.634608	0.99993
AGC_RSK-2	CotAD_59977	40.2897	-0.100397	0.388906	-0.258152	0.79629	0.99993
CK1_CK1-Pl	CotAD_16467	14.5708	-0.102741	0.639043	-0.160774	0.872272	0.99993
CAMK_CDPK	CotAD_12121	8.389	1.31188	0.933889	1.40474	0.160097	0.99993
RLK-Pelle_LRR-XI-1	CotAD_32393	41.7778	-0.377932	1.16007	-0.325785	0.744587	0.99993
CAMK_CDPK	CotAD_16484	57.339	0.155111	0.382479	0.405541	0.68508	0.99993
RLK-Pelle_LRR-XI-1	CotAD_39964	47.7473	-0.193055	0.558725	-0.345528	0.729697	0.99993
RLK-Pelle_PERK-1	CotAD_23802	174.025	0.224767	0.319736	0.702976	0.482071	0.99993
AGC_NDR	CotAD_51759	227.803	-0.223074	0.208902	-1.06784	0.285593	0.99993
CMGC_CDK-PITSLRE	CotAD_21674	433.052	0.232742	0.200862	1.15872	0.24657	0.99993
STE_STE11	CotAD_58332	259.9	-0.00168389	0.243579	-0.00691312	0.994484	0.99993
RLK-Pelle_DLSV	CotAD_24307	109.635	-0.44926	0.401499	-1.11896	0.263159	0.99993
RLK-Pelle_LRR-XI-1	CotAD_04883	12.1301	-1.39344	0.921242	-1.51257	0.130389	0.99993
TKL-Pl-1	CotAD_49167	435.074	-0.0998949	0.204325	-0.488902	0.624911	0.99993
CK1_CK1	CotAD_48089	242.793	0.238469	0.220424	1.08186	0.279313	0.99993
RLK-Pelle_URK-1	CotAD_04331	168.298	-0.396181	0.255899	-1.5482	0.121575	0.99993
RLK-Pelle_LRR-XII-1	CotAD_41031	24.0107	-0.31127	0.533376	-0.583585	0.559499	0.99993
RLK-Pelle_LRR-III	CotAD_57664	209.653	-0.100127	0.275214	-0.363814	0.715997	0.99993
WNK_NRBP	CotAD_53938	452.416	-0.0306267	0.196874	-0.155565	0.876376	0.99993
RLK-Pelle_LRR-XI-1	CotAD_08452	2016.16	-0.0871505	0.180167	-0.483722	0.628583	0.99993
ULK_ULK4	CotAD_34663	192.342	0.368691	0.280945	1.31233	0.18941	0.99993
STE_STE-Pl	CotAD_62980	426.721	0.159351	0.205542	0.775272	0.438179	0.99993
CMGC_CDK-CRK7-CDK9	CotAD_42149	476.189	0.0289332	0.245057	0.118067	0.906015	0.99993
RLK-Pelle_RLCK-VIIa-1	CotAD_40270	72.9182	-0.0933693	0.335896	-0.277971	0.781035	0.99993
CK1_CK1	CotAD_70399	398.258	-0.321457	0.191222	-1.68107	0.0927491	0.99993
Group-Pl-4	CotAD_15261	291.754	-0.163363	0.216824	-0.753436	0.451188	0.99993
RLK-Pelle_RLCK-XII-1	CotAD_64527	215.449	-0.314095	0.240635	-1.30528	0.191799	0.99993
RLK-Pelle_WAK	CotAD_57741	5.73503	-0.361653	1.15186	-0.313973	0.753541	0.99993
STE_STE11	CotAD_27366	37.7373	-0.540912	0.550382	-0.982794	0.325709	0.99993
STE_STE11	CotAD_20796	80.6588	0.138422	0.313875	0.441012	0.659205	0.99993
CAMK_CDPK	CotAD_54633	507.413	0.000899874	0.232606	0.00386866	0.996913	0.99993
RLK-Pelle_WAK_LRK10L-1	CotAD_39393	137.188	0.0510383	0.275125	0.18551	0.852829	0.99993
CAMK_CDPK	CotAD_22808	497.447	-0.0388022	0.194165	-0.199841	0.841605	0.99993
RLK-Pelle_RLCK-VIIa-1	CotAD_24814	140.708	-0.00669328	0.267612	-0.0250111	0.980046	0.99993
RLK-Pelle_SD-2b	CotAD_67435	152.963	-0.0649222	0.23994	-0.270577	0.786717	0.99993
TKL-Pl-4	CotAD_08845	13.6113	-0.666482	0.977021	-0.682157	0.495139	0.99993
TKL_CTR1-DRK-2	CotAD_58106	281.415	0.154492	0.235137	0.657027	0.511163	0.99993
RLK-Pelle_CR4L	CotAD_20956	66.338	0.263695	0.393026	0.670935	0.502262	0.99993
CAMK_CDPK	CotAD_47616	442.574	0.357529	0.205555	1.73934	0.0819754	0.99993
CMGC_CDK-CRK7-CDK9	CotAD_50640	221.987	0.485519	0.241064	2.01407	0.0440027	0.99993
CMGC_CDK-CDK8	CotAD_21007	148.522	-0.212364	0.278613	-0.762218	0.44593	0.99993
TKL-Pl-4	CotAD_37970	5.49669	-0.746602	1.01459	-0.735865	0.461813	0.99993
RLK-Pelle_L-LEC	CotAD_71266	17.1356	-0.0188857	0.632236	-0.0298713	0.97617	0.99993
RLK-Pelle_LRR-VI-1	CotAD_69140	524.668	-0.148432	0.274549	-0.540638	0.588757	0.99993
AGC_RSK-2	CotAD_45798	2219.61	0.0990326	0.222276	0.445538	0.655931	0.99993
RLK-Pelle_RLCK-VIIb	CotAD_13803	34.9711	-0.117706	0.458645	-0.256639	0.797457	0.99993
RLK-Pelle_CrRLK1L-1	CotAD_27635	12.0827	-0.228079	0.73026	-0.312326	0.754793	0.99993
RLK-Pelle_LRR-III	CotAD_04320	56.5684	-0.0765947	0.394778	-0.19402	0.84616	0.99993
RLK-Pelle_RLCK-V	CotAD_17313	155.407	0.0231834	0.278595	0.0832156	0.93368	0.99993
SCY1_SCYL2	CotAD_31182	44.7952	-0.312948	0.389324	-0.803822	0.4215	0.99993
RLK-Pelle_RLCK-XI	CotAD_20087	95.0167	-0.340226	0.310466	-1.09586	0.273142	0.99993
RLK-Pelle_PERK-2	CotAD_08385	84.4936	-0.140622	0.316189	-0.444742	0.656506	0.99993
TLK	CotAD_72781	151.348	-0.0263782	0.257352	-0.102498	0.918361	0.99993
RLK-Pelle_SD-2b	CotAD_49858	228.99	-0.117306	0.220795	-0.531291	0.595217	0.99993
STE_STE11	CotAD_74996	449.126	-0.127236	0.196649	-0.647021	0.517618	0.99993
RLK-Pelle_L-LEC	CotAD_38452	45.9042	0.137641	0.439442	0.313218	0.754115	0.99993
RLK-Pelle_L-LEC	CotAD_15179	37.0516	0.408373	0.436529	0.935499	0.349531	0.99993
RLK-Pelle_DLSV	CotAD_40766	206.51	0.207358	0.239719	0.865006	0.387036	0.99993
TKL-Pl-1	CotAD_58679	608.715	0.151601	0.179722	0.843534	0.39893	0.99993
RLK-Pelle_RKF3	CotAD_36697	30.5441	0.183832	0.480584	0.382518	0.702078	0.99993
RLK-Pelle_PERK-1	CotAD_45543	13.2695	0.479339	0.715264	0.670157	0.502758	0.99993
CAMK_CAMKL-CHK1	CotAD_62432	36.1802	-0.548979	0.463929	-1.18332	0.236681	0.99993
RLK-Pelle_RLCK-XII-1	CotAD_42360	297.79	0.0466481	0.2522	0.184965	0.853257	0.99993
RLK-Pelle_RLCK-VIIa-2	CotAD_17525	630.032	-0.361205	0.242341	-1.49049	0.136096	0.99993
RLK-Pelle_CrRLK1L-1	CotAD_33556	7.3513	0.789443	0.926118	0.852422	0.39398	0.99993
RLK-Pelle_RLCK-VIIa-1	CotAD_52393	173.357	-0.0591831	0.250809	-0.235969	0.813457	0.99993
STE_STE20-YSK	CotAD_68945	429.355	-0.0797873	0.198567	-0.401816	0.687819	0.99993
CAMK_CDPK	CotAD_73088	535.863	0.0297308	0.19388	0.153346	0.878125	0.99993
CMGC_CK2	CotAD_33576	486.701	0.0496866	0.182879	0.271691	0.785859	0.99993
STE_STE7	CotAD_01560	242.235	0.430998	0.283722	1.51908	0.128742	0.99993
RLK-Pelle_RLCK-VIIa-2	CotAD_23042	154.118	-0.191902	0.268275	-0.715318	0.474413	0.99993
TKL_CTR1-DRK-2	CotAD_75767	176.26	-0.260801	0.255217	-1.02188	0.306838	0.99993
RLK-Pelle_RLCK-VIII	CotAD_31611	18.4996	0.371641	0.568283	0.653972	0.51313	0.99993
RLK-Pelle_LRR-I-1	CotAD_56005	76.9452	-0.250624	0.337389	-0.742836	0.457581	0.99993
CMGC_GSK	CotAD_05659	1298.66	0.156345	0.17945	0.871245	0.38362	0.99993
CAMK_CDPK	CotAD_41076	947.771	0.0670519	0.184183	0.36405	0.715821	0.99993
RLK-Pelle_CrRLK1L-1	CotAD_05184	35.5808	-1.00043	0.632118	-1.58267	0.113497	0.99993
CMGC_CDK-CRK7-CDK9	CotAD_12312	356.548	0.00662746	0.220714	0.0300274	0.976045	0.99993
RLK-Pelle_LRR-XII-1	CotAD_56592	60.414	0.0421686	0.466669	0.0903607	0.928001	0.99993
RLK-Pelle_SD-2b	CotAD_15547	187.339	0.0508879	0.259753	0.195909	0.844681	0.99993
RLK-Pelle_LRR-XI-1	CotAD_23502	21.4794	0.598785	0.537719	1.11357	0.265466	0.99993
AGC_RSK-2	CotAD_51853	402.553	-0.0754658	0.203281	-0.371239	0.71046	0.99993
RLK-Pelle_LRR-VII-1	CotAD_74473	18.5088	-0.979782	0.619156	-1.58245	0.113547	0.99993
RLK-Pelle_DLSV	CotAD_56917	18.7422	-0.400932	0.651633	-0.615274	0.538374	0.99993
RLK-Pelle_DLSV	CotAD_63757	58.2299	0.0506184	0.391351	0.129343	0.897086	0.99993
RLK-Pelle_LRR-XIIIb	CotAD_71119	2087.87	0.098159	0.216275	0.453861	0.649929	0.99993
TKL_CTR1-DRK-2	CotAD_07502	162.108	-0.364519	0.343031	-1.06264	0.287944	0.99993
RLK-Pelle_LRK10L-2	CotAD_48458	62.0157	0.618467	0.329624	1.87628	0.0606163	0.99993
CAMK_CDPK	CotAD_31563	6.18098	0.225569	0.979325	0.230331	0.817835	0.99993
TLK	CotAD_47144	213.133	0.0745496	0.245198	0.304038	0.761099	0.99993
CAMK_CAMKL-CHK1	CotAD_33218	2181	-0.322089	0.187797	-1.71509	0.0863282	0.99993
AGC_NDR	CotAD_44981	103.353	-0.449747	0.308563	-1.45756	0.144963	0.99993
AGC_RSK-2	CotAD_02897	383.62	-0.062251	0.194381	-0.320253	0.748777	0.99993
RLK-Pelle_LRR-I-1	CotAD_74481	43.3891	-0.630395	0.456338	-1.38142	0.167149	0.99993
RLK-Pelle_LRR-Xb-1	CotAD_47479	205.66	-0.14935	0.256449	-0.582376	0.560313	0.99993
AGC_RSK-2	CotAD_12100	59.8951	0.0627095	0.334972	0.187208	0.851498	0.99993
RLK-Pelle_RLCK-VIIa-2	CotAD_18756	28.9333	-1.06015	0.513123	-2.06607	0.0388222	0.99993
CMGC_CLK	CotAD_58070	249.47	0.0118023	0.269198	0.0438423	0.96503	0.99993
CAMK_CAMKL-CHK1	CotAD_01486	122.874	0.011713	0.29129	0.0402108	0.967925	0.99993
RLK-Pelle_LRR-XII-1	CotAD_16847	11.1184	-1.14358	0.748208	-1.52843	0.126407	0.99993
RLK-Pelle_RLCK-XII-2	CotAD_23997	17.7818	-0.488926	0.681635	-0.717284	0.473199	0.99993
RLK-Pelle_LRR-XI-1	CotAD_54436	5.82422	-0.0977983	0.997447	-0.0980486	0.921894	0.99993
RLK-Pelle_LRR-III	CotAD_41057	109.352	0.0810252	0.281717	0.287612	0.773644	0.99993
RLK-Pelle_WAK_LRK10L-1	CotAD_69677	186.761	-0.211352	0.289258	-0.730672	0.46498	0.99993
CMGC_MAPK	CotAD_11253	149.386	0.0103563	0.243733	0.0424902	0.966108	0.99993
CMGC_MAPK	CotAD_62956	111.575	0.259765	0.290734	0.893482	0.371599	0.99993
RLK-Pelle_LRR-VIII-1	CotAD_22235	95.6482	0.0218215	0.300108	0.0727122	0.942035	0.99993
RLK-Pelle_LRR-IX	CotAD_53070	405.253	0.234963	0.309408	0.759395	0.447616	0.99993
RLK-Pelle_RLCK-VIIa-2	CotAD_58846	460.714	-0.219985	0.200473	-1.09733	0.272497	0.99993
RLK-Pelle_RLCK-VIIa-2	CotAD_13025	36.7966	-0.495338	0.43914	-1.12797	0.259331	0.99993
RLK-Pelle_L-LEC	CotAD_66243	29.0116	-0.467021	0.531152	-0.879261	0.37926	0.99993
RLK-Pelle_CrRLK1L-1	CotAD_71969	128.513	-0.00383951	0.275845	-0.0139191	0.988895	0.99993
CAMK_CAMKL-CHK1	CotAD_45286	524.26	-0.465064	0.263216	-1.76685	0.0772535	0.99993
RLK-Pelle_WAK	CotAD_42823	10.422	-0.230405	0.910948	-0.252929	0.800323	0.99993
RLK-Pelle_LRR-XI-1	CotAD_52911	501.54	-0.307104	0.327094	-0.938887	0.347789	0.99993
AGC_RSK-2	CotAD_21254	241.444	-0.0444183	0.275978	-0.160949	0.872134	0.99993
RLK-Pelle_CR4L	CotAD_56736	134.224	-0.435161	0.286118	-1.52091	0.128282	0.99993
RLK-Pelle_L-LEC	CotAD_20874	29.9404	-0.87387	0.48816	-1.79013	0.0734331	0.99993
RLK-Pelle_LRR-III	CotAD_61551	72.2959	0.0104271	0.337987	0.0308506	0.975389	0.99993
RLK-Pelle_DLSV	CotAD_12837	233.406	0.0464689	0.343597	0.135242	0.89242	0.99993
RLK-Pelle_LRR-I-1	CotAD_49835	14.064	0.0211987	0.700663	0.0302552	0.975864	0.99993
CMGC_DYRK-YAK	CotAD_55774	169.277	-0.302139	0.281271	-1.07419	0.282736	0.99993
TKL_CTR1-DRK-2	CotAD_71190	300.571	0.0799691	0.204356	0.391322	0.69556	0.99993
CAMK_CDPK	CotAD_53506	69.6923	0.162448	0.330708	0.491214	0.623275	0.99993
RLK-Pelle_LRR-II	CotAD_75189	23.865	-0.762582	0.510634	-1.4934	0.135332	0.99993
RLK-Pelle_LRK10L-2	CotAD_08185	5.45638	-0.262505	1.27207	-0.206361	0.836509	0.99993
RLK-Pelle_CrRLK1L-1	CotAD_66675	272.65	0.419186	0.367034	1.14209	0.253416	0.99993
AGC_NDR	CotAD_03638	12.4741	-0.130533	0.822387	-0.158725	0.873886	0.99993
RLK-Pelle_DLSV	CotAD_24716	373.334	-0.155843	0.221072	-0.704942	0.480847	0.99993
TKL_CTR1-DRK-2	CotAD_46540	797.974	0.0979148	0.219864	0.445342	0.656072	0.99993
RLK-Pelle_PERK-1	CotAD_46466	284.211	0.269927	0.222164	1.21499	0.224371	0.99993
CMGC_CDK-Pl	CotAD_26108	406.904	0.0836599	0.209073	0.400148	0.689048	0.99993
RLK-Pelle_DLSV	CotAD_59286	35.9752	0.241093	0.468558	0.514542	0.606873	0.99993
RLK-Pelle_RKF3	CotAD_63527	8.24699	-1.02678	1.15842	-0.886367	0.37542	0.99993
CMGC_CDK-CRK7-CDK9	CotAD_14734	12.2601	0.501093	0.702875	0.712918	0.475896	0.99993
RLK-Pelle_LRR-Xa	CotAD_68038	42.5425	-2.23792	1.62664	-1.37579	0.168886	0.99993
CAMK_CAMKL-CHK1	CotAD_00165	749.389	-0.238899	0.238894	-1.00002	0.317301	0.99993
RLK-Pelle_LRR-XI-2	CotAD_70689	13.9548	-0.62089	0.790045	-0.785892	0.431931	0.99993
RLK-Pelle_DLSV	CotAD_08027	11.2853	0.00572741	0.7852	0.00729421	0.99418	0.99993
RLK-Pelle_DLSV	CotAD_12836	42.6969	-0.0971007	0.409458	-0.237144	0.812545	0.99993
ULK_Fused	CotAD_68878	296.797	0.348496	0.238908	1.45871	0.144646	0.99993
RLK-Pelle_LRR-VII-1	CotAD_28043	484.559	-0.164463	0.25328	-0.649332	0.516124	0.99993
RLK-Pelle_RLCK-VIIa-2	CotAD_76157	5.68088	-0.0622982	1.19889	-0.0519634	0.958558	0.99993
RLK-Pelle_WAK_LRK10L-1	CotAD_35841	5.79631	-2.19175	1.1351	-1.93089	0.0534968	0.99993
RLK-Pelle_LRR-I-1	CotAD_06671	27.6105	-0.352071	0.540551	-0.651319	0.514841	0.99993
CAMK_CDPK	CotAD_74085	468.747	0.177997	0.188609	0.943736	0.345305	0.99993
AGC_RSK-2	CotAD_45054	64.7168	0.0647988	0.415207	0.156064	0.875983	0.99993
RLK-Pelle_PERK-1	CotAD_76313	242.206	-0.0809666	0.208787	-0.387795	0.698168	0.99993
RLK-Pelle_LRR-VIII-1	CotAD_37459	223.682	0.373746	0.229776	1.62657	0.103829	0.99993
RLK-Pelle_LysM	CotAD_10220	140.344	0.190049	0.268059	0.70898	0.478337	0.99993
RLK-Pelle_LRR-VII-2	CotAD_76570	34.4643	0.25749	0.431655	0.596518	0.550829	0.99993
CMGC_CDK-CRK7-CDK9	CotAD_75205	339.696	-0.313368	0.283675	-1.10467	0.269303	0.99993
CAMK_CDPK	CotAD_02579	396.15	0.0368586	0.19225	0.191722	0.84796	0.99993
STE_STE11	CotAD_29749	6.20379	-0.757579	0.994303	-0.76192	0.446108	0.99993
RLK-Pelle_DLSV	CotAD_25705	594.373	0.111267	0.211858	0.525198	0.599446	0.99993
CK1_CK1-Pl	CotAD_73473	468.437	-0.0492512	0.18811	-0.261822	0.793459	0.99993
TKL_CTR1-DRK-1	CotAD_51697	1301.18	0.22604	0.175583	1.28737	0.197966	0.99993
TKL_CTR1-DRK-2	CotAD_72647	292.748	0.272948	0.223764	1.2198	0.22254	0.99993
CAMK_CAMKL-CHK1	CotAD_00567	143.362	-0.0378986	0.260967	-0.145223	0.884534	0.99993
RLK-Pelle_LRR-V	CotAD_00712	253.216	0.432542	0.213083	2.02992	0.0423649	0.99993
TKL-Pl-2	CotAD_75936	780.701	0.0801491	0.177244	0.452196	0.651128	0.99993
RLK-Pelle_LRR-XI-1	CotAD_00150	5.53825	0.935089	1.08556	0.861392	0.389022	0.99993
RLK-Pelle_RLCK-VIIa-2	CotAD_03375	76.0849	0.0270349	0.366129	0.0738399	0.941138	0.99993
RLK-Pelle_CrRLK1L-1	CotAD_05154	9.07935	0.689256	0.794777	0.867231	0.385815	0.99993
CAMK_CDPK	CotAD_42112	32.8749	-0.117068	0.563088	-0.207903	0.835305	0.99993
RLK-Pelle_LRR-III	CotAD_28297	461.69	-0.00161331	0.193953	-0.00831804	0.993363	0.99993
RLK-Pelle_URK-3	CotAD_60072	26.5844	0.496376	0.492609	1.00765	0.313624	0.99993
RLK-Pelle_RLCK-IXa	CotAD_01685	145.667	-0.134265	0.250948	-0.535033	0.592627	0.99993
RLK-Pelle_RLCK-VIIa-2	CotAD_04639	467.088	0.15175	0.191117	0.794019	0.427184	0.99993
RLK-Pelle_RLCK-XII-1	CotAD_27777	281.81	0.271156	0.267705	1.01289	0.311112	0.99993
RLK-Pelle_DLSV	CotAD_60705	8.50809	-0.615038	0.848054	-0.725235	0.468308	0.99993
RLK-Pelle_CrRLK1L-1	CotAD_05176	7.48406	0.00115266	0.937965	0.00122889	0.999019	0.99993
CAMK_CAMKL-CHK1	CotAD_20216	994.679	-0.0710956	0.198469	-0.358219	0.720179	0.99993
RLK-Pelle_LRR-II	CotAD_75033	587.951	-0.00862931	0.184675	-0.0467271	0.962731	0.99993
CMGC_RCK	CotAD_59991	591.659	0.00856781	0.18659	0.0459178	0.963376	0.99993
RLK-Pelle_RLCK-IXb	CotAD_47967	176.006	-0.344564	0.285246	-1.20795	0.227066	0.99993
RLK-Pelle_LRR-I-2	CotAD_70869	582.783	-0.235038	0.284702	-0.825556	0.409056	0.99993
RLK-Pelle_LRR-Xb-1	CotAD_00975	127.454	-0.271123	0.290805	-0.932318	0.351172	0.99993
RLK-Pelle_LRR-III	CotAD_60417	544.437	0.23822	0.216247	1.10161	0.270631	0.99993
CMGC_CDK-CRK7-CDK9	CotAD_41125	242.323	0.11586	0.208392	0.555972	0.57823	0.99993
RLK-Pelle_RLCK-VIIa-2	CotAD_13686	43.4084	-0.165875	0.480649	-0.345107	0.730014	0.99993
CK1_CK1	CotAD_61768	820.129	0.00389815	0.177873	0.0219154	0.982515	0.99993
RLK-Pelle_RLCK-VIIa-1	CotAD_18094	216.638	0.0670212	0.23374	0.286734	0.774316	0.99993
AGC_RSK-2	CotAD_54143	136.565	0.179891	0.287633	0.625417	0.531697	0.99993
AGC_RSK-2	CotAD_74442	222.083	-0.075517	0.249941	-0.302139	0.762546	0.99993
RLK-Pelle_RLCK-IXa	CotAD_71923	13.0347	0.0323196	0.667147	0.0484445	0.961362	0.99993
RLK-Pelle_LRK10L-2	CotAD_70308	14.596	-0.128707	0.853519	-0.150795	0.880137	0.99993
RLK-Pelle_WAK	CotAD_59851	7.24409	-0.184039	0.874264	-0.210507	0.833272	0.99993
CMGC_GSK	CotAD_53331	1040.74	0.113505	0.200597	0.565835	0.571506	0.99993
CAMK_CAMKL-CHK1	CotAD_12447	785.268	-0.194013	0.220506	-0.879852	0.378939	0.99993
RLK-Pelle_LRR-XI-1	CotAD_46478	47.7744	0.260352	0.377053	0.690491	0.489885	0.99993
RLK-Pelle_LRR-Xb-1	CotAD_06360	85.5377	-0.766392	0.39754	-1.92783	0.0538758	0.99993
TKL-Pl-4	CotAD_54555	114.302	-0.372456	0.330007	-1.12863	0.259054	0.99993
RLK-Pelle_CrRLK1L-1	CotAD_65912	138.78	0.320712	0.278618	1.15108	0.249699	0.99993
RLK-Pelle_DLSV	CotAD_03568	25.2196	-0.630455	0.514161	-1.22618	0.22013	0.99993
RLK-Pelle_CrRLK1L-1	CotAD_32106	72.2913	-0.323599	0.371629	-0.870758	0.383887	0.99993
RLK-Pelle_LRR-XI-1	CotAD_00894	184.907	0.0310867	0.265825	0.116944	0.906904	0.99993
RLK-Pelle_CR4L	CotAD_38918	35.9625	0.177713	0.430101	0.413188	0.679469	0.99993
AGC_PKA-PKG	CotAD_29250	209.457	0.0871329	0.235166	0.370516	0.710998	0.99993
RLK-Pelle_RLCK-VI	CotAD_43147	9.37269	-0.632674	0.829335	-0.762869	0.445541	0.99993
RLK-Pelle_LRR-III	CotAD_44246	92.5201	-0.0388823	0.278746	-0.13949	0.889063	0.99993
RLK-Pelle_RLCK-VIIa-1	CotAD_03436	162.199	-0.265596	0.283544	-0.936702	0.348912	0.99993
RLK-Pelle_RLCK-VI	CotAD_35333	17.008	-0.308581	0.591996	-0.521256	0.602189	0.99993
AGC_RSK-2	CotAD_00531	65.5383	-0.13548	0.559767	-0.242029	0.808758	0.99993
AGC_RSK-2	CotAD_28209	496.134	-0.0145493	0.207231	-0.0702084	0.944028	0.99993
RLK-Pelle_RLCK-XII-1	CotAD_39009	195.859	0.0968452	0.26854	0.360635	0.718372	0.99993
CMGC_GSK	CotAD_05546	180.43	-0.175187	0.23983	-0.730464	0.465107	0.99993
RLK-Pelle_RLCK-VIIa-2	CotAD_33681	691.456	0.0666749	0.172636	0.386216	0.699337	0.99993
RLK-Pelle_LRR-XII-1	CotAD_05231	50.7	0.0342735	0.366339	0.0935567	0.925461	0.99993
RLK-Pelle_CrRLK1L-1	CotAD_01581	268.575	0.183476	0.213443	0.859602	0.390008	0.99993
RLK-Pelle_CrRLK1L-1	CotAD_58176	26.1386	0.292319	0.552356	0.529222	0.596651	0.99993
WNK_NRBP	CotAD_56757	102.058	-0.0609057	0.289843	-0.210133	0.833564	0.99993
RLK-Pelle_LRR-III	CotAD_08621	255.03	-0.0211405	0.220901	-0.095701	0.923758	0.99993
RLK-Pelle_LRR-XIIIb	CotAD_02741	243.199	0.345995	0.254179	1.36123	0.173442	0.99993
TKL-Pl-4	CotAD_33716	212.855	-0.173882	0.25196	-0.690118	0.49012	0.99993
RLK-Pelle_LRK10L-2	CotAD_05256	115.277	-0.526891	0.381883	-1.37972	0.167673	0.99993
RLK-Pelle_RLCK-V	CotAD_51145	454.792	-0.116992	0.248796	-0.470234	0.638188	0.99993
CMGC_CDK-CDK7	CotAD_70571	57.2295	-0.197468	0.380085	-0.519536	0.603387	0.99993
RLK-Pelle_RLCK-XV	CotAD_71273	157.13	0.0645913	0.261331	0.247163	0.804782	0.99993
STE_STE20-Fray	CotAD_30380	204.17	-0.0435065	0.253677	-0.171503	0.863828	0.99993
CAMK_CDPK	CotAD_20024	294.167	0.044496	0.203116	0.219066	0.826598	0.99993
RLK-Pelle_RLCK-VIIa-1	CotAD_54482	159.108	0.098534	0.233409	0.422151	0.672915	0.99993
STE_STE11	CotAD_02476	14.3835	0.0532101	0.76954	0.0691454	0.944874	0.99993
STE_STE11	CotAD_03736	160.944	0.242882	0.318857	0.761728	0.446222	0.99993
CAMK_OST1L	CotAD_48708	335.388	-0.0689045	0.247308	-0.278619	0.780538	0.99993
RLK-Pelle_LRK10L-2	CotAD_46126	468.764	0.069523	0.210696	0.329968	0.741424	0.99993
STE_STE11	CotAD_44771	179.755	-0.207997	0.244202	-0.85174	0.394358	0.99993
PEK_GCN2	CotAD_62635	299.11	-0.0528256	0.20963	-0.251994	0.801046	0.99993
RLK-Pelle_RLCK-VIIa-2	CotAD_48364	49.9588	-0.278468	0.368399	-0.755887	0.449717	0.99993
CMGC_MAPK	CotAD_30480	604.501	-0.0567702	0.192888	-0.294316	0.768516	0.99993
RLK-Pelle_LRR-XI-1	CotAD_33226	23.4058	-0.0346766	0.524116	-0.0661622	0.947249	0.99993
RLK-Pelle_DLSV	CotAD_76650	118.441	-0.309687	0.28288	-1.09476	0.27362	0.99993
RLK-Pelle_LRR-XIV	CotAD_47429	374.197	0.0786468	0.280956	0.279925	0.779535	0.99993
RLK-Pelle_DLSV	CotAD_47801	327.579	-0.0140746	0.19244	-0.0731374	0.941697	0.99993
RLK-Pelle_DLSV	CotAD_62120	104.257	-0.163482	0.269623	-0.606336	0.544291	0.99993
CAMK_CAMKL-CHK1	CotAD_45285	258.495	-0.540498	0.377299	-1.43255	0.151988	0.99993
RLK-Pelle_LRR-V	CotAD_46319	208.975	0.437724	0.248143	1.764	0.077732	0.99993
RLK-Pelle_CrRLK1L-1	CotAD_19595	21.5923	-0.913526	0.723927	-1.2619	0.206984	0.99993
RLK-Pelle_LRR-XI-1	CotAD_44808	228.102	0.278288	0.260597	1.06789	0.285572	0.99993
STE_STE11	CotAD_28545	368.489	-0.0033927	0.211053	-0.0160751	0.987174	0.99993
CMGC_CDK-PITSLRE	CotAD_46254	679.935	-0.219666	0.233872	-0.939259	0.347598	0.99993
RLK-Pelle_PERK-1	CotAD_51210	270.956	0.00154347	0.280443	0.0055037	0.995609	0.99993
CAMK_CDPK	CotAD_21209	106.583	-0.421997	0.272523	-1.54848	0.121506	0.99993
RLK-Pelle_RLCK-VIIa-1	CotAD_18326	152.298	0.0839788	0.247742	0.338976	0.734628	0.99993
RLK-Pelle_LRR-XV	CotAD_15772	88.6302	0.366301	0.35448	1.03335	0.301441	0.99993
CMGC_CDK-CRK7-CDK9	CotAD_69749	15.1292	0.366883	0.610624	0.600833	0.547951	0.99993
CMGC_MAPK	CotAD_29590	33.8277	-0.505937	0.433383	-1.16741	0.243043	0.99993
CAMK_CAMKL-CHK1	CotAD_16075	294.08	-0.103453	0.257931	-0.40109	0.688354	0.99993
RLK-Pelle_RLCK-XI	CotAD_01498	16.9306	-0.122551	0.616011	-0.198944	0.842307	0.99993
STE_STE11	CotAD_32249	107.556	-0.05844	0.344005	-0.169881	0.865103	0.99993
CMGC_GSK	CotAD_20244	500.788	0.055087	0.237496	0.231949	0.816578	0.99993
AGC_RSK-2	CotAD_12492	16.2286	0.450201	0.709522	0.634512	0.525746	0.99993
CMGC_GSK	CotAD_36632	127.65	0.107188	0.253331	0.423113	0.672213	0.99993
RLK-Pelle_SD-2b	CotAD_37570	88.6713	-0.343003	0.325527	-1.05369	0.292027	0.99993
RLK-Pelle_LRR-XI-1	CotAD_20545	22.2982	-0.317696	0.553271	-0.574215	0.565822	0.99993
TKL-Pl-6	CotAD_50792	1118.25	0.163669	0.171281	0.955558	0.339296	0.99993
AGC_RSK-2	CotAD_39779	734.852	-0.269852	0.312211	-0.864328	0.387408	0.99993
AGC-Pl	CotAD_27962	21.7568	-0.802356	0.532189	-1.50765	0.131644	0.99993
RLK-Pelle_Extensin	CotAD_61366	16.3906	0.132313	0.679652	0.194678	0.845645	0.99993
RLK-Pelle_LRR-III	CotAD_08417	10.1051	0.631504	0.786392	0.80304	0.421951	0.99993
RLK-Pelle_LRR-II	CotAD_23438	400.928	-0.222066	0.191099	-1.16205	0.245216	0.99993
RLK-Pelle_L-LEC	CotAD_18990	189.616	0.112299	0.266665	0.421125	0.673664	0.99993
RLK-Pelle_LRR-XV	CotAD_44726	598.851	-0.0888111	0.23266	-0.381721	0.702668	0.99993
RLK-Pelle_DLSV	CotAD_20224	1149.35	0.0820004	0.161955	0.506316	0.612635	0.99993
RLK-Pelle_SD-2b	CotAD_45268	312.899	-0.273597	0.218721	-1.2509	0.210973	0.99993
RLK-Pelle_LRK10L-2	CotAD_60338	33.2409	-0.518698	0.512884	-1.01134	0.311855	0.99993
RLK-Pelle_RLCK-XII-1	CotAD_58349	640.837	0.0339526	0.172891	0.196382	0.844311	0.99993
RLK-Pelle_LRR-VII-1	CotAD_27936	462.99	0.304603	0.229623	1.32654	0.184662	0.99993
TKL_CTR1-DRK-2	CotAD_62031	241.182	0.276687	0.217179	1.27401	0.20266	0.99993
CMGC_CDK-Pl	CotAD_69303	474.058	0.162165	0.200506	0.808778	0.418643	0.99993
RLK-Pelle_RLCK-X	CotAD_24469	43.107	0.569982	0.416812	1.36748	0.171475	0.99993
AGC_PDK1	CotAD_19462	279.405	0.133885	0.20674	0.647603	0.517242	0.99993
RLK-Pelle_LRR-III	CotAD_32119	135.648	0.0219678	0.271034	0.0810517	0.935401	0.99993
RLK-Pelle_SD-2b	CotAD_49859	99.4669	-0.0805538	0.300459	-0.268102	0.788621	0.99993
RLK-Pelle_RLCK-IXb	CotAD_29919	33.8394	-0.0430139	0.437445	-0.0983297	0.92167	0.99993
RLK-Pelle_SD-2b	CotAD_30361	356.826	0.143093	0.219653	0.651449	0.514757	0.99993
RLK-Pelle_PERK-1	CotAD_26047	97.5972	0.172041	0.310218	0.554581	0.579182	0.99993
CMGC_MAPK	CotAD_56364	89.634	-0.322875	0.294987	-1.09454	0.273719	0.99993
RLK-Pelle_RLCK-VIIa-2	CotAD_18454	401.173	0.0622789	0.218366	0.285205	0.775487	0.99993
RLK-Pelle_RLCK-XIII	CotAD_15332	97.7862	-0.190542	0.314358	-0.60613	0.544429	0.99993
RLK-Pelle_RLCK-VI	CotAD_64733	224.922	-0.0694179	0.23232	-0.298803	0.765091	0.99993
CAMK_CAMKL-CHK1	CotAD_60421	743.151	-1.40963	0.714567	-1.97271	0.048529	0.99993
RLK-Pelle_RLCK-XII-1	CotAD_18906	76.5293	0.0500855	0.343033	0.146008	0.883915	0.99993
CMGC_GSK	CotAD_20243	557.754	-0.0751881	0.204942	-0.366874	0.713713	0.99993
RLK-Pelle_RKF3	CotAD_36698	56.0964	-0.401263	0.477778	-0.839852	0.400992	0.99993
RLK-Pelle_Extensin	CotAD_70374	426.233	0.174516	0.232385	0.750979	0.452665	0.99993
RLK-Pelle_L-LEC	CotAD_45517	68.7742	0.176608	0.387918	0.455272	0.648914	0.99993
STE_STE11	CotAD_33183	142.335	-0.48264	0.287625	-1.67802	0.0933436	0.99993
CMGC_CDK-CRK7-CDK9	CotAD_44384	7.33815	0.780871	1.1044	0.707052	0.479534	0.99993
RLK-Pelle_CR4L	CotAD_62636	812.432	-0.195729	0.182764	-1.07094	0.284197	0.99993
RLK-Pelle_LRR-III	CotAD_53110	132.723	0.275095	0.256741	1.07149	0.283949	0.99993
CMGC_CLK	CotAD_41074	206.245	-0.165695	0.257736	-0.642886	0.520298	0.99993
RLK-Pelle_DLSV	CotAD_63303	31.8914	-0.0074193	0.46949	-0.0158029	0.987392	0.99993
TKL_CTR1-DRK-2	CotAD_71979	321.43	-0.0296823	0.232208	-0.127826	0.898286	0.99993
RLK-Pelle_DLSV	CotAD_24312	6.00881	-1.33538	1.04565	-1.27708	0.201575	0.99993
RLK-Pelle_LRR-Xb-1	CotAD_19693	125.185	-0.0265694	0.313576	-0.0847306	0.932476	0.99993
RLK-Pelle_LRR-XI-1	CotAD_28916	73.4922	0.056227	0.370562	0.151734	0.879396	0.99993
RLK-Pelle_LRK10L-2	CotAD_08178	13.5878	-1.52924	0.742775	-2.05881	0.0395122	0.99993
RLK-Pelle_LRR-XIV	CotAD_60304	90.6376	0.0790581	0.320232	0.246877	0.805003	0.99993
RLK-Pelle_LRR-Xa	CotAD_47651	82.2812	-0.493786	0.369557	-1.33616	0.181497	0.99993
RLK-Pelle_LRR-III	CotAD_00934	1287.06	0.199597	0.252772	0.789632	0.429743	0.99993
RLK-Pelle_RLCK-XII-1	CotAD_18490	249.236	0.2732	0.248977	1.09729	0.272514	0.99993
AGC-Pl	CotAD_57669	7.00968	0.122068	0.970601	0.125765	0.899918	0.99993
RLK-Pelle_RLCK-VIIa-2	CotAD_22071	131.784	-0.135009	0.256142	-0.527087	0.598133	0.99993
RLK-Pelle_LRR-I-2	CotAD_72629	169.844	-0.099628	0.238473	-0.417774	0.676112	0.99993
CAMK_CDPK	CotAD_72552	289.377	0.19021	0.217402	0.874922	0.381616	0.99993
RLK-Pelle_Singleton	CotAD_74113	24.9091	-0.199682	0.499604	-0.39968	0.689392	0.99993
RLK-Pelle_RLCK-VIIa-2	CotAD_65054	6.17133	-2.41456	1.31854	-1.83124	0.0670645	0.99993
CMGC_MAPK	CotAD_56362	122.26	0.248043	0.305088	0.813021	0.416206	0.99993
STE_STE11	CotAD_67620	256.3	0.324916	0.221805	1.46487	0.142956	0.99993
RLK-Pelle_LRR-I-1	CotAD_52119	446.804	-0.336051	0.20021	-1.6785	0.0932505	0.99993
RLK-Pelle_RLCK-VIIa-1	CotAD_35331	212.499	0.189758	0.225275	0.842338	0.399599	0.99993
RLK-Pelle_LRR-III	CotAD_09336	786.156	0.255278	0.20145	1.2672	0.205083	0.99993
RLK-Pelle_LRR-V	CotAD_68332	896.117	0.231446	0.1741	1.32939	0.18372	0.99993
RLK-Pelle_LRR-VI-2	CotAD_01620	21.2108	-0.403832	0.526692	-0.766734	0.44324	0.99993
RLK-Pelle_LRR-IX	CotAD_24219	948.098	-0.0816309	0.236429	-0.345265	0.729895	0.99993
AGC_PKA-PKG	CotAD_23771	125.443	0.233555	0.343656	0.679617	0.496747	0.99993
RLK-Pelle_LRR-II	CotAD_72427	432.943	0.0899564	0.223599	0.402312	0.687454	0.99993
CAMK_CDPK	CotAD_07025	233.114	-0.00700689	0.221643	-0.0316135	0.97478	0.99993
STE_STE7	CotAD_47962	244.235	-0.0825783	0.209725	-0.393746	0.693769	0.99993
RLK-Pelle_RLCK-VIII	CotAD_30438	85.8161	-0.0181392	0.320719	-0.0565579	0.954897	0.99993
RLK-Pelle_LRR-III	CotAD_16085	172.443	0.290094	0.28443	1.01991	0.307769	0.99993
RLK-Pelle_LRR-III	CotAD_02174	474.769	0.192826	0.196294	0.982333	0.325936	0.99993
RLK-Pelle_LRR-XIV	CotAD_08372	157.939	-0.0931398	0.255482	-0.364565	0.715436	0.99993
RLK-Pelle_L-LEC	CotAD_45262	1131.02	0.102355	0.183928	0.556494	0.577873	0.99993
RLK-Pelle_LRR-XI-1	CotAD_34286	68.1492	-0.214225	0.345243	-0.620503	0.534926	0.99993
RLK-Pelle_RLCK-VIIa-1	CotAD_00824	28.7185	-0.00607738	0.49138	-0.012368	0.990132	0.99993
RLK-Pelle_RLCK-VIIa-2	CotAD_65513	427.105	0.0146175	0.220635	0.0662519	0.947177	0.99993
CMGC_CDK-CRK7-CDK9	CotAD_28117	108.103	-0.0151653	0.283402	-0.0535117	0.957324	0.99993
RLK-Pelle_LRR-VII-2	CotAD_45281	111.505	0.143974	0.279431	0.515241	0.606384	0.99993
RLK-Pelle_RLCK-XII-1	CotAD_74742	193.468	-0.103759	0.256702	-0.4042	0.686066	0.99993
AGC_MAST	CotAD_67741	28.2801	-0.179997	0.529664	-0.339833	0.733983	0.99993
RLK-Pelle_DLSV	CotAD_25702	407.051	-0.258914	0.270429	-0.95742	0.338355	0.99993
CAMK_CDPK	CotAD_48097	798.136	-0.261205	0.26988	-0.967856	0.333116	0.99993
CAMK_CDPK	CotAD_66485	900.621	-0.0874886	0.242581	-0.360657	0.718356	0.99993
RLK-Pelle_LRR-XI-1	CotAD_52756	14.0926	-1.56548	0.908303	-1.72352	0.0847943	0.99993
CAMK_CAMKL-CHK1	CotAD_10345	119.155	-0.480151	0.323236	-1.48545	0.137425	0.99993
RLK-Pelle_RLCK-VIIa-2	CotAD_09512	153.64	-0.112646	0.242916	-0.463723	0.642846	0.99993
RLK-Pelle_LRR-IV	CotAD_45018	4.32745	-1.25172	1.13775	-1.10017	0.27126	0.99993
RLK-Pelle_RLCK-VIIa-2	CotAD_16095	30.0212	-0.404604	0.510551	-0.792485	0.428078	0.99993
RLK-Pelle_LRR-Xb-1	CotAD_16886	283.309	0.31431	0.241204	1.30308	0.192546	0.99993
RLK-Pelle_LRR-Xa	CotAD_57532	109.074	-0.323993	0.300488	-1.07822	0.280935	0.99993
RLK-Pelle_LRR-VIII-1	CotAD_14628	21.412	-0.0277219	0.616174	-0.0449904	0.964115	0.99993
RLK-Pelle_RLCK-VIIa-2	CotAD_18840	69.3723	-0.351049	0.3595	-0.976493	0.32882	0.99993
RLK-Pelle_LRR-XI-1	CotAD_10397	71.1085	-0.362319	0.432313	-0.838095	0.401977	0.99993
RLK-Pelle_LRR-III	CotAD_09577	297.594	0.178861	0.248685	0.719228	0.472	0.99993
CAMK_CAMKL-CHK1	CotAD_11632	49.4536	0.330426	0.49546	0.666907	0.504831	0.99993
AGC_MAST	CotAD_50546	122.483	0.129058	0.280096	0.460763	0.644969	0.99993
RLK-Pelle_WAK_LRK10L-1	CotAD_42995	279.029	0.0198462	0.202954	0.0977867	0.922102	0.99993
CMGC_CLK	CotAD_19050	419.211	-0.21205	0.198181	-1.06998	0.284628	0.99993
RLK-Pelle_PERK-1	CotAD_21998	218.652	0.345095	0.245315	1.40674	0.159504	0.99993
TKL-Pl-1	CotAD_60727	352.541	-0.196994	0.231573	-0.850679	0.394948	0.99993
TKL-Pl-4	CotAD_65593	31.9562	-0.577644	0.452885	-1.27547	0.202141	0.99993
RLK-Pelle_DLSV	CotAD_57424	34.3624	-0.537687	0.577091	-0.93172	0.351481	0.99993
STE_STE20-Fray	CotAD_02625	267.32	-0.488279	0.273135	-1.78768	0.0738272	0.99993
Group-Pl-3	CotAD_60745	160.321	-0.118996	0.259369	-0.458793	0.646383	0.99993
CAMK_CDPK	CotAD_56181	1107.79	-0.192908	0.271217	-0.711269	0.476917	0.99993
RLK-Pelle_DLSV	CotAD_60704	190.092	0.520285	0.252382	2.0615	0.0392555	0.99993
RLK-Pelle_LRR-XI-1	CotAD_03099	55.277	0.619479	0.348886	1.77559	0.0758001	0.99993
RLK-Pelle_RLCK-VIIa-2	CotAD_16227	177.658	-0.351666	0.360129	-0.9765	0.328817	0.99993
CAMK_CAMKL-CHK1	CotAD_16416	249.8	-0.309629	0.331087	-0.935189	0.349691	0.99993
RLK-Pelle_RLCK-XV	CotAD_49168	556.105	0.0693557	0.187755	0.369394	0.711834	0.99993
RLK-Pelle_LRR-I-1	CotAD_41732	6.31033	-0.0985663	0.997997	-0.0987641	0.921326	0.99993
CMGC_CDK-CDK8	CotAD_19834	240.924	-0.348315	0.213028	-1.63507	0.102034	0.99993
RLK-Pelle_LRR-I-1	CotAD_44784	409.422	0.282213	0.185931	1.51783	0.129056	0.99993
RLK-Pelle_SD-2b	CotAD_46416	22.0459	0.7924	0.538033	1.47277	0.140812	0.99993
RLK-Pelle_L-LEC	CotAD_50725	207.6	-0.751542	0.379182	-1.98201	0.0474784	0.99993
RLK-Pelle_URK-1	CotAD_33048	238.109	0.150811	0.232928	0.647459	0.517335	0.99993
RLK-Pelle_CR4L	CotAD_34155	25.954	0.251318	0.490733	0.512127	0.608562	0.99993
STE_STE11	CotAD_54535	287.69	-0.256827	0.227139	-1.1307	0.25818	0.99993
RLK-Pelle_LysM	CotAD_08073	12.2879	0.425873	0.740264	0.575298	0.56509	0.99993
RLK-Pelle_LRR-III	CotAD_69284	106.208	0.428916	0.341208	1.25705	0.208734	0.99993
RLK-Pelle_LRR-XI-1	CotAD_15160	127.944	0.0972844	0.250211	0.38881	0.697417	0.99993
STE_STE20-Pl	CotAD_44719	1120.65	0.112826	0.184501	0.611519	0.540856	0.99993
RLK-Pelle_LRR-XI-1	CotAD_43293	73.7241	0.235242	0.375803	0.62597	0.531335	0.99993
STE_STE20-YSK	CotAD_28130	506.257	-0.279486	0.244515	-1.14302	0.25303	0.99993
RLK-Pelle_LRR-Xb-1	CotAD_15239	24.8253	-0.00413523	0.532372	-0.00776755	0.993802	0.99993
RLK-Pelle_Extensin	CotAD_69010	367.527	0.398553	0.235098	1.69526	0.0900265	0.99993
CAMK_CAMKL-CHK1	CotAD_73323	476.998	0.245711	0.191354	1.28407	0.199119	0.99993
RLK-Pelle_CrRLK1L-1	CotAD_59421	98.7776	-0.0291415	0.32871	-0.088654	0.929357	0.99993
CAMK_CAMKL-CHK1	CotAD_10226	8.59071	-1.22656	0.858558	-1.42862	0.153113	0.99993

## Sheet: 3dpa ovule
Subfamily	Gene ID	baseMean	log2 Fold Change (Li1 mutant/wild type)	lfcSE	stat	pvalue	padj
CAMK_CAMKL-CHK1	CotAD_10936	686.931	1.88994	0.266087	7.10269	1.22e-12	3.9e-10
RLK-Pelle_L-LEC	CotAD_31119	396.896	-1.5163	0.21597	-7.02086	2.21e-12	6.51e-10
RLK-Pelle_LRR-XI-1	CotAD_47867	2249.09	1.21711	0.173798	7.00302	2.51e-12	7.35e-10
RLK-Pelle_DLSV	CotAD_66459	127.341	2.60371	0.380677	6.83969	7.94e-12	2.08e-09
RLK-Pelle_LRR-XII-1	CotAD_00978	242.45	2.03846	0.299577	6.80447	1.01e-11	2.55e-09
RLK-Pelle_LRR-III	CotAD_17672	233.694	-2.00751	0.298001	-6.7366	1.62e-11	3.89e-09
RLK-Pelle_CrRLK1L-1	CotAD_28807	309.118	-1.42248	0.222854	-6.38303	1.74e-10	3.3e-08
RLK-Pelle_LRR-VII-1	CotAD_37427	389.147	-1.19386	0.189703	-6.29332	3.11e-10	5.66e-08
RLK-Pelle_LRR-VII-1	CotAD_27936	393.84	-1.34481	0.219583	-6.12439	9.1e-10	1.43e-07
RLK-Pelle_LRR-IX	CotAD_33520	463.892	-1.06961	0.181489	-5.89351	3.78e-09	5.04e-07
RLK-Pelle_RLCK-VIII	CotAD_38702	40.0119	3.52857	0.613556	5.75101	8.87e-09	1.09e-06
RLK-Pelle_LRR-XI-1	CotAD_31161	247.209	1.92168	0.335397	5.72958	1.01e-08	1.22e-06
RLK-Pelle_LRR-IV	CotAD_45995	106.97	1.94267	0.341837	5.68304	1.32e-08	1.54e-06
CAMK_CAMKL-CHK1	CotAD_10463	955.22	0.994723	0.176072	5.64952	1.61e-08	1.84e-06
RLK-Pelle_LRR-III	CotAD_23850	134.387	-1.75593	0.311107	-5.64415	1.66e-08	1.89e-06
RLK-Pelle_CrRLK1L-1	CotAD_66675	275.092	-1.40081	0.248726	-5.63193	1.78e-08	2e-06
RLK-Pelle_DLSV	CotAD_51337	129.234	2.12372	0.382604	5.55071	2.85e-08	2.91e-06
CAMK_CAMKL-CHK1	CotAD_60232	205.877	1.61312	0.291762	5.52889	3.22e-08	3.23e-06
RLK-Pelle_LRR-XI-1	CotAD_06290	453.86	1.40101	0.254637	5.50199	3.76e-08	3.65e-06
TKL-Pl-5	CotAD_11277	81.933	1.81595	0.330772	5.49003	4.02e-08	3.85e-06
TKL-Pl-1	CotAD_60727	298.787	1.36153	0.248801	5.47239	4.44e-08	4.2e-06
STE_STE11	CotAD_01628	102.583	2.15137	0.395614	5.43805	5.39e-08	4.95e-06
RLK-Pelle_CrRLK1L-1	CotAD_57667	667.134	-0.934932	0.173622	-5.38486	7.25e-08	6.4e-06
RLK-Pelle_LRR-VI-2	CotAD_19795	161.742	-1.27522	0.237109	-5.37821	7.52e-08	6.57e-06
STE_STE11	CotAD_16018	25.2499	3.69722	0.694302	5.32509	1.01e-07	8.37e-06
RLK-Pelle_LRR-III	CotAD_31330	382.515	-0.94157	0.176874	-5.32338	1.02e-07	8.41e-06
CAMK_OST1L	CotAD_03738	412.021	0.955033	0.180954	5.27777	1.31e-07	1.04e-05
RLK-Pelle_DLSV	CotAD_73761	88.7639	1.93724	0.368132	5.26235	1.42e-07	1.12e-05
CMGC_MAPK	CotAD_21577	413.517	0.992811	0.193634	5.12725	2.94e-07	2.08e-05
RLK-Pelle_LRR-I-2	CotAD_70869	495.309	1.21352	0.237907	5.10082	3.38e-07	2.31e-05
CAMK_CAMKL-CHK1	CotAD_06862	1481.24	1.10322	0.217802	5.06525	4.08e-07	2.72e-05
RLK-Pelle_LRR-XI-1	CotAD_64056	750.433	-1.01453	0.204495	-4.96115	7.01e-07	4.34e-05
RLK-Pelle_LRR-III	CotAD_05288	1503.85	-0.84773	0.174035	-4.87103	1.11e-06	6.37e-05
RLK-Pelle_RLCK-VIIa-1	CotAD_00824	106.275	-1.30602	0.270052	-4.83617	1.32e-06	7.33e-05
RLK-Pelle_LRR-XI-1	CotAD_36059	207.147	1.03831	0.216554	4.7947	1.63e-06	8.75e-05
RLK-Pelle_RLCK-VIIa-2	CotAD_38764	104.736	-1.52157	0.317467	-4.79284	1.64e-06	8.8e-05
RLK-Pelle_LRR-IV	CotAD_42787	65.199	1.94464	0.405953	4.79032	1.67e-06	8.88e-05
RLK-Pelle_LRR-VII-1	CotAD_28043	407.413	-0.875945	0.182874	-4.78988	1.67e-06	8.88e-05
RLK-Pelle_L-LEC	CotAD_45517	145.261	1.15986	0.247371	4.68876	2.75e-06	0.000134391
STE_STE11	CotAD_44892	21.0685	3.2374	0.696098	4.65077	3.31e-06	0.000155364
RLK-Pelle_LRK10L-2	CotAD_08185	12.202	6.89158	1.48199	4.65021	3.32e-06	0.00015562
CAMK_CDPK	CotAD_60146	863.978	0.682931	0.146875	4.64974	3.32e-06	0.000155807
RLK-Pelle_PERK-1	CotAD_23802	186.359	-1.0946	0.236325	-4.63175	3.63e-06	0.000166239
RLK-Pelle_WAK_LRK10L-1	CotAD_13543	19.2666	4.35038	0.94515	4.60284	4.17e-06	0.000185434
RLK-Pelle_LRR-III	CotAD_09336	1013.38	-0.794601	0.174104	-4.56394	5.02e-06	0.000215686
RLK-Pelle_L-LEC	CotAD_69991	44.8087	-2.05862	0.454044	-4.53396	5.79e-06	0.00024116
RLK-Pelle_LysM	CotAD_33191	44.9702	1.95058	0.431466	4.52081	6.16e-06	0.000253207
STE_STE11	CotAD_25132	42.6062	2.30912	0.510934	4.51942	6.2e-06	0.00025397
RLK-Pelle_DLSV	CotAD_52923	98.2582	1.59481	0.354288	4.50144	6.75e-06	0.000272989
RLK-Pelle_LRR-XI-1	CotAD_47868	925.778	0.874297	0.194387	4.49771	6.87e-06	0.00027687
RLK-Pelle_DLSV	CotAD_25706	62.6784	1.78007	0.398589	4.46593	7.97e-06	0.00031352
CMGC_CLK	CotAD_17901	1008.3	0.687024	0.154635	4.44286	8.88e-06	0.000342338
AGC_RSK-2	CotAD_29566	139.459	1.07219	0.242991	4.41248	1.02e-05	0.000384924
RLK-Pelle_DLSV	CotAD_57424	31.9127	2.76054	0.626065	4.40935	1.04e-05	0.000389192
RLK-Pelle_LRR-XI-1	CotAD_08453	1379.1	0.643789	0.146796	4.3856	1.16e-05	0.00042485
RLK-Pelle_CrRLK1L-1	CotAD_10332	524.554	-1.00303	0.229492	-4.37063	1.24e-05	0.000449748
RLK-Pelle_LRR-III	CotAD_55539	244.22	-0.829931	0.189891	-4.37055	1.24e-05	0.000449748
RLK-Pelle_LRR-XI-1	CotAD_32393	81.4191	3.66087	0.841785	4.34894	1.37e-05	0.000487916
RLK-Pelle_DLSV	CotAD_19218	194.393	-0.89812	0.207542	-4.32742	1.51e-05	0.00052646
TKL-Pl-1	CotAD_49167	331.76	0.79461	0.183723	4.32505	1.52e-05	0.000530926
RLK-Pelle_LRR-XI-1	CotAD_47446	80.2112	1.28561	0.298014	4.31394	1.6e-05	0.000552757
RLK-Pelle_CrRLK1L-1	CotAD_65827	650.975	0.673174	0.157717	4.26824	1.97e-05	0.000658629
RLK-Pelle_RLCK-VIIa-1	CotAD_04614	271.024	-1.01039	0.23935	-4.22137	2.43e-05	0.00078195
RLK-Pelle_LRR-VII-1	CotAD_55064	268.71	-0.810248	0.192024	-4.21952	2.45e-05	0.000787143
RLK-Pelle_DLSV	CotAD_24716	324.238	1.13662	0.27056	4.20099	2.66e-05	0.000844479
RLK-Pelle_CrRLK1L-1	CotAD_60209	712.299	-0.93771	0.226356	-4.14264	3.43e-05	0.00105198
TKL-Pl-1	CotAD_00130	223.237	0.858414	0.207668	4.1336	3.57e-05	0.00108212
RLK-Pelle_SD-2b	CotAD_30361	236.766	-0.825089	0.201986	-4.08489	4.41e-05	0.00128415
RLK-Pelle_DLSV	CotAD_24307	82.6281	1.34843	0.330668	4.07788	4.54e-05	0.00131073
RLK-Pelle_LRR-VII-2	CotAD_74115	538.184	-0.822298	0.202181	-4.06714	4.76e-05	0.00136046
RLK-Pelle_RLCK-XII-1	CotAD_64527	295.617	-0.856944	0.211256	-4.05643	4.98e-05	0.00141625
RLK-Pelle_DLSV	CotAD_40884	141.78	-1.03991	0.25791	-4.03206	5.53e-05	0.00154362
RLK-Pelle_LRR-XI-1	CotAD_07539	240.295	0.872063	0.218088	3.99868	6.37e-05	0.00172327
RLK-Pelle_DLSV	CotAD_60704	153.849	-0.88076	0.220841	-3.98821	6.66e-05	0.00178894
RLK-Pelle_RLCK-X	CotAD_44559	342.624	-0.736592	0.185246	-3.97629	7e-05	0.00186172
AGC_RSK-2	CotAD_60197	293.766	0.788009	0.199014	3.95957	7.51e-05	0.00197036
TKL-Pl-5	CotAD_63499	66.1313	1.57001	0.397457	3.95014	7.81e-05	0.00204226
RLK-Pelle_LRR-XI-1	CotAD_34813	314.603	0.817736	0.207731	3.93651	8.27e-05	0.00213744
RLK-Pelle_RLCK-V	CotAD_05973	135.079	-0.884313	0.228823	-3.86462	0.000111264	0.00269035
RLK-Pelle_LRR-III	CotAD_33020	413.741	-0.792101	0.20677	-3.83083	0.00012771	0.00299196
RLK-Pelle_WAK_LRK10L-1	CotAD_02127	355.749	-0.826403	0.217464	-3.80018	0.000144589	0.00331456
RLK-Pelle_RLCK-X	CotAD_01473	314.91	-0.776804	0.204656	-3.79565	0.000147259	0.00336339
CAMK_CAMKL-CHK1	CotAD_07521	472.32	0.620764	0.163572	3.79506	0.000147605	0.00336955
RLK-Pelle_LRR-XI-1	CotAD_08452	1195.79	0.59806	0.157628	3.79412	0.000148166	0.00337881
RLK-Pelle_DLSV	CotAD_49452	458.382	0.747428	0.197598	3.78256	0.000155223	0.00350861
RLK-Pelle_LRR-VI-2	CotAD_11338	280.208	-0.784824	0.207908	-3.77486	0.000160097	0.00359092
CAMK_CDPK	CotAD_44026	1115.9	-0.587882	0.155935	-3.77004	0.00016322	0.00364703
RLK-Pelle_RLCK-IXa	CotAD_10084	473.838	-0.652745	0.173362	-3.76521	0.000166409	0.00369832
RLK-Pelle_LRR-VII-1	CotAD_26531	866.74	-0.587387	0.156024	-3.76473	0.000166728	0.00370166
RLK-Pelle_LRR-XI-1	CotAD_53087	25.7994	6.25963	1.67751	3.7315	0.000190342	0.00407798
RLK-Pelle_LRR-III	CotAD_60417	386.923	-0.621976	0.167189	-3.7202	0.000199067	0.00421779
CAMK_CAMKL-CHK1	CotAD_10345	98.0281	1.13016	0.307917	3.67033	0.00024224	0.00494589
CK1_CK1	CotAD_70399	345.822	0.719001	0.196201	3.66461	0.000247716	0.0050297
CMGC_MAPK	CotAD_53696	268.836	0.746185	0.20571	3.62737	0.000286319	0.00560742
CMGC_RCK	CotAD_17624	614.065	0.544213	0.150183	3.62367	0.000290458	0.00567067
CMGC_MAPK	CotAD_02790	319.438	-0.665412	0.184191	-3.61261	0.000303127	0.00585524
RLK-Pelle_LRR-I-2	CotAD_07112	701.191	0.567683	0.157511	3.60409	0.000313252	0.00600567
RLK-Pelle_LRR-XI-1	CotAD_15853	18.9536	2.46357	0.685033	3.59627	0.000322808	0.00613225
RLK-Pelle_LRR-Xb-1	CotAD_72117	27.4025	-1.786	0.497157	-3.59243	0.000327603	0.0061992
AGC_NDR	CotAD_39702	210.728	-0.807078	0.225334	-3.58171	0.000341358	0.00641227
CAMK_AMPK	CotAD_52889	386.917	0.798448	0.223045	3.57976	0.000343908	0.00644909
RLK-Pelle_L-LEC	CotAD_70043	67.624	-1.37192	0.384976	-3.56365	0.000365738	0.0067943
TKL-Pl-1	CotAD_53461	1111.08	0.502189	0.141761	3.5425	0.000396351	0.00721573
RLK-Pelle_LRR-XI-1	CotAD_20525	235.161	-0.732935	0.207688	-3.52903	0.00041709	0.00750263
RLK-Pelle_LRR-XI-1	CotAD_52756	24.6901	1.94573	0.552263	3.52319	0.000426393	0.00762602
Group-Pl-3	CotAD_39073	203.271	0.775353	0.220349	3.51875	0.000433588	0.00769907
RLK-Pelle_LRR-IX	CotAD_09317	647.381	-0.544194	0.155334	-3.50338	0.000459396	0.00806444
NEK	CotAD_12274	768.259	0.602772	0.172464	3.49505	0.000473967	0.0082342
CMGC_CDK-PITSLRE	CotAD_55993	532.111	0.694232	0.199927	3.47243	0.000515766	0.00881145
CMGC_CDK-CRK7-CDK9	CotAD_20875	262.945	-0.912638	0.262945	-3.47084	0.000518841	0.00884362
RLK-Pelle_LRR-III	CotAD_09217	121.456	-0.868519	0.25266	-3.43751	0.000587099	0.00973666
RLK-Pelle_RLCK-VIIa-2	CotAD_06790	143.783	-1.1192	0.325787	-3.43539	0.000591693	0.00978533
RLK-Pelle_LRR-XI-1	CotAD_20689	136.183	1.04315	0.30479	3.42252	0.000620432	0.010153
CAMK_AMPK	CotAD_24954	218.84	0.718166	0.210684	3.40874	0.000652644	0.0105342
RLK-Pelle_LRR-VII-3	CotAD_33907	173.531	-0.855975	0.251773	-3.39978	0.000674393	0.0107738
AGC_RSK-2	CotAD_21254	143.99	0.927704	0.273204	3.39564	0.000684681	0.0109142
RLK-Pelle_LRR-IX	CotAD_53070	424.602	-0.774495	0.229082	-3.38086	0.000722601	0.0113593
RLK-Pelle_LysM	CotAD_00857	79.492	1.03798	0.307009	3.38095	0.00072235	0.0113593
TKL-Pl-5	CotAD_14574	87.9094	1.09313	0.323436	3.37974	0.000725555	0.0113912
RLK-Pelle_LRR-VII-1	CotAD_24413	232.057	-0.639018	0.18949	-3.3723	0.000745443	0.0116407
RLK-Pelle_DLSV	CotAD_36167	17.757	-2.19282	0.650858	-3.36913	0.000754071	0.0117251
CAMK_CAMKL-CHK1	CotAD_33218	1824.5	0.772741	0.229427	3.36813	0.000756794	0.0117591
IRE1	CotAD_29129	196.421	0.687919	0.204735	3.36005	0.000779288	0.0120189
NAK	CotAD_68448	99.8873	-0.910955	0.271262	-3.35821	0.0007845	0.0120907
RLK-Pelle_RKF3	CotAD_36698	44.7087	-1.37712	0.410374	-3.35577	0.000791451	0.0121764
TKL-Pl-4	CotAD_28677	357.169	0.652398	0.194785	3.34932	0.000810114	0.012372
RLK-Pelle_LRR-XI-1	CotAD_31836	138.622	-0.769438	0.230779	-3.33409	0.000855803	0.0128896
NEK	CotAD_36322	159.5	0.792493	0.239122	3.31419	0.000919103	0.0135539
AGC_RSK-2	CotAD_72389	243.395	0.689321	0.208062	3.31305	0.000922848	0.0136039
RLK-Pelle_RLCK-VIIa-2	CotAD_17525	442.097	-0.611106	0.185733	-3.29025	0.001001	0.0144919
TKL_CTR1-DRK-2	CotAD_46540	636.053	0.655743	0.200478	3.27089	0.00107208	0.0152681
RLK-Pelle_LRR-Xb-2	CotAD_25896	84.3564	1.27185	0.388953	3.26993	0.00107574	0.0153053
CAMK_OST1L	CotAD_54619	74.663	1.02705	0.314317	3.26757	0.00108474	0.0153964
CK1_CK1-Pl	CotAD_18693	172.522	0.685704	0.211295	3.24524	0.00117351	0.0164024
RLK-Pelle_LRR-XI-1	CotAD_57832	170.498	-0.730547	0.225298	-3.24258	0.00118451	0.016535
RLK-Pelle_LysM	CotAD_01649	12.6973	2.76481	0.855573	3.23153	0.00123129	0.0170303
RLK-Pelle_L-LEC	CotAD_62229	102.984	-0.861022	0.267301	-3.22117	0.00127669	0.0174321
AGC-Pl	CotAD_57669	13.8988	3.46786	1.07669	3.22086	0.00127805	0.0174396
RLK-Pelle_CrRLK1L-1	CotAD_39949	100.692	-0.867311	0.269362	-3.21987	0.00128248	0.017481
RLK-Pelle_DLSV	CotAD_40885	884.134	-0.624527	0.194532	-3.2104	0.0013255	0.0178762
RLK-Pelle_LRR-XI-1	CotAD_65075	99.6796	1.02628	0.32187	3.18848	0.00143024	0.0188739
RLK-Pelle_LRR-III	CotAD_57023	3.88307	5.2388	1.64923	3.17652	0.00149056	0.01947
RLK-Pelle_LRR-XI-2	CotAD_20833	150.218	-0.738555	0.232791	-3.17261	0.00151077	0.0196575
RLK-Pelle_RLCK-VI	CotAD_12946	4.05737	5.30555	1.68047	3.15717	0.00159306	0.0204482
CMGC_CDK-PITSLRE	CotAD_13842	489.21	0.562253	0.178632	3.14755	0.00164643	0.0209546
RLK-Pelle_PERK-1	CotAD_76343	317.593	-0.564862	0.180193	-3.13476	0.00171996	0.0216456
RLK-Pelle_LRR-III	CotAD_02161	295.526	-0.602694	0.192523	-3.1305	0.00174507	0.0218724
RLK-Pelle_LRR-XI-1	CotAD_34286	63.4965	1.23634	0.395679	3.1246	0.00178045	0.0221696
RLK-Pelle_LRR-III	CotAD_15200	895	-0.530842	0.170063	-3.12144	0.00179967	0.0223327
CAMK_CDPK	CotAD_34534	52.597	-1.24211	0.399693	-3.10767	0.00188569	0.0230983
RLK-Pelle_LRR-III	CotAD_41057	151.148	-0.793482	0.256949	-3.08809	0.00201444	0.0243074
RLK-Pelle_CR4L	CotAD_34129	95.3125	-0.840066	0.27233	-3.08473	0.00203735	0.0245431
CMGC_MAPK	CotAD_44066	204.751	-0.608031	0.197416	-3.07994	0.00207042	0.0247979
RLK-Pelle_RLCK-V	CotAD_29600	156.707	-0.681815	0.221434	-3.07909	0.00207632	0.0248414
RLK-Pelle_LRR-XI-1	CotAD_59243	192.423	0.627675	0.205275	3.05773	0.00223022	0.0261627
TKL-Pl-5	CotAD_72464	241.875	-0.685884	0.225363	-3.04347	0.00233869	0.0270687
CAMK_CAMKL-CHK1	CotAD_11632	40.518	1.39708	0.45964	3.03951	0.00236967	0.0273098
RLK-Pelle_L-LEC	CotAD_75204	16.1579	2.30215	0.758554	3.03491	0.00240604	0.0276069
RLK-Pelle_LRR-XI-1	CotAD_47865	98.0017	0.919021	0.303121	3.03186	0.00243051	0.0278292
RLK-Pelle_RLCK-VIIa-2	CotAD_18454	267.13	0.638666	0.211601	3.01825	0.00254235	0.0286518
RLK-Pelle_LRR-XII-1	CotAD_31636	6.36705	-3.38305	1.12529	-3.00639	0.00264371	0.029535
NAK	CotAD_01924	91.7318	-0.89504	0.29924	-2.99105	0.00278024	0.030718
CAMK_CAMKL-CHK1	CotAD_41280	114.126	0.740944	0.247753	2.99066	0.00278379	0.0307307
RLK-Pelle_CR4L	CotAD_34155	50.4925	-1.05386	0.352623	-2.98863	0.0028023	0.0308914
RLK-Pelle_DLSV	CotAD_66457	822.878	0.716873	0.23999	2.98709	0.00281645	0.0309738
RLK-Pelle_LRR-III	CotAD_17490	29.3638	-1.39961	0.468827	-2.98534	0.00283264	0.0310967
RLK-Pelle_LRR-III	CotAD_60775	534.694	-0.501835	0.16908	-2.96804	0.00299704	0.0323973
RLK-Pelle_DLSV	CotAD_52922	31.8437	1.42068	0.47906	2.96556	0.00302134	0.0325793
CAMK_CDPK	CotAD_21360	236.872	-0.604208	0.204757	-2.95085	0.00316901	0.033673
CAMK_CAMKL-CHK1	CotAD_02832	137.176	0.697775	0.236561	2.94966	0.00318127	0.0337459
CMGC_CDK-PITSLRE	CotAD_46254	448.729	0.491407	0.166887	2.94455	0.0032342	0.0341928
CMGC_CLK	CotAD_19050	364.129	0.524792	0.178442	2.94097	0.00327187	0.0345392
RLK-Pelle_DLSV	CotAD_34071	115.477	0.965166	0.328175	2.94101	0.00327143	0.0345392
NEK	CotAD_51281	296.72	0.534713	0.181959	2.93865	0.00329645	0.0347232
RLK-Pelle_LRR-XI-1	CotAD_70369	91.8449	0.984882	0.335776	2.93316	0.00335536	0.0350958
RLK-Pelle_PERK-2	CotAD_21902	466.338	-0.480507	0.163937	-2.93105	0.00337817	0.0352299
TKL-Pl-4	CotAD_18626	131.347	0.979229	0.334332	2.92891	0.00340155	0.0354056
RLK-Pelle_CrRLK1L-1	CotAD_75497	512.938	0.546325	0.186657	2.9269	0.00342362	0.0355569
AGC_NDR	CotAD_00384	33.7175	-1.25457	0.428659	-2.92672	0.00342554	0.0355684
CAMK_CDPK	CotAD_48097	382.432	0.793066	0.271287	2.92335	0.0034629	0.0358626
TKL-Pl-4	CotAD_64776	168.029	0.648827	0.222307	2.9186	0.00351602	0.0362154
CAMK_CDPK	CotAD_20538	78.8667	0.993802	0.340824	2.91588	0.00354683	0.0363954
RLK-Pelle_RLCK-XII-1	CotAD_18490	156.789	-0.672613	0.231074	-2.91082	0.00360486	0.0368524
RLK-Pelle_DLSV	CotAD_25702	243.707	0.808341	0.27943	2.89282	0.00381798	0.0384819
CMGC_CDK-CRK7-CDK9	CotAD_17253	22.5063	1.78478	0.617226	2.89161	0.00383271	0.0385948
CMGC_GSK	CotAD_20244	381.497	0.541196	0.187189	2.89118	0.00383803	0.0386305
RLK-Pelle_LRR-III	CotAD_37346	340.033	0.618415	0.214958	2.87692	0.00401583	0.03994
CMGC_DYRK-PRP4	CotAD_71195	206.212	-0.602361	0.209737	-2.87198	0.00407913	0.0404057
RLK-Pelle_LRR-III	CotAD_04320	44.4726	-1.21436	0.424566	-2.86024	0.00423316	0.0414347
RLK-Pelle_LRR-VI-1	CotAD_63477	209.04	0.600296	0.210129	2.8568	0.00427939	0.0417367
RLK-Pelle_LRR-III	CotAD_00934	983.192	-0.415744	0.145528	-2.8568	0.00427942	0.0417367
RLK-Pelle_RLCK-XII-1	CotAD_42360	378.865	0.496317	0.174705	2.84088	0.00449886	0.0431735
CMGC_Pl-Tthe	CotAD_00441	283.871	0.51992	0.183766	2.82926	0.00466564	0.0443454
TKL-Pl-4	CotAD_00676	261.346	0.673739	0.238558	2.82421	0.00473966	0.0448732
RLK-Pelle_DLSV	CotAD_67654	98.8273	0.777254	0.276067	2.81546	0.00487078	0.0457774
RLK-Pelle_LRR-Xa	CotAD_05438	298.424	0.529317	0.188142	2.81339	0.00490216	0.0459537
RLK-Pelle_RLCK-VIIa-2	CotAD_38399	52.4679	-1.11308	0.39566	-2.81321	0.0049049	0.0459695
RLK-Pelle_LRR-XIV	CotAD_09151	52.3349	-1.00544	0.357616	-2.81152	0.00493084	0.0461631
Group-Pl-4	CotAD_15261	153.603	0.665224	0.237029	2.80651	0.00500808	0.0466762
RLK-Pelle_LRR-VI-2	CotAD_53665	460.377	0.561418	0.200097	2.80573	0.00502035	0.0467379
RLK-Pelle_RLCK-VIIa-2	CotAD_10503	87.8498	-0.899555	0.321072	-2.80172	0.00508304	0.0471435
RLK-Pelle_LRR-XIV	CotAD_38001	127.109	-0.738481	0.263867	-2.79868	0.00513115	0.0474395
AGC_NDR	CotAD_10699	549.481	-0.438078	0.156697	-2.7957	0.00517882	0.0477682
TKL-Pl-2	CotAD_75936	551.257	0.438744	0.157336	2.78858	0.00529399	0.0485233
CMGC_SRPK	CotAD_38756	327.537	-0.515304	0.185122	-2.78358	0.00537618	0.0491276
RLK-Pelle_DLSV	CotAD_00769	170.772	-0.65883	0.237193	-2.77762	0.00547593	0.0497732
CAMK_CDPK	CotAD_33891	258.04	-0.661484	0.238384	-2.77486	0.00552253	0.0500374
TKL_CTR1-DRK-2	CotAD_72051	312.432	0.518459	0.186908	2.77388	0.00553928	0.0501443
RLK-Pelle_LRR-I-1	CotAD_06671	22.2893	-1.49001	0.539545	-2.7616	0.00575194	0.0514999
RLK-Pelle_RLCK-VIIa-2	CotAD_40205	342.629	0.782327	0.283446	2.76006	0.00577913	0.0516904
RLK-Pelle_CrRLK1L-1	CotAD_05174	916.074	-0.481834	0.174766	-2.75702	0.00583309	0.0520452
TKL-Pl-5	CotAD_00601	66.7682	0.985464	0.357616	2.75565	0.00585754	0.0521781
RLK-Pelle_PERK-1	CotAD_00470	243.723	-0.574006	0.208402	-2.75432	0.00588146	0.0523165
RLK-Pelle_DLSV	CotAD_21249	20.5188	1.51553	0.551281	2.74911	0.00597582	0.0529296
CAMK_CAMKL-CHK1	CotAD_68132	125.415	0.707914	0.257622	2.74788	0.00599819	0.0530739
RLK-Pelle_LRR-V	CotAD_26995	204.511	-0.564669	0.205581	-2.74671	0.00601971	0.0531784
CAMK_OST1L	CotAD_43021	12.6683	2.15776	0.78558	2.7467	0.00601973	0.0531784
RLK-Pelle_CrRLK1L-1	CotAD_32105	34.026	1.20654	0.44051	2.73895	0.00616356	0.0540481
CMGC_GSK	CotAD_32002	314.495	0.501414	0.183105	2.73839	0.00617411	0.0541046
RLK-Pelle_RLCK-VI	CotAD_70133	204.475	0.609688	0.223066	2.73322	0.00627185	0.0547232
RLK-Pelle_CrRLK1L-1	CotAD_65242	119.641	-0.919334	0.336469	-2.7323	0.00628936	0.0548396
CMGC_MAPK	CotAD_33928	26.6575	1.54119	0.566737	2.71942	0.00653972	0.056359
RLK-Pelle_RLCK-V	CotAD_53338	404.432	0.480024	0.177393	2.70599	0.00681018	0.0579714
WNK_NRBP	CotAD_49863	106.457	-0.702612	0.259705	-2.70543	0.00682163	0.058033
RLK-Pelle_RLCK-VIIa-1	CotAD_46661	99.9532	0.773354	0.286528	2.69906	0.00695365	0.0588924
RLK-Pelle_LRR-III	CotAD_59521	201.652	-0.599039	0.22296	-2.68675	0.00721506	0.0605198
CMGC_MAPK	CotAD_61841	144.542	0.703194	0.262445	2.6794	0.00737548	0.0613823
STE_STE11	CotAD_22508	5.71629	3.86192	1.44275	2.67678	0.00743342	0.0617234
RLK-Pelle_WAK_LRK10L-1	CotAD_73343	201.254	-0.631853	0.236273	-2.67425	0.00748967	0.0620843
RLK-Pelle_SD-2b	CotAD_55457	183.459	-0.572066	0.214214	-2.67053	0.0075731	0.0625385
RLK-Pelle_LRR-V	CotAD_04269	376.491	0.521494	0.195378	2.66915	0.00760443	0.0626907
STE_STE20-Pl	CotAD_13166	520.681	0.41824	0.157982	2.64739	0.00811153	0.0656571
STE_STE11	CotAD_08639	13.8558	2.03469	0.771591	2.637	0.0083642	0.0672006
RLK-Pelle_WAK_LRK10L-1	CotAD_69677	158.767	0.777154	0.295029	2.63416	0.00843451	0.0675952
RLK-Pelle_LRR-VIII-1	CotAD_24456	884.897	-0.416817	0.158447	-2.63064	0.00852242	0.0680479
CAMK_CAMKL-CHK1	CotAD_00567	135.56	-0.655671	0.250663	-2.61574	0.00890333	0.0702951
RLK-Pelle_LRR-XI-1	CotAD_43293	45.287	-1.0203	0.390307	-2.61411	0.00894614	0.0704762
RLK-Pelle_LRR-XI-1	CotAD_14975	88.2712	-1.0108	0.387716	-2.60706	0.00913221	0.0714694
RLK-Pelle_LRR-XI-1	CotAD_17222	287.203	-0.483436	0.185819	-2.60165	0.00927764	0.0721681
RLK-Pelle_LRR-V	CotAD_28859	564.352	0.459091	0.176487	2.60126	0.00928807	0.0722106
CMGC_CLK	CotAD_65705	552.582	0.413413	0.159002	2.60005	0.00932108	0.0724028
CAMK_CDPK	CotAD_65954	34.6423	1.09067	0.422819	2.57953	0.00989358	0.0753758
NEK	CotAD_28301	144.524	-0.659884	0.256045	-2.57722	0.00995974	0.0757082
STE_STE-Pl	CotAD_62980	332.165	0.534491	0.20759	2.57475	0.0100313	0.0761067
WNK_NRBP	CotAD_57084	113.475	-0.715768	0.278099	-2.57379	0.010059	0.076198
RLK-Pelle_LRR-IX	CotAD_17108	214.886	0.634751	0.246922	2.57066	0.0101506	0.076652
CMGC_MAPK	CotAD_62956	148.786	0.602874	0.23502	2.56521	0.0103115	0.0775856
RLK-Pelle_LRR-Xa	CotAD_25005	238.822	0.570976	0.223032	2.56007	0.0104652	0.0782573
RLK-Pelle_LRR-VII-2	CotAD_13891	32.0329	-1.16285	0.454743	-2.55715	0.0105532	0.078673
RLK-Pelle_RLCK-VIIa-2	CotAD_51526	141.556	-0.612462	0.239534	-2.55689	0.0105612	0.0787189
CMGC_SRPK	CotAD_37784	182.596	-0.584815	0.229666	-2.54637	0.0108851	0.0803515
RLK-Pelle_LRR-VI-1	CotAD_75884	237.294	-0.501266	0.197038	-2.54401	0.0109587	0.0806346
CMGC_CDK-CDK8	CotAD_11297	141.078	0.581191	0.228654	2.54179	0.0110286	0.0809872
RLK-Pelle_LRR-III	CotAD_33544	129.862	-0.622165	0.244873	-2.54076	0.0110611	0.0811866
AGC-Pl	CotAD_02069	171.885	0.619781	0.244021	2.53987	0.0110895	0.081325
RLK-Pelle_WAK	CotAD_42823	9.1109	-2.19134	0.863619	-2.53739	0.0111683	0.0817657
CMGC_DYRK-PRP4	CotAD_02809	252.998	0.542888	0.213981	2.53709	0.011178	0.0817924
RLK-Pelle_WAK_LRK10L-1	CotAD_42995	232.604	-0.558559	0.220454	-2.53368	0.0112873	0.0823746
STE_STE11	CotAD_28545	351.784	0.608162	0.240507	2.52866	0.0114497	0.0831986
RLK-Pelle_WAK_LRK10L-1	CotAD_02413	109.695	1.09348	0.432683	2.5272	0.0114975	0.083435
RLK-Pelle_CR4L	CotAD_01129	87.6674	-0.896511	0.354961	-2.52566	0.0115481	0.0836771
TKL-Pl-4	CotAD_05871	132.337	0.59083	0.234028	2.52462	0.0115825	0.0838424
Group-Pl-4	CotAD_35545	121.462	0.667035	0.264739	2.51959	0.0117491	0.08459
RLK-Pelle_LRR-V	CotAD_00712	172.74	-0.657266	0.261005	-2.51822	0.0117951	0.0848336
RLK-Pelle_LRR-III	CotAD_68390	196.822	-0.582122	0.231607	-2.5134	0.0119574	0.0856767
CK1_CK1-Pl	CotAD_11101	431.313	-0.422476	0.16867	-2.50475	0.0122538	0.0871751
CAMK_CDPK	CotAD_02296	200.88	-0.688008	0.274684	-2.50473	0.0122546	0.0871751
RLK-Pelle_L-LEC	CotAD_18990	123.175	-0.696599	0.278473	-2.5015	0.0123669	0.0878042
RLK-Pelle_LRR-XV	CotAD_52152	192.162	0.501704	0.201074	2.49512	0.0125916	0.0888511
RLK-Pelle_PERK-1	CotAD_26047	98.6367	0.667823	0.268478	2.48744	0.0128667	0.0901227
RLK-Pelle_LRR-III	CotAD_68984	101.258	-0.69382	0.279155	-2.48543	0.0129396	0.0904881
CMGC_MAPK	CotAD_50152	116.461	0.645258	0.259945	2.48229	0.0130542	0.0910125
NAK	CotAD_31687	612.201	-0.418922	0.1694	-2.47297	0.0133994	0.092636
RLK-Pelle_LRR-III	CotAD_18790	28.1494	1.27474	0.516215	2.4694	0.013534	0.0932419
CK1_CK1	CotAD_20772	91.7759	-0.71122	0.288472	-2.46547	0.0136834	0.0938715
RLK-Pelle_CrRLK1L-1	CotAD_57850	142.607	-0.571444	0.23205	-2.46259	0.0137938	0.0943625
CMGC_GSK	CotAD_34741	119.168	0.5958	0.242	2.46198	0.0138171	0.0944777
RLK-Pelle_RLCK-VIIa-2	CotAD_18756	20.5007	1.3781	0.561275	2.45531	0.0140764	0.0955625
RLK-Pelle_CrRLK1L-1	CotAD_27959	1120.12	-0.481454	0.196374	-2.45172	0.0142175	0.0962104
CK1_CK1	CotAD_55365	110.771	-0.64572	0.263813	-2.44764	0.0143794	0.0968517
RLK-Pelle_LRK10L-2	CotAD_52307	34.6416	-1.06484	0.436435	-2.43987	0.0146927	0.0983528
IRE1	CotAD_56438	193.964	0.527912	0.216442	2.43904	0.0147263	0.0984242
TKL-Pl-4	CotAD_08845	8.37227	2.66115	1.09166	2.43772	0.0147801	0.0987143
ULK_ULK4	CotAD_21282	146.309	-0.55395	0.227334	-2.43673	0.0148209	0.0988204
STE_STE11	CotAD_74455	155.356	-0.779775	0.320908	-2.4299	0.0151029	0.100135
CK1_CK1	CotAD_23773	236.998	0.492168	0.202622	2.429	0.0151406	0.100294
CAMK_CAMKL-CHK1	CotAD_00165	667.198	0.414657	0.170836	2.42723	0.0152145	0.100677
RLK-Pelle_LRR-III	CotAD_16085	124.324	-0.585365	0.241541	-2.42346	0.0153735	0.101375
CAMK_CAMKL-CHK1	CotAD_24410	12.5398	1.79174	0.739358	2.42337	0.0153772	0.101385
RLK-Pelle_LRR-III	CotAD_18413	177.398	-0.595648	0.246446	-2.41695	0.0156512	0.102729
NAK	CotAD_31030	290.916	-0.466559	0.193125	-2.41584	0.0156988	0.102945
CMGC_GSK	CotAD_05546	107.936	0.641729	0.266719	2.40601	0.0161279	0.104925
STE_STE11	CotAD_27366	14.9038	-1.5202	0.63226	-2.40438	0.0161998	0.105205
CK1_CK1	CotAD_31501	173.179	0.56297	0.234223	2.40357	0.0162358	0.105407
AGC_RSK-2	CotAD_14233	23.4034	-1.2799	0.532609	-2.40308	0.0162578	0.105472
CMGC_MAPK	CotAD_14537	210.657	-0.494239	0.206587	-2.39241	0.0167382	0.107645
CMGC_RCK	CotAD_42844	503.097	0.42019	0.17654	2.38013	0.0173063	0.110164
RLK-Pelle_PERK-2	CotAD_09675	287.82	-0.433647	0.18221	-2.37994	0.0173156	0.110207
RLK-Pelle_RLCK-IXb	CotAD_22785	148.785	0.60187	0.253503	2.37421	0.0175864	0.111153
AGC-Pl	CotAD_27962	21.5457	1.34971	0.56886	2.37266	0.0176604	0.111476
AGC_RSK-2	CotAD_03114	115.483	0.686305	0.289353	2.37186	0.0176987	0.111684
RLK-Pelle_LRR-III	CotAD_45027	381.501	-0.491227	0.20716	-2.37124	0.0177283	0.111803
RLK-Pelle_LRR-XIV	CotAD_70224	103.29	-0.694399	0.292964	-2.37025	0.0177759	0.112011
AGC_NDR	CotAD_31351	31.4663	-1.0518	0.444703	-2.36517	0.0180216	0.112956
RLK-Pelle_LRR-VII-1	CotAD_74473	12.3289	-1.64411	0.695628	-2.3635	0.0181034	0.113297
RLK-Pelle_RLCK-VIIa-2	CotAD_50685	42.5118	1.35298	0.574085	2.35677	0.0184348	0.114789
TKL-Pl-6	CotAD_44797	159.316	-0.511387	0.217152	-2.35497	0.018524	0.115086
RLK-Pelle_CR4L	CotAD_52130	41.6126	1.039	0.442824	2.3463	0.018961	0.116883
RLK-Pelle_DLSV	CotAD_24717	27.3984	3.32484	1.42229	2.33766	0.0194048	0.118803
CMGC_CDK-CDK7	CotAD_67858	122.277	-0.658575	0.282398	-2.33208	0.0196966	0.119961
CAMK_CDPK	CotAD_56181	1059.02	-0.513569	0.221046	-2.32335	0.0201602	0.12175
CMGC_CDK-CRK7-CDK9	CotAD_21272	339.31	-0.443445	0.190937	-2.32247	0.0202078	0.121933
WNK_NRBP	CotAD_73274	121.192	-0.593249	0.255614	-2.32088	0.0202935	0.122116
TKL_CTR1-DRK-2	CotAD_71979	227.511	0.458467	0.197708	2.31891	0.0204002	0.122564
RLK-Pelle_WAK_LRK10L-1	CotAD_72667	18.1192	2.06154	0.893496	2.30728	0.0210394	0.125266
RLK-Pelle_LRR-II	CotAD_34384	239.745	0.597557	0.259163	2.30571	0.0211266	0.125641
STE_STE11	CotAD_32249	61.3797	-1.00666	0.436956	-2.3038	0.0212337	0.125999
RLK-Pelle_RLCK-VIIa-2	CotAD_14641	753.454	0.375181	0.162867	2.30361	0.0212448	0.126035
SCY1_SCYL2	CotAD_34782	712.853	0.374442	0.162767	2.30047	0.0214214	0.126773
RLK-Pelle_LRR-XI-1	CotAD_15033	24.3424	1.5302	0.665395	2.29969	0.021466	0.126968
RLK-Pelle_DLSV	CotAD_15641	5.16057	3.05987	1.33074	2.29939	0.0214831	0.126997
RLK-Pelle_L-LEC	CotAD_18350	407.722	-0.379779	0.165996	-2.28788	0.0221445	0.129961
STE_STE20-Fray	CotAD_53944	261.688	0.420655	0.183962	2.28664	0.022217	0.130211
RLK-Pelle_DLSV	CotAD_46858	67.0035	0.883784	0.387602	2.28013	0.0225998	0.131942
RLK-Pelle_PERK-1	CotAD_09325	164.296	-0.631367	0.277722	-2.27338	0.0230032	0.133654
RLK-Pelle_L-LEC	CotAD_25961	392.339	0.427414	0.188236	2.27063	0.0231695	0.134281
RLK-Pelle_LRR-XI-1	CotAD_59386	468.906	-0.382516	0.168519	-2.26987	0.0232155	0.134441
RLK-Pelle_CrRLK1L-1	CotAD_30872	20.3387	-1.27164	0.560294	-2.2696	0.023232	0.134518
RLK-Pelle_PERK-1	CotAD_33233	126.593	-0.576428	0.254077	-2.26871	0.0232859	0.134741
TKL_CTR1-DRK-2	CotAD_42043	225.24	-0.439549	0.19439	-2.26116	0.0237491	0.136457
RLK-Pelle_LRR-V	CotAD_46319	131.076	-0.682652	0.301907	-2.26113	0.023751	0.136457
RLK-Pelle_RLCK-VIIa-1	CotAD_24813	125.057	-0.575494	0.25456	-2.26074	0.0237751	0.136559
RLK-Pelle_LysM	CotAD_05124	66.9553	0.695215	0.307906	2.25788	0.0239531	0.137187
RLK-Pelle_RLCK-VI	CotAD_63846	166.929	0.529237	0.234502	2.25686	0.024017	0.137497
RLK-Pelle_LRR-XI-1	CotAD_55700	4.03516	3.46273	1.53505	2.25577	0.0240851	0.137778
RLK-Pelle_CR4L	CotAD_22315	19.9058	-1.30778	0.58017	-2.25413	0.0241877	0.138058
CAMK_CDPK	CotAD_73360	699.597	-0.406986	0.180861	-2.25026	0.0244322	0.138914
RLK-Pelle_RLCK-VIIa-1	CotAD_33159	515.31	-0.361754	0.160802	-2.24968	0.0244693	0.139024
CMGC_MAPK	CotAD_21813	149.262	-0.520249	0.231662	-2.24573	0.0247215	0.139935
RLK-Pelle_CrRLK1L-1	CotAD_61451	279.406	-0.482065	0.214883	-2.24339	0.0248719	0.140513
RLK-Pelle_LRR-XV	CotAD_70298	185.408	0.607989	0.272533	2.23088	0.0256891	0.143497
PEK_GCN2	CotAD_55349	149.92	0.569796	0.256687	2.21981	0.0264317	0.146243
RLK-Pelle_CR4L	CotAD_31160	26.2737	-1.2889	0.581198	-2.21766	0.0265779	0.146765
RLK-Pelle_RLCK-VIIa-2	CotAD_03495	57.1539	0.770739	0.347954	2.21506	0.0267559	0.147346
RLK-Pelle_LRR-Xa	CotAD_10129	204.902	0.527034	0.238396	2.21075	0.0270529	0.148325
RLK-Pelle_LRR-III	CotAD_21656	116.223	-0.568016	0.256956	-2.21055	0.0270668	0.148367
RLK-Pelle_LRK10L-2	CotAD_46552	12.7691	1.56889	0.709886	2.21007	0.0271007	0.148459
RLK-Pelle_L-LEC	CotAD_00914	12.2317	-1.61971	0.733067	-2.20949	0.0271402	0.148601
RLK-Pelle_LRR-II	CotAD_05290	383.282	0.422907	0.191953	2.20317	0.0275826	0.150533
NEK	CotAD_64350	162.194	0.487593	0.221741	2.19893	0.0278831	0.151511
STE_STE20-Pl	CotAD_65874	147.425	0.544567	0.248343	2.1928	0.0283219	0.153171
RLK-Pelle_RLCK-X	CotAD_24469	54.2829	0.826518	0.379614	2.17726	0.0294614	0.157578
RLK-Pelle_LRR-VI-1	CotAD_64199	476.991	-0.438396	0.20149	-2.17577	0.0295727	0.157884
Aur	CotAD_54737	67.4311	-0.662054	0.30475	-2.17245	0.0298219	0.158705
RLK-Pelle_RLCK-VIIa-2	CotAD_10138	148.703	0.534312	0.246372	2.16872	0.0301037	0.159709
RLK-Pelle_CR4L	CotAD_06288	43.5843	-0.860893	0.397249	-2.16714	0.0302243	0.160033
Group-Pl-3	CotAD_51184	160.343	0.559228	0.258061	2.16704	0.0302317	0.160053
RLK-Pelle_CR4L	CotAD_63020	9.15759	-2.338	1.08058	-2.16365	0.0304913	0.161037
CMGC_RCK	CotAD_69205	199.194	0.458781	0.212611	2.15784	0.0309404	0.16274
CMGC_DYRK-PRP4	CotAD_53740	437.886	-0.364403	0.1691	-2.15496	0.0311647	0.163604
AGC_RSK-2	CotAD_74523	43.4681	-0.9378	0.435595	-2.15292	0.0313251	0.164131
AGC_RSK-2	CotAD_16512	82.1975	0.739052	0.344905	2.14277	0.0321315	0.166875
CAMK_CDPK	CotAD_73088	450.75	-0.418677	0.19562	-2.14025	0.0323342	0.16747
RLK-Pelle_URK-1	CotAD_33048	156.476	-0.480264	0.22455	-2.13878	0.0324533	0.167928
RLK-Pelle_LysM	CotAD_70173	502.937	-0.379836	0.177619	-2.13849	0.032477	0.167971
TKL-Pl-6	CotAD_14215	1575.02	0.310432	0.145262	2.13705	0.0325937	0.168315
RLK-Pelle_LRR-XI-1	CotAD_16707	110.588	0.606094	0.283769	2.13587	0.0326902	0.168629
CAMK_CDPK	CotAD_35007	471.821	0.360882	0.16916	2.13337	0.0328941	0.169247
CAMK_CDPK	CotAD_71530	17.698	-1.53222	0.720207	-2.12747	0.0333809	0.170935
CK1_CK1-Pl	CotAD_41130	250.044	-0.455184	0.214172	-2.12532	0.0335596	0.171519
RLK-Pelle_CrRLK1L-1	CotAD_71969	97.6507	-0.647737	0.304899	-2.12443	0.0336341	0.171779
CAMK_CDPK	CotAD_30589	201.105	-0.478534	0.225312	-2.12388	0.0336805	0.171933
TKL-Pl-4	CotAD_12913	48.1826	0.818288	0.385411	2.12316	0.0337409	0.172144
RLK-Pelle_RLCK-XII-1	CotAD_03511	11.9877	-1.5463	0.73036	-2.11718	0.0342447	0.173741
RLK-Pelle_CR4L	CotAD_09812	44.9535	-0.791313	0.374662	-2.11207	0.0346802	0.175056
TKL-Pl-1	CotAD_58679	512.441	0.347014	0.164304	2.11202	0.0346844	0.175056
RLK-Pelle_LRR-VII-2	CotAD_33215	151.309	-0.508012	0.24122	-2.10601	0.0352035	0.176636
CMGC_CDK-CRK7-CDK9	CotAD_34259	61.5325	-0.700937	0.333012	-2.10484	0.0353054	0.177025
NEK	CotAD_58015	521.959	-0.341053	0.162303	-2.10133	0.0356121	0.178155
RLK-Pelle_CrRLK1L-1	CotAD_40260	160.877	-0.535179	0.25505	-2.09833	0.0358763	0.179042
RLK-Pelle_LRR-XI-1	CotAD_48311	136.044	-0.600373	0.286404	-2.09624	0.0360605	0.179555
RLK-Pelle_RLCK-IXb	CotAD_47967	88.1039	0.631702	0.301382	2.09601	0.0360809	0.179607
CAMK_CDPK	CotAD_33390	193.019	0.502633	0.239867	2.09546	0.0361297	0.179756
RLK-Pelle_DLSV	CotAD_59284	19.0254	1.45642	0.695082	2.09533	0.036142	0.179776
RLK-Pelle_LRR-Xb-1	CotAD_59591	38.6211	-0.839251	0.400755	-2.09418	0.0362443	0.180121
RLK-Pelle_URK-2	CotAD_44485	9.59008	1.89925	0.907943	2.09182	0.0364547	0.180694
RLK-Pelle_LRR-III	CotAD_03665	275.471	-0.411442	0.196708	-2.09163	0.0364713	0.180755
TKL-Pl-4	CotAD_10266	86.6858	0.584909	0.279694	2.09124	0.0365062	0.180887
RLK-Pelle_LRR-III	CotAD_69284	87.8181	-0.596897	0.285649	-2.08962	0.0366522	0.181364
TKL-Pl-4	CotAD_38791	94.2133	0.580834	0.278466	2.08583	0.036994	0.18258
NAK	CotAD_25842	249.626	-0.493184	0.237761	-2.07429	0.0380527	0.185479
CMGC_GSK	CotAD_32548	218.914	0.459063	0.221589	2.07169	0.0382942	0.185951
CAMK_CAMKL-CHK1	CotAD_66223	227.822	-0.397972	0.192162	-2.07102	0.0383573	0.18615
RLK-Pelle_DLSV	CotAD_21607	182.27	0.467889	0.226069	2.06967	0.0384832	0.186454
TKL-Pl-4	CotAD_46064	316.698	0.513605	0.248583	2.06613	0.0388162	0.187506
RLK-Pelle_RLCK-V	CotAD_51145	254.896	0.399255	0.193502	2.06331	0.0390828	0.188364
TKL-Pl-3	CotAD_62253	160.994	0.526464	0.255403	2.0613	0.0392741	0.189029
RLK-Pelle_LRR-XI-1	CotAD_39964	29.9932	-0.952726	0.462389	-2.06044	0.0393563	0.189237
RLK-Pelle_SD-2b	CotAD_60403	11.9198	-1.41426	0.68883	-2.05313	0.0400601	0.191357
RLK-Pelle_CrRLK1L-1	CotAD_49930	352.51	0.370426	0.18063	2.05075	0.0402913	0.192063
RLK-Pelle_RLCK-VIIa-2	CotAD_34194	36.1392	-0.822543	0.401152	-2.05045	0.0403205	0.192139
RLK-Pelle_RLCK-VIIa-2	CotAD_74063	283.578	-0.374607	0.18299	-2.04715	0.0406437	0.193111
CK1_CK1	CotAD_26063	120.763	0.639433	0.312835	2.044	0.0409538	0.194141
RLK-Pelle_DLSV	CotAD_69234	24.2236	-1.12111	0.548612	-2.04354	0.0409991	0.194313
RLK-Pelle_CrRLK1L-1	CotAD_18588	41.4503	-0.902026	0.441681	-2.04226	0.041126	0.194727
RLK-Pelle_LRR-Xa	CotAD_35776	102.929	0.557198	0.273373	2.03823	0.0415265	0.195984
Aur	CotAD_58182	68.9574	-0.64888	0.31939	-2.03162	0.0421919	0.197969
AGC-Pl	CotAD_55054	274.242	-0.375364	0.184794	-2.03126	0.0422289	0.198079
RLK-Pelle_RLCK-VIIa-2	CotAD_05443	153.033	0.58818	0.290531	2.0245	0.0429184	0.200217
RLK-Pelle_LRR-XI-1	CotAD_40479	25.4427	-1.05144	0.519954	-2.02217	0.0431583	0.201014
RLK-Pelle_RLCK-IXb	CotAD_69756	79.3195	0.585283	0.2905	2.01475	0.0439314	0.203422
RLK-Pelle_LRR-XV	CotAD_10180	123.96	-0.513499	0.25492	-2.01436	0.0439719	0.203502
RLK-Pelle_DLSV	CotAD_05718	163.309	0.484319	0.240455	2.01418	0.0439908	0.203568
RLK-Pelle_LRR-XI-1	CotAD_60729	13.5437	1.49798	0.743782	2.01401	0.0440087	0.203608
RLK-Pelle_PERK-1	CotAD_51210	266.851	-0.456953	0.227394	-2.00952	0.0444817	0.204962
CMGC_MAPK	CotAD_13472	43.1172	0.757291	0.376987	2.0088	0.0445583	0.205194
RLK-Pelle_RLCK-VIIa-2	CotAD_09513	387.321	0.39888	0.198717	2.00728	0.04472	0.205614
PEK_GCN2	CotAD_62635	159.411	0.441273	0.219857	2.00709	0.0447405	0.205643
RLK-Pelle_RLCK-VIIa-2	CotAD_13025	37.8204	0.822495	0.410648	2.00292	0.045186	0.207125
RLK-Pelle_RLCK-IXb	CotAD_17003	421.792	0.369631	0.184574	2.00262	0.0452184	0.207229
RLK-Pelle_LRK10L-2	CotAD_08177	17.9811	1.25672	0.628204	2.00049	0.0454473	0.207886
RLK-Pelle_LRR-VI-1	CotAD_47174	539.288	-0.356201	0.178103	-1.99997	0.0455033	0.207946
RLK-Pelle_LRR-II	CotAD_50934	217.338	0.396864	0.198448	1.99984	0.0455179	0.207992
CMGC_CDK-Pl	CotAD_29110	322.808	-0.406675	0.203732	-1.99613	0.04592	0.209173
CMGC_CLK	CotAD_01895	344.512	0.362829	0.18207	1.9928	0.0462829	0.210256
STE_STE-Pl	CotAD_08989	175.863	0.455511	0.228744	1.99136	0.0464413	0.210669
STE_STE20-YSK	CotAD_28130	283.547	0.432079	0.216976	1.99137	0.0464404	0.210669
Group-Pl-3	CotAD_18960	254.809	0.399882	0.202001	1.97961	0.0477477	0.213971
CAMK_CDPK	CotAD_33393	42.906	0.852098	0.43071	1.97836	0.0478886	0.214297
STE_STE11	CotAD_49868	192.085	0.558117	0.282485	1.97574	0.0481844	0.21496
RLK-Pelle_LRR-III	CotAD_70286	602.747	-0.345843	0.175205	-1.97393	0.0483897	0.215634
CAMK_OST1L	CotAD_48708	188.301	0.477382	0.242764	1.96644	0.0492472	0.218098
CAMK_CDPK	CotAD_61014	290.945	-0.389675	0.198461	-1.96348	0.0495903	0.218908
TKL_CTR1-DRK-2	CotAD_06022	18.7463	1.1895	0.606697	1.96062	0.0499236	0.219625
RLK-Pelle_LRR-III	CotAD_00504	211.184	-0.437173	0.224696	-1.94562	0.0517003	0.225196
RLK-Pelle_LRR-XII-1	CotAD_22730	9.02036	-1.63345	0.839838	-1.94495	0.0517805	0.225449
CAMK_CAMKL-CHK1	CotAD_45286	382.146	0.481836	0.247832	1.9442	0.0518709	0.225736
RLK-Pelle_RLCK-XII-1	CotAD_18906	40.9157	-0.750631	0.387037	-1.93943	0.0524491	0.227392
RLK-Pelle_LRR-VII-2	CotAD_06868	9.95522	-1.62117	0.838049	-1.93446	0.0530565	0.228966
CAMK_OST1L	CotAD_08414	423.903	0.360099	0.186207	1.93387	0.0531293	0.229182
RLK-Pelle_LRR-VII-1	CotAD_19718	828.876	-0.326648	0.16933	-1.92906	0.0537238	0.230676
CAMK_CDPK	CotAD_12192	426.973	0.45505	0.236	1.92818	0.0538328	0.230985
WNK_NRBP	CotAD_17895	48.653	0.732706	0.380126	1.92753	0.0539134	0.231149
RLK-Pelle_RLCK-V	CotAD_56361	136.967	-0.467768	0.242779	-1.92672	0.0540144	0.231468
AGC_NDR	CotAD_00292	176.625	-0.472355	0.245658	-1.92282	0.0545028	0.232787
RLK-Pelle_LRR-Xa	CotAD_68038	17.1838	-1.4585	0.759437	-1.92051	0.054794	0.233524
CAMK_CAMKL-LKB	CotAD_54315	137.505	-0.51156	0.266382	-1.9204	0.0548078	0.233532
RLK-Pelle_RLCK-VIIa-1	CotAD_51218	276.505	0.386745	0.201613	1.91825	0.0550787	0.234169
RLK-Pelle_LRR-XI-1	CotAD_73608	159.384	-0.432625	0.225852	-1.91552	0.0554257	0.235141
RLK-Pelle_CrRLK1L-1	CotAD_54379	14.4769	-1.23089	0.643396	-1.91312	0.0557328	0.236007
RLK-Pelle_LRR-III	CotAD_27412	627.771	-0.307712	0.161129	-1.90973	0.0561683	0.237117
CMGC_SRPK	CotAD_18552	175.696	-0.416028	0.217893	-1.90932	0.0562205	0.237246
CAMK_CDPK	CotAD_15673	48.8646	0.765021	0.4009	1.90826	0.0563577	0.237664
TKL-Pl-6	CotAD_61991	37.8707	0.876219	0.459393	1.90734	0.0564763	0.237958
Group-Pl-4	CotAD_22059	577.847	0.331311	0.174145	1.9025	0.0571053	0.239522
RLK-Pelle_LRR-Xb-1	CotAD_57105	215.761	-0.46837	0.246212	-1.9023	0.0571318	0.239587
RLK-Pelle_LRR-III	CotAD_62520	404.358	-0.361781	0.190615	-1.89797	0.0577001	0.241391
RLK-Pelle_RLCK-V	CotAD_32718	137.023	-0.429043	0.226197	-1.89677	0.0578581	0.241751
RLK-Pelle_LRR-III	CotAD_74134	877.996	-0.338217	0.17863	-1.89339	0.0583055	0.243156
RLK-Pelle_L-LEC	CotAD_66243	26.1481	1.16555	0.616211	1.89148	0.0585606	0.243679
TKL-Pl-4	CotAD_29319	786.851	0.298101	0.158137	1.88508	0.0594191	0.246123
RLK-Pelle_LRR-VI-1	CotAD_07880	101.13	-0.502189	0.26648	-1.88452	0.0594942	0.246341
RLK-Pelle_LRR-II	CotAD_72225	198.313	0.409835	0.217477	1.8845	0.0594978	0.246341
RLK-Pelle_CrRLK1L-1	CotAD_40606	10.5845	-1.64427	0.873153	-1.88314	0.0596816	0.246775
RLK-Pelle_LRR-VII-3	CotAD_67251	131.936	-0.483634	0.256847	-1.88297	0.0597044	0.246846
STE_STE11	CotAD_54610	34.906	-0.770976	0.409567	-1.88242	0.0597797	0.246947
RLK-Pelle_CR4L	CotAD_44210	34.0304	0.96053	0.511491	1.8779	0.0603945	0.248664
CK1_CK1-Pl	CotAD_48667	1019.31	0.261759	0.139447	1.87713	0.0605007	0.24896
TKL-Pl-6	CotAD_61424	167.525	0.478286	0.25499	1.8757	0.0606964	0.249321
STE_STE7	CotAD_06737	58.7568	-0.660066	0.352216	-1.87404	0.0609251	0.25
TKL-Pl-6	CotAD_46604	1233.61	0.273544	0.146168	1.87143	0.0612848	0.250958
CAMK_CDPK	CotAD_42112	73.9691	-0.788517	0.421633	-1.87015	0.0614629	0.251357
RLK-Pelle_LRR-Xb-1	CotAD_16886	197.496	-0.428762	0.2295	-1.86825	0.0617277	0.25202
RLK-Pelle_LRR-V	CotAD_52484	1529.09	0.267582	0.143368	1.8664	0.061986	0.252691
TKL_CTR1-DRK-2	CotAD_72647	253.893	-0.347387	0.186423	-1.86344	0.0624005	0.25353
RLK-Pelle_DLSV	CotAD_12836	42.7138	0.91289	0.490037	1.8629	0.0624763	0.253697
RLK-Pelle_RLCK-VIIa-2	CotAD_38555	558.979	1.09389	0.589474	1.85571	0.0634948	0.256261
RLK-Pelle_LRK10L-2	CotAD_61357	76.1912	0.544429	0.294525	1.8485	0.0645301	0.258747
RLK-Pelle_RLCK-VI	CotAD_66328	32.4661	0.822255	0.445021	1.84768	0.0646491	0.259006
WNK_NRBP	CotAD_35151	8.80869	1.67586	0.913552	1.83445	0.0665876	0.263964
TTK	CotAD_67461	363.125	-0.376343	0.205255	-1.83354	0.0667225	0.264211
RLK-Pelle_LysM	CotAD_08073	11.6159	-1.41931	0.775188	-1.83093	0.0671114	0.264979
RLK-Pelle_LRR-XI-1	CotAD_57775	58.1598	-0.686763	0.376083	-1.8261	0.0678358	0.266518
RLK-Pelle_LRR-III	CotAD_08417	21.8643	-0.95835	0.524951	-1.8256	0.0679108	0.266765
CAMK_CAMKL-LKB	CotAD_19137	455.784	0.337307	0.185029	1.823	0.0683039	0.267755
RLK-Pelle_CrRLK1L-1	CotAD_32106	55.8137	0.627571	0.344672	1.82078	0.0686405	0.268665
RLK-Pelle_LRR-III	CotAD_61551	125.012	-0.439095	0.24164	-1.81715	0.0691942	0.27001
RLK-Pelle_LRR-XI-1	CotAD_40450	54.8133	-0.59822	0.330451	-1.81031	0.0702473	0.272537
RLK-Pelle_LRR-XV	CotAD_10082	113.495	-0.524221	0.289739	-1.80929	0.0704067	0.273034
RLK-Pelle_LysM	CotAD_35107	40.758	-0.760195	0.420416	-1.8082	0.0705755	0.273471
RLK-Pelle_Extensin	CotAD_43665	617.344	0.278993	0.154333	1.80773	0.0706482	0.273631
RLK-Pelle_RLCK-XII-1	CotAD_39009	218.628	0.366119	0.202659	1.80658	0.0708277	0.274078
TKL_CTR1-DRK-2	CotAD_58654	194.517	-0.410752	0.227733	-1.80366	0.0712848	0.27515
TKL-Pl-4	CotAD_43504	227.823	-0.370155	0.205293	-1.80306	0.0713794	0.275224
STE_STE11	CotAD_74996	303.97	0.375458	0.208259	1.80284	0.0714128	0.275275
RLK-Pelle_RLCK-VIIa-1	CotAD_62650	39.3815	-0.787113	0.436922	-1.8015	0.0716248	0.275703
RLK-Pelle_RLCK-IXa	CotAD_09594	128.046	-0.473634	0.263093	-1.80025	0.0718207	0.276043
CMGC_MAPK	CotAD_11508	393.18	-0.311099	0.172832	-1.80001	0.0718597	0.27612
WNK_NRBP	CotAD_11579	303.922	-0.365637	0.203271	-1.79876	0.0720564	0.276563
RLK-Pelle_LRR-XI-1	CotAD_18696	99.6683	0.712009	0.396025	1.79789	0.0721948	0.276728
AGC_NDR	CotAD_44274	73.6252	0.530019	0.294888	1.79736	0.0722786	0.276945
RLK-Pelle_DLSV	CotAD_51745	5.83564	-1.94232	1.08074	-1.79722	0.0723014	0.276959
RLK-Pelle_LRR-XI-1	CotAD_76325	77.9019	-0.546797	0.304606	-1.7951	0.0726382	0.277793
RLK-Pelle_L-LEC	CotAD_33413	97.1767	0.531534	0.296121	1.79499	0.0726554	0.277827
TKL_CTR1-DRK-2	CotAD_60248	14.6201	1.23241	0.686799	1.79443	0.072745	0.277909
RLK-Pelle_RLCK-VIIa-2	CotAD_12128	37.6316	0.728663	0.406538	1.79236	0.0730749	0.278755
CAMK_CDPK	CotAD_66485	911.851	-0.360157	0.201244	-1.78966	0.0735091	0.279509
TKL-Pl-4	CotAD_65593	23.0667	0.907345	0.507504	1.78786	0.073799	0.280099
RLK-Pelle_LRR-XI-1	CotAD_34828	11.2611	-1.3165	0.737556	-1.78495	0.0742694	0.281127
RLK-Pelle_L-LEC	CotAD_38452	59.0848	0.647325	0.364528	1.77579	0.0757674	0.284359
CK1_CK1	CotAD_06760	154.842	-0.391365	0.220436	-1.77541	0.0758299	0.284544
RLK-Pelle_LRR-I-1	CotAD_70912	103.357	-0.472233	0.266259	-1.77358	0.0761321	0.285262
RLK-Pelle_LRR-III	CotAD_72615	93.7458	0.539761	0.304396	1.77322	0.0761927	0.285342
RLK-Pelle_LRR-III	CotAD_01701	221.925	-0.38494	0.217091	-1.77317	0.0762003	0.285346
RLK-Pelle_LRR-XI-1	CotAD_00656	2509.41	-0.26469	0.149333	-1.77248	0.0763145	0.2857
CMGC_MAPK	CotAD_09564	43.8977	-0.659622	0.372502	-1.77079	0.0765957	0.286385
RLK-Pelle_RLCK-XII-1	CotAD_74742	202.313	0.358342	0.202837	1.76666	0.0772859	0.288078
CMGC_MAPK	CotAD_55518	103.723	0.48678	0.27609	1.76312	0.0778798	0.289428
RLK-Pelle_RLCK-VI	CotAD_75746	108.166	0.449594	0.255407	1.7603	0.0783569	0.290657
CAMK_CDPK	CotAD_56919	219.932	-0.395371	0.224634	-1.76007	0.0783962	0.290753
RLK-Pelle_RLCK-VIIa-2	CotAD_33681	564.923	0.275367	0.156655	1.7578	0.0787816	0.291589
CMGC_CDK-Pl	CotAD_56453	404.3	-0.350236	0.19931	-1.75724	0.0788769	0.291794
TKL_CTR1-DRK-2	CotAD_57230	7.01315	1.68325	0.961145	1.75129	0.0798957	0.294318
AGC-Pl	CotAD_16768	148.361	0.456899	0.261025	1.7504	0.080049	0.294583
RLK-Pelle_RLCK-X	CotAD_40982	39.3343	-0.797781	0.455805	-1.75027	0.080072	0.294593
RLK-Pelle_RLCK-XII-2	CotAD_31923	16.0714	1.0867	0.62119	1.74938	0.0802255	0.295009
RLK-Pelle_LRR-XI-1	CotAD_20548	18.8224	-1.04845	0.600402	-1.74625	0.0807679	0.296006
RLK-Pelle_RLCK-VIIa-1	CotAD_49622	185.686	0.386843	0.221604	1.74565	0.0808721	0.296066
RLK-Pelle_RLCK-VI	CotAD_39006	72.1409	0.569096	0.32614	1.74495	0.0809944	0.296265
RLK-Pelle_RLCK-XI	CotAD_44530	96.0556	-0.571057	0.328082	-1.74059	0.0817547	0.297881
RLK-Pelle_CR4L	CotAD_38918	39.6372	-0.713676	0.409993	-1.7407	0.0817358	0.297881
RLK-Pelle_CrRLK1L-1	CotAD_01581	227.537	-0.354643	0.203752	-1.74057	0.0817598	0.297881
RLK-Pelle_SD-2b	CotAD_67435	124.298	0.439144	0.252366	1.74011	0.0818401	0.298061
RLK-Pelle_CR4L	CotAD_16708	5.88389	-1.8483	1.06519	-1.73518	0.0827091	0.3002
RLK-Pelle_LRR-XI-1	CotAD_66780	73.7794	-0.578804	0.334963	-1.72796	0.0839947	0.303129
RLK-Pelle_LRR-XI-1	CotAD_62456	415.991	-0.366455	0.212258	-1.72646	0.0842653	0.303704
RLK-Pelle_LRR-VI-1	CotAD_04411	260.091	-0.404979	0.234673	-1.72572	0.0843976	0.30403
RLK-Pelle_LRR-XI-1	CotAD_14939	37.8205	0.782738	0.454384	1.72264	0.0849544	0.305356
RLK-Pelle_L-LEC	CotAD_03487	90.1512	-0.505893	0.293738	-1.72226	0.0850227	0.305552
RLK-Pelle_CrRLK1L-1	CotAD_33556	7.54612	1.71999	0.998949	1.7218	0.0851061	0.305825
CAMK_CAMKL-CHK1	CotAD_16075	238.543	0.331213	0.192564	1.72002	0.085429	0.306512
RLK-Pelle_LRK10L-2	CotAD_39394	5.56085	1.85903	1.08149	1.71896	0.085622	0.306822
RLK-Pelle_LRR-XI-1	CotAD_11545	52.8273	-0.710687	0.413631	-1.71817	0.0857663	0.307164
RLK-Pelle_SD-2b	CotAD_47907	103.317	0.520872	0.303233	1.71773	0.0858466	0.307314
RLK-Pelle_LRR-VII-2	CotAD_00160	148.238	-0.405541	0.23629	-1.71629	0.0861097	0.307838
RLK-Pelle_LRR-III	CotAD_24428	92.0439	-0.474913	0.277517	-1.71129	0.0870274	0.309775
RLK-Pelle_LRR-III	CotAD_13103	459.616	-0.376201	0.220349	-1.7073	0.0877667	0.311367
CMGC_GSK	CotAD_32003	444.822	0.268972	0.157724	1.70533	0.088132	0.312105
RLK-Pelle_LRR-III	CotAD_32119	101.164	-0.460061	0.270273	-1.7022	0.088717	0.313337
TKL-Pl-5	CotAD_75512	246.533	-0.38102	0.224049	-1.70061	0.0890167	0.313864
RLK-Pelle_Extensin	CotAD_41151	4.7763	-2.02723	1.19276	-1.69962	0.0892033	0.314227
CAMK_OST1L	CotAD_71558	14.3427	1.21677	0.719936	1.69011	0.0910063	0.317939
STE_STE11	CotAD_65897	333.353	0.318743	0.188688	1.68926	0.0911701	0.318272
STE_STE7	CotAD_71378	174.727	-0.506725	0.300795	-1.68462	0.0920621	0.320158
RLK-Pelle_CrRLK1L-1	CotAD_05176	4.42249	2.02564	1.20274	1.68418	0.0921468	0.320326
CMGC_CLK	CotAD_58070	130.539	0.405924	0.241049	1.68399	0.0921837	0.320414
RLK-Pelle_LRR-II	CotAD_12138	300.601	-0.329064	0.196215	-1.67706	0.0935312	0.323369
CK1_CK1	CotAD_53991	229.364	0.358718	0.214085	1.67559	0.0938194	0.323872
RLK-Pelle_LRR-II	CotAD_57458	136.225	0.388608	0.232001	1.67503	0.0939292	0.324043
CK1_CK1-Pl	CotAD_00483	250.53	0.387326	0.231382	1.67397	0.094137	0.324458
CMGC_GSKL	CotAD_48401	89.2338	0.492923	0.294581	1.6733	0.0942675	0.324559
STE_STE20-Fray	CotAD_05428	358.537	0.319932	0.19159	1.66988	0.0949428	0.325768
RLK-Pelle_LRR-Xa	CotAD_47651	71.2136	0.50987	0.305358	1.66975	0.0949698	0.325836
AGC_RSK-2	CotAD_45003	110.213	-0.439077	0.263183	-1.66834	0.0952491	0.32644
CMGC_MAPK	CotAD_63338	634.924	0.302062	0.181449	1.66472	0.0959687	0.328026
RLK-Pelle_L-LEC	CotAD_18993	22.3151	-0.827467	0.497264	-1.66404	0.0961044	0.32831
CAMK_CAMKL-LKB	CotAD_12428	134.299	-0.40878	0.245885	-1.66248	0.0964162	0.328962
RLK-Pelle_LRR-Xa	CotAD_28712	16.1388	1.0062	0.606247	1.65973	0.0969697	0.330161
RLK-Pelle_LRR-I-1	CotAD_44233	251.065	0.364837	0.219873	1.65931	0.0970539	0.330221
RLK-Pelle_LRR-XIV	CotAD_60304	55.0536	-0.578505	0.348719	-1.65894	0.097127	0.330306
CMGC_MAPK	CotAD_66205	272.083	-0.342398	0.206503	-1.65808	0.097301	0.330692
RLK-Pelle_Singleton	CotAD_22931	6.43591	-1.8858	1.13804	-1.65706	0.0975078	0.330989
CMGC_MAPK	CotAD_01707	42.1362	0.993771	0.599863	1.65666	0.0975877	0.330989
RLK-Pelle_L-LEC	CotAD_36002	49.9283	-0.599675	0.362807	-1.65288	0.098356	0.332724
RLK-Pelle_LRR-XI-1	CotAD_08450	103.91	0.467323	0.282904	1.65187	0.0985601	0.333131
RLK-Pelle_LRK10L-2	CotAD_39386	32.56	0.833447	0.505142	1.64993	0.0989581	0.333825
RLK-Pelle_LRR-III	CotAD_55051	137.396	-0.417488	0.253054	-1.6498	0.0989845	0.333868
RLK-Pelle_LRR-XI-1	CotAD_13565	397.121	-0.443139	0.268972	-1.64753	0.0994495	0.334695
CMGC_CDK-CRK7-CDK9	CotAD_17308	160.741	-0.439381	0.2668	-1.64686	0.0995872	0.334753
CK1_CK1	CotAD_47085	314.562	0.310091	0.188266	1.64709	0.0995403	0.334753
CMGC_Pl-Tthe	CotAD_52759	247.597	0.380436	0.231611	1.64256	0.100473	0.33668
NEK	CotAD_12909	180.129	0.358456	0.218437	1.64101	0.100796	0.337356
WNK_NRBP	CotAD_12291	336.899	-0.330354	0.201602	-1.63864	0.101288	0.338217
RLK-Pelle_CrRLK1L-1	CotAD_19604	13.9565	-1.15186	0.703578	-1.63714	0.101601	0.338952
AGC_RSK-2	CotAD_38946	171.949	-0.365748	0.22451	-1.6291	0.103293	0.342217
CK1_CK1	CotAD_09694	158.374	0.371722	0.22824	1.62864	0.103388	0.342327
RLK-Pelle_DLSV	CotAD_26190	110.463	0.451849	0.27791	1.62588	0.103974	0.343434
TKL_CTR1-DRK-2	CotAD_62031	155.623	-0.408445	0.251326	-1.62516	0.104128	0.343683
RLK-Pelle_DLSV	CotAD_46859	7.79168	1.80614	1.11268	1.62324	0.104539	0.344392
AGC_RSK-2	CotAD_23469	31.656	0.758144	0.467765	1.62078	0.105065	0.345209
CMGC_CDK-CRK7-CDK9	CotAD_08776	86.9788	-0.470724	0.290903	-1.61815	0.105631	0.346306
RLK-Pelle_Extensin	CotAD_69010	325.783	-0.329123	0.203406	-1.61806	0.10565	0.346306
AGC_RSK-2	CotAD_46931	395.39	0.340695	0.210626	1.61753	0.105764	0.346541
STE_STE11	CotAD_67620	195.085	-0.365371	0.225965	-1.61693	0.105892	0.346651
RLK-Pelle_LRR-Xa	CotAD_65164	25.5937	0.836663	0.518117	1.61481	0.106351	0.347716
RLK-Pelle_LRR-IX	CotAD_52669	155.951	-0.441421	0.273578	-1.61351	0.106633	0.348425
RLK-Pelle_Extensin	CotAD_70374	370.136	-0.321863	0.199563	-1.61283	0.10678	0.348595
CAMK_CDPK	CotAD_33841	79.5617	-0.463225	0.288204	-1.60728	0.107993	0.350988
RLK-Pelle_LRR-Xb-1	CotAD_00975	82.1598	0.525023	0.326773	1.60669	0.108122	0.351214
CAMK_CAMKL-CHK1	CotAD_33724	437.056	0.278539	0.173527	1.60517	0.108457	0.351753
RLK-Pelle_RLCK-VIIa-2	CotAD_70195	261.347	0.417834	0.260365	1.6048	0.108538	0.351909
TKL-Pl-6	CotAD_49726	999.013	-0.238594	0.148721	-1.6043	0.108647	0.35216
RLK-Pelle_RLCK-VIII	CotAD_64237	12.1932	-1.09449	0.682392	-1.60391	0.108735	0.352392
RLK-Pelle_RLCK-VIIa-1	CotAD_32701	153.42	0.361623	0.227358	1.59054	0.111712	0.358311
WNK_NRBP	CotAD_25160	24.0757	0.893771	0.562554	1.58877	0.112111	0.359073
CK1_CK1	CotAD_10697	608.408	0.242153	0.152446	1.58844	0.112186	0.359207
CMGC_MAPK	CotAD_63558	303.295	0.318402	0.200599	1.58726	0.112455	0.359745
CAMK_CDPK	CotAD_04751	53.825	-0.536203	0.338112	-1.58587	0.112768	0.360094
STE_STE7	CotAD_00381	129.991	0.406439	0.256316	1.5857	0.112808	0.360145
STE_STE11	CotAD_03736	117.363	-0.458074	0.288994	-1.58506	0.112953	0.360368
RLK-Pelle_LRR-III	CotAD_69922	226.725	-0.313255	0.198252	-1.58009	0.114087	0.362532
RLK-Pelle_RKF3	CotAD_26329	15.7937	1.06417	0.675323	1.57579	0.115074	0.364449
TKL-Pl-3	CotAD_33867	77.7207	0.490422	0.311447	1.57465	0.115336	0.364843
RLK-Pelle_LRK10L-2	CotAD_46126	359.127	-0.274639	0.174604	-1.57293	0.115735	0.365695
TKL-Pl-4	CotAD_00871	6.1206	-1.62228	1.03756	-1.56355	0.117924	0.369615
WEE	CotAD_26371	86.491	-0.457247	0.292658	-1.56239	0.118195	0.370066
RLK-Pelle_LRR-II	CotAD_70108	12.9209	-1.07379	0.687429	-1.56204	0.118279	0.370129
CMGC_MAPK	CotAD_02334	45.1858	0.64994	0.417256	1.55765	0.119315	0.372029
RLK-Pelle_LRR-XI-1	CotAD_71264	64.3771	0.537387	0.345229	1.55661	0.119563	0.372482
RLK-Pelle_LRR-XI-1	CotAD_10397	70.7753	1.35229	0.869836	1.55465	0.120029	0.373427
RLK-Pelle_WAK_LRK10L-1	CotAD_09360	24.0055	0.934964	0.602273	1.55239	0.120568	0.37444
RLK-Pelle_LRR-II	CotAD_16150	64.6342	-0.518533	0.334094	-1.55206	0.120648	0.374635
TKL_CTR1-DRK-2	CotAD_07502	82.7337	0.487919	0.314493	1.55145	0.120794	0.374995
RLK-Pelle_LRR-III	CotAD_62511	634.513	-0.237862	0.153426	-1.55034	0.121061	0.375443
RLK-Pelle_SD-2b	CotAD_13093	54.2546	0.680079	0.440858	1.54263	0.122921	0.378727
RLK-Pelle_RLCK-VIIa-2	CotAD_65054	4.66204	2.35595	1.52846	1.54139	0.123223	0.379127
RLK-Pelle_LRR-VI-2	CotAD_20247	180.727	-0.400854	0.260437	-1.53916	0.123766	0.380129
CAMK_CDPK	CotAD_54633	374.309	0.304694	0.198203	1.53728	0.124225	0.380897
CAMK_OST1L	CotAD_08891	32.8192	0.747264	0.48612	1.5372	0.124244	0.380926
CAMK_CDPK	CotAD_34786	284.313	-0.295516	0.192305	-1.53671	0.124365	0.381138
AGC_RSK-2	CotAD_15633	57.1004	0.698629	0.455977	1.53216	0.125483	0.383248
CMGC_MAPK	CotAD_09571	189.291	0.54782	0.357521	1.53228	0.125454	0.383248
RLK-Pelle_RLCK-IXb	CotAD_29919	22.108	0.871107	0.569244	1.53029	0.125945	0.38423
CMGC_CDK-CRK7-CDK9	CotAD_41842	347.499	-0.264763	0.173025	-1.5302	0.125966	0.384265
RLK-Pelle_LRR-XI-1	CotAD_68701	20.8454	0.832504	0.544363	1.52932	0.126185	0.384565
AGC_MAST	CotAD_03168	398.082	0.274864	0.180177	1.52552	0.127129	0.38641
RLK-Pelle_L-LEC	CotAD_60363	41.5849	-0.648679	0.425417	-1.52481	0.127307	0.386673
RLK-Pelle_WAK_LRK10L-1	CotAD_39393	77.7624	0.461253	0.302605	1.52428	0.12744	0.386912
RLK-Pelle_DLSV	CotAD_57435	7.72574	-1.33116	0.8742	-1.52272	0.127829	0.38773
RLK-Pelle_CrRLK1L-1	CotAD_27635	10.4299	1.25839	0.827147	1.52137	0.128168	0.388359
CAMK_CAMKL-CHK1	CotAD_67775	204.419	-0.347105	0.228216	-1.52095	0.128272	0.388524
AGC_RSK-2	CotAD_01159	229.802	-0.369011	0.242684	-1.52054	0.128376	0.388713
RLK-Pelle_LRR-XI-1	CotAD_52233	5.04329	1.79907	1.18629	1.51656	0.129379	0.390209
AGC-Pl	CotAD_68953	142.995	0.394575	0.260317	1.51575	0.129583	0.390368
RLK-Pelle_LRK10L-2	CotAD_08052	6.57974	1.67697	1.10719	1.51462	0.129869	0.390904
RLK-Pelle_Singleton	CotAD_00229	110.843	0.381194	0.252313	1.5108	0.13084	0.392447
RLK-Pelle_LRR-XI-1	CotAD_03099	51.8592	-0.516134	0.341767	-1.51019	0.130994	0.39274
CAMK_CDPK	CotAD_13590	172.711	-0.344446	0.229038	-1.50388	0.132612	0.39563
TKL-Pl-6	CotAD_61043	339.126	0.266469	0.177415	1.50196	0.133109	0.396366
RLK-Pelle_Extensin	CotAD_25755	195.359	0.307645	0.205159	1.49954	0.133733	0.397522
TKL-Pl-4	CotAD_14603	79.7271	0.477238	0.318709	1.49741	0.134286	0.398409
RLK-Pelle_RLCK-VIIa-2	CotAD_16641	62.3419	-0.528631	0.353681	-1.49465	0.135005	0.3997
CK1_CK1-Pl	CotAD_09637	142.228	0.37108	0.248361	1.49412	0.135145	0.399925
CAMK_CDPK	CotAD_41076	720.229	-0.246642	0.165447	-1.49076	0.136024	0.401312
CAMK_AMPK	CotAD_57320	284.406	0.312323	0.210046	1.48693	0.137034	0.403084
RLK-Pelle_LRR-II	CotAD_33376	50.8508	0.588521	0.396003	1.48615	0.137238	0.403523
RLK-Pelle_PERK-2	CotAD_68235	173.373	-0.341789	0.230093	-1.48544	0.137428	0.403809
RLK-Pelle_LRR-VII-3	CotAD_02312	75.7309	-0.446674	0.301417	-1.48191	0.138363	0.405528
RLK-Pelle_LRK10L-2	CotAD_60338	21.2652	-0.779229	0.525812	-1.48195	0.138353	0.405528
AGC_RSK-2	CotAD_71439	301.907	0.27204	0.183678	1.48107	0.138588	0.405936
RLK-Pelle_LRR-XI-1	CotAD_76248	89.1019	-0.422458	0.285502	-1.4797	0.138952	0.40681
RLK-Pelle_LRR-III	CotAD_65914	106.977	-0.47923	0.324288	-1.47779	0.139463	0.407706
RLK-Pelle_LRR-III	CotAD_53742	75.2776	0.437817	0.2975	1.47165	0.141115	0.410665
RLK-Pelle_RLCK-VI	CotAD_49094	158.911	0.318733	0.216662	1.47111	0.141262	0.410903
CMGC_MAPK	CotAD_54105	20.3666	0.868298	0.591286	1.46849	0.141971	0.411977
CAMK_CDPK	CotAD_69577	401.764	-0.249405	0.16998	-1.46726	0.142306	0.412453
TKL-Pl-1	CotAD_27293	484.301	0.247701	0.169145	1.46443	0.143077	0.413642
RLK-Pelle_RLCK-V	CotAD_35157	251.489	0.291988	0.199466	1.46384	0.143237	0.413878
CMGC_MAPK	CotAD_11253	143.847	-0.340149	0.233087	-1.45932	0.144476	0.415762
STE_STE20-Fray	CotAD_10113	278.4	0.325522	0.223095	1.45911	0.144534	0.415823
RLK-Pelle_L-LEC	CotAD_64621	21.6751	-0.745407	0.511035	-1.45862	0.144669	0.415967
RLK-Pelle_DLSV	CotAD_63303	17.1944	0.947686	0.650308	1.45729	0.145037	0.41659
RLK-Pelle_CR4L	CotAD_30090	21.4891	-0.768362	0.528515	-1.45381	0.145998	0.418126
TKL-Pl-1	CotAD_75315	1006.57	0.241819	0.166737	1.4503	0.146974	0.419808
RLK-Pelle_RLCK-VIIa-2	CotAD_16227	118.534	-0.395104	0.272791	-1.44838	0.147511	0.420816
RLK-Pelle_SD-2b	CotAD_37570	61.7165	0.485693	0.33539	1.44814	0.147577	0.420883
CMGC_SRPK	CotAD_18405	134.062	0.344035	0.237669	1.44754	0.147745	0.421263
RLK-Pelle_LRR-Xa	CotAD_52364	217.801	-0.318977	0.221226	-1.44186	0.149342	0.423892
RLK-Pelle_LRR-VIII-1	CotAD_46053	101.938	-0.383201	0.266032	-1.44043	0.149746	0.424481
RLK-Pelle_LRK10L-2	CotAD_48458	32.5163	0.666424	0.462825	1.4399	0.149894	0.424668
STE_STE7	CotAD_23706	8.87452	1.28608	0.896564	1.43446	0.151442	0.427342
NEK	CotAD_12382	695.728	-0.344065	0.240263	-1.43204	0.152134	0.428629
RLK-Pelle_CrRLK1L-1	CotAD_05175	7.4746	1.25342	0.875439	1.43176	0.152212	0.428765
RLK-Pelle_LRR-XIIIb	CotAD_02741	100.939	0.511908	0.357615	1.43145	0.152301	0.42885
RLK-Pelle_RLCK-VI	CotAD_27121	343.601	0.272724	0.190717	1.42999	0.152719	0.429558
AGC_RSK-2	CotAD_05776	305.656	0.268658	0.188062	1.42856	0.153132	0.430342
RLK-Pelle_LRR-II	CotAD_09333	149.364	-0.3587	0.251607	-1.42564	0.153974	0.431152
CAMK_CAMKL-CHK1	CotAD_17719	162.752	0.350709	0.246598	1.42219	0.154971	0.432662
RLK-Pelle_SD-2b	CotAD_05916	38.3682	0.708573	0.499065	1.4198	0.155665	0.433546
CMGC_MAPK	CotAD_03766	377.758	-0.246048	0.173415	-1.41884	0.155946	0.43408
RLK-Pelle_LRR-VI-2	CotAD_05661	42.3983	0.587972	0.414479	1.41858	0.156021	0.434206
RLK-Pelle_LRR-XI-1	CotAD_30977	16.8728	0.905043	0.639398	1.41546	0.156933	0.435598
RLK-Pelle_LRR-III	CotAD_60026	360.123	-0.295593	0.209207	-1.41292	0.157678	0.436842
RLK-Pelle_RLCK-XI	CotAD_20087	79.2297	0.433706	0.307345	1.41114	0.158204	0.437756
TKL-Pl-6	CotAD_42480	192.98	0.338164	0.239671	1.41095	0.15826	0.437756
RLK-Pelle_LRR-Xb-1	CotAD_52735	398.018	0.297769	0.211132	1.41035	0.158437	0.438019
CAMK_CDPK	CotAD_00839	104.15	0.420144	0.298006	1.40985	0.158584	0.438145
RLK-Pelle_LRR-XI-1	CotAD_00894	110.534	0.372326	0.26485	1.4058	0.159783	0.440107
RLK-Pelle_LRR-I-1	CotAD_52119	327.726	0.310328	0.220889	1.40491	0.160048	0.440531
CMGC_CDK-CRK7-CDK9	CotAD_42149	346.076	-0.326063	0.232562	-1.40205	0.160901	0.441903
AGC_RSK-2	CotAD_52077	499.613	0.30533	0.218128	1.39977	0.161581	0.44327
TKL_CTR1-DRK-2	CotAD_37330	78.2424	0.461909	0.330099	1.3993	0.161722	0.443462
RLK-Pelle_L-LEC	CotAD_31857	27.3208	0.781478	0.558759	1.39859	0.161935	0.443766
STE_STE11	CotAD_02476	14.0951	1.00739	0.720503	1.39818	0.162059	0.443827
NAK	CotAD_17878	227.594	-0.272755	0.195163	-1.39758	0.16224	0.444102
RLK-Pelle_RLCK-IXb	CotAD_57845	326.401	-0.251677	0.180804	-1.39199	0.163927	0.446397
CAMK_OST1L	CotAD_68500	15.1414	0.856724	0.615951	1.39089	0.164257	0.446617
RLK-Pelle_LRR-I-1	CotAD_51795	13.8725	-0.936752	0.673446	-1.39098	0.164231	0.446617
CAMK_CAMKL-CHK1	CotAD_27908	19.179	-0.859229	0.617627	-1.39118	0.164172	0.446617
RLK-Pelle_CrRLK1L-1	CotAD_39423	562.204	-0.239441	0.172349	-1.38928	0.164748	0.447464
RLK-Pelle_LRR-VII-1	CotAD_20164	818.352	-0.208768	0.15028	-1.38919	0.164775	0.44748
RLK-Pelle_LRR-III	CotAD_28297	324.421	-0.26157	0.188579	-1.38706	0.165424	0.44863
RLK-Pelle_LRR-XI-1	CotAD_03134	44.0258	-0.513902	0.370563	-1.38682	0.165498	0.448719
TKL-Pl-4	CotAD_18671	31.4068	-0.611737	0.441158	-1.38666	0.165545	0.448736
CAMK_CDPK	CotAD_47701	681.263	-0.219356	0.158396	-1.38486	0.166095	0.449606
RLK-Pelle_CrRLK1L-1	CotAD_54361	14.7066	0.948727	0.686252	1.38248	0.166826	0.45078
CAMK_CDPK	CotAD_26791	417.223	-0.276202	0.199816	-1.38228	0.166885	0.450885
TKL-Pl-2	CotAD_72203	452.481	0.231013	0.167156	1.38202	0.166966	0.451044
TKL-Pl-5	CotAD_42334	7.44967	1.43792	1.0418	1.38023	0.167517	0.451977
RLK-Pelle_RLCK-XV	CotAD_71273	282.406	0.29734	0.215574	1.3793	0.167804	0.452528
RLK-Pelle_LRR-XI-1	CotAD_20003	144.204	-0.438275	0.317799	-1.3791	0.167865	0.452582
CK1_CK1-Pl	CotAD_65468	235.764	0.268579	0.195277	1.37538	0.169015	0.454279
CAMK_CAMKL-CHK1	CotAD_59039	218.007	0.298874	0.21742	1.37464	0.169244	0.454616
RLK-Pelle_RLCK-XII-1	CotAD_39518	131.719	0.340228	0.247615	1.37402	0.169436	0.454943
TKL-Pl-5	CotAD_71555	28.4076	0.638786	0.465443	1.37243	0.169931	0.455555
RLK-Pelle_SD-2b	CotAD_28563	42.894	0.546498	0.398126	1.37268	0.169853	0.455555
RLK-Pelle_L-LEC	CotAD_14282	13.3665	1.1133	0.811599	1.37173	0.170147	0.455724
STE_STE-Pl	CotAD_58096	159.445	0.31788	0.232296	1.36843	0.171179	0.457255
RLK-Pelle_LRR-XI-1	CotAD_00237	84.5427	0.64938	0.475484	1.36572	0.172026	0.458452
TKL-Pl-4	CotAD_54349	46.1619	-0.548373	0.402129	-1.36368	0.17267	0.459552
TKL_Gdt	CotAD_21723	9.1225	1.11624	0.818699	1.36343	0.172748	0.459704
CK1_CK1-Pl	CotAD_12333	300.473	0.246013	0.18045	1.36333	0.172778	0.459748
RLK-Pelle_LRR-V	CotAD_09747	211.331	-0.291055	0.213969	-1.36027	0.173746	0.461375
CMGC_GSK	CotAD_14255	588.114	0.211683	0.155733	1.35927	0.17406	0.461846
RLK-Pelle_RLCK-VIIa-2	CotAD_29910	24.8413	-0.712697	0.524969	-1.3576	0.174591	0.462524
CMGC_CDK-CRK7-CDK9	CotAD_04316	11.3243	0.960558	0.707837	1.35703	0.174771	0.462752
RLK-Pelle_RLCK-VIIa-2	CotAD_58846	320.116	0.293198	0.216297	1.35554	0.175247	0.463419
RLK-Pelle_RLCK-IV	CotAD_37530	43.8262	-0.519175	0.383479	-1.35386	0.175782	0.464307
RLK-Pelle_RLCK-VIIa-2	CotAD_56524	216.935	0.297937	0.220097	1.35366	0.175845	0.46438
RLK-Pelle_RLCK-XII-1	CotAD_58349	526.748	0.237105	0.175604	1.35023	0.176942	0.465838
AGC_RSK-2	CotAD_69997	338.027	0.315549	0.233702	1.35022	0.176947	0.465838
RLK-Pelle_RLCK-XIII	CotAD_15332	77.3932	0.459962	0.340825	1.34955	0.177159	0.466274
RLK-Pelle_SD-2b	CotAD_06469	128.691	0.336267	0.250094	1.34456	0.178766	0.468397
CMGC_CDK-CCRK	CotAD_26057	238.953	0.259537	0.193373	1.34216	0.179545	0.469499
RLK-Pelle_DLSV	CotAD_20224	592.818	0.253522	0.18933	1.33904	0.180557	0.470854
CMGC_CDK-CRK7-CDK9	CotAD_06098	182.418	-0.278097	0.208023	-1.33686	0.181268	0.471803
TKL-Pl-4	CotAD_40334	97.3503	0.391191	0.292754	1.33624	0.18147	0.472046
RLK-Pelle_LRR-XI-1	CotAD_66289	4.81547	1.56052	1.17487	1.32825	0.184094	0.475488
CK1_CK1-Pl	CotAD_41856	292.198	0.257781	0.19455	1.32501	0.185166	0.47706
CMGC_MAPK	CotAD_56362	117.508	0.342278	0.258501	1.32409	0.185474	0.477543
AGC_RSK-2	CotAD_13233	68.2267	-0.44562	0.336956	-1.32248	0.186007	0.47852
RLK-Pelle_DLSV	CotAD_57425	439.056	0.288106	0.217995	1.32162	0.186296	0.478785
RLK-Pelle_RLCK-VI	CotAD_37721	5.58078	-1.38257	1.04676	-1.32081	0.186565	0.478937
RLK-Pelle_LRR-VIII-1	CotAD_37459	236.791	-0.280352	0.212352	-1.32022	0.18676	0.479161
RLK-Pelle_RLCK-IXb	CotAD_43407	10.9672	-0.963476	0.729985	-1.31986	0.186883	0.479391
RLK-Pelle_CR4L	CotAD_55350	576.927	-0.199727	0.151368	-1.31948	0.187009	0.479391
RLK-Pelle_RLCK-XII-1	CotAD_69642	63.6754	-0.460168	0.348732	-1.31954	0.186987	0.479391
RLK-Pelle_RLCK-VIII	CotAD_25783	124.17	-0.315045	0.239295	-1.31655	0.187988	0.48104
NEK	CotAD_68138	209.148	-0.259549	0.197299	-1.31551	0.188339	0.481566
RLK-Pelle_LRR-Xa	CotAD_10850	188.651	0.318011	0.242094	1.31359	0.188985	0.482518
RLK-Pelle_RLCK-V	CotAD_17313	87.8381	0.387346	0.295255	1.31191	0.189552	0.483372
WNK_NRBP	CotAD_45241	292.432	-0.259198	0.197643	-1.31144	0.189708	0.483559
RLK-Pelle_RKF3	CotAD_37722	38.3358	0.608373	0.463957	1.31127	0.189767	0.483646
RLK-Pelle_RLCK-VIIa-2	CotAD_76157	5.13889	1.36153	1.03926	1.31009	0.190166	0.484061
RLK-Pelle_DLSV	CotAD_67655	4.33085	1.49357	1.14022	1.3099	0.190231	0.484199
RLK-Pelle_DLSV	CotAD_05723	390.839	0.304068	0.233203	1.30388	0.192275	0.487381
CAMK_CAMKL-CHK1	CotAD_00097	88.2816	0.487787	0.374587	1.3022	0.192848	0.488188
RLK-Pelle_LRR-VII-2	CotAD_76570	18.17	0.825858	0.636692	1.29711	0.194594	0.490429
CAMK_CDPK	CotAD_16484	48.117	-0.462962	0.358068	-1.29294	0.19603	0.491969
RLK-Pelle_PERK-1	CotAD_46466	160.424	-0.318452	0.247412	-1.28713	0.198049	0.494706
RLK-Pelle_LRR-VI-2	CotAD_30002	15.5368	-0.899087	0.700091	-1.28424	0.199057	0.496002
RLK-Pelle_PERK-1	CotAD_51974	38.934	0.510322	0.398559	1.28042	0.200398	0.497472
STE_STE20-Fray	CotAD_21244	216.199	0.273078	0.213362	1.27988	0.200588	0.497687
RLK-Pelle_L-LEC	CotAD_71327	7.46453	1.33972	1.04712	1.27944	0.200744	0.497803
RLK-Pelle_Extensin	CotAD_11079	5.68022	-1.27272	0.996172	-1.27761	0.201388	0.498512
RLK-Pelle_RLCK-VIII	CotAD_60487	124.023	-0.303994	0.23885	-1.27274	0.203111	0.50082
WNK_NRBP	CotAD_01356	41.0168	-0.490214	0.38559	-1.27133	0.20361	0.501399
RLK-Pelle_LRR-XI-1	CotAD_33226	13.3239	0.839361	0.660434	1.27092	0.203756	0.501588
STE_STE20-Pl	CotAD_44719	780.156	0.181023	0.14276	1.26803	0.204788	0.502797
CMGC_CK2	CotAD_76324	227.115	0.261223	0.206086	1.26755	0.20496	0.503079
AGC_RSK-2	CotAD_33403	26.1604	0.612061	0.482957	1.26732	0.205041	0.503137
RLK-Pelle_LRR-XIIIb	CotAD_41227	261.466	-0.242129	0.191354	-1.26535	0.205747	0.504217
TKL-Pl-4	CotAD_10575	200.647	0.294309	0.232701	1.26475	0.205962	0.504283
RLK-Pelle_WAK_LRK10L-1	CotAD_52312	62.0978	0.476977	0.377374	1.26393	0.206254	0.504526
CK1_CK1-Pl	CotAD_47584	273.893	0.28754	0.227534	1.26372	0.206329	0.504536
RLK-Pelle_RLCK-XII-1	CotAD_19798	79.8684	0.378293	0.299463	1.26324	0.206504	0.504742
RLK-Pelle_SD-2b	CotAD_66339	106.769	0.971854	0.769895	1.26232	0.206833	0.505152
CAMK_CDPK	CotAD_19789	29.8596	-0.55314	0.438313	-1.26197	0.206959	0.505235
TKL-Pl-6	CotAD_38892	36.6658	0.596983	0.473251	1.26145	0.207146	0.505462
CMGC_GSK	CotAD_43639	485.666	-0.236581	0.187918	-1.25896	0.208044	0.506637
TKL-Pl-4	CotAD_33716	143.488	0.328567	0.261916	1.25447	0.20967	0.508244
RLK-Pelle_DLSV	CotAD_27319	14.2459	-0.829854	0.662261	-1.25306	0.210183	0.508895
RLK-Pelle_WAK	CotAD_30970	7.18148	1.0995	0.878112	1.25211	0.210528	0.50937
RLK-Pelle_DLSV	CotAD_41946	87.7759	-0.356143	0.284831	-1.25037	0.211166	0.510181
RLK-Pelle_RLCK-VIIa-2	CotAD_65337	144.124	0.313997	0.251099	1.25049	0.211121	0.510181
AGC_RSK-2	CotAD_18631	120.488	-0.329501	0.263706	-1.2495	0.211481	0.51054
RLK-Pelle_CrRLK1L-1	CotAD_05184	31.8288	-0.648871	0.519755	-1.24842	0.211878	0.511005
RLK-Pelle_RLCK-VIIa-2	CotAD_65513	323.413	-0.257707	0.206973	-1.24512	0.213087	0.512715
AGC_RSK-2	CotAD_12100	35.7518	0.581357	0.469151	1.23917	0.215284	0.515843
STE_STE11	CotAD_58332	204.907	0.247925	0.200176	1.23853	0.215519	0.515957
RLK-Pelle_LRR-XIIIa	CotAD_41669	216.948	-0.2509	0.202803	-1.23716	0.216027	0.516771
RLK-Pelle_DLSV	CotAD_08991	46.6366	-0.437139	0.353761	-1.23569	0.216575	0.517201
RLK-Pelle_DLSV	CotAD_12249	18.7247	-0.807788	0.654533	-1.23414	0.217149	0.518068
STE_STE20-YSK	CotAD_16880	240.115	-0.244504	0.198359	-1.23263	0.217713	0.518743
CK1_CK1-Pl	CotAD_16467	13.0207	0.830579	0.674018	1.23228	0.217844	0.518849
Group-Pl-3	CotAD_60745	94.0288	0.365842	0.296879	1.23229	0.21784	0.518849
TKL-Pl-4	CotAD_20697	325.014	0.246897	0.200609	1.23074	0.218422	0.519593
CK1_CK1	CotAD_29252	28.5811	0.570348	0.463797	1.22974	0.218796	0.519839
CMGC_CK2	CotAD_63792	8.98847	0.983037	0.799779	1.22914	0.219021	0.52012
RLK-Pelle_SD-2b	CotAD_00134	273.662	-0.261717	0.213055	-1.2284	0.219297	0.520352
RLK-Pelle_LRR-Xb-1	CotAD_18195	542.609	-0.20913	0.170285	-1.22812	0.219402	0.52046
RLK-Pelle_RLCK-VIIa-1	CotAD_29148	728.085	-0.197017	0.160725	-1.2258	0.220273	0.521788
AGC_RSK-2	CotAD_51853	257.005	-0.237244	0.193682	-1.22492	0.220606	0.522234
RLK-Pelle_LRR-VI-1	CotAD_69140	381.999	0.211049	0.172533	1.22324	0.221241	0.523003
CAMK_CDPK	CotAD_44317	65.5919	-0.380685	0.311364	-1.22263	0.221468	0.523181
RLK-Pelle_DLSV	CotAD_72038	101.633	-0.317749	0.260826	-1.21824	0.223132	0.525201
AGC_NDR	CotAD_44981	69.2728	-0.386345	0.318057	-1.21471	0.224479	0.526583
CMGC_CDK-PITSLRE	CotAD_21674	283.466	0.253748	0.208981	1.21422	0.224664	0.526844
RLK-Pelle_LRR-I-1	CotAD_44784	624.995	-0.259956	0.214224	-1.21348	0.224947	0.527115
CAMK_CDPK	CotAD_20024	272.521	-0.237071	0.196105	-1.2089	0.226702	0.529465
TKL-Pl-5	CotAD_16201	239.675	-0.256316	0.212447	-1.20649	0.227627	0.530324
CK1_CK1	CotAD_08826	16.5469	0.729744	0.604993	1.2062	0.22774	0.53053
RLK-Pelle_RLCK-XVI	CotAD_01663	426.005	-0.246543	0.204461	-1.20582	0.227887	0.530704
RLK-Pelle_PERK-1	CotAD_45543	12.9529	0.886359	0.736601	1.20331	0.228856	0.532054
RLK-Pelle_RLCK-IXb	CotAD_08131	18.0853	0.702803	0.584749	1.20189	0.229407	0.532855
RLK-Pelle_LRR-III	CotAD_35956	101.541	-0.335614	0.279528	-1.20065	0.229888	0.533289
RLK-Pelle_RLCK-XI	CotAD_01498	14.7983	-0.790078	0.65906	-1.19879	0.230608	0.534165
RLK-Pelle_LRR-VIII-1	CotAD_33692	21.8065	0.692042	0.577754	1.19781	0.23099	0.534528
RLK-Pelle_RLCK-IXb	CotAD_06602	5.60583	1.56142	1.30432	1.19712	0.231261	0.534741
AGC_RSK-2	CotAD_54143	116.461	-0.318848	0.266367	-1.19702	0.231297	0.534797
RLK-Pelle_LRR-XV	CotAD_44726	524.595	-0.217765	0.182259	-1.19481	0.232161	0.535961
CAMK_CAMKL-CHK1	CotAD_69046	337.186	-0.22439	0.187952	-1.19387	0.23253	0.536228
RLK-Pelle_RLCK-VIIa-1	CotAD_25464	32.9866	0.579192	0.486333	1.19094	0.233678	0.537363
CMGC_RCK	CotAD_42854	506.742	0.254843	0.213992	1.1909	0.233692	0.537363
RLK-Pelle_DLSV	CotAD_05721	36.865	0.480936	0.404724	1.18831	0.234712	0.538703
RLK-Pelle_DLSV	CotAD_47801	214.205	0.248738	0.209385	1.18795	0.234855	0.538945
CMGC_MAPK	CotAD_51147	74.1146	0.419114	0.353342	1.18614	0.235566	0.539839
RLK-Pelle_PERK-2	CotAD_06651	161.803	-0.281775	0.237649	-1.18568	0.235749	0.540004
AGC_RSK-2	CotAD_00531	56.9127	0.396532	0.336026	1.18006	0.237975	0.542572
RLK-Pelle_LRR-XI-1	CotAD_37125	200.623	0.249701	0.212059	1.1775	0.238994	0.543761
RLK-Pelle_LRR-II	CotAD_61411	120.714	0.302507	0.257029	1.17694	0.239221	0.543921
RLK-Pelle_DLSV	CotAD_21804	4.86729	-1.3616	1.16526	-1.1685	0.242604	0.548069
CMGC_DYRK-YAK	CotAD_55774	163.403	-0.281173	0.240793	-1.1677	0.24293	0.548215
AGC_RSK-2	CotAD_28209	370.899	0.201252	0.172855	1.16429	0.244308	0.549358
RLK-Pelle_SD-2b	CotAD_46902	6.44157	1.35964	1.17097	1.16112	0.245593	0.550818
CAMK_CDPK	CotAD_03925	334.008	-0.241827	0.208522	-1.15972	0.246164	0.551306
RLK-Pelle_RKF3	CotAD_08387	90.0577	0.348547	0.300745	1.15894	0.246479	0.551627
CAMK_CDPK	CotAD_13019	5.19376	1.24341	1.07388	1.15787	0.246918	0.55227
TKL-Pl-4	CotAD_05432	69.0519	-0.353005	0.304906	-1.15775	0.246965	0.552319
CMGC_CDK-Pl	CotAD_51704	149.212	-0.307152	0.265717	-1.15594	0.247706	0.553268
RLK-Pelle_CR4L	CotAD_62636	592.706	-0.184493	0.160144	-1.15204	0.249303	0.555387
STE_STE20-Fray	CotAD_15648	229.211	0.2274	0.197655	1.15049	0.249943	0.556164
CMGC_MAPK	CotAD_24762	227.819	0.263835	0.229577	1.14922	0.250465	0.556755
SCY1_SCYL2	CotAD_06312	99.118	0.301541	0.262763	1.14758	0.251144	0.557441
CMGC_CDK-CRK7-CDK9	CotAD_07263	7.51305	1.12909	0.985315	1.14591	0.251831	0.558491
CMGC_CDK-CRK7-CDK9	CotAD_69749	7.95812	-1.0895	0.95138	-1.14517	0.252137	0.558595
RLK-Pelle_LRR-XI-1	CotAD_71450	50.0018	0.473847	0.414324	1.14366	0.252763	0.559361
RLK-Pelle_LRR-XII-1	CotAD_63312	17.981	0.707854	0.622639	1.13686	0.255596	0.56275
RLK-Pelle_LysM	CotAD_46377	28.7691	-0.508347	0.448398	-1.1337	0.256922	0.564255
RLK-Pelle_RLCK-VIIa-2	CotAD_33383	35.0772	0.506593	0.447816	1.13125	0.257949	0.565102
RLK-Pelle_CrRLK1L-1	CotAD_29547	138.567	-0.269673	0.2385	-1.1307	0.25818	0.565219
AGC_RSK-2	CotAD_59977	37.6725	-0.470278	0.415991	-1.1305	0.258265	0.565321
RLK-Pelle_RLCK-XII-1	CotAD_11335	124.834	0.272379	0.241076	1.12985	0.25854	0.565612
BUB	CotAD_67683	88.6381	-0.347012	0.308002	-1.12666	0.259888	0.56723
RLK-Pelle_LRR-VI-2	CotAD_31999	134.045	-0.318375	0.282816	-1.12573	0.26028	0.567457
TKL-Pl-7	CotAD_68354	81.5648	0.368668	0.328786	1.1213	0.26216	0.569793
RLK-Pelle_SD-2b	CotAD_36542	18.4069	-0.671971	0.600772	-1.11851	0.263348	0.5711
AGC_RSK-2	CotAD_47649	43.9799	-0.425206	0.381097	-1.11574	0.264532	0.572755
RLK-Pelle_LRR-XI-1	CotAD_69015	62.574	0.396353	0.355222	1.11579	0.264512	0.572755
AGC_RSK-2	CotAD_12492	9.31778	0.899402	0.8075	1.11381	0.26536	0.573695
RLK-Pelle_LRR-XII-1	CotAD_23291	57.5824	-0.403138	0.362455	-1.11224	0.266033	0.574383
TKL-Pl-4	CotAD_15901	4.19894	1.42835	1.28562	1.11101	0.266562	0.575023
RLK-Pelle_LRR-III	CotAD_08621	201.766	-0.263281	0.237037	-1.11071	0.266691	0.575148
RLK-Pelle_L-LEC	CotAD_50725	163.697	-0.377502	0.340391	-1.10902	0.26742	0.575783
RLK-Pelle_LRR-III	CotAD_22332	219.473	0.284454	0.257717	1.10374	0.269705	0.578195
RLK-Pelle_DLSV	CotAD_12837	171.97	-0.316555	0.287446	-1.10127	0.270781	0.579196
RLK-Pelle_RLCK-IV	CotAD_68856	143.875	0.310071	0.281641	1.10094	0.270921	0.57934
CAMK_CDPK	CotAD_09239	448.398	-0.21589	0.19624	-1.10013	0.271274	0.579586
RLK-Pelle_LRR-VIII-1	CotAD_14628	16.2553	0.740285	0.674103	1.09818	0.272127	0.580408
RLK-Pelle_LRR-Xb-1	CotAD_70056	34.9567	0.477348	0.436242	1.09423	0.273855	0.58231
PEK_PEK	CotAD_19974	383.205	0.237488	0.217202	1.09339	0.274221	0.582533
RLK-Pelle_DLSV	CotAD_67069	266.184	-0.267703	0.245141	-1.09204	0.274816	0.58331
RLK-Pelle_RLCK-VIIa-2	CotAD_03375	68.1442	0.41199	0.377985	1.08996	0.27573	0.584524
CAMK_CDPK	CotAD_72193	104.194	-0.38139	0.350079	-1.08944	0.275961	0.584778
TKL_CTR1-DRK-1	CotAD_51697	1046.22	-0.158402	0.145478	-1.08884	0.276224	0.584854
RLK-Pelle_RKF3	CotAD_12945	28.7372	-0.591463	0.543952	-1.08735	0.276884	0.585747
RLK-Pelle_LRR-Xb-1	CotAD_19693	91.4366	0.39634	0.364504	1.08734	0.276887	0.585747
RLK-Pelle_RLCK-VI	CotAD_41881	239.065	0.255493	0.235197	1.08629	0.277349	0.586218
RLK-Pelle_LRR-XV	CotAD_05413	22.2903	-0.593099	0.54844	-1.08143	0.279506	0.588751
WNK_NRBP	CotAD_17285	202.462	0.249493	0.23165	1.07703	0.281468	0.590817
RLK-Pelle_LRR-VI-1	CotAD_47824	97.6129	-0.317027	0.294486	-1.07654	0.281686	0.590949
RLK-Pelle_LysM	CotAD_30029	9.76487	0.839806	0.780255	1.07632	0.281783	0.591068
RLK-Pelle_Extensin	CotAD_64087	114.209	-0.327371	0.304823	-1.07397	0.282836	0.592368
RLK-Pelle_RLCK-XVI	CotAD_36511	220.874	0.217832	0.20289	1.07365	0.282981	0.592586
CAMK_CDPK	CotAD_16744	117.594	-0.272971	0.254674	-1.07185	0.283789	0.593311
RLK-Pelle_DLSV	CotAD_60762	55.5661	-0.450718	0.420622	-1.07155	0.283921	0.593387
STE_STE11	CotAD_69876	238.706	0.21454	0.200524	1.0699	0.284666	0.594348
RLK-Pelle_LRR-XI-1	CotAD_11446	192.004	-0.285004	0.266529	-1.06932	0.284926	0.594549
CAMK_CDPK	CotAD_42895	35.9008	0.475873	0.445109	1.06912	0.285017	0.594625
CMGC_MAPK	CotAD_61128	249.95	-0.213484	0.201105	-1.06155	0.288439	0.598082
CMGC_CDK-CRK7-CDK9	CotAD_52411	341.03	-0.21364	0.201425	-1.06064	0.288852	0.598512
RLK-Pelle_RKF3	CotAD_63528	24.5734	0.508303	0.480362	1.05817	0.28998	0.599682
CAMK_CAMKL-CHK1	CotAD_22749	134.332	-0.277307	0.262638	-1.05585	0.291036	0.600558
STE_STE11	CotAD_62357	128.804	-0.278786	0.264398	-1.05442	0.291692	0.601146
RLK-Pelle_WAK_LRK10L-1	CotAD_03142	165.623	0.373955	0.355049	1.05325	0.292226	0.601566
STE_STE11	CotAD_19427	112.764	-0.270509	0.256844	-1.0532	0.292247	0.601581
RLK-Pelle_LRR-V	CotAD_45404	219.567	0.251396	0.238901	1.0523	0.292662	0.602034
CAMK_CAMKL-CHK1	CotAD_10226	6.45717	1.00108	0.951906	1.05166	0.292954	0.602203
TKL-Pl-4	CotAD_13230	53.5816	0.380809	0.362428	1.05072	0.293389	0.602709
RLK-Pelle_LRR-VII-1	CotAD_25377	19.3765	-0.660523	0.628637	-1.05072	0.293386	0.602709
RLK-Pelle_LRR-IX	CotAD_31541	807.193	0.207547	0.197741	1.04959	0.293907	0.6032
RLK-Pelle_LRR-XIV	CotAD_56131	557.428	0.258251	0.246236	1.0488	0.294271	0.603303
RLK-Pelle_LRR-Xb-1	CotAD_39293	643.808	-0.162012	0.15457	-1.04815	0.294572	0.603522
RLK-Pelle_LRR-V	CotAD_62836	20.0887	0.593801	0.56676	1.04771	0.294771	0.603789
CMGC_CDK-CDK7	CotAD_70571	69.647	-0.325428	0.312192	-1.0424	0.297227	0.606246
RLK-Pelle_LRR-I-2	CotAD_06049	173.482	-0.23985	0.230585	-1.04018	0.298257	0.60723
RLK-Pelle_CrRLK1L-1	CotAD_38798	222.437	-0.202348	0.194593	-1.03985	0.298409	0.60734
CAMK_CDPK	CotAD_25340	393.664	-0.277891	0.267621	-1.03837	0.299096	0.60803
RLK-Pelle_LRR-I-1	CotAD_56005	60.1923	-0.351935	0.33917	-1.03764	0.299439	0.608444
RLK-Pelle_CrRLK1L-1	CotAD_39108	92.4173	0.317919	0.306524	1.03718	0.299654	0.608583
RLK-Pelle_SD-2b	CotAD_35166	111.635	-0.314986	0.303694	-1.03718	0.299651	0.608583
CK1_CK1	CotAD_14933	39.7648	0.406888	0.3928	1.03587	0.300265	0.609216
RLK-Pelle_RLCK-XI	CotAD_72112	46.8131	0.415089	0.401313	1.03433	0.300984	0.609938
RLK-Pelle_DLSV	CotAD_40381	114.021	-0.282568	0.274067	-1.03102	0.302533	0.611393
RLK-Pelle_RLCK-V	CotAD_15423	169.891	0.238363	0.231248	1.03077	0.302648	0.611498
RLK-Pelle_CrRLK1L-1	CotAD_47524	13.7446	0.790516	0.76794	1.0294	0.303293	0.612164
CAMK_CDPK	CotAD_45432	227.58	-0.219206	0.213105	-1.02863	0.303654	0.612538
CAMK_CDPK	CotAD_54826	1717.48	-0.152773	0.150364	-1.01602	0.309618	0.618119
RLK-Pelle_Extensin	CotAD_53982	425.351	-0.195379	0.192409	-1.01543	0.309899	0.618288
RLK-Pelle_RLCK-VIIa-1	CotAD_72317	14.4226	0.681546	0.672504	1.01345	0.310847	0.619186
RLK-Pelle_LRR-V	CotAD_53454	42.7136	-0.410799	0.405518	-1.01302	0.31105	0.619477
CAMK_CAMKL-CHK1	CotAD_10613	24.5563	0.55559	0.551167	1.00802	0.313443	0.621886
RLK-Pelle_URK-1	CotAD_47155	7.51557	-0.838852	0.832482	-1.00765	0.313622	0.62216
CMGC_CDK-CRK7-CDK9	CotAD_75626	36.8251	0.466919	0.464271	1.0057	0.314559	0.623142
AGC_MAST	CotAD_50546	89.6496	0.305475	0.303939	1.00505	0.314872	0.623356
RLK-Pelle_URK-3	CotAD_60072	31.71	-0.435289	0.433199	-1.00482	0.314982	0.623398
STE_STE11	CotAD_65764	146.466	-0.249336	0.248205	-1.00456	0.31511	0.623498
RLK-Pelle_LRR-XI-1	CotAD_44808	75.973	-0.333765	0.332711	-1.00317	0.315779	0.624177
RLK-Pelle_RLCK-X	CotAD_10456	354.63	-0.212725	0.212073	-1.00307	0.315825	0.624179
RLK-Pelle_DLSV	CotAD_60705	7.94097	-0.888434	0.886331	-1.00237	0.316163	0.624537
Aur	CotAD_01295	32.4163	-0.463132	0.46325	-0.999746	0.317433	0.625667
RLK-Pelle_LRR-XI-1	CotAD_25642	116.823	0.266066	0.26627	0.999234	0.317681	0.625809
WNK_NRBP	CotAD_28556	90.2285	-0.283043	0.283762	-0.997466	0.318538	0.62665
RLK-Pelle_LRR-Xb-1	CotAD_24661	21.7993	0.538606	0.540342	0.996786	0.318869	0.626927
RLK-Pelle_RLCK-X	CotAD_00114	38.5735	-0.387953	0.389574	-0.99584	0.319328	0.627313
AGC_NDR	CotAD_03638	12.5762	0.70141	0.704445	0.995691	0.3194	0.627357
CAMK_CDPK	CotAD_73836	92.0902	-0.30078	0.302428	-0.994551	0.319955	0.62791
RLK-Pelle_WAK_LRK10L-1	CotAD_48815	191.255	-0.262597	0.264543	-0.992646	0.320883	0.628888
RLK-Pelle_RLCK-V	CotAD_31340	226.987	0.20285	0.205727	0.986017	0.324125	0.631949
RLK-Pelle_RLCK-XI	CotAD_21747	58.6075	-0.377988	0.383876	-0.984661	0.32479	0.632516
RLK-Pelle_CR4L	CotAD_15005	15.8145	0.59457	0.604803	0.983079	0.325568	0.633107
RLK-Pelle_RKF3	CotAD_67060	13.7179	0.920003	0.936075	0.98283	0.325691	0.633118
RLK-Pelle_DLSV	CotAD_23522	34.0115	0.445317	0.453869	0.981156	0.326516	0.633666
WNK_NRBP	CotAD_29801	15.5812	0.649698	0.662688	0.980397	0.32689	0.63399
RLK-Pelle_LRR-Xb-1	CotAD_45775	157.265	0.245214	0.250769	0.977849	0.328149	0.634805
STE_STE11	CotAD_33183	103.087	0.305515	0.313579	0.974283	0.329916	0.635864
RLK-Pelle_RLCK-VIIa-2	CotAD_63567	16.5829	-0.577954	0.593336	-0.974077	0.330019	0.635893
RLK-Pelle_RLCK-IXb	CotAD_08484	10.586	0.793241	0.815082	0.973204	0.330452	0.636324
RLK-Pelle_LRR-III	CotAD_25235	159.034	-0.252931	0.260206	-0.972039	0.331031	0.636972
RLK-Pelle_LRR-XIV	CotAD_08372	92.2277	0.286845	0.295256	0.971514	0.331293	0.637308
RLK-Pelle_SD-2b	CotAD_32906	33.1898	0.433429	0.446576	0.97056	0.331767	0.637744
CAMK_CAMKL-CHK1	CotAD_62432	35.4929	-0.416172	0.430636	-0.966412	0.333838	0.639565
RLK-Pelle_LRR-IV	CotAD_28062	65.9297	-0.323411	0.33475	-0.966126	0.333981	0.639691
RLK-Pelle_L-LEC	CotAD_15179	14.1395	-0.659687	0.683026	-0.965829	0.33413	0.639835
RLK-Pelle_RLCK-VI	CotAD_54238	10.8574	0.832546	0.863279	0.964401	0.334845	0.640619
RLK-Pelle_LRR-XI-1	CotAD_33968	63.5436	-0.308415	0.319926	-0.96402	0.335036	0.640812
RLK-Pelle_RLCK-XVI	CotAD_55889	269.293	-0.181689	0.188908	-0.961781	0.33616	0.641698
RLK-Pelle_RLCK-VIII	CotAD_30438	53.4084	-0.355069	0.369416	-0.961163	0.33647	0.642063
RLK-Pelle_LRR-XIIIb	CotAD_53851	581.345	-0.255696	0.266139	-0.960762	0.336672	0.642283
RLK-Pelle_DLSV	CotAD_55033	12.562	-0.67893	0.706901	-0.960431	0.336838	0.642432
RLK-Pelle_LRR-III	CotAD_04243	12.8418	-0.630522	0.656882	-0.95987	0.33712	0.642556
RLK-Pelle_PERK-2	CotAD_49956	800.467	-0.137231	0.143003	-0.959636	0.337238	0.642606
CMGC_DYRK-PRP4	CotAD_54943	340.602	0.194605	0.203265	0.957394	0.338368	0.643496
STE_STE7	CotAD_10106	160.579	0.228264	0.238791	0.955915	0.339115	0.64424
RLK-Pelle_LRR-XI-1	CotAD_17481	39.0928	-0.369345	0.386628	-0.955297	0.339427	0.644313
RLK-Pelle_L-LEC	CotAD_14280	5.0884	1.09482	1.14701	0.954504	0.339829	0.644829
RLK-Pelle_PERK-2	CotAD_21296	119.573	0.255729	0.268516	0.952379	0.340905	0.645683
CMGC_GSK	CotAD_20243	423.297	0.155345	0.163117	0.952356	0.340917	0.645683
RLK-Pelle_L-LEC	CotAD_45516	13.8677	0.673268	0.708691	0.950017	0.342104	0.646855
RLK-Pelle_LRR-II	CotAD_63155	72.5366	0.34134	0.359398	0.949754	0.342237	0.646876
RLK-Pelle_SD-2b	CotAD_49859	36.8977	0.417443	0.439808	0.949148	0.342545	0.647088
RLK-Pelle_DLSV	CotAD_54762	107.659	0.31689	0.335853	0.943539	0.345406	0.649641
RLK-Pelle_LRR-XIIIb	CotAD_71119	1437.74	0.184935	0.196074	0.943193	0.345582	0.649714
TKL-Pl-6	CotAD_51899	77.821	-0.283919	0.301025	-0.943174	0.345592	0.649714
RLK-Pelle_DLSV	CotAD_62987	52.143	-0.385167	0.408454	-0.942986	0.345688	0.64978
RLK-Pelle_LRR-Xa	CotAD_55480	480.913	0.172653	0.183165	0.94261	0.34588	0.64999
RLK-Pelle_Extensin	CotAD_09686	489.448	-0.183779	0.195016	-0.942379	0.345998	0.650112
RLK-Pelle_LRR-II	CotAD_28409	34.3758	-0.410387	0.4362	-0.940822	0.346796	0.650827
NEK	CotAD_48114	402.863	0.160711	0.171232	0.938559	0.347957	0.652075
CAMK_OST1L	CotAD_58619	26.791	-0.464773	0.495499	-0.937988	0.34825	0.652464
RLK-Pelle_LysM	CotAD_76354	130.718	-0.291552	0.311066	-0.937268	0.348621	0.652765
RLK-Pelle_LRR-XIIIa	CotAD_03924	133.051	-0.272104	0.290628	-0.936263	0.349138	0.653144
RLK-Pelle_LRR-XI-1	CotAD_40621	76.3963	-0.344126	0.367996	-0.935135	0.349719	0.653496
RLK-Pelle_LRR-XI-1	CotAD_39199	132.75	0.223946	0.239865	0.933632	0.350494	0.65403
RLK-Pelle_LRR-XI-1	CotAD_22778	41.8172	-0.368814	0.395277	-0.933051	0.350794	0.654199
RLK-Pelle_DLSV	CotAD_34070	26.0838	0.442817	0.475465	0.931335	0.35168	0.654979
RLK-Pelle_LRR-XIV	CotAD_47429	401.479	-0.242293	0.261528	-0.926449	0.354212	0.656744
RLK-Pelle_LysM	CotAD_10617	150.796	0.213733	0.230864	0.925796	0.354552	0.657002
CAMK_CAMKL-CHK1	CotAD_16078	568.21	0.196363	0.212748	0.922985	0.356015	0.658444
RLK-Pelle_RLCK-VIIa-2	CotAD_13360	88.3862	0.280311	0.303743	0.922855	0.356083	0.65847
TKL_CTR1-DRK-2	CotAD_14893	90.8822	0.28183	0.305399	0.922825	0.356099	0.658471
RLK-Pelle_LRR-VII-2	CotAD_47770	4.35816	1.01264	1.10025	0.920378	0.357375	0.659381
CMGC_GSK	CotAD_15427	427.958	0.179971	0.195558	0.920292	0.35742	0.659436
RLK-Pelle_LRR-II	CotAD_64544	399.426	0.176555	0.19196	0.919751	0.357703	0.659666
RLK-Pelle_LRR-VII-2	CotAD_45281	125.975	-0.221504	0.241294	-0.917985	0.358627	0.660606
CMGC_MAPK	CotAD_56645	48.7988	-0.365323	0.398336	-0.917125	0.359077	0.661042
CAMK_CAMKL-CHK1	CotAD_50508	16.0515	-0.576548	0.628993	-0.916622	0.359341	0.661276
CMGC_CDK-CRK7-CDK9	CotAD_50640	172.588	-0.192988	0.210673	-0.916057	0.359637	0.661487
RLK-Pelle_DLSV	CotAD_63757	35.4599	-0.41551	0.454989	-0.913231	0.361121	0.662511
RLK-Pelle_WAK_LRK10L-1	CotAD_54976	11.6922	0.68846	0.75694	0.90953	0.36307	0.664529
RLK-Pelle_LRK10L-2	CotAD_05256	96.2076	0.367745	0.405262	0.907425	0.364182	0.664986
RLK-Pelle_RLCK-II	CotAD_27929	226.556	0.235773	0.260467	0.905194	0.365363	0.666046
TKL_CTR1-DRK-2	CotAD_61127	92.308	0.247573	0.27384	0.904079	0.365953	0.666594
RLK-Pelle_URK-1	CotAD_09204	76.4243	0.285207	0.316175	0.902054	0.367028	0.667662
CK1_CK1	CotAD_50202	450.179	-0.173735	0.19339	-0.898367	0.36899	0.669224
TKL-Pl-5	CotAD_67524	4.96887	1.10564	1.23179	0.897589	0.369405	0.669512
RLK-Pelle_RLCK-VIIa-1	CotAD_17331	189.775	0.194445	0.217141	0.895478	0.370532	0.670455
RLK-Pelle_LRR-II	CotAD_75189	14.5862	0.654212	0.731524	0.894314	0.371154	0.671033
TKL-Pl-4	CotAD_51960	37.1364	0.364979	0.408666	0.893098	0.371805	0.671486
CMGC_CK2	CotAD_19400	1110.2	0.118832	0.133441	0.890521	0.373186	0.672591
RLK-Pelle_LRR-III	CotAD_02174	374.757	-0.157402	0.176889	-0.889834	0.373555	0.672894
RLK-Pelle_RLCK-VIII	CotAD_26527	103.871	0.259626	0.292958	0.886223	0.375497	0.674433
STE_STE7	CotAD_06599	268.387	0.182554	0.206048	0.885976	0.37563	0.674433
TKL_CTR1-DRK-2	CotAD_08780	168.747	0.207606	0.234614	0.884883	0.37622	0.674787
RLK-Pelle_CR4L	CotAD_26628	13.1686	-0.575388	0.652481	-0.881846	0.37786	0.676051
RLK-Pelle_RLCK-V	CotAD_35279	364.968	-0.152036	0.172886	-0.879399	0.379185	0.677408
CAMK_CAMKL-CHK1	CotAD_20216	684.844	-0.131901	0.150054	-0.879022	0.37939	0.677456
CAMK_OST1L	CotAD_58620	37.6563	-0.381471	0.434856	-0.877235	0.380359	0.678383
CK1_CK1-Pl	CotAD_73473	272.686	-0.164279	0.187559	-0.875876	0.381097	0.67859
RLK-Pelle_LRR-XV	CotAD_67300	72.9093	0.256017	0.292281	0.875928	0.381069	0.67859
RLK-Pelle_RLCK-VIIa-2	CotAD_36679	239.699	0.202339	0.231077	0.875632	0.38123	0.678643
RLK-Pelle_LRR-XII-1	CotAD_41031	11.8054	0.595819	0.681116	0.874769	0.3817	0.678945
RLK-Pelle_RLCK-XI	CotAD_68514	108.447	0.221608	0.253422	0.874464	0.381866	0.679047
RLK-Pelle_RLCK-VIIa-1	CotAD_52393	202.892	0.183077	0.20983	0.872501	0.382935	0.680171
RLK-Pelle_DLSV	CotAD_03568	19.0713	-0.484171	0.556463	-0.870087	0.384253	0.681001
RLK-Pelle_RLCK-V	CotAD_36591	246.452	-0.172315	0.1986	-0.867647	0.385588	0.682112
RLK-Pelle_LRR-VI-2	CotAD_56723	236.911	0.262304	0.303786	0.86345	0.38789	0.684411
RLK-Pelle_C-LEC	CotAD_50629	4.09076	-1.0546	1.22439	-0.861323	0.38906	0.685286
CAMK_CAMKL-CHK1	CotAD_45285	174.308	0.209223	0.243018	0.860934	0.389274	0.685309
CMGC_CDK-CRK7-CDK9	CotAD_12312	333.861	-0.184188	0.214043	-0.860517	0.389504	0.685432
RLK-Pelle_SD-2b	CotAD_12506	16.4754	-0.493902	0.575322	-0.858479	0.390628	0.68648
RLK-Pelle_LRR-Xb-1	CotAD_15239	22.627	0.474902	0.553676	0.857724	0.391045	0.686753
CK1_CK1-Pl	CotAD_22935	428.315	-0.135697	0.158705	-0.855025	0.392537	0.68786
RLK-Pelle_LRR-I-2	CotAD_47309	152.401	-0.206093	0.241067	-0.85492	0.392595	0.68786
RLK-Pelle_DLSV	CotAD_55228	19.8226	-0.572831	0.670387	-0.854479	0.39284	0.687907
RLK-Pelle_LysM	CotAD_65258	474.983	0.148829	0.174183	0.854439	0.392862	0.687907
CMGC_GSK	CotAD_53331	747.663	0.137996	0.16258	0.848789	0.395999	0.690741
RLK-Pelle_LRR-XI-1	CotAD_54436	5.10445	-0.866783	1.02166	-0.848403	0.396214	0.690951
RLK-Pelle_RLCK-XII-1	CotAD_68806	56.0235	-0.294447	0.347201	-0.84806	0.396405	0.691201
CK1_CK1	CotAD_61768	510.676	-0.164675	0.194309	-0.847493	0.39672	0.69137
CMGC_CDK-CDK7	CotAD_03147	121.502	-0.209051	0.246802	-0.84704	0.396973	0.691557
RLK-Pelle_LRR-VII-3	CotAD_25309	171.016	0.218361	0.258272	0.845469	0.397849	0.6922
RLK-Pelle_LRR-III	CotAD_64944	145.393	0.192706	0.228087	0.844879	0.398179	0.692498
RLK-Pelle_RLCK-VIIa-2	CotAD_04639	209.11	0.20436	0.242396	0.843083	0.399182	0.693251
RLK-Pelle_RLCK-VIIa-2	CotAD_26482	66.3594	-0.281423	0.333918	-0.84279	0.399346	0.69338
CAMK_OST1L	CotAD_27990	123.857	-0.201461	0.239967	-0.839535	0.401169	0.695015
RLK-Pelle_DLSV	CotAD_62986	4.70498	1.11779	1.33223	0.839043	0.401445	0.695135
RLK-Pelle_L-LEC	CotAD_61445	7.997	0.699958	0.834827	0.838446	0.40178	0.695605
RLK-Pelle_RLCK-VIIa-2	CotAD_40021	85.2831	-0.257956	0.307774	-0.838135	0.401955	0.695622
RLK-Pelle_L-LEC	CotAD_03390	6.56326	0.880454	1.05321	0.835972	0.40317	0.69682
RLK-Pelle_LRR-III	CotAD_57276	220.113	-0.164002	0.197533	-0.830252	0.406397	0.699075
CMGC_CDK-CDK7	CotAD_60632	67.4057	-0.270472	0.326375	-0.828716	0.407265	0.699942
CMGC_MAPK	CotAD_67488	260.008	0.169907	0.2052	0.828006	0.407667	0.700401
RLK-Pelle_RLCK-VIIa-1	CotAD_10755	4.02122	-1.00475	1.21763	-0.825167	0.409277	0.70171
RLK-Pelle_LRR-XII-1	CotAD_00979	4.0048	0.971721	1.1791	0.824122	0.409871	0.702223
STE_STE11	CotAD_67466	388.206	0.161746	0.19645	0.823343	0.410313	0.702748
RLK-Pelle_CrRLK1L-1	CotAD_39421	110.132	-0.274418	0.333828	-0.822035	0.411057	0.703444
CAMK_CDPK	CotAD_07025	182.823	-0.221733	0.270247	-0.820485	0.41194	0.704108
AGC_MAST	CotAD_02801	1033.08	0.166391	0.203903	0.816033	0.414481	0.706098
RLK-Pelle_DLSV	CotAD_01546	4.02297	-1.06806	1.30985	-0.815403	0.414842	0.706544
RLK-Pelle_RLCK-II	CotAD_33711	28.0453	-0.37332	0.458071	-0.814982	0.415082	0.706789
CAMK_CAMKL-CHK1	CotAD_60421	815.95	0.12742	0.156466	0.814363	0.415437	0.706829
TKL_CTR1-DRK-2	CotAD_58106	192.253	-0.187079	0.22966	-0.814588	0.415308	0.706829
RLK-Pelle_RLCK-XVI	CotAD_30041	520.459	0.172429	0.21216	0.81273	0.416373	0.707473
RLK-Pelle_RLCK-VIIa-1	CotAD_49587	126.526	-0.195393	0.240522	-0.812372	0.416578	0.707571
RLK-Pelle_SD-2b	CotAD_28564	28.5684	-0.378674	0.466634	-0.811502	0.417078	0.707918
NEK	CotAD_64477	80.4906	-0.247677	0.305957	-0.809514	0.418219	0.708719
RLK-Pelle_LRR-XV	CotAD_13173	479.5	0.139807	0.172708	0.809498	0.418229	0.708719
TKL_CTR1-DRK-2	CotAD_07997	492.014	0.133816	0.165345	0.809314	0.418334	0.708719
CMGC_MAPK	CotAD_40180	131.597	0.213018	0.26334	0.808911	0.418566	0.708766
RLK-Pelle_LRR-V	CotAD_00860	350.406	-0.222313	0.275596	-0.806663	0.419861	0.709689
RLK-Pelle_DLSV	CotAD_67426	7.10517	0.766548	0.950471	0.806493	0.419959	0.709777
Aur	CotAD_00240	58.6975	-0.266783	0.331006	-0.805978	0.420256	0.710036
CAMK_CDPK	CotAD_28390	259.148	0.16187	0.200845	0.805943	0.420276	0.71004
NEK	CotAD_20527	757.565	0.115544	0.143544	0.804939	0.420855	0.710496
RLK-Pelle_LRR-IV	CotAD_45018	4.50305	-1.08851	1.35694	-0.802182	0.422447	0.711327
WNK_NRBP	CotAD_05080	9.51067	-0.700898	0.873871	-0.802061	0.422518	0.711327
RLK-Pelle_RLCK-VIIa-2	CotAD_63751	5.89297	1.03787	1.29408	0.802011	0.422547	0.711348
RLK-Pelle_RLCK-VIIa-2	CotAD_09512	78.5747	0.281524	0.352238	0.799243	0.42415	0.712756
RLK-Pelle_LRR-XII-1	CotAD_52268	52.66	0.285564	0.357517	0.798742	0.42444	0.713079
RLK-Pelle_CrRLK1L-1	CotAD_59421	95.6218	-0.30727	0.3862	-0.795623	0.426251	0.714392
CAMK_CAMKL-CHK1	CotAD_13683	699.195	-0.137957	0.173549	-0.794915	0.426663	0.714808
Group-Pl-2	CotAD_03980	116.412	-0.282808	0.357613	-0.790822	0.429048	0.716304
RLK-Pelle_DLSV	CotAD_73474	181.879	-0.172729	0.219869	-0.785599	0.432102	0.718442
RLK-Pelle_RLCK-V	CotAD_31754	269.614	0.154571	0.197209	0.783793	0.433162	0.71916
RLK-Pelle_LRR-XII-1	CotAD_56591	3.99406	-0.923909	1.18261	-0.781242	0.43466	0.720306
STE_STE11	CotAD_53208	57.0604	0.254834	0.326886	0.779579	0.435639	0.721023
STE_STE7	CotAD_25213	44.703	-0.312676	0.401843	-0.778106	0.436507	0.721806
RLK-Pelle_LRR-XI-1	CotAD_20545	8.96271	-0.621073	0.798455	-0.777843	0.436661	0.721956
TKL-Pl-4	CotAD_49903	348.208	0.162594	0.209489	0.776145	0.437663	0.72268
RLK-Pelle_LRR-IV	CotAD_21762	831.054	-0.134291	0.173411	-0.774409	0.438689	0.723635
RLK-Pelle_CrRLK1L-1	CotAD_19595	14.7374	0.554652	0.716817	0.773771	0.439066	0.724011
TKL-Pl-5	CotAD_27586	146.07	0.190211	0.247418	0.768782	0.442023	0.726073
RLK-Pelle_SD-2b	CotAD_28572	11.7767	0.527948	0.688364	0.76696	0.443105	0.726875
RLK-Pelle_LRR-I-2	CotAD_72629	124.022	0.220945	0.288644	0.765456	0.444	0.727791
TLK	CotAD_47144	132.286	-0.17811	0.232708	-0.76538	0.444045	0.727826
STE_STE11	CotAD_00850	167.326	0.167694	0.220163	0.761681	0.44625	0.729361
RLK-Pelle_RLCK-VIIa-2	CotAD_07194	14.8789	0.53923	0.711083	0.758322	0.448258	0.730631
CMGC_MAPK	CotAD_56364	62.2842	0.259913	0.34349	0.756684	0.449239	0.731674
RLK-Pelle_Extensin	CotAD_27978	221.051	-0.172029	0.227381	-0.756569	0.449308	0.731732
RLK-Pelle_CrRLK1L-1	CotAD_05178	14.5856	0.505791	0.669467	0.755513	0.449941	0.732272
CAMK_CDPK	CotAD_59452	561.055	0.122133	0.161682	0.75539	0.450015	0.732285
RLK-Pelle_RLCK-V	CotAD_09155	292.839	-0.141614	0.187776	-0.754166	0.45075	0.73278
RLK-Pelle_LRR-XII-1	CotAD_76453	23.1299	0.423711	0.56346	0.75198	0.452063	0.73392
CMGC_GSK	CotAD_14964	330.657	0.14085	0.187601	0.750796	0.452775	0.734473
RLK-Pelle_LRR-Xa	CotAD_57532	117.902	0.225767	0.3012	0.749558	0.453521	0.734854
RLK-Pelle_LRR-VI-2	CotAD_20384	245.39	0.172022	0.229719	0.748837	0.453956	0.735226
RLK-Pelle_LRR-XI-1	CotAD_13406	20.5975	0.43105	0.578898	0.744605	0.45651	0.73706
RLK-Pelle_Extensin	CotAD_61378	14.4208	-0.546813	0.737774	-0.741166	0.458593	0.738517
RLK-Pelle_LRR-III	CotAD_53110	66.3058	-0.252491	0.34067	-0.741161	0.458596	0.738517
RLK-Pelle_DLSV	CotAD_20298	6.90155	-0.703415	0.95042	-0.740109	0.459234	0.739046
TLK	CotAD_64472	198.638	-0.168987	0.228346	-0.740049	0.45927	0.739046
STE_STE20-YSK	CotAD_68945	246.641	-0.144759	0.19573	-0.739585	0.459552	0.73908
CAMK_CDPK	CotAD_72552	362.06	-0.145605	0.196995	-0.739131	0.459828	0.739274
CK1_CK1	CotAD_23709	1262.63	-0.122504	0.165753	-0.739074	0.459862	0.739302
CAMK_CAMKL-CHK1	CotAD_14595	577.856	-0.114923	0.155846	-0.737415	0.46087	0.740242
CMGC_CDK-Pl	CotAD_71724	294.253	-0.135737	0.184184	-0.736964	0.461144	0.740484
RLK-Pelle_RLCK-VIIa-2	CotAD_46096	10.3028	-0.555603	0.755321	-0.735585	0.461983	0.741348
RLK-Pelle_LRR-V	CotAD_68332	1048.56	0.117936	0.160406	0.735238	0.462195	0.74147
ULK_ULK4	CotAD_43118	40.3518	-0.280725	0.382032	-0.734821	0.462449	0.741714
CMGC_CDK-CRK7-CDK9	CotAD_57324	37.6866	-0.304179	0.414543	-0.73377	0.463089	0.74225
CMGC_CDK-CDK8	CotAD_21007	95.1549	-0.207339	0.282877	-0.732966	0.463579	0.742641
RLK-Pelle_LysM	CotAD_27561	100.371	0.233871	0.319664	0.731615	0.464404	0.743269
AGC_NDR	CotAD_41978	760.999	-0.123137	0.169069	-0.728321	0.466417	0.744665
STE_STE7	CotAD_17579	15.9529	-0.442301	0.608596	-0.726756	0.467376	0.745185
RLK-Pelle_RLCK-V	CotAD_35066	223.372	-0.15097	0.208063	-0.725599	0.468084	0.74538
RLK-Pelle_LRR-XIV	CotAD_69381	173.42	-0.167647	0.231069	-0.725527	0.468129	0.74538
RLK-Pelle_LRR-XI-1	CotAD_58185	30.9197	0.381655	0.526156	0.725365	0.468228	0.74538
RLK-Pelle_CrRLK1L-1	CotAD_24334	33.8924	-0.309783	0.427261	-0.725045	0.468425	0.745523
RLK-Pelle_LRR-XI-1	CotAD_15160	70.6233	-0.214598	0.296208	-0.724485	0.468768	0.745745
ULK_ULK4	CotAD_34663	159.819	-0.163772	0.226614	-0.722689	0.469871	0.746793
CAMK_CAMKL-CHK1	CotAD_64770	6.37732	-0.715023	0.990676	-0.721752	0.470447	0.746953
SCY1_SCYL2	CotAD_04134	5.19639	0.749841	1.03967	0.721227	0.47077	0.747231
NEK	CotAD_17224	1003.62	0.102188	0.141794	0.720684	0.471104	0.747529
CK1_CK1-Pl	CotAD_34898	138.745	-0.178485	0.248294	-0.718845	0.472237	0.748456
RLK-Pelle_PERK-2	CotAD_35845	127.795	-0.186182	0.259707	-0.716895	0.473439	0.749437
CMGC_CLK	CotAD_41074	127.379	0.173084	0.242495	0.713763	0.475374	0.75076
RLK-Pelle_LRR-II	CotAD_12136	24.8658	-0.396718	0.558098	-0.710838	0.477184	0.752015
CMGC_DYRK-YAK	CotAD_04009	186.175	0.177092	0.249211	0.710612	0.477325	0.752073
TKL_CTR1-DRK-2	CotAD_45253	277.749	0.148147	0.208688	0.709897	0.477768	0.752408
TKL-Pl-4	CotAD_59536	38.5511	-0.273661	0.385548	-0.709797	0.47783	0.752435
RLK-Pelle_RLCK-VIII	CotAD_28630	10.621	0.53251	0.751654	0.708451	0.478665	0.752929
CK1_CK1-Pl	CotAD_05294	10.27	0.541283	0.764796	0.707747	0.479102	0.753217
RLK-Pelle_RLCK-VIIa-2	CotAD_60409	48.8182	0.290037	0.409853	0.70766	0.479157	0.753276
RLK-Pelle_LRR-II	CotAD_00571	322.332	-0.128389	0.182301	-0.704268	0.481266	0.75526
RLK-Pelle_LRR-VIII-1	CotAD_22235	103.841	0.185117	0.265119	0.698241	0.485027	0.757705
RLK-Pelle_CrRLK1L-1	CotAD_58176	18.2528	0.423484	0.606975	0.697696	0.485367	0.757818
RLK-Pelle_RLCK-XII-1	CotAD_27777	188.244	-0.163471	0.234344	-0.697569	0.485447	0.757818
RLK-Pelle_RLCK-VIIa-1	CotAD_51121	14.3117	0.448177	0.643154	0.696842	0.485901	0.75799
CAMK_CDPK	CotAD_48046	23.6963	-0.351375	0.506734	-0.693412	0.488051	0.759601
RLK-Pelle_LRK10L-2	CotAD_49341	6.4191	0.726797	1.05101	0.691521	0.489238	0.760241
CMGC_MAPK	CotAD_27603	216.255	-0.139809	0.202143	-0.691638	0.489165	0.760241
RLK-Pelle_DLSV	CotAD_07199	8.52316	-0.571998	0.828645	-0.690281	0.490017	0.76059
CAMK_CAMKL-CHK1	CotAD_73323	372.623	0.121094	0.175666	0.689344	0.490607	0.760873
RLK-Pelle_CR4L	CotAD_64133	60.6126	-0.227523	0.330112	-0.689228	0.49068	0.760906
CK1_CK1-Pl	CotAD_46837	154.431	0.154161	0.223886	0.688567	0.491096	0.761205
RLK-Pelle_DLSV	CotAD_00182	53.7722	-0.246668	0.359441	-0.686254	0.492553	0.762214
CMGC_CDK-CRK7-CDK9	CotAD_64392	53.1184	0.254056	0.370237	0.686196	0.492589	0.762243
Group-Pl-4	CotAD_33700	17.4714	-0.423897	0.61807	-0.68584	0.492814	0.762348
RLK-Pelle_RLCK-IV	CotAD_04217	99.2478	0.186486	0.272718	0.683807	0.494097	0.762832
CK1_CK1	CotAD_44988	254.404	0.138598	0.202702	0.683751	0.494133	0.762832
CMGC_GSK	CotAD_33066	522.696	-0.14118	0.206655	-0.683167	0.494501	0.762959
CAMK_CAMKL-CHK1	CotAD_25826	22.279	-0.364341	0.53361	-0.682786	0.494742	0.763088
WNK_NRBP	CotAD_63226	462.963	-0.123076	0.181967	-0.676365	0.498809	0.766278
Group-Pl-3	CotAD_60267	114.874	0.165768	0.245363	0.675604	0.499292	0.766578
CMGC_CK2	CotAD_65006	364.636	-0.117915	0.174656	-0.675126	0.499596	0.766839
RLK-Pelle_RKF3	CotAD_31741	75.2622	0.219709	0.325526	0.674935	0.499717	0.76689
TKL-Pl-4	CotAD_06404	75.7642	0.20872	0.309479	0.674426	0.50004	0.767195
RLK-Pelle_L-LEC	CotAD_22160	88.8448	0.189351	0.280913	0.674055	0.500276	0.767345
RLK-Pelle_LRR-VIII-1	CotAD_35146	94.8594	0.184449	0.275899	0.668539	0.50379	0.77003
RLK-Pelle_DLSV	CotAD_44211	25.6431	-0.339871	0.508956	-0.667781	0.504274	0.770366
RLK-Pelle_RLCK-IXb	CotAD_50485	24.6958	-0.336775	0.505879	-0.665723	0.505588	0.7713
RLK-Pelle_RLCK-XV	CotAD_01449	231.147	-0.130178	0.195543	-0.665727	0.505586	0.7713
AGC_RSK-2	CotAD_63164	482.761	0.136498	0.205327	0.664783	0.506189	0.771639
RLK-Pelle_LRR-XIIIb	CotAD_18752	1787.57	0.119547	0.180058	0.663935	0.506732	0.771894
RLK-Pelle_RKF3	CotAD_36697	22.2192	0.330583	0.499241	0.662171	0.507862	0.772631
CMGC_RCK	CotAD_25043	240.707	0.129731	0.195995	0.661911	0.508028	0.772671
TKL-Pl-5	CotAD_50058	18.578	-0.381951	0.577784	-0.661063	0.508572	0.773082
RLK-Pelle_SD-2b	CotAD_70271	4.44525	-0.788331	1.20086	-0.656472	0.511521	0.775113
CAMK_CAMKL-CHK1	CotAD_49476	19.1455	0.43417	0.661433	0.656408	0.511561	0.77513
STE_STE11	CotAD_56833	96.0856	-0.190424	0.290406	-0.655716	0.512007	0.775362
TKL_CTR1-DRK-2	CotAD_45670	6.64351	0.692396	1.05939	0.653578	0.513384	0.775818
RLK-Pelle_RLCK-IV	CotAD_28948	10.8906	-0.505628	0.774801	-0.652591	0.51402	0.77584
RLK-Pelle_LRR-Xa	CotAD_20733	41.0078	0.276992	0.424097	0.653133	0.51367	0.77584
CAMK_CAMKL-CHK1	CotAD_41000	108.534	0.207777	0.319178	0.650977	0.515061	0.776633
RLK-Pelle_LRR-VIII-1	CotAD_69673	79.4796	0.186559	0.287714	0.648418	0.516714	0.77791
RLK-Pelle_CR4L	CotAD_56736	109.318	0.17577	0.271856	0.646556	0.517919	0.778588
RLK-Pelle_RLCK-VIIa-1	CotAD_18094	175.307	0.138133	0.214069	0.645272	0.518751	0.779068
CK1_CK1	CotAD_25187	356.046	0.11664	0.18083	0.645028	0.518909	0.77913
RLK-Pelle_LRR-III	CotAD_70672	14.0308	-0.480978	0.746501	-0.64431	0.519374	0.779561
CMGC_MAPK	CotAD_37265	498.112	0.109788	0.170736	0.643025	0.520208	0.779989
CAMK_CDPK	CotAD_21209	78.0789	0.192308	0.299173	0.642799	0.520355	0.780021
RLK-Pelle_LRR-XI-1	CotAD_42374	367.824	-0.114922	0.17897	-0.642129	0.520789	0.780452
STE_STE20-Fray	CotAD_30380	113.535	0.165098	0.257668	0.640739	0.521692	0.781001
RLK-Pelle_RLCK-V	CotAD_62992	202.571	-0.142324	0.222283	-0.640282	0.521989	0.781127
AGC_RSK-2	CotAD_40462	77.9847	0.225966	0.353174	0.639816	0.522292	0.781127
CMGC_GSK	CotAD_36632	86.4025	0.176075	0.275275	0.639634	0.52241	0.781127
RLK-Pelle_Extensin	CotAD_33752	344.673	0.111713	0.174781	0.639161	0.522718	0.781127
CAMK_CAMKL-CHK1	CotAD_01486	103.679	0.165887	0.259473	0.639323	0.522613	0.781127
RLK-Pelle_RLCK-V	CotAD_08376	168.837	0.1447	0.226126	0.639908	0.522232	0.781127
RLK-Pelle_RLCK-VI	CotAD_53175	313.301	-0.123632	0.193582	-0.638654	0.523048	0.781291
RLK-Pelle_L-LEC	CotAD_00141	419.913	0.114074	0.178812	0.637952	0.523505	0.781546
RLK-Pelle_RLCK-VIIa-1	CotAD_03436	127.13	0.155838	0.244375	0.637703	0.523667	0.781627
TKL-Pl-6	CotAD_67143	223.868	0.137112	0.21541	0.636514	0.524441	0.782409
RLK-Pelle_PERK-1	CotAD_21998	157.279	-0.169334	0.266214	-0.636081	0.524724	0.782409
RLK-Pelle_DLSV	CotAD_24312	3.84963	-0.766982	1.20593	-0.636011	0.524769	0.782409
RLK-Pelle_DLSV	CotAD_59286	55.7702	0.249798	0.392613	0.636245	0.524617	0.782409
RLK-Pelle_RLCK-VIIa-2	CotAD_60356	4.33568	-0.759189	1.20008	-0.632618	0.526983	0.783446
RLK-Pelle_RLCK-VIIa-1	CotAD_54482	155.306	-0.146959	0.232703	-0.631532	0.527693	0.783701
RLK-Pelle_RLCK-VIIa-1	CotAD_26606	15.0238	-0.407927	0.646658	-0.630823	0.528156	0.783776
NEK	CotAD_44747	175.541	0.1381	0.219123	0.630242	0.528536	0.783835
CK1_CK1-Pl	CotAD_70814	259.565	-0.150691	0.239189	-0.630009	0.528689	0.783901
RLK-Pelle_L-LEC	CotAD_52110	64.2095	-0.251313	0.398925	-0.629975	0.528711	0.783908
CMGC_DYRK-PRP4	CotAD_26468	338.918	0.113461	0.180363	0.629071	0.529302	0.784363
STE_STE-Pl	CotAD_64436	224.319	0.1558	0.248819	0.626158	0.531211	0.785894
CAMK_CDPK	CotAD_75325	274.93	-0.153815	0.245835	-0.625684	0.531522	0.786101
AGC_PDK1	CotAD_19462	191.201	-0.142208	0.227319	-0.62559	0.531584	0.786166
RLK-Pelle_RLCK-VI	CotAD_49634	4.4275	-0.772926	1.23603	-0.62533	0.531755	0.786231
RLK-Pelle_LRR-IX	CotAD_24219	1427.82	-0.108595	0.173676	-0.625274	0.531792	0.786231
RLK-Pelle_RLCK-V	CotAD_27616	123.547	-0.168952	0.271407	-0.622504	0.533611	0.787447
CMGC_CDK-CRK7-CDK9	CotAD_06281	6.09094	-0.593245	0.954436	-0.621566	0.534228	0.787809
CK1_CK1	CotAD_28748	134.004	-0.144318	0.232428	-0.620916	0.534655	0.788147
RLK-Pelle_SD-2b	CotAD_53902	15.412	-0.427587	0.68995	-0.619736	0.535431	0.78852
RLK-Pelle_LRR-XV	CotAD_05471	50.0069	-0.211375	0.342228	-0.617643	0.536811	0.789471
RLK-Pelle_LRR-Xb-1	CotAD_47479	194.261	0.136618	0.221443	0.616942	0.537273	0.789673
RLK-Pelle_LRR-IV	CotAD_01210	500.339	-0.108175	0.175379	-0.616808	0.537361	0.789673
WNK_NRBP	CotAD_53938	374.759	-0.104318	0.169242	-0.616384	0.537641	0.789943
RLK-Pelle_LRR-VI-2	CotAD_08656	13.9412	0.528865	0.85909	0.615611	0.538152	0.790296
RLK-Pelle_LRR-VII-3	CotAD_38523	7.7816	-0.651704	1.06419	-0.612395	0.540277	0.791769
RLK-Pelle_RLCK-IXa	CotAD_17334	150.43	-0.1923	0.315549	-0.609416	0.542249	0.792682
RLK-Pelle_LRR-XI-1	CotAD_00444	42.0876	-0.243244	0.400674	-0.607089	0.543792	0.793923
CMGC_CDK-CRK7-CDK9	CotAD_41125	152.822	-0.140974	0.233408	-0.60398	0.545857	0.795202
RLK-Pelle_CrRLK1L-1	CotAD_39418	70.6084	-0.197247	0.326911	-0.603366	0.546265	0.795477
RLK-Pelle_RLCK-VIIa-1	CotAD_25458	34.1349	0.25992	0.430956	0.603124	0.546426	0.79562
RLK-Pelle_RLCK-V	CotAD_46790	175.192	0.135703	0.225276	0.602384	0.546918	0.79593
SCY1_SCYL2	CotAD_31182	41.0581	0.232463	0.385994	0.602247	0.54701	0.79593
RLK-Pelle_WAK_LRK10L-1	CotAD_35841	7.00179	0.555484	0.922783	0.601965	0.547197	0.796078
RLK-Pelle_PERK-2	CotAD_31745	17.8277	0.366685	0.610588	0.600543	0.548144	0.796527
CMGC_DYRK-YAK	CotAD_27546	109.408	0.17176	0.286592	0.599319	0.54896	0.796983
RLK-Pelle_DLSV	CotAD_25705	335.998	0.133215	0.222969	0.597458	0.550202	0.798053
RLK-Pelle_SD-2b	CotAD_76053	10.282	-0.427108	0.721265	-0.592166	0.55374	0.800111
RLK-Pelle_RLCK-Os	CotAD_48382	18.2117	0.384039	0.649207	0.591551	0.554151	0.800328
RLK-Pelle_LRK10L-2	CotAD_46553	57.9727	0.235497	0.399004	0.590212	0.555048	0.800995
RLK-Pelle_DLSV	CotAD_35828	6.18049	-0.556916	0.944576	-0.589593	0.555464	0.801383
RLK-Pelle_L-LEC	CotAD_08033	3.87944	0.734091	1.25411	0.58535	0.558312	0.803579
RLK-Pelle_RLCK-XI	CotAD_34771	328.057	-0.110703	0.189231	-0.585015	0.558537	0.803789
RLK-Pelle_RLCK-VI	CotAD_35333	7.61314	0.524306	0.896292	0.584972	0.558566	0.803789
Group-Pl-3	CotAD_05358	63.5952	-0.192591	0.329942	-0.583713	0.559413	0.804239
CMGC_CDK-CCRK	CotAD_51200	15.7872	-0.364091	0.624455	-0.583054	0.559857	0.804731
CAMK_CDPK	CotAD_31563	6.45616	-0.589628	1.0155	-0.580631	0.561489	0.805907
RLK-Pelle_RLCK-VIIa-2	CotAD_51490	91.8289	-0.172691	0.297979	-0.579541	0.562224	0.806449
RLK-Pelle_LRR-IX	CotAD_11871	622.713	0.0926288	0.159881	0.579362	0.562345	0.806498
RLK-Pelle_LRR-II	CotAD_72427	305.116	0.111715	0.193043	0.578705	0.562788	0.806703
RLK-Pelle_LRR-IX	CotAD_60611	182.166	-0.145387	0.251314	-0.578508	0.562921	0.806814
STE_STE20-Fray	CotAD_02625	223.41	0.120075	0.207761	0.577946	0.5633	0.807026
CMGC_CDK-Pl	CotAD_26108	341.823	0.100245	0.173524	0.577703	0.563465	0.807126
RLK-Pelle_LRR-IX	CotAD_36318	160.561	-0.15335	0.265819	-0.576898	0.564008	0.807563
AGC_RSK-2	CotAD_65162	34.5908	-0.244953	0.426356	-0.574527	0.565612	0.808336
WNK_NRBP	CotAD_06951	6.76793	0.5409	0.942389	0.573967	0.56599	0.808687
CK1_CK1-Pl	CotAD_50321	334.883	0.115811	0.20184	0.573775	0.56612	0.80871
RLK-Pelle_RLCK-VIIa-1	CotAD_22112	179.07	0.122403	0.213887	0.572279	0.567133	0.809305
AGC_NDR	CotAD_71296	239.369	0.110144	0.192597	0.571888	0.567398	0.809459
CMGC_DYRK-PRP4	CotAD_22320	263.027	-0.109692	0.192161	-0.570835	0.568111	0.809719
RLK-Pelle_WAK_LRK10L-1	CotAD_73824	4.84071	0.801173	1.40675	0.569522	0.569002	0.810343
RLK-Pelle_LRR-XIIIa	CotAD_42146	273.82	-0.116516	0.204861	-0.568756	0.569522	0.810579
WNK_NRBP	CotAD_56757	84.6521	0.156177	0.274627	0.568689	0.569567	0.810579
RLK-Pelle_LRR-IX	CotAD_27211	61.5492	-0.210113	0.36962	-0.568458	0.569724	0.810621
AGC_PKA-PKG	CotAD_23771	118.439	-0.139586	0.246082	-0.567231	0.570557	0.810947
RLK-Pelle_CrRLK1L-1	CotAD_54369	45.8056	0.247306	0.436265	0.566872	0.570801	0.810952
RLK-Pelle_LRR-XI-1	CotAD_68241	154.804	0.141352	0.249507	0.566524	0.571037	0.81103
CAMK_CAMKL-CHK1	CotAD_74521	5.09252	-0.63295	1.12033	-0.564967	0.572096	0.811868
RLK-Pelle_LRR-I-1	CotAD_57195	91.0838	0.199459	0.354887	0.562034	0.574093	0.812922
RLK-Pelle_RLCK-VI	CotAD_38618	160.423	-0.133324	0.237896	-0.560427	0.575188	0.813587
RLK-Pelle_SD-2b	CotAD_43635	11.5696	0.387989	0.695854	0.557573	0.577136	0.814683
CAMK_CDPK	CotAD_02579	228.793	-0.109384	0.196391	-0.556971	0.577547	0.814859
CMGC_CDK-CRK7-CDK9	CotAD_28117	77.3925	-0.161767	0.29081	-0.556262	0.578032	0.815002
TKL_CTR1-DRK-2	CotAD_21814	79.865	-0.162554	0.29255	-0.555646	0.578453	0.815246
CK1_CK1-Pl	CotAD_00231	164.671	0.123333	0.222261	0.554902	0.578961	0.815492
RLK-Pelle_LRR-XI-1	CotAD_44505	110.775	0.15292	0.276382	0.55329	0.580065	0.816005
RLK-Pelle_LRR-XII-1	CotAD_16847	13.0057	-0.376292	0.679475	-0.553797	0.579718	0.816005
RLK-Pelle_LRK10L-2	CotAD_35953	310.69	0.112339	0.203901	0.550949	0.581669	0.817014
RLK-Pelle_RLCK-IV	CotAD_68381	68.8121	0.466927	0.852691	0.547592	0.583972	0.818302
CMGC_GSK	CotAD_01279	9.14214	-0.421223	0.770539	-0.54666	0.584612	0.818701
RLK-Pelle_RLCK-IV	CotAD_26234	174.39	0.136865	0.250658	0.546022	0.585051	0.818952
TKL-Pl-4	CotAD_09283	73.1875	0.176939	0.324696	0.544937	0.585797	0.819257
RLK-Pelle_LRR-XI-1	CotAD_49044	77.5862	-0.196795	0.363448	-0.541467	0.588186	0.820726
RLK-Pelle_RLCK-VIIa-2	CotAD_13686	27.5445	0.289862	0.536102	0.540685	0.588725	0.820934
CMGC_RCK	CotAD_10809	232.834	0.111609	0.207468	0.537958	0.590606	0.822254
RLK-Pelle_LRR-II	CotAD_08520	83.9405	-0.153866	0.286068	-0.537867	0.590669	0.822307
RLK-Pelle_LRR-III	CotAD_51936	157.456	-0.123022	0.228783	-0.537725	0.590767	0.822339
CMGC_MAPK	CotAD_30480	429.391	-0.087023	0.162213	-0.536475	0.59163	0.823023
WNK_NRBP	CotAD_32507	508.03	-0.09541	0.178281	-0.535167	0.592534	0.82362
RLK-Pelle_CrRLK1L-1	CotAD_19597	12.469	-0.353041	0.661031	-0.534076	0.593289	0.824153
CK1_CK1-Pl	CotAD_40384	266.821	0.116535	0.219421	0.531104	0.595347	0.825423
RLK-Pelle_CrRLK1L-1	CotAD_47525	5.09365	-0.545528	1.02853	-0.530397	0.595837	0.825608
RLK-Pelle_LRR-XII-1	CotAD_55631	9.83549	0.400257	0.757036	0.528716	0.597002	0.826414
CAMK_CDPK	CotAD_22808	363.606	-0.0952878	0.180648	-0.527477	0.597862	0.827031
RLK-Pelle_PERK-1	CotAD_53785	5.0534	0.637125	1.22307	0.520924	0.602419	0.829956
RLK-Pelle_LRR-XI-1	CotAD_36058	19.2596	0.290202	0.558036	0.520041	0.603035	0.830221
RLK-Pelle_WAK_LRK10L-1	CotAD_02166	4.79031	-0.568258	1.09519	-0.518866	0.603854	0.830729
RLK-Pelle_PERK-1	CotAD_29268	95.0478	0.15263	0.295018	0.517358	0.604906	0.83133
WNK_NRBP	CotAD_27915	110.781	0.125348	0.245338	0.51092	0.609407	0.8342
RLK-Pelle_RLCK-VIIa-2	CotAD_22071	93.4055	-0.161348	0.316191	-0.510287	0.60985	0.834512
RLK-Pelle_RLCK-VIIa-2	CotAD_18840	70.656	0.203843	0.399831	0.509822	0.610176	0.834657
CMGC_CDK-CDK8	CotAD_34429	76.7168	-0.152481	0.299925	-0.508398	0.611174	0.835023
CMGC_MAPK	CotAD_01714	47.8204	-0.196269	0.386678	-0.507578	0.611749	0.835323
RLK-Pelle_LRR-II	CotAD_34684	39.764	-0.194121	0.382876	-0.507008	0.612149	0.835494
CMGC_CK2	CotAD_53762	9.32704	-0.380844	0.751363	-0.506871	0.612246	0.835551
RLK-Pelle_LRR-VI-2	CotAD_25446	162.763	-0.121672	0.240939	-0.504992	0.613565	0.836151
RLK-Pelle_LRR-II	CotAD_19668	156.038	0.116326	0.231158	0.503229	0.614803	0.836972
RLK-Pelle_RLCK-V	CotAD_38254	79.2933	-0.147123	0.293046	-0.502047	0.615635	0.837068
TKL_CTR1-DRK-2	CotAD_00270	159.604	-0.113411	0.227263	-0.499031	0.617757	0.838183
RLK-Pelle_WAK_LRK10L-1	CotAD_19442	14.051	0.371217	0.75387	0.492416	0.622425	0.841461
RLK-Pelle_LRR-III	CotAD_09577	207.269	-0.114582	0.233698	-0.490298	0.623923	0.842379
RLK-Pelle_URK-2	CotAD_14943	9.14581	0.37365	0.764135	0.488983	0.624853	0.842984
CAMK_CDPK	CotAD_13386	30.9127	0.219083	0.451594	0.485133	0.627582	0.844241
SCY1_SCYL1	CotAD_16773	394.688	-0.0867927	0.179491	-0.483548	0.628707	0.844903
RLK-Pelle_RLCK-VIII	CotAD_47992	125.403	-0.120516	0.251115	-0.479922	0.631283	0.84647
RLK-Pelle_LRR-Xb-1	CotAD_69129	63.015	-0.164228	0.34432	-0.476962	0.633389	0.847564
RLK-Pelle_RLCK-VI	CotAD_64733	131.823	-0.116497	0.244875	-0.475743	0.634258	0.848207
RLK-Pelle_LRR-VIII-1	CotAD_25154	96.404	-0.139518	0.293547	-0.475284	0.634584	0.848336
RLK-Pelle_RLCK-II	CotAD_14609	8.84986	-0.362207	0.762226	-0.475196	0.634647	0.848366
RLK-Pelle_LRR-XI-1	CotAD_54399	156.546	0.112139	0.236178	0.474809	0.634923	0.84839
RLK-Pelle_Singleton	CotAD_74113	30.2689	-0.214724	0.452625	-0.474397	0.635217	0.848407
CAMK_CDPK	CotAD_33172	87.4203	-0.127216	0.268917	-0.473066	0.636166	0.849021
RLK-Pelle_RLCK-VIIa-1	CotAD_16128	23.9746	0.25697	0.543828	0.472521	0.636555	0.849101
TKL-Pl-4	CotAD_10342	216.989	-0.100795	0.214249	-0.470456	0.638029	0.849998
CMGC_RCK	CotAD_01008	676.248	0.0811987	0.173674	0.467535	0.640117	0.851094
CAMK_CDPK	CotAD_74347	875.147	0.0686214	0.148327	0.462638	0.643624	0.85329
RLK-Pelle_RLCK-VIIa-2	CotAD_07341	24.0454	0.246327	0.532661	0.462446	0.643761	0.853369
RLK-Pelle_LRR-XI-1	CotAD_46914	186.081	-0.118758	0.257674	-0.460884	0.644882	0.85374
RLK-Pelle_LRR-III	CotAD_57664	309.218	-0.10212	0.223146	-0.457638	0.647212	0.854859
RLK-Pelle_LRR-IV	CotAD_63133	14.7485	-0.293787	0.643447	-0.456582	0.647971	0.855264
TKL_CTR1-DRK-2	CotAD_75767	122.4	-0.111805	0.244987	-0.456373	0.648121	0.855316
RLK-Pelle_LRR-VI-1	CotAD_07850	75.3752	-0.141838	0.31136	-0.455543	0.648718	0.855567
RLK-Pelle_CR4L	CotAD_20956	39.8528	0.184401	0.405215	0.45507	0.649059	0.855577
RLK-Pelle_LRR-Xb-1	CotAD_39894	20.4302	-0.235086	0.517154	-0.454576	0.649414	0.855729
WNK_NRBP	CotAD_73596	801.463	-0.0726203	0.160005	-0.453862	0.649928	0.855967
RLK-Pelle_CrRLK1L-1	CotAD_65912	148.294	-0.129646	0.287251	-0.451335	0.651748	0.856991
RLK-Pelle_RLCK-IXb	CotAD_65319	952.66	0.0799561	0.177262	0.451063	0.651944	0.857011
TKL-Pl-4	CotAD_44744	29.3783	0.238271	0.529681	0.449839	0.652826	0.857157
RLK-Pelle_DLSV	CotAD_62978	30.7105	0.211293	0.47007	0.449493	0.653076	0.857288
RLK-Pelle_RLCK-XII-2	CotAD_23997	16.5097	0.261516	0.582371	0.449055	0.653392	0.857472
STE_STE7	CotAD_01560	204.035	-0.122352	0.273459	-0.447422	0.65457	0.858116
STE_STE20-Fray	CotAD_09759	65.5908	0.138434	0.30976	0.446909	0.654941	0.858438
CMGC_MAPK	CotAD_69504	3.96321	0.576454	1.2973	0.44435	0.65679	0.859691
RLK-Pelle_LRR-III	CotAD_37063	155.085	-0.126193	0.284278	-0.443907	0.65711	0.859706
RLK-Pelle_RLCK-VIIa-2	CotAD_34120	19.0891	-0.276351	0.624239	-0.442702	0.657982	0.860213
CMGC_CDK-CRK7-CDK9	CotAD_02004	53.4382	-0.147215	0.332619	-0.442592	0.658061	0.860246
RLK-Pelle_LRR-XI-1	CotAD_73307	27.9574	0.219148	0.49656	0.441334	0.658972	0.860581
RLK-Pelle_RLCK-IXb	CotAD_67406	873.522	0.0917488	0.208092	0.440904	0.659282	0.860781
STE_STE11	CotAD_44771	176.292	-0.106096	0.241528	-0.439272	0.660464	0.861415
WNK_NRBP	CotAD_07640	26.9844	0.217257	0.498132	0.436143	0.662733	0.862605
RLK-Pelle_DLSV	CotAD_07131	60.609	0.13835	0.318792	0.433981	0.664302	0.863397
RLK-Pelle_LRR-XII-1	CotAD_37222	123.588	-0.126224	0.291496	-0.433022	0.664999	0.863547
CMGC_CDK-CCRK	CotAD_29259	246.778	-0.0912897	0.211186	-0.432271	0.665544	0.863717
RLK-Pelle_LRR-III	CotAD_43408	15.0212	0.314103	0.727307	0.431872	0.665835	0.863831
RLK-Pelle_RLCK-VIIa-2	CotAD_08120	45.0686	-0.156109	0.361605	-0.431713	0.66595	0.863831
RLK-Pelle_LRK10L-2	CotAD_08178	6.24095	0.427316	0.989622	0.431797	0.665889	0.863831
RLK-Pelle_RLCK-VIIa-2	CotAD_23042	109.243	0.107896	0.24994	0.431688	0.665968	0.863831
CMGC_CDK-CDK8	CotAD_19834	151.439	0.105061	0.24354	0.431393	0.666183	0.864007
RLK-Pelle_LRR-III	CotAD_52468	481.914	-0.0743631	0.173174	-0.429414	0.667622	0.864683
RLK-Pelle_RLCK-VIIa-1	CotAD_72643	40.8391	-0.194645	0.454766	-0.42801	0.668643	0.865374
RLK-Pelle_SD-2b	CotAD_25565	14.9836	0.282741	0.66449	0.4255	0.670472	0.866421
CAMK_CAMKL-CHK1	CotAD_60975	7.44203	-0.40297	0.949534	-0.424387	0.671283	0.86684
CMGC_CDK-CRK7-CDK9	CotAD_14887	113.585	-0.104862	0.24795	-0.422918	0.672355	0.867583
RLK-Pelle_URK-1	CotAD_04331	109.453	0.110767	0.263537	0.420309	0.674259	0.868379
RLK-Pelle_LRR-XI-1	CotAD_23502	24.9627	-0.199732	0.478035	-0.417818	0.67608	0.869668
RLK-Pelle_SD-2b	CotAD_70878	7.16438	0.408321	0.978199	0.417421	0.676371	0.869907
RLK-Pelle_LRR-VI-2	CotAD_17389	496.291	-0.0734586	0.176555	-0.416067	0.677361	0.870142
CAMK_CAMKL-CHK1	CotAD_57360	55.2814	0.149964	0.360375	0.416135	0.677311	0.870142
RLK-Pelle_SD-2b	CotAD_05914	4.13752	-0.459647	1.10694	-0.415241	0.677966	0.870509
Group-Pl-2	CotAD_26939	87.231	-0.142523	0.343833	-0.414513	0.678499	0.87076
RLK-Pelle_LRR-XIIIa	CotAD_17782	29.101	0.181687	0.439323	0.413562	0.679195	0.871242
RLK-Pelle_LysM	CotAD_10220	92.0557	-0.12024	0.290815	-0.413458	0.679271	0.871242
RLK-Pelle_RLCK-VIIa-1	CotAD_35331	169.71	0.0957247	0.23174	0.41307	0.679555	0.87129
RLK-Pelle_CrRLK1L-1	CotAD_39415	235.378	-0.0935384	0.226551	-0.412881	0.679694	0.871405
RLK-Pelle_WAK	CotAD_59851	5.24545	0.456216	1.1103	0.410896	0.681149	0.871935
RLK-Pelle_LRR-IV	CotAD_71255	52.0652	-0.155064	0.379413	-0.408694	0.682764	0.872706
CAMK_CAMKL-CHK1	CotAD_02537	11.1898	0.280909	0.687426	0.408639	0.682805	0.872706
RLK-Pelle_LRR-VI-2	CotAD_22343	302.985	0.0930123	0.228239	0.407521	0.683625	0.8731
RLK-Pelle_RLCK-VIIa-2	CotAD_18455	22.0723	0.217994	0.535069	0.407412	0.683705	0.87315
RLK-Pelle_LysM	CotAD_57362	5.06829	-0.454148	1.11502	-0.4073	0.683788	0.87318
CK1_CK1	CotAD_62242	427.025	0.074246	0.18256	0.406694	0.684232	0.873365
RLK-Pelle_RLCK-VIIa-2	CotAD_66477	69.8931	0.147053	0.362092	0.406121	0.684654	0.873599
BUB	CotAD_52565	72.6369	-0.126318	0.311919	-0.404971	0.685499	0.874042
RLK-Pelle_LRR-XI-1	CotAD_46478	31.3843	-0.174314	0.431098	-0.404349	0.685956	0.874144
RLK-Pelle_DLSV	CotAD_47800	10.6417	-0.28662	0.71319	-0.401885	0.687769	0.874889
RLK-Pelle_Extensin	CotAD_23724	1158.42	-0.0597996	0.14888	-0.401664	0.687931	0.874943
RLK-Pelle_LRR-XI-1	CotAD_07540	63.799	-0.158922	0.397645	-0.399659	0.689408	0.875552
RLK-Pelle_LRR-VI-1	CotAD_36271	166.789	0.105645	0.264456	0.399482	0.689538	0.87561
RLK-Pelle_LRR-III	CotAD_33555	67.2114	-0.124769	0.312578	-0.399161	0.689775	0.87582
RLK-Pelle_LRR-XI-1	CotAD_04883	5.59421	0.393351	0.990047	0.397306	0.691142	0.8765
CMGC_CDK-CRK7-CDK9	CotAD_14734	9.91563	0.346235	0.876941	0.394822	0.692974	0.877271
RLK-Pelle_LRR-XI-1	CotAD_05855	62.727	-0.137713	0.349618	-0.393894	0.693659	0.877684
CMGC_DYRK-YAK	CotAD_60890	578.826	0.0649555	0.165578	0.392296	0.69484	0.878332
RLK-Pelle_RLCK-IXb	CotAD_32946	5.04528	0.398099	1.01836	0.390922	0.695855	0.878677
RLK-Pelle_SD-2b	CotAD_28571	21.2118	-0.221485	0.566701	-0.390833	0.695921	0.878701
ULK_ULK4	CotAD_33993	156.461	-0.0879069	0.226566	-0.387996	0.698019	0.879577
CAMK_CDPK	CotAD_11343	58.234	-0.141275	0.36421	-0.387895	0.698094	0.879598
CK1_CK1-Pl	CotAD_32629	315.577	0.0696588	0.181368	0.384075	0.700923	0.881352
RLK-Pelle_LRR-II	CotAD_62468	272.838	0.0755804	0.197086	0.383489	0.701357	0.881469
RLK-Pelle_LRR-VII-2	CotAD_10941	29.3381	-0.170994	0.448657	-0.381125	0.703111	0.88237
RLK-Pelle_LRR-II	CotAD_22753	273.472	-0.0708121	0.186388	-0.379917	0.704007	0.882562
STE_STE11	CotAD_29749	7.06792	0.332097	0.873324	0.380268	0.703747	0.882562
ULK_Fused	CotAD_68878	228.765	-0.0896612	0.236221	-0.379566	0.704268	0.882641
RLK-Pelle_RLCK-VIIa-2	CotAD_00358	69.0371	-0.115934	0.313007	-0.370389	0.711092	0.886821
RLK-Pelle_RLCK-VI	CotAD_43147	4.22893	0.469599	1.27513	0.368275	0.712668	0.887564
RLK-Pelle_WAK	CotAD_62159	3.8301	-0.483503	1.31503	-0.367674	0.713117	0.88781
CAMK_CAMKL-CHK1	CotAD_36170	165.281	0.08009	0.217888	0.367575	0.71319	0.887812
RLK-Pelle_DLSV	CotAD_54208	24.8631	-0.172134	0.47026	-0.366041	0.714335	0.888329
RLK-Pelle_DLSV	CotAD_56715	75.9673	0.110483	0.302886	0.364767	0.715286	0.888458
RLK-Pelle_LRR-II	CotAD_24945	7.65227	0.306423	0.840131	0.364732	0.715311	0.888458
RLK-Pelle_LRR-III	CotAD_27957	87.6958	-0.1022	0.281032	-0.363659	0.716112	0.888483
CMGC_DYRK-PRP4	CotAD_30991	529.929	-0.0584022	0.160303	-0.364325	0.715615	0.888483
CMGC_GSK	CotAD_05659	1068.96	-0.0486052	0.134393	-0.361663	0.717604	0.889303
RLK-Pelle_DLSV	CotAD_25703	29.5383	-0.173729	0.480827	-0.361313	0.717866	0.889303
CAMK_CDPK	CotAD_39468	7.22933	0.32051	0.887723	0.361047	0.718064	0.889303
RLK-Pelle_DLSV	CotAD_40766	122.349	0.0900093	0.248933	0.36158	0.717666	0.889303
STE_STE7	CotAD_24455	56.2451	0.135446	0.376019	0.36021	0.71869	0.88951
RLK-Pelle_LRR-III	CotAD_23361	10.3717	0.255576	0.714097	0.357901	0.720417	0.890308
RLK-Pelle_DLSV	CotAD_40883	45.6365	-0.158085	0.443374	-0.356549	0.721429	0.890894
RLK-Pelle_DLSV	CotAD_49454	4.9351	-0.456549	1.28515	-0.35525	0.722402	0.891511
RLK-Pelle_LRR-I-1	CotAD_41732	11.1591	0.261201	0.735647	0.355062	0.722543	0.891573
CMGC_CDK-CRK7-CDK9	CotAD_01757	93.8758	0.0978078	0.276492	0.353745	0.72353	0.892054
CMGC_CLK	CotAD_00193	60.0218	0.122052	0.344785	0.353994	0.723344	0.892054
RLK-Pelle_PERK-2	CotAD_08385	43.393	0.14745	0.417873	0.352857	0.724195	0.892223
CAMK_CAMKL-CHK1	CotAD_55069	51.9665	0.124167	0.353386	0.351363	0.725316	0.892912
ULK_Fused	CotAD_08099	207.014	0.0955388	0.272159	0.351041	0.725558	0.892983
CMGC_MAPK	CotAD_65813	42.6079	-0.156596	0.447603	-0.349854	0.726448	0.893174
CMGC_CDK-CRK7-CDK9	CotAD_51610	22.1111	0.212686	0.61313	0.346885	0.728677	0.894303
AGC_MAST	CotAD_13517	90.1765	0.0984308	0.284058	0.346516	0.728955	0.894443
RLK-Pelle_RLCK-VI	CotAD_16090	125.224	-0.0933039	0.269435	-0.346294	0.729122	0.894539
CMGC_MAPK	CotAD_01246	217.659	0.110777	0.320555	0.34558	0.729659	0.894854
CMGC_MAPK	CotAD_53237	14.174	-0.214602	0.625347	-0.343172	0.731469	0.895692
RLK-Pelle_RLCK-VI	CotAD_27792	103.593	-0.0908107	0.264707	-0.343061	0.731552	0.895693
TKL-Pl-5	CotAD_64526	7.15565	0.305981	0.893707	0.342373	0.73207	0.895925
CAMK_CDPK	CotAD_12120	236.646	0.0828048	0.242013	0.342151	0.732237	0.896023
RLK-Pelle_LRR-XI-1	CotAD_00188	68.0289	-0.117117	0.342688	-0.341759	0.732532	0.896063
CMGC_MAPK	CotAD_35159	76.2711	0.105071	0.307645	0.341532	0.732703	0.896084
RLK-Pelle_LRR-II	CotAD_12135	116.511	0.0906463	0.265494	0.341425	0.732784	0.896084
CMGC_MAPK	CotAD_64049	60.5601	0.139427	0.40872	0.341131	0.733005	0.896127
RLK-Pelle_L-LEC	CotAD_55914	11.1226	0.263815	0.775213	0.340314	0.73362	0.896337
RLK-Pelle_CrRLK1L-1	CotAD_39207	6.93253	-0.339713	1.00791	-0.337046	0.736082	0.897574
AGC-Pl	CotAD_57170	86.5109	-0.100091	0.301052	-0.332472	0.739533	0.89919
RLK-Pelle_RLCK-V	CotAD_03654	31.3159	-0.151605	0.456093	-0.3324	0.739587	0.899207
CMGC_SRPK	CotAD_23125	526.839	0.0550191	0.166057	0.331326	0.740398	0.899616
RLK-Pelle_PERK-1	CotAD_57647	183.223	-0.0731418	0.220867	-0.331157	0.740526	0.899659
RLK-Pelle_RLCK-IXa	CotAD_71923	11.2657	0.238377	0.72732	0.327747	0.743103	0.900774
STE_STE20-Fray	CotAD_46993	58.4385	-0.121341	0.370373	-0.32762	0.743199	0.900791
TKL-Pl-4	CotAD_61960	108.684	-0.0841	0.259182	-0.324483	0.745572	0.901591
RLK-Pelle_LRR-V	CotAD_65393	152.939	-0.0723716	0.22338	-0.323984	0.74595	0.901611
RLK-Pelle_RLCK-VIIa-2	CotAD_68578	234.926	0.0722876	0.223585	0.323312	0.746459	0.901815
CK1_CK1	CotAD_48089	192.427	-0.0758079	0.235293	-0.322185	0.747313	0.902138
RLK-Pelle_LRR-V	CotAD_33194	369.479	0.0848524	0.265333	0.319796	0.749123	0.903085
RLK-Pelle_RLCK-VIIa-2	CotAD_67582	7.93849	0.268409	0.842989	0.318402	0.75018	0.903637
STE_STE7	CotAD_21839	67.9693	-0.107677	0.338833	-0.317788	0.750646	0.903867
CAMK_CDPK	CotAD_12121	4.11879	0.430483	1.36214	0.316034	0.751976	0.904554
CMGC_MAPK	CotAD_27047	242.876	-0.0743238	0.235874	-0.315099	0.752686	0.904959
CAMK_CAMKL-CHK1	CotAD_76152	30.0108	-0.157098	0.498452	-0.315172	0.752631	0.904959
CMGC_MAPK	CotAD_29590	23.9089	-0.160208	0.510576	-0.313778	0.75369	0.905241
RLK-Pelle_PERK-1	CotAD_76313	152.104	0.0707859	0.227589	0.311025	0.755782	0.906356
TKL-Pl-4	CotAD_11614	6.27923	-0.289944	0.933725	-0.310524	0.756162	0.906469
RLK-Pelle_LRR-IX	CotAD_24493	522.906	-0.0550165	0.177313	-0.310279	0.756349	0.906619
AGC_MAST	CotAD_67741	23.2528	0.175086	0.564977	0.309899	0.756638	0.906733
STE_STE11	CotAD_66807	38.9349	-0.133631	0.434988	-0.307206	0.758686	0.907917
RLK-Pelle_DLSV	CotAD_72429	14.4247	0.213147	0.70047	0.304292	0.760906	0.908868
RLK-Pelle_LRR-IV	CotAD_47979	23.9193	-0.14992	0.493069	-0.304054	0.761087	0.908901
AGC_PKA-PKG	CotAD_29250	138.607	-0.0781191	0.257555	-0.30331	0.761653	0.909136
CMGC_CDK-CRK7-CDK9	CotAD_11106	94.5899	-0.0917792	0.302953	-0.302949	0.761929	0.909216
RLK-Pelle_RLCK-XII-1	CotAD_38302	86.8062	-0.0879287	0.290604	-0.302572	0.762216	0.909401
TKL-Pl-4	CotAD_46812	103.871	-0.104903	0.349357	-0.300275	0.763968	0.910244
RLK-Pelle_LRR-XI-1	CotAD_28916	68.0393	0.102169	0.340694	0.299884	0.764266	0.910248
RLK-Pelle_RLCK-VIIa-1	CotAD_40270	53.8821	0.127999	0.428207	0.298917	0.765003	0.910647
STE_STE20-Fray	CotAD_27006	61.1463	-0.106439	0.356372	-0.298672	0.76519	0.910716
RLK-Pelle_SD-2b	CotAD_31314	69.8399	-0.0944283	0.317312	-0.297588	0.766018	0.911113
RLK-Pelle_RLCK-XI	CotAD_05528	148.949	-0.0685935	0.232751	-0.294707	0.768217	0.912211
[truncated: 241 more rows]

## Sheet: 8dpa ovule
Subfamily	Gene ID	baseMean	log2 Fold Change (Li1 mutant/wild type)	lfcSE	stat	pvalue	padj
[truncated: 1,645 more rows]
